# Supplementary material for: Free energies of membrane stalk formation from a lipidomics perspective
Source: Nat Commun. 2021 Nov 15;12:6594. doi: 10.1038/s41467-021-26924-2 (PMC8593120; doi:10.1038/s41467-021-26924-2)
Supplement: Supplementary file 4 — Source Data [file 41467_2021_26924_MOESM4_ESM.zip]

Archive with 308 entries (188 files):
- SI_data/
- SI_data/Fig_S12/
- SI_data/Fig_S12/pmfs.agr
- SI_data/Fig1/
- SI_data/Fig1/Fig1.agr
- SI_data/Fig6/
- SI_data/Fig6/all-densities.DIPC.png
- SI_data/Fig6/all-densities.DPSM.png
- SI_data/Fig6/gnuplot.DIPC.gp
- SI_data/Fig6/gnuplot.DPSM.gp
- SI_data/Fig6/densities-POPC_DPSM_60_40/
- SI_data/Fig6/densities-POPC_DPSM_60_40/dens_in_bounds.xvg
- SI_data/Fig6/densities-POPC_DPSM_60_40/dens_Tails_sym.xvg
- SI_data/Fig6/densities-POPC_DPSM_60_40/dens_POPC_sym.xvg
- SI_data/Fig6/densities-POPC_DPSM_60_40/dens_Headgroups+Glycerol_sym.xvg
- SI_data/Fig6/densities-POPC_DPSM_60_40/dens_DPSM_sym.xvg
- SI_data/Fig6/densities-POPC_DPSM_60_40/dens_Solvent_sym.xvg
- SI_data/Fig6/enrichment.agr
- SI_data/Fig6/mk-stalk-density-plot.sh
- SI_data/Fig6/README
- SI_data/Fig6/densities-POPC_DIPC_60_40/
- SI_data/Fig6/densities-POPC_DIPC_60_40/dens_Tails_sym.xvg
- SI_data/Fig6/densities-POPC_DIPC_60_40/dens_POPC_sym.xvg
- SI_data/Fig6/densities-POPC_DIPC_60_40/dens_Headgroups+Glycerol_sym.xvg
- SI_data/Fig6/densities-POPC_DIPC_60_40/dens_Solvent_sym.xvg
- SI_data/Fig6/densities-POPC_DIPC_60_40/dens_DIPC_sym.xvg
- SI_data/Fig6/mk-stalk-density-plot.sh~
- SI_data/Fig6/source_data_for_lipid_enrichment/
- SI_data/Fig6/source_data_for_lipid_enrichment/POPC_POPG_60_40/
- SI_data/Fig6/source_data_for_lipid_enrichment/POPC_POPG_60_40/dens_POPG.xvg
- SI_data/Fig6/source_data_for_lipid_enrichment/POPC_POPG_60_40/dens_POPC.xvg
- SI_data/Fig6/source_data_for_lipid_enrichment/POPC_CHOL_60_40_Lx7.5/
- SI_data/Fig6/source_data_for_lipid_enrichment/POPC_CHOL_60_40_Lx7.5/dens_CHOL.xvg
- SI_data/Fig6/source_data_for_lipid_enrichment/POPC_CHOL_60_40_Lx7.5/dens_POPC.xvg
- SI_data/Fig6/source_data_for_lipid_enrichment/POPC_DPSM_60_40/
- SI_data/Fig6/source_data_for_lipid_enrichment/POPC_DPSM_60_40/dens_DPSM.xvg
- SI_data/Fig6/source_data_for_lipid_enrichment/POPC_DPSM_60_40/dens_POPC.xvg
- SI_data/Fig6/source_data_for_lipid_enrichment/POPC_POPE_60_40/
- SI_data/Fig6/source_data_for_lipid_enrichment/POPC_POPE_60_40/dens_POPE.xvg
- SI_data/Fig6/source_data_for_lipid_enrichment/POPC_POPE_60_40/dens_POPC.xvg
- SI_data/Fig6/source_data_for_lipid_enrichment/POPC_DOPC_60_40/
- SI_data/Fig6/source_data_for_lipid_enrichment/POPC_DOPC_60_40/dens_POPC.xvg
- SI_data/Fig6/source_data_for_lipid_enrichment/POPC_DOPC_60_40/dens_DOPC.xvg
- SI_data/Fig6/source_data_for_lipid_enrichment/POPC_PODG_80_20/
- SI_data/Fig6/source_data_for_lipid_enrichment/POPC_PODG_80_20/dens_POPC.xvg
- SI_data/Fig6/source_data_for_lipid_enrichment/POPC_PODG_80_20/dens_PODG.xvg
- SI_data/Fig6/source_data_for_lipid_enrichment/POPC_POSM_60_40/
- SI_data/Fig6/source_data_for_lipid_enrichment/POPC_POSM_60_40/dens_POSM.xvg
- SI_data/Fig6/source_data_for_lipid_enrichment/POPC_POSM_60_40/dens_POPC.xvg
- SI_data/Fig6/source_data_for_lipid_enrichment/POPC_PCA_80_20/
- SI_data/Fig6/source_data_for_lipid_enrichment/POPC_PCA_80_20/dens_POPC.xvg
- SI_data/Fig6/source_data_for_lipid_enrichment/POPC_PCA_80_20/dens_PCA.xvg
- SI_data/Fig6/source_data_for_lipid_enrichment/POPC_POPA_70_30/
- SI_data/Fig6/source_data_for_lipid_enrichment/POPC_POPA_70_30/dens_POPA.xvg
- SI_data/Fig6/source_data_for_lipid_enrichment/POPC_POPA_70_30/dens_POPC.xvg
- SI_data/Fig6/source_data_for_lipid_enrichment/POPC_DPPC_60_40/
- SI_data/Fig6/source_data_for_lipid_enrichment/POPC_DPPC_60_40/dens_DPPC.xvg
- SI_data/Fig6/source_data_for_lipid_enrichment/POPC_DPPC_60_40/dens_POPC.xvg
- SI_data/Fig6/source_data_for_lipid_enrichment/POPC_DIPC_60_40/
- SI_data/Fig6/source_data_for_lipid_enrichment/POPC_DIPC_60_40/dens_DIPC.xvg
- SI_data/Fig6/source_data_for_lipid_enrichment/POPC_DIPC_60_40/dens_POPC.xvg
- SI_data/Fig6/source_data_for_lipid_enrichment/POPC_PAPC_60_40/
- SI_data/Fig6/source_data_for_lipid_enrichment/POPC_PAPC_60_40/dens_POPC.xvg
- SI_data/Fig6/source_data_for_lipid_enrichment/POPC_PAPC_60_40/dens_PAPC.xvg
- SI_data/Fig6/source_data_for_lipid_enrichment/POPC_POPS_60_40/
- SI_data/Fig6/source_data_for_lipid_enrichment/POPC_POPS_60_40/dens_POPS.xvg
- SI_data/Fig6/source_data_for_lipid_enrichment/POPC_POPS_60_40/dens_POPC.xvg
- SI_data/Fig6/source_data_for_lipid_enrichment/POPC_LPC_80_20/
- SI_data/Fig6/source_data_for_lipid_enrichment/POPC_LPC_80_20/dens_POPC.xvg
- SI_data/Fig6/source_data_for_lipid_enrichment/POPC_LPC_80_20/dens_LPC.xvg
- SI_data/Fig6/source_data_for_lipid_enrichment/POPC_PCN_80_20/
- SI_data/Fig6/source_data_for_lipid_enrichment/POPC_PCN_80_20/dens_PCN.xvg
- SI_data/Fig6/source_data_for_lipid_enrichment/POPC_PCN_80_20/dens_POPC.xvg
- SI_data/Fig6/source_data_for_lipid_enrichment/POPC_DPCE_80_20/
- SI_data/Fig6/source_data_for_lipid_enrichment/POPC_DPCE_80_20/dens_POPC.xvg
- SI_data/Fig6/source_data_for_lipid_enrichment/POPC_DPCE_80_20/dens_DPCE.xvg
- SI_data/Fig6/stalk_density.gp
- SI_data/Fig_S7/
- SI_data/Fig_S7/PMFs_tailLength.agr
- SI_data/Fig_S9/
- SI_data/Fig_S9/DGPC_stalk.gro
- SI_data/Fig_S9/DNPC_stalk.gro
- SI_data/Fig_S9/DOPC_stalk.gro
- SI_data/Fig_S9/DYPC_stalk.gro
- SI_data/Fig_S8/
- SI_data/Fig_S8/POPC_stalk.gro
- SI_data/Fig_S8/DIPC_stalk.gro
- SI_data/Fig_S8/DOPC_stalk.gro
- SI_data/Fig_S8/DPPC_stalk.gro
- SI_data/Fig_S8/DFPC_stalk.gro
- SI_data/Fig_S6/
- SI_data/Fig_S6/pmfs4x2.agr
- SI_data/Fig_S1/
- SI_data/Fig_S1/pmfs-sizes.agr
- SI_data/README
- SI_data/Fig_S19/
- SI_data/Fig_S19/normalMotionACF.agr
- SI_data/Fig_S10/
- SI_data/Fig_S10/DOPS_stalk.gro
- SI_data/Fig_S10/DOPG_stalk.gro
- SI_data/Fig_S10/DOPE_stalk.gro
- SI_data/Fig_S10/DOPC_stalk.gro
- SI_data/Fig_S17/
- SI_data/Fig_S17/cylinder-radius.agr
- SI_data/Fig_S11/
- SI_data/Fig_S11/pmfs4x2.agr
- SI_data/Fig_S18/
- SI_data/Fig_S18/pmfs-open-closing.agr
- SI_data/Fig5/
- SI_data/Fig5/deltaG.agr
- SI_data/Fig5/README
- SI_data/Fig5/pmfs_binary_mixtures/
- SI_data/Fig5/pmfs_binary_mixtures/POPC_DPPC_80_20/
- SI_data/Fig5/pmfs_binary_mixtures/POPC_DPPC_80_20/prof.b50.xvg
- SI_data/Fig5/pmfs_binary_mixtures/POPC_LPC_85_15/
- SI_data/Fig5/pmfs_binary_mixtures/POPC_LPC_85_15/prof.b50.xvg
- SI_data/Fig5/pmfs_binary_mixtures/POPC_POPA_60_40/
- SI_data/Fig5/pmfs_binary_mixtures/POPC_POPA_60_40/prof.b50.xvg
- SI_data/Fig5/pmfs_binary_mixtures/POPC_POSM_80_20/
- SI_data/Fig5/pmfs_binary_mixtures/POPC_POSM_80_20/prof.b50.xvg
- SI_data/Fig5/pmfs_binary_mixtures/POPC_POPG_60_40/
- SI_data/Fig5/pmfs_binary_mixtures/POPC_POPG_60_40/prof.b50.xvg
- SI_data/Fig5/pmfs_binary_mixtures/POPC_CHOL_60_40_Lx7.5/
- SI_data/Fig5/pmfs_binary_mixtures/POPC_CHOL_60_40_Lx7.5/prof.b50.xvg
- SI_data/Fig5/pmfs_binary_mixtures/POPC_DPSM_60_40/
- SI_data/Fig5/pmfs_binary_mixtures/POPC_DPSM_60_40/prof.b50.xvg
- SI_data/Fig5/pmfs_binary_mixtures/POPC_DIPC_20_80/
- SI_data/Fig5/pmfs_binary_mixtures/POPC_DIPC_20_80/prof.b50.xvg
- SI_data/Fig5/pmfs_binary_mixtures/POPC_POPS_0_100/
- SI_data/Fig5/pmfs_binary_mixtures/POPC_POPS_0_100/prof.b50.xvg
- SI_data/Fig5/pmfs_binary_mixtures/POPC_POPE_60_40/
- SI_data/Fig5/pmfs_binary_mixtures/POPC_POPE_60_40/prof.b50.xvg
- SI_data/Fig5/pmfs_binary_mixtures/POPC_PCA_75_25/
- SI_data/Fig5/pmfs_binary_mixtures/POPC_PCA_75_25/prof.b50.xvg
- SI_data/Fig5/pmfs_binary_mixtures/POPC_DIPC_0_100/
- SI_data/Fig5/pmfs_binary_mixtures/POPC_DIPC_0_100/prof.b50.xvg
- SI_data/Fig5/pmfs_binary_mixtures/POPC_POPS_20_80/
- SI_data/Fig5/pmfs_binary_mixtures/POPC_POPS_20_80/prof.b50.xvg
- SI_data/Fig5/pmfs_binary_mixtures/POPC_PAPC_20_80/
- SI_data/Fig5/pmfs_binary_mixtures/POPC_PAPC_20_80/prof.b50.xvg
- SI_data/Fig5/pmfs_binary_mixtures/POPC_DOPC_60_40/
- SI_data/Fig5/pmfs_binary_mixtures/POPC_DOPC_60_40/prof.b50.xvg
- SI_data/Fig5/pmfs_binary_mixtures/POPC_PODG_95_5/
- SI_data/Fig5/pmfs_binary_mixtures/POPC_PODG_95_5/prof.b50.xvg
- SI_data/Fig5/pmfs_binary_mixtures/POPC_DPCE_85_15/
- SI_data/Fig5/pmfs_binary_mixtures/POPC_DPCE_85_15/prof.b50.xvg
- SI_data/Fig5/pmfs_binary_mixtures/POPC_DOPC_80_20/
- SI_data/Fig5/pmfs_binary_mixtures/POPC_DOPC_80_20/prof.b50.xvg
- SI_data/Fig5/pmfs_binary_mixtures/POPC_PODG_90_10/
- SI_data/Fig5/pmfs_binary_mixtures/POPC_PODG_90_10/prof.b50.xvg
- SI_data/Fig5/pmfs_binary_mixtures/POPC_POPE_80_20/
- SI_data/Fig5/pmfs_binary_mixtures/POPC_POPE_80_20/prof.b50.xvg
- SI_data/Fig5/pmfs_binary_mixtures/POPC_DPSM_80_20/
- SI_data/Fig5/pmfs_binary_mixtures/POPC_DPSM_80_20/prof.b50.xvg
- SI_data/Fig5/pmfs_binary_mixtures/POPC_POPG_80_20/
- SI_data/Fig5/pmfs_binary_mixtures/POPC_POPG_80_20/prof.b50.xvg
- SI_data/Fig5/pmfs_binary_mixtures/POPC_PODG_80_20/
- SI_data/Fig5/pmfs_binary_mixtures/POPC_PODG_80_20/prof.b50.xvg
- SI_data/Fig5/pmfs_binary_mixtures/POPC_POSM_60_40/
- SI_data/Fig5/pmfs_binary_mixtures/POPC_POSM_60_40/prof.b50.xvg
- SI_data/Fig5/pmfs_binary_mixtures/POPC_CHOL_90_10_Lx7.5/
- SI_data/Fig5/pmfs_binary_mixtures/POPC_CHOL_90_10_Lx7.5/prof.b50.xvg
- SI_data/Fig5/pmfs_binary_mixtures/POPC_POPS_40_60/
- SI_data/Fig5/pmfs_binary_mixtures/POPC_POPS_40_60/prof.b50.xvg
- SI_data/Fig5/pmfs_binary_mixtures/POPC_PAPC_40_60/
- SI_data/Fig5/pmfs_binary_mixtures/POPC_PAPC_40_60/prof.b50.xvg
- SI_data/Fig5/pmfs_binary_mixtures/POPC_PCA_80_20/
- SI_data/Fig5/pmfs_binary_mixtures/POPC_PCA_80_20/prof.b50.xvg
- SI_data/Fig5/pmfs_binary_mixtures/POPC_POPA_70_30/
- SI_data/Fig5/pmfs_binary_mixtures/POPC_POPA_70_30/prof.b50.xvg
- SI_data/Fig5/pmfs_binary_mixtures/POPC_POPA_90_10/
- SI_data/Fig5/pmfs_binary_mixtures/POPC_POPA_90_10/prof.b50.xvg
- SI_data/Fig5/pmfs_binary_mixtures/POPC_DIPC_40_60/
- SI_data/Fig5/pmfs_binary_mixtures/POPC_DIPC_40_60/prof.b50.xvg
- SI_data/Fig5/pmfs_binary_mixtures/POPC_PCN_95_5/
- SI_data/Fig5/pmfs_binary_mixtures/POPC_PCN_95_5/prof.b50.xvg
- SI_data/Fig5/pmfs_binary_mixtures/POPC_POPA_80_20/
- SI_data/Fig5/pmfs_binary_mixtures/POPC_POPA_80_20/prof.b50.xvg
- SI_data/Fig5/pmfs_binary_mixtures/POPC_PCA_90_10/
- SI_data/Fig5/pmfs_binary_mixtures/POPC_PCA_90_10/prof.b50.xvg
- SI_data/Fig5/pmfs_binary_mixtures/POPC_DPPC_60_40/
- SI_data/Fig5/pmfs_binary_mixtures/POPC_DPPC_60_40/prof.b50.xvg
- SI_data/Fig5/pmfs_binary_mixtures/POPC_DPCE_95_5/
- SI_data/Fig5/pmfs_binary_mixtures/POPC_DPCE_95_5/prof.b50.xvg
- SI_data/Fig5/pmfs_binary_mixtures/POPC_PCN_85_15/
- SI_data/Fig5/pmfs_binary_mixtures/POPC_PCN_85_15/prof.b50.xvg
- SI_data/Fig5/pmfs_binary_mixtures/POPC_DPPC_40_60/
- SI_data/Fig5/pmfs_binary_mixtures/POPC_DPPC_40_60/prof.b50.xvg
- SI_data/Fig5/pmfs_binary_mixtures/POPC_PCA_95_5/
- SI_data/Fig5/pmfs_binary_mixtures/POPC_PCA_95_5/prof.b50.xvg
- SI_data/Fig5/pmfs_binary_mixtures/POPC_PCN_75_25/
- SI_data/Fig5/pmfs_binary_mixtures/POPC_PCN_75_25/prof.b50.xvg
- SI_data/Fig5/pmfs_binary_mixtures/POPC_POPG_20_80/
- SI_data/Fig5/pmfs_binary_mixtures/POPC_POPG_20_80/prof.b50.xvg
- SI_data/Fig5/pmfs_binary_mixtures/POPC_DIPC_60_40/
- SI_data/Fig5/pmfs_binary_mixtures/POPC_DIPC_60_40/prof.b50.xvg
- SI_data/Fig5/pmfs_binary_mixtures/POPC_DPSM_20_80/
- SI_data/Fig5/pmfs_binary_mixtures/POPC_DPSM_20_80/prof.b50.xvg
- SI_data/Fig5/pmfs_binary_mixtures/POPC_POPE_20_80/
- SI_data/Fig5/pmfs_binary_mixtures/POPC_POPE_20_80/prof.b50.xvg
- SI_data/Fig5/pmfs_binary_mixtures/POPC_DOPC_0_100/
- SI_data/Fig5/pmfs_binary_mixtures/POPC_DOPC_0_100/prof.b50.xvg
- SI_data/Fig5/pmfs_binary_mixtures/POPC_PAPC_60_40/
- SI_data/Fig5/pmfs_binary_mixtures/POPC_PAPC_60_40/prof.b50.xvg
- SI_data/Fig5/pmfs_binary_mixtures/POPC_DOPC_20_80/
- SI_data/Fig5/pmfs_binary_mixtures/POPC_DOPC_20_80/prof.b50.xvg
- SI_data/Fig5/pmfs_binary_mixtures/POPC_DPSM_0_100/
- SI_data/Fig5/pmfs_binary_mixtures/POPC_DPSM_0_100/prof.b50.xvg
- SI_data/Fig5/pmfs_binary_mixtures/POPC_POPE_0_100/
- SI_data/Fig5/pmfs_binary_mixtures/POPC_POPE_0_100/prof.b50.xvg
- SI_data/Fig5/pmfs_binary_mixtures/POPC_POPS_60_40/
- SI_data/Fig5/pmfs_binary_mixtures/POPC_POPS_60_40/prof.b50.xvg
- SI_data/Fig5/pmfs_binary_mixtures/POPC_POSM_40_60/
- SI_data/Fig5/pmfs_binary_mixtures/POPC_POSM_40_60/prof.b50.xvg
- SI_data/Fig5/pmfs_binary_mixtures/POPC_LPC_80_20/
- SI_data/Fig5/pmfs_binary_mixtures/POPC_LPC_80_20/prof.b50.xvg
- SI_data/Fig5/pmfs_binary_mixtures/POPC_DPCE_75_25/
- SI_data/Fig5/pmfs_binary_mixtures/POPC_DPCE_75_25/prof.b50.xvg
- SI_data/Fig5/pmfs_binary_mixtures/POPC_CHOL_80_20_Lx7.5/
- SI_data/Fig5/pmfs_binary_mixtures/POPC_CHOL_80_20_Lx7.5/prof.b50.xvg
- SI_data/Fig5/pmfs_binary_mixtures/POPC_CHOL_70_30_Lx7.5/
- SI_data/Fig5/pmfs_binary_mixtures/POPC_CHOL_70_30_Lx7.5/prof.b50.xvg
- SI_data/Fig5/pmfs_binary_mixtures/POPC_LPC_90_10/
- SI_data/Fig5/pmfs_binary_mixtures/POPC_LPC_90_10/prof.b50.xvg
- SI_data/Fig5/pmfs_binary_mixtures/POPC_DOPC_40_60/
- SI_data/Fig5/pmfs_binary_mixtures/POPC_DOPC_40_60/prof.b50.xvg
- SI_data/Fig5/pmfs_binary_mixtures/POPC_DPSM_40_60/
- SI_data/Fig5/pmfs_binary_mixtures/POPC_DPSM_40_60/prof.b50.xvg
- SI_data/Fig5/pmfs_binary_mixtures/POPC_POPE_40_60/
- SI_data/Fig5/pmfs_binary_mixtures/POPC_POPE_40_60/prof.b50.xvg
- SI_data/Fig5/pmfs_binary_mixtures/POPC_PCA_85_15/
- SI_data/Fig5/pmfs_binary_mixtures/POPC_PCA_85_15/prof.b50.xvg
- SI_data/Fig5/pmfs_binary_mixtures/POPC_PCN_90_10/
- SI_data/Fig5/pmfs_binary_mixtures/POPC_PCN_90_10/prof.b50.xvg
- SI_data/Fig5/pmfs_binary_mixtures/POPC_PCN_80_20/
- SI_data/Fig5/pmfs_binary_mixtures/POPC_PCN_80_20/prof.b50.xvg
- SI_data/Fig5/pmfs_binary_mixtures/POPC_POPG_40_60/
- SI_data/Fig5/pmfs_binary_mixtures/POPC_POPG_40_60/prof.b50.xvg
- SI_data/Fig5/pmfs_binary_mixtures/POPC_DPPC_20_80/
- SI_data/Fig5/pmfs_binary_mixtures/POPC_DPPC_20_80/prof.b50.xvg
- SI_data/Fig5/pmfs_binary_mixtures/POPC_PAPC_80_20/
- SI_data/Fig5/pmfs_binary_mixtures/POPC_PAPC_80_20/prof.b50.xvg
- SI_data/Fig5/pmfs_binary_mixtures/POPC_POPS_80_20/
- SI_data/Fig5/pmfs_binary_mixtures/POPC_POPS_80_20/prof.b50.xvg
- SI_data/Fig5/pmfs_binary_mixtures/POPC_LPC_95_5/
- SI_data/Fig5/pmfs_binary_mixtures/POPC_LPC_95_5/prof.b50.xvg
- SI_data/Fig5/pmfs_binary_mixtures/POPC_DIPC_80_20/
- SI_data/Fig5/pmfs_binary_mixtures/POPC_DIPC_80_20/prof.b50.xvg
- SI_data/Fig5/pmfs_binary_mixtures/POPC_DPCE_80_20/
- SI_data/Fig5/pmfs_binary_mixtures/POPC_DPCE_80_20/prof.b50.xvg
- SI_data/Fig5/pmfs_binary_mixtures/POPC_DPCE_90_10/
- SI_data/Fig5/pmfs_binary_mixtures/POPC_DPCE_90_10/prof.b50.xvg
- SI_data/Fig5/pmfs_binary_mixtures/POPC_PODG_85_15/
- SI_data/Fig5/pmfs_binary_mixtures/POPC_PODG_85_15/prof.b50.xvg
- SI_data/Fig5/pmfs_binary_mixtures/POPC_POSM_0_100/
- SI_data/Fig5/pmfs_binary_mixtures/POPC_POSM_0_100/prof.b50.xvg
- SI_data/Fig5/pmfs_binary_mixtures/POPC_POSM_20_80/
- SI_data/Fig5/pmfs_binary_mixtures/POPC_POSM_20_80/prof.b50.xvg
- SI_data/Fig5/pmfs_binary_mixtures/POPC_LPC_75_25/
- SI_data/Fig5/pmfs_binary_mixtures/POPC_LPC_75_25/prof.b50.xvg
- SI_data/Fig2/
- SI_data/Fig2/Fig2.agr
- SI_data/Fig3/
- SI_data/Fig3/deltaG.agr
- SI_data/Fig3/pmfs.agr
- SI_data/Fig3/Simulation_inner.gro
- SI_data/Fig3/Simulation_outer.gro
- SI_data/Fig4/
- SI_data/Fig4/deltaG.agr
- SI_data/Fig_S4/
- SI_data/Fig_S4/deltaG-5lipids-Martini-2-vs-3.agr
- SI_data/Fig_S3/
- SI_data/Fig_S3/pmfs+freeEner_Martini3.agr
- SI_data/Fig_S2/
- SI_data/Fig_S2/chainCoord_vs_smirnova.agr
- SI_data/Fig_S5/
- SI_data/Fig_S5/inner-flat/
- SI_data/Fig_S5/inner-flat/14water-per-nm2.gro
- SI_data/Fig_S5/inner-flat/20water-per-nm2.gro
- SI_data/Fig_S5/inner-flat/24water-per-nm2.gro
- SI_data/Fig_S5/inner-flat/16water-per-nm2.gro
- SI_data/Fig_S5/inner-flat/12water-per-nm2.gro
- SI_data/Fig_S5/inner-flat/22water-per-nm2.gro
- SI_data/Fig_S5/inner-flat/18water-per-nm2.gro
- SI_data/Fig_S5/outer-flat/
- SI_data/Fig_S5/outer-flat/14water-per-nm2.gro
- SI_data/Fig_S5/outer-flat/20water-per-nm2.gro
- SI_data/Fig_S5/outer-flat/24water-per-nm2.gro
- SI_data/Fig_S5/outer-flat/16water-per-nm2.gro
- SI_data/Fig_S5/outer-flat/12water-per-nm2.gro
- SI_data/Fig_S5/outer-flat/22water-per-nm2.gro
- SI_data/Fig_S5/outer-flat/18water-per-nm2.gro
- SI_data/Fig_S5/inner-stalk/
- SI_data/Fig_S5/inner-stalk/14water-per-nm2.gro
- SI_data/Fig_S5/inner-stalk/20water-per-nm2.gro
- SI_data/Fig_S5/inner-stalk/24water-per-nm2.gro
- SI_data/Fig_S5/inner-stalk/16water-per-nm2.gro
- SI_data/Fig_S5/inner-stalk/12water-per-nm2.gro
- SI_data/Fig_S5/inner-stalk/22water-per-nm2.gro
- SI_data/Fig_S5/inner-stalk/18water-per-nm2.gro
[truncated: 8 more entries]
