# Supplementary material for: Free energies of membrane stalk formation from a lipidomics perspective
Source: Nat Commun. 2021 Nov 15;12:6594. doi: 10.1038/s41467-021-26924-2 (PMC8593120; doi:10.1038/s41467-021-26924-2)
Supplement: Supplementary file 4 — Source Data [file 41467_2021_26924_MOESM4_ESM.zip › SI_data/Fig_S12/pmfs.agr]

# Grace project file
#
@version 50125
@page size 792, 612
@page scroll 5%
@page inout 5%
@link page off
@map font 0 to "Times-Roman", "Times-Roman"
@map font 1 to "Times-Italic", "Times-Italic"
@map font 2 to "Times-Bold", "Times-Bold"
@map font 3 to "Times-BoldItalic", "Times-BoldItalic"
@map font 4 to "Helvetica", "Helvetica"
@map font 5 to "Helvetica-Oblique", "Helvetica-Oblique"
@map font 6 to "Helvetica-Bold", "Helvetica-Bold"
@map font 7 to "Helvetica-BoldOblique", "Helvetica-BoldOblique"
@map font 8 to "Courier", "Courier"
@map font 9 to "Courier-Oblique", "Courier-Oblique"
@map font 10 to "Courier-Bold", "Courier-Bold"
@map font 11 to "Courier-BoldOblique", "Courier-BoldOblique"
@map font 12 to "Symbol", "Symbol"
@map font 13 to "ZapfDingbats", "ZapfDingbats"
@map color 0 to (255, 255, 255), "white"
@map color 1 to (0, 0, 0), "cb_black"
@map color 2 to (230, 159, 0), "cb_orange"
@map color 3 to (86, 180, 233), "cb_skyblue"
@map color 4 to (0, 158, 115), "cb_green"
@map color 5 to (250, 228, 66), "cb_yellow"
@map color 6 to (0, 114, 178), "cb_blue"
@map color 7 to (213, 94, 0), "cb_vermillion"
@map color 8 to (204, 121, 167), "cb_purple"
@map color 9 to (27, 158, 119), "dark teal"
@map color 10 to (217, 95, 2), "dark orange"
@map color 11 to (117, 112, 179), "dark lilac"
@map color 12 to (231, 41, 130), "dark magenta"
@map color 13 to (102, 166, 30), "dark lime green"
@map color 14 to (230, 171, 2), "dark banana"
@map color 15 to (166, 118, 29), "dark tan"
@map color 16 to (102, 102, 102), "dark gray"
@map color 17 to (0, 0, 0), "black"
@map color 18 to (120, 120, 120), "grey"
@map color 19 to (160, 160, 160), "grey2"
@map color 20 to (190, 190, 190), "grey3"
@map color 21 to (220, 220, 220), "grey4"
@map color 22 to (0, 0, 230), "blue"
@map color 23 to (50, 50, 255), "blue2"
@map color 24 to (100, 100, 255), "blue3"
@map color 25 to (150, 150, 255), "blue4"
@map color 26 to (200, 200, 255), "blue5"
@map color 27 to (0, 180, 0), "green"
@map color 28 to (20, 200, 20), "green2"
@map color 29 to (50, 210, 50), "green3"
@map color 30 to (100, 220, 100), "green4"
@map color 31 to (150, 230, 150), "green5"
@map color 32 to (220, 20, 20), "red"
@map color 33 to (255, 50, 50), "red2"
@map color 34 to (255, 100, 100), "red3"
@map color 35 to (255, 150, 150), "red4"
@map color 36 to (255, 190, 190), "red5"
@map color 37 to (255, 165, 0), "orange"
@map color 38 to (255, 210, 0), "orange2"
@map color 39 to (255, 255, 100), "orange3"
@map color 40 to (180, 0, 180), "magenta"
@map color 41 to (210, 0, 210), "magenta2"
@map color 42 to (255, 100, 255), "magenta3"
@map color 43 to (255, 150, 255), "magenta4"
@map color 44 to (0, 200, 200), "cyan"
@map color 45 to (100, 235, 235), "cya2"
@map color 46 to (140, 255, 255), "cyan3"
@map color 47 to (68, 1, 84), "viridis1"
@map color 48 to (72, 40, 120), "viridis2"
@map color 49 to (62, 74, 137), "viridis3"
@map color 50 to (49, 104, 142), "viridis4"
@map color 51 to (38, 130, 142), "viridis5"
@map color 52 to (31, 158, 137), "viridis6"
@map color 53 to (53, 183, 121), "viridis7"
@map color 54 to (109, 205, 89), "viridis8"
@map color 55 to (180, 222, 44), "viridis9"
@map color 56 to (253, 231, 37), "viridis10"
@map color 57 to (47, 0, 135), "plasma1"
@map color 58 to (98, 0, 164), "plasma2"
@map color 59 to (146, 0, 166), "plasma3"
@map color 60 to (186, 47, 138), "plasma4"
@map color 61 to (216, 91, 105), "plasma5"
@map color 62 to (238, 137, 73), "plasma6"
@map color 63 to (246, 189, 39), "plasma7"
@map color 64 to (228, 250, 21), "plasma8"
@map color 65 to (85, 72, 193), "smooth cool warm1"
@map color 66 to (125, 135, 239), "smooth cool warm2"
@map color 67 to (166, 185, 255), "smooth cool warm3"
@map color 68 to (205, 215, 240), "smooth cool warm4"
@map color 69 to (235, 209, 194), "smooth cool warm5"
@map color 70 to (243, 168, 137), "smooth cool warm6"
@map color 71 to (222, 106, 83), "smooth cool warm7"
@map color 72 to (177, 1, 39), "smooth cool warm8"
@map color 73 to (255, 0, 0), "red"
@map color 74 to (0, 190, 0), "green"
@map color 75 to (0, 0, 255), "blue"
@map color 76 to (255, 165, 0), "orange"
@map color 77 to (188, 143, 143), "brown"
@map color 78 to (220, 220, 220), "grey"
@map color 79 to (148, 0, 211), "violet"
@map color 80 to (0, 255, 255), "cyan"
@map color 81 to (255, 0, 255), "magenta"
@map color 82 to (220, 220, 0), "yellow"
@map color 83 to (114, 33, 188), "indigo"
@map color 84 to (103, 7, 72), "maroon"
@map color 85 to (64, 224, 208), "turquoise"
@reference date 0
@date wrap off
@date wrap year 1950
@default linewidth 1.0
@default linestyle 1
@default color 1
@default pattern 1
@default font 4
@default char size 1.000000
@default symbol size 1.000000
@default sformat "%.8g"
@background color 0
@page background fill on
@timestamp off
@timestamp 0.03, 0.03
@timestamp color 1
@timestamp rot 0
@timestamp font 0
@timestamp char size 1.000000
@timestamp def "Thu Jul  8 16:51:39 2021"
@r0 off
@link r0 to g0
@r0 type above
@r0 linestyle 1
@r0 linewidth 1.0
@r0 color 1
@r0 line 0, 0, 0, 0
@r1 off
@link r1 to g0
@r1 type above
@r1 linestyle 1
@r1 linewidth 1.0
@r1 color 1
@r1 line 0, 0, 0, 0
@r2 off
@link r2 to g0
@r2 type above
@r2 linestyle 1
@r2 linewidth 1.0
@r2 color 1
@r2 line 0, 0, 0, 0
@r3 off
@link r3 to g0
@r3 type above
@r3 linestyle 1
@r3 linewidth 1.0
@r3 color 1
@r3 line 0, 0, 0, 0
@r4 off
@link r4 to g0
@r4 type above
@r4 linestyle 1
@r4 linewidth 1.0
@r4 color 1
@r4 line 0, 0, 0, 0
@g0 on
@g0 hidden false
@g0 type XY
@g0 stacked false
@g0 bar hgap 0.000000
@g0 fixedpoint off
@g0 fixedpoint type 0
@g0 fixedpoint xy 0.000000, 0.000000
@g0 fixedpoint format general general
@g0 fixedpoint prec 6, 6
@with g0
@    world 0.5, -15, 2.7, 180
@    stack world 0, 0, 0, 0
@    znorm 1
@    view 0.100000, 0.220588, 1.013480, 0.750000
@    title ""
@    title font 4
@    title size 1.500000
@    title color 1
@    subtitle ""
@    subtitle font 4
@    subtitle size 1.000000
@    subtitle color 1
@    xaxes scale Normal
@    yaxes scale Normal
@    xaxes invert off
@    yaxes invert off
@    xaxis  on
@    xaxis  type zero false
@    xaxis  offset 0.000000 , 0.000000
@    xaxis  bar on
@    xaxis  bar color 1
@    xaxis  bar linestyle 1
@    xaxis  bar linewidth 1.0
@    xaxis  label "Phosphate\x-\f{}phosphate distance (nm)"
@    xaxis  label layout para
@    xaxis  label place auto
@    xaxis  label char size 1.100000
@    xaxis  label font 4
@    xaxis  label color 1
@    xaxis  label place normal
@    xaxis  tick on
@    xaxis  tick major 0.5
@    xaxis  tick minor ticks 1
@    xaxis  tick default 6
@    xaxis  tick place rounded true
@    xaxis  tick in
@    xaxis  tick major size 1.000000
@    xaxis  tick major color 1
@    xaxis  tick major linewidth 1.0
@    xaxis  tick major linestyle 1
@    xaxis  tick major grid off
@    xaxis  tick minor color 1
@    xaxis  tick minor linewidth 1.0
@    xaxis  tick minor linestyle 1
@    xaxis  tick minor grid off
@    xaxis  tick minor size 0.500000
@    xaxis  ticklabel on
@    xaxis  ticklabel format general
@    xaxis  ticklabel prec 5
@    xaxis  ticklabel formula ""
@    xaxis  ticklabel append ""
@    xaxis  ticklabel prepend ""
@    xaxis  ticklabel angle 0
@    xaxis  ticklabel skip 0
@    xaxis  ticklabel stagger 0
@    xaxis  ticklabel place normal
@    xaxis  ticklabel offset auto
@    xaxis  ticklabel offset 0.000000 , 0.010000
@    xaxis  ticklabel start type auto
@    xaxis  ticklabel start 0.000000
@    xaxis  ticklabel stop type auto
@    xaxis  ticklabel stop 0.000000
@    xaxis  ticklabel char size 1.000000
@    xaxis  ticklabel font 4
@    xaxis  ticklabel color 1
@    xaxis  tick place both
@    xaxis  tick spec type none
@    yaxis  on
@    yaxis  type zero false
@    yaxis  offset 0.000000 , 0.000000
@    yaxis  bar on
@    yaxis  bar color 1
@    yaxis  bar linestyle 1
@    yaxis  bar linewidth 1.0
@    yaxis  label "PMF (kJ/mol)"
@    yaxis  label layout para
@    yaxis  label place auto
@    yaxis  label char size 1.100000
@    yaxis  label font 4
@    yaxis  label color 1
@    yaxis  label place normal
@    yaxis  tick on
@    yaxis  tick major 50
@    yaxis  tick minor ticks 1
@    yaxis  tick default 6
@    yaxis  tick place rounded true
@    yaxis  tick in
@    yaxis  tick major size 1.000000
@    yaxis  tick major color 1
@    yaxis  tick major linewidth 1.0
@    yaxis  tick major linestyle 1
@    yaxis  tick major grid off
@    yaxis  tick minor color 1
@    yaxis  tick minor linewidth 1.0
@    yaxis  tick minor linestyle 1
@    yaxis  tick minor grid off
@    yaxis  tick minor size 0.500000
@    yaxis  ticklabel on
@    yaxis  ticklabel format general
@    yaxis  ticklabel prec 5
@    yaxis  ticklabel formula ""
@    yaxis  ticklabel append ""
@    yaxis  ticklabel prepend ""
@    yaxis  ticklabel angle 0
@    yaxis  ticklabel skip 0
@    yaxis  ticklabel stagger 0
@    yaxis  ticklabel place normal
@    yaxis  ticklabel offset auto
@    yaxis  ticklabel offset 0.000000 , 0.010000
@    yaxis  ticklabel start type auto
@    yaxis  ticklabel start 0.000000
@    yaxis  ticklabel stop type auto
@    yaxis  ticklabel stop 0.000000
@    yaxis  ticklabel char size 1.000000
@    yaxis  ticklabel font 4
@    yaxis  ticklabel color 1
@    yaxis  tick place both
@    yaxis  tick spec type none
@    altxaxis  off
@    altyaxis  off
@    legend on
@    legend loctype view
@    legend 0.6, 0.7
@    legend box color 1
@    legend box pattern 1
@    legend box linewidth 1.0
@    legend box linestyle 0
@    legend box fill color 0
@    legend box fill pattern 1
@    legend font 4
@    legend char size 1.000000
@    legend color 1
@    legend length 4
@    legend vgap 2
@    legend hgap 1
@    legend invert false
@    frame type 0
@    frame linestyle 1
@    frame linewidth 2.0
@    frame color 1
@    frame pattern 1
@    frame background color 0
@    frame background pattern 0
@    s0 hidden false
@    s0 type xydy
@    s0 symbol 0
@    s0 symbol size 0.050000
@    s0 symbol color 4
@    s0 symbol pattern 1
@    s0 symbol fill color 4
@    s0 symbol fill pattern 0
@    s0 symbol linewidth 1.0
@    s0 symbol linestyle 1
@    s0 symbol char 65
@    s0 symbol char font 4
@    s0 symbol skip 0
@    s0 line type 1
@    s0 line linestyle 1
@    s0 line linewidth 1.5
@    s0 line color 4
@    s0 line pattern 1
@    s0 baseline type 0
@    s0 baseline off
@    s0 dropline off
@    s0 fill type 0
@    s0 fill rule 0
@    s0 fill color 1
@    s0 fill pattern 1
@    s0 avalue off
@    s0 avalue type 2
@    s0 avalue char size 1.000000
@    s0 avalue font 4
@    s0 avalue color 1
@    s0 avalue rot 0
@    s0 avalue format general
@    s0 avalue prec 3
@    s0 avalue prepend ""
@    s0 avalue append ""
@    s0 avalue offset 0.000000 , 0.000000
@    s0 errorbar on
@    s0 errorbar place both
@    s0 errorbar color 4
@    s0 errorbar pattern 1
@    s0 errorbar size 0.000000
@    s0 errorbar linewidth 1.0
@    s0 errorbar linestyle 1
@    s0 errorbar riser linewidth 1.0
@    s0 errorbar riser linestyle 1
@    s0 errorbar riser clip off
@    s0 errorbar riser clip length 0.100000
@    s0 comment "pmfs.agr"
@    s0 legend  "DOPC"
@    s1 hidden false
@    s1 type xydy
@    s1 symbol 0
@    s1 symbol size 0.050000
@    s1 symbol color 2
@    s1 symbol pattern 1
@    s1 symbol fill color 2
@    s1 symbol fill pattern 0
@    s1 symbol linewidth 1.0
@    s1 symbol linestyle 1
@    s1 symbol char 65
@    s1 symbol char font 4
@    s1 symbol skip 0
@    s1 line type 1
@    s1 line linestyle 1
@    s1 line linewidth 1.5
@    s1 line color 2
@    s1 line pattern 1
@    s1 baseline type 0
@    s1 baseline off
@    s1 dropline off
@    s1 fill type 0
@    s1 fill rule 0
@    s1 fill color 1
@    s1 fill pattern 1
@    s1 avalue off
@    s1 avalue type 2
@    s1 avalue char size 1.000000
@    s1 avalue font 4
@    s1 avalue color 1
@    s1 avalue rot 0
@    s1 avalue format general
@    s1 avalue prec 3
@    s1 avalue prepend ""
@    s1 avalue append ""
@    s1 avalue offset 0.000000 , 0.000000
@    s1 errorbar on
@    s1 errorbar place both
@    s1 errorbar color 2
@    s1 errorbar pattern 1
@    s1 errorbar size 0.000000
@    s1 errorbar linewidth 1.0
@    s1 errorbar linestyle 1
@    s1 errorbar riser linewidth 1.0
@    s1 errorbar riser linestyle 1
@    s1 errorbar riser clip off
@    s1 errorbar riser clip length 0.100000
@    s1 comment "pmfs.agr"
@    s1 legend  "DOPC:CHOL 80:20"
@    s2 hidden false
@    s2 type xydy
@    s2 symbol 0
@    s2 symbol size 0.050000
@    s2 symbol color 3
@    s2 symbol pattern 1
@    s2 symbol fill color 3
@    s2 symbol fill pattern 0
@    s2 symbol linewidth 1.0
@    s2 symbol linestyle 1
@    s2 symbol char 65
@    s2 symbol char font 4
@    s2 symbol skip 0
@    s2 line type 1
@    s2 line linestyle 1
@    s2 line linewidth 1.5
@    s2 line color 3
@    s2 line pattern 1
@    s2 baseline type 0
@    s2 baseline off
@    s2 dropline off
@    s2 fill type 0
@    s2 fill rule 0
@    s2 fill color 1
@    s2 fill pattern 1
@    s2 avalue off
@    s2 avalue type 2
@    s2 avalue char size 1.000000
@    s2 avalue font 4
@    s2 avalue color 1
@    s2 avalue rot 0
@    s2 avalue format general
@    s2 avalue prec 3
@    s2 avalue prepend ""
@    s2 avalue append ""
@    s2 avalue offset 0.000000 , 0.000000
@    s2 errorbar on
@    s2 errorbar place both
@    s2 errorbar color 3
@    s2 errorbar pattern 1
@    s2 errorbar size 0.000000
@    s2 errorbar linewidth 1.0
@    s2 errorbar linestyle 1
@    s2 errorbar riser linewidth 1.0
@    s2 errorbar riser linestyle 1
@    s2 errorbar riser clip off
@    s2 errorbar riser clip length 0.100000
@    s2 comment "pmfs.agr"
@    s2 legend  "DOPC:CHOL 60:40"
@target G0.S0
@type xydy
0.7065936 186.981 0
0.7136079 179.454 0
0.7206222 173.498 0
0.7276365 167.423 0
0.7346507 161.816 0
0.741665 156.25 0
0.7486793 150.982 0
0.7556936 145.988 0
0.7627079 141.037 0
0.7697221 136.354 0
0.7767364 131.898 0
0.7837507 127.563 0
0.790765 123.478 0
0.7977792 119.546 0
0.8047935 115.708 2.963854
0.8118078 112.077 0
0.8188221 108.537 0
0.8258364 105.142 0
0.8328506 101.841 0
0.8398649 98.634 0
0.8468792 95.4964 0
0.8538935 92.4238 0
0.8609077 89.4568 0
0.867922 86.6011 0
0.8749363 83.8754 0
0.8819506 81.2243 0
0.8889649 78.6052 0
0.8959791 76.0988 0
0.9029934 73.6091 0
0.9100077 71.1146 2.900997
0.917022 68.6372 0
0.9240362 66.2181 0
0.9310505 63.9259 0
0.9380648 61.7035 0
0.9450791 59.507 0
0.9520934 57.446 0
0.9591076 55.4599 0
0.9661219 53.5038 0
0.9731362 51.5916 0
0.9801505 49.7013 0
0.9871647 47.881 0
0.994179 46.2034 0
1.001193 44.5313 0
1.008208 42.9848 0
1.015222 41.5344 2.890288
1.022236 40.1775 0
1.02925 38.8584 0
1.036265 37.6017 0
1.043279 36.3945 0
1.050293 35.2552 0
1.057308 34.1668 0
1.064322 33.1821 0
1.071336 32.2547 0
1.07835 31.4044 0
1.085365 30.6096 0
1.092379 29.8667 0
1.099393 29.149 0
1.106407 28.4238 0
1.113422 27.6051 0
1.120436 26.682 2.8753
1.12745 25.6873 0
1.134465 24.6137 0
1.141479 23.5371 0
1.148493 22.5078 0
1.155507 21.4663 0
1.162522 20.518 0
1.169536 19.5834 0
1.17655 18.7007 0
1.183565 17.8572 0
1.190579 17.0861 0
1.197593 16.4112 0
1.204607 15.7369 0
1.211622 15.0742 0
1.218636 14.4003 0
1.22565 13.6693 2.79779
1.232664 12.8824 0
1.239679 12.1162 0
1.246693 11.272 0
1.253707 10.5539 0
1.260722 9.87796 0
1.267736 9.28382 0
1.27475 8.79168 0
1.281764 8.35267 0
1.288779 8.01242 0
1.295793 7.71724 0
1.302807 7.49812 0
1.309822 7.22139 0
1.316836 6.95261 0
1.32385 6.75653 0
1.330864 6.48642 2.500614
1.337879 6.22966 0
1.344893 5.94776 0
1.351907 5.63435 0
1.358921 5.32873 0
1.365936 4.94198 0
1.37295 4.502 0
1.379964 4.09457 0
1.386979 3.71307 0
1.393993 3.38939 0
1.401007 3.20268 0
1.408021 3.04572 0
1.415036 2.94014 0
1.42205 2.92955 0
1.429064 2.92948 0
1.436079 2.89541 2.434801
1.443093 2.8351 0
1.450107 2.79449 0
1.457121 2.67908 0
1.464136 2.5326 0
1.47115 2.39579 0
1.478164 2.25258 0
1.485178 2.10589 0
1.492193 1.98809 0
1.499207 1.89397 0
1.506221 1.85731 0
1.513236 1.84222 0
1.52025 1.83559 0
1.527264 1.86475 0
1.534278 1.918 0
1.541293 1.98013 2.344448
1.548307 2.04095 0
1.555321 2.0788 0
1.562336 2.11303 0
1.56935 2.0816 0
1.576364 2.03369 0
1.583378 1.92189 0
1.590393 1.74261 0
1.597407 1.47865 0
1.604421 1.12979 0
1.611435 0.747101 0
1.61845 0.346853 0
1.625464 -0.010802 0
1.632478 -0.369824 0
1.639493 -0.641095 0
1.646507 -0.889521 2.313969
1.653521 -1.09037 0
1.660535 -1.37164 0
1.66755 -1.57216 0
1.674564 -1.83408 0
1.681578 -2.05814 0
1.688593 -2.30839 0
1.695607 -2.54053 0
1.702621 -2.63303 0
1.709635 -2.68592 0
1.71665 -2.68171 0
1.723664 -2.64585 0
1.730678 -2.69447 0
1.737692 -2.76454 0
1.744707 -2.98868 0
1.751721 -3.17187 2.357515
1.758735 -3.42624 0
1.76575 -3.58808 0
1.772764 -3.69859 0
1.779778 -3.74792 0
1.786792 -3.75178 0
1.793807 -3.74018 0
1.800821 -3.71705 0
1.807835 -3.67439 0
1.81485 -3.62727 0
1.821864 -3.57475 0
1.828878 -3.49098 0
1.835892 -3.37334 0
1.842907 -3.3295 0
1.849921 -3.2226 0
1.856935 -3.1735 2.004717
1.863949 -3.15363 0
1.870964 -3.08318 0
1.877978 -3.0494 0
1.884992 -3.02005 0
1.892007 -2.93829 0
1.899021 -2.81972 0
1.906035 -2.75454 0
1.913049 -2.67984 0
1.920064 -2.57173 0
1.927078 -2.46087 0
1.934092 -2.31996 0
1.941107 -2.26288 0
1.948121 -2.18293 0
1.955135 -2.16261 0
1.962149 -2.20012 1.682174
1.969164 -2.27367 0
1.976178 -2.37047 0
1.983192 -2.53564 0
1.990206 -2.60608 0
1.997221 -2.69283 0
2.004235 -2.75615 0
2.011249 -2.7145 0
2.018264 -2.6167 0
2.025278 -2.3978 0
2.032292 -2.14501 0
2.039306 -1.89026 0
2.046321 -1.64182 0
2.053335 -1.42012 0
2.060349 -1.43751 0
2.067364 -1.4486 1.412878
2.074378 -1.55379 0
2.081392 -1.66561 0
2.088406 -1.81706 0
2.095421 -1.88861 0
2.102435 -2.02481 0
2.109449 -2.12739 0
2.116463 -2.24382 0
2.123478 -2.34191 0
2.130492 -2.54772 0
2.137506 -2.72762 0
2.144521 -2.95556 0
2.151535 -3.15559 0
2.158549 -3.30939 0
2.165563 -3.37363 0
2.172578 -3.43372 0.8441039
2.179592 -3.37267 0
2.186606 -3.31071 0
2.193621 -3.13449 0
2.200635 -2.96985 0
2.207649 -2.76573 0
2.214663 -2.51428 0
2.221678 -2.27563 0
2.228692 -2.09839 0
2.235706 -1.91542 0
2.24272 -1.76203 0
2.249735 -1.6258 0
2.256749 -1.45744 0
2.263763 -1.25682 0
2.270778 -1.06135 0
2.277792 -0.781023 0.8367144
2.284806 -0.525092 0
2.29182 -0.294831 0
2.298835 -0.128791 0
2.305849 -0.02369 0
2.312863 0.067567 0
2.319878 0.19689 0
2.326892 0.317964 0
2.333906 0.5231 0
2.34092 0.671162 0
2.347935 0.791055 0
2.354949 0.911661 0
2.361963 1.07382 0
2.368977 1.19349 0
2.375992 1.28939 0
2.383006 1.46601 0.1001208
2.39002 1.63497 0
2.397035 1.83635 0
2.404049 2.0786 0
2.411063 2.41397 0
2.418077 2.72543 0
2.425092 3.03658 0
2.432106 3.4265 0
2.43912 3.74031 0
2.446135 3.97611 0
2.453149 4.14645 0
2.460163 4.20347 0
2.467177 4.13231 0
2.474192 3.88432 0
2.481206 3.69761 0
2.48822 3.5313 0.5032616
2.495234 3.48072 0
2.502249 3.48443 0
2.509263 3.62049 0
2.516277 3.87159 0
2.523292 4.24807 0
2.530306 4.6739 0
2.53732 5.01244 0
2.544334 5.27633 0
2.551349 5.2937 0
2.558363 5.232 0
2.565377 5.09858 0
2.572392 4.91786 0
2.579406 4.82503 0
2.58642 4.75167 0
2.593434 4.70947 1.552441
2.600449 4.75488 0
2.607463 4.84606 0
2.614477 4.93608 0
2.621491 5.07564 0
2.628506 5.27298 0
2.63552 5.48835 0
2.642534 5.77717 0
2.649549 6.05529 0
2.656563 6.49885 0
2.663577 6.87865 0
2.670591 7.25573 0
2.677606 7.55282 0
2.68462 7.60109 0
2.691634 7.58285 0
2.698649 7.40989 1.686702
2.705663 7.29135 0
2.712677 7.0843 0
2.719691 6.97352 0
2.726706 6.97345 0
2.73372 7.10543 0
2.740734 7.40349 0
2.747748 7.84234 0
&
@target G0.S1
@type xydy
0.6348266 172.753 0
0.6420839 165.622 0
0.6493411 160.532 0
0.6565984 157.078 0
0.6638556 151.964 0
0.6711129 147.754 0
0.6783701 143.249 0
0.6856274 139.217 0
0.6928846 135.086 0
0.7001419 131.138 0
0.7073991 127.188 0
0.7146564 123.269 0
0.7219136 119.494 0
0.7291709 115.79 0
0.7364281 112.215 2.976566
0.7436854 108.745 0
0.7509426 105.379 0
0.7581999 102.075 0
0.7654571 98.7793 0
0.7727144 95.6052 0
0.7799716 92.4958 0
0.7872289 89.37 0
0.7944861 86.2848 0
0.8017434 83.2532 0
0.8090006 80.2891 0
0.8162579 77.4194 0
0.8235151 74.6752 0
0.8307724 72.0657 0
0.8380296 69.4855 0
0.8452869 67.0365 2.99944
0.8525441 64.6178 0
0.8598014 62.2575 0
0.8670586 59.9493 0
0.8743159 57.7604 0
0.8815731 55.6148 0
0.8888304 53.5361 0
0.8960876 51.5837 0
0.9033449 49.7464 0
0.9106021 47.98 0
0.9178594 46.3775 0
0.9251166 44.8403 0
0.9323739 43.3469 0
0.9396311 41.8953 0
0.9468884 40.4461 0
0.9541456 38.9934 2.733486
0.9614029 37.5745 0
0.9686601 36.2108 0
0.9759174 34.9393 0
0.9831746 33.7594 0
0.9904319 32.6523 0
0.9976891 31.5187 0
1.004946 30.4794 0
1.012204 29.4823 0
1.019461 28.5519 0
1.026718 27.6254 0
1.033975 26.6924 0
1.041233 25.8296 0
1.04849 24.9892 0
1.055747 24.2809 0
1.063004 23.6266 2.594461
1.070262 23.0262 0
1.077519 22.4219 0
1.084776 21.8332 0
1.092033 21.1981 0
1.099291 20.5768 0
1.106548 19.9243 0
1.113805 19.3326 0
1.121062 18.7824 0
1.12832 18.2438 0
1.135577 17.6989 0
1.142834 17.1247 0
1.150091 16.582 0
1.157349 15.9752 0
1.164606 15.3529 0
1.171863 14.8428 2.511306
1.17912 14.3869 0
1.186378 14.016 0
1.193635 13.6957 0
1.200892 13.4565 0
1.208149 13.2601 0
1.215407 12.9867 0
1.222664 12.7214 0
1.229921 12.3772 0
1.237178 12.059 0
1.244436 11.6911 0
1.251693 11.2065 0
1.25895 10.7163 0
1.266207 10.2495 0
1.273465 9.79463 0
1.280722 9.48018 2.37059
1.287979 9.23224 0
1.295236 9.01946 0
1.302494 8.82272 0
1.309751 8.62024 0
1.317008 8.32943 0
1.324265 7.99709 0
1.331523 7.54844 0
1.33878 7.11474 0
1.346037 6.66902 0
1.353294 6.16856 0
1.360552 5.79883 0
1.367809 5.47838 0
1.375066 5.17775 0
1.382323 4.9306 0
1.389581 4.70631 2.206074
1.396838 4.55863 0
1.404095 4.45095 0
1.411352 4.44045 0
1.41861 4.37993 0
1.425867 4.348 0
1.433124 4.29399 0
1.440381 4.20001 0
1.447639 4.08689 0
1.454896 3.90629 0
1.462153 3.67593 0
1.46941 3.49813 0
1.476668 3.27564 0
1.483925 3.06275 0
1.491182 2.89235 0
1.498439 2.7506 2.316437
1.505697 2.68103 0
1.512954 2.59755 0
1.520211 2.41486 0
1.527468 2.29961 0
1.534726 2.10253 0
1.541983 1.85779 0
1.54924 1.67199 0
1.556497 1.5315 0
1.563755 1.43485 0
1.571012 1.39316 0
1.578269 1.33271 0
1.585526 1.37749 0
1.592784 1.37101 0
1.600041 1.39068 0
1.607298 1.38253 2.210745
1.614555 1.31527 0
1.621813 1.22466 0
1.62907 1.19864 0
1.636327 1.12488 0
1.643584 1.09367 0
1.650842 1.17673 0
1.658099 1.24606 0
1.665356 1.40194 0
1.672613 1.57709 0
1.679871 1.77034 0
1.687128 1.93544 0
1.694385 2.04261 0
1.701642 2.15355 0
1.7089 2.17717 0
1.716157 2.18802 2.140466
1.723414 2.21599 0
1.730671 2.16684 0
1.737929 2.13129 0
1.745186 2.00127 0
1.752443 1.93226 0
1.7597 1.7909 0
1.766958 1.73335 0
1.774215 1.70522 0
1.781472 1.58306 0
1.788729 1.52838 0
1.795987 1.36895 0
1.803244 1.29144 0
1.810501 1.16659 0
1.817758 0.956224 0
1.825016 0.80825 1.906047
1.832273 0.667429 0
1.83953 0.551291 0
1.846787 0.384576 0
1.854045 0.259939 0
1.861302 0.171116 0
1.868559 0.113569 0
1.875816 0.0543227 0
1.883074 0.0077163 0
1.890331 -0.0418165 0
1.897588 -0.0781063 0
1.904845 -0.197914 0
1.912103 -0.385823 0
1.91936 -0.546686 0
1.926617 -0.785613 0
1.933874 -0.98684 1.802133
1.941132 -1.1234 0
1.948389 -1.18565 0
1.955646 -1.20159 0
1.962903 -1.18388 0
1.970161 -1.08306 0
1.977418 -1.08354 0
1.984675 -0.986719 0
1.991932 -1.0199 0
1.99919 -1.06517 0
2.006447 -1.12872 0
2.013704 -1.24245 0
2.020961 -1.34973 0
2.028219 -1.44587 0
2.035476 -1.56568 0
2.042733 -1.58074 1.743412
2.04999 -1.59043 0
2.057248 -1.62638 0
2.064505 -1.59092 0
2.071762 -1.63998 0
2.079019 -1.70295 0
2.086277 -1.82606 0
2.093534 -2.016 0
2.100791 -2.16384 0
2.108048 -2.3321 0
2.115306 -2.40937 0
2.122563 -2.3897 0
2.12982 -2.33567 0
2.137077 -2.18546 0
2.144335 -2.03734 0
2.151592 -1.85501 1.745245
2.158849 -1.64002 0
2.166106 -1.47963 0
2.173364 -1.30787 0
2.180621 -1.21963 0
2.187878 -1.2939 0
2.195135 -1.45669 0
2.202393 -1.59408 0
2.20965 -1.8861 0
2.216907 -2.12535 0
2.224164 -2.30512 0
2.231422 -2.5592 0
2.238679 -2.74807 0
2.245936 -2.89806 0
2.253193 -2.98221 0
2.260451 -3.00127 1.072455
2.267708 -2.98251 0
2.274965 -2.89418 0
2.282222 -2.76191 0
2.28948 -2.52459 0
2.296737 -2.29559 0
2.303994 -1.9964 0
2.311251 -1.6946 0
2.318509 -1.38399 0
2.325766 -1.07058 0
2.333023 -0.851417 0
2.34028 -0.616039 0
2.347538 -0.444033 0
2.354795 -0.359381 0
2.362052 -0.263582 0
2.369309 -0.247392 0.1034992
2.376567 -0.147584 0
2.383824 -0.0174643 0
2.391081 0.0538352 0
2.398338 0.251354 0
2.405596 0.390978 0
2.412853 0.608549 0
2.42011 0.79449 0
2.427367 1.01299 0
2.434625 1.24786 0
2.441882 1.42179 0
2.449139 1.55662 0
2.456396 1.72338 0
2.463654 1.83695 0
2.470911 1.93677 0
2.478168 2.02679 0.7664116
2.485425 2.15473 0
2.492683 2.16372 0
2.49994 2.21119 0
2.507197 2.14436 0
2.514454 2.10041 0
2.521712 1.96457 0
2.528969 1.84322 0
2.536226 1.77757 0
2.543483 1.64241 0
2.550741 1.49763 0
2.557998 1.38161 0
2.565255 1.25652 0
2.572512 1.11906 0
2.57977 1.03405 0
2.587027 0.941089 0.6513923
2.594284 0.94837 0
2.601541 0.976265 0
2.608799 1.02834 0
2.616056 1.13969 0
2.623313 1.2952 0
2.63057 1.46645 0
2.637828 1.7105 0
2.645085 2.05283 0
2.652342 2.33819 0
2.659599 2.7045 0
2.666857 2.99378 0
2.674114 3.20264 0
2.681371 3.19057 0
2.688628 3.0103 0
2.695886 2.75772 1.733359
2.703143 2.46018 0
2.7104 2.1699 0
2.717657 1.92396 0
2.724915 1.80606 0
2.732172 1.8314 0
2.739429 1.90565 0
2.746686 2.0589 0
&
@target G0.S2
@type xydy
0.5551684 131.656 0
0.5627848 126.142 0
0.5704013 122.249 0
0.5780178 119.237 0
0.5856342 115.65 0
0.5932507 112.463 0
0.6008671 109.536 0
0.6084836 106.972 0
0.6161001 104.054 0
0.6237165 101.588 0
0.631333 98.9604 0
0.6389495 96.3371 0
0.6465659 93.5671 0
0.6541824 90.7671 5.32996
0.6617989 87.9036 0
0.6694153 85.1208 0
0.6770318 82.3775 0
0.6846482 79.735 0
0.6922647 77.3023 0
0.6998812 74.9304 0
0.7074976 72.6253 0
0.7151141 70.4331 0
0.7227306 68.2483 0
0.730347 66.0296 0
0.7379635 63.7296 0
0.74558 61.3744 0
0.7531964 59.0286 0
0.7608129 56.6915 0
0.7684293 54.4196 5.139284
0.7760458 52.1397 0
0.7836623 49.9124 0
0.7912787 47.758 0
0.7988952 45.6718 0
0.8065117 43.7197 0
0.8141281 41.8204 0
0.8217446 40.0979 0
0.8293611 38.471 0
0.8369775 36.9788 0
0.844594 35.5813 0
0.8522104 34.3608 0
0.8598269 33.2153 0
0.8674434 32.1694 0
0.8750598 31.1508 0
0.8826763 30.0773 4.903231
0.8902928 28.8045 0
0.8979092 27.535 0
0.9055257 26.1071 0
0.9131422 24.7851 0
0.9207586 23.5016 0
0.9283751 22.3249 0
0.9359915 21.3418 0
0.943608 20.4554 0
0.9512245 19.6363 0
0.9588409 18.8584 0
0.9664574 18.1017 0
0.9740739 17.2806 0
0.9816903 16.4426 0
0.9893068 15.5124 0
0.9969233 14.5417 4.591405
1.00454 13.5747 0
1.012156 12.576 0
1.019773 11.6191 0
1.027389 10.6809 0
1.035006 9.86826 0
1.042622 9.06825 0
1.050238 8.38399 0
1.057855 7.85287 0
1.065471 7.44442 0
1.073088 7.18214 0
1.080704 7.0645 0
1.088321 7.05027 0
1.095937 7.11334 0
1.103554 7.25986 0
1.11117 7.34993 4.42786
1.118787 7.36867 0
1.126403 7.24079 0
1.13402 6.92336 0
1.141636 6.44157 0
1.149253 5.87395 0
1.156869 5.25196 0
1.164485 4.63846 0
1.172102 4.10361 0
1.179718 3.58887 0
1.187335 3.25772 0
1.194951 2.94516 0
1.202568 2.76135 0
1.210184 2.5336 0
1.217801 2.33602 0
1.225417 2.06679 4.0039
1.233034 1.78263 0
1.24065 1.4458 0
1.248267 1.10691 0
1.255883 0.671484 0
1.263499 0.311536 0
1.271116 0.049268 0
1.278732 -0.135185 0
1.286349 -0.313686 0
1.293965 -0.409413 0
1.301582 -0.48127 0
1.309198 -0.470277 0
1.316815 -0.455637 0
1.324431 -0.417399 0
1.332048 -0.304545 0
1.339664 -0.277706 4.038514
1.347281 -0.185341 0
1.354897 -0.119786 0
1.362514 -0.053285 0
1.37013 -0.093498 0
1.377746 -0.17595 0
1.385363 -0.309216 0
1.392979 -0.49311 0
1.400596 -0.663075 0
1.408212 -0.87115 0
1.415829 -0.935718 0
1.423445 -1.01634 0
1.431062 -0.980539 0
1.438678 -0.868725 0
1.446295 -0.656407 0
1.453911 -0.350658 4.018321
1.461528 0.00996 0
1.469144 0.382954 0
1.47676 0.649348 0
1.484377 0.718849 0
1.491993 0.649091 0
1.49961 0.382326 0
1.507226 0.080628 0
1.514843 -0.198039 0
1.522459 -0.347497 0
1.530076 -0.402415 0
1.537692 -0.389183 0
1.545309 -0.287941 0
1.552925 -0.065508 0
1.560542 0.173768 0
1.568158 0.452642 3.818233
1.575774 0.720108 0
1.583391 0.847389 0
1.591007 0.974844 0
1.598624 1.04116 0
1.60624 1.0218 0
1.613857 1.00149 0
1.621473 0.90638 0
1.62909 0.900389 0
1.636706 0.841715 0
1.644323 0.911698 0
1.651939 1.04696 0
1.659556 1.21821 0
1.667172 1.46029 0
1.674789 1.73032 0
1.682405 2.04821 3.689732
1.690021 2.20781 0
1.697638 2.27039 0
1.705254 2.05197 0
1.712871 1.76261 0
1.720487 1.26121 0
1.728104 0.759187 0
1.73572 0.261929 0
1.743337 -0.09336 0
1.750953 -0.29604 0
1.75857 -0.360788 0
1.766186 -0.24947 0
1.773803 -0.033443 0
1.781419 0.303303 0
1.789035 0.710249 0
1.796652 1.15028 3.49977
1.804268 1.62321 0
1.811885 2.11264 0
1.819501 2.52515 0
1.827118 2.87566 0
1.834734 3.07953 0
1.842351 3.28663 0
1.849967 3.44814 0
1.857584 3.50309 0
1.8652 3.56044 0
1.872817 3.67318 0
1.880433 3.60255 0
1.888049 3.58067 0
1.895666 3.41771 0
1.903282 3.1701 0
1.910899 2.8007 3.456131
1.918515 2.45223 0
1.926132 2.10733 0
1.933748 1.77205 0
1.941365 1.48134 0
1.948981 1.29087 0
1.956598 1.10693 0
1.964214 0.93753 0
1.971831 0.792725 0
1.979447 0.73085 0
1.987064 0.720855 0
1.99468 0.764685 0
2.002296 0.953932 0
2.009913 1.15817 0
2.017529 1.47901 0
2.025146 1.84213 3.005883
2.032762 2.2109 0
2.040379 2.49745 0
2.047995 2.75445 0
2.055612 2.80239 0
2.063228 2.66342 0
2.070845 2.30169 0
2.078461 1.88825 0
2.086078 1.42115 0
2.093694 1.06569 0
2.10131 0.800177 0
2.108927 0.598888 0
2.116543 0.500949 0
2.12416 0.538426 0
2.131776 0.622201 0
2.139393 0.698567 2.363861
2.147009 0.823106 0
2.154626 0.898582 0
2.162242 1.08001 0
2.169859 1.20205 0
2.177475 1.3385 0
2.185092 1.45705 0
2.192708 1.4577 0
2.200324 1.48679 0
2.207941 1.35778 0
2.215557 1.11466 0
2.223174 0.841365 0
2.23079 0.458268 0
2.238407 0.058254 0
2.246023 -0.26136 0
2.25364 -0.553497 2.334417
2.261256 -0.724951 0
2.268873 -0.826698 0
2.276489 -0.828365 0
2.284106 -0.673634 0
2.291722 -0.4151 0
2.299339 -0.072828 0
2.306955 0.367668 0
2.314571 0.791169 0
2.322188 1.01235 0
2.329804 0.925702 0
2.337421 0.503783 0
2.345037 -0.224615 0
2.352654 -1.0035 0
2.36027 -1.69767 0
2.367887 -2.21426 0.3361195
2.375503 -2.58831 0
2.38312 -2.82291 0
2.390736 -2.83574 0
2.398353 -2.76936 0
2.405969 -2.5333 0
2.413585 -2.16815 0
2.421202 -1.72607 0
2.428818 -1.32731 0
2.436435 -1.05935 0
2.444051 -1.02427 0
2.451668 -1.20232 0
2.459284 -1.56216 0
2.466901 -2.00657 0
2.474517 -2.40252 0
2.482134 -2.79173 1.702182
2.48975 -3.06201 0
2.497367 -3.19004 0
2.504983 -3.20176 0
2.5126 -3.17618 0
2.520216 -3.07467 0
2.527832 -2.98856 0
2.535449 -2.90592 0
2.543065 -2.80187 0
2.550682 -2.71134 0
2.558298 -2.59502 0
2.565915 -2.43901 0
2.573531 -2.18846 0
2.581148 -1.94709 0
2.588764 -1.68868 0
2.596381 -1.55963 1.911614
2.603997 -1.58762 0
2.611614 -1.72265 0
2.61923 -2.02612 0
2.626846 -2.32867 0
2.634463 -2.67911 0
2.642079 -2.88682 0
2.649696 -3.04465 0
2.657312 -3.09312 0
2.664929 -3.0793 0
2.672545 -3.03688 0
2.680162 -2.87294 0
2.687778 -2.75311 0
2.695395 -2.65863 0
2.703011 -2.48031 0
2.710628 -2.27802 2.190925
2.718244 -2.02358 0
2.72586 -1.71307 0
2.733477 -1.34306 0
2.741093 -0.884332 0
2.74871 -0.165709 0
&
