# Supplementary material for: Free energies of membrane stalk formation from a lipidomics perspective
Source: Nat Commun. 2021 Nov 15;12:6594. doi: 10.1038/s41467-021-26924-2 (PMC8593120; doi:10.1038/s41467-021-26924-2)
Supplement: Supplementary file 4 — Source Data [file 41467_2021_26924_MOESM4_ESM.zip › SI_data/Fig1/Fig1.agr]

# Grace project file
#
@version 50125
@page size 792, 612
@page scroll 5%
@page inout 5%
@link page off
@map font 0 to "Times-Roman", "Times-Roman"
@map font 1 to "Times-Italic", "Times-Italic"
@map font 2 to "Times-Bold", "Times-Bold"
@map font 3 to "Times-BoldItalic", "Times-BoldItalic"
@map font 4 to "Helvetica", "Helvetica"
@map font 5 to "Helvetica-Oblique", "Helvetica-Oblique"
@map font 6 to "Helvetica-Bold", "Helvetica-Bold"
@map font 7 to "Helvetica-BoldOblique", "Helvetica-BoldOblique"
@map font 8 to "Courier", "Courier"
@map font 9 to "Courier-Oblique", "Courier-Oblique"
@map font 10 to "Courier-Bold", "Courier-Bold"
@map font 11 to "Courier-BoldOblique", "Courier-BoldOblique"
@map font 12 to "Symbol", "Symbol"
@map font 13 to "ZapfDingbats", "ZapfDingbats"
@map color 0 to (255, 255, 255), "white"
@map color 1 to (0, 0, 0), "black"
@map color 2 to (255, 0, 0), "red"
@map color 3 to (0, 190, 0), "green"
@map color 4 to (0, 0, 255), "blue"
@map color 5 to (255, 165, 0), "orange"
@map color 6 to (188, 143, 143), "brown"
@map color 7 to (220, 220, 220), "grey"
@map color 8 to (148, 0, 211), "violet"
@map color 9 to (0, 255, 255), "cyan"
@map color 10 to (255, 0, 255), "magenta"
@map color 11 to (220, 220, 0), "yellow"
@map color 12 to (114, 33, 188), "indigo"
@map color 13 to (103, 7, 72), "maroon"
@map color 14 to (64, 224, 208), "turquoise"
@map color 15 to (190, 190, 190), "grey2"
@map color 16 to (160, 160, 160), "grey3"
@map color 17 to (120, 120, 120), "grey4"
@map color 18 to (100, 100, 255), "blue2"
@map color 19 to (150, 150, 255), "blue3"
@map color 20 to (0, 200, 0), "green2"
@map color 21 to (0, 180, 0), "green3"
@map color 22 to (0, 160, 0), "green4"
@map color 23 to (255, 160, 160), "red2"
@map color 24 to (255, 210, 0), "orange2"
@map color 25 to (255, 150, 255), "magenta2"
@map color 26 to (255, 100, 255), "magenta3"
@map color 27 to (210, 0, 210), "magenta4"
@map color 28 to (180, 0, 180), "magenta5"
@map color 29 to (27, 158, 119), "dark teal"
@map color 30 to (217, 95, 2), "dark orange"
@map color 31 to (117, 112, 179), "dark lilac"
@map color 32 to (231, 41, 130), "dark magenta"
@map color 33 to (102, 166, 30), "dark lime green"
@map color 34 to (230, 171, 2), "dark banana"
@map color 35 to (166, 118, 29), "dark tan"
@map color 36 to (102, 102, 102), "dark gray"
@map color 37 to (0, 0, 0), "cb_black"
@map color 38 to (230, 159, 0), "cb_orange"
@map color 39 to (86, 180, 233), "cb_skyblue"
@map color 40 to (0, 158, 115), "cb_green"
@map color 41 to (250, 228, 66), "cb_yellow"
@map color 42 to (0, 114, 178), "cb_blue"
@map color 43 to (213, 94, 0), "cb_vermillion"
@map color 44 to (204, 121, 167), "cb_purple"
@map color 45 to (68, 1, 84), "viridis1"
@map color 46 to (72, 40, 120), "viridis2"
@map color 47 to (62, 74, 137), "viridis3"
@map color 48 to (49, 104, 142), "viridis4"
@map color 49 to (38, 130, 142), "viridis5"
@map color 50 to (31, 158, 137), "viridis6"
@map color 51 to (53, 183, 121), "viridis7"
@map color 52 to (109, 205, 89), "viridis8"
@map color 53 to (180, 222, 44), "viridis9"
@map color 54 to (253, 231, 37), "viridis10"
@map color 55 to (47, 0, 135), "plasma1"
@map color 56 to (98, 0, 164), "plasma2"
@map color 57 to (146, 0, 166), "plasma3"
@map color 58 to (186, 47, 138), "plasma4"
@map color 59 to (216, 91, 105), "plasma5"
@map color 60 to (238, 137, 73), "plasma6"
@map color 61 to (246, 189, 39), "plasma7"
@map color 62 to (228, 250, 21), "plasma8"
@map color 63 to (85, 72, 193), "smooth cool warm1"
@map color 64 to (125, 135, 239), "smooth cool warm2"
@map color 65 to (166, 185, 255), "smooth cool warm3"
@map color 66 to (205, 215, 240), "smooth cool warm4"
@map color 67 to (235, 209, 194), "smooth cool warm5"
@map color 68 to (243, 168, 137), "smooth cool warm6"
@map color 69 to (222, 106, 83), "smooth cool warm7"
@map color 70 to (177, 1, 39), "smooth cool warm8"
@map color 71 to (222, 106, 83), "smooth cool warm7"
@map color 72 to (177, 1, 39), "smooth cool warm8"
@map color 73 to (255, 0, 0), "red"
@map color 74 to (0, 190, 0), "green"
@map color 75 to (0, 0, 255), "blue"
@map color 76 to (255, 165, 0), "orange"
@map color 77 to (188, 143, 143), "brown"
@map color 78 to (220, 220, 220), "grey"
@map color 79 to (148, 0, 211), "violet"
@map color 80 to (0, 255, 255), "cyan"
@map color 81 to (255, 0, 255), "magenta"
@map color 82 to (220, 220, 0), "yellow"
@map color 83 to (114, 33, 188), "indigo"
@map color 84 to (103, 7, 72), "maroon"
@map color 85 to (64, 224, 208), "turquoise"
@reference date 0
@date wrap off
@date wrap year 1950
@default linewidth 1.0
@default linestyle 1
@default color 1
@default pattern 1
@default font 4
@default char size 1.000000
@default symbol size 1.000000
@default sformat "%.8g"
@background color 0
@page background fill on
@timestamp off
@timestamp 0.03, 0.03
@timestamp color 1
@timestamp rot 0
@timestamp font 0
@timestamp char size 1.000000
@timestamp def "Tue Jun  1 11:26:27 2021"
@with line
@    line on
@    line loctype view
@    line 1.01334951456, 0.486650485438, 1.01334951456, 0.781553398059
@    line linewidth 2.0
@    line linestyle 1
@    line color 1
@    line arrow 2
@    line arrow type 0
@    line arrow length 1.500000
@    line arrow layout 0.900000, 1.000000
@line def
@with line
@    line on
@    line loctype view
@    line 0.813725490196, 0.227941176471, 0.813725490196, 0.18137254902
@    line linewidth 2.5
@    line linestyle 1
@    line color 38
@    line arrow 1
@    line arrow type 0
@    line arrow length 1.500000
@    line arrow layout 0.900000, 1.000000
@line def
@with line
@    line on
@    line loctype view
@    line 0.237745098039, 0.299019607843, 0.237745098039, 0.252450980392
@    line linewidth 2.5
@    line linestyle 1
@    line color 1
@    line arrow 1
@    line arrow type 0
@    line arrow length 1.500000
@    line arrow layout 0.900000, 1.000000
@line def
@with line
@    line on
@    line loctype view
@    line 0.503676470588, 0.311274509804, 0.522058823529, 0.360294117647
@    line linewidth 2.5
@    line linestyle 1
@    line color 39
@    line arrow 2
@    line arrow type 0
@    line arrow length 1.500000
@    line arrow layout 0.900000, 1.000000
@line def
@with string
@    string on
@    string loctype view
@    string 1.04490291262, 0.489077669904
@    string color 1
@    string rot 90
@    string font 4
@    string just 0
@    string char size 0.900000
@    string def "Water beads per lipid"
@with string
@    string on
@    string loctype view
@    string 0.170343137255, 0.221813725491
@    string color 1
@    string rot 0
@    string font 4
@    string just 0
@    string char size 0.900000
@    string def "      Flat\nmembranes"
@with string
@    string on
@    string loctype view
@    string 0.746323529411, 0.183823529413
@    string color 38
@    string rot 0
@    string font 6
@    string just 0
@    string char size 0.900000
@    string def "Stalk"
@with string
@    string on
@    string loctype view
@    string 0.421568627451, 0.281862745098
@    string color 39
@    string rot 0
@    string font 6
@    string just 0
@    string char size 0.900000
@    string def "Barrier/TS"
@r0 off
@link r0 to g0
@r0 type above
@r0 linestyle 1
@r0 linewidth 1.0
@r0 color 1
@r0 line 0, 0, 0, 0
@r1 off
@link r1 to g0
@r1 type above
@r1 linestyle 1
@r1 linewidth 1.0
@r1 color 1
@r1 line 0, 0, 0, 0
@r2 off
@link r2 to g0
@r2 type above
@r2 linestyle 1
@r2 linewidth 1.0
@r2 color 1
@r2 line 0, 0, 0, 0
@r3 off
@link r3 to g0
@r3 type above
@r3 linestyle 1
@r3 linewidth 1.0
@r3 color 1
@r3 line 0, 0, 0, 0
@r4 off
@link r4 to g0
@r4 type above
@r4 linestyle 1
@r4 linewidth 1.0
@r4 color 1
@r4 line 0, 0, 0, 0
@g0 on
@g0 hidden false
@g0 type XY
@g0 stacked false
@g0 bar hgap 0.000000
@g0 fixedpoint off
@g0 fixedpoint type 0
@g0 fixedpoint xy 0.000000, 0.000000
@g0 fixedpoint format general general
@g0 fixedpoint prec 6, 6
@with g0
@    world 0.05, -60, 0.99, 190
@    stack world 0, 0, 0, 0
@    znorm 1
@    view 0.120000, 0.150000, 0.850000, 0.850000
@    title ""
@    title font 4
@    title size 1.500000
@    title color 1
@    subtitle ""
@    subtitle font 4
@    subtitle size 1.000000
@    subtitle color 1
@    xaxes scale Normal
@    yaxes scale Normal
@    xaxes invert off
@    yaxes invert off
@    xaxis  on
@    xaxis  type zero false
@    xaxis  offset 0.000000 , 0.000000
@    xaxis  bar on
@    xaxis  bar color 1
@    xaxis  bar linestyle 1
@    xaxis  bar linewidth 1.0
@    xaxis  label "Stalk formation, \xx\s\f{}ch"
@    xaxis  label layout para
@    xaxis  label place auto
@    xaxis  label char size 1.150000
@    xaxis  label font 4
@    xaxis  label color 1
@    xaxis  label place normal
@    xaxis  tick on
@    xaxis  tick major 0.2
@    xaxis  tick minor ticks 1
@    xaxis  tick default 6
@    xaxis  tick place rounded true
@    xaxis  tick in
@    xaxis  tick major size 1.000000
@    xaxis  tick major color 1
@    xaxis  tick major linewidth 1.0
@    xaxis  tick major linestyle 1
@    xaxis  tick major grid off
@    xaxis  tick minor color 1
@    xaxis  tick minor linewidth 1.0
@    xaxis  tick minor linestyle 1
@    xaxis  tick minor grid off
@    xaxis  tick minor size 0.500000
@    xaxis  ticklabel on
@    xaxis  ticklabel format general
@    xaxis  ticklabel prec 5
@    xaxis  ticklabel formula ""
@    xaxis  ticklabel append ""
@    xaxis  ticklabel prepend ""
@    xaxis  ticklabel angle 0
@    xaxis  ticklabel skip 0
@    xaxis  ticklabel stagger 0
@    xaxis  ticklabel place normal
@    xaxis  ticklabel offset auto
@    xaxis  ticklabel offset 0.000000 , 0.010000
@    xaxis  ticklabel start type auto
@    xaxis  ticklabel start 0.000000
@    xaxis  ticklabel stop type auto
@    xaxis  ticklabel stop 0.000000
@    xaxis  ticklabel char size 0.950000
@    xaxis  ticklabel font 4
@    xaxis  ticklabel color 1
@    xaxis  tick place both
@    xaxis  tick spec type none
@    yaxis  on
@    yaxis  type zero false
@    yaxis  offset 0.000000 , 0.000000
@    yaxis  bar on
@    yaxis  bar color 1
@    yaxis  bar linestyle 1
@    yaxis  bar linewidth 1.0
@    yaxis  label "PMF (kJ/mol)"
@    yaxis  label layout para
@    yaxis  label place auto
@    yaxis  label char size 1.000000
@    yaxis  label font 4
@    yaxis  label color 1
@    yaxis  label place normal
@    yaxis  tick on
@    yaxis  tick major 50
@    yaxis  tick minor ticks 1
@    yaxis  tick default 6
@    yaxis  tick place rounded true
@    yaxis  tick in
@    yaxis  tick major size 1.000000
@    yaxis  tick major color 1
@    yaxis  tick major linewidth 1.0
@    yaxis  tick major linestyle 1
@    yaxis  tick major grid off
@    yaxis  tick minor color 1
@    yaxis  tick minor linewidth 1.0
@    yaxis  tick minor linestyle 1
@    yaxis  tick minor grid off
@    yaxis  tick minor size 0.500000
@    yaxis  ticklabel on
@    yaxis  ticklabel format general
@    yaxis  ticklabel prec 5
@    yaxis  ticklabel formula ""
@    yaxis  ticklabel append ""
@    yaxis  ticklabel prepend ""
@    yaxis  ticklabel angle 0
@    yaxis  ticklabel skip 0
@    yaxis  ticklabel stagger 0
@    yaxis  ticklabel place normal
@    yaxis  ticklabel offset auto
@    yaxis  ticklabel offset 0.000000 , 0.010000
@    yaxis  ticklabel start type auto
@    yaxis  ticklabel start 0.000000
@    yaxis  ticklabel stop type auto
@    yaxis  ticklabel stop 0.000000
@    yaxis  ticklabel char size 0.950000
@    yaxis  ticklabel font 4
@    yaxis  ticklabel color 1
@    yaxis  tick place both
@    yaxis  tick spec type none
@    altxaxis  off
@    altyaxis  off
@    legend on
@    legend loctype view
@    legend 0.87, 0.86
@    legend box color 1
@    legend box pattern 1
@    legend box linewidth 1.0
@    legend box linestyle 0
@    legend box fill color 0
@    legend box fill pattern 1
@    legend font 4
@    legend char size 1.000000
@    legend color 1
@    legend length 4
@    legend vgap 2
@    legend hgap 1
@    legend invert true
@    frame type 0
@    frame linestyle 1
@    frame linewidth 2.0
@    frame color 1
@    frame pattern 1
@    frame background color 0
@    frame background pattern 0
@    s0 hidden false
@    s0 type xy
@    s0 symbol 0
@    s0 symbol size 1.000000
@    s0 symbol color 37
@    s0 symbol pattern 1
@    s0 symbol fill color 37
@    s0 symbol fill pattern 0
@    s0 symbol linewidth 1.0
@    s0 symbol linestyle 1
@    s0 symbol char 65
@    s0 symbol char font 4
@    s0 symbol skip 0
@    s0 line type 1
@    s0 line linestyle 1
@    s0 line linewidth 2.0
@    s0 line color 37
@    s0 line pattern 1
@    s0 baseline type 0
@    s0 baseline off
@    s0 dropline off
@    s0 fill type 0
@    s0 fill rule 0
@    s0 fill color 1
@    s0 fill pattern 1
@    s0 avalue off
@    s0 avalue type 2
@    s0 avalue char size 1.000000
@    s0 avalue font 4
@    s0 avalue color 1
@    s0 avalue rot 0
@    s0 avalue format general
@    s0 avalue prec 3
@    s0 avalue prepend ""
@    s0 avalue append ""
@    s0 avalue offset 0.000000 , 0.000000
@    s0 errorbar on
@    s0 errorbar place both
@    s0 errorbar color 37
@    s0 errorbar pattern 1
@    s0 errorbar size 1.000000
@    s0 errorbar linewidth 1.0
@    s0 errorbar linestyle 1
@    s0 errorbar riser linewidth 1.0
@    s0 errorbar riser linestyle 1
@    s0 errorbar riser clip off
@    s0 errorbar riser clip length 0.100000
@    s0 comment "pmfs.agr"
@    s0 legend  "1.25"
@    s1 hidden false
@    s1 type xy
@    s1 symbol 0
@    s1 symbol size 1.000000
@    s1 symbol color 45
@    s1 symbol pattern 1
@    s1 symbol fill color 45
@    s1 symbol fill pattern 0
@    s1 symbol linewidth 1.0
@    s1 symbol linestyle 1
@    s1 symbol char 65
@    s1 symbol char font 4
@    s1 symbol skip 0
@    s1 line type 1
@    s1 line linestyle 1
@    s1 line linewidth 2.0
@    s1 line color 45
@    s1 line pattern 1
@    s1 baseline type 0
@    s1 baseline off
@    s1 dropline off
@    s1 fill type 0
@    s1 fill rule 0
@    s1 fill color 1
@    s1 fill pattern 1
@    s1 avalue off
@    s1 avalue type 2
@    s1 avalue char size 1.000000
@    s1 avalue font 4
@    s1 avalue color 1
@    s1 avalue rot 0
@    s1 avalue format general
@    s1 avalue prec 3
@    s1 avalue prepend ""
@    s1 avalue append ""
@    s1 avalue offset 0.000000 , 0.000000
@    s1 errorbar on
@    s1 errorbar place both
@    s1 errorbar color 45
@    s1 errorbar pattern 1
@    s1 errorbar size 1.000000
@    s1 errorbar linewidth 1.0
@    s1 errorbar linestyle 1
@    s1 errorbar riser linewidth 1.0
@    s1 errorbar riser linestyle 1
@    s1 errorbar riser clip off
@    s1 errorbar riser clip length 0.100000
@    s1 comment "pmfs.agr"
@    s1 legend  "1.5"
@    s2 hidden false
@    s2 type xy
@    s2 symbol 0
@    s2 symbol size 1.000000
@    s2 symbol color 46
@    s2 symbol pattern 1
@    s2 symbol fill color 46
@    s2 symbol fill pattern 0
@    s2 symbol linewidth 1.0
@    s2 symbol linestyle 1
@    s2 symbol char 65
@    s2 symbol char font 4
@    s2 symbol skip 0
@    s2 line type 1
@    s2 line linestyle 1
@    s2 line linewidth 2.0
@    s2 line color 46
@    s2 line pattern 1
@    s2 baseline type 0
@    s2 baseline off
@    s2 dropline off
@    s2 fill type 0
@    s2 fill rule 0
@    s2 fill color 1
@    s2 fill pattern 1
@    s2 avalue off
@    s2 avalue type 2
@    s2 avalue char size 1.000000
@    s2 avalue font 4
@    s2 avalue color 1
@    s2 avalue rot 0
@    s2 avalue format general
@    s2 avalue prec 3
@    s2 avalue prepend ""
@    s2 avalue append ""
@    s2 avalue offset 0.000000 , 0.000000
@    s2 errorbar on
@    s2 errorbar place both
@    s2 errorbar color 46
@    s2 errorbar pattern 1
@    s2 errorbar size 1.000000
@    s2 errorbar linewidth 1.0
@    s2 errorbar linestyle 1
@    s2 errorbar riser linewidth 1.0
@    s2 errorbar riser linestyle 1
@    s2 errorbar riser clip off
@    s2 errorbar riser clip length 0.100000
@    s2 comment "pmfs.agr"
@    s2 legend  "1.75"
@    s3 hidden false
@    s3 type xy
@    s3 symbol 0
@    s3 symbol size 1.000000
@    s3 symbol color 47
@    s3 symbol pattern 1
@    s3 symbol fill color 47
@    s3 symbol fill pattern 0
@    s3 symbol linewidth 1.0
@    s3 symbol linestyle 1
@    s3 symbol char 65
@    s3 symbol char font 4
@    s3 symbol skip 0
@    s3 line type 1
@    s3 line linestyle 1
@    s3 line linewidth 2.0
@    s3 line color 47
@    s3 line pattern 1
@    s3 baseline type 0
@    s3 baseline off
@    s3 dropline off
@    s3 fill type 0
@    s3 fill rule 0
@    s3 fill color 1
@    s3 fill pattern 1
@    s3 avalue off
@    s3 avalue type 2
@    s3 avalue char size 1.000000
@    s3 avalue font 4
@    s3 avalue color 1
@    s3 avalue rot 0
@    s3 avalue format general
@    s3 avalue prec 3
@    s3 avalue prepend ""
@    s3 avalue append ""
@    s3 avalue offset 0.000000 , 0.000000
@    s3 errorbar on
@    s3 errorbar place both
@    s3 errorbar color 47
@    s3 errorbar pattern 1
@    s3 errorbar size 1.000000
@    s3 errorbar linewidth 1.0
@    s3 errorbar linestyle 1
@    s3 errorbar riser linewidth 1.0
@    s3 errorbar riser linestyle 1
@    s3 errorbar riser clip off
@    s3 errorbar riser clip length 0.100000
@    s3 comment "pmfs.agr"
@    s3 legend  "2"
@    s4 hidden false
@    s4 type xy
@    s4 symbol 0
@    s4 symbol size 1.000000
@    s4 symbol color 48
@    s4 symbol pattern 1
@    s4 symbol fill color 48
@    s4 symbol fill pattern 0
@    s4 symbol linewidth 1.0
@    s4 symbol linestyle 1
@    s4 symbol char 65
@    s4 symbol char font 4
@    s4 symbol skip 0
@    s4 line type 1
@    s4 line linestyle 1
@    s4 line linewidth 2.0
@    s4 line color 48
@    s4 line pattern 1
@    s4 baseline type 0
@    s4 baseline off
@    s4 dropline off
@    s4 fill type 0
@    s4 fill rule 0
@    s4 fill color 1
@    s4 fill pattern 1
@    s4 avalue off
@    s4 avalue type 2
@    s4 avalue char size 1.000000
@    s4 avalue font 4
@    s4 avalue color 1
@    s4 avalue rot 0
@    s4 avalue format general
@    s4 avalue prec 3
@    s4 avalue prepend ""
@    s4 avalue append ""
@    s4 avalue offset 0.000000 , 0.000000
@    s4 errorbar on
@    s4 errorbar place both
@    s4 errorbar color 48
@    s4 errorbar pattern 1
@    s4 errorbar size 1.000000
@    s4 errorbar linewidth 1.0
@    s4 errorbar linestyle 1
@    s4 errorbar riser linewidth 1.0
@    s4 errorbar riser linestyle 1
@    s4 errorbar riser clip off
@    s4 errorbar riser clip length 0.100000
@    s4 comment "pmfs.agr"
@    s4 legend  "2.5"
@    s5 hidden false
@    s5 type xy
@    s5 symbol 0
@    s5 symbol size 1.000000
@    s5 symbol color 49
@    s5 symbol pattern 1
@    s5 symbol fill color 49
@    s5 symbol fill pattern 0
@    s5 symbol linewidth 1.0
@    s5 symbol linestyle 1
@    s5 symbol char 65
@    s5 symbol char font 4
@    s5 symbol skip 0
@    s5 line type 1
@    s5 line linestyle 1
@    s5 line linewidth 2.0
@    s5 line color 49
@    s5 line pattern 1
@    s5 baseline type 0
@    s5 baseline off
@    s5 dropline off
@    s5 fill type 0
@    s5 fill rule 0
@    s5 fill color 1
@    s5 fill pattern 1
@    s5 avalue off
@    s5 avalue type 2
@    s5 avalue char size 1.000000
@    s5 avalue font 4
@    s5 avalue color 1
@    s5 avalue rot 0
@    s5 avalue format general
@    s5 avalue prec 3
@    s5 avalue prepend ""
@    s5 avalue append ""
@    s5 avalue offset 0.000000 , 0.000000
@    s5 errorbar on
@    s5 errorbar place both
@    s5 errorbar color 49
@    s5 errorbar pattern 1
@    s5 errorbar size 1.000000
@    s5 errorbar linewidth 1.0
@    s5 errorbar linestyle 1
@    s5 errorbar riser linewidth 1.0
@    s5 errorbar riser linestyle 1
@    s5 errorbar riser clip off
@    s5 errorbar riser clip length 0.100000
@    s5 comment "pmfs.agr"
@    s5 legend  "3"
@    s6 hidden false
@    s6 type xy
@    s6 symbol 0
@    s6 symbol size 1.000000
@    s6 symbol color 50
@    s6 symbol pattern 1
@    s6 symbol fill color 50
@    s6 symbol fill pattern 0
@    s6 symbol linewidth 1.0
@    s6 symbol linestyle 1
@    s6 symbol char 65
@    s6 symbol char font 4
@    s6 symbol skip 0
@    s6 line type 1
@    s6 line linestyle 1
@    s6 line linewidth 2.0
@    s6 line color 50
@    s6 line pattern 1
@    s6 baseline type 0
@    s6 baseline off
@    s6 dropline off
@    s6 fill type 0
@    s6 fill rule 0
@    s6 fill color 1
@    s6 fill pattern 1
@    s6 avalue off
@    s6 avalue type 2
@    s6 avalue char size 1.000000
@    s6 avalue font 4
@    s6 avalue color 1
@    s6 avalue rot 0
@    s6 avalue format general
@    s6 avalue prec 3
@    s6 avalue prepend ""
@    s6 avalue append ""
@    s6 avalue offset 0.000000 , 0.000000
@    s6 errorbar on
@    s6 errorbar place both
@    s6 errorbar color 50
@    s6 errorbar pattern 1
@    s6 errorbar size 1.000000
@    s6 errorbar linewidth 1.0
@    s6 errorbar linestyle 1
@    s6 errorbar riser linewidth 1.0
@    s6 errorbar riser linestyle 1
@    s6 errorbar riser clip off
@    s6 errorbar riser clip length 0.100000
@    s6 comment "pmfs.agr"
@    s6 legend  "4"
@    s7 hidden false
@    s7 type xy
@    s7 symbol 0
@    s7 symbol size 1.000000
@    s7 symbol color 51
@    s7 symbol pattern 1
@    s7 symbol fill color 51
@    s7 symbol fill pattern 0
@    s7 symbol linewidth 1.0
@    s7 symbol linestyle 1
@    s7 symbol char 65
@    s7 symbol char font 4
@    s7 symbol skip 0
@    s7 line type 1
@    s7 line linestyle 1
@    s7 line linewidth 2.0
@    s7 line color 51
@    s7 line pattern 1
@    s7 baseline type 0
@    s7 baseline off
@    s7 dropline off
@    s7 fill type 0
@    s7 fill rule 0
@    s7 fill color 1
@    s7 fill pattern 1
@    s7 avalue off
@    s7 avalue type 2
@    s7 avalue char size 1.000000
@    s7 avalue font 4
@    s7 avalue color 1
@    s7 avalue rot 0
@    s7 avalue format general
@    s7 avalue prec 3
@    s7 avalue prepend ""
@    s7 avalue append ""
@    s7 avalue offset 0.000000 , 0.000000
@    s7 errorbar on
@    s7 errorbar place both
@    s7 errorbar color 51
@    s7 errorbar pattern 1
@    s7 errorbar size 1.000000
@    s7 errorbar linewidth 1.0
@    s7 errorbar linestyle 1
@    s7 errorbar riser linewidth 1.0
@    s7 errorbar riser linestyle 1
@    s7 errorbar riser clip off
@    s7 errorbar riser clip length 0.100000
@    s7 comment "pmfs.agr"
@    s7 legend  "5"
@    s8 hidden false
@    s8 type xy
@    s8 symbol 0
@    s8 symbol size 1.000000
@    s8 symbol color 52
@    s8 symbol pattern 1
@    s8 symbol fill color 52
@    s8 symbol fill pattern 0
@    s8 symbol linewidth 1.0
@    s8 symbol linestyle 1
@    s8 symbol char 65
@    s8 symbol char font 4
@    s8 symbol skip 0
@    s8 line type 1
@    s8 line linestyle 1
@    s8 line linewidth 2.0
@    s8 line color 52
@    s8 line pattern 1
@    s8 baseline type 0
@    s8 baseline off
@    s8 dropline off
@    s8 fill type 0
@    s8 fill rule 0
@    s8 fill color 1
@    s8 fill pattern 1
@    s8 avalue off
@    s8 avalue type 2
@    s8 avalue char size 1.000000
@    s8 avalue font 4
@    s8 avalue color 1
@    s8 avalue rot 0
@    s8 avalue format general
@    s8 avalue prec 3
@    s8 avalue prepend ""
@    s8 avalue append ""
@    s8 avalue offset 0.000000 , 0.000000
@    s8 errorbar on
@    s8 errorbar place both
@    s8 errorbar color 52
@    s8 errorbar pattern 1
@    s8 errorbar size 1.000000
@    s8 errorbar linewidth 1.0
@    s8 errorbar linestyle 1
@    s8 errorbar riser linewidth 1.0
@    s8 errorbar riser linestyle 1
@    s8 errorbar riser clip off
@    s8 errorbar riser clip length 0.100000
@    s8 comment "pmfs.agr"
@    s8 legend  "6"
@    s9 hidden false
@    s9 type xy
@    s9 symbol 0
@    s9 symbol size 1.000000
@    s9 symbol color 53
@    s9 symbol pattern 1
@    s9 symbol fill color 53
@    s9 symbol fill pattern 0
@    s9 symbol linewidth 1.0
@    s9 symbol linestyle 1
@    s9 symbol char 65
@    s9 symbol char font 4
@    s9 symbol skip 0
@    s9 line type 1
@    s9 line linestyle 1
@    s9 line linewidth 2.0
@    s9 line color 53
@    s9 line pattern 1
@    s9 baseline type 0
@    s9 baseline off
@    s9 dropline off
@    s9 fill type 0
@    s9 fill rule 0
@    s9 fill color 1
@    s9 fill pattern 1
@    s9 avalue off
@    s9 avalue type 2
@    s9 avalue char size 1.000000
@    s9 avalue font 4
@    s9 avalue color 1
@    s9 avalue rot 0
@    s9 avalue format general
@    s9 avalue prec 3
@    s9 avalue prepend ""
@    s9 avalue append ""
@    s9 avalue offset 0.000000 , 0.000000
@    s9 errorbar on
@    s9 errorbar place both
@    s9 errorbar color 53
@    s9 errorbar pattern 1
@    s9 errorbar size 1.000000
@    s9 errorbar linewidth 1.0
@    s9 errorbar linestyle 1
@    s9 errorbar riser linewidth 1.0
@    s9 errorbar riser linestyle 1
@    s9 errorbar riser clip off
@    s9 errorbar riser clip length 0.100000
@    s9 comment "pmfs.agr"
@    s9 legend  "7"
@g1 on
@g1 hidden false
@g1 type XY
@g1 stacked false
@g1 bar hgap 0.000000
@g1 fixedpoint off
@g1 fixedpoint type 0
@g1 fixedpoint xy 0.000000, 0.000000
@g1 fixedpoint format general general
@g1 fixedpoint prec 6, 6
@with g1
@    world 0, -50, 7.5, 220
@    stack world 0, 0, 0, 0
@    znorm 1
@    view 0.210000, 0.540000, 0.490000, 0.820000
@    title ""
@    title font 4
@    title size 1.500000
@    title color 1
@    subtitle ""
@    subtitle font 4
@    subtitle size 1.000000
@    subtitle color 1
@    xaxes scale Normal
@    yaxes scale Normal
@    xaxes invert off
@    yaxes invert off
@    xaxis  on
@    xaxis  type zero false
@    xaxis  offset 0.000000 , 0.000000
@    xaxis  bar on
@    xaxis  bar color 1
@    xaxis  bar linestyle 1
@    xaxis  bar linewidth 1.0
@    xaxis  label "Water beads per lipid"
@    xaxis  label layout para
@    xaxis  label place auto
@    xaxis  label char size 0.800000
@    xaxis  label font 4
@    xaxis  label color 1
@    xaxis  label place normal
@    xaxis  tick on
@    xaxis  tick major 1
@    xaxis  tick minor ticks 1
@    xaxis  tick default 6
@    xaxis  tick place rounded true
@    xaxis  tick in
@    xaxis  tick major size 1.000000
@    xaxis  tick major color 1
@    xaxis  tick major linewidth 1.0
@    xaxis  tick major linestyle 1
@    xaxis  tick major grid off
@    xaxis  tick minor color 1
@    xaxis  tick minor linewidth 1.0
@    xaxis  tick minor linestyle 1
@    xaxis  tick minor grid off
@    xaxis  tick minor size 0.500000
@    xaxis  ticklabel on
@    xaxis  ticklabel format general
@    xaxis  ticklabel prec 5
@    xaxis  ticklabel formula ""
@    xaxis  ticklabel append ""
@    xaxis  ticklabel prepend ""
@    xaxis  ticklabel angle 0
@    xaxis  ticklabel skip 0
@    xaxis  ticklabel stagger 0
@    xaxis  ticklabel place normal
@    xaxis  ticklabel offset auto
@    xaxis  ticklabel offset 0.000000 , 0.010000
@    xaxis  ticklabel start type auto
@    xaxis  ticklabel start 0.000000
@    xaxis  ticklabel stop type auto
@    xaxis  ticklabel stop 0.000000
@    xaxis  ticklabel char size 0.750000
@    xaxis  ticklabel font 4
@    xaxis  ticklabel color 1
@    xaxis  tick place both
@    xaxis  tick spec type none
@    yaxis  on
@    yaxis  type zero false
@    yaxis  offset 0.000000 , 0.000000
@    yaxis  bar on
@    yaxis  bar color 1
@    yaxis  bar linestyle 1
@    yaxis  bar linewidth 1.0
@    yaxis  label "\xD\f{}G (kJ/mol)"
@    yaxis  label layout para
@    yaxis  label place spec
@    yaxis  label place 0.000000, 0.050000
@    yaxis  label char size 0.800000
@    yaxis  label font 4
@    yaxis  label color 1
@    yaxis  label place normal
@    yaxis  tick on
@    yaxis  tick major 50
@    yaxis  tick minor ticks 1
@    yaxis  tick default 6
@    yaxis  tick place rounded true
@    yaxis  tick in
@    yaxis  tick major size 1.000000
@    yaxis  tick major color 1
@    yaxis  tick major linewidth 1.0
@    yaxis  tick major linestyle 1
@    yaxis  tick major grid off
@    yaxis  tick minor color 1
@    yaxis  tick minor linewidth 1.0
@    yaxis  tick minor linestyle 1
@    yaxis  tick minor grid off
@    yaxis  tick minor size 0.500000
@    yaxis  ticklabel on
@    yaxis  ticklabel format general
@    yaxis  ticklabel prec 5
@    yaxis  ticklabel formula ""
@    yaxis  ticklabel append ""
@    yaxis  ticklabel prepend ""
@    yaxis  ticklabel angle 0
@    yaxis  ticklabel skip 0
@    yaxis  ticklabel stagger 0
@    yaxis  ticklabel place normal
@    yaxis  ticklabel offset auto
@    yaxis  ticklabel offset 0.000000 , 0.010000
@    yaxis  ticklabel start type auto
@    yaxis  ticklabel start 0.000000
@    yaxis  ticklabel stop type auto
@    yaxis  ticklabel stop 0.000000
@    yaxis  ticklabel char size 0.750000
@    yaxis  ticklabel font 4
@    yaxis  ticklabel color 1
@    yaxis  tick place both
@    yaxis  tick spec type none
@    altxaxis  off
@    altyaxis  off
@    legend on
@    legend loctype view
@    legend 0.22, 0.8
@    legend box color 1
@    legend box pattern 1
@    legend box linewidth 1.0
@    legend box linestyle 0
@    legend box fill color 0
@    legend box fill pattern 1
@    legend font 4
@    legend char size 0.800000
@    legend color 1
@    legend length 4
@    legend vgap 1
@    legend hgap 1
@    legend invert false
@    frame type 0
@    frame linestyle 1
@    frame linewidth 2.0
@    frame color 1
@    frame pattern 1
@    frame background color 0
@    frame background pattern 0
@    s0 hidden false
@    s0 type xydy
@    s0 symbol 1
@    s0 symbol size 0.500000
@    s0 symbol color 39
@    s0 symbol pattern 1
@    s0 symbol fill color 39
@    s0 symbol fill pattern 1
@    s0 symbol linewidth 1.0
@    s0 symbol linestyle 1
@    s0 symbol char 65
@    s0 symbol char font 4
@    s0 symbol skip 0
@    s0 line type 1
@    s0 line linestyle 3
@    s0 line linewidth 1.0
@    s0 line color 39
@    s0 line pattern 1
@    s0 baseline type 0
@    s0 baseline off
@    s0 dropline off
@    s0 fill type 0
@    s0 fill rule 0
@    s0 fill color 1
@    s0 fill pattern 1
@    s0 avalue off
@    s0 avalue type 2
@    s0 avalue char size 1.000000
@    s0 avalue font 4
@    s0 avalue color 1
@    s0 avalue rot 0
@    s0 avalue format general
@    s0 avalue prec 3
@    s0 avalue prepend ""
@    s0 avalue append ""
@    s0 avalue offset 0.000000 , 0.000000
@    s0 errorbar on
@    s0 errorbar place both
@    s0 errorbar color 39
@    s0 errorbar pattern 1
@    s0 errorbar size 1.000000
@    s0 errorbar linewidth 1.0
@    s0 errorbar linestyle 1
@    s0 errorbar riser linewidth 1.0
@    s0 errorbar riser linestyle 1
@    s0 errorbar riser clip off
@    s0 errorbar riser clip length 0.100000
@    s0 comment "pmfs+freeEner.agr"
@    s0 legend  "\xD\f{}G barrier"
@    s1 hidden false
@    s1 type xydy
@    s1 symbol 1
@    s1 symbol size 0.500000
@    s1 symbol color 38
@    s1 symbol pattern 1
@    s1 symbol fill color 38
@    s1 symbol fill pattern 1
@    s1 symbol linewidth 1.0
@    s1 symbol linestyle 1
@    s1 symbol char 65
@    s1 symbol char font 4
@    s1 symbol skip 0
@    s1 line type 1
@    s1 line linestyle 3
@    s1 line linewidth 1.0
@    s1 line color 38
@    s1 line pattern 1
@    s1 baseline type 0
@    s1 baseline off
@    s1 dropline off
@    s1 fill type 0
@    s1 fill rule 0
@    s1 fill color 1
@    s1 fill pattern 1
@    s1 avalue off
@    s1 avalue type 2
@    s1 avalue char size 1.000000
@    s1 avalue font 4
@    s1 avalue color 1
@    s1 avalue rot 0
@    s1 avalue format general
@    s1 avalue prec 3
@    s1 avalue prepend ""
@    s1 avalue append ""
@    s1 avalue offset 0.000000 , 0.000000
@    s1 errorbar on
@    s1 errorbar place both
@    s1 errorbar color 38
@    s1 errorbar pattern 1
@    s1 errorbar size 1.000000
@    s1 errorbar linewidth 1.0
@    s1 errorbar linestyle 1
@    s1 errorbar riser linewidth 1.0
@    s1 errorbar riser linestyle 1
@    s1 errorbar riser clip off
@    s1 errorbar riser clip length 0.100000
@    s1 comment "pmfs+freeEner.agr"
@    s1 legend  "\xD\f{}G stalk"
@target G0.S0
@type xy
0.007462 0.422567
0.012412 1.354272
0.017362 2.220307
0.022312 3.004992
0.027262 3.358432
0.032212 4.04738
0.037162 4.240625
0.042112 4.371236
0.047062 3.13225
0.052012 4.190331
0.056962 4.057561
0.061912 3.00389
0.066862 3.818787
0.071812 4.065278
0.076762 4.093268
0.081712 4.143637
0.086662 4.090625
0.091612 3.427139
0.096562 3.49789
0.101512 3.337997
0.106462 2.249464
0.111412 1.662603
0.116362 2.222813
0.121312 1.501989
0.126262 1.003586
0.131212 1.65829
0.136162 1.583854
0.141112 1.253941
0.146062 1.165627
0.151012 0.887148
0.155962 -0.03471
0.160912 0.478973
0.165861 0.123747
0.170812 -1.0084
0.175761 0.008669
0.180711 -0.030036
0.185661 -0.649692
0.190611 0.224312
0.195561 0.234901
0.200511 0.074286
0.205461 0.106006
0.210411 0.16988
0.215361 -0.20872
0.220311 -0.239322
0.225261 0.222251
0.230211 -0.140138
0.235161 -0.009204
0.240111 0.741261
0.245061 0.695517
0.250011 0.895448
0.254961 1.442763
0.259911 1.548235
0.264861 1.37684
0.269811 1.924822
0.274761 1.893466
0.279711 1.630741
0.284661 2.545852
0.289611 2.634408
0.294561 2.467113
0.299511 3.53959
0.304461 3.816593
0.309411 3.901992
0.314361 4.554718
0.319311 4.844195
0.324261 4.871457
0.329211 5.221992
0.334161 5.694861
0.339111 5.688958
0.344061 6.174462
0.349011 6.876011
0.353961 7.099845
0.358911 7.640335
0.363861 8.37753
0.368811 8.750408
0.373761 9.04514
0.378711 9.73999
0.383661 9.97916
0.388611 10.16156
0.393561 11.04247
0.398511 11.25735
0.403461 11.54441
0.408411 12.53017
0.413361 13.01686
0.418311 13.29928
0.423261 14.03186
0.428211 14.46949
0.433161 14.71438
0.438111 15.25118
0.443061 15.77838
0.448011 16.02639
0.452961 16.57352
0.457911 17.40371
0.462861 17.67228
0.467811 18.17268
0.472761 18.81909
0.477711 19.05632
0.48266 19.2056
0.487611 19.98493
0.492561 20.14905
0.497511 19.94477
0.50246 20.85165
0.50741 20.80984
0.51236 20.68479
0.51731 21.40965
0.52226 21.42071
0.52721 21.20649
0.53216 21.40843
0.53711 21.56156
0.54206 21.19165
0.54701 21.05515
0.55196 21.39059
0.55691 21.09661
0.56186 20.87541
0.56681 21.2441
0.57176 20.99955
0.57671 20.56548
0.58166 20.88491
0.58661 20.65906
0.59156 19.98616
0.59651 20.25128
0.60146 20.03042
0.60641 19.39268
0.61136 19.50292
0.61631 19.24178
0.62126 18.66763
0.62621 18.49676
0.63116 18.21618
0.63611 17.64922
0.64106 17.30717
0.64601 17.02733
0.65096 16.37069
0.65591 15.79689
0.66086 15.42583
0.66581 14.76045
0.67076 13.92056
0.67571 13.40387
0.68066 12.80283
0.68561 11.717
0.69056 11.10534
0.69551 10.47831
0.70046 9.67514
0.70541 9.0976
0.71036 8.311194
0.71531 7.53208
0.72026 6.780819
0.72521 6.117443
0.73016 5.246957
0.73511 4.250913
0.74006 3.619991
0.74501 2.826406
0.74996 1.724151
0.75491 1.248594
0.75986 0.509156
0.76481 -0.165162
0.76976 -0.810665
0.77471 -1.522484
0.77966 -2.450995
0.78461 -3.053486
0.78956 -3.853049
0.79451 -4.940228
0.79946 -5.640228
0.80441 -6.408653
0.80936 -7.573735
0.81431 -8.465129
0.81926 -8.987475
0.82421 -9.67618
0.82916 -10.346088
0.834109 -11.01051
0.839059 -11.72001
0.844009 -12.4326
0.848959 -13.16871
0.853909 -13.96759
0.858859 -14.92468
0.863809 -15.53786
0.868759 -16.41408
0.873709 -17.73996
0.878659 -17.96501
0.883609 -18.52031
0.888559 -19.02674
0.893509 -19.56066
0.898459 -20.10527
0.903409 -20.75625
0.908359 -21.39219
0.913309 -22.07137
0.918259 -22.96678
0.923209 -23.67075
0.928159 -24.30827
0.933109 -25.65344
0.938059 -26.34505
0.943009 -25.93812
0.947959 -26.31305
0.952909 -26.69331
0.957859 -27.07823
0.962809 -27.49174
0.967759 -28.00765
0.972709 -28.50229
0.977659 -29.2248
0.982609 -30.44824
0.987559 -30.4013
0.992509 -31.7194
&
@target G0.S1
@type xy
0.007462 0.174988
0.012412 0.508154
0.017362 1.900979
0.022312 2.425837
0.027262 3.085213
0.032212 3.274739
0.037162 3.872846
0.042111 2.830001
0.047061 3.284655
0.052011 3.601811
0.056961 2.376538
0.061911 3.22141
0.066861 3.548698
0.071811 3.673142
0.076761 3.78169
0.081711 3.726582
0.086661 2.971888
0.091611 3.104408
0.096561 2.852279
0.101511 1.288492
0.10646 2.079695
0.11141 1.853143
0.11636 0.794014
0.12131 1.577097
0.12626 1.548925
0.13121 1.223013
0.13616 1.158179
0.14111 0.91408
0.14606 -0.095405
0.15101 0.365794
0.15596 0.121271
0.16091 -0.990737
0.16586 0.032656
0.17081 -0.086922
0.175759 -0.532237
0.180709 0.271497
0.185659 0.252614
0.190609 -0.062065
0.195559 0.202479
0.200509 0.047629
0.205459 -0.570672
0.210409 0.156074
0.215359 0.018167
0.220309 -0.43631
0.225259 0.553051
0.230209 0.523705
0.235158 0.559352
0.240108 1.16047
0.245058 1.136109
0.250008 1.001666
0.254958 1.370788
0.259908 1.295219
0.264858 1.207558
0.269808 1.922397
0.274758 1.889798
0.279708 2.193198
0.284658 2.936607
0.289608 3.033639
0.294558 3.39079
0.299507 3.861769
0.304457 3.893076
0.309407 4.055748
0.314357 4.550393
0.319307 4.50887
0.324257 5.060275
0.329207 5.607505
0.334157 5.696337
0.339107 6.470523
0.344057 7.029678
0.349007 7.212131
0.353957 7.780445
0.358907 8.136023
0.363857 8.192784
0.368806 8.863565
0.373756 9.328243
0.378706 9.529443
0.383656 10.502213
0.388606 10.956873
0.393556 11.341313
0.398506 12.199883
0.403456 12.604763
0.408406 12.919593
0.413356 13.588633
0.418306 13.961393
0.423256 14.279453
0.428206 15.182923
0.433156 15.613383
0.438105 16.124353
0.443055 17.021893
0.448005 17.521843
0.452955 17.958593
0.457905 18.687153
0.462855 19.240473
0.467805 19.558943
0.472755 20.407523
0.477705 20.841453
0.482655 21.308553
0.487605 22.227683
0.492555 22.690593
0.497505 23.142993
0.502455 23.927303
0.507404 24.326743
0.512354 24.452373
0.517304 25.236123
0.522254 25.373003
0.527204 25.401893
0.532154 26.230863
0.537104 26.445193
0.542054 26.363283
0.547004 27.014653
0.551954 26.977873
0.556904 26.772743
0.561854 27.361453
0.566804 27.195303
0.571753 26.879763
0.576703 27.485193
0.581653 27.318213
0.586603 27.076263
0.591553 27.425393
0.596503 27.251713
0.601453 27.013193
0.606403 27.274403
0.611353 26.999253
0.616303 26.669963
0.621253 26.902083
0.626203 26.665933
0.631153 26.340033
0.636102 26.443383
0.641052 26.165643
0.646002 26.006193
0.650952 25.997933
0.655902 25.697393
0.660852 25.430683
0.665802 25.473233
0.670752 25.095713
0.675702 24.790393
0.680652 24.719553
0.685602 24.297893
0.690552 24.015363
0.695501 23.851033
0.700452 23.420663
0.705401 23.036583
0.710351 22.777333
0.715301 22.322433
0.720251 21.841093
0.725201 21.508293
0.730151 21.025693
0.735101 20.571503
0.740051 20.181563
0.745001 19.613723
0.749951 19.105633
0.754901 18.838263
0.759851 18.182763
0.7648 17.727623
0.76975 17.409483
0.7747 16.917603
0.77965 16.496013
0.7846 16.011013
0.78955 15.399903
0.7945 14.861423
0.79945 14.483613
0.8044 13.766243
0.80935 13.284693
0.8143 12.892193
0.81925 12.170893
0.8242 11.756043
0.829149 11.427983
0.834099 11.007403
0.839049 10.477183
0.843999 10.010333
0.848949 9.359933
0.853899 8.908332
0.858849 8.450585
0.863799 7.635616
0.868749 7.331284
0.873699 6.931272
0.878649 6.080462
0.883599 5.886756
0.888549 5.687176
0.893498 5.15697
0.898448 4.849601
0.903398 4.386172
0.908348 3.725297
0.913298 3.415217
0.918248 2.913706
0.923198 2.037609
0.928148 1.918549
0.933098 1.407209
0.938048 0.367736
0.942998 1.005218
0.947948 0.86079
0.952898 0.622709
0.957848 0.321383
0.962797 -0.158386
0.967747 -0.667963
0.972697 -0.895059
0.977647 -1.549702
0.982597 -2.53399
0.987547 -2.05035
0.992497 -3.105328
&
@target G0.S2
@type xy
0.007462 4.779712
0.012411 5.206097
0.01736 5.223664
0.022309 5.54803
0.027258 6.360141
0.032208 6.916944
0.037157 6.587146
0.042106 6.377945
0.047055 6.367721
0.052004 5.102853
0.056953 5.652123
0.061903 5.942917
0.066852 5.917393
0.071801 5.932825
0.07675 5.662093
0.081699 5.529002
0.086649 5.174799
0.091598 3.946798
0.096547 4.211976
0.101496 3.794183
0.106445 3.096949
0.111395 3.453084
0.116344 3.218145
0.121293 2.995608
0.126242 2.648935
0.131191 1.823123
0.13614 1.866149
0.14109 1.217675
0.146039 0.495008
0.150988 0.894036
0.155937 0.250205
0.160886 0.700513
0.165836 0.618763
0.170785 0.366046
0.175734 0.374223
0.180683 -0.013278
0.185632 -0.286628
0.190582 -0.0419
0.195531 -0.678417
0.20048 0.124778
0.205429 0.017424
0.210378 0.002477
0.215328 0.501319
0.220277 0.431459
0.225226 0.431058
0.230175 0.578342
0.235124 0.128965
0.240073 0.804774
0.245023 0.728345
0.249972 0.752184
0.254921 1.410553
0.25987 1.392906
0.264819 1.904059
0.269769 2.033359
0.274718 1.894829
0.279667 2.368368
0.284616 2.3192
0.289565 2.488137
0.294515 3.030029
0.299464 2.975349
0.304413 3.799736
0.309362 4.088182
0.314311 4.241954
0.319261 4.754185
0.32421 4.853575
0.329159 5.065949
0.334108 5.59869
0.339057 5.545444
0.344006 6.459842
0.348956 6.759545
0.353905 7.126688
0.358854 7.827735
0.363803 8.151015
0.368752 8.625922
0.373702 9.059843
0.378651 9.133748
0.3836 9.950403
0.388549 10.270823
0.393498 10.703063
0.398448 11.544633
0.403397 11.879063
0.408346 12.633813
0.413295 13.213443
0.418244 13.464683
0.423194 14.214093
0.428143 14.579553
0.433092 15.082313
0.438041 15.851373
0.44299 16.249663
0.447939 17.160043
0.452889 17.740263
0.457838 18.128993
0.462787 18.899113
0.467736 19.271773
0.472685 19.717253
0.477635 20.413693
0.482584 20.817553
0.487533 21.695203
0.492482 22.248433
0.497431 22.758503
0.502381 23.644283
0.50733 24.062503
0.512279 24.610483
0.517228 25.247903
0.522177 25.563533
0.527127 26.366623
0.532076 26.934073
0.537025 27.338673
0.541974 28.305393
0.546923 28.587083
0.551872 29.074943
0.556822 29.669713
0.561771 29.932183
0.56672 30.694563
0.571669 31.079913
0.576618 31.389903
0.581568 32.131163
0.586517 32.376023
0.591466 32.687633
0.596415 33.185063
0.601364 33.120013
0.606314 33.736453
0.611263 33.842623
0.616212 33.779903
0.621161 34.453123
0.62611 34.464943
0.631059 34.624593
0.636009 34.898823
0.640958 34.833063
0.645907 35.185133
0.650856 35.149423
0.655806 35.083843
0.660755 35.430223
0.665704 35.276973
0.670653 35.345873
0.675602 35.510133
0.680551 35.282723
0.685501 35.478503
0.69045 35.469543
0.695399 35.236893
0.700348 35.386513
0.705297 35.162883
0.710247 35.193523
0.715196 35.196243
0.720145 34.954003
0.725094 35.019613
0.730043 34.923233
0.734993 34.730803
0.739942 34.800373
0.744891 34.560013
0.74984 34.463863
0.754789 34.374873
0.759738 34.068963
0.764688 34.117033
0.769637 33.943953
0.774586 33.668033
0.779535 33.579153
0.784484 33.224253
0.789434 33.091333
0.794383 32.825643
0.799332 32.445203
0.804281 32.311113
0.80923 31.831223
0.81418 31.502133
0.819129 31.255243
0.824078 30.805413
0.829027 30.651113
0.833976 30.284713
0.838925 29.968923
0.843875 29.836463
0.848824 29.553403
0.853773 29.332133
0.858722 29.182333
0.863672 28.852593
0.868621 28.738663
0.87357 28.598053
0.878519 28.360793
0.883468 28.358043
0.888417 28.076453
0.893367 27.921683
0.898316 27.883033
0.903265 27.547893
0.908214 27.419703
0.913163 27.128863
0.918113 26.685823
0.923062 26.647093
0.928011 26.280663
0.93296 26.057713
0.937909 26.095713
0.942859 25.793603
0.947808 26.032463
0.952757 26.079933
0.957706 25.881983
0.962655 25.841463
0.967604 25.449693
0.972554 25.353503
0.977503 25.217023
0.982452 24.629573
0.987401 25.379193
0.99235 25.122453
&
@target G0.S3
@type xy
0.007501 4.343158
0.01245 6.194517
0.017399 4.866428
0.022348 6.266121
0.027297 5.702312
0.032246 6.602322
0.037195 6.171407
0.042144 6.441883
0.047093 5.691718
0.052042 4.557099
0.056991 5.365791
0.06194 5.567799
0.066889 5.500231
0.071838 5.336013
0.076787 5.040161
0.081736 4.873273
0.086685 3.618988
0.091634 3.772065
0.096583 3.200907
0.101532 2.597836
0.106481 2.96794
0.11143 2.747108
0.116379 2.511183
0.121328 2.086763
0.126277 1.42006
0.131226 1.282819
0.136175 0.147998
0.141124 0.55532
0.146073 0.244432
0.151022 0.062948
0.155971 0.402742
0.16092 0.162143
0.165869 0.194276
0.170818 -0.084466
0.175767 -0.48866
0.180716 -0.148692
0.185665 -0.698945
0.190614 0.097372
0.195563 0.134382
0.200512 0.308804
0.205461 0.685932
0.21041 0.559191
0.215359 0.880729
0.220308 0.822389
0.225257 0.743073
0.230206 1.360196
0.235155 1.185794
0.240104 1.985859
0.245053 2.227561
0.250002 2.462063
0.254951 2.82511
0.2599 2.787284
0.264849 3.243764
0.269798 3.35772
0.274747 3.436587
0.279696 4.117703
0.284645 4.1712
0.289594 5.041541
0.294543 5.3184
0.299492 5.577423
0.304441 6.030839
0.30939 6.018335
0.314339 6.650116
0.319288 6.91868
0.324236 7.169768
0.329186 7.976227
0.334135 8.17049
0.339083 8.956295
0.344033 9.330935
0.348982 9.60788
0.35393 10.21413
0.358879 10.31383
0.363828 11.08494
0.368777 11.42768
0.373726 11.82606
0.378675 12.70152
0.383624 13.00662
0.388573 13.84998
0.393522 14.29772
0.398471 14.6453
0.40342 15.38787
0.408369 15.69326
0.413318 16.54149
0.418267 17.11198
0.423216 17.72979
0.428165 18.65344
0.433114 19.11588
0.438063 19.91376
0.443012 20.48496
0.447961 20.90099
0.45291 21.76793
0.457859 22.19391
0.462808 23.08077
0.467757 23.73356
0.472706 24.43569
0.477655 25.32607
0.482604 25.80364
0.487553 26.6004
0.492502 27.27106
0.497451 27.83359
0.5024 28.90901
0.507349 29.5599
0.512298 30.52316
0.517247 31.27657
0.522196 31.95782
0.527145 32.9548
0.532094 33.56026
0.537043 34.33188
0.541992 35.05943
0.546941 35.58459
0.55189 36.58141
0.556839 37.07669
0.561788 37.69526
0.566737 38.27653
0.571686 38.62261
0.576635 39.3673
0.581584 39.689
0.586533 40.1445
0.591482 40.69352
0.596431 40.93345
0.60138 41.63615
0.606329 41.90791
0.611278 42.2146
0.616227 42.73945
0.621176 42.78039
0.626125 43.44281
0.631074 43.60447
0.636023 43.83085
0.640972 44.34553
0.645921 44.3777
0.650869 44.82336
0.655818 44.9799
0.660767 45.03863
0.665717 45.44572
0.670666 45.36621
0.675615 45.79992
0.680563 45.91407
0.685512 45.97007
0.690461 46.31467
0.69541 46.30383
0.700359 46.55383
0.705308 46.66421
0.710257 46.74169
0.715206 47.01506
0.720155 47.00145
0.725104 47.21565
0.730053 47.26044
0.735002 47.22338
0.739951 47.38826
0.7449 47.28141
0.749849 47.38205
0.754798 47.35387
0.759747 47.21788
0.764696 47.3319
0.769645 47.25362
0.774594 47.27416
0.779543 47.28411
0.784492 47.213
0.789441 47.28379
0.79439 47.26372
0.799339 47.2963
0.804288 47.24041
0.809237 47.23227
0.814186 47.34184
0.819135 47.28301
0.824084 47.30974
0.829033 47.26088
0.833982 47.25043
0.838931 47.30616
0.84388 47.18735
0.848829 47.16025
0.853778 47.17445
0.858727 47.07594
0.863676 47.0563
0.868625 46.9195
0.873574 46.94343
0.878523 46.91589
0.883472 46.78002
0.888421 46.85819
0.89337 46.81576
0.898319 46.75103
0.903268 46.74263
0.908217 46.55162
0.913166 46.60111
0.918115 46.45223
0.923064 46.43867
0.928013 46.47616
0.932962 46.32222
0.937911 46.52077
0.94286 46.5199
0.947809 46.5816
0.952758 46.81689
0.957707 46.73583
0.962656 46.83282
0.967605 46.75505
0.972554 46.80884
0.977503 47.08725
0.982452 46.88156
0.987401 47.96044
0.992349 48.19039
&
@target G0.S4
@type xy
0.007495 9.49446
0.012444 9.56554
0.017392 10.82891
0.02234 10.8544
0.027289 9.46465
0.032237 9.91055
0.037186 9.99705
0.042134 8.94061
0.047083 8.118744
0.052031 8.494343
0.056979 8.335833
0.061928 8.310711
0.066876 8.096576
0.071825 8.013997
0.076773 7.291473
0.081722 6.277337
0.08667 6.020839
0.091618 4.858443
0.096567 5.07061
0.101515 4.828156
0.106464 4.499457
0.111412 3.920211
0.116361 3.451604
0.121309 2.790318
0.126257 1.776606
0.131206 1.788167
0.136154 1.049763
0.141103 1.283357
0.146051 1.008446
0.151 0.791823
0.155948 0.299764
0.160896 -0.064235
0.165845 -0.209195
0.170793 -0.62032
0.175742 -0.190239
0.18069 -0.302372
0.185639 0.154831
0.190587 0.139943
0.195535 0.233739
0.200484 0.168424
0.205432 0.157682
0.210381 0.500062
0.215329 0.511993
0.220277 1.23895
0.225226 1.40152
0.230174 1.933635
0.235123 2.143423
0.240071 2.390832
0.24502 2.630515
0.249968 2.852754
0.254916 3.529419
0.259865 3.772895
0.264813 4.585611
0.269762 4.92154
0.27471 5.436307
0.279659 5.741086
0.284607 6.062395
0.289555 6.609358
0.294504 6.920293
0.299452 7.787485
0.304401 8.094079
0.309349 8.925025
0.314298 9.275854
0.319246 9.80071
0.324194 10.21714
0.329143 10.63964
0.334091 11.34547
0.33904 11.76497
0.343988 12.69664
0.348936 13.15014
0.353885 13.94437
0.358833 14.44133
0.363782 14.98903
0.36873 15.57908
0.373679 16.03473
0.378627 16.88597
0.383576 17.4045
0.388524 18.38889
0.393472 18.94569
0.398421 19.7307
0.403369 20.22276
0.408318 20.85342
0.413266 21.59988
0.418214 22.09374
0.423163 23.21166
0.428111 23.74804
0.43306 24.80479
0.438008 25.35267
0.442957 26.21503
0.447905 26.87331
0.452854 27.53775
0.457802 28.4537
0.46275 29.15872
0.467699 30.28115
0.472647 30.93306
0.477596 31.98382
0.482544 32.70594
0.487492 33.53613
0.492441 34.41823
0.497389 35.18052
0.502338 36.21461
0.507286 37.04208
0.512235 38.17054
0.517183 38.9963
0.522131 40.06646
0.52708 40.90667
0.532028 41.82218
0.536977 42.89616
0.541925 43.81894
0.546874 44.98087
0.551822 45.88237
0.55677 46.97151
0.561719 47.90002
0.566667 48.75216
0.571616 49.73246
0.576564 50.57304
0.581512 51.62156
0.586461 52.37698
0.591409 53.39893
0.596358 54.0911
0.601306 54.84115
0.606255 55.58268
0.611203 56.13082
0.616151 57.06612
0.6211 57.55703
0.626048 58.45167
0.630997 58.87463
0.635945 59.50066
0.640894 59.95145
0.645842 60.35124
0.650791 60.98506
0.655739 61.24381
0.660687 61.90454
0.665636 62.15018
0.670584 62.67993
0.675533 62.95276
0.680481 63.31029
0.685429 63.7231
0.690378 63.93756
0.695326 64.40069
0.700275 64.54943
0.705223 65.04629
0.710172 65.24083
0.71512 65.54302
0.720068 65.89073
0.725017 66.11816
0.729965 66.44186
0.734914 66.55305
0.739862 66.95067
0.744811 67.18577
0.749759 67.41362
0.754707 67.63099
0.759656 67.85927
0.764604 68.1071
0.769553 68.27582
0.774501 68.55423
0.77945 68.65906
0.784398 68.97273
0.789346 69.14296
0.794295 69.35812
0.799243 69.56996
0.804192 69.71316
0.80914 69.99578
0.814088 70.05755
0.819037 70.294
0.823985 70.45843
0.828934 70.63733
0.833882 70.80515
0.838831 71.04573
0.843779 71.18529
0.848727 71.37159
0.853676 71.64123
0.858624 71.67773
0.863573 71.91835
0.868521 72.0766
0.87347 72.2951
0.878418 72.42276
0.883366 72.58828
0.888315 72.77247
0.893263 72.83656
0.898212 73.13115
0.90316 73.21368
0.908109 73.37249
0.913057 73.48643
0.918005 73.67416
0.922954 73.92663
0.927902 74.01812
0.932851 74.32249
0.937799 74.53558
0.942747 74.86059
0.947696 75.12008
0.952644 75.52909
0.957593 75.7841
0.962541 76.11107
0.96749 76.55405
0.972438 76.90964
0.977387 77.68386
0.982335 78.15543
0.987283 79.47759
0.992232 80.45857
&
@target G0.S5
@type xy
0.007995 8.497241
0.01294 7.395626
0.017885 6.507756
0.02283 7.326644
0.027775 7.215397
0.032721 7.112687
0.037666 7.496739
0.042611 6.075499
0.047556 6.022664
0.052501 6.214645
0.057447 6.397799
0.062392 6.166905
0.067337 5.956155
0.072282 5.555515
0.077227 4.56133
0.082173 4.622649
0.087118 3.55655
0.092063 3.842728
0.097008 3.63179
0.101954 3.362884
0.106899 2.76847
0.111844 2.530051
0.116789 1.586938
0.121734 1.153932
0.12668 0.937305
0.131625 0.557223
0.13657 0.824963
0.141515 0.618072
0.14646 0.413839
0.151405 -0.17481
0.156351 -0.074331
0.161296 -0.747792
0.166241 -0.115015
0.171186 -0.295991
0.176132 0.126381
0.181077 0.249647
0.186022 0.233654
0.190967 0.349011
0.195912 0.176718
0.200858 0.645153
0.205803 0.663699
0.210748 1.426687
0.215693 1.613224
0.220638 2.245846
0.225584 2.336786
0.230529 2.753336
0.235474 2.89789
0.240419 3.386805
0.245364 3.912759
0.25031 4.417282
0.255255 5.154531
0.2602 5.583634
0.265145 6.112558
0.270091 6.317599
0.275036 6.972171
0.279981 7.237985
0.284926 8.275103
0.289871 8.703634
0.294816 9.52973
0.299762 10.005305
0.304707 10.572415
0.309652 11.088615
0.314597 11.550965
0.319543 12.365075
0.324488 12.851525
0.329433 13.878065
0.334378 14.391965
0.339323 15.263905
0.344268 15.632405
0.349214 16.404165
0.354159 16.930065
0.359104 17.793895
0.364049 18.500225
0.368995 19.363355
0.37394 20.153755
0.378885 20.816195
0.38383 21.590185
0.388775 22.056345
0.393721 23.022415
0.398666 23.597905
0.403611 24.690355
0.408556 25.359175
0.413501 26.368495
0.418447 27.031725
0.423392 27.804655
0.428337 28.628855
0.433282 29.335035
0.438227 30.289405
0.443173 31.038105
0.448118 32.098305
0.453063 32.845945
0.458008 33.863655
0.462953 34.573825
0.467899 35.544475
0.472844 36.289835
0.477789 37.278935
0.482734 38.210025
0.487679 39.242855
0.492625 40.244515
0.49757 41.126355
0.502515 42.089045
0.50746 42.960285
0.512405 44.039835
0.517351 44.882895
0.522296 45.982075
0.527241 46.978355
0.532186 48.036295
0.537131 49.054415
0.542077 50.000965
0.547022 50.999275
0.551967 51.924155
0.556912 53.063575
0.561858 54.052795
0.566803 55.233125
0.571748 56.225375
0.576693 57.424505
0.581638 58.256615
0.586584 59.342595
0.591529 60.315355
0.596474 61.358555
0.601419 62.358375
0.606364 63.187315
0.61131 64.144475
0.616255 64.859865
0.6212 65.776095
0.626145 66.283615
0.63109 67.142195
0.636036 67.717055
0.640981 68.395975
0.645926 68.876755
0.650871 69.413985
0.655816 69.902135
0.660762 70.399585
0.665707 70.954505
0.670652 71.308485
0.675597 71.857355
0.680543 72.115995
0.685488 72.747845
0.690433 73.021235
0.695378 73.547725
0.700323 73.901325
0.705268 74.333135
0.710214 74.850435
0.715159 75.188125
0.720104 75.705695
0.725049 76.006635
0.729994 76.427435
0.73494 76.812695
0.739885 77.303225
0.74483 77.533475
0.749775 78.048005
0.754721 78.367395
0.759666 78.741085
0.764611 79.075565
0.769556 79.420645
0.774501 79.762825
0.779447 80.060035
0.784392 80.416345
0.789337 80.643615
0.794282 80.961595
0.799227 81.239235
0.804173 81.587735
0.809118 81.821505
0.814063 82.095205
0.819008 82.348145
0.823953 82.634565
0.828899 82.918025
0.833844 83.201915
0.838789 83.492205
0.843734 83.698565
0.848679 84.035365
0.853625 84.228145
0.85857 84.578825
0.863515 84.808155
0.86846 85.172715
0.873405 85.398295
0.878351 85.692585
0.883296 85.959255
0.888241 86.180045
0.893186 86.502065
0.898131 86.793655
0.903077 87.162655
0.908022 87.388835
0.912967 87.809405
0.917912 88.075355
0.922857 88.471115
0.927803 88.830975
0.932748 89.264725
0.937693 89.696425
0.942638 90.099405
0.947584 90.571675
0.952529 90.945505
0.957474 91.462975
0.962419 91.935115
0.967364 92.553295
0.97231 92.981625
0.977255 93.842115
0.9822 94.421065
0.987145 95.664235
0.99209 96.898775
&
@target G0.S6
@type xy
0.010395 15.376286
0.015301 18.376486
0.020207 21.197636
0.025113 20.725566
0.030018 18.357056
0.034924 18.346656
0.03983 18.264166
0.044736 16.684056
0.049642 16.599176
0.054548 16.781836
0.059454 16.334196
0.06436 15.661966
0.069265 14.530246
0.074171 13.953716
0.079077 13.661516
0.083983 13.232136
0.088889 12.792076
0.093795 12.024996
0.098701 11.056866
0.103607 10.226926
0.108512 9.186074
0.113418 8.839238
0.118324 8.299678
0.12323 7.572089
0.128136 6.933227
0.133042 5.761052
0.137948 5.178446
0.142854 4.293394
0.147759 4.045816
0.152665 3.538564
0.157571 2.938213
0.162477 2.247796
0.167383 1.473085
0.172289 1.250442
0.177195 0.705885
0.182101 0.814266
0.187006 0.561249
0.191912 0.290815
0.196818 -0.07126
0.201724 -0.237958
0.20663 -0.336364
0.211536 -0.279921
0.216442 0.036795
0.221348 -0.006965
0.226253 0.043605
0.231159 -0.058551
0.236065 0.163895
0.240971 0.238856
0.245877 0.686697
0.250783 1.022042
0.255689 1.276956
0.260595 1.467824
0.2655 1.494075
0.270406 2.04717
0.275312 2.234356
0.280218 2.964913
0.285124 3.343137
0.29003 3.760643
0.294936 3.979489
0.299842 4.346576
0.304747 4.994442
0.309653 5.45377
0.314559 6.303508
0.319465 6.777788
0.324371 7.333704
0.329277 7.669584
0.334183 8.353775
0.339089 8.972793
0.343994 9.781576
0.3489 10.576726
0.353806 11.122796
0.358712 11.814826
0.363618 12.285306
0.368524 13.209256
0.37343 13.910886
0.378336 14.826966
0.383241 15.626936
0.388147 16.392576
0.393053 17.133786
0.397959 17.772346
0.402865 18.858376
0.407771 19.637926
0.412677 20.801916
0.417583 21.510476
0.422488 22.419326
0.427394 23.201496
0.4323 24.092826
0.437206 25.087196
0.442112 25.981736
0.447018 27.061966
0.451924 27.861816
0.45683 28.858576
0.461735 29.565176
0.466641 30.691466
0.471547 31.601116
0.476453 32.649916
0.481359 33.665536
0.486265 34.522836
0.491171 35.531096
0.496077 36.378816
0.500982 37.540736
0.505888 38.518566
0.510794 39.769626
0.5157 40.656196
0.520606 41.780216
0.525512 42.743076
0.530418 43.794346
0.535324 44.951256
0.540229 46.025526
0.545135 47.260606
0.550041 48.279586
0.554947 49.503996
0.559853 50.551226
0.564759 51.758926
0.569665 52.922176
0.574571 54.184576
0.579476 55.432436
0.584382 56.544346
0.589288 57.821476
0.594194 58.987626
0.5991 60.332716
0.604006 61.522866
0.608912 62.847736
0.613818 64.051276
0.618723 65.349806
0.623629 66.530466
0.628535 67.727556
0.633441 69.047206
0.638347 70.201846
0.643253 71.525466
0.648159 72.505446
0.653065 73.694536
0.65797 74.706016
0.662876 75.937716
0.667782 76.962966
0.672688 77.928456
0.677594 78.865196
0.6825 79.716706
0.687406 80.632736
0.692312 81.430656
0.697217 82.313456
0.702123 82.918996
0.707029 83.767686
0.711935 84.375026
0.716841 85.147046
0.721747 85.793196
0.726653 86.412326
0.731559 87.080726
0.736464 87.702516
0.74137 88.357526
0.746276 88.873296
0.751182 89.551876
0.756088 90.033536
0.760994 90.629476
0.7659 91.083976
0.770806 91.605516
0.775711 92.180406
0.780617 92.656096
0.785523 93.154826
0.790429 93.653156
0.795335 94.150766
0.800241 94.558896
0.805147 94.958736
0.810053 95.440546
0.814958 95.837296
0.819864 96.278026
0.82477 96.630346
0.829676 97.101436
0.834582 97.493086
0.839488 97.886846
0.844394 98.244116
0.8493 98.674616
0.854205 98.979016
0.859111 99.298206
0.864017 99.723836
0.868923 100.07314
0.873829 100.40304
0.878735 100.70614
0.883641 101.15634
0.888547 101.48944
0.893452 101.87494
0.898358 102.26744
0.903264 102.72764
0.90817 103.16164
0.913076 103.64014
0.917982 104.16424
0.922888 104.69964
0.927794 105.25664
0.932699 105.77924
0.937605 106.44374
0.942511 106.97074
0.947417 107.56574
0.952323 108.20374
0.957229 108.78734
0.962135 109.53294
0.967041 110.14374
0.971946 111.04434
0.976852 112.00174
0.981758 113.31134
0.986664 114.78304
&
@target G0.S7
@type xy
0.034686 18.503039
0.039442 22.836339
0.044198 18.514869
0.048954 18.273389
0.05371 16.959709
0.058466 16.676709
0.063222 14.954509
0.067978 15.073419
0.072734 14.260649
0.07749 14.131909
0.082246 13.270709
0.087002 12.528439
0.091758 11.297249
0.096514 10.561279
0.10127 10.128319
0.106026 9.562166
0.110782 8.724697
0.115538 7.686261
0.120294 7.090324
0.12505 6.031344
0.129806 5.628091
0.134562 5.080913
0.139319 4.307797
0.144074 3.690921
0.148831 2.76632
0.153586 2.22168
0.158342 1.92229
0.163099 1.640943
0.167855 1.191005
0.172611 0.678827
0.177367 0.155446
0.182123 0.195425
0.186879 -0.027919
0.191635 0.054153
0.196391 -0.07033
0.201147 -0.318453
0.205903 -0.288006
0.210659 -0.342871
0.215415 -0.093523
0.220171 0.236253
0.224927 0.340018
0.229683 0.482764
0.234439 0.49772
0.239195 0.674663
0.243951 1.288872
0.248707 1.540949
0.253463 2.024583
0.258219 2.155471
0.262975 2.334133
0.267731 2.894155
0.272487 3.295427
0.277243 3.949075
0.281999 4.440342
0.286755 4.700298
0.291511 5.233463
0.296267 5.615303
0.301023 6.258411
0.305779 7.08103
0.310535 7.587029
0.315291 8.155469
0.320047 8.575455
0.324803 9.136684
0.329559 10.084129
0.334315 10.755349
0.339071 11.579399
0.343827 12.165319
0.348583 12.646779
0.353339 13.523189
0.358095 14.208429
0.362851 15.210799
0.367607 16.001549
0.372363 16.632889
0.377119 17.499689
0.381875 18.241639
0.386632 19.122929
0.391387 20.196399
0.396143 21.024229
0.4009 21.942909
0.405656 22.665069
0.410412 23.522589
0.415168 24.779309
0.419924 25.639469
0.42468 26.796799
0.429436 27.721949
0.434192 28.486479
0.438948 29.675939
0.443704 30.703379
0.44846 31.816829
0.453216 32.928809
0.457972 33.832109
0.462728 34.996949
0.467484 35.956559
0.47224 37.040249
0.476996 38.340189
0.481752 39.349349
0.486508 40.540799
0.491264 41.508319
0.49602 42.620519
0.500776 43.941549
0.505532 44.990269
0.510288 46.281379
0.515044 47.393489
0.5198 48.469599
0.524556 49.728029
0.529312 50.876479
0.534068 52.143779
0.538824 53.421449
0.54358 54.501599
0.548336 55.773789
0.553092 56.936599
0.557848 58.199479
0.562604 59.605819
0.56736 60.819319
0.572116 62.068739
0.576872 63.359499
0.581628 64.553549
0.586384 66.017319
0.59114 67.287039
0.595896 68.686609
0.600652 70.020769
0.605408 71.299639
0.610164 72.784239
0.61492 74.137569
0.619676 75.604039
0.624432 77.002519
0.629189 78.384919
0.633945 79.867619
0.638701 81.126449
0.643457 82.499459
0.648213 83.965969
0.652969 85.256839
0.657725 86.577129
0.662481 87.764649
0.667237 89.046229
0.671993 90.352939
0.676749 91.447259
0.681505 92.671559
0.686261 93.722569
0.691017 94.798329
0.695773 95.818659
0.700529 96.819849
0.705285 97.785179
0.710041 98.770109
0.714797 99.611899
0.719553 100.52253
0.724309 101.26263
0.729065 102.08713
0.733821 102.97103
0.738577 103.67383
0.743333 104.38233
0.748089 105.03863
0.752845 105.73043
0.757601 106.43593
0.762357 107.08553
0.767113 107.78623
0.771869 108.37093
0.776625 108.94523
0.781381 109.56113
0.786137 110.17333
0.790893 110.70643
0.795649 111.32863
0.800405 111.87583
0.805161 112.42713
0.809917 112.97333
0.814673 113.58893
0.819429 114.10563
0.824185 114.62293
0.828941 115.18253
0.833697 115.71483
0.838453 116.23683
0.843209 116.84113
0.847965 117.39053
0.852722 117.98653
0.857478 118.55643
0.862233 119.06643
0.866989 119.66943
0.871745 120.16873
0.876502 120.68843
0.881258 121.28463
0.886014 121.82673
0.89077 122.37113
0.895526 122.98103
0.900282 123.52063
0.905038 124.10333
0.909794 124.58013
0.91455 125.23103
0.919306 125.87423
0.924062 126.45323
0.928818 127.11003
0.933574 127.79153
0.93833 128.46333
0.943086 129.31543
0.947842 130.01883
0.952598 130.93223
0.957354 131.83773
0.96211 132.68813
0.966866 133.65433
0.971622 134.73283
0.976378 135.86943
0.981134 137.15353
&
@target G0.S8
@type xy
0.030468 19.204734
0.035197 19.204734
0.039926 19.204734
0.044654 27.056174
0.049383 26.090784
0.054112 28.493284
0.05884 29.111484
0.063569 24.841464
0.068298 24.703414
0.073026 23.270044
0.077755 22.038114
0.082483 20.859364
0.087212 19.686584
0.091941 18.736114
0.096669 18.053214
0.101398 16.686044
0.106127 15.345694
0.110855 14.157084
0.115584 13.371824
0.120313 12.301784
0.125041 11.413334
0.12977 10.179604
0.134499 8.962784
0.139227 8.180779
0.143956 7.393391
0.148685 6.433372
0.153413 5.355403
0.158142 4.480822
0.162871 3.652973
0.167599 3.1559
0.172328 2.534139
0.177057 1.818829
0.181785 1.061598
0.186514 0.702256
0.191242 0.603341
0.195971 0.377551
0.2007 -0.026845
0.205428 -0.198622
0.210157 -0.361036
0.214886 -0.251638
0.219614 -0.019564
0.224343 -0.01404
0.229072 -0.109147
0.2338 0.027904
0.238529 0.497079
0.243258 0.804434
0.247986 1.109306
0.252715 1.353573
0.257443 1.637937
0.262172 2.043721
0.266901 2.719387
0.27163 3.282004
0.276358 3.575867
0.281087 3.913298
0.285815 4.65864
0.290544 5.289245
0.295273 5.971945
0.300001 6.559834
0.30473 7.045038
0.309459 7.630485
0.314187 8.530153
0.318916 9.425742
0.323645 10.067204
0.328373 10.627304
0.333102 11.502894
0.337831 12.268564
0.342559 13.184794
0.347288 14.142274
0.352017 14.858174
0.356745 15.592694
0.361474 16.549024
0.366202 17.735294
0.370931 18.622404
0.37566 19.464654
0.380388 20.431724
0.385117 21.365374
0.389846 22.444664
0.394574 23.594224
0.399303 24.591484
0.404032 25.499564
0.40876 26.498314
0.413489 27.769494
0.418218 28.897594
0.422946 29.881294
0.427675 31.009314
0.432404 32.071684
0.437132 33.198664
0.441861 34.514654
0.446589 35.786394
0.451318 36.789414
0.456047 37.987114
0.460776 39.277484
0.465504 40.528774
0.470233 41.756914
0.474961 43.004454
0.47969 44.277474
0.484419 45.475764
0.489147 46.738804
0.493876 48.204884
0.498605 49.451124
0.503333 50.657514
0.508062 52.024424
0.512791 53.347594
0.517519 54.745384
0.522248 56.112214
0.526977 57.453924
0.531705 58.760074
0.536434 60.161854
0.541162 61.673844
0.545891 63.022464
0.55062 64.361854
0.555349 65.861544
0.560077 67.254764
0.564806 68.769944
0.569534 70.203284
0.574263 71.729564
0.578992 73.144904
0.58372 74.619024
0.588449 76.236014
0.593178 77.705444
0.597906 79.255194
0.602635 80.822584
0.607364 82.328294
0.612092 83.925624
0.616821 85.536014
0.62155 87.144094
0.626278 88.714444
0.631007 90.313414
0.635736 92.079084
0.640464 93.723464
0.645193 95.353334
0.649922 97.119224
0.65465 98.774744
0.659379 100.49066
0.664107 102.12616
0.668836 103.83786
0.673565 105.48576
0.678293 107.05766
0.683022 108.56366
0.687751 110.08366
0.692479 111.55786
0.697208 112.93026
0.701937 114.34426
0.706665 115.67256
0.711394 116.95756
0.716123 118.12066
0.720851 119.35306
0.72558 120.47266
0.730309 121.60126
0.735037 122.74206
0.739766 123.68356
0.744494 124.62666
0.749223 125.71936
0.753952 126.64256
0.75868 127.52766
0.763409 128.51866
0.768138 129.39736
0.772866 130.25536
0.777595 131.22176
0.782324 131.95146
0.787052 132.75266
0.791781 133.53366
0.79651 134.33326
0.801238 135.04466
0.805967 135.79036
0.810696 136.52456
0.815424 137.15956
0.820153 137.84216
0.824882 138.57156
0.82961 139.23196
0.834339 139.91976
0.839067 140.57126
0.843796 141.26456
0.848525 141.93956
0.853253 142.65166
0.857982 143.36256
0.862711 144.02306
0.867439 144.72896
0.872168 145.45116
0.876897 146.17436
0.881625 146.84536
0.886354 147.65826
0.891083 148.37206
0.895811 149.13856
0.90054 149.84186
0.905269 150.61786
0.909997 151.39156
0.914726 152.13756
0.919454 152.93986
0.924183 153.77276
0.928912 154.56716
0.93364 155.43386
0.938369 156.37046
0.943098 157.30986
0.947826 158.38106
0.952555 159.38976
0.957284 160.62706
0.962012 161.79366
0.966741 163.11456
0.97147 164.54606
&
@target G0.S9
@type xy
0.064597 22.761621
0.069105 23.472661
0.073614 22.596511
0.078122 20.558281
0.08263 19.801731
0.087138 19.135781
0.091646 17.865661
0.096155 16.684321
0.100663 15.234211
0.105171 14.472051
0.109679 13.513881
0.114187 12.256761
0.118696 11.129751
0.123204 10.101391
0.127712 9.291402
0.13222 8.337777
0.136729 7.413435
0.141237 6.248591
0.145745 5.262446
0.150253 4.752539
0.154761 3.98775
0.15927 3.133802
0.163778 2.254805
0.168286 1.7518
0.172794 1.449723
0.177303 1.035315
0.181811 0.53907
0.186319 0.113338
0.190827 -0.046898
0.195335 -0.049611
0.199844 -0.076564
0.204352 -0.236625
0.20886 -0.313617
0.213368 -0.220999
0.217876 0.067526
0.222385 0.402136
0.226893 0.47465
0.231401 0.608307
0.235909 0.881987
0.240418 1.535986
0.244926 2.003452
0.249434 2.315947
0.253942 2.545484
0.25845 3.200724
0.262959 3.804576
0.267467 4.468781
0.271975 4.876821
0.276483 5.479544
0.280991 6.076656
0.2855 6.889528
0.290008 7.678322
0.294516 8.450161
0.299024 9.064351
0.303532 9.754927
0.308041 10.732191
0.312549 11.766201
0.317057 12.420021
0.321565 13.103701
0.326074 14.011351
0.330582 15.173691
0.33509 16.105491
0.339598 16.891231
0.344106 17.701611
0.348615 18.834791
0.353123 19.849501
0.357631 20.920441
0.362139 21.875201
0.366648 22.896851
0.371156 23.867331
0.375664 25.012101
0.380172 26.288811
0.38468 27.329101
0.389189 28.326121
0.393697 29.514031
0.398205 30.887571
0.402713 32.106591
0.407221 33.203221
0.41173 34.225181
0.416238 35.646021
0.420746 36.910641
0.425254 38.128711
0.429762 39.353381
0.434271 40.653811
0.438779 41.919301
0.443287 43.279991
0.447795 44.588281
0.452304 45.944021
0.456812 47.215501
0.46132 48.578951
0.465828 50.048471
0.470336 51.534911
0.474845 52.853791
0.479353 54.125251
0.483861 55.645931
0.488369 57.142551
0.492878 58.578551
0.497386 59.929521
0.501894 61.415291
0.506402 62.904811
0.51091 64.403561
0.515419 65.873081
0.519927 67.392211
0.524435 68.824881
0.528943 70.333041
0.533451 71.921571
0.53796 73.461851
0.542468 75.055561
0.546976 76.512681
0.551484 78.056851
0.555993 79.724771
0.560501 81.272661
0.565009 82.830181
0.569517 84.381621
0.574025 86.016811
0.578534 87.633871
0.583042 89.189011
0.58755 90.787001
0.592058 92.409611
0.596566 94.038441
0.601075 95.677961
0.605583 97.342021
0.610091 99.015701
0.614599 100.6694
0.619108 102.3128
0.623616 104.0381
0.628124 105.7553
0.632632 107.4332
0.63714 109.1787
0.641649 110.7991
0.646157 112.515
0.650665 114.3172
0.655173 115.94
0.659682 117.7105
0.66419 119.4133
0.668698 121.1915
0.673206 122.9001
0.677714 124.6615
0.682222 126.4329
0.686731 128.0867
0.691239 129.7486
0.695747 131.4755
0.700255 133.1112
0.704764 134.7352
0.709272 136.3178
0.71378 137.7921
0.718288 139.2613
0.722796 140.8687
0.727305 142.2303
0.731813 143.52
0.736321 144.825
0.740829 146.071
0.745338 147.3057
0.749846 148.5997
0.754354 149.646
0.758862 150.7639
0.76337 151.7806
0.767879 152.8186
0.772387 153.9159
0.776895 154.842
0.781403 155.854
0.785911 156.8187
0.79042 157.7954
0.794928 158.7148
0.799436 159.6123
0.803944 160.5302
0.808453 161.5271
0.812961 162.3677
0.817469 163.2577
0.821977 164.2621
0.826485 165.1239
0.830994 165.9877
0.835502 166.9404
0.84001 167.9076
0.844518 168.7633
0.849027 169.5919
0.853535 170.4623
0.858043 171.3397
0.862551 172.2138
0.867059 173.0046
0.871568 173.8917
0.876076 174.7545
0.880584 175.6058
0.885092 176.4337
0.8896 177.2658
0.894109 178.1409
0.898617 178.9895
0.903125 179.9021
0.907633 180.8215
0.912142 181.7731
0.91665 182.7085
0.921158 183.6853
0.925666 184.6819
0.930174 185.7523
0.934683 186.8276
0.939191 187.9134
0.943699 189.1154
0.948207 190.3822
0.952715 191.7396
0.957224 193.02
0.961732 194.5382
&
@target G1.S0
@type xydy
1.25 22.752 0.834
1.5 28.663 0.686
1.75 36.286 0.639
2 47.946 0.809
2.5 76.373 0.8
3 91.345 0.921
4 108.612 0.554
5 131.165 0.452
6 159.876 0.807
7 191.972 0.465
&
@target G1.S1
@type xydy
1.25 -25.553 0.851
1.5 1.853 0.791
1.75 27.077 0.893
2 47.327 0.827
2.5 76.374 0.8
3 91.345 0.921
4 108.612 0.554
5 131.165 0.452
6 159.876 0.807
7 191.972 0.465
&
