# Supplementary material for: Free energies of membrane stalk formation from a lipidomics perspective
Source: Nat Commun. 2021 Nov 15;12:6594. doi: 10.1038/s41467-021-26924-2 (PMC8593120; doi:10.1038/s41467-021-26924-2)
Supplement: Supplementary file 4 — Source Data [file 41467_2021_26924_MOESM4_ESM.zip › SI_data/Fig6/gnuplot.DIPC.gp]

set terminal png size 800,900 font "Helvetica,26"

# moreland gives a professional color style, but the default is also fine
# load 'moreland.pal'

# viridis
# palette
set palette defined (\
0   0.267004 0.004874 0.329415,\
1   0.268510 0.009605 0.335427,\
2   0.269944 0.014625 0.341379,\
3   0.271305 0.019942 0.347269,\
4   0.272594 0.025563 0.353093,\
5   0.273809 0.031497 0.358853,\
6   0.274952 0.037752 0.364543,\
7   0.276022 0.044167 0.370164,\
8   0.277018 0.050344 0.375715,\
9   0.277941 0.056324 0.381191,\
10  0.278791 0.062145 0.386592,\
11  0.279566 0.067836 0.391917,\
12  0.280267 0.073417 0.397163,\
13  0.280894 0.078907 0.402329,\
14  0.281446 0.084320 0.407414,\
15  0.281924 0.089666 0.412415,\
16  0.282327 0.094955 0.417331,\
17  0.282656 0.100196 0.422160,\
18  0.282910 0.105393 0.426902,\
19  0.283091 0.110553 0.431554,\
20  0.283197 0.115680 0.436115,\
21  0.283229 0.120777 0.440584,\
22  0.283187 0.125848 0.444960,\
23  0.283072 0.130895 0.449241,\
24  0.282884 0.135920 0.453427,\
25  0.282623 0.140926 0.457517,\
26  0.282290 0.145912 0.461510,\
27  0.281887 0.150881 0.465405,\
28  0.281412 0.155834 0.469201,\
29  0.280868 0.160771 0.472899,\
30  0.280255 0.165693 0.476498,\
31  0.279574 0.170599 0.479997,\
32  0.278826 0.175490 0.483397,\
33  0.278012 0.180367 0.486697,\
34  0.277134 0.185228 0.489898,\
35  0.276194 0.190074 0.493001,\
36  0.275191 0.194905 0.496005,\
37  0.274128 0.199721 0.498911,\
38  0.273006 0.204520 0.501721,\
39  0.271828 0.209303 0.504434,\
40  0.270595 0.214069 0.507052,\
41  0.269308 0.218818 0.509577,\
42  0.267968 0.223549 0.512008,\
43  0.266580 0.228262 0.514349,\
44  0.265145 0.232956 0.516599,\
45  0.263663 0.237631 0.518762,\
46  0.262138 0.242286 0.520837,\
47  0.260571 0.246922 0.522828,\
48  0.258965 0.251537 0.524736,\
49  0.257322 0.256130 0.526563,\
50  0.255645 0.260703 0.528312,\
51  0.253935 0.265254 0.529983,\
52  0.252194 0.269783 0.531579,\
53  0.250425 0.274290 0.533103,\
54  0.248629 0.278775 0.534556,\
55  0.246811 0.283237 0.535941,\
56  0.244972 0.287675 0.537260,\
57  0.243113 0.292092 0.538516,\
58  0.241237 0.296485 0.539709,\
59  0.239346 0.300855 0.540844,\
60  0.237441 0.305202 0.541921,\
61  0.235526 0.309527 0.542944,\
62  0.233603 0.313828 0.543914,\
63  0.231674 0.318106 0.544834,\
64  0.229739 0.322361 0.545706,\
65  0.227802 0.326594 0.546532,\
66  0.225863 0.330805 0.547314,\
67  0.223925 0.334994 0.548053,\
68  0.221989 0.339161 0.548752,\
69  0.220057 0.343307 0.549413,\
70  0.218130 0.347432 0.550038,\
71  0.216210 0.351535 0.550627,\
72  0.214298 0.355619 0.551184,\
73  0.212395 0.359683 0.551710,\
74  0.210503 0.363727 0.552206,\
75  0.208623 0.367752 0.552675,\
76  0.206756 0.371758 0.553117,\
77  0.204903 0.375746 0.553533,\
78  0.203063 0.379716 0.553925,\
79  0.201239 0.383670 0.554294,\
80  0.199430 0.387607 0.554642,\
81  0.197636 0.391528 0.554969,\
82  0.195860 0.395433 0.555276,\
83  0.194100 0.399323 0.555565,\
84  0.192357 0.403199 0.555836,\
85  0.190631 0.407061 0.556089,\
86  0.188923 0.410910 0.556326,\
87  0.187231 0.414746 0.556547,\
88  0.185556 0.418570 0.556753,\
89  0.183898 0.422383 0.556944,\
90  0.182256 0.426184 0.557120,\
91  0.180629 0.429975 0.557282,\
92  0.179019 0.433756 0.557430,\
93  0.177423 0.437527 0.557565,\
94  0.175841 0.441290 0.557685,\
95  0.174274 0.445044 0.557792,\
96  0.172719 0.448791 0.557885,\
97  0.171176 0.452530 0.557965,\
98  0.169646 0.456262 0.558030,\
99  0.168126 0.459988 0.558082,\
100 0.166617 0.463708 0.558119,\
101 0.165117 0.467423 0.558141,\
102 0.163625 0.471133 0.558148,\
103 0.162142 0.474838 0.558140,\
104 0.160665 0.478540 0.558115,\
105 0.159194 0.482237 0.558073,\
106 0.157729 0.485932 0.558013,\
107 0.156270 0.489624 0.557936,\
108 0.154815 0.493313 0.557840,\
109 0.153364 0.497000 0.557724,\
110 0.151918 0.500685 0.557587,\
111 0.150476 0.504369 0.557430,\
112 0.149039 0.508051 0.557250,\
113 0.147607 0.511733 0.557049,\
114 0.146180 0.515413 0.556823,\
115 0.144759 0.519093 0.556572,\
116 0.143343 0.522773 0.556295,\
117 0.141935 0.526453 0.555991,\
118 0.140536 0.530132 0.555659,\
119 0.139147 0.533812 0.555298,\
120 0.137770 0.537492 0.554906,\
121 0.136408 0.541173 0.554483,\
122 0.135066 0.544853 0.554029,\
123 0.133743 0.548535 0.553541,\
124 0.132444 0.552216 0.553018,\
125 0.131172 0.555899 0.552459,\
126 0.129933 0.559582 0.551864,\
127 0.128729 0.563265 0.551229,\
128 0.127568 0.566949 0.550556,\
129 0.126453 0.570633 0.549841,\
130 0.125394 0.574318 0.549086,\
131 0.124395 0.578002 0.548287,\
132 0.123463 0.581687 0.547445,\
133 0.122606 0.585371 0.546557,\
134 0.121831 0.589055 0.545623,\
135 0.121148 0.592739 0.544641,\
136 0.120565 0.596422 0.543611,\
137 0.120092 0.600104 0.542530,\
138 0.119738 0.603785 0.541400,\
139 0.119512 0.607464 0.540218,\
140 0.119423 0.611141 0.538982,\
141 0.119483 0.614817 0.537692,\
142 0.119699 0.618490 0.536347,\
143 0.120081 0.622161 0.534946,\
144 0.120638 0.625828 0.533488,\
145 0.121380 0.629492 0.531973,\
146 0.122312 0.633153 0.530398,\
147 0.123444 0.636809 0.528763,\
148 0.124780 0.640461 0.527068,\
149 0.126326 0.644107 0.525311,\
150 0.128087 0.647749 0.523491,\
151 0.130067 0.651384 0.521608,\
152 0.132268 0.655014 0.519661,\
153 0.134692 0.658636 0.517649,\
154 0.137339 0.662252 0.515571,\
155 0.140210 0.665859 0.513427,\
156 0.143303 0.669459 0.511215,\
157 0.146616 0.673050 0.508936,\
158 0.150148 0.676631 0.506589,\
159 0.153894 0.680203 0.504172,\
160 0.157851 0.683765 0.501686,\
161 0.162016 0.687316 0.499129,\
162 0.166383 0.690856 0.496502,\
163 0.170948 0.694384 0.493803,\
164 0.175707 0.697900 0.491033,\
165 0.180653 0.701402 0.488189,\
166 0.185783 0.704891 0.485273,\
167 0.191090 0.708366 0.482284,\
168 0.196571 0.711827 0.479221,\
169 0.202219 0.715272 0.476084,\
170 0.208030 0.718701 0.472873,\
171 0.214000 0.722114 0.469588,\
172 0.220124 0.725509 0.466226,\
173 0.226397 0.728888 0.462789,\
174 0.232815 0.732247 0.459277,\
175 0.239374 0.735588 0.455688,\
176 0.246070 0.738910 0.452024,\
177 0.252899 0.742211 0.448284,\
178 0.259857 0.745492 0.444467,\
179 0.266941 0.748751 0.440573,\
180 0.274149 0.751988 0.436601,\
181 0.281477 0.755203 0.432552,\
182 0.288921 0.758394 0.428426,\
183 0.296479 0.761561 0.424223,\
184 0.304148 0.764704 0.419943,\
185 0.311925 0.767822 0.415586,\
186 0.319809 0.770914 0.411152,\
187 0.327796 0.773980 0.406640,\
188 0.335885 0.777018 0.402049,\
189 0.344074 0.780029 0.397381,\
190 0.352360 0.783011 0.392636,\
191 0.360741 0.785964 0.387814,\
192 0.369214 0.788888 0.382914,\
193 0.377779 0.791781 0.377939,\
194 0.386433 0.794644 0.372886,\
195 0.395174 0.797475 0.367757,\
196 0.404001 0.800275 0.362552,\
197 0.412913 0.803041 0.357269,\
198 0.421908 0.805774 0.351910,\
199 0.430983 0.808473 0.346476,\
200 0.440137 0.811138 0.340967,\
201 0.449368 0.813768 0.335384,\
202 0.458674 0.816363 0.329727,\
203 0.468053 0.818921 0.323998,\
204 0.477504 0.821444 0.318195,\
205 0.487026 0.823929 0.312321,\
206 0.496615 0.826376 0.306377,\
207 0.506271 0.828786 0.300362,\
208 0.515992 0.831158 0.294279,\
209 0.525776 0.833491 0.288127,\
210 0.535621 0.835785 0.281908,\
211 0.545524 0.838039 0.275626,\
212 0.555484 0.840254 0.269281,\
213 0.565498 0.842430 0.262877,\
214 0.575563 0.844566 0.256415,\
215 0.585678 0.846661 0.249897,\
216 0.595839 0.848717 0.243329,\
217 0.606045 0.850733 0.236712,\
218 0.616293 0.852709 0.230052,\
219 0.626579 0.854645 0.223353,\
220 0.636902 0.856542 0.216620,\
221 0.647257 0.858400 0.209861,\
222 0.657642 0.860219 0.203082,\
223 0.668054 0.861999 0.196293,\
224 0.678489 0.863742 0.189503,\
225 0.688944 0.865448 0.182725,\
226 0.699415 0.867117 0.175971,\
227 0.709898 0.868751 0.169257,\
228 0.720391 0.870350 0.162603,\
229 0.730889 0.871916 0.156029,\
230 0.741388 0.873449 0.149561,\
231 0.751884 0.874951 0.143228,\
232 0.762373 0.876424 0.137064,\
233 0.772852 0.877868 0.131109,\
234 0.783315 0.879285 0.125405,\
235 0.793760 0.880678 0.120005,\
236 0.804182 0.882046 0.114965,\
237 0.814576 0.883393 0.110347,\
238 0.824940 0.884720 0.106217,\
239 0.835270 0.886029 0.102646,\
240 0.845561 0.887322 0.099702,\
241 0.855810 0.888601 0.097452,\
242 0.866013 0.889868 0.095953,\
243 0.876168 0.891125 0.095250,\
244 0.886271 0.892374 0.095374,\
245 0.896320 0.893616 0.096335,\
246 0.906311 0.894855 0.098125,\
247 0.916242 0.896091 0.100717,\
248 0.926106 0.897330 0.104071,\
249 0.935904 0.898570 0.108131,\
250 0.945636 0.899815 0.112838,\
251 0.955300 0.901065 0.118128,\
252 0.964894 0.902323 0.123941,\
253 0.974417 0.903590 0.130215,\
254 0.983868 0.904867 0.136897,\
255 0.993248 0.906157 0.143936)

set border 15 front lw 3


set xlabel 'r (nm)' #font "Helvetica,26"
set ylabel 'z (nm)' #font "Helvetica,26"

set xrange [-3.2:3.2]
set yrange [-4.8:4.8]


set size ratio -1
set xtics -3,1,3


set cbrange [0:1200]
set cblabel 'density (kg m^{-3})' #font "Helvetica,26"


set pm3d map  interpolate 0,0


# COLORBOX
# YTICS
# YLABEL

# INSERT_HERE

set ylabel ""
unset ytics 

set cblabel "density (kg m^{-3})"
set colorbox


set title 'Solvent' #font "Helvetica,26"
splot "dens_in_bounds.xvg"  t '' w pm3d

 
