# Supplementary material for: Free energies of membrane stalk formation from a lipidomics perspective
Source: Nat Commun. 2021 Nov 15;12:6594. doi: 10.1038/s41467-021-26924-2 (PMC8593120; doi:10.1038/s41467-021-26924-2)
Supplement: Supplementary file 4 — Source Data [file 41467_2021_26924_MOESM4_ESM.zip › SI_data/Fig6/densities-POPC_DPSM_60_40/dens_in_bounds.xvg]

      -3.225         -4.8      527.212
      -3.225        -4.65      404.606
      -3.225         -4.5      299.346
      -3.225        -4.35      247.543
      -3.225         -4.2      202.406
      -3.225        -4.05      143.581
      -3.225         -3.9      79.2396
      -3.225        -3.75      30.2975
      -3.225         -3.6      7.16873
      -3.225        -3.45      1.50455
      -3.225         -3.3     0.354012
      -3.225        -3.15    0.0885029
      -3.225           -3    0.0885029
      -3.225        -2.85     0.029501
      -3.225         -2.7            0
      -3.225        -2.55            0
      -3.225         -2.4            0
      -3.225        -2.25            0
      -3.225         -2.1            0
      -3.225        -1.95            0
      -3.225         -1.8     0.029501
      -3.225        -1.65     0.560518
      -3.225         -1.5      2.36008
      -3.225        -1.35      12.4789
      -3.225         -1.2      42.9534
      -3.225        -1.05      96.9992
      -3.225         -0.9      141.398
      -3.225        -0.75      164.586
      -3.225         -0.6      200.046
      -3.225        -0.45      301.028
      -3.225         -0.3      476.323
      -3.225        -0.15      594.238
      -3.225 -1.78814e-07      596.362
      -3.225         0.15      479.214
      -3.225          0.3      314.244
      -3.225         0.45      197.863
      -3.225          0.6      155.205
      -3.225         0.75       138.33
      -3.225          0.9      100.185
      -3.225         1.05      44.3104
      -3.225          1.2      15.0455
      -3.225         1.35      3.33361
      -3.225          1.5     0.442514
      -3.225         1.65            0
      -3.225          1.8     0.029501
      -3.225         1.95            0
      -3.225          2.1            0
      -3.225         2.25            0
      -3.225          2.4            0
      -3.225         2.55            0
      -3.225          2.7            0
      -3.225         2.85            0
      -3.225            3            0
      -3.225         3.15     0.324511
      -3.225          3.3      1.29804
      -3.225         3.45      7.28674
      -3.225          3.6      27.8194
      -3.225         3.75       76.791
      -3.225          3.9      145.204
      -3.225         4.05      207.657
      -3.225          4.2      242.291
      -3.225         4.35      294.243
      -3.225          4.5      400.181
      -3.225         4.65      520.043
      -3.225          4.8      608.841

      -3.075         -4.8      758.309
      -3.075        -4.65      588.727
      -3.075         -4.5      445.258
      -3.075        -4.35      351.231
      -3.075         -4.2      300.644
      -3.075        -4.05       218.87
      -3.075         -3.9       124.41
      -3.075        -3.75      49.0709
      -3.075         -3.6      12.7164
      -3.075        -3.45      2.44426
      -3.075         -3.3       0.1547
      -3.075        -3.15    0.0618801
      -3.075           -3      0.03094
      -3.075        -2.85      0.03094
      -3.075         -2.7      0.03094
      -3.075        -2.55            0
      -3.075         -2.4            0
      -3.075        -2.25            0
      -3.075         -2.1            0
      -3.075        -1.95            0
      -3.075         -1.8      0.03094
      -3.075        -1.65     0.649741
      -3.075         -1.5       3.7128
      -3.075        -1.35      18.5331
      -3.075         -1.2      63.7674
      -3.075        -1.05      136.167
      -3.075         -0.9      200.925
      -3.075        -0.75      231.122
      -3.075         -0.6      281.647
      -3.075        -0.45      433.965
      -3.075         -0.3      667.222
      -3.075        -0.15      839.372
      -3.075 -1.78814e-07      845.901
      -3.075         0.15      674.926
      -3.075          0.3      439.101
      -3.075         0.45      269.519
      -3.075          0.6      221.531
      -3.075         0.75      189.446
      -3.075          0.9      133.104
      -3.075         1.05      64.7266
      -3.075          1.2      18.0071
      -3.075         1.35      4.14597
      -3.075          1.5     0.711621
      -3.075         1.65    0.0618801
      -3.075          1.8      0.03094
      -3.075         1.95            0
      -3.075          2.1            0
      -3.075         2.25            0
      -3.075          2.4            0
      -3.075         2.55            0
      -3.075          2.7            0
      -3.075         2.85      0.03094
      -3.075            3    0.0618801
      -3.075         3.15      0.12376
      -3.075          3.3      1.79452
      -3.075         3.45      11.5716
      -3.075          3.6       45.915
      -3.075         3.75      119.769
      -3.075          3.9      216.426
      -3.075         4.05      298.417
      -3.075          4.2      347.828
      -3.075         4.35      437.585
      -3.075          4.5      578.733
      -3.075         4.65      750.141
      -3.075          4.8      873.499

      -2.925         -4.8      788.219
      -2.925        -4.65      607.891
      -2.925         -4.5      463.765
      -2.925        -4.35      363.355
      -2.925         -4.2      307.149
      -2.925        -4.05      227.329
      -2.925         -3.9      126.919
      -2.925        -3.75      51.4572
      -2.925         -3.6      13.8238
      -2.925        -3.45      2.86235
      -2.925         -3.3     0.455373
      -2.925        -3.15      0.09758
      -2.925           -3    0.0325267
      -2.925        -2.85    0.0325267
      -2.925         -2.7            0
      -2.925        -2.55            0
      -2.925         -2.4            0
      -2.925        -2.25            0
      -2.925         -2.1      0.09758
      -2.925        -1.95    0.0325267
      -2.925         -1.8    0.0650533
      -2.925        -1.65       0.4879
      -2.925         -1.5      3.18761
      -2.925        -1.35      18.9305
      -2.925         -1.2      62.6464
      -2.925        -1.05      140.548
      -2.925         -0.9      209.407
      -2.925        -0.75        235.2
      -2.925         -0.6      282.787
      -2.925        -0.45      428.539
      -2.925         -0.3      681.531
      -2.925        -0.15      877.179
      -2.925 -1.78814e-07      868.918
      -2.925         0.15      689.858
      -2.925          0.3      441.907
      -2.925         0.45      283.795
      -2.925          0.6      215.164
      -2.925         0.75      187.419
      -2.925          0.9      132.644
      -2.925         1.05      66.5496
      -2.925          1.2      20.1665
      -2.925         1.35      3.35025
      -2.925          1.5     0.422847
      -2.925         1.65      0.09758
      -2.925          1.8    0.0325267
      -2.925         1.95            0
      -2.925          2.1            0
      -2.925         2.25            0
      -2.925          2.4            0
      -2.925         2.55            0
      -2.925          2.7            0
      -2.925         2.85      0.09758
      -2.925            3    0.0650533
      -2.925         3.15       0.4879
      -2.925          3.3      2.69971
      -2.925         3.45      14.3768
      -2.925          3.6      48.4973
      -2.925         3.75      128.838
      -2.925          3.9       228.76
      -2.925         4.05       301.36
      -2.925          4.2      364.169
      -2.925         4.35      444.249
      -2.925          4.5      604.541
      -2.925         4.65      780.445
      -2.925          4.8      903.298

      -2.775         -4.8      796.473
      -2.775        -4.65      615.414
      -2.775         -4.5      465.521
      -2.775        -4.35      371.409
      -2.775         -4.2      307.639
      -2.775        -4.05      237.286
      -2.775         -3.9      133.986
      -2.775        -3.75      57.0158
      -2.775         -3.6      15.3596
      -2.775        -3.45      3.11993
      -2.775         -3.3     0.582844
      -2.775        -3.15            0
      -2.775           -3            0
      -2.775        -2.85    0.0342849
      -2.775         -2.7            0
      -2.775        -2.55            0
      -2.775         -2.4            0
      -2.775        -2.25            0
      -2.775         -2.1    0.0342849
      -2.775        -1.95    0.0342849
      -2.775         -1.8    0.0342849
      -2.775        -1.65      0.20571
      -2.775         -1.5      3.22278
      -2.775        -1.35      18.4796
      -2.775         -1.2      64.1471
      -2.775        -1.05      142.145
      -2.775         -0.9      204.304
      -2.775        -0.75      231.218
      -2.775         -0.6      285.971
      -2.775        -0.45      430.756
      -2.775         -0.3      674.385
      -2.775        -0.15      873.066
      -2.775 -1.78814e-07      878.243
      -2.775         0.15      679.047
      -2.775          0.3      442.378
      -2.775         0.45      279.628
      -2.775          0.6      211.572
      -2.775         0.75       188.43
      -2.775          0.9      132.717
      -2.775         1.05      63.3586
      -2.775          1.2      19.8167
      -2.775         1.35      3.90848
      -2.775          1.5     0.479989
      -2.775         1.65      0.13714
      -2.775          1.8            0
      -2.775         1.95            0
      -2.775          2.1            0
      -2.775         2.25            0
      -2.775          2.4            0
      -2.775         2.55            0
      -2.775          2.7            0
      -2.775         2.85            0
      -2.775            3     0.171425
      -2.775         3.15     0.514274
      -2.775          3.3      2.87993
      -2.775         3.45      13.8168
      -2.775          3.6      53.2445
      -2.775         3.75      131.997
      -2.775          3.9       231.32
      -2.775         4.05      311.444
      -2.775          4.2      366.814
      -2.775         4.35      448.858
      -2.775          4.5      607.049
      -2.775         4.65      797.227
      -2.775          4.8      916.025

      -2.625         -4.8       794.76
      -2.625        -4.65      626.225
      -2.625         -4.5      463.525
      -2.625        -4.35      372.915
      -2.625         -4.2      314.598
      -2.625        -4.05      228.229
      -2.625         -3.9      139.938
      -2.625        -3.75      59.9839
      -2.625         -3.6      16.8535
      -2.625        -3.45      3.33445
      -2.625         -3.3     0.471173
      -2.625        -3.15    0.0724881
      -2.625           -3     0.036244
      -2.625        -2.85     0.036244
      -2.625         -2.7            0
      -2.625        -2.55            0
      -2.625         -2.4            0
      -2.625        -2.25     0.036244
      -2.625         -2.1            0
      -2.625        -1.95            0
      -2.625         -1.8     0.144976
      -2.625        -1.65     0.616149
      -2.625         -1.5      3.18948
      -2.625        -1.35      18.5932
      -2.625         -1.2      58.6066
      -2.625        -1.05      133.958
      -2.625         -0.9      194.413
      -2.625        -0.75      216.667
      -2.625         -0.6      268.423
      -2.625        -0.45      424.092
      -2.625         -0.3      659.243
      -2.625        -0.15       853.91
      -2.625 -1.78814e-07      862.717
      -2.625         0.15      675.734
      -2.625          0.3      429.419
      -2.625         0.45       272.41
      -2.625          0.6      210.505
      -2.625         0.75      188.433
      -2.625          0.9      126.709
      -2.625         1.05      60.4188
      -2.625          1.2       18.267
      -2.625         1.35      3.40694
      -2.625          1.5     0.761125
      -2.625         1.65            0
      -2.625          1.8     0.036244
      -2.625         1.95            0
      -2.625          2.1            0
      -2.625         2.25            0
      -2.625          2.4            0
      -2.625         2.55            0
      -2.625          2.7            0
      -2.625         2.85            0
      -2.625            3     0.036244
      -2.625         3.15     0.398685
      -2.625          3.3      3.47943
      -2.625         3.45      14.6426
      -2.625          3.6       56.287
      -2.625         3.75      139.503
      -2.625          3.9      231.165
      -2.625         4.05      309.307
      -2.625          4.2      364.506
      -2.625         4.35      456.023
      -2.625          4.5       616.62
      -2.625         4.65      798.891
      -2.625          4.8      910.016

      -2.475         -4.8      801.526
      -2.475        -4.65      640.344
      -2.475         -4.5      473.858
      -2.475        -4.35      372.374
      -2.475         -4.2      314.637
      -2.475        -4.05      238.909
      -2.475         -3.9      144.037
      -2.475        -3.75      62.7736
      -2.475         -3.6      18.4899
      -2.475        -3.45       3.4981
      -2.475         -3.3     0.461288
      -2.475        -3.15    0.0768813
      -2.475           -3    0.0384406
      -2.475        -2.85            0
      -2.475         -2.7            0
      -2.475        -2.55            0
      -2.475         -2.4            0
      -2.475        -2.25    0.0384406
      -2.475         -2.1            0
      -2.475        -1.95            0
      -2.475         -1.8    0.0768813
      -2.475        -1.65     0.384406
      -2.475         -1.5      3.19057
      -2.475        -1.35      16.3373
      -2.475         -1.2      59.0833
      -2.475        -1.05      129.929
      -2.475         -0.9      196.086
      -2.475        -0.75       218.65
      -2.475         -0.6      258.014
      -2.475        -0.45      409.201
      -2.475         -0.3      653.952
      -2.475        -0.15      863.646
      -2.475 -1.78814e-07      864.222
      -2.475         0.15      674.287
      -2.475          0.3      424.423
      -2.475         0.45      262.204
      -2.475          0.6          212
      -2.475         0.75      180.363
      -2.475          0.9      123.433
      -2.475         1.05      56.2387
      -2.475          1.2      16.3373
      -2.475         1.35       3.3059
      -2.475          1.5      0.57661
      -2.475         1.65    0.0768813
      -2.475          1.8            0
      -2.475         1.95            0
      -2.475          2.1            0
      -2.475         2.25            0
      -2.475          2.4            0
      -2.475         2.55            0
      -2.475          2.7    0.0384406
      -2.475         2.85            0
      -2.475            3    0.0768813
      -2.475         3.15     0.807253
      -2.475          3.3       3.8825
      -2.475         3.45      16.7217
      -2.475          3.6      59.1986
      -2.475         3.75      140.347
      -2.475          3.9      234.565
      -2.475         4.05      310.293
      -2.475          4.2      370.952
      -2.475         4.35      462.748
      -2.475          4.5      625.237
      -2.475         4.65       809.56
      -2.475          4.8       913.35

      -2.325         -4.8      832.286
      -2.325        -4.65      658.619
      -2.325         -4.5      484.869
      -2.325        -4.35      379.049
      -2.325         -4.2      312.921
      -2.325        -4.05       244.01
      -2.325         -3.9      148.583
      -2.325        -3.75      65.5959
      -2.325         -3.6      18.9054
      -2.325        -3.45      3.84655
      -2.325         -3.3     0.613811
      -2.325        -3.15    0.0409207
      -2.325           -3            0
      -2.325        -2.85            0
      -2.325         -2.7            0
      -2.325        -2.55            0
      -2.325         -2.4            0
      -2.325        -2.25            0
      -2.325         -2.1            0
      -2.325        -1.95            0
      -2.325         -1.8    0.0818414
      -2.325        -1.65     0.286445
      -2.325         -1.5      3.23274
      -2.325        -1.35      16.2046
      -2.325         -1.2      55.1202
      -2.325        -1.05       124.89
      -2.325         -0.9      183.448
      -2.325        -0.75      208.368
      -2.325         -0.6      244.297
      -2.325        -0.45      396.031
      -2.325         -0.3      647.243
      -2.325        -0.15      860.972
      -2.325 -1.78814e-07       853.32
      -2.325         0.15      651.785
      -2.325          0.3      408.798
      -2.325         0.45      250.967
      -2.325          0.6      209.391
      -2.325         0.75      182.956
      -2.325          0.9      123.253
      -2.325         1.05      52.9514
      -2.325          1.2      14.4041
      -2.325         1.35      4.05115
      -2.325          1.5     0.450128
      -2.325         1.65    0.0818414
      -2.325          1.8            0
      -2.325         1.95            0
      -2.325          2.1            0
      -2.325         2.25            0
      -2.325          2.4            0
      -2.325         2.55            0
      -2.325          2.7            0
      -2.325         2.85    0.0818414
      -2.325            3     0.122762
      -2.325         3.15     0.982097
      -2.325          3.3      4.37852
      -2.325         3.45      20.1739
      -2.325          3.6      61.3401
      -2.325         3.75      141.299
      -2.325          3.9      230.384
      -2.325         4.05      314.721
      -2.325          4.2      367.468
      -2.325         4.35       475.13
      -2.325          4.5      649.698
      -2.325         4.65      821.156
      -2.325          4.8       919.57

      -2.175         -4.8      831.376
      -2.175        -4.65      669.047
      -2.175         -4.5      487.558
      -2.175        -4.35       379.95
      -2.175         -4.2      318.579
      -2.175        -4.05      249.597
      -2.175         -3.9       157.43
      -2.175        -3.75      73.0943
      -2.175         -3.6      23.4899
      -2.175        -3.45       4.8992
      -2.175         -3.3     0.743628
      -2.175        -3.15     0.218714
      -2.175           -3    0.0437428
      -2.175        -2.85            0
      -2.175         -2.7            0
      -2.175        -2.55            0
      -2.175         -2.4            0
      -2.175        -2.25    0.0437428
      -2.175         -2.1    0.0437428
      -2.175        -1.95            0
      -2.175         -1.8    0.0874857
      -2.175        -1.65     0.349943
      -2.175         -1.5      2.79954
      -2.175        -1.35      14.6976
      -2.175         -1.2      51.4853
      -2.175        -1.05      113.469
      -2.175         -0.9      172.128
      -2.175        -0.75      202.661
      -2.175         -0.6      243.954
      -2.175        -0.45      370.808
      -2.175         -0.3      603.126
      -2.175        -0.15      822.715
      -2.175 -1.78814e-07      818.428
      -2.175         0.15       609.25
      -2.175          0.3       375.97
      -2.175         0.45       243.21
      -2.175          0.6      202.398
      -2.175         0.75       178.34
      -2.175          0.9      118.849
      -2.175         1.05      49.2982
      -2.175          1.2      14.6101
      -2.175         1.35      2.62457
      -2.175          1.5     0.349943
      -2.175         1.65    0.0874857
      -2.175          1.8            0
      -2.175         1.95            0
      -2.175          2.1            0
      -2.175         2.25            0
      -2.175          2.4            0
      -2.175         2.55            0
      -2.175          2.7            0
      -2.175         2.85    0.0437428
      -2.175            3     0.174971
      -2.175         3.15     0.831114
      -2.175          3.3      4.41803
      -2.175         3.45      19.2468
      -2.175          3.6      68.9824
      -2.175         3.75      153.887
      -2.175          3.9      249.859
      -2.175         4.05      311.318
      -2.175          4.2       375.27
      -2.175         4.35      476.972
      -2.175          4.5      652.381
      -2.175         4.65      822.715
      -2.175          4.8      928.004

      -2.025         -4.8      841.889
      -2.025        -4.65      680.314
      -2.025         -4.5        517.8
      -2.025        -4.35      377.086
      -2.025         -4.2      322.209
      -2.025        -4.05      255.682
      -2.025         -3.9      163.736
      -2.025        -3.75      81.9384
      -2.025         -3.6      25.8407
      -2.025        -3.45      5.87288
      -2.025         -3.3     0.892677
      -2.025        -3.15     0.187932
      -2.025           -3            0
      -2.025        -2.85            0
      -2.025         -2.7            0
      -2.025        -2.55            0
      -2.025         -2.4            0
      -2.025        -2.25            0
      -2.025         -2.1            0
      -2.025        -1.95     0.046983
      -2.025         -1.8     0.046983
      -2.025        -1.65     0.234915
      -2.025         -1.5      1.73837
      -2.025        -1.35      12.3565
      -2.025         -1.2      41.2041
      -2.025        -1.05       100.45
      -2.025         -0.9      161.528
      -2.025        -0.75      199.725
      -2.025         -0.6      237.358
      -2.025        -0.45      339.311
      -2.025         -0.3      565.253
      -2.025        -0.15      795.563
      -2.025 -1.78814e-07      785.556
      -2.025         0.15      559.098
      -2.025          0.3      337.761
      -2.025         0.45      228.713
      -2.025          0.6      199.302
      -2.025         0.75      173.085
      -2.025          0.9      104.255
      -2.025         1.05      44.6339
      -2.025          1.2      12.5445
      -2.025         1.35      1.69139
      -2.025          1.5     0.140949
      -2.025         1.65     0.046983
      -2.025          1.8            0
      -2.025         1.95            0
      -2.025          2.1            0
      -2.025         2.25            0
      -2.025          2.4            0
      -2.025         2.55            0
      -2.025          2.7            0
      -2.025         2.85     0.046983
      -2.025            3     0.140949
      -2.025         3.15      1.45647
      -2.025          3.3      5.96684
      -2.025         3.45      23.6325
      -2.025          3.6      77.8978
      -2.025         3.75      160.071
      -2.025          3.9      256.292
      -2.025         4.05      319.062
      -2.025          4.2      375.629
      -2.025         4.35      492.805
      -2.025          4.5      679.938
      -2.025         4.65      839.398
      -2.025          4.8       924.25

      -1.875         -4.8      863.167
      -1.875        -4.65      707.847
      -1.875         -4.5       526.09
      -1.875        -4.35      387.464
      -1.875         -4.2      324.189
      -1.875        -4.05      256.398
      -1.875         -3.9      178.662
      -1.875        -3.75      84.5864
      -1.875         -3.6       30.445
      -1.875        -3.45      6.90087
      -1.875         -3.3       1.2178
      -1.875        -3.15     0.456675
      -1.875           -3    0.0507417
      -1.875        -2.85    0.0507417
      -1.875         -2.7            0
      -1.875        -2.55            0
      -1.875         -2.4            0
      -1.875        -2.25            0
      -1.875         -2.1    0.0507417
      -1.875        -1.95    0.0507417
      -1.875         -1.8     0.101483
      -1.875        -1.65     0.152225
      -1.875         -1.5      1.52225
      -1.875        -1.35      8.42312
      -1.875         -1.2      33.8955
      -1.875        -1.05      92.0454
      -1.875         -0.9      156.132
      -1.875        -0.75      190.687
      -1.875         -0.6      225.598
      -1.875        -0.45      302.826
      -1.875         -0.3      471.847
      -1.875        -0.15      673.038
      -1.875 -1.78814e-07       680.04
      -1.875         0.15      474.689
      -1.875          0.3      293.338
      -1.875         0.45       221.69
      -1.875          0.6      198.958
      -1.875         0.75      162.475
      -1.875          0.9      93.2632
      -1.875         1.05      35.0625
      -1.875          1.2       8.2709
      -1.875         1.35      1.26854
      -1.875          1.5     0.355192
      -1.875         1.65     0.253708
      -1.875          1.8     0.101483
      -1.875         1.95    0.0507417
      -1.875          2.1     0.101483
      -1.875         2.25            0
      -1.875          2.4            0
      -1.875         2.55            0
      -1.875          2.7     0.152225
      -1.875         2.85            0
      -1.875            3     0.101483
      -1.875         3.15      1.67448
      -1.875          3.3      7.00235
      -1.875         3.45      29.9883
      -1.875          3.6      87.8846
      -1.875         3.75      178.306
      -1.875          3.9      260.711
      -1.875         4.05      324.087
      -1.875          4.2       379.04
      -1.875         4.35      507.823
      -1.875          4.5      702.468
      -1.875         4.65      854.186
      -1.875          4.8      932.886

      -1.725         -4.8      865.698
      -1.725        -4.65      727.151
      -1.725         -4.5       544.15
      -1.725        -4.35      388.726
      -1.725         -4.2      332.524
      -1.725        -4.05      263.912
      -1.725         -3.9      174.783
      -1.725        -3.75       95.251
      -1.725         -3.6      32.4857
      -1.725        -3.45      7.44579
      -1.725         -3.3      1.76493
      -1.725        -3.15     0.220616
      -1.725           -3            0
      -1.725        -2.85            0
      -1.725         -2.7            0
      -1.725        -2.55            0
      -1.725         -2.4            0
      -1.725        -2.25            0
      -1.725         -2.1            0
      -1.725        -1.95            0
      -1.725         -1.8     0.055154
      -1.725        -1.65     0.386078
      -1.725         -1.5      1.15823
      -1.725        -1.35      6.45302
      -1.725         -1.2       25.426
      -1.725        -1.05      73.1894
      -1.725         -0.9      137.885
      -1.725        -0.75      189.123
      -1.725         -0.6      223.815
      -1.725        -0.45      255.308
      -1.725         -0.3      349.677
      -1.725        -0.15      484.859
      -1.725 -1.78814e-07      493.298
      -1.725         0.15      353.648
      -1.725          0.3      259.445
      -1.725         0.45      210.523
      -1.725          0.6      193.701
      -1.725         0.75      137.003
      -1.725          0.9      72.5275
      -1.725         1.05      26.3085
      -1.725          1.2       6.8391
      -1.725         1.35        1.434
      -1.725          1.5     0.386078
      -1.725         1.65            0
      -1.725          1.8     0.110308
      -1.725         1.95            0
      -1.725          2.1     0.055154
      -1.725         2.25            0
      -1.725          2.4            0
      -1.725         2.55            0
      -1.725          2.7            0
      -1.725         2.85            0
      -1.725            3     0.220616
      -1.725         3.15      1.54431
      -1.725          3.3       8.2731
      -1.725         3.45      35.4089
      -1.725          3.6      93.0448
      -1.725         3.75      184.159
      -1.725          3.9      269.593
      -1.725         4.05      333.075
      -1.725          4.2      402.569
      -1.725         4.35      532.071
      -1.725          4.5      715.072
      -1.725         4.65      851.192
      -1.725          4.8       929.07

      -1.575         -4.8       883.51
      -1.575        -4.65      750.192
      -1.575         -4.5      551.695
      -1.575        -4.35      408.954
      -1.575         -4.2      322.149
      -1.575        -4.05      270.743
      -1.575         -3.9      185.147
      -1.575        -3.75      101.181
      -1.575         -3.6      37.3918
      -1.575        -3.45      9.12143
      -1.575         -3.3      1.87261
      -1.575        -3.15     0.302034
      -1.575           -3     0.120814
      -1.575        -2.85            0
      -1.575         -2.7            0
      -1.575        -2.55            0
      -1.575         -2.4            0
      -1.575        -2.25            0
      -1.575         -2.1            0
      -1.575        -1.95            0
      -1.575         -1.8    0.0604068
      -1.575        -1.65     0.241627
      -1.575         -1.5      1.20814
      -1.575        -1.35      5.19498
      -1.575         -1.2      17.7596
      -1.575        -1.05      52.5539
      -1.575         -0.9      119.907
      -1.575        -0.75      172.884
      -1.575         -0.6      220.787
      -1.575        -0.45      248.393
      -1.575         -0.3      276.844
      -1.575        -0.15      331.694
      -1.575 -1.78814e-07      332.117
      -1.575         0.15      278.898
      -1.575          0.3      243.439
      -1.575         0.45      210.941
      -1.575          0.6      175.844
      -1.575         0.75       117.37
      -1.575          0.9      53.3996
      -1.575         1.05      16.2494
      -1.575          1.2      3.50359
      -1.575         1.35     0.785288
      -1.575          1.5     0.120814
      -1.575         1.65            0
      -1.575          1.8            0
      -1.575         1.95            0
      -1.575          2.1            0
      -1.575         2.25            0
      -1.575          2.4            0
      -1.575         2.55            0
      -1.575          2.7            0
      -1.575         2.85    0.0604068
      -1.575            3     0.422848
      -1.575         3.15      2.35587
      -1.575          3.3      9.06102
      -1.575         3.45      39.4456
      -1.575          3.6      97.4966
      -1.575         3.75      190.885
      -1.575          3.9      276.059
      -1.575         4.05      327.767
      -1.575          4.2      400.437
      -1.575         4.35      547.829
      -1.575          4.5      745.601
      -1.575         4.65      876.019
      -1.575          4.8      949.655

      -1.425         -4.8      875.628
      -1.425        -4.65      773.945
      -1.425         -4.5      571.645
      -1.425        -4.35      407.269
      -1.425         -4.2      321.275
      -1.425        -4.05      268.864
      -1.425         -3.9      198.226
      -1.425        -3.75      111.231
      -1.425         -3.6      41.9954
      -1.425        -3.45      11.1498
      -1.425         -3.3       1.9362
      -1.425        -3.15     0.333827
      -1.425           -3            0
      -1.425        -2.85            0
      -1.425         -2.7            0
      -1.425        -2.55            0
      -1.425         -2.4            0
      -1.425        -2.25            0
      -1.425         -2.1            0
      -1.425        -1.95            0
      -1.425         -1.8            0
      -1.425        -1.65     0.133531
      -1.425         -1.5     0.667654
      -1.425        -1.35      2.67062
      -1.425         -1.2      10.2819
      -1.425        -1.05      36.5207
      -1.425         -0.9      89.7995
      -1.425        -0.75      158.835
      -1.425         -0.6      231.542
      -1.425        -0.45      270.934
      -1.425         -0.3      282.284
      -1.425        -0.15       299.71
      -1.425 -1.78814e-07      294.636
      -1.425         0.15      281.349
      -1.425          0.3      267.596
      -1.425         0.45       230.14
      -1.425          0.6      158.368
      -1.425         0.75      94.1392
      -1.425          0.9      36.4539
      -1.425         1.05       8.6795
      -1.425          1.2      2.53709
      -1.425         1.35     0.534123
      -1.425          1.5    0.0667654
      -1.425         1.65    0.0667654
      -1.425          1.8            0
      -1.425         1.95    0.0667654
      -1.425          2.1            0
      -1.425         2.25            0
      -1.425          2.4            0
      -1.425         2.55            0
      -1.425          2.7            0
      -1.425         2.85     0.133531
      -1.425            3     0.400592
      -1.425         3.15      3.33827
      -1.425          3.3      12.2181
      -1.425         3.45      44.8664
      -1.425          3.6      111.164
      -1.425         3.75      199.629
      -1.425          3.9      269.332
      -1.425         4.05      327.418
      -1.425          4.2      397.855
      -1.425         4.35      570.911
      -1.425          4.5       755.25
      -1.425         4.65      878.032
      -1.425          4.8      955.279

      -1.275         -4.8      888.726
      -1.275        -4.65      802.987
      -1.275         -4.5      608.602
      -1.275        -4.35      429.887
      -1.275         -4.2      329.896
      -1.275        -4.05      276.617
      -1.275         -3.9       213.04
      -1.275        -3.75      119.168
      -1.275         -3.6      49.2493
      -1.275        -3.45      12.6854
      -1.275         -3.3      2.83557
      -1.275        -3.15      0.22386
      -1.275           -3            0
      -1.275        -2.85            0
      -1.275         -2.7            0
      -1.275        -2.55            0
      -1.275         -2.4            0
      -1.275        -2.25            0
      -1.275         -2.1            0
      -1.275        -1.95            0
      -1.275         -1.8            0
      -1.275        -1.65            0
      -1.275         -1.5      0.22386
      -1.275        -1.35      1.26854
      -1.275         -1.2      4.77569
      -1.275        -1.05      20.2967
      -1.275         -0.9      53.5026
      -1.275        -0.75      136.033
      -1.275         -0.6      218.562
      -1.275        -0.45      298.704
      -1.275         -0.3      343.626
      -1.275        -0.15      365.489
      -1.275 -1.78814e-07      361.161
      -1.275         0.15      348.924
      -1.275          0.3      294.003
      -1.275         0.45      219.906
      -1.275          0.6      124.019
      -1.275         0.75      57.8306
      -1.275          0.9       25.147
      -1.275         1.05      4.55183
      -1.275          1.2      1.04468
      -1.275         1.35      0.14924
      -1.275          1.5      0.14924
      -1.275         1.65            0
      -1.275          1.8      0.14924
      -1.275         1.95    0.0746201
      -1.275          2.1    0.0746201
      -1.275         2.25            0
      -1.275          2.4            0
      -1.275         2.55            0
      -1.275          2.7    0.0746201
      -1.275         2.85            0
      -1.275            3     0.522341
      -1.275         3.15      2.08936
      -1.275          3.3      14.6255
      -1.275         3.45      48.2792
      -1.275          3.6      113.199
      -1.275         3.75        201.4
      -1.275          3.9      277.288
      -1.275         4.05       322.21
      -1.275          4.2      407.426
      -1.275         4.35      595.618
      -1.275          4.5      778.288
      -1.275         4.65      899.919
      -1.275          4.8      939.617

      -1.125         -4.8      920.286
      -1.125        -4.65      830.219
      -1.125         -4.5       626.66
      -1.125        -4.35      425.554
      -1.125         -4.2      333.627
      -1.125        -4.05      272.821
      -1.125         -3.9      211.593
      -1.125        -3.75       131.59
      -1.125         -3.6      54.7165
      -1.125        -3.45      17.5059
      -1.125         -3.3      2.95993
      -1.125        -3.15     0.422848
      -1.125           -3     0.169139
      -1.125        -2.85            0
      -1.125         -2.7            0
      -1.125        -2.55            0
      -1.125         -2.4            0
      -1.125        -2.25            0
      -1.125         -2.1            0
      -1.125        -1.95            0
      -1.125         -1.8            0
      -1.125        -1.65    0.0845695
      -1.125         -1.5     0.338278
      -1.125        -1.35     0.422848
      -1.125         -1.2       1.9451
      -1.125        -1.05      9.64093
      -1.125         -0.9      28.9228
      -1.125        -0.75      80.5102
      -1.125         -0.6      165.925
      -1.125        -0.45      276.542
      -1.125         -0.3      369.992
      -1.125        -0.15      422.848
      -1.125 -1.78814e-07      414.222
      -1.125         0.15      356.799
      -1.125          0.3       267.24
      -1.125         0.45      159.836
      -1.125          0.6      84.9078
      -1.125         0.75      36.7032
      -1.125          0.9      11.4169
      -1.125         1.05      2.28338
      -1.125          1.2     0.422848
      -1.125         1.35            0
      -1.125          1.5            0
      -1.125         1.65            0
      -1.125          1.8     0.169139
      -1.125         1.95    0.0845695
      -1.125          2.1            0
      -1.125         2.25            0
      -1.125          2.4            0
      -1.125         2.55            0
      -1.125          2.7            0
      -1.125         2.85     0.253709
      -1.125            3     0.676556
      -1.125         3.15      2.62166
      -1.125          3.3      16.2373
      -1.125         3.45      55.0548
      -1.125          3.6      120.089
      -1.125         3.75      200.599
      -1.125          3.9      260.812
      -1.125         4.05       316.29
      -1.125          4.2      420.649
      -1.125         4.35      610.338
      -1.125          4.5      792.586
      -1.125         4.65      910.137
      -1.125          4.8       959.61

      -0.975         -4.8      920.961
      -0.975        -4.65      805.524
      -0.975         -4.5       648.03
      -0.975        -4.35      449.064
      -0.975         -4.2      315.086
      -0.975        -4.05      273.224
      -0.975         -3.9      204.333
      -0.975        -3.75      136.515
      -0.975         -3.6      58.6457
      -0.975        -3.45       18.833
      -0.975         -3.3      5.36691
      -0.975        -3.15    0.0975801
      -0.975           -3            0
      -0.975        -2.85            0
      -0.975         -2.7            0
      -0.975        -2.55            0
      -0.975         -2.4            0
      -0.975        -2.25            0
      -0.975         -2.1            0
      -0.975        -1.95            0
      -0.975         -1.8            0
      -0.975        -1.65            0
      -0.975         -1.5    0.0975801
      -0.975        -1.35      0.19516
      -0.975         -1.2     0.487901
      -0.975        -1.05       2.9274
      -0.975         -0.9      14.4419
      -0.975        -0.75      36.7877
      -0.975         -0.6      88.7003
      -0.975        -0.45      165.691
      -0.975         -0.3      239.462
      -0.975        -0.15      298.498
      -0.975 -1.78814e-07      296.253
      -0.975         0.15      235.071
      -0.975          0.3      157.202
      -0.975         0.45      88.4076
      -0.975          0.6      42.8377
      -0.975         0.75      11.8072
      -0.975          0.9      3.02498
      -0.975         1.05      1.07338
      -0.975          1.2      0.19516
      -0.975         1.35    0.0975801
      -0.975          1.5            0
      -0.975         1.65    0.0975801
      -0.975          1.8      0.29274
      -0.975         1.95    0.0975801
      -0.975          2.1    0.0975801
      -0.975         2.25            0
      -0.975          2.4            0
      -0.975         2.55            0
      -0.975          2.7    0.0975801
      -0.975         2.85      0.29274
      -0.975            3     0.585481
      -0.975         3.15      3.61046
      -0.975          3.3      19.0281
      -0.975         3.45      60.1094
      -0.975          3.6      128.415
      -0.975         3.75      207.748
      -0.975          3.9      270.882
      -0.975         4.05      312.452
      -0.975          4.2      433.061
      -0.975         4.35      637.686
      -0.975          4.5      798.205
      -0.975         4.65      918.717
      -0.975          4.8      975.899

      -0.825         -4.8      913.466
      -0.825        -4.65      841.044
      -0.825         -4.5      680.631
      -0.825        -4.35      453.562
      -0.825         -4.2       320.48
      -0.825        -4.05      267.547
      -0.825         -3.9      207.003
      -0.825        -3.75      132.966
      -0.825         -3.6      62.0433
      -0.825        -3.45      23.2951
      -0.825         -3.3      4.15159
      -0.825        -3.15      0.57661
      -0.825           -3     0.115322
      -0.825        -2.85            0
      -0.825         -2.7            0
      -0.825        -2.55            0
      -0.825         -2.4            0
      -0.825        -2.25            0
      -0.825         -2.1            0
      -0.825        -1.95            0
      -0.825         -1.8            0
      -0.825        -1.65     0.115322
      -0.825         -1.5            0
      -0.825        -1.35            0
      -0.825         -1.2     0.115322
      -0.825        -1.05      1.49919
      -0.825         -0.9      4.61288
      -0.825        -0.75      9.45641
      -0.825         -0.6      29.2918
      -0.825        -0.45      61.6973
      -0.825         -0.3      91.1044
      -0.825        -0.15      116.014
      -0.825 -1.78814e-07       116.36
      -0.825         0.15      90.5278
      -0.825          0.3      57.1997
      -0.825         0.45      25.1402
      -0.825          0.6      12.1088
      -0.825         0.75      3.34434
      -0.825          0.9      1.49919
      -0.825         1.05     0.230644
      -0.825          1.2            0
      -0.825         1.35     0.115322
      -0.825          1.5     0.230644
      -0.825         1.65     0.230644
      -0.825          1.8     0.115322
      -0.825         1.95     0.230644
      -0.825          2.1            0
      -0.825         2.25            0
      -0.825          2.4            0
      -0.825         2.55            0
      -0.825          2.7            0
      -0.825         2.85            0
      -0.825            3     0.345966
      -0.825         3.15      4.15159
      -0.825          3.3      18.7975
      -0.825         3.45      60.4288
      -0.825          3.6       132.62
      -0.825         3.75      207.003
      -0.825          3.9      260.743
      -0.825         4.05      326.246
      -0.825          4.2      453.677
      -0.825         4.35      649.955
      -0.825          4.5      851.884
      -0.825         4.65      917.964
      -0.825          4.8      965.822

      -0.675         -4.8      939.708
      -0.675        -4.65      857.817
      -0.675         -4.5      710.948
      -0.675        -4.35      470.488
      -0.675         -4.2      322.633
      -0.675        -4.05      261.743
      -0.675         -3.9      209.169
      -0.675        -3.75        145.6
      -0.675         -3.6      64.8366
      -0.675        -3.45      24.2433
      -0.675         -3.3      6.90651
      -0.675        -3.15      1.40949
      -0.675           -3            0
      -0.675        -2.85            0
      -0.675         -2.7            0
      -0.675        -2.55            0
      -0.675         -2.4            0
      -0.675        -2.25            0
      -0.675         -2.1            0
      -0.675        -1.95            0
      -0.675         -1.8            0
      -0.675        -1.65            0
      -0.675         -1.5            0
      -0.675        -1.35            0
      -0.675         -1.2     0.281898
      -0.675        -1.05     0.422847
      -0.675         -0.9      1.26854
      -0.675        -0.75      3.38278
      -0.675         -0.6      5.77892
      -0.675        -0.45      11.5578
      -0.675         -0.3      14.6587
      -0.675        -0.15      25.2299
      -0.675 -1.78814e-07      21.0014
      -0.675         0.15      20.2967
      -0.675          0.3      9.30264
      -0.675         0.45      4.65132
      -0.675          0.6      3.10088
      -0.675         0.75      1.12759
      -0.675          0.9     0.281898
      -0.675         1.05     0.281898
      -0.675          1.2     0.281898
      -0.675         1.35     0.140949
      -0.675          1.5     0.422847
      -0.675         1.65     0.281898
      -0.675          1.8     0.422847
      -0.675         1.95            0
      -0.675          2.1     0.140949
      -0.675         2.25            0
      -0.675          2.4            0
      -0.675         2.55            0
      -0.675          2.7            0
      -0.675         2.85     0.140949
      -0.675            3     0.845695
      -0.675         3.15      3.94658
      -0.675          3.3      19.5919
      -0.675         3.45      59.0577
      -0.675          3.6      140.385
      -0.675         3.75      209.169
      -0.675          3.9      268.508
      -0.675         4.05      328.975
      -0.675          4.2      471.898
      -0.675         4.35      681.489
      -0.675          4.5      864.582
      -0.675         4.65      928.714
      -0.675          4.8       962.26

      -0.525         -4.8       926.58
      -0.525        -4.65      874.026
      -0.525         -4.5      713.646
      -0.525        -4.35      483.496
      -0.525         -4.2      335.439
      -0.525        -4.05      263.313
      -0.525         -3.9      222.176
      -0.525        -3.75      156.756
      -0.525         -3.6      73.7567
      -0.525        -3.45      27.3643
      -0.525         -3.3      4.89295
      -0.525        -3.15     0.543661
      -0.525           -3            0
      -0.525        -2.85            0
      -0.525         -2.7            0
      -0.525        -2.55            0
      -0.525         -2.4            0
      -0.525        -2.25            0
      -0.525         -2.1            0
      -0.525        -1.95            0
      -0.525         -1.8            0
      -0.525        -1.65            0
      -0.525         -1.5            0
      -0.525        -1.35            0
      -0.525         -1.2            0
      -0.525        -1.05            0
      -0.525         -0.9      0.18122
      -0.525        -0.75      0.18122
      -0.525         -0.6     0.362441
      -0.525        -0.45     0.906102
      -0.525         -0.3      1.63098
      -0.525        -0.15      1.63098
      -0.525 -1.78814e-07      2.53708
      -0.525         0.15       1.8122
      -0.525          0.3      1.26854
      -0.525         0.45     0.362441
      -0.525          0.6            0
      -0.525         0.75      0.18122
      -0.525          0.9      0.18122
      -0.525         1.05      0.18122
      -0.525          1.2            0
      -0.525         1.35      0.18122
      -0.525          1.5     0.362441
      -0.525         1.65      0.18122
      -0.525          1.8     0.906102
      -0.525         1.95            0
      -0.525          2.1            0
      -0.525         2.25            0
      -0.525          2.4            0
      -0.525         2.55            0
      -0.525          2.7            0
      -0.525         2.85            0
      -0.525            3     0.724881
      -0.525         3.15      4.53051
      -0.525          3.3      21.2028
      -0.525         3.45      61.2525
      -0.525          3.6      144.795
      -0.525         3.75      210.216
      -0.525          3.9      253.165
      -0.525         4.05      351.386
      -0.525          4.2       481.14
      -0.525         4.35      695.705
      -0.525          4.5      842.312
      -0.525         4.65      909.182
      -0.525          4.8      980.764

      -0.375         -4.8      939.736
      -0.375        -4.65      859.818
      -0.375         -4.5      741.082
      -0.375        -4.35      498.283
      -0.375         -4.2      344.536
      -0.375        -4.05      263.603
      -0.375         -3.9      224.025
      -0.375        -3.75      149.688
      -0.375         -3.6      73.3217
      -0.375        -3.45      25.6246
      -0.375         -3.3        6.089
      -0.375        -3.15      1.52225
      -0.375           -3     0.253708
      -0.375        -2.85            0
      -0.375         -2.7            0
      -0.375        -2.55            0
      -0.375         -2.4            0
      -0.375        -2.25            0
      -0.375         -2.1            0
      -0.375        -1.95            0
      -0.375         -1.8            0
      -0.375        -1.65            0
      -0.375         -1.5            0
      -0.375        -1.35            0
      -0.375         -1.2     0.253708
      -0.375        -1.05            0
      -0.375         -0.9            0
      -0.375        -0.75            0
      -0.375         -0.6            0
      -0.375        -0.45            0
      -0.375         -0.3            0
      -0.375        -0.15            0
      -0.375 -1.78814e-07     0.253708
      -0.375         0.15     0.253708
      -0.375          0.3            0
      -0.375         0.45            0
      -0.375          0.6            0
      -0.375         0.75            0
      -0.375          0.9            0
      -0.375         1.05     0.253708
      -0.375          1.2     0.507417
      -0.375         1.35            0
      -0.375          1.5     0.253708
      -0.375         1.65            0
      -0.375          1.8            0
      -0.375         1.95     0.253708
      -0.375          2.1            0
      -0.375         2.25            0
      -0.375          2.4            0
      -0.375         2.55            0
      -0.375          2.7            0
      -0.375         2.85     0.253708
      -0.375            3     0.253708
      -0.375         3.15      4.31304
      -0.375          3.3      18.7744
      -0.375         3.45      63.6808
      -0.375          3.6      141.823
      -0.375         3.75      210.578
      -0.375          3.9      264.364
      -0.375         4.05      352.655
      -0.375          4.2      497.269
      -0.375         4.35      726.621
      -0.375          4.5      862.101
      -0.375         4.65      947.347
      -0.375          4.8      969.927

      -0.225         -4.8      915.042
      -0.225        -4.65      860.072
      -0.225         -4.5       705.31
      -0.225        -4.35      515.451
      -0.225         -4.2      348.849
      -0.225        -4.05      245.252
      -0.225         -3.9      195.356
      -0.225        -3.75      153.071
      -0.225         -3.6      75.2668
      -0.225        -3.45      23.6795
      -0.225         -3.3      4.65132
      -0.225        -3.15     0.845695
      -0.225           -3            0
      -0.225        -2.85            0
      -0.225         -2.7            0
      -0.225        -2.55            0
      -0.225         -2.4            0
      -0.225        -2.25            0
      -0.225         -2.1            0
      -0.225        -1.95            0
      -0.225         -1.8            0
      -0.225        -1.65            0
      -0.225         -1.5            0
      -0.225        -1.35            0
      -0.225         -1.2            0
      -0.225        -1.05            0
      -0.225         -0.9            0
      -0.225        -0.75            0
      -0.225         -0.6     0.422847
      -0.225        -0.45            0
      -0.225         -0.3            0
      -0.225        -0.15            0
      -0.225 -1.78814e-07            0
      -0.225         0.15            0
      -0.225          0.3            0
      -0.225         0.45            0
      -0.225          0.6     0.422847
      -0.225         0.75            0
      -0.225          0.9            0
      -0.225         1.05            0
      -0.225          1.2            0
      -0.225         1.35            0
      -0.225          1.5            0
      -0.225         1.65            0
      -0.225          1.8            0
      -0.225         1.95            0
      -0.225          2.1     0.422847
      -0.225         2.25            0
      -0.225          2.4            0
      -0.225         2.55            0
      -0.225          2.7            0
      -0.225         2.85     0.845695
      -0.225            3      1.26854
      -0.225         3.15      3.38278
      -0.225          3.3      17.3367
      -0.225         3.45      58.7758
      -0.225          3.6      140.808
      -0.225         3.75      219.458
      -0.225          3.9      257.937
      -0.225         4.05      320.518
      -0.225          4.2      498.537
      -0.225         4.35      716.304
      -0.225          4.5      877.831
      -0.225         4.65      924.767
      -0.225          4.8      959.441

       0.075         -4.8      919.693
       0.075        -4.65      953.944
       0.075         -4.5       748.44
       0.075        -4.35      484.583
       0.075         -4.2      342.506
       0.075        -4.05      290.496
       0.075         -3.9      216.921
       0.075        -3.75      129.391
       0.075         -3.6      65.9642
       0.075        -3.45      21.5652
       0.075         -3.3      3.80563
       0.075        -3.15            0
       0.075           -3            0
       0.075        -2.85            0
       0.075         -2.7            0
       0.075        -2.55            0
       0.075         -2.4            0
       0.075        -2.25            0
       0.075         -2.1            0
       0.075        -1.95            0
       0.075         -1.8            0
       0.075        -1.65            0
       0.075         -1.5            0
       0.075        -1.35            0
       0.075         -1.2            0
       0.075        -1.05            0
       0.075         -0.9            0
       0.075        -0.75            0
       0.075         -0.6            0
       0.075        -0.45            0
       0.075         -0.3            0
       0.075        -0.15            0
       0.075 -1.78814e-07            0
       0.075         0.15            0
       0.075          0.3            0
       0.075         0.45            0
       0.075          0.6            0
       0.075         0.75            0
       0.075          0.9            0
       0.075         1.05            0
       0.075          1.2            0
       0.075         1.35            0
       0.075          1.5            0
       0.075         1.65            0
       0.075          1.8            0
       0.075         1.95            0
       0.075          2.1            0
       0.075         2.25            0
       0.075          2.4            0
       0.075         2.55            0
       0.075          2.7            0
       0.075         2.85            0
       0.075            3      2.53708
       0.075         3.15      1.26854
       0.075          3.3      27.9079
       0.075         3.45      64.6957
       0.075          3.6      147.151
       0.075         3.75      220.726
       0.075          3.9      253.708
       0.075         4.05      342.506
       0.075          4.2      549.279
       0.075         4.35      749.708
       0.075          4.5      895.591
       0.075         4.65       948.87
       0.075          4.8      1037.67

       0.225         -4.8      915.042
       0.225        -4.65      860.072
       0.225         -4.5       705.31
       0.225        -4.35      515.451
       0.225         -4.2      348.849
       0.225        -4.05      245.252
       0.225         -3.9      195.356
       0.225        -3.75      153.071
       0.225         -3.6      75.2668
       0.225        -3.45      23.6795
       0.225         -3.3      4.65132
       0.225        -3.15     0.845695
       0.225           -3            0
       0.225        -2.85            0
       0.225         -2.7            0
       0.225        -2.55            0
       0.225         -2.4            0
       0.225        -2.25            0
       0.225         -2.1            0
       0.225        -1.95            0
       0.225         -1.8            0
       0.225        -1.65            0
       0.225         -1.5            0
       0.225        -1.35            0
       0.225         -1.2            0
       0.225        -1.05            0
       0.225         -0.9            0
       0.225        -0.75            0
       0.225         -0.6     0.422847
       0.225        -0.45            0
       0.225         -0.3            0
       0.225        -0.15            0
       0.225 -1.78814e-07            0
       0.225         0.15            0
       0.225          0.3            0
       0.225         0.45            0
       0.225          0.6     0.422847
       0.225         0.75            0
       0.225          0.9            0
       0.225         1.05            0
       0.225          1.2            0
       0.225         1.35            0
       0.225          1.5            0
       0.225         1.65            0
       0.225          1.8            0
       0.225         1.95            0
       0.225          2.1     0.422847
       0.225         2.25            0
       0.225          2.4            0
       0.225         2.55            0
       0.225          2.7            0
       0.225         2.85     0.845695
       0.225            3      1.26854
       0.225         3.15      3.38278
       0.225          3.3      17.3367
       0.225         3.45      58.7758
       0.225          3.6      140.808
       0.225         3.75      219.458
       0.225          3.9      257.937
       0.225         4.05      320.518
       0.225          4.2      498.537
       0.225         4.35      716.304
       0.225          4.5      877.831
       0.225         4.65      924.767
       0.225          4.8      959.441

       0.375         -4.8      939.736
       0.375        -4.65      859.818
       0.375         -4.5      741.082
       0.375        -4.35      498.283
       0.375         -4.2      344.536
       0.375        -4.05      263.603
       0.375         -3.9      224.025
       0.375        -3.75      149.688
       0.375         -3.6      73.3217
       0.375        -3.45      25.6246
       0.375         -3.3        6.089
       0.375        -3.15      1.52225
       0.375           -3     0.253708
       0.375        -2.85            0
       0.375         -2.7            0
       0.375        -2.55            0
       0.375         -2.4            0
       0.375        -2.25            0
       0.375         -2.1            0
       0.375        -1.95            0
       0.375         -1.8            0
       0.375        -1.65            0
       0.375         -1.5            0
       0.375        -1.35            0
       0.375         -1.2     0.253708
       0.375        -1.05            0
       0.375         -0.9            0
       0.375        -0.75            0
       0.375         -0.6            0
       0.375        -0.45            0
       0.375         -0.3            0
       0.375        -0.15            0
       0.375 -1.78814e-07     0.253708
       0.375         0.15     0.253708
       0.375          0.3            0
       0.375         0.45            0
       0.375          0.6            0
       0.375         0.75            0
       0.375          0.9            0
       0.375         1.05     0.253708
       0.375          1.2     0.507417
       0.375         1.35            0
       0.375          1.5     0.253708
       0.375         1.65            0
       0.375          1.8            0
       0.375         1.95     0.253708
       0.375          2.1            0
       0.375         2.25            0
       0.375          2.4            0
       0.375         2.55            0
       0.375          2.7            0
       0.375         2.85     0.253708
       0.375            3     0.253708
       0.375         3.15      4.31304
       0.375          3.3      18.7744
       0.375         3.45      63.6808
       0.375          3.6      141.823
       0.375         3.75      210.578
       0.375          3.9      264.364
       0.375         4.05      352.655
       0.375          4.2      497.269
       0.375         4.35      726.621
       0.375          4.5      862.101
       0.375         4.65      947.347
       0.375          4.8      969.927

       0.525         -4.8       926.58
       0.525        -4.65      874.026
       0.525         -4.5      713.646
       0.525        -4.35      483.496
       0.525         -4.2      335.439
       0.525        -4.05      263.313
       0.525         -3.9      222.176
       0.525        -3.75      156.756
       0.525         -3.6      73.7567
       0.525        -3.45      27.3643
       0.525         -3.3      4.89295
       0.525        -3.15     0.543661
       0.525           -3            0
       0.525        -2.85            0
       0.525         -2.7            0
       0.525        -2.55            0
       0.525         -2.4            0
       0.525        -2.25            0
       0.525         -2.1            0
       0.525        -1.95            0
       0.525         -1.8            0
       0.525        -1.65            0
       0.525         -1.5            0
       0.525        -1.35            0
       0.525         -1.2            0
       0.525        -1.05            0
       0.525         -0.9      0.18122
       0.525        -0.75      0.18122
       0.525         -0.6     0.362441
       0.525        -0.45     0.906102
       0.525         -0.3      1.63098
       0.525        -0.15      1.63098
       0.525 -1.78814e-07      2.53708
       0.525         0.15       1.8122
       0.525          0.3      1.26854
       0.525         0.45     0.362441
       0.525          0.6            0
       0.525         0.75      0.18122
       0.525          0.9      0.18122
       0.525         1.05      0.18122
       0.525          1.2            0
       0.525         1.35      0.18122
       0.525          1.5     0.362441
       0.525         1.65      0.18122
       0.525          1.8     0.906102
       0.525         1.95            0
       0.525          2.1            0
       0.525         2.25            0
       0.525          2.4            0
       0.525         2.55            0
       0.525          2.7            0
       0.525         2.85            0
       0.525            3     0.724881
       0.525         3.15      4.53051
       0.525          3.3      21.2028
       0.525         3.45      61.2525
       0.525          3.6      144.795
       0.525         3.75      210.216
       0.525          3.9      253.165
       0.525         4.05      351.386
       0.525          4.2       481.14
       0.525         4.35      695.705
       0.525          4.5      842.312
       0.525         4.65      909.182
       0.525          4.8      980.764

       0.675         -4.8      939.708
       0.675        -4.65      857.817
       0.675         -4.5      710.948
       0.675        -4.35      470.488
       0.675         -4.2      322.633
       0.675        -4.05      261.743
       0.675         -3.9      209.169
       0.675        -3.75        145.6
       0.675         -3.6      64.8366
       0.675        -3.45      24.2433
       0.675         -3.3      6.90651
       0.675        -3.15      1.40949
       0.675           -3            0
       0.675        -2.85            0
       0.675         -2.7            0
       0.675        -2.55            0
       0.675         -2.4            0
       0.675        -2.25            0
       0.675         -2.1            0
       0.675        -1.95            0
       0.675         -1.8            0
       0.675        -1.65            0
       0.675         -1.5            0
       0.675        -1.35            0
       0.675         -1.2     0.281898
       0.675        -1.05     0.422847
       0.675         -0.9      1.26854
       0.675        -0.75      3.38278
       0.675         -0.6      5.77892
       0.675        -0.45      11.5578
       0.675         -0.3      14.6587
       0.675        -0.15      25.2299
       0.675 -1.78814e-07      21.0014
       0.675         0.15      20.2967
       0.675          0.3      9.30264
       0.675         0.45      4.65132
       0.675          0.6      3.10088
       0.675         0.75      1.12759
       0.675          0.9     0.281898
       0.675         1.05     0.281898
       0.675          1.2     0.281898
       0.675         1.35     0.140949
       0.675          1.5     0.422847
       0.675         1.65     0.281898
       0.675          1.8     0.422847
       0.675         1.95            0
       0.675          2.1     0.140949
       0.675         2.25            0
       0.675          2.4            0
       0.675         2.55            0
       0.675          2.7            0
       0.675         2.85     0.140949
       0.675            3     0.845695
       0.675         3.15      3.94658
       0.675          3.3      19.5919
       0.675         3.45      59.0577
       0.675          3.6      140.385
       0.675         3.75      209.169
       0.675          3.9      268.508
       0.675         4.05      328.975
       0.675          4.2      471.898
       0.675         4.35      681.489
       0.675          4.5      864.582
       0.675         4.65      928.714
       0.675          4.8       962.26

       0.825         -4.8      913.466
       0.825        -4.65      841.044
       0.825         -4.5      680.631
       0.825        -4.35      453.562
       0.825         -4.2       320.48
       0.825        -4.05      267.547
       0.825         -3.9      207.003
       0.825        -3.75      132.966
       0.825         -3.6      62.0433
       0.825        -3.45      23.2951
       0.825         -3.3      4.15159
       0.825        -3.15      0.57661
       0.825           -3     0.115322
       0.825        -2.85            0
       0.825         -2.7            0
       0.825        -2.55            0
       0.825         -2.4            0
       0.825        -2.25            0
       0.825         -2.1            0
       0.825        -1.95            0
       0.825         -1.8            0
       0.825        -1.65     0.115322
       0.825         -1.5            0
       0.825        -1.35            0
       0.825         -1.2     0.115322
       0.825        -1.05      1.49919
       0.825         -0.9      4.61288
       0.825        -0.75      9.45641
       0.825         -0.6      29.2918
       0.825        -0.45      61.6973
       0.825         -0.3      91.1044
       0.825        -0.15      116.014
       0.825 -1.78814e-07       116.36
       0.825         0.15      90.5278
       0.825          0.3      57.1997
       0.825         0.45      25.1402
       0.825          0.6      12.1088
       0.825         0.75      3.34434
       0.825          0.9      1.49919
       0.825         1.05     0.230644
       0.825          1.2            0
       0.825         1.35     0.115322
       0.825          1.5     0.230644
       0.825         1.65     0.230644
       0.825          1.8     0.115322
       0.825         1.95     0.230644
       0.825          2.1            0
       0.825         2.25            0
       0.825          2.4            0
       0.825         2.55            0
       0.825          2.7            0
       0.825         2.85            0
       0.825            3     0.345966
       0.825         3.15      4.15159
       0.825          3.3      18.7975
       0.825         3.45      60.4288
       0.825          3.6       132.62
       0.825         3.75      207.003
       0.825          3.9      260.743
       0.825         4.05      326.246
       0.825          4.2      453.677
       0.825         4.35      649.955
       0.825          4.5      851.884
       0.825         4.65      917.964
       0.825          4.8      965.822

       0.975         -4.8      920.961
       0.975        -4.65      805.524
       0.975         -4.5       648.03
       0.975        -4.35      449.064
       0.975         -4.2      315.086
       0.975        -4.05      273.224
       0.975         -3.9      204.333
       0.975        -3.75      136.515
       0.975         -3.6      58.6457
       0.975        -3.45       18.833
       0.975         -3.3      5.36691
       0.975        -3.15    0.0975801
       0.975           -3            0
       0.975        -2.85            0
       0.975         -2.7            0
       0.975        -2.55            0
       0.975         -2.4            0
       0.975        -2.25            0
       0.975         -2.1            0
       0.975        -1.95            0
       0.975         -1.8            0
       0.975        -1.65            0
       0.975         -1.5    0.0975801
       0.975        -1.35      0.19516
       0.975         -1.2     0.487901
       0.975        -1.05       2.9274
       0.975         -0.9      14.4419
       0.975        -0.75      36.7877
       0.975         -0.6      88.7003
       0.975        -0.45      165.691
       0.975         -0.3      239.462
       0.975        -0.15      298.498
       0.975 -1.78814e-07      296.253
       0.975         0.15      235.071
       0.975          0.3      157.202
       0.975         0.45      88.4076
       0.975          0.6      42.8377
       0.975         0.75      11.8072
       0.975          0.9      3.02498
       0.975         1.05      1.07338
       0.975          1.2      0.19516
       0.975         1.35    0.0975801
       0.975          1.5            0
       0.975         1.65    0.0975801
       0.975          1.8      0.29274
       0.975         1.95    0.0975801
       0.975          2.1    0.0975801
       0.975         2.25            0
       0.975          2.4            0
       0.975         2.55            0
       0.975          2.7    0.0975801
       0.975         2.85      0.29274
       0.975            3     0.585481
       0.975         3.15      3.61046
       0.975          3.3      19.0281
       0.975         3.45      60.1094
       0.975          3.6      128.415
       0.975         3.75      207.748
       0.975          3.9      270.882
       0.975         4.05      312.452
       0.975          4.2      433.061
       0.975         4.35      637.686
       0.975          4.5      798.205
       0.975         4.65      918.717
       0.975          4.8      975.899

       1.125         -4.8      920.286
       1.125        -4.65      830.219
       1.125         -4.5       626.66
       1.125        -4.35      425.554
       1.125         -4.2      333.627
       1.125        -4.05      272.821
       1.125         -3.9      211.593
       1.125        -3.75       131.59
       1.125         -3.6      54.7165
       1.125        -3.45      17.5059
       1.125         -3.3      2.95993
       1.125        -3.15     0.422848
       1.125           -3     0.169139
       1.125        -2.85            0
       1.125         -2.7            0
       1.125        -2.55            0
       1.125         -2.4            0
       1.125        -2.25            0
       1.125         -2.1            0
       1.125        -1.95            0
       1.125         -1.8            0
       1.125        -1.65    0.0845695
       1.125         -1.5     0.338278
       1.125        -1.35     0.422848
       1.125         -1.2       1.9451
       1.125        -1.05      9.64093
       1.125         -0.9      28.9228
       1.125        -0.75      80.5102
       1.125         -0.6      165.925
       1.125        -0.45      276.542
       1.125         -0.3      369.992
       1.125        -0.15      422.848
       1.125 -1.78814e-07      414.222
       1.125         0.15      356.799
       1.125          0.3       267.24
       1.125         0.45      159.836
       1.125          0.6      84.9078
       1.125         0.75      36.7032
       1.125          0.9      11.4169
       1.125         1.05      2.28338
       1.125          1.2     0.422848
       1.125         1.35            0
       1.125          1.5            0
       1.125         1.65            0
       1.125          1.8     0.169139
       1.125         1.95    0.0845695
       1.125          2.1            0
       1.125         2.25            0
       1.125          2.4            0
       1.125         2.55            0
       1.125          2.7            0
       1.125         2.85     0.253709
       1.125            3     0.676556
       1.125         3.15      2.62166
       1.125          3.3      16.2373
       1.125         3.45      55.0548
       1.125          3.6      120.089
       1.125         3.75      200.599
       1.125          3.9      260.812
       1.125         4.05       316.29
       1.125          4.2      420.649
       1.125         4.35      610.338
       1.125          4.5      792.586
       1.125         4.65      910.137
       1.125          4.8       959.61

       1.275         -4.8      888.726
       1.275        -4.65      802.987
       1.275         -4.5      608.602
       1.275        -4.35      429.887
       1.275         -4.2      329.896
       1.275        -4.05      276.617
       1.275         -3.9       213.04
       1.275        -3.75      119.168
       1.275         -3.6      49.2493
       1.275        -3.45      12.6854
       1.275         -3.3      2.83557
       1.275        -3.15      0.22386
       1.275           -3            0
       1.275        -2.85            0
       1.275         -2.7            0
       1.275        -2.55            0
       1.275         -2.4            0
       1.275        -2.25            0
       1.275         -2.1            0
       1.275        -1.95            0
       1.275         -1.8            0
       1.275        -1.65            0
       1.275         -1.5      0.22386
       1.275        -1.35      1.26854
       1.275         -1.2      4.77569
       1.275        -1.05      20.2967
       1.275         -0.9      53.5026
       1.275        -0.75      136.033
       1.275         -0.6      218.562
       1.275        -0.45      298.704
       1.275         -0.3      343.626
       1.275        -0.15      365.489
       1.275 -1.78814e-07      361.161
       1.275         0.15      348.924
       1.275          0.3      294.003
       1.275         0.45      219.906
       1.275          0.6      124.019
       1.275         0.75      57.8306
       1.275          0.9       25.147
       1.275         1.05      4.55183
       1.275          1.2      1.04468
       1.275         1.35      0.14924
       1.275          1.5      0.14924
       1.275         1.65            0
       1.275          1.8      0.14924
       1.275         1.95    0.0746201
       1.275          2.1    0.0746201
       1.275         2.25            0
       1.275          2.4            0
       1.275         2.55            0
       1.275          2.7    0.0746201
       1.275         2.85            0
       1.275            3     0.522341
       1.275         3.15      2.08936
       1.275          3.3      14.6255
       1.275         3.45      48.2792
       1.275          3.6      113.199
       1.275         3.75        201.4
       1.275          3.9      277.288
       1.275         4.05       322.21
       1.275          4.2      407.426
       1.275         4.35      595.618
       1.275          4.5      778.288
       1.275         4.65      899.919
       1.275          4.8      939.617

       1.425         -4.8      875.628
       1.425        -4.65      773.945
       1.425         -4.5      571.645
       1.425        -4.35      407.269
       1.425         -4.2      321.275
       1.425        -4.05      268.864
       1.425         -3.9      198.226
       1.425        -3.75      111.231
       1.425         -3.6      41.9954
       1.425        -3.45      11.1498
       1.425         -3.3       1.9362
       1.425        -3.15     0.333827
       1.425           -3            0
       1.425        -2.85            0
       1.425         -2.7            0
       1.425        -2.55            0
       1.425         -2.4            0
       1.425        -2.25            0
       1.425         -2.1            0
       1.425        -1.95            0
       1.425         -1.8            0
       1.425        -1.65     0.133531
       1.425         -1.5     0.667654
       1.425        -1.35      2.67062
       1.425         -1.2      10.2819
       1.425        -1.05      36.5207
       1.425         -0.9      89.7995
       1.425        -0.75      158.835
       1.425         -0.6      231.542
       1.425        -0.45      270.934
       1.425         -0.3      282.284
       1.425        -0.15       299.71
       1.425 -1.78814e-07      294.636
       1.425         0.15      281.349
       1.425          0.3      267.596
       1.425         0.45       230.14
       1.425          0.6      158.368
       1.425         0.75      94.1392
       1.425          0.9      36.4539
       1.425         1.05       8.6795
       1.425          1.2      2.53709
       1.425         1.35     0.534123
       1.425          1.5    0.0667654
       1.425         1.65    0.0667654
       1.425          1.8            0
       1.425         1.95    0.0667654
       1.425          2.1            0
       1.425         2.25            0
       1.425          2.4            0
       1.425         2.55            0
       1.425          2.7            0
       1.425         2.85     0.133531
       1.425            3     0.400592
       1.425         3.15      3.33827
       1.425          3.3      12.2181
       1.425         3.45      44.8664
       1.425          3.6      111.164
       1.425         3.75      199.629
       1.425          3.9      269.332
       1.425         4.05      327.418
       1.425          4.2      397.855
       1.425         4.35      570.911
       1.425          4.5       755.25
       1.425         4.65      878.032
       1.425          4.8      955.279

       1.575         -4.8       883.51
       1.575        -4.65      750.192
       1.575         -4.5      551.695
       1.575        -4.35      408.954
       1.575         -4.2      322.149
       1.575        -4.05      270.743
       1.575         -3.9      185.147
       1.575        -3.75      101.181
       1.575         -3.6      37.3918
       1.575        -3.45      9.12143
       1.575         -3.3      1.87261
       1.575        -3.15     0.302034
       1.575           -3     0.120814
       1.575        -2.85            0
       1.575         -2.7            0
       1.575        -2.55            0
       1.575         -2.4            0
       1.575        -2.25            0
       1.575         -2.1            0
       1.575        -1.95            0
       1.575         -1.8    0.0604068
       1.575        -1.65     0.241627
       1.575         -1.5      1.20814
       1.575        -1.35      5.19498
       1.575         -1.2      17.7596
       1.575        -1.05      52.5539
       1.575         -0.9      119.907
       1.575        -0.75      172.884
       1.575         -0.6      220.787
       1.575        -0.45      248.393
       1.575         -0.3      276.844
       1.575        -0.15      331.694
       1.575 -1.78814e-07      332.117
       1.575         0.15      278.898
       1.575          0.3      243.439
       1.575         0.45      210.941
       1.575          0.6      175.844
       1.575         0.75       117.37
       1.575          0.9      53.3996
       1.575         1.05      16.2494
       1.575          1.2      3.50359
       1.575         1.35     0.785288
       1.575          1.5     0.120814
       1.575         1.65            0
       1.575          1.8            0
       1.575         1.95            0
       1.575          2.1            0
       1.575         2.25            0
       1.575          2.4            0
       1.575         2.55            0
       1.575          2.7            0
       1.575         2.85    0.0604068
       1.575            3     0.422848
       1.575         3.15      2.35587
       1.575          3.3      9.06102
       1.575         3.45      39.4456
       1.575          3.6      97.4966
       1.575         3.75      190.885
       1.575          3.9      276.059
       1.575         4.05      327.767
       1.575          4.2      400.437
       1.575         4.35      547.829
       1.575          4.5      745.601
       1.575         4.65      876.019
       1.575          4.8      949.655

       1.725         -4.8      865.698
       1.725        -4.65      727.151
       1.725         -4.5       544.15
       1.725        -4.35      388.726
       1.725         -4.2      332.524
       1.725        -4.05      263.912
       1.725         -3.9      174.783
       1.725        -3.75       95.251
       1.725         -3.6      32.4857
       1.725        -3.45      7.44579
       1.725         -3.3      1.76493
       1.725        -3.15     0.220616
       1.725           -3            0
       1.725        -2.85            0
       1.725         -2.7            0
       1.725        -2.55            0
       1.725         -2.4            0
       1.725        -2.25            0
       1.725         -2.1            0
       1.725        -1.95            0
       1.725         -1.8     0.055154
       1.725        -1.65     0.386078
       1.725         -1.5      1.15823
       1.725        -1.35      6.45302
       1.725         -1.2       25.426
       1.725        -1.05      73.1894
       1.725         -0.9      137.885
       1.725        -0.75      189.123
       1.725         -0.6      223.815
       1.725        -0.45      255.308
       1.725         -0.3      349.677
       1.725        -0.15      484.859
       1.725 -1.78814e-07      493.298
       1.725         0.15      353.648
       1.725          0.3      259.445
       1.725         0.45      210.523
       1.725          0.6      193.701
       1.725         0.75      137.003
       1.725          0.9      72.5275
       1.725         1.05      26.3085
       1.725          1.2       6.8391
       1.725         1.35        1.434
       1.725          1.5     0.386078
       1.725         1.65            0
       1.725          1.8     0.110308
       1.725         1.95            0
       1.725          2.1     0.055154
       1.725         2.25            0
       1.725          2.4            0
       1.725         2.55            0
       1.725          2.7            0
       1.725         2.85            0
       1.725            3     0.220616
       1.725         3.15      1.54431
       1.725          3.3       8.2731
       1.725         3.45      35.4089
       1.725          3.6      93.0448
       1.725         3.75      184.159
       1.725          3.9      269.593
       1.725         4.05      333.075
       1.725          4.2      402.569
       1.725         4.35      532.071
       1.725          4.5      715.072
       1.725         4.65      851.192
       1.725          4.8       929.07

       1.875         -4.8      863.167
       1.875        -4.65      707.847
       1.875         -4.5       526.09
       1.875        -4.35      387.464
       1.875         -4.2      324.189
       1.875        -4.05      256.398
       1.875         -3.9      178.662
       1.875        -3.75      84.5864
       1.875         -3.6       30.445
       1.875        -3.45      6.90087
       1.875         -3.3       1.2178
       1.875        -3.15     0.456675
       1.875           -3    0.0507417
       1.875        -2.85    0.0507417
       1.875         -2.7            0
       1.875        -2.55            0
       1.875         -2.4            0
       1.875        -2.25            0
       1.875         -2.1    0.0507417
       1.875        -1.95    0.0507417
       1.875         -1.8     0.101483
       1.875        -1.65     0.152225
       1.875         -1.5      1.52225
       1.875        -1.35      8.42312
       1.875         -1.2      33.8955
       1.875        -1.05      92.0454
       1.875         -0.9      156.132
       1.875        -0.75      190.687
       1.875         -0.6      225.598
       1.875        -0.45      302.826
       1.875         -0.3      471.847
       1.875        -0.15      673.038
       1.875 -1.78814e-07       680.04
       1.875         0.15      474.689
       1.875          0.3      293.338
       1.875         0.45       221.69
       1.875          0.6      198.958
       1.875         0.75      162.475
       1.875          0.9      93.2632
       1.875         1.05      35.0625
       1.875          1.2       8.2709
       1.875         1.35      1.26854
       1.875          1.5     0.355192
       1.875         1.65     0.253708
       1.875          1.8     0.101483
       1.875         1.95    0.0507417
       1.875          2.1     0.101483
       1.875         2.25            0
       1.875          2.4            0
       1.875         2.55            0
       1.875          2.7     0.152225
       1.875         2.85            0
       1.875            3     0.101483
       1.875         3.15      1.67448
       1.875          3.3      7.00235
       1.875         3.45      29.9883
       1.875          3.6      87.8846
       1.875         3.75      178.306
       1.875          3.9      260.711
       1.875         4.05      324.087
       1.875          4.2       379.04
       1.875         4.35      507.823
       1.875          4.5      702.468
       1.875         4.65      854.186
       1.875          4.8      932.886

       2.025         -4.8      841.889
       2.025        -4.65      680.314
       2.025         -4.5        517.8
       2.025        -4.35      377.086
       2.025         -4.2      322.209
       2.025        -4.05      255.682
       2.025         -3.9      163.736
       2.025        -3.75      81.9384
       2.025         -3.6      25.8407
       2.025        -3.45      5.87288
       2.025         -3.3     0.892677
       2.025        -3.15     0.187932
       2.025           -3            0
       2.025        -2.85            0
       2.025         -2.7            0
       2.025        -2.55            0
       2.025         -2.4            0
       2.025        -2.25            0
       2.025         -2.1            0
       2.025        -1.95     0.046983
       2.025         -1.8     0.046983
       2.025        -1.65     0.234915
       2.025         -1.5      1.73837
       2.025        -1.35      12.3565
       2.025         -1.2      41.2041
       2.025        -1.05       100.45
       2.025         -0.9      161.528
       2.025        -0.75      199.725
       2.025         -0.6      237.358
       2.025        -0.45      339.311
       2.025         -0.3      565.253
       2.025        -0.15      795.563
       2.025 -1.78814e-07      785.556
       2.025         0.15      559.098
       2.025          0.3      337.761
       2.025         0.45      228.713
       2.025          0.6      199.302
       2.025         0.75      173.085
       2.025          0.9      104.255
       2.025         1.05      44.6339
       2.025          1.2      12.5445
       2.025         1.35      1.69139
       2.025          1.5     0.140949
       2.025         1.65     0.046983
       2.025          1.8            0
       2.025         1.95            0
       2.025          2.1            0
       2.025         2.25            0
       2.025          2.4            0
       2.025         2.55            0
       2.025          2.7            0
       2.025         2.85     0.046983
       2.025            3     0.140949
       2.025         3.15      1.45647
       2.025          3.3      5.96684
       2.025         3.45      23.6325
       2.025          3.6      77.8978
       2.025         3.75      160.071
       2.025          3.9      256.292
       2.025         4.05      319.062
       2.025          4.2      375.629
       2.025         4.35      492.805
       2.025          4.5      679.938
       2.025         4.65      839.398
       2.025          4.8       924.25

       2.175         -4.8      831.376
       2.175        -4.65      669.047
       2.175         -4.5      487.558
       2.175        -4.35       379.95
       2.175         -4.2      318.579
       2.175        -4.05      249.597
       2.175         -3.9       157.43
       2.175        -3.75      73.0943
       2.175         -3.6      23.4899
       2.175        -3.45       4.8992
       2.175         -3.3     0.743628
       2.175        -3.15     0.218714
       2.175           -3    0.0437428
       2.175        -2.85            0
       2.175         -2.7            0
       2.175        -2.55            0
       2.175         -2.4            0
       2.175        -2.25    0.0437428
       2.175         -2.1    0.0437428
       2.175        -1.95            0
       2.175         -1.8    0.0874857
       2.175        -1.65     0.349943
       2.175         -1.5      2.79954
       2.175        -1.35      14.6976
       2.175         -1.2      51.4853
       2.175        -1.05      113.469
       2.175         -0.9      172.128
       2.175        -0.75      202.661
       2.175         -0.6      243.954
       2.175        -0.45      370.808
       2.175         -0.3      603.126
       2.175        -0.15      822.715
       2.175 -1.78814e-07      818.428
       2.175         0.15       609.25
       2.175          0.3       375.97
       2.175         0.45       243.21
       2.175          0.6      202.398
       2.175         0.75       178.34
       2.175          0.9      118.849
       2.175         1.05      49.2982
       2.175          1.2      14.6101
       2.175         1.35      2.62457
       2.175          1.5     0.349943
       2.175         1.65    0.0874857
       2.175          1.8            0
       2.175         1.95            0
       2.175          2.1            0
       2.175         2.25            0
       2.175          2.4            0
       2.175         2.55            0
       2.175          2.7            0
       2.175         2.85    0.0437428
       2.175            3     0.174971
       2.175         3.15     0.831114
       2.175          3.3      4.41803
       2.175         3.45      19.2468
       2.175          3.6      68.9824
       2.175         3.75      153.887
       2.175          3.9      249.859
       2.175         4.05      311.318
       2.175          4.2       375.27
       2.175         4.35      476.972
       2.175          4.5      652.381
       2.175         4.65      822.715
       2.175          4.8      928.004

       2.325         -4.8      832.286
       2.325        -4.65      658.619
       2.325         -4.5      484.869
       2.325        -4.35      379.049
       2.325         -4.2      312.921
       2.325        -4.05       244.01
       2.325         -3.9      148.583
       2.325        -3.75      65.5959
       2.325         -3.6      18.9054
       2.325        -3.45      3.84655
       2.325         -3.3     0.613811
       2.325        -3.15    0.0409207
       2.325           -3            0
       2.325        -2.85            0
       2.325         -2.7            0
       2.325        -2.55            0
       2.325         -2.4            0
       2.325        -2.25            0
       2.325         -2.1            0
       2.325        -1.95            0
       2.325         -1.8    0.0818414
       2.325        -1.65     0.286445
       2.325         -1.5      3.23274
       2.325        -1.35      16.2046
       2.325         -1.2      55.1202
       2.325        -1.05       124.89
       2.325         -0.9      183.448
       2.325        -0.75      208.368
       2.325         -0.6      244.297
       2.325        -0.45      396.031
       2.325         -0.3      647.243
       2.325        -0.15      860.972
       2.325 -1.78814e-07       853.32
       2.325         0.15      651.785
       2.325          0.3      408.798
       2.325         0.45      250.967
       2.325          0.6      209.391
       2.325         0.75      182.956
       2.325          0.9      123.253
       2.325         1.05      52.9514
       2.325          1.2      14.4041
       2.325         1.35      4.05115
       2.325          1.5     0.450128
       2.325         1.65    0.0818414
       2.325          1.8            0
       2.325         1.95            0
       2.325          2.1            0
       2.325         2.25            0
       2.325          2.4            0
       2.325         2.55            0
       2.325          2.7            0
       2.325         2.85    0.0818414
       2.325            3     0.122762
       2.325         3.15     0.982097
       2.325          3.3      4.37852
       2.325         3.45      20.1739
       2.325          3.6      61.3401
       2.325         3.75      141.299
       2.325          3.9      230.384
       2.325         4.05      314.721
       2.325          4.2      367.468
       2.325         4.35       475.13
       2.325          4.5      649.698
       2.325         4.65      821.156
       2.325          4.8       919.57

       2.475         -4.8      801.526
       2.475        -4.65      640.344
       2.475         -4.5      473.858
       2.475        -4.35      372.374
       2.475         -4.2      314.637
       2.475        -4.05      238.909
       2.475         -3.9      144.037
       2.475        -3.75      62.7736
       2.475         -3.6      18.4899
       2.475        -3.45       3.4981
       2.475         -3.3     0.461288
       2.475        -3.15    0.0768813
       2.475           -3    0.0384406
       2.475        -2.85            0
       2.475         -2.7            0
       2.475        -2.55            0
       2.475         -2.4            0
       2.475        -2.25    0.0384406
       2.475         -2.1            0
       2.475        -1.95            0
       2.475         -1.8    0.0768813
       2.475        -1.65     0.384406
       2.475         -1.5      3.19057
       2.475        -1.35      16.3373
       2.475         -1.2      59.0833
       2.475        -1.05      129.929
       2.475         -0.9      196.086
       2.475        -0.75       218.65
       2.475         -0.6      258.014
       2.475        -0.45      409.201
       2.475         -0.3      653.952
       2.475        -0.15      863.646
       2.475 -1.78814e-07      864.222
       2.475         0.15      674.287
       2.475          0.3      424.423
       2.475         0.45      262.204
       2.475          0.6          212
       2.475         0.75      180.363
       2.475          0.9      123.433
       2.475         1.05      56.2387
       2.475          1.2      16.3373
       2.475         1.35       3.3059
       2.475          1.5      0.57661
       2.475         1.65    0.0768813
       2.475          1.8            0
       2.475         1.95            0
       2.475          2.1            0
       2.475         2.25            0
       2.475          2.4            0
       2.475         2.55            0
       2.475          2.7    0.0384406
       2.475         2.85            0
       2.475            3    0.0768813
       2.475         3.15     0.807253
       2.475          3.3       3.8825
       2.475         3.45      16.7217
       2.475          3.6      59.1986
       2.475         3.75      140.347
       2.475          3.9      234.565
       2.475         4.05      310.293
       2.475          4.2      370.952
       2.475         4.35      462.748
       2.475          4.5      625.237
       2.475         4.65       809.56
       2.475          4.8       913.35

       2.625         -4.8       794.76
       2.625        -4.65      626.225
       2.625         -4.5      463.525
       2.625        -4.35      372.915
       2.625         -4.2      314.598
       2.625        -4.05      228.229
       2.625         -3.9      139.938
       2.625        -3.75      59.9839
       2.625         -3.6      16.8535
       2.625        -3.45      3.33445
       2.625         -3.3     0.471173
       2.625        -3.15    0.0724881
       2.625           -3     0.036244
       2.625        -2.85     0.036244
       2.625         -2.7            0
       2.625        -2.55            0
       2.625         -2.4            0
       2.625        -2.25     0.036244
       2.625         -2.1            0
       2.625        -1.95            0
       2.625         -1.8     0.144976
       2.625        -1.65     0.616149
       2.625         -1.5      3.18948
       2.625        -1.35      18.5932
       2.625         -1.2      58.6066
       2.625        -1.05      133.958
       2.625         -0.9      194.413
       2.625        -0.75      216.667
       2.625         -0.6      268.423
       2.625        -0.45      424.092
       2.625         -0.3      659.243
       2.625        -0.15       853.91
       2.625 -1.78814e-07      862.717
       2.625         0.15      675.734
       2.625          0.3      429.419
       2.625         0.45       272.41
       2.625          0.6      210.505
       2.625         0.75      188.433
       2.625          0.9      126.709
       2.625         1.05      60.4188
       2.625          1.2       18.267
       2.625         1.35      3.40694
       2.625          1.5     0.761125
       2.625         1.65            0
       2.625          1.8     0.036244
       2.625         1.95            0
       2.625          2.1            0
       2.625         2.25            0
       2.625          2.4            0
       2.625         2.55            0
       2.625          2.7            0
       2.625         2.85            0
       2.625            3     0.036244
       2.625         3.15     0.398685
       2.625          3.3      3.47943
       2.625         3.45      14.6426
       2.625          3.6       56.287
       2.625         3.75      139.503
       2.625          3.9      231.165
       2.625         4.05      309.307
       2.625          4.2      364.506
       2.625         4.35      456.023
       2.625          4.5       616.62
       2.625         4.65      798.891
       2.625          4.8      910.016

       2.775         -4.8      796.473
       2.775        -4.65      615.414
       2.775         -4.5      465.521
       2.775        -4.35      371.409
       2.775         -4.2      307.639
       2.775        -4.05      237.286
       2.775         -3.9      133.986
       2.775        -3.75      57.0158
       2.775         -3.6      15.3596
       2.775        -3.45      3.11993
       2.775         -3.3     0.582844
       2.775        -3.15            0
       2.775           -3            0
       2.775        -2.85    0.0342849
       2.775         -2.7            0
       2.775        -2.55            0
       2.775         -2.4            0
       2.775        -2.25            0
       2.775         -2.1    0.0342849
       2.775        -1.95    0.0342849
       2.775         -1.8    0.0342849
       2.775        -1.65      0.20571
       2.775         -1.5      3.22278
       2.775        -1.35      18.4796
       2.775         -1.2      64.1471
       2.775        -1.05      142.145
       2.775         -0.9      204.304
       2.775        -0.75      231.218
       2.775         -0.6      285.971
       2.775        -0.45      430.756
       2.775         -0.3      674.385
       2.775        -0.15      873.066
       2.775 -1.78814e-07      878.243
       2.775         0.15      679.047
       2.775          0.3      442.378
       2.775         0.45      279.628
       2.775          0.6      211.572
       2.775         0.75       188.43
       2.775          0.9      132.717
       2.775         1.05      63.3586
       2.775          1.2      19.8167
       2.775         1.35      3.90848
       2.775          1.5     0.479989
       2.775         1.65      0.13714
       2.775          1.8            0
       2.775         1.95            0
       2.775          2.1            0
       2.775         2.25            0
       2.775          2.4            0
       2.775         2.55            0
       2.775          2.7            0
       2.775         2.85            0
       2.775            3     0.171425
       2.775         3.15     0.514274
       2.775          3.3      2.87993
       2.775         3.45      13.8168
       2.775          3.6      53.2445
       2.775         3.75      131.997
       2.775          3.9       231.32
       2.775         4.05      311.444
       2.775          4.2      366.814
       2.775         4.35      448.858
       2.775          4.5      607.049
       2.775         4.65      797.227
       2.775          4.8      916.025

       2.925         -4.8      788.219
       2.925        -4.65      607.891
       2.925         -4.5      463.765
       2.925        -4.35      363.355
       2.925         -4.2      307.149
       2.925        -4.05      227.329
       2.925         -3.9      126.919
       2.925        -3.75      51.4572
       2.925         -3.6      13.8238
       2.925        -3.45      2.86235
       2.925         -3.3     0.455373
       2.925        -3.15      0.09758
       2.925           -3    0.0325267
       2.925        -2.85    0.0325267
       2.925         -2.7            0
       2.925        -2.55            0
       2.925         -2.4            0
       2.925        -2.25            0
       2.925         -2.1      0.09758
       2.925        -1.95    0.0325267
       2.925         -1.8    0.0650533
       2.925        -1.65       0.4879
       2.925         -1.5      3.18761
       2.925        -1.35      18.9305
       2.925         -1.2      62.6464
       2.925        -1.05      140.548
       2.925         -0.9      209.407
       2.925        -0.75        235.2
       2.925         -0.6      282.787
       2.925        -0.45      428.539
       2.925         -0.3      681.531
       2.925        -0.15      877.179
       2.925 -1.78814e-07      868.918
       2.925         0.15      689.858
       2.925          0.3      441.907
       2.925         0.45      283.795
       2.925          0.6      215.164
       2.925         0.75      187.419
       2.925          0.9      132.644
       2.925         1.05      66.5496
       2.925          1.2      20.1665
       2.925         1.35      3.35025
       2.925          1.5     0.422847
       2.925         1.65      0.09758
       2.925          1.8    0.0325267
       2.925         1.95            0
       2.925          2.1            0
       2.925         2.25            0
       2.925          2.4            0
       2.925         2.55            0
       2.925          2.7            0
       2.925         2.85      0.09758
       2.925            3    0.0650533
       2.925         3.15       0.4879
       2.925          3.3      2.69971
       2.925         3.45      14.3768
       2.925          3.6      48.4973
       2.925         3.75      128.838
       2.925          3.9       228.76
       2.925         4.05       301.36
       2.925          4.2      364.169
       2.925         4.35      444.249
       2.925          4.5      604.541
       2.925         4.65      780.445
       2.925          4.8      903.298

       3.075         -4.8      758.309
       3.075        -4.65      588.727
       3.075         -4.5      445.258
       3.075        -4.35      351.231
       3.075         -4.2      300.644
       3.075        -4.05       218.87
       3.075         -3.9       124.41
       3.075        -3.75      49.0709
       3.075         -3.6      12.7164
       3.075        -3.45      2.44426
       3.075         -3.3       0.1547
       3.075        -3.15    0.0618801
       3.075           -3      0.03094
       3.075        -2.85      0.03094
       3.075         -2.7      0.03094
       3.075        -2.55            0
       3.075         -2.4            0
       3.075        -2.25            0
       3.075         -2.1            0
       3.075        -1.95            0
       3.075         -1.8      0.03094
       3.075        -1.65     0.649741
       3.075         -1.5       3.7128
       3.075        -1.35      18.5331
       3.075         -1.2      63.7674
       3.075        -1.05      136.167
       3.075         -0.9      200.925
       3.075        -0.75      231.122
       3.075         -0.6      281.647
       3.075        -0.45      433.965
       3.075         -0.3      667.222
       3.075        -0.15      839.372
       3.075 -1.78814e-07      845.901
       3.075         0.15      674.926
       3.075          0.3      439.101
       3.075         0.45      269.519
       3.075          0.6      221.531
       3.075         0.75      189.446
       3.075          0.9      133.104
       3.075         1.05      64.7266
       3.075          1.2      18.0071
       3.075         1.35      4.14597
       3.075          1.5     0.711621
       3.075         1.65    0.0618801
       3.075          1.8      0.03094
       3.075         1.95            0
       3.075          2.1            0
       3.075         2.25            0
       3.075          2.4            0
       3.075         2.55            0
       3.075          2.7            0
       3.075         2.85      0.03094
       3.075            3    0.0618801
       3.075         3.15      0.12376
       3.075          3.3      1.79452
       3.075         3.45      11.5716
       3.075          3.6       45.915
       3.075         3.75      119.769
       3.075          3.9      216.426
       3.075         4.05      298.417
       3.075          4.2      347.828
       3.075         4.35      437.585
       3.075          4.5      578.733
       3.075         4.65      750.141
       3.075          4.8      873.499

       3.225         -4.8      527.212
       3.225        -4.65      404.606
       3.225         -4.5      299.346
       3.225        -4.35      247.543
       3.225         -4.2      202.406
       3.225        -4.05      143.581
       3.225         -3.9      79.2396
       3.225        -3.75      30.2975
       3.225         -3.6      7.16873
       3.225        -3.45      1.50455
       3.225         -3.3     0.354012
       3.225        -3.15    0.0885029
       3.225           -3    0.0885029
       3.225        -2.85     0.029501
       3.225         -2.7            0
       3.225        -2.55            0
       3.225         -2.4            0
       3.225        -2.25            0
       3.225         -2.1            0
       3.225        -1.95            0
       3.225         -1.8     0.029501
       3.225        -1.65     0.560518
       3.225         -1.5      2.36008
       3.225        -1.35      12.4789
       3.225         -1.2      42.9534
       3.225        -1.05      96.9992
       3.225         -0.9      141.398
       3.225        -0.75      164.586
       3.225         -0.6      200.046
       3.225        -0.45      301.028
       3.225         -0.3      476.323
       3.225        -0.15      594.238
       3.225 -1.78814e-07      596.362
       3.225         0.15      479.214
       3.225          0.3      314.244
       3.225         0.45      197.863
       3.225          0.6      155.205
       3.225         0.75       138.33
       3.225          0.9      100.185
       3.225         1.05      44.3104
       3.225          1.2      15.0455
       3.225         1.35      3.33361
       3.225          1.5     0.442514
       3.225         1.65            0
       3.225          1.8     0.029501
       3.225         1.95            0
       3.225          2.1            0
       3.225         2.25            0
       3.225          2.4            0
       3.225         2.55            0
       3.225          2.7            0
       3.225         2.85            0
       3.225            3            0
       3.225         3.15     0.324511
       3.225          3.3      1.29804
       3.225         3.45      7.28674
       3.225          3.6      27.8194
       3.225         3.75       76.791
       3.225          3.9      145.204
       3.225         4.05      207.657
       3.225          4.2      242.291
       3.225         4.35      294.243
       3.225          4.5      400.181
       3.225         4.65      520.043
       3.225          4.8      608.841


         0        -4.8     919.693
         0       -4.65     953.944
         0        -4.5      748.44
         0       -4.35     484.583
         0        -4.2     342.506
         0       -4.05     290.496
         0        -3.9     216.921
         0       -3.75     129.391
         0        -3.6     65.9642
         0       -3.45     21.5652
         0        -3.3     3.80563
         0       -3.15           0
         0          -3           0
         0       -2.85           0
         0        -2.7           0
         0       -2.55           0
         0        -2.4           0
         0       -2.25           0
         0        -2.1           0
         0       -1.95           0
         0        -1.8           0
         0       -1.65           0
         0        -1.5           0
         0       -1.35           0
         0        -1.2           0
         0       -1.05           0
         0        -0.9           0
         0       -0.75           0
         0        -0.6           0
         0       -0.45           0
         0        -0.3           0
         0       -0.15           0
         0  -1.78814e-07           0
         0        0.15           0
         0         0.3           0
         0        0.45           0
         0         0.6           0
         0        0.75           0
         0         0.9           0
         0        1.05           0
         0         1.2           0
         0        1.35           0
         0         1.5           0
         0        1.65           0
         0         1.8           0
         0        1.95           0
         0         2.1           0
         0        2.25           0
         0         2.4           0
         0        2.55           0
         0         2.7           0
         0        2.85           0
         0           3     2.53708
         0        3.15     1.26854
         0         3.3     27.9079
         0        3.45     64.6957
         0         3.6     147.151
         0        3.75     220.726
         0         3.9     253.708
         0        4.05     342.506
         0         4.2     549.279
         0        4.35     749.708
         0         4.5     895.591
         0        4.65      948.87
         0         4.8     1037.67

      0.15        -4.8     915.042
      0.15       -4.65     860.072
      0.15        -4.5      705.31
      0.15       -4.35     515.451
      0.15        -4.2     348.849
      0.15       -4.05     245.252
      0.15        -3.9     195.356
      0.15       -3.75     153.071
      0.15        -3.6     75.2668
      0.15       -3.45     23.6795
      0.15        -3.3     4.65132
      0.15       -3.15    0.845695
      0.15          -3           0
      0.15       -2.85           0
      0.15        -2.7           0
      0.15       -2.55           0
      0.15        -2.4           0
      0.15       -2.25           0
      0.15        -2.1           0
      0.15       -1.95           0
      0.15        -1.8           0
      0.15       -1.65           0
      0.15        -1.5           0
      0.15       -1.35           0
      0.15        -1.2           0
      0.15       -1.05           0
      0.15        -0.9           0
      0.15       -0.75           0
      0.15        -0.6    0.422847
      0.15       -0.45           0
      0.15        -0.3           0
      0.15       -0.15           0
      0.15  -1.78814e-07           0
      0.15        0.15           0
      0.15         0.3           0
      0.15        0.45           0
      0.15         0.6    0.422847
      0.15        0.75           0
      0.15         0.9           0
      0.15        1.05           0
      0.15         1.2           0
      0.15        1.35           0
      0.15         1.5           0
      0.15        1.65           0
      0.15         1.8           0
      0.15        1.95           0
      0.15         2.1    0.422847
      0.15        2.25           0
      0.15         2.4           0
      0.15        2.55           0
      0.15         2.7           0
      0.15        2.85    0.845695
      0.15           3     1.26854
      0.15        3.15     3.38278
      0.15         3.3     17.3367
      0.15        3.45     58.7758
      0.15         3.6     140.808
      0.15        3.75     219.458
      0.15         3.9     257.937
      0.15        4.05     320.518
      0.15         4.2     498.537
      0.15        4.35     716.304
      0.15         4.5     877.831
      0.15        4.65     924.767
      0.15         4.8     959.441

       0.3        -4.8     939.736
       0.3       -4.65     859.818
       0.3        -4.5     741.082
       0.3       -4.35     498.283
       0.3        -4.2     344.536
       0.3       -4.05     263.603
       0.3        -3.9     224.025
       0.3       -3.75     149.688
       0.3        -3.6     73.3217
       0.3       -3.45     25.6246
       0.3        -3.3       6.089
       0.3       -3.15     1.52225
       0.3          -3    0.253708
       0.3       -2.85           0
       0.3        -2.7           0
       0.3       -2.55           0
       0.3        -2.4           0
       0.3       -2.25           0
       0.3        -2.1           0
       0.3       -1.95           0
       0.3        -1.8           0
       0.3       -1.65           0
       0.3        -1.5           0
       0.3       -1.35           0
       0.3        -1.2    0.253708
       0.3       -1.05           0
       0.3        -0.9           0
       0.3       -0.75           0
       0.3        -0.6           0
       0.3       -0.45           0
       0.3        -0.3           0
       0.3       -0.15           0
       0.3  -1.78814e-07    0.253708
       0.3        0.15    0.253708
       0.3         0.3           0
       0.3        0.45           0
       0.3         0.6           0
       0.3        0.75           0
       0.3         0.9           0
       0.3        1.05    0.253708
       0.3         1.2    0.507417
       0.3        1.35           0
       0.3         1.5    0.253708
       0.3        1.65           0
       0.3         1.8           0
       0.3        1.95    0.253708
       0.3         2.1           0
       0.3        2.25           0
       0.3         2.4           0
       0.3        2.55           0
       0.3         2.7           0
       0.3        2.85    0.253708
       0.3           3    0.253708
       0.3        3.15     4.31304
       0.3         3.3     18.7744
       0.3        3.45     63.6808
       0.3         3.6     141.823
       0.3        3.75     210.578
       0.3         3.9     264.364
       0.3        4.05     352.655
       0.3         4.2     497.269
       0.3        4.35     726.621
       0.3         4.5     862.101
       0.3        4.65     947.347
       0.3         4.8     969.927

      0.45        -4.8      926.58
      0.45       -4.65     874.026
      0.45        -4.5     713.646
      0.45       -4.35     483.496
      0.45        -4.2     335.439
      0.45       -4.05     263.313
      0.45        -3.9     222.176
      0.45       -3.75     156.756
      0.45        -3.6     73.7567
      0.45       -3.45     27.3643
      0.45        -3.3     4.89295
      0.45       -3.15    0.543661
      0.45          -3           0
      0.45       -2.85           0
      0.45        -2.7           0
      0.45       -2.55           0
      0.45        -2.4           0
      0.45       -2.25           0
      0.45        -2.1           0
      0.45       -1.95           0
      0.45        -1.8           0
      0.45       -1.65           0
      0.45        -1.5           0
      0.45       -1.35           0
      0.45        -1.2           0
      0.45       -1.05           0
      0.45        -0.9     0.18122
      0.45       -0.75     0.18122
      0.45        -0.6    0.362441
      0.45       -0.45    0.906102
      0.45        -0.3     1.63098
      0.45       -0.15     1.63098
      0.45  -1.78814e-07     2.53708
      0.45        0.15      1.8122
      0.45         0.3     1.26854
      0.45        0.45    0.362441
      0.45         0.6           0
      0.45        0.75     0.18122
      0.45         0.9     0.18122
      0.45        1.05     0.18122
      0.45         1.2           0
      0.45        1.35     0.18122
      0.45         1.5    0.362441
      0.45        1.65     0.18122
      0.45         1.8    0.906102
      0.45        1.95           0
      0.45         2.1           0
      0.45        2.25           0
      0.45         2.4           0
      0.45        2.55           0
      0.45         2.7           0
      0.45        2.85           0
      0.45           3    0.724881
      0.45        3.15     4.53051
      0.45         3.3     21.2028
      0.45        3.45     61.2525
      0.45         3.6     144.795
      0.45        3.75     210.216
      0.45         3.9     253.165
      0.45        4.05     351.386
      0.45         4.2      481.14
      0.45        4.35     695.705
      0.45         4.5     842.312
      0.45        4.65     909.182
      0.45         4.8     980.764

       0.6        -4.8     939.708
       0.6       -4.65     857.817
       0.6        -4.5     710.948
       0.6       -4.35     470.488
       0.6        -4.2     322.633
       0.6       -4.05     261.743
       0.6        -3.9     209.169
       0.6       -3.75       145.6
       0.6        -3.6     64.8366
       0.6       -3.45     24.2433
       0.6        -3.3     6.90651
       0.6       -3.15     1.40949
       0.6          -3           0
       0.6       -2.85           0
       0.6        -2.7           0
       0.6       -2.55           0
       0.6        -2.4           0
       0.6       -2.25           0
       0.6        -2.1           0
       0.6       -1.95           0
       0.6        -1.8           0
       0.6       -1.65           0
       0.6        -1.5           0
       0.6       -1.35           0
       0.6        -1.2    0.281898
       0.6       -1.05    0.422847
       0.6        -0.9     1.26854
       0.6       -0.75     3.38278
       0.6        -0.6     5.77892
       0.6       -0.45     11.5578
       0.6        -0.3     14.6587
       0.6       -0.15     25.2299
       0.6  -1.78814e-07     21.0014
       0.6        0.15     20.2967
       0.6         0.3     9.30264
       0.6        0.45     4.65132
       0.6         0.6     3.10088
       0.6        0.75     1.12759
       0.6         0.9    0.281898
       0.6        1.05    0.281898
       0.6         1.2    0.281898
       0.6        1.35    0.140949
       0.6         1.5    0.422847
       0.6        1.65    0.281898
       0.6         1.8    0.422847
       0.6        1.95           0
       0.6         2.1    0.140949
       0.6        2.25           0
       0.6         2.4           0
       0.6        2.55           0
       0.6         2.7           0
       0.6        2.85    0.140949
       0.6           3    0.845695
       0.6        3.15     3.94658
       0.6         3.3     19.5919
       0.6        3.45     59.0577
       0.6         3.6     140.385
       0.6        3.75     209.169
       0.6         3.9     268.508
       0.6        4.05     328.975
       0.6         4.2     471.898
       0.6        4.35     681.489
       0.6         4.5     864.582
       0.6        4.65     928.714
       0.6         4.8      962.26

      0.75        -4.8     913.466
      0.75       -4.65     841.044
      0.75        -4.5     680.631
      0.75       -4.35     453.562
      0.75        -4.2      320.48
      0.75       -4.05     267.547
      0.75        -3.9     207.003
      0.75       -3.75     132.966
      0.75        -3.6     62.0433
      0.75       -3.45     23.2951
      0.75        -3.3     4.15159
      0.75       -3.15     0.57661
      0.75          -3    0.115322
      0.75       -2.85           0
      0.75        -2.7           0
      0.75       -2.55           0
      0.75        -2.4           0
      0.75       -2.25           0
      0.75        -2.1           0
      0.75       -1.95           0
      0.75        -1.8           0
      0.75       -1.65    0.115322
      0.75        -1.5           0
      0.75       -1.35           0
      0.75        -1.2    0.115322
      0.75       -1.05     1.49919
      0.75        -0.9     4.61288
      0.75       -0.75     9.45641
      0.75        -0.6     29.2918
      0.75       -0.45     61.6973
      0.75        -0.3     91.1044
      0.75       -0.15     116.014
      0.75  -1.78814e-07      116.36
      0.75        0.15     90.5278
      0.75         0.3     57.1997
      0.75        0.45     25.1402
      0.75         0.6     12.1088
      0.75        0.75     3.34434
      0.75         0.9     1.49919
      0.75        1.05    0.230644
      0.75         1.2           0
      0.75        1.35    0.115322
      0.75         1.5    0.230644
      0.75        1.65    0.230644
      0.75         1.8    0.115322
      0.75        1.95    0.230644
      0.75         2.1           0
      0.75        2.25           0
      0.75         2.4           0
      0.75        2.55           0
      0.75         2.7           0
      0.75        2.85           0
      0.75           3    0.345966
      0.75        3.15     4.15159
      0.75         3.3     18.7975
      0.75        3.45     60.4288
      0.75         3.6      132.62
      0.75        3.75     207.003
      0.75         3.9     260.743
      0.75        4.05     326.246
      0.75         4.2     453.677
      0.75        4.35     649.955
      0.75         4.5     851.884
      0.75        4.65     917.964
      0.75         4.8     965.822

       0.9        -4.8     920.961
       0.9       -4.65     805.524
       0.9        -4.5      648.03
       0.9       -4.35     449.064
       0.9        -4.2     315.086
       0.9       -4.05     273.224
       0.9        -3.9     204.333
       0.9       -3.75     136.515
       0.9        -3.6     58.6457
       0.9       -3.45      18.833
       0.9        -3.3     5.36691
       0.9       -3.15   0.0975801
       0.9          -3           0
       0.9       -2.85           0
       0.9        -2.7           0
       0.9       -2.55           0
       0.9        -2.4           0
       0.9       -2.25           0
       0.9        -2.1           0
       0.9       -1.95           0
       0.9        -1.8           0
       0.9       -1.65           0
       0.9        -1.5   0.0975801
       0.9       -1.35     0.19516
       0.9        -1.2    0.487901
       0.9       -1.05      2.9274
       0.9        -0.9     14.4419
       0.9       -0.75     36.7877
       0.9        -0.6     88.7003
       0.9       -0.45     165.691
       0.9        -0.3     239.462
       0.9       -0.15     298.498
       0.9  -1.78814e-07     296.253
       0.9        0.15     235.071
       0.9         0.3     157.202
       0.9        0.45     88.4076
       0.9         0.6     42.8377
       0.9        0.75     11.8072
       0.9         0.9     3.02498
       0.9        1.05     1.07338
       0.9         1.2     0.19516
       0.9        1.35   0.0975801
       0.9         1.5           0
       0.9        1.65   0.0975801
       0.9         1.8     0.29274
       0.9        1.95   0.0975801
       0.9         2.1   0.0975801
       0.9        2.25           0
       0.9         2.4           0
       0.9        2.55           0
       0.9         2.7   0.0975801
       0.9        2.85     0.29274
       0.9           3    0.585481
       0.9        3.15     3.61046
       0.9         3.3     19.0281
       0.9        3.45     60.1094
       0.9         3.6     128.415
       0.9        3.75     207.748
       0.9         3.9     270.882
       0.9        4.05     312.452
       0.9         4.2     433.061
       0.9        4.35     637.686
       0.9         4.5     798.205
       0.9        4.65     918.717
       0.9         4.8     975.899

      1.05        -4.8     920.286
      1.05       -4.65     830.219
      1.05        -4.5      626.66
      1.05       -4.35     425.554
      1.05        -4.2     333.627
      1.05       -4.05     272.821
      1.05        -3.9     211.593
      1.05       -3.75      131.59
      1.05        -3.6     54.7165
      1.05       -3.45     17.5059
      1.05        -3.3     2.95993
      1.05       -3.15    0.422848
      1.05          -3    0.169139
      1.05       -2.85           0
      1.05        -2.7           0
      1.05       -2.55           0
      1.05        -2.4           0
      1.05       -2.25           0
      1.05        -2.1           0
      1.05       -1.95           0
      1.05        -1.8           0
      1.05       -1.65   0.0845695
      1.05        -1.5    0.338278
      1.05       -1.35    0.422848
      1.05        -1.2      1.9451
      1.05       -1.05     9.64093
      1.05        -0.9     28.9228
      1.05       -0.75     80.5102
      1.05        -0.6     165.925
      1.05       -0.45     276.542
      1.05        -0.3     369.992
      1.05       -0.15     422.848
      1.05  -1.78814e-07     414.222
      1.05        0.15     356.799
      1.05         0.3      267.24
      1.05        0.45     159.836
      1.05         0.6     84.9078
      1.05        0.75     36.7032
      1.05         0.9     11.4169
      1.05        1.05     2.28338
      1.05         1.2    0.422848
      1.05        1.35           0
      1.05         1.5           0
      1.05        1.65           0
      1.05         1.8    0.169139
      1.05        1.95   0.0845695
      1.05         2.1           0
      1.05        2.25           0
      1.05         2.4           0
      1.05        2.55           0
      1.05         2.7           0
      1.05        2.85    0.253709
      1.05           3    0.676556
      1.05        3.15     2.62166
      1.05         3.3     16.2373
      1.05        3.45     55.0548
      1.05         3.6     120.089
      1.05        3.75     200.599
      1.05         3.9     260.812
      1.05        4.05      316.29
      1.05         4.2     420.649
      1.05        4.35     610.338
      1.05         4.5     792.586
      1.05        4.65     910.137
      1.05         4.8      959.61

       1.2        -4.8     888.726
       1.2       -4.65     802.987
       1.2        -4.5     608.602
       1.2       -4.35     429.887
       1.2        -4.2     329.896
       1.2       -4.05     276.617
       1.2        -3.9      213.04
       1.2       -3.75     119.168
       1.2        -3.6     49.2493
       1.2       -3.45     12.6854
       1.2        -3.3     2.83557
       1.2       -3.15     0.22386
       1.2          -3           0
       1.2       -2.85           0
       1.2        -2.7           0
       1.2       -2.55           0
       1.2        -2.4           0
       1.2       -2.25           0
       1.2        -2.1           0
       1.2       -1.95           0
       1.2        -1.8           0
       1.2       -1.65           0
       1.2        -1.5     0.22386
       1.2       -1.35     1.26854
       1.2        -1.2     4.77569
       1.2       -1.05     20.2967
       1.2        -0.9     53.5026
       1.2       -0.75     136.033
       1.2        -0.6     218.562
       1.2       -0.45     298.704
       1.2        -0.3     343.626
       1.2       -0.15     365.489
       1.2  -1.78814e-07     361.161
       1.2        0.15     348.924
       1.2         0.3     294.003
       1.2        0.45     219.906
       1.2         0.6     124.019
       1.2        0.75     57.8306
       1.2         0.9      25.147
       1.2        1.05     4.55183
       1.2         1.2     1.04468
       1.2        1.35     0.14924
       1.2         1.5     0.14924
       1.2        1.65           0
       1.2         1.8     0.14924
       1.2        1.95   0.0746201
       1.2         2.1   0.0746201
       1.2        2.25           0
       1.2         2.4           0
       1.2        2.55           0
       1.2         2.7   0.0746201
       1.2        2.85           0
       1.2           3    0.522341
       1.2        3.15     2.08936
       1.2         3.3     14.6255
       1.2        3.45     48.2792
       1.2         3.6     113.199
       1.2        3.75       201.4
       1.2         3.9     277.288
       1.2        4.05      322.21
       1.2         4.2     407.426
       1.2        4.35     595.618
       1.2         4.5     778.288
       1.2        4.65     899.919
       1.2         4.8     939.617

      1.35        -4.8     875.628
      1.35       -4.65     773.945
      1.35        -4.5     571.645
      1.35       -4.35     407.269
      1.35        -4.2     321.275
      1.35       -4.05     268.864
      1.35        -3.9     198.226
      1.35       -3.75     111.231
      1.35        -3.6     41.9954
      1.35       -3.45     11.1498
      1.35        -3.3      1.9362
      1.35       -3.15    0.333827
      1.35          -3           0
      1.35       -2.85           0
      1.35        -2.7           0
      1.35       -2.55           0
      1.35        -2.4           0
      1.35       -2.25           0
      1.35        -2.1           0
      1.35       -1.95           0
      1.35        -1.8           0
      1.35       -1.65    0.133531
      1.35        -1.5    0.667654
      1.35       -1.35     2.67062
      1.35        -1.2     10.2819
      1.35       -1.05     36.5207
      1.35        -0.9     89.7995
      1.35       -0.75     158.835
      1.35        -0.6     231.542
      1.35       -0.45     270.934
      1.35        -0.3     282.284
      1.35       -0.15      299.71
      1.35  -1.78814e-07     294.636
      1.35        0.15     281.349
      1.35         0.3     267.596
      1.35        0.45      230.14
      1.35         0.6     158.368
      1.35        0.75     94.1392
      1.35         0.9     36.4539
      1.35        1.05      8.6795
      1.35         1.2     2.53709
      1.35        1.35    0.534123
      1.35         1.5   0.0667654
      1.35        1.65   0.0667654
      1.35         1.8           0
      1.35        1.95   0.0667654
      1.35         2.1           0
      1.35        2.25           0
      1.35         2.4           0
      1.35        2.55           0
      1.35         2.7           0
      1.35        2.85    0.133531
      1.35           3    0.400592
      1.35        3.15     3.33827
      1.35         3.3     12.2181
      1.35        3.45     44.8664
      1.35         3.6     111.164
      1.35        3.75     199.629
      1.35         3.9     269.332
      1.35        4.05     327.418
      1.35         4.2     397.855
      1.35        4.35     570.911
      1.35         4.5      755.25
      1.35        4.65     878.032
      1.35         4.8     955.279

       1.5        -4.8      883.51
       1.5       -4.65     750.192
       1.5        -4.5     551.695
       1.5       -4.35     408.954
       1.5        -4.2     322.149
       1.5       -4.05     270.743
       1.5        -3.9     185.147
       1.5       -3.75     101.181
       1.5        -3.6     37.3918
       1.5       -3.45     9.12143
       1.5        -3.3     1.87261
       1.5       -3.15    0.302034
       1.5          -3    0.120814
       1.5       -2.85           0
       1.5        -2.7           0
       1.5       -2.55           0
       1.5        -2.4           0
       1.5       -2.25           0
       1.5        -2.1           0
       1.5       -1.95           0
       1.5        -1.8   0.0604068
       1.5       -1.65    0.241627
       1.5        -1.5     1.20814
       1.5       -1.35     5.19498
       1.5        -1.2     17.7596
       1.5       -1.05     52.5539
       1.5        -0.9     119.907
       1.5       -0.75     172.884
       1.5        -0.6     220.787
       1.5       -0.45     248.393
       1.5        -0.3     276.844
       1.5       -0.15     331.694
       1.5  -1.78814e-07     332.117
       1.5        0.15     278.898
       1.5         0.3     243.439
       1.5        0.45     210.941
       1.5         0.6     175.844
       1.5        0.75      117.37
       1.5         0.9     53.3996
       1.5        1.05     16.2494
       1.5         1.2     3.50359
       1.5        1.35    0.785288
       1.5         1.5    0.120814
       1.5        1.65           0
       1.5         1.8           0
       1.5        1.95           0
       1.5         2.1           0
       1.5        2.25           0
       1.5         2.4           0
       1.5        2.55           0
       1.5         2.7           0
       1.5        2.85   0.0604068
       1.5           3    0.422848
       1.5        3.15     2.35587
       1.5         3.3     9.06102
       1.5        3.45     39.4456
       1.5         3.6     97.4966
       1.5        3.75     190.885
       1.5         3.9     276.059
       1.5        4.05     327.767
       1.5         4.2     400.437
       1.5        4.35     547.829
       1.5         4.5     745.601
       1.5        4.65     876.019
       1.5         4.8     949.655

      1.65        -4.8     865.698
      1.65       -4.65     727.151
      1.65        -4.5      544.15
      1.65       -4.35     388.726
      1.65        -4.2     332.524
      1.65       -4.05     263.912
      1.65        -3.9     174.783
      1.65       -3.75      95.251
      1.65        -3.6     32.4857
      1.65       -3.45     7.44579
      1.65        -3.3     1.76493
      1.65       -3.15    0.220616
      1.65          -3           0
      1.65       -2.85           0
      1.65        -2.7           0
      1.65       -2.55           0
      1.65        -2.4           0
      1.65       -2.25           0
      1.65        -2.1           0
      1.65       -1.95           0
      1.65        -1.8    0.055154
      1.65       -1.65    0.386078
      1.65        -1.5     1.15823
      1.65       -1.35     6.45302
      1.65        -1.2      25.426
      1.65       -1.05     73.1894
      1.65        -0.9     137.885
      1.65       -0.75     189.123
      1.65        -0.6     223.815
      1.65       -0.45     255.308
      1.65        -0.3     349.677
      1.65       -0.15     484.859
      1.65  -1.78814e-07     493.298
      1.65        0.15     353.648
      1.65         0.3     259.445
      1.65        0.45     210.523
      1.65         0.6     193.701
      1.65        0.75     137.003
      1.65         0.9     72.5275
      1.65        1.05     26.3085
      1.65         1.2      6.8391
      1.65        1.35       1.434
      1.65         1.5    0.386078
      1.65        1.65           0
      1.65         1.8    0.110308
      1.65        1.95           0
      1.65         2.1    0.055154
      1.65        2.25           0
      1.65         2.4           0
      1.65        2.55           0
      1.65         2.7           0
      1.65        2.85           0
      1.65           3    0.220616
      1.65        3.15     1.54431
      1.65         3.3      8.2731
      1.65        3.45     35.4089
      1.65         3.6     93.0448
      1.65        3.75     184.159
      1.65         3.9     269.593
      1.65        4.05     333.075
      1.65         4.2     402.569
      1.65        4.35     532.071
      1.65         4.5     715.072
      1.65        4.65     851.192
      1.65         4.8      929.07

       1.8        -4.8     863.167
       1.8       -4.65     707.847
       1.8        -4.5      526.09
       1.8       -4.35     387.464
       1.8        -4.2     324.189
       1.8       -4.05     256.398
       1.8        -3.9     178.662
       1.8       -3.75     84.5864
       1.8        -3.6      30.445
       1.8       -3.45     6.90087
       1.8        -3.3      1.2178
       1.8       -3.15    0.456675
       1.8          -3   0.0507417
       1.8       -2.85   0.0507417
       1.8        -2.7           0
       1.8       -2.55           0
       1.8        -2.4           0
       1.8       -2.25           0
       1.8        -2.1   0.0507417
       1.8       -1.95   0.0507417
       1.8        -1.8    0.101483
       1.8       -1.65    0.152225
       1.8        -1.5     1.52225
       1.8       -1.35     8.42312
       1.8        -1.2     33.8955
       1.8       -1.05     92.0454
       1.8        -0.9     156.132
       1.8       -0.75     190.687
       1.8        -0.6     225.598
       1.8       -0.45     302.826
       1.8        -0.3     471.847
       1.8       -0.15     673.038
       1.8  -1.78814e-07      680.04
       1.8        0.15     474.689
       1.8         0.3     293.338
       1.8        0.45      221.69
       1.8         0.6     198.958
       1.8        0.75     162.475
       1.8         0.9     93.2632
       1.8        1.05     35.0625
       1.8         1.2      8.2709
       1.8        1.35     1.26854
       1.8         1.5    0.355192
       1.8        1.65    0.253708
       1.8         1.8    0.101483
       1.8        1.95   0.0507417
       1.8         2.1    0.101483
       1.8        2.25           0
       1.8         2.4           0
       1.8        2.55           0
       1.8         2.7    0.152225
       1.8        2.85           0
       1.8           3    0.101483
       1.8        3.15     1.67448
       1.8         3.3     7.00235
       1.8        3.45     29.9883
       1.8         3.6     87.8846
       1.8        3.75     178.306
       1.8         3.9     260.711
       1.8        4.05     324.087
       1.8         4.2      379.04
       1.8        4.35     507.823
       1.8         4.5     702.468
       1.8        4.65     854.186
       1.8         4.8     932.886

      1.95        -4.8     841.889
      1.95       -4.65     680.314
      1.95        -4.5       517.8
      1.95       -4.35     377.086
      1.95        -4.2     322.209
      1.95       -4.05     255.682
      1.95        -3.9     163.736
      1.95       -3.75     81.9384
      1.95        -3.6     25.8407
      1.95       -3.45     5.87288
      1.95        -3.3    0.892677
      1.95       -3.15    0.187932
      1.95          -3           0
      1.95       -2.85           0
      1.95        -2.7           0
      1.95       -2.55           0
      1.95        -2.4           0
      1.95       -2.25           0
      1.95        -2.1           0
      1.95       -1.95    0.046983
      1.95        -1.8    0.046983
      1.95       -1.65    0.234915
      1.95        -1.5     1.73837
      1.95       -1.35     12.3565
      1.95        -1.2     41.2041
      1.95       -1.05      100.45
      1.95        -0.9     161.528
      1.95       -0.75     199.725
      1.95        -0.6     237.358
      1.95       -0.45     339.311
      1.95        -0.3     565.253
      1.95       -0.15     795.563
      1.95  -1.78814e-07     785.556
      1.95        0.15     559.098
      1.95         0.3     337.761
      1.95        0.45     228.713
      1.95         0.6     199.302
      1.95        0.75     173.085
      1.95         0.9     104.255
      1.95        1.05     44.6339
      1.95         1.2     12.5445
      1.95        1.35     1.69139
      1.95         1.5    0.140949
      1.95        1.65    0.046983
      1.95         1.8           0
      1.95        1.95           0
      1.95         2.1           0
      1.95        2.25           0
      1.95         2.4           0
      1.95        2.55           0
      1.95         2.7           0
      1.95        2.85    0.046983
      1.95           3    0.140949
      1.95        3.15     1.45647
      1.95         3.3     5.96684
      1.95        3.45     23.6325
      1.95         3.6     77.8978
      1.95        3.75     160.071
      1.95         3.9     256.292
      1.95        4.05     319.062
      1.95         4.2     375.629
      1.95        4.35     492.805
      1.95         4.5     679.938
      1.95        4.65     839.398
      1.95         4.8      924.25

       2.1        -4.8     831.376
       2.1       -4.65     669.047
       2.1        -4.5     487.558
       2.1       -4.35      379.95
       2.1        -4.2     318.579
       2.1       -4.05     249.597
       2.1        -3.9      157.43
       2.1       -3.75     73.0943
       2.1        -3.6     23.4899
       2.1       -3.45      4.8992
       2.1        -3.3    0.743628
       2.1       -3.15    0.218714
       2.1          -3   0.0437428
       2.1       -2.85           0
       2.1        -2.7           0
       2.1       -2.55           0
       2.1        -2.4           0
       2.1       -2.25   0.0437428
       2.1        -2.1   0.0437428
       2.1       -1.95           0
       2.1        -1.8   0.0874857
       2.1       -1.65    0.349943
       2.1        -1.5     2.79954
       2.1       -1.35     14.6976
       2.1        -1.2     51.4853
       2.1       -1.05     113.469
       2.1        -0.9     172.128
       2.1       -0.75     202.661
       2.1        -0.6     243.954
       2.1       -0.45     370.808
       2.1        -0.3     603.126
       2.1       -0.15     822.715
       2.1  -1.78814e-07     818.428
       2.1        0.15      609.25
       2.1         0.3      375.97
       2.1        0.45      243.21
       2.1         0.6     202.398
       2.1        0.75      178.34
       2.1         0.9     118.849
       2.1        1.05     49.2982
       2.1         1.2     14.6101
       2.1        1.35     2.62457
       2.1         1.5    0.349943
       2.1        1.65   0.0874857
       2.1         1.8           0
       2.1        1.95           0
       2.1         2.1           0
       2.1        2.25           0
       2.1         2.4           0
       2.1        2.55           0
       2.1         2.7           0
       2.1        2.85   0.0437428
       2.1           3    0.174971
       2.1        3.15    0.831114
       2.1         3.3     4.41803
       2.1        3.45     19.2468
       2.1         3.6     68.9824
       2.1        3.75     153.887
       2.1         3.9     249.859
       2.1        4.05     311.318
       2.1         4.2      375.27
       2.1        4.35     476.972
       2.1         4.5     652.381
       2.1        4.65     822.715
       2.1         4.8     928.004

      2.25        -4.8     832.286
      2.25       -4.65     658.619
      2.25        -4.5     484.869
      2.25       -4.35     379.049
      2.25        -4.2     312.921
      2.25       -4.05      244.01
      2.25        -3.9     148.583
      2.25       -3.75     65.5959
      2.25        -3.6     18.9054
      2.25       -3.45     3.84655
      2.25        -3.3    0.613811
      2.25       -3.15   0.0409207
      2.25          -3           0
      2.25       -2.85           0
      2.25        -2.7           0
      2.25       -2.55           0
      2.25        -2.4           0
      2.25       -2.25           0
      2.25        -2.1           0
      2.25       -1.95           0
      2.25        -1.8   0.0818414
      2.25       -1.65    0.286445
      2.25        -1.5     3.23274
      2.25       -1.35     16.2046
      2.25        -1.2     55.1202
      2.25       -1.05      124.89
      2.25        -0.9     183.448
      2.25       -0.75     208.368
      2.25        -0.6     244.297
      2.25       -0.45     396.031
      2.25        -0.3     647.243
      2.25       -0.15     860.972
      2.25  -1.78814e-07      853.32
      2.25        0.15     651.785
      2.25         0.3     408.798
      2.25        0.45     250.967
      2.25         0.6     209.391
      2.25        0.75     182.956
      2.25         0.9     123.253
      2.25        1.05     52.9514
      2.25         1.2     14.4041
      2.25        1.35     4.05115
      2.25         1.5    0.450128
      2.25        1.65   0.0818414
      2.25         1.8           0
      2.25        1.95           0
      2.25         2.1           0
      2.25        2.25           0
      2.25         2.4           0
      2.25        2.55           0
      2.25         2.7           0
      2.25        2.85   0.0818414
      2.25           3    0.122762
      2.25        3.15    0.982097
      2.25         3.3     4.37852
      2.25        3.45     20.1739
      2.25         3.6     61.3401
      2.25        3.75     141.299
      2.25         3.9     230.384
      2.25        4.05     314.721
      2.25         4.2     367.468
      2.25        4.35      475.13
      2.25         4.5     649.698
      2.25        4.65     821.156
      2.25         4.8      919.57

       2.4        -4.8     801.526
       2.4       -4.65     640.344
       2.4        -4.5     473.858
       2.4       -4.35     372.374
       2.4        -4.2     314.637
       2.4       -4.05     238.909
       2.4        -3.9     144.037
       2.4       -3.75     62.7736
       2.4        -3.6     18.4899
       2.4       -3.45      3.4981
       2.4        -3.3    0.461288
       2.4       -3.15   0.0768813
       2.4          -3   0.0384406
       2.4       -2.85           0
       2.4        -2.7           0
       2.4       -2.55           0
       2.4        -2.4           0
       2.4       -2.25   0.0384406
       2.4        -2.1           0
       2.4       -1.95           0
       2.4        -1.8   0.0768813
       2.4       -1.65    0.384406
       2.4        -1.5     3.19057
       2.4       -1.35     16.3373
       2.4        -1.2     59.0833
       2.4       -1.05     129.929
       2.4        -0.9     196.086
       2.4       -0.75      218.65
       2.4        -0.6     258.014
       2.4       -0.45     409.201
       2.4        -0.3     653.952
       2.4       -0.15     863.646
       2.4  -1.78814e-07     864.222
       2.4        0.15     674.287
       2.4         0.3     424.423
       2.4        0.45     262.204
       2.4         0.6         212
       2.4        0.75     180.363
       2.4         0.9     123.433
       2.4        1.05     56.2387
       2.4         1.2     16.3373
       2.4        1.35      3.3059
       2.4         1.5     0.57661
       2.4        1.65   0.0768813
       2.4         1.8           0
       2.4        1.95           0
       2.4         2.1           0
       2.4        2.25           0
       2.4         2.4           0
       2.4        2.55           0
       2.4         2.7   0.0384406
       2.4        2.85           0
       2.4           3   0.0768813
       2.4        3.15    0.807253
       2.4         3.3      3.8825
       2.4        3.45     16.7217
       2.4         3.6     59.1986
       2.4        3.75     140.347
       2.4         3.9     234.565
       2.4        4.05     310.293
       2.4         4.2     370.952
       2.4        4.35     462.748
       2.4         4.5     625.237
       2.4        4.65      809.56
       2.4         4.8      913.35

      2.55        -4.8      794.76
      2.55       -4.65     626.225
      2.55        -4.5     463.525
      2.55       -4.35     372.915
      2.55        -4.2     314.598
      2.55       -4.05     228.229
      2.55        -3.9     139.938
      2.55       -3.75     59.9839
      2.55        -3.6     16.8535
      2.55       -3.45     3.33445
      2.55        -3.3    0.471173
      2.55       -3.15   0.0724881
      2.55          -3    0.036244
      2.55       -2.85    0.036244
      2.55        -2.7           0
      2.55       -2.55           0
      2.55        -2.4           0
      2.55       -2.25    0.036244
      2.55        -2.1           0
      2.55       -1.95           0
      2.55        -1.8    0.144976
      2.55       -1.65    0.616149
      2.55        -1.5     3.18948
      2.55       -1.35     18.5932
      2.55        -1.2     58.6066
      2.55       -1.05     133.958
      2.55        -0.9     194.413
      2.55       -0.75     216.667
      2.55        -0.6     268.423
      2.55       -0.45     424.092
      2.55        -0.3     659.243
      2.55       -0.15      853.91
      2.55  -1.78814e-07     862.717
      2.55        0.15     675.734
      2.55         0.3     429.419
      2.55        0.45      272.41
      2.55         0.6     210.505
      2.55        0.75     188.433
      2.55         0.9     126.709
      2.55        1.05     60.4188
      2.55         1.2      18.267
      2.55        1.35     3.40694
      2.55         1.5    0.761125
      2.55        1.65           0
      2.55         1.8    0.036244
      2.55        1.95           0
      2.55         2.1           0
      2.55        2.25           0
      2.55         2.4           0
      2.55        2.55           0
      2.55         2.7           0
      2.55        2.85           0
      2.55           3    0.036244
      2.55        3.15    0.398685
      2.55         3.3     3.47943
      2.55        3.45     14.6426
      2.55         3.6      56.287
      2.55        3.75     139.503
      2.55         3.9     231.165
      2.55        4.05     309.307
      2.55         4.2     364.506
      2.55        4.35     456.023
      2.55         4.5      616.62
      2.55        4.65     798.891
      2.55         4.8     910.016

       2.7        -4.8     796.473
       2.7       -4.65     615.414
       2.7        -4.5     465.521
       2.7       -4.35     371.409
       2.7        -4.2     307.639
       2.7       -4.05     237.286
       2.7        -3.9     133.986
       2.7       -3.75     57.0158
       2.7        -3.6     15.3596
       2.7       -3.45     3.11993
       2.7        -3.3    0.582844
       2.7       -3.15           0
       2.7          -3           0
       2.7       -2.85   0.0342849
       2.7        -2.7           0
       2.7       -2.55           0
       2.7        -2.4           0
       2.7       -2.25           0
       2.7        -2.1   0.0342849
       2.7       -1.95   0.0342849
       2.7        -1.8   0.0342849
       2.7       -1.65     0.20571
       2.7        -1.5     3.22278
       2.7       -1.35     18.4796
       2.7        -1.2     64.1471
       2.7       -1.05     142.145
       2.7        -0.9     204.304
       2.7       -0.75     231.218
       2.7        -0.6     285.971
       2.7       -0.45     430.756
       2.7        -0.3     674.385
       2.7       -0.15     873.066
       2.7  -1.78814e-07     878.243
       2.7        0.15     679.047
       2.7         0.3     442.378
       2.7        0.45     279.628
       2.7         0.6     211.572
       2.7        0.75      188.43
       2.7         0.9     132.717
       2.7        1.05     63.3586
       2.7         1.2     19.8167
       2.7        1.35     3.90848
       2.7         1.5    0.479989
       2.7        1.65     0.13714
       2.7         1.8           0
       2.7        1.95           0
       2.7         2.1           0
       2.7        2.25           0
       2.7         2.4           0
       2.7        2.55           0
       2.7         2.7           0
       2.7        2.85           0
       2.7           3    0.171425
       2.7        3.15    0.514274
       2.7         3.3     2.87993
       2.7        3.45     13.8168
       2.7         3.6     53.2445
       2.7        3.75     131.997
       2.7         3.9      231.32
       2.7        4.05     311.444
       2.7         4.2     366.814
       2.7        4.35     448.858
       2.7         4.5     607.049
       2.7        4.65     797.227
       2.7         4.8     916.025

      2.85        -4.8     788.219
      2.85       -4.65     607.891
      2.85        -4.5     463.765
      2.85       -4.35     363.355
      2.85        -4.2     307.149
      2.85       -4.05     227.329
      2.85        -3.9     126.919
      2.85       -3.75     51.4572
      2.85        -3.6     13.8238
      2.85       -3.45     2.86235
      2.85        -3.3    0.455373
      2.85       -3.15     0.09758
      2.85          -3   0.0325267
      2.85       -2.85   0.0325267
      2.85        -2.7           0
      2.85       -2.55           0
      2.85        -2.4           0
      2.85       -2.25           0
      2.85        -2.1     0.09758
      2.85       -1.95   0.0325267
      2.85        -1.8   0.0650533
      2.85       -1.65      0.4879
      2.85        -1.5     3.18761
      2.85       -1.35     18.9305
      2.85        -1.2     62.6464
      2.85       -1.05     140.548
      2.85        -0.9     209.407
      2.85       -0.75       235.2
      2.85        -0.6     282.787
      2.85       -0.45     428.539
      2.85        -0.3     681.531
      2.85       -0.15     877.179
      2.85  -1.78814e-07     868.918
      2.85        0.15     689.858
      2.85         0.3     441.907
      2.85        0.45     283.795
      2.85         0.6     215.164
      2.85        0.75     187.419
      2.85         0.9     132.644
      2.85        1.05     66.5496
      2.85         1.2     20.1665
      2.85        1.35     3.35025
      2.85         1.5    0.422847
      2.85        1.65     0.09758
      2.85         1.8   0.0325267
      2.85        1.95           0
      2.85         2.1           0
      2.85        2.25           0
      2.85         2.4           0
      2.85        2.55           0
      2.85         2.7           0
      2.85        2.85     0.09758
      2.85           3   0.0650533
      2.85        3.15      0.4879
      2.85         3.3     2.69971
      2.85        3.45     14.3768
      2.85         3.6     48.4973
      2.85        3.75     128.838
      2.85         3.9      228.76
      2.85        4.05      301.36
      2.85         4.2     364.169
      2.85        4.35     444.249
      2.85         4.5     604.541
      2.85        4.65     780.445
      2.85         4.8     903.298

         3        -4.8     758.309
         3       -4.65     588.727
         3        -4.5     445.258
         3       -4.35     351.231
         3        -4.2     300.644
         3       -4.05      218.87
         3        -3.9      124.41
         3       -3.75     49.0709
         3        -3.6     12.7164
         3       -3.45     2.44426
         3        -3.3      0.1547
         3       -3.15   0.0618801
         3          -3     0.03094
         3       -2.85     0.03094
         3        -2.7     0.03094
         3       -2.55           0
         3        -2.4           0
         3       -2.25           0
         3        -2.1           0
         3       -1.95           0
         3        -1.8     0.03094
         3       -1.65    0.649741
         3        -1.5      3.7128
         3       -1.35     18.5331
         3        -1.2     63.7674
         3       -1.05     136.167
         3        -0.9     200.925
         3       -0.75     231.122
         3        -0.6     281.647
         3       -0.45     433.965
         3        -0.3     667.222
         3       -0.15     839.372
         3  -1.78814e-07     845.901
         3        0.15     674.926
         3         0.3     439.101
         3        0.45     269.519
         3         0.6     221.531
         3        0.75     189.446
         3         0.9     133.104
         3        1.05     64.7266
         3         1.2     18.0071
         3        1.35     4.14597
         3         1.5    0.711621
         3        1.65   0.0618801
         3         1.8     0.03094
         3        1.95           0
         3         2.1           0
         3        2.25           0
         3         2.4           0
         3        2.55           0
         3         2.7           0
         3        2.85     0.03094
         3           3   0.0618801
         3        3.15     0.12376
         3         3.3     1.79452
         3        3.45     11.5716
         3         3.6      45.915
         3        3.75     119.769
         3         3.9     216.426
         3        4.05     298.417
         3         4.2     347.828
         3        4.35     437.585
         3         4.5     578.733
         3        4.65     750.141
         3         4.8     873.499

      3.15        -4.8     527.212
      3.15       -4.65     404.606
      3.15        -4.5     299.346
      3.15       -4.35     247.543
      3.15        -4.2     202.406
      3.15       -4.05     143.581
      3.15        -3.9     79.2396
      3.15       -3.75     30.2975
      3.15        -3.6     7.16873
      3.15       -3.45     1.50455
      3.15        -3.3    0.354012
      3.15       -3.15   0.0885029
      3.15          -3   0.0885029
      3.15       -2.85    0.029501
      3.15        -2.7           0
      3.15       -2.55           0
      3.15        -2.4           0
      3.15       -2.25           0
      3.15        -2.1           0
      3.15       -1.95           0
      3.15        -1.8    0.029501
      3.15       -1.65    0.560518
      3.15        -1.5     2.36008
      3.15       -1.35     12.4789
      3.15        -1.2     42.9534
      3.15       -1.05     96.9992
      3.15        -0.9     141.398
      3.15       -0.75     164.586
      3.15        -0.6     200.046
      3.15       -0.45     301.028
      3.15        -0.3     476.323
      3.15       -0.15     594.238
      3.15  -1.78814e-07     596.362
      3.15        0.15     479.214
      3.15         0.3     314.244
      3.15        0.45     197.863
      3.15         0.6     155.205
      3.15        0.75      138.33
      3.15         0.9     100.185
      3.15        1.05     44.3104
      3.15         1.2     15.0455
      3.15        1.35     3.33361
      3.15         1.5    0.442514
      3.15        1.65           0
      3.15         1.8    0.029501
      3.15        1.95           0
      3.15         2.1           0
      3.15        2.25           0
      3.15         2.4           0
      3.15        2.55           0
      3.15         2.7           0
      3.15        2.85           0
      3.15           3           0
      3.15        3.15    0.324511
      3.15         3.3     1.29804
      3.15        3.45     7.28674
      3.15         3.6     27.8194
      3.15        3.75      76.791
      3.15         3.9     145.204
      3.15        4.05     207.657
      3.15         4.2     242.291
      3.15        4.35     294.243
      3.15         4.5     400.181
      3.15        4.65     520.043
      3.15         4.8     608.841
