# Supplementary material for: Free energies of membrane stalk formation from a lipidomics perspective
Source: Nat Commun. 2021 Nov 15;12:6594. doi: 10.1038/s41467-021-26924-2 (PMC8593120; doi:10.1038/s41467-021-26924-2)
Supplement: Supplementary file 4 — Source Data [file 41467_2021_26924_MOESM4_ESM.zip › SI_data/Fig6/densities-POPC_DPSM_60_40/dens_POPC_sym.xvg]

     -14.925         -7.5            0
     -14.925        -7.35            0
     -14.925         -7.2            0
     -14.925        -7.05            0
     -14.925         -6.9            0
     -14.925        -6.75            0
     -14.925         -6.6            0
     -14.925        -6.45            0
     -14.925         -6.3            0
     -14.925        -6.15            0
     -14.925           -6            0
     -14.925        -5.85            0
     -14.925         -5.7            0
     -14.925        -5.55            0
     -14.925         -5.4            0
     -14.925        -5.25            0
     -14.925         -5.1            0
     -14.925        -4.95            0
     -14.925         -4.8            0
     -14.925        -4.65            0
     -14.925         -4.5            0
     -14.925        -4.35            0
     -14.925         -4.2            0
     -14.925        -4.05            0
     -14.925         -3.9            0
     -14.925        -3.75            0
     -14.925         -3.6            0
     -14.925        -3.45            0
     -14.925         -3.3            0
     -14.925        -3.15            0
     -14.925           -3            0
     -14.925        -2.85            0
     -14.925         -2.7            0
     -14.925        -2.55            0
     -14.925         -2.4            0
     -14.925        -2.25            0
     -14.925         -2.1            0
     -14.925        -1.95            0
     -14.925         -1.8            0
     -14.925        -1.65            0
     -14.925         -1.5            0
     -14.925        -1.35            0
     -14.925         -1.2            0
     -14.925        -1.05            0
     -14.925         -0.9            0
     -14.925        -0.75            0
     -14.925         -0.6            0
     -14.925        -0.45            0
     -14.925         -0.3            0
     -14.925        -0.15            0
     -14.925 -1.78814e-07            0
     -14.925         0.15            0
     -14.925          0.3            0
     -14.925         0.45            0
     -14.925          0.6            0
     -14.925         0.75            0
     -14.925          0.9            0
     -14.925         1.05            0
     -14.925          1.2            0
     -14.925         1.35            0
     -14.925          1.5            0
     -14.925         1.65            0
     -14.925          1.8            0
     -14.925         1.95            0
     -14.925          2.1            0
     -14.925         2.25            0
     -14.925          2.4            0
     -14.925         2.55            0
     -14.925          2.7            0
     -14.925         2.85            0
     -14.925            3            0
     -14.925         3.15            0
     -14.925          3.3            0
     -14.925         3.45            0
     -14.925          3.6            0
     -14.925         3.75            0
     -14.925          3.9            0
     -14.925         4.05            0
     -14.925          4.2            0
     -14.925         4.35            0
     -14.925          4.5            0
     -14.925         4.65            0
     -14.925          4.8            0
     -14.925         4.95            0
     -14.925          5.1            0
     -14.925         5.25            0
     -14.925          5.4            0
     -14.925         5.55            0
     -14.925          5.7            0
     -14.925         5.85            0
     -14.925            6            0
     -14.925         6.15            0
     -14.925          6.3            0
     -14.925         6.45            0
     -14.925          6.6            0
     -14.925         6.75            0
     -14.925          6.9            0
     -14.925         7.05            0
     -14.925          7.2            0
     -14.925         7.35            0

     -14.775         -7.5            0
     -14.775        -7.35            0
     -14.775         -7.2            0
     -14.775        -7.05            0
     -14.775         -6.9            0
     -14.775        -6.75            0
     -14.775         -6.6            0
     -14.775        -6.45            0
     -14.775         -6.3            0
     -14.775        -6.15            0
     -14.775           -6            0
     -14.775        -5.85            0
     -14.775         -5.7            0
     -14.775        -5.55            0
     -14.775         -5.4            0
     -14.775        -5.25            0
     -14.775         -5.1            0
     -14.775        -4.95            0
     -14.775         -4.8            0
     -14.775        -4.65            0
     -14.775         -4.5            0
     -14.775        -4.35            0
     -14.775         -4.2            0
     -14.775        -4.05            0
     -14.775         -3.9            0
     -14.775        -3.75            0
     -14.775         -3.6            0
     -14.775        -3.45            0
     -14.775         -3.3            0
     -14.775        -3.15            0
     -14.775           -3            0
     -14.775        -2.85            0
     -14.775         -2.7            0
     -14.775        -2.55            0
     -14.775         -2.4            0
     -14.775        -2.25            0
     -14.775         -2.1            0
     -14.775        -1.95            0
     -14.775         -1.8            0
     -14.775        -1.65            0
     -14.775         -1.5            0
     -14.775        -1.35            0
     -14.775         -1.2            0
     -14.775        -1.05            0
     -14.775         -0.9            0
     -14.775        -0.75            0
     -14.775         -0.6            0
     -14.775        -0.45            0
     -14.775         -0.3            0
     -14.775        -0.15            0
     -14.775 -1.78814e-07            0
     -14.775         0.15            0
     -14.775          0.3            0
     -14.775         0.45            0
     -14.775          0.6            0
     -14.775         0.75            0
     -14.775          0.9            0
     -14.775         1.05            0
     -14.775          1.2            0
     -14.775         1.35            0
     -14.775          1.5            0
     -14.775         1.65            0
     -14.775          1.8            0
     -14.775         1.95            0
     -14.775          2.1            0
     -14.775         2.25            0
     -14.775          2.4            0
     -14.775         2.55            0
     -14.775          2.7            0
     -14.775         2.85            0
     -14.775            3            0
     -14.775         3.15            0
     -14.775          3.3            0
     -14.775         3.45            0
     -14.775          3.6            0
     -14.775         3.75            0
     -14.775          3.9            0
     -14.775         4.05            0
     -14.775          4.2            0
     -14.775         4.35            0
     -14.775          4.5            0
     -14.775         4.65            0
     -14.775          4.8            0
     -14.775         4.95            0
     -14.775          5.1            0
     -14.775         5.25            0
     -14.775          5.4            0
     -14.775         5.55            0
     -14.775          5.7            0
     -14.775         5.85            0
     -14.775            6            0
     -14.775         6.15            0
     -14.775          6.3            0
     -14.775         6.45            0
     -14.775          6.6            0
     -14.775         6.75            0
     -14.775          6.9            0
     -14.775         7.05            0
     -14.775          7.2            0
     -14.775         7.35            0

     -14.625         -7.5            0
     -14.625        -7.35            0
     -14.625         -7.2            0
     -14.625        -7.05            0
     -14.625         -6.9            0
     -14.625        -6.75            0
     -14.625         -6.6            0
     -14.625        -6.45            0
     -14.625         -6.3            0
     -14.625        -6.15            0
     -14.625           -6            0
     -14.625        -5.85            0
     -14.625         -5.7            0
     -14.625        -5.55            0
     -14.625         -5.4            0
     -14.625        -5.25            0
     -14.625         -5.1            0
     -14.625        -4.95            0
     -14.625         -4.8            0
     -14.625        -4.65            0
     -14.625         -4.5            0
     -14.625        -4.35            0
     -14.625         -4.2            0
     -14.625        -4.05            0
     -14.625         -3.9            0
     -14.625        -3.75            0
     -14.625         -3.6            0
     -14.625        -3.45            0
     -14.625         -3.3            0
     -14.625        -3.15            0
     -14.625           -3            0
     -14.625        -2.85            0
     -14.625         -2.7            0
     -14.625        -2.55            0
     -14.625         -2.4            0
     -14.625        -2.25            0
     -14.625         -2.1            0
     -14.625        -1.95            0
     -14.625         -1.8            0
     -14.625        -1.65            0
     -14.625         -1.5            0
     -14.625        -1.35            0
     -14.625         -1.2            0
     -14.625        -1.05            0
     -14.625         -0.9            0
     -14.625        -0.75            0
     -14.625         -0.6            0
     -14.625        -0.45            0
     -14.625         -0.3            0
     -14.625        -0.15            0
     -14.625 -1.78814e-07            0
     -14.625         0.15            0
     -14.625          0.3            0
     -14.625         0.45            0
     -14.625          0.6            0
     -14.625         0.75            0
     -14.625          0.9            0
     -14.625         1.05            0
     -14.625          1.2            0
     -14.625         1.35            0
     -14.625          1.5            0
     -14.625         1.65            0
     -14.625          1.8            0
     -14.625         1.95            0
     -14.625          2.1            0
     -14.625         2.25            0
     -14.625          2.4            0
     -14.625         2.55            0
     -14.625          2.7            0
     -14.625         2.85            0
     -14.625            3            0
     -14.625         3.15            0
     -14.625          3.3            0
     -14.625         3.45            0
     -14.625          3.6            0
     -14.625         3.75            0
     -14.625          3.9            0
     -14.625         4.05            0
     -14.625          4.2            0
     -14.625         4.35            0
     -14.625          4.5            0
     -14.625         4.65            0
     -14.625          4.8            0
     -14.625         4.95            0
     -14.625          5.1            0
     -14.625         5.25            0
     -14.625          5.4            0
     -14.625         5.55            0
     -14.625          5.7            0
     -14.625         5.85            0
     -14.625            6            0
     -14.625         6.15            0
     -14.625          6.3            0
     -14.625         6.45            0
     -14.625          6.6            0
     -14.625         6.75            0
     -14.625          6.9            0
     -14.625         7.05            0
     -14.625          7.2            0
     -14.625         7.35            0

     -14.475         -7.5            0
     -14.475        -7.35            0
     -14.475         -7.2            0
     -14.475        -7.05            0
     -14.475         -6.9            0
     -14.475        -6.75            0
     -14.475         -6.6            0
     -14.475        -6.45            0
     -14.475         -6.3            0
     -14.475        -6.15            0
     -14.475           -6            0
     -14.475        -5.85            0
     -14.475         -5.7            0
     -14.475        -5.55            0
     -14.475         -5.4            0
     -14.475        -5.25            0
     -14.475         -5.1            0
     -14.475        -4.95            0
     -14.475         -4.8            0
     -14.475        -4.65            0
     -14.475         -4.5            0
     -14.475        -4.35            0
     -14.475         -4.2            0
     -14.475        -4.05            0
     -14.475         -3.9            0
     -14.475        -3.75            0
     -14.475         -3.6            0
     -14.475        -3.45            0
     -14.475         -3.3            0
     -14.475        -3.15            0
     -14.475           -3            0
     -14.475        -2.85            0
     -14.475         -2.7            0
     -14.475        -2.55            0
     -14.475         -2.4            0
     -14.475        -2.25            0
     -14.475         -2.1            0
     -14.475        -1.95            0
     -14.475         -1.8            0
     -14.475        -1.65            0
     -14.475         -1.5            0
     -14.475        -1.35            0
     -14.475         -1.2            0
     -14.475        -1.05            0
     -14.475         -0.9            0
     -14.475        -0.75            0
     -14.475         -0.6            0
     -14.475        -0.45            0
     -14.475         -0.3            0
     -14.475        -0.15            0
     -14.475 -1.78814e-07            0
     -14.475         0.15            0
     -14.475          0.3            0
     -14.475         0.45            0
     -14.475          0.6            0
     -14.475         0.75            0
     -14.475          0.9            0
     -14.475         1.05            0
     -14.475          1.2            0
     -14.475         1.35            0
     -14.475          1.5            0
     -14.475         1.65            0
     -14.475          1.8            0
     -14.475         1.95            0
     -14.475          2.1            0
     -14.475         2.25            0
     -14.475          2.4            0
     -14.475         2.55            0
     -14.475          2.7            0
     -14.475         2.85            0
     -14.475            3            0
     -14.475         3.15            0
     -14.475          3.3            0
     -14.475         3.45            0
     -14.475          3.6            0
     -14.475         3.75            0
     -14.475          3.9            0
     -14.475         4.05            0
     -14.475          4.2            0
     -14.475         4.35            0
     -14.475          4.5            0
     -14.475         4.65            0
     -14.475          4.8            0
     -14.475         4.95            0
     -14.475          5.1            0
     -14.475         5.25            0
     -14.475          5.4            0
     -14.475         5.55            0
     -14.475          5.7            0
     -14.475         5.85            0
     -14.475            6            0
     -14.475         6.15            0
     -14.475          6.3            0
     -14.475         6.45            0
     -14.475          6.6            0
     -14.475         6.75            0
     -14.475          6.9            0
     -14.475         7.05            0
     -14.475          7.2            0
     -14.475         7.35            0

     -14.325         -7.5            0
     -14.325        -7.35            0
     -14.325         -7.2            0
     -14.325        -7.05            0
     -14.325         -6.9            0
     -14.325        -6.75            0
     -14.325         -6.6            0
     -14.325        -6.45            0
     -14.325         -6.3            0
     -14.325        -6.15            0
     -14.325           -6            0
     -14.325        -5.85            0
     -14.325         -5.7            0
     -14.325        -5.55            0
     -14.325         -5.4            0
     -14.325        -5.25            0
     -14.325         -5.1            0
     -14.325        -4.95            0
     -14.325         -4.8            0
     -14.325        -4.65            0
     -14.325         -4.5            0
     -14.325        -4.35            0
     -14.325         -4.2            0
     -14.325        -4.05            0
     -14.325         -3.9            0
     -14.325        -3.75            0
     -14.325         -3.6            0
     -14.325        -3.45            0
     -14.325         -3.3            0
     -14.325        -3.15            0
     -14.325           -3            0
     -14.325        -2.85            0
     -14.325         -2.7            0
     -14.325        -2.55            0
     -14.325         -2.4            0
     -14.325        -2.25            0
     -14.325         -2.1            0
     -14.325        -1.95            0
     -14.325         -1.8            0
     -14.325        -1.65            0
     -14.325         -1.5            0
     -14.325        -1.35            0
     -14.325         -1.2            0
     -14.325        -1.05            0
     -14.325         -0.9            0
     -14.325        -0.75            0
     -14.325         -0.6            0
     -14.325        -0.45            0
     -14.325         -0.3            0
     -14.325        -0.15            0
     -14.325 -1.78814e-07            0
     -14.325         0.15            0
     -14.325          0.3            0
     -14.325         0.45            0
     -14.325          0.6            0
     -14.325         0.75            0
     -14.325          0.9            0
     -14.325         1.05            0
     -14.325          1.2            0
     -14.325         1.35            0
     -14.325          1.5            0
     -14.325         1.65            0
     -14.325          1.8            0
     -14.325         1.95            0
     -14.325          2.1            0
     -14.325         2.25            0
     -14.325          2.4            0
     -14.325         2.55            0
     -14.325          2.7            0
     -14.325         2.85            0
     -14.325            3            0
     -14.325         3.15            0
     -14.325          3.3            0
     -14.325         3.45            0
     -14.325          3.6            0
     -14.325         3.75            0
     -14.325          3.9            0
     -14.325         4.05            0
     -14.325          4.2            0
     -14.325         4.35            0
     -14.325          4.5            0
     -14.325         4.65            0
     -14.325          4.8            0
     -14.325         4.95            0
     -14.325          5.1            0
     -14.325         5.25            0
     -14.325          5.4            0
     -14.325         5.55            0
     -14.325          5.7            0
     -14.325         5.85            0
     -14.325            6            0
     -14.325         6.15            0
     -14.325          6.3            0
     -14.325         6.45            0
     -14.325          6.6            0
     -14.325         6.75            0
     -14.325          6.9            0
     -14.325         7.05            0
     -14.325          7.2            0
     -14.325         7.35            0

     -14.175         -7.5            0
     -14.175        -7.35            0
     -14.175         -7.2            0
     -14.175        -7.05            0
     -14.175         -6.9            0
     -14.175        -6.75            0
     -14.175         -6.6            0
     -14.175        -6.45            0
     -14.175         -6.3            0
     -14.175        -6.15            0
     -14.175           -6            0
     -14.175        -5.85            0
     -14.175         -5.7            0
     -14.175        -5.55            0
     -14.175         -5.4            0
     -14.175        -5.25            0
     -14.175         -5.1            0
     -14.175        -4.95            0
     -14.175         -4.8            0
     -14.175        -4.65            0
     -14.175         -4.5            0
     -14.175        -4.35            0
     -14.175         -4.2            0
     -14.175        -4.05            0
     -14.175         -3.9            0
     -14.175        -3.75            0
     -14.175         -3.6            0
     -14.175        -3.45            0
     -14.175         -3.3            0
     -14.175        -3.15            0
     -14.175           -3            0
     -14.175        -2.85            0
     -14.175         -2.7            0
     -14.175        -2.55            0
     -14.175         -2.4            0
     -14.175        -2.25            0
     -14.175         -2.1            0
     -14.175        -1.95            0
     -14.175         -1.8            0
     -14.175        -1.65            0
     -14.175         -1.5            0
     -14.175        -1.35            0
     -14.175         -1.2            0
     -14.175        -1.05            0
     -14.175         -0.9            0
     -14.175        -0.75            0
     -14.175         -0.6            0
     -14.175        -0.45            0
     -14.175         -0.3            0
     -14.175        -0.15            0
     -14.175 -1.78814e-07            0
     -14.175         0.15            0
     -14.175          0.3            0
     -14.175         0.45            0
     -14.175          0.6            0
     -14.175         0.75            0
     -14.175          0.9            0
     -14.175         1.05            0
     -14.175          1.2            0
     -14.175         1.35            0
     -14.175          1.5            0
     -14.175         1.65            0
     -14.175          1.8            0
     -14.175         1.95            0
     -14.175          2.1            0
     -14.175         2.25            0
     -14.175          2.4            0
     -14.175         2.55            0
     -14.175          2.7            0
     -14.175         2.85            0
     -14.175            3            0
     -14.175         3.15            0
     -14.175          3.3            0
     -14.175         3.45            0
     -14.175          3.6            0
     -14.175         3.75            0
     -14.175          3.9            0
     -14.175         4.05            0
     -14.175          4.2            0
     -14.175         4.35            0
     -14.175          4.5            0
     -14.175         4.65            0
     -14.175          4.8            0
     -14.175         4.95            0
     -14.175          5.1            0
     -14.175         5.25            0
     -14.175          5.4            0
     -14.175         5.55            0
     -14.175          5.7            0
     -14.175         5.85            0
     -14.175            6            0
     -14.175         6.15            0
     -14.175          6.3            0
     -14.175         6.45            0
     -14.175          6.6            0
     -14.175         6.75            0
     -14.175          6.9            0
     -14.175         7.05            0
     -14.175          7.2            0
     -14.175         7.35            0

     -14.025         -7.5            0
     -14.025        -7.35            0
     -14.025         -7.2            0
     -14.025        -7.05            0
     -14.025         -6.9            0
     -14.025        -6.75            0
     -14.025         -6.6            0
     -14.025        -6.45            0
     -14.025         -6.3            0
     -14.025        -6.15            0
     -14.025           -6            0
     -14.025        -5.85            0
     -14.025         -5.7            0
     -14.025        -5.55            0
     -14.025         -5.4            0
     -14.025        -5.25            0
     -14.025         -5.1            0
     -14.025        -4.95            0
     -14.025         -4.8            0
     -14.025        -4.65            0
     -14.025         -4.5            0
     -14.025        -4.35            0
     -14.025         -4.2            0
     -14.025        -4.05            0
     -14.025         -3.9            0
     -14.025        -3.75            0
     -14.025         -3.6            0
     -14.025        -3.45            0
     -14.025         -3.3            0
     -14.025        -3.15            0
     -14.025           -3            0
     -14.025        -2.85            0
     -14.025         -2.7            0
     -14.025        -2.55            0
     -14.025         -2.4            0
     -14.025        -2.25            0
     -14.025         -2.1            0
     -14.025        -1.95            0
     -14.025         -1.8            0
     -14.025        -1.65            0
     -14.025         -1.5            0
     -14.025        -1.35            0
     -14.025         -1.2            0
     -14.025        -1.05            0
     -14.025         -0.9            0
     -14.025        -0.75            0
     -14.025         -0.6            0
     -14.025        -0.45            0
     -14.025         -0.3            0
     -14.025        -0.15            0
     -14.025 -1.78814e-07            0
     -14.025         0.15            0
     -14.025          0.3            0
     -14.025         0.45            0
     -14.025          0.6            0
     -14.025         0.75            0
     -14.025          0.9            0
     -14.025         1.05            0
     -14.025          1.2            0
     -14.025         1.35            0
     -14.025          1.5            0
     -14.025         1.65            0
     -14.025          1.8            0
     -14.025         1.95            0
     -14.025          2.1            0
     -14.025         2.25            0
     -14.025          2.4            0
     -14.025         2.55            0
     -14.025          2.7            0
     -14.025         2.85            0
     -14.025            3            0
     -14.025         3.15            0
     -14.025          3.3            0
     -14.025         3.45            0
     -14.025          3.6            0
     -14.025         3.75            0
     -14.025          3.9            0
     -14.025         4.05            0
     -14.025          4.2            0
     -14.025         4.35            0
     -14.025          4.5            0
     -14.025         4.65            0
     -14.025          4.8            0
     -14.025         4.95            0
     -14.025          5.1            0
     -14.025         5.25            0
     -14.025          5.4            0
     -14.025         5.55            0
     -14.025          5.7            0
     -14.025         5.85            0
     -14.025            6            0
     -14.025         6.15            0
     -14.025          6.3            0
     -14.025         6.45            0
     -14.025          6.6            0
     -14.025         6.75            0
     -14.025          6.9            0
     -14.025         7.05            0
     -14.025          7.2            0
     -14.025         7.35            0

     -13.875         -7.5            0
     -13.875        -7.35            0
     -13.875         -7.2            0
     -13.875        -7.05            0
     -13.875         -6.9            0
     -13.875        -6.75            0
     -13.875         -6.6            0
     -13.875        -6.45            0
     -13.875         -6.3            0
     -13.875        -6.15            0
     -13.875           -6            0
     -13.875        -5.85            0
     -13.875         -5.7            0
     -13.875        -5.55            0
     -13.875         -5.4            0
     -13.875        -5.25            0
     -13.875         -5.1            0
     -13.875        -4.95            0
     -13.875         -4.8            0
     -13.875        -4.65            0
     -13.875         -4.5            0
     -13.875        -4.35            0
     -13.875         -4.2            0
     -13.875        -4.05            0
     -13.875         -3.9            0
     -13.875        -3.75            0
     -13.875         -3.6            0
     -13.875        -3.45            0
     -13.875         -3.3            0
     -13.875        -3.15            0
     -13.875           -3            0
     -13.875        -2.85            0
     -13.875         -2.7            0
     -13.875        -2.55            0
     -13.875         -2.4            0
     -13.875        -2.25            0
     -13.875         -2.1            0
     -13.875        -1.95            0
     -13.875         -1.8            0
     -13.875        -1.65            0
     -13.875         -1.5            0
     -13.875        -1.35            0
     -13.875         -1.2            0
     -13.875        -1.05            0
     -13.875         -0.9            0
     -13.875        -0.75            0
     -13.875         -0.6            0
     -13.875        -0.45            0
     -13.875         -0.3            0
     -13.875        -0.15            0
     -13.875 -1.78814e-07            0
     -13.875         0.15            0
     -13.875          0.3            0
     -13.875         0.45            0
     -13.875          0.6            0
     -13.875         0.75            0
     -13.875          0.9            0
     -13.875         1.05            0
     -13.875          1.2            0
     -13.875         1.35            0
     -13.875          1.5            0
     -13.875         1.65            0
     -13.875          1.8            0
     -13.875         1.95            0
     -13.875          2.1            0
     -13.875         2.25            0
     -13.875          2.4            0
     -13.875         2.55            0
     -13.875          2.7            0
     -13.875         2.85            0
     -13.875            3            0
     -13.875         3.15            0
     -13.875          3.3            0
     -13.875         3.45            0
     -13.875          3.6            0
     -13.875         3.75            0
     -13.875          3.9            0
     -13.875         4.05            0
     -13.875          4.2            0
     -13.875         4.35            0
     -13.875          4.5            0
     -13.875         4.65            0
     -13.875          4.8            0
     -13.875         4.95            0
     -13.875          5.1            0
     -13.875         5.25            0
     -13.875          5.4            0
     -13.875         5.55            0
     -13.875          5.7            0
     -13.875         5.85            0
     -13.875            6            0
     -13.875         6.15            0
     -13.875          6.3            0
     -13.875         6.45            0
     -13.875          6.6            0
     -13.875         6.75            0
     -13.875          6.9            0
     -13.875         7.05            0
     -13.875          7.2            0
     -13.875         7.35            0

     -13.725         -7.5            0
     -13.725        -7.35            0
     -13.725         -7.2            0
     -13.725        -7.05            0
     -13.725         -6.9            0
     -13.725        -6.75            0
     -13.725         -6.6            0
     -13.725        -6.45            0
     -13.725         -6.3            0
     -13.725        -6.15            0
     -13.725           -6            0
     -13.725        -5.85            0
     -13.725         -5.7            0
     -13.725        -5.55            0
     -13.725         -5.4            0
     -13.725        -5.25            0
     -13.725         -5.1            0
     -13.725        -4.95            0
     -13.725         -4.8            0
     -13.725        -4.65            0
     -13.725         -4.5            0
     -13.725        -4.35            0
     -13.725         -4.2            0
     -13.725        -4.05            0
     -13.725         -3.9            0
     -13.725        -3.75            0
     -13.725         -3.6            0
     -13.725        -3.45            0
     -13.725         -3.3            0
     -13.725        -3.15            0
     -13.725           -3            0
     -13.725        -2.85            0
     -13.725         -2.7            0
     -13.725        -2.55            0
     -13.725         -2.4            0
     -13.725        -2.25            0
     -13.725         -2.1            0
     -13.725        -1.95            0
     -13.725         -1.8            0
     -13.725        -1.65            0
     -13.725         -1.5            0
     -13.725        -1.35            0
     -13.725         -1.2            0
     -13.725        -1.05            0
     -13.725         -0.9            0
     -13.725        -0.75            0
     -13.725         -0.6            0
     -13.725        -0.45            0
     -13.725         -0.3            0
     -13.725        -0.15            0
     -13.725 -1.78814e-07            0
     -13.725         0.15            0
     -13.725          0.3            0
     -13.725         0.45            0
     -13.725          0.6            0
     -13.725         0.75            0
     -13.725          0.9            0
     -13.725         1.05            0
     -13.725          1.2            0
     -13.725         1.35            0
     -13.725          1.5            0
     -13.725         1.65            0
     -13.725          1.8            0
     -13.725         1.95            0
     -13.725          2.1            0
     -13.725         2.25            0
     -13.725          2.4            0
     -13.725         2.55            0
     -13.725          2.7            0
     -13.725         2.85            0
     -13.725            3            0
     -13.725         3.15            0
     -13.725          3.3            0
     -13.725         3.45            0
     -13.725          3.6            0
     -13.725         3.75            0
     -13.725          3.9            0
     -13.725         4.05            0
     -13.725          4.2            0
     -13.725         4.35            0
     -13.725          4.5            0
     -13.725         4.65            0
     -13.725          4.8            0
     -13.725         4.95            0
     -13.725          5.1            0
     -13.725         5.25            0
     -13.725          5.4            0
     -13.725         5.55            0
     -13.725          5.7            0
     -13.725         5.85            0
     -13.725            6            0
     -13.725         6.15            0
     -13.725          6.3            0
     -13.725         6.45            0
     -13.725          6.6            0
     -13.725         6.75            0
     -13.725          6.9            0
     -13.725         7.05            0
     -13.725          7.2            0
     -13.725         7.35            0

     -13.575         -7.5            0
     -13.575        -7.35            0
     -13.575         -7.2            0
     -13.575        -7.05            0
     -13.575         -6.9            0
     -13.575        -6.75            0
     -13.575         -6.6            0
     -13.575        -6.45            0
     -13.575         -6.3            0
     -13.575        -6.15            0
     -13.575           -6            0
     -13.575        -5.85            0
     -13.575         -5.7            0
     -13.575        -5.55            0
     -13.575         -5.4            0
     -13.575        -5.25            0
     -13.575         -5.1            0
     -13.575        -4.95            0
     -13.575         -4.8            0
     -13.575        -4.65            0
     -13.575         -4.5            0
     -13.575        -4.35            0
     -13.575         -4.2            0
     -13.575        -4.05            0
     -13.575         -3.9            0
     -13.575        -3.75            0
     -13.575         -3.6            0
     -13.575        -3.45            0
     -13.575         -3.3            0
     -13.575        -3.15            0
     -13.575           -3            0
     -13.575        -2.85            0
     -13.575         -2.7            0
     -13.575        -2.55            0
     -13.575         -2.4            0
     -13.575        -2.25            0
     -13.575         -2.1            0
     -13.575        -1.95            0
     -13.575         -1.8            0
     -13.575        -1.65            0
     -13.575         -1.5            0
     -13.575        -1.35            0
     -13.575         -1.2            0
     -13.575        -1.05            0
     -13.575         -0.9            0
     -13.575        -0.75            0
     -13.575         -0.6            0
     -13.575        -0.45            0
     -13.575         -0.3            0
     -13.575        -0.15            0
     -13.575 -1.78814e-07            0
     -13.575         0.15            0
     -13.575          0.3            0
     -13.575         0.45            0
     -13.575          0.6            0
     -13.575         0.75            0
     -13.575          0.9            0
     -13.575         1.05            0
     -13.575          1.2            0
     -13.575         1.35            0
     -13.575          1.5            0
     -13.575         1.65            0
     -13.575          1.8            0
     -13.575         1.95            0
     -13.575          2.1            0
     -13.575         2.25            0
     -13.575          2.4            0
     -13.575         2.55            0
     -13.575          2.7            0
     -13.575         2.85            0
     -13.575            3            0
     -13.575         3.15            0
     -13.575          3.3            0
     -13.575         3.45            0
     -13.575          3.6            0
     -13.575         3.75            0
     -13.575          3.9            0
     -13.575         4.05            0
     -13.575          4.2            0
     -13.575         4.35            0
     -13.575          4.5            0
     -13.575         4.65            0
     -13.575          4.8            0
     -13.575         4.95            0
     -13.575          5.1            0
     -13.575         5.25            0
     -13.575          5.4            0
     -13.575         5.55            0
     -13.575          5.7            0
     -13.575         5.85            0
     -13.575            6            0
     -13.575         6.15            0
     -13.575          6.3            0
     -13.575         6.45            0
     -13.575          6.6            0
     -13.575         6.75            0
     -13.575          6.9            0
     -13.575         7.05            0
     -13.575          7.2            0
     -13.575         7.35            0

     -13.425         -7.5            0
     -13.425        -7.35            0
     -13.425         -7.2            0
     -13.425        -7.05            0
     -13.425         -6.9            0
     -13.425        -6.75            0
     -13.425         -6.6            0
     -13.425        -6.45            0
     -13.425         -6.3            0
     -13.425        -6.15            0
     -13.425           -6            0
     -13.425        -5.85            0
     -13.425         -5.7            0
     -13.425        -5.55            0
     -13.425         -5.4            0
     -13.425        -5.25            0
     -13.425         -5.1            0
     -13.425        -4.95            0
     -13.425         -4.8            0
     -13.425        -4.65            0
     -13.425         -4.5            0
     -13.425        -4.35            0
     -13.425         -4.2            0
     -13.425        -4.05            0
     -13.425         -3.9            0
     -13.425        -3.75            0
     -13.425         -3.6            0
     -13.425        -3.45            0
     -13.425         -3.3            0
     -13.425        -3.15            0
     -13.425           -3            0
     -13.425        -2.85            0
     -13.425         -2.7            0
     -13.425        -2.55            0
     -13.425         -2.4            0
     -13.425        -2.25            0
     -13.425         -2.1            0
     -13.425        -1.95            0
     -13.425         -1.8            0
     -13.425        -1.65            0
     -13.425         -1.5            0
     -13.425        -1.35            0
     -13.425         -1.2            0
     -13.425        -1.05            0
     -13.425         -0.9            0
     -13.425        -0.75            0
     -13.425         -0.6            0
     -13.425        -0.45            0
     -13.425         -0.3            0
     -13.425        -0.15            0
     -13.425 -1.78814e-07            0
     -13.425         0.15            0
     -13.425          0.3            0
     -13.425         0.45            0
     -13.425          0.6            0
     -13.425         0.75            0
     -13.425          0.9            0
     -13.425         1.05            0
     -13.425          1.2            0
     -13.425         1.35            0
     -13.425          1.5            0
     -13.425         1.65            0
     -13.425          1.8            0
     -13.425         1.95            0
     -13.425          2.1            0
     -13.425         2.25            0
     -13.425          2.4            0
     -13.425         2.55            0
     -13.425          2.7            0
     -13.425         2.85            0
     -13.425            3            0
     -13.425         3.15            0
     -13.425          3.3            0
     -13.425         3.45            0
     -13.425          3.6            0
     -13.425         3.75            0
     -13.425          3.9            0
     -13.425         4.05            0
     -13.425          4.2            0
     -13.425         4.35            0
     -13.425          4.5            0
     -13.425         4.65            0
     -13.425          4.8            0
     -13.425         4.95            0
     -13.425          5.1            0
     -13.425         5.25            0
     -13.425          5.4            0
     -13.425         5.55            0
     -13.425          5.7            0
     -13.425         5.85            0
     -13.425            6            0
     -13.425         6.15            0
     -13.425          6.3            0
     -13.425         6.45            0
     -13.425          6.6            0
     -13.425         6.75            0
     -13.425          6.9            0
     -13.425         7.05            0
     -13.425          7.2            0
     -13.425         7.35            0

     -13.275         -7.5            0
     -13.275        -7.35            0
     -13.275         -7.2            0
     -13.275        -7.05            0
     -13.275         -6.9            0
     -13.275        -6.75            0
     -13.275         -6.6            0
     -13.275        -6.45            0
     -13.275         -6.3            0
     -13.275        -6.15            0
     -13.275           -6            0
     -13.275        -5.85            0
     -13.275         -5.7            0
     -13.275        -5.55            0
     -13.275         -5.4            0
     -13.275        -5.25            0
     -13.275         -5.1            0
     -13.275        -4.95            0
     -13.275         -4.8            0
     -13.275        -4.65            0
     -13.275         -4.5            0
     -13.275        -4.35            0
     -13.275         -4.2            0
     -13.275        -4.05            0
     -13.275         -3.9            0
     -13.275        -3.75            0
     -13.275         -3.6            0
     -13.275        -3.45            0
     -13.275         -3.3            0
     -13.275        -3.15            0
     -13.275           -3            0
     -13.275        -2.85            0
     -13.275         -2.7            0
     -13.275        -2.55            0
     -13.275         -2.4            0
     -13.275        -2.25            0
     -13.275         -2.1            0
     -13.275        -1.95            0
     -13.275         -1.8            0
     -13.275        -1.65            0
     -13.275         -1.5            0
     -13.275        -1.35            0
     -13.275         -1.2            0
     -13.275        -1.05            0
     -13.275         -0.9            0
     -13.275        -0.75            0
     -13.275         -0.6            0
     -13.275        -0.45            0
     -13.275         -0.3            0
     -13.275        -0.15            0
     -13.275 -1.78814e-07            0
     -13.275         0.15            0
     -13.275          0.3            0
     -13.275         0.45            0
     -13.275          0.6            0
     -13.275         0.75            0
     -13.275          0.9            0
     -13.275         1.05            0
     -13.275          1.2            0
     -13.275         1.35            0
     -13.275          1.5            0
     -13.275         1.65            0
     -13.275          1.8            0
     -13.275         1.95            0
     -13.275          2.1            0
     -13.275         2.25            0
     -13.275          2.4            0
     -13.275         2.55            0
     -13.275          2.7            0
     -13.275         2.85            0
     -13.275            3            0
     -13.275         3.15            0
     -13.275          3.3            0
     -13.275         3.45            0
     -13.275          3.6            0
     -13.275         3.75            0
     -13.275          3.9            0
     -13.275         4.05            0
     -13.275          4.2            0
     -13.275         4.35            0
     -13.275          4.5            0
     -13.275         4.65            0
     -13.275          4.8            0
     -13.275         4.95            0
     -13.275          5.1            0
     -13.275         5.25            0
     -13.275          5.4            0
     -13.275         5.55            0
     -13.275          5.7            0
     -13.275         5.85            0
     -13.275            6            0
     -13.275         6.15            0
     -13.275          6.3            0
     -13.275         6.45            0
     -13.275          6.6            0
     -13.275         6.75            0
     -13.275          6.9            0
     -13.275         7.05            0
     -13.275          7.2            0
     -13.275         7.35            0

     -13.125         -7.5            0
     -13.125        -7.35            0
     -13.125         -7.2            0
     -13.125        -7.05            0
     -13.125         -6.9            0
     -13.125        -6.75            0
     -13.125         -6.6            0
     -13.125        -6.45            0
     -13.125         -6.3            0
     -13.125        -6.15            0
     -13.125           -6            0
     -13.125        -5.85            0
     -13.125         -5.7            0
     -13.125        -5.55            0
     -13.125         -5.4            0
     -13.125        -5.25            0
     -13.125         -5.1            0
     -13.125        -4.95            0
     -13.125         -4.8            0
     -13.125        -4.65            0
     -13.125         -4.5            0
     -13.125        -4.35            0
     -13.125         -4.2            0
     -13.125        -4.05            0
     -13.125         -3.9            0
     -13.125        -3.75            0
     -13.125         -3.6            0
     -13.125        -3.45            0
     -13.125         -3.3            0
     -13.125        -3.15            0
     -13.125           -3            0
     -13.125        -2.85            0
     -13.125         -2.7            0
     -13.125        -2.55            0
     -13.125         -2.4            0
     -13.125        -2.25            0
     -13.125         -2.1            0
     -13.125        -1.95            0
     -13.125         -1.8            0
     -13.125        -1.65            0
     -13.125         -1.5            0
     -13.125        -1.35            0
     -13.125         -1.2            0
     -13.125        -1.05            0
     -13.125         -0.9            0
     -13.125        -0.75            0
     -13.125         -0.6            0
     -13.125        -0.45            0
     -13.125         -0.3            0
     -13.125        -0.15            0
     -13.125 -1.78814e-07            0
     -13.125         0.15            0
     -13.125          0.3            0
     -13.125         0.45            0
     -13.125          0.6            0
     -13.125         0.75            0
     -13.125          0.9            0
     -13.125         1.05            0
     -13.125          1.2            0
     -13.125         1.35            0
     -13.125          1.5            0
     -13.125         1.65            0
     -13.125          1.8            0
     -13.125         1.95            0
     -13.125          2.1            0
     -13.125         2.25            0
     -13.125          2.4            0
     -13.125         2.55            0
     -13.125          2.7            0
     -13.125         2.85            0
     -13.125            3            0
     -13.125         3.15            0
     -13.125          3.3            0
     -13.125         3.45            0
     -13.125          3.6            0
     -13.125         3.75            0
     -13.125          3.9            0
     -13.125         4.05            0
     -13.125          4.2            0
     -13.125         4.35            0
     -13.125          4.5            0
     -13.125         4.65            0
     -13.125          4.8            0
     -13.125         4.95            0
     -13.125          5.1            0
     -13.125         5.25            0
     -13.125          5.4            0
     -13.125         5.55            0
     -13.125          5.7            0
     -13.125         5.85            0
     -13.125            6            0
     -13.125         6.15            0
     -13.125          6.3            0
     -13.125         6.45            0
     -13.125          6.6            0
     -13.125         6.75            0
     -13.125          6.9            0
     -13.125         7.05            0
     -13.125          7.2            0
     -13.125         7.35            0

     -12.975         -7.5            0
     -12.975        -7.35            0
     -12.975         -7.2            0
     -12.975        -7.05            0
     -12.975         -6.9            0
     -12.975        -6.75            0
     -12.975         -6.6            0
     -12.975        -6.45            0
     -12.975         -6.3            0
     -12.975        -6.15            0
     -12.975           -6            0
     -12.975        -5.85            0
     -12.975         -5.7            0
     -12.975        -5.55            0
     -12.975         -5.4            0
     -12.975        -5.25            0
     -12.975         -5.1            0
     -12.975        -4.95            0
     -12.975         -4.8            0
     -12.975        -4.65            0
     -12.975         -4.5            0
     -12.975        -4.35            0
     -12.975         -4.2            0
     -12.975        -4.05            0
     -12.975         -3.9            0
     -12.975        -3.75            0
     -12.975         -3.6            0
     -12.975        -3.45            0
     -12.975         -3.3            0
     -12.975        -3.15            0
     -12.975           -3            0
     -12.975        -2.85            0
     -12.975         -2.7            0
     -12.975        -2.55            0
     -12.975         -2.4            0
     -12.975        -2.25            0
     -12.975         -2.1            0
     -12.975        -1.95            0
     -12.975         -1.8            0
     -12.975        -1.65            0
     -12.975         -1.5            0
     -12.975        -1.35            0
     -12.975         -1.2            0
     -12.975        -1.05            0
     -12.975         -0.9            0
     -12.975        -0.75            0
     -12.975         -0.6            0
     -12.975        -0.45            0
     -12.975         -0.3            0
     -12.975        -0.15            0
     -12.975 -1.78814e-07            0
     -12.975         0.15            0
     -12.975          0.3            0
     -12.975         0.45            0
     -12.975          0.6            0
     -12.975         0.75            0
     -12.975          0.9            0
     -12.975         1.05            0
     -12.975          1.2            0
     -12.975         1.35            0
     -12.975          1.5            0
     -12.975         1.65            0
     -12.975          1.8            0
     -12.975         1.95            0
     -12.975          2.1            0
     -12.975         2.25            0
     -12.975          2.4            0
     -12.975         2.55            0
     -12.975          2.7            0
     -12.975         2.85            0
     -12.975            3            0
     -12.975         3.15            0
     -12.975          3.3            0
     -12.975         3.45            0
     -12.975          3.6            0
     -12.975         3.75            0
     -12.975          3.9            0
     -12.975         4.05            0
     -12.975          4.2            0
     -12.975         4.35            0
     -12.975          4.5            0
     -12.975         4.65            0
     -12.975          4.8            0
     -12.975         4.95            0
     -12.975          5.1            0
     -12.975         5.25            0
     -12.975          5.4            0
     -12.975         5.55            0
     -12.975          5.7            0
     -12.975         5.85            0
     -12.975            6            0
     -12.975         6.15            0
     -12.975          6.3            0
     -12.975         6.45            0
     -12.975          6.6            0
     -12.975         6.75            0
     -12.975          6.9            0
     -12.975         7.05            0
     -12.975          7.2            0
     -12.975         7.35            0

     -12.825         -7.5            0
     -12.825        -7.35            0
     -12.825         -7.2            0
     -12.825        -7.05            0
     -12.825         -6.9            0
     -12.825        -6.75            0
     -12.825         -6.6            0
     -12.825        -6.45            0
     -12.825         -6.3            0
     -12.825        -6.15            0
     -12.825           -6            0
     -12.825        -5.85            0
     -12.825         -5.7            0
     -12.825        -5.55            0
     -12.825         -5.4            0
     -12.825        -5.25            0
     -12.825         -5.1            0
     -12.825        -4.95            0
     -12.825         -4.8            0
     -12.825        -4.65            0
     -12.825         -4.5            0
     -12.825        -4.35            0
     -12.825         -4.2            0
     -12.825        -4.05            0
     -12.825         -3.9            0
     -12.825        -3.75            0
     -12.825         -3.6            0
     -12.825        -3.45            0
     -12.825         -3.3            0
     -12.825        -3.15            0
     -12.825           -3            0
     -12.825        -2.85            0
     -12.825         -2.7            0
     -12.825        -2.55            0
     -12.825         -2.4            0
     -12.825        -2.25            0
     -12.825         -2.1            0
     -12.825        -1.95            0
     -12.825         -1.8            0
     -12.825        -1.65            0
     -12.825         -1.5            0
     -12.825        -1.35            0
     -12.825         -1.2            0
     -12.825        -1.05            0
     -12.825         -0.9            0
     -12.825        -0.75            0
     -12.825         -0.6            0
     -12.825        -0.45            0
     -12.825         -0.3            0
     -12.825        -0.15            0
     -12.825 -1.78814e-07            0
     -12.825         0.15            0
     -12.825          0.3            0
     -12.825         0.45            0
     -12.825          0.6            0
     -12.825         0.75            0
     -12.825          0.9            0
     -12.825         1.05            0
     -12.825          1.2            0
     -12.825         1.35            0
     -12.825          1.5            0
     -12.825         1.65            0
     -12.825          1.8            0
     -12.825         1.95            0
     -12.825          2.1            0
     -12.825         2.25            0
     -12.825          2.4            0
     -12.825         2.55            0
     -12.825          2.7            0
     -12.825         2.85            0
     -12.825            3            0
     -12.825         3.15            0
     -12.825          3.3            0
     -12.825         3.45            0
     -12.825          3.6            0
     -12.825         3.75            0
     -12.825          3.9            0
     -12.825         4.05            0
     -12.825          4.2            0
     -12.825         4.35            0
     -12.825          4.5            0
     -12.825         4.65            0
     -12.825          4.8            0
     -12.825         4.95            0
     -12.825          5.1            0
     -12.825         5.25            0
     -12.825          5.4            0
     -12.825         5.55            0
     -12.825          5.7            0
     -12.825         5.85            0
     -12.825            6            0
     -12.825         6.15            0
     -12.825          6.3            0
     -12.825         6.45            0
     -12.825          6.6            0
     -12.825         6.75            0
     -12.825          6.9            0
     -12.825         7.05            0
     -12.825          7.2            0
     -12.825         7.35            0

     -12.675         -7.5            0
     -12.675        -7.35            0
     -12.675         -7.2            0
     -12.675        -7.05            0
     -12.675         -6.9            0
     -12.675        -6.75            0
     -12.675         -6.6            0
     -12.675        -6.45            0
     -12.675         -6.3            0
     -12.675        -6.15            0
     -12.675           -6            0
     -12.675        -5.85            0
     -12.675         -5.7            0
     -12.675        -5.55            0
     -12.675         -5.4            0
     -12.675        -5.25            0
     -12.675         -5.1            0
     -12.675        -4.95            0
     -12.675         -4.8            0
     -12.675        -4.65            0
     -12.675         -4.5            0
     -12.675        -4.35            0
     -12.675         -4.2            0
     -12.675        -4.05            0
     -12.675         -3.9            0
     -12.675        -3.75            0
     -12.675         -3.6            0
     -12.675        -3.45            0
     -12.675         -3.3            0
     -12.675        -3.15            0
     -12.675           -3            0
     -12.675        -2.85            0
     -12.675         -2.7            0
     -12.675        -2.55            0
     -12.675         -2.4            0
     -12.675        -2.25            0
     -12.675         -2.1            0
     -12.675        -1.95            0
     -12.675         -1.8            0
     -12.675        -1.65            0
     -12.675         -1.5            0
     -12.675        -1.35            0
     -12.675         -1.2            0
     -12.675        -1.05            0
     -12.675         -0.9            0
     -12.675        -0.75            0
     -12.675         -0.6            0
     -12.675        -0.45            0
     -12.675         -0.3            0
     -12.675        -0.15            0
     -12.675 -1.78814e-07            0
     -12.675         0.15            0
     -12.675          0.3            0
     -12.675         0.45            0
     -12.675          0.6            0
     -12.675         0.75            0
     -12.675          0.9            0
     -12.675         1.05            0
     -12.675          1.2            0
     -12.675         1.35            0
     -12.675          1.5            0
     -12.675         1.65            0
     -12.675          1.8            0
     -12.675         1.95            0
     -12.675          2.1            0
     -12.675         2.25            0
     -12.675          2.4            0
     -12.675         2.55            0
     -12.675          2.7            0
     -12.675         2.85            0
     -12.675            3            0
     -12.675         3.15            0
     -12.675          3.3            0
     -12.675         3.45            0
     -12.675          3.6            0
     -12.675         3.75            0
     -12.675          3.9            0
     -12.675         4.05            0
     -12.675          4.2            0
     -12.675         4.35            0
     -12.675          4.5            0
     -12.675         4.65            0
     -12.675          4.8            0
     -12.675         4.95            0
     -12.675          5.1            0
     -12.675         5.25            0
     -12.675          5.4            0
     -12.675         5.55            0
     -12.675          5.7            0
     -12.675         5.85            0
     -12.675            6            0
     -12.675         6.15            0
     -12.675          6.3            0
     -12.675         6.45            0
     -12.675          6.6            0
     -12.675         6.75            0
     -12.675          6.9            0
     -12.675         7.05            0
     -12.675          7.2            0
     -12.675         7.35            0

     -12.525         -7.5            0
     -12.525        -7.35            0
     -12.525         -7.2            0
     -12.525        -7.05            0
     -12.525         -6.9            0
     -12.525        -6.75            0
     -12.525         -6.6            0
     -12.525        -6.45            0
     -12.525         -6.3            0
     -12.525        -6.15            0
     -12.525           -6            0
     -12.525        -5.85            0
     -12.525         -5.7            0
     -12.525        -5.55            0
     -12.525         -5.4            0
     -12.525        -5.25            0
     -12.525         -5.1            0
     -12.525        -4.95            0
     -12.525         -4.8            0
     -12.525        -4.65            0
     -12.525         -4.5            0
     -12.525        -4.35            0
     -12.525         -4.2            0
     -12.525        -4.05            0
     -12.525         -3.9            0
     -12.525        -3.75            0
     -12.525         -3.6            0
     -12.525        -3.45            0
     -12.525         -3.3            0
     -12.525        -3.15            0
     -12.525           -3            0
     -12.525        -2.85            0
     -12.525         -2.7            0
     -12.525        -2.55            0
     -12.525         -2.4            0
     -12.525        -2.25            0
     -12.525         -2.1            0
     -12.525        -1.95            0
     -12.525         -1.8            0
     -12.525        -1.65            0
     -12.525         -1.5            0
     -12.525        -1.35            0
     -12.525         -1.2            0
     -12.525        -1.05            0
     -12.525         -0.9            0
     -12.525        -0.75            0
     -12.525         -0.6            0
     -12.525        -0.45            0
     -12.525         -0.3            0
     -12.525        -0.15            0
     -12.525 -1.78814e-07            0
     -12.525         0.15            0
     -12.525          0.3            0
     -12.525         0.45            0
     -12.525          0.6            0
     -12.525         0.75            0
     -12.525          0.9            0
     -12.525         1.05            0
     -12.525          1.2            0
     -12.525         1.35            0
     -12.525          1.5            0
     -12.525         1.65            0
     -12.525          1.8            0
     -12.525         1.95            0
     -12.525          2.1            0
     -12.525         2.25            0
     -12.525          2.4            0
     -12.525         2.55            0
     -12.525          2.7            0
     -12.525         2.85            0
     -12.525            3            0
     -12.525         3.15            0
     -12.525          3.3            0
     -12.525         3.45            0
     -12.525          3.6            0
     -12.525         3.75            0
     -12.525          3.9            0
     -12.525         4.05            0
     -12.525          4.2            0
     -12.525         4.35            0
     -12.525          4.5            0
     -12.525         4.65            0
     -12.525          4.8            0
     -12.525         4.95            0
     -12.525          5.1            0
     -12.525         5.25            0
     -12.525          5.4            0
     -12.525         5.55            0
     -12.525          5.7            0
     -12.525         5.85            0
     -12.525            6            0
     -12.525         6.15            0
     -12.525          6.3            0
     -12.525         6.45            0
     -12.525          6.6            0
     -12.525         6.75            0
     -12.525          6.9            0
     -12.525         7.05            0
     -12.525          7.2            0
     -12.525         7.35            0

     -12.375         -7.5            0
     -12.375        -7.35            0
     -12.375         -7.2            0
     -12.375        -7.05            0
     -12.375         -6.9            0
     -12.375        -6.75            0
     -12.375         -6.6            0
     -12.375        -6.45            0
     -12.375         -6.3            0
     -12.375        -6.15            0
     -12.375           -6            0
     -12.375        -5.85            0
     -12.375         -5.7            0
     -12.375        -5.55            0
     -12.375         -5.4            0
     -12.375        -5.25            0
     -12.375         -5.1            0
     -12.375        -4.95            0
     -12.375         -4.8            0
     -12.375        -4.65            0
     -12.375         -4.5            0
     -12.375        -4.35            0
     -12.375         -4.2            0
     -12.375        -4.05            0
     -12.375         -3.9            0
     -12.375        -3.75            0
     -12.375         -3.6            0
     -12.375        -3.45            0
     -12.375         -3.3            0
     -12.375        -3.15            0
     -12.375           -3            0
     -12.375        -2.85            0
     -12.375         -2.7            0
     -12.375        -2.55            0
     -12.375         -2.4            0
     -12.375        -2.25            0
     -12.375         -2.1            0
     -12.375        -1.95            0
     -12.375         -1.8            0
     -12.375        -1.65            0
     -12.375         -1.5            0
     -12.375        -1.35            0
     -12.375         -1.2            0
     -12.375        -1.05            0
     -12.375         -0.9            0
     -12.375        -0.75            0
     -12.375         -0.6            0
     -12.375        -0.45            0
     -12.375         -0.3            0
     -12.375        -0.15            0
     -12.375 -1.78814e-07            0
     -12.375         0.15            0
     -12.375          0.3            0
     -12.375         0.45            0
     -12.375          0.6            0
     -12.375         0.75            0
     -12.375          0.9            0
     -12.375         1.05            0
     -12.375          1.2            0
     -12.375         1.35            0
     -12.375          1.5            0
     -12.375         1.65            0
     -12.375          1.8            0
     -12.375         1.95            0
     -12.375          2.1            0
     -12.375         2.25            0
     -12.375          2.4            0
     -12.375         2.55            0
     -12.375          2.7            0
     -12.375         2.85            0
     -12.375            3            0
     -12.375         3.15            0
     -12.375          3.3            0
     -12.375         3.45            0
     -12.375          3.6            0
     -12.375         3.75            0
     -12.375          3.9            0
     -12.375         4.05            0
     -12.375          4.2            0
     -12.375         4.35            0
     -12.375          4.5            0
     -12.375         4.65            0
     -12.375          4.8            0
     -12.375         4.95            0
     -12.375          5.1            0
     -12.375         5.25            0
     -12.375          5.4            0
     -12.375         5.55            0
     -12.375          5.7            0
     -12.375         5.85            0
     -12.375            6            0
     -12.375         6.15            0
     -12.375          6.3            0
     -12.375         6.45            0
     -12.375          6.6            0
     -12.375         6.75            0
     -12.375          6.9            0
     -12.375         7.05            0
     -12.375          7.2            0
     -12.375         7.35            0

     -12.225         -7.5            0
     -12.225        -7.35            0
     -12.225         -7.2            0
     -12.225        -7.05            0
     -12.225         -6.9            0
     -12.225        -6.75            0
     -12.225         -6.6            0
     -12.225        -6.45            0
     -12.225         -6.3            0
     -12.225        -6.15            0
     -12.225           -6            0
     -12.225        -5.85            0
     -12.225         -5.7            0
     -12.225        -5.55            0
     -12.225         -5.4            0
     -12.225        -5.25            0
     -12.225         -5.1            0
     -12.225        -4.95            0
     -12.225         -4.8            0
     -12.225        -4.65            0
     -12.225         -4.5            0
     -12.225        -4.35            0
     -12.225         -4.2            0
     -12.225        -4.05            0
     -12.225         -3.9            0
     -12.225        -3.75            0
     -12.225         -3.6            0
     -12.225        -3.45            0
     -12.225         -3.3            0
     -12.225        -3.15            0
     -12.225           -3            0
     -12.225        -2.85            0
     -12.225         -2.7            0
     -12.225        -2.55            0
     -12.225         -2.4            0
     -12.225        -2.25            0
     -12.225         -2.1            0
     -12.225        -1.95            0
     -12.225         -1.8            0
     -12.225        -1.65            0
     -12.225         -1.5            0
     -12.225        -1.35            0
     -12.225         -1.2            0
     -12.225        -1.05            0
     -12.225         -0.9            0
     -12.225        -0.75            0
     -12.225         -0.6            0
     -12.225        -0.45            0
     -12.225         -0.3            0
     -12.225        -0.15            0
     -12.225 -1.78814e-07            0
     -12.225         0.15            0
     -12.225          0.3            0
     -12.225         0.45            0
     -12.225          0.6            0
     -12.225         0.75            0
     -12.225          0.9            0
     -12.225         1.05            0
     -12.225          1.2            0
     -12.225         1.35            0
     -12.225          1.5            0
     -12.225         1.65            0
     -12.225          1.8            0
     -12.225         1.95            0
     -12.225          2.1            0
     -12.225         2.25            0
     -12.225          2.4            0
     -12.225         2.55            0
     -12.225          2.7            0
     -12.225         2.85            0
     -12.225            3            0
     -12.225         3.15            0
     -12.225          3.3            0
     -12.225         3.45            0
     -12.225          3.6            0
     -12.225         3.75            0
     -12.225          3.9            0
     -12.225         4.05            0
     -12.225          4.2            0
     -12.225         4.35            0
     -12.225          4.5            0
     -12.225         4.65            0
     -12.225          4.8            0
     -12.225         4.95            0
     -12.225          5.1            0
     -12.225         5.25            0
     -12.225          5.4            0
     -12.225         5.55            0
     -12.225          5.7            0
     -12.225         5.85            0
     -12.225            6            0
     -12.225         6.15            0
     -12.225          6.3            0
     -12.225         6.45            0
     -12.225          6.6            0
     -12.225         6.75            0
     -12.225          6.9            0
     -12.225         7.05            0
     -12.225          7.2            0
     -12.225         7.35            0

     -12.075         -7.5            0
     -12.075        -7.35            0
     -12.075         -7.2            0
     -12.075        -7.05            0
     -12.075         -6.9            0
     -12.075        -6.75            0
     -12.075         -6.6            0
     -12.075        -6.45            0
     -12.075         -6.3            0
     -12.075        -6.15            0
     -12.075           -6            0
     -12.075        -5.85            0
     -12.075         -5.7            0
     -12.075        -5.55            0
     -12.075         -5.4            0
     -12.075        -5.25            0
     -12.075         -5.1            0
     -12.075        -4.95            0
     -12.075         -4.8            0
     -12.075        -4.65            0
     -12.075         -4.5            0
     -12.075        -4.35            0
     -12.075         -4.2            0
     -12.075        -4.05            0
     -12.075         -3.9            0
     -12.075        -3.75            0
     -12.075         -3.6            0
     -12.075        -3.45            0
     -12.075         -3.3            0
     -12.075        -3.15            0
     -12.075           -3            0
     -12.075        -2.85            0
     -12.075         -2.7            0
     -12.075        -2.55            0
     -12.075         -2.4            0
     -12.075        -2.25            0
     -12.075         -2.1            0
     -12.075        -1.95            0
     -12.075         -1.8            0
     -12.075        -1.65            0
     -12.075         -1.5            0
     -12.075        -1.35            0
     -12.075         -1.2            0
     -12.075        -1.05            0
     -12.075         -0.9            0
     -12.075        -0.75            0
     -12.075         -0.6            0
     -12.075        -0.45            0
     -12.075         -0.3            0
     -12.075        -0.15            0
     -12.075 -1.78814e-07            0
     -12.075         0.15            0
     -12.075          0.3            0
     -12.075         0.45            0
     -12.075          0.6            0
     -12.075         0.75            0
     -12.075          0.9            0
     -12.075         1.05            0
     -12.075          1.2            0
     -12.075         1.35            0
     -12.075          1.5            0
     -12.075         1.65            0
     -12.075          1.8            0
     -12.075         1.95            0
     -12.075          2.1            0
     -12.075         2.25            0
     -12.075          2.4            0
     -12.075         2.55            0
     -12.075          2.7            0
     -12.075         2.85            0
     -12.075            3            0
     -12.075         3.15            0
     -12.075          3.3            0
     -12.075         3.45            0
     -12.075          3.6            0
     -12.075         3.75            0
     -12.075          3.9            0
     -12.075         4.05            0
     -12.075          4.2            0
     -12.075         4.35            0
     -12.075          4.5            0
     -12.075         4.65            0
     -12.075          4.8            0
     -12.075         4.95            0
     -12.075          5.1            0
     -12.075         5.25            0
     -12.075          5.4            0
     -12.075         5.55            0
     -12.075          5.7            0
     -12.075         5.85            0
     -12.075            6            0
     -12.075         6.15            0
     -12.075          6.3            0
     -12.075         6.45            0
     -12.075          6.6            0
     -12.075         6.75            0
     -12.075          6.9            0
     -12.075         7.05            0
     -12.075          7.2            0
     -12.075         7.35            0

     -11.925         -7.5            0
     -11.925        -7.35            0
     -11.925         -7.2            0
     -11.925        -7.05            0
     -11.925         -6.9            0
     -11.925        -6.75            0
     -11.925         -6.6            0
     -11.925        -6.45            0
     -11.925         -6.3            0
     -11.925        -6.15            0
     -11.925           -6            0
     -11.925        -5.85            0
     -11.925         -5.7            0
     -11.925        -5.55            0
     -11.925         -5.4            0
     -11.925        -5.25            0
     -11.925         -5.1            0
     -11.925        -4.95            0
     -11.925         -4.8            0
     -11.925        -4.65            0
     -11.925         -4.5            0
     -11.925        -4.35            0
     -11.925         -4.2            0
     -11.925        -4.05            0
     -11.925         -3.9            0
     -11.925        -3.75            0
     -11.925         -3.6            0
     -11.925        -3.45            0
     -11.925         -3.3            0
     -11.925        -3.15            0
     -11.925           -3            0
     -11.925        -2.85            0
     -11.925         -2.7            0
     -11.925        -2.55            0
     -11.925         -2.4            0
     -11.925        -2.25            0
     -11.925         -2.1            0
     -11.925        -1.95            0
     -11.925         -1.8            0
     -11.925        -1.65            0
     -11.925         -1.5            0
     -11.925        -1.35            0
     -11.925         -1.2            0
     -11.925        -1.05            0
     -11.925         -0.9            0
     -11.925        -0.75            0
     -11.925         -0.6            0
     -11.925        -0.45            0
     -11.925         -0.3            0
     -11.925        -0.15            0
     -11.925 -1.78814e-07            0
     -11.925         0.15            0
     -11.925          0.3            0
     -11.925         0.45            0
     -11.925          0.6            0
     -11.925         0.75            0
     -11.925          0.9            0
     -11.925         1.05            0
     -11.925          1.2            0
     -11.925         1.35            0
     -11.925          1.5            0
     -11.925         1.65            0
     -11.925          1.8            0
     -11.925         1.95            0
     -11.925          2.1            0
     -11.925         2.25            0
     -11.925          2.4            0
     -11.925         2.55            0
     -11.925          2.7            0
     -11.925         2.85            0
     -11.925            3            0
     -11.925         3.15            0
     -11.925          3.3            0
     -11.925         3.45            0
     -11.925          3.6            0
     -11.925         3.75            0
     -11.925          3.9            0
     -11.925         4.05            0
     -11.925          4.2            0
     -11.925         4.35            0
     -11.925          4.5            0
     -11.925         4.65            0
     -11.925          4.8            0
     -11.925         4.95            0
     -11.925          5.1            0
     -11.925         5.25            0
     -11.925          5.4            0
     -11.925         5.55            0
     -11.925          5.7            0
     -11.925         5.85            0
     -11.925            6            0
     -11.925         6.15            0
     -11.925          6.3            0
     -11.925         6.45            0
     -11.925          6.6            0
     -11.925         6.75            0
     -11.925          6.9            0
     -11.925         7.05            0
     -11.925          7.2            0
     -11.925         7.35            0

     -11.775         -7.5            0
     -11.775        -7.35            0
     -11.775         -7.2            0
     -11.775        -7.05            0
     -11.775         -6.9            0
     -11.775        -6.75            0
     -11.775         -6.6            0
     -11.775        -6.45            0
     -11.775         -6.3            0
     -11.775        -6.15            0
     -11.775           -6            0
     -11.775        -5.85            0
     -11.775         -5.7            0
     -11.775        -5.55            0
     -11.775         -5.4            0
     -11.775        -5.25            0
     -11.775         -5.1            0
     -11.775        -4.95            0
     -11.775         -4.8            0
     -11.775        -4.65            0
     -11.775         -4.5            0
     -11.775        -4.35            0
     -11.775         -4.2            0
     -11.775        -4.05            0
     -11.775         -3.9            0
     -11.775        -3.75            0
     -11.775         -3.6            0
     -11.775        -3.45            0
     -11.775         -3.3            0
     -11.775        -3.15            0
     -11.775           -3            0
     -11.775        -2.85            0
     -11.775         -2.7            0
     -11.775        -2.55            0
     -11.775         -2.4            0
     -11.775        -2.25            0
     -11.775         -2.1            0
     -11.775        -1.95            0
     -11.775         -1.8            0
     -11.775        -1.65            0
     -11.775         -1.5            0
     -11.775        -1.35            0
     -11.775         -1.2            0
     -11.775        -1.05            0
     -11.775         -0.9            0
     -11.775        -0.75            0
     -11.775         -0.6            0
     -11.775        -0.45            0
     -11.775         -0.3            0
     -11.775        -0.15            0
     -11.775 -1.78814e-07            0
     -11.775         0.15            0
     -11.775          0.3            0
     -11.775         0.45            0
     -11.775          0.6            0
     -11.775         0.75            0
     -11.775          0.9            0
     -11.775         1.05            0
     -11.775          1.2            0
     -11.775         1.35            0
     -11.775          1.5            0
     -11.775         1.65            0
     -11.775          1.8            0
     -11.775         1.95            0
     -11.775          2.1            0
     -11.775         2.25            0
     -11.775          2.4            0
     -11.775         2.55            0
     -11.775          2.7            0
     -11.775         2.85            0
     -11.775            3            0
     -11.775         3.15            0
     -11.775          3.3            0
     -11.775         3.45            0
     -11.775          3.6            0
     -11.775         3.75            0
     -11.775          3.9            0
     -11.775         4.05            0
     -11.775          4.2            0
     -11.775         4.35            0
     -11.775          4.5            0
     -11.775         4.65            0
     -11.775          4.8            0
     -11.775         4.95            0
     -11.775          5.1            0
     -11.775         5.25            0
     -11.775          5.4            0
     -11.775         5.55            0
     -11.775          5.7            0
     -11.775         5.85            0
     -11.775            6            0
     -11.775         6.15            0
     -11.775          6.3            0
     -11.775         6.45            0
     -11.775          6.6            0
     -11.775         6.75            0
     -11.775          6.9            0
     -11.775         7.05            0
     -11.775          7.2            0
     -11.775         7.35            0

     -11.625         -7.5            0
     -11.625        -7.35            0
     -11.625         -7.2            0
     -11.625        -7.05            0
     -11.625         -6.9            0
     -11.625        -6.75            0
     -11.625         -6.6            0
     -11.625        -6.45            0
     -11.625         -6.3            0
     -11.625        -6.15            0
     -11.625           -6            0
     -11.625        -5.85            0
     -11.625         -5.7            0
     -11.625        -5.55            0
     -11.625         -5.4            0
     -11.625        -5.25            0
     -11.625         -5.1            0
     -11.625        -4.95            0
     -11.625         -4.8            0
     -11.625        -4.65            0
     -11.625         -4.5            0
     -11.625        -4.35            0
     -11.625         -4.2            0
     -11.625        -4.05            0
     -11.625         -3.9            0
     -11.625        -3.75            0
     -11.625         -3.6            0
     -11.625        -3.45            0
     -11.625         -3.3            0
     -11.625        -3.15            0
     -11.625           -3            0
     -11.625        -2.85            0
     -11.625         -2.7            0
     -11.625        -2.55            0
     -11.625         -2.4            0
     -11.625        -2.25            0
     -11.625         -2.1            0
     -11.625        -1.95            0
     -11.625         -1.8            0
     -11.625        -1.65            0
     -11.625         -1.5            0
     -11.625        -1.35            0
     -11.625         -1.2            0
     -11.625        -1.05            0
     -11.625         -0.9            0
     -11.625        -0.75            0
     -11.625         -0.6            0
     -11.625        -0.45            0
     -11.625         -0.3            0
     -11.625        -0.15            0
     -11.625 -1.78814e-07            0
     -11.625         0.15            0
     -11.625          0.3            0
     -11.625         0.45            0
     -11.625          0.6            0
     -11.625         0.75            0
     -11.625          0.9            0
     -11.625         1.05            0
     -11.625          1.2            0
     -11.625         1.35            0
     -11.625          1.5            0
     -11.625         1.65            0
     -11.625          1.8            0
     -11.625         1.95            0
     -11.625          2.1            0
     -11.625         2.25            0
     -11.625          2.4            0
     -11.625         2.55            0
     -11.625          2.7            0
     -11.625         2.85            0
     -11.625            3            0
     -11.625         3.15            0
     -11.625          3.3            0
     -11.625         3.45            0
     -11.625          3.6            0
     -11.625         3.75            0
     -11.625          3.9            0
     -11.625         4.05            0
     -11.625          4.2            0
     -11.625         4.35            0
     -11.625          4.5            0
     -11.625         4.65            0
     -11.625          4.8            0
     -11.625         4.95            0
     -11.625          5.1            0
     -11.625         5.25            0
     -11.625          5.4            0
     -11.625         5.55            0
     -11.625          5.7            0
     -11.625         5.85            0
     -11.625            6            0
     -11.625         6.15            0
     -11.625          6.3            0
     -11.625         6.45            0
     -11.625          6.6            0
     -11.625         6.75            0
     -11.625          6.9            0
     -11.625         7.05            0
     -11.625          7.2            0
     -11.625         7.35            0

     -11.475         -7.5            0
     -11.475        -7.35            0
     -11.475         -7.2            0
     -11.475        -7.05            0
     -11.475         -6.9            0
     -11.475        -6.75            0
     -11.475         -6.6            0
     -11.475        -6.45            0
     -11.475         -6.3            0
     -11.475        -6.15            0
     -11.475           -6            0
     -11.475        -5.85            0
     -11.475         -5.7            0
     -11.475        -5.55            0
     -11.475         -5.4            0
     -11.475        -5.25            0
     -11.475         -5.1            0
     -11.475        -4.95            0
     -11.475         -4.8            0
     -11.475        -4.65            0
     -11.475         -4.5            0
     -11.475        -4.35            0
     -11.475         -4.2            0
     -11.475        -4.05            0
     -11.475         -3.9            0
     -11.475        -3.75            0
     -11.475         -3.6            0
     -11.475        -3.45            0
     -11.475         -3.3            0
     -11.475        -3.15            0
     -11.475           -3            0
     -11.475        -2.85            0
     -11.475         -2.7            0
     -11.475        -2.55            0
     -11.475         -2.4            0
     -11.475        -2.25            0
     -11.475         -2.1            0
     -11.475        -1.95            0
     -11.475         -1.8            0
     -11.475        -1.65            0
     -11.475         -1.5            0
     -11.475        -1.35            0
     -11.475         -1.2            0
     -11.475        -1.05            0
     -11.475         -0.9            0
     -11.475        -0.75            0
     -11.475         -0.6            0
     -11.475        -0.45            0
     -11.475         -0.3            0
     -11.475        -0.15            0
     -11.475 -1.78814e-07            0
     -11.475         0.15            0
     -11.475          0.3            0
     -11.475         0.45            0
     -11.475          0.6            0
     -11.475         0.75            0
     -11.475          0.9            0
     -11.475         1.05            0
     -11.475          1.2            0
     -11.475         1.35            0
     -11.475          1.5            0
     -11.475         1.65            0
     -11.475          1.8            0
     -11.475         1.95            0
     -11.475          2.1            0
     -11.475         2.25            0
     -11.475          2.4            0
     -11.475         2.55            0
     -11.475          2.7            0
     -11.475         2.85            0
     -11.475            3            0
     -11.475         3.15            0
     -11.475          3.3            0
     -11.475         3.45            0
     -11.475          3.6            0
     -11.475         3.75            0
     -11.475          3.9            0
     -11.475         4.05            0
     -11.475          4.2            0
     -11.475         4.35            0
     -11.475          4.5            0
     -11.475         4.65            0
     -11.475          4.8            0
     -11.475         4.95            0
     -11.475          5.1            0
     -11.475         5.25            0
     -11.475          5.4            0
     -11.475         5.55            0
     -11.475          5.7            0
     -11.475         5.85            0
     -11.475            6            0
     -11.475         6.15            0
     -11.475          6.3            0
     -11.475         6.45            0
     -11.475          6.6            0
     -11.475         6.75            0
     -11.475          6.9            0
     -11.475         7.05            0
     -11.475          7.2            0
     -11.475         7.35            0

     -11.325         -7.5            0
     -11.325        -7.35            0
     -11.325         -7.2            0
     -11.325        -7.05            0
     -11.325         -6.9            0
     -11.325        -6.75            0
     -11.325         -6.6            0
     -11.325        -6.45            0
     -11.325         -6.3            0
     -11.325        -6.15            0
     -11.325           -6            0
     -11.325        -5.85            0
     -11.325         -5.7            0
     -11.325        -5.55            0
     -11.325         -5.4            0
     -11.325        -5.25            0
     -11.325         -5.1            0
     -11.325        -4.95            0
     -11.325         -4.8            0
     -11.325        -4.65            0
     -11.325         -4.5            0
     -11.325        -4.35            0
     -11.325         -4.2            0
     -11.325        -4.05            0
     -11.325         -3.9            0
     -11.325        -3.75            0
     -11.325         -3.6            0
     -11.325        -3.45            0
     -11.325         -3.3            0
     -11.325        -3.15            0
     -11.325           -3            0
     -11.325        -2.85            0
     -11.325         -2.7            0
     -11.325        -2.55            0
     -11.325         -2.4            0
     -11.325        -2.25            0
     -11.325         -2.1            0
     -11.325        -1.95            0
     -11.325         -1.8            0
     -11.325        -1.65            0
     -11.325         -1.5            0
     -11.325        -1.35            0
     -11.325         -1.2            0
     -11.325        -1.05            0
     -11.325         -0.9            0
     -11.325        -0.75            0
     -11.325         -0.6            0
     -11.325        -0.45            0
     -11.325         -0.3            0
     -11.325        -0.15            0
     -11.325 -1.78814e-07            0
     -11.325         0.15            0
     -11.325          0.3            0
     -11.325         0.45            0
     -11.325          0.6            0
     -11.325         0.75            0
     -11.325          0.9            0
     -11.325         1.05            0
     -11.325          1.2            0
     -11.325         1.35            0
     -11.325          1.5            0
     -11.325         1.65            0
     -11.325          1.8            0
     -11.325         1.95            0
     -11.325          2.1            0
     -11.325         2.25            0
     -11.325          2.4            0
     -11.325         2.55            0
     -11.325          2.7            0
     -11.325         2.85            0
     -11.325            3            0
     -11.325         3.15            0
     -11.325          3.3            0
     -11.325         3.45            0
     -11.325          3.6            0
     -11.325         3.75            0
     -11.325          3.9            0
     -11.325         4.05            0
     -11.325          4.2            0
     -11.325         4.35            0
     -11.325          4.5            0
     -11.325         4.65            0
     -11.325          4.8            0
     -11.325         4.95            0
     -11.325          5.1            0
     -11.325         5.25            0
     -11.325          5.4            0
     -11.325         5.55            0
     -11.325          5.7            0
     -11.325         5.85            0
     -11.325            6            0
     -11.325         6.15            0
     -11.325          6.3            0
     -11.325         6.45            0
     -11.325          6.6            0
     -11.325         6.75            0
     -11.325          6.9            0
     -11.325         7.05            0
     -11.325          7.2            0
     -11.325         7.35            0

     -11.175         -7.5            0
     -11.175        -7.35            0
     -11.175         -7.2            0
     -11.175        -7.05            0
     -11.175         -6.9            0
     -11.175        -6.75            0
     -11.175         -6.6            0
     -11.175        -6.45            0
     -11.175         -6.3            0
     -11.175        -6.15            0
     -11.175           -6            0
     -11.175        -5.85            0
     -11.175         -5.7            0
     -11.175        -5.55            0
     -11.175         -5.4            0
     -11.175        -5.25            0
     -11.175         -5.1            0
     -11.175        -4.95            0
     -11.175         -4.8            0
     -11.175        -4.65            0
     -11.175         -4.5            0
     -11.175        -4.35            0
     -11.175         -4.2            0
     -11.175        -4.05            0
     -11.175         -3.9            0
     -11.175        -3.75            0
     -11.175         -3.6            0
     -11.175        -3.45            0
     -11.175         -3.3            0
     -11.175        -3.15            0
     -11.175           -3            0
     -11.175        -2.85            0
     -11.175         -2.7            0
     -11.175        -2.55            0
     -11.175         -2.4            0
     -11.175        -2.25            0
     -11.175         -2.1            0
     -11.175        -1.95            0
     -11.175         -1.8            0
     -11.175        -1.65            0
     -11.175         -1.5            0
     -11.175        -1.35            0
     -11.175         -1.2            0
     -11.175        -1.05            0
     -11.175         -0.9            0
     -11.175        -0.75            0
     -11.175         -0.6            0
     -11.175        -0.45            0
     -11.175         -0.3            0
     -11.175        -0.15            0
     -11.175 -1.78814e-07            0
     -11.175         0.15            0
     -11.175          0.3            0
     -11.175         0.45            0
     -11.175          0.6            0
     -11.175         0.75            0
     -11.175          0.9            0
     -11.175         1.05            0
     -11.175          1.2            0
     -11.175         1.35            0
     -11.175          1.5            0
     -11.175         1.65            0
     -11.175          1.8            0
     -11.175         1.95            0
     -11.175          2.1            0
     -11.175         2.25            0
     -11.175          2.4            0
     -11.175         2.55            0
     -11.175          2.7            0
     -11.175         2.85            0
     -11.175            3            0
     -11.175         3.15            0
     -11.175          3.3            0
     -11.175         3.45            0
     -11.175          3.6            0
     -11.175         3.75            0
     -11.175          3.9            0
     -11.175         4.05            0
     -11.175          4.2            0
     -11.175         4.35            0
     -11.175          4.5            0
     -11.175         4.65            0
     -11.175          4.8            0
     -11.175         4.95            0
     -11.175          5.1            0
     -11.175         5.25            0
     -11.175          5.4            0
     -11.175         5.55            0
     -11.175          5.7            0
     -11.175         5.85            0
     -11.175            6            0
     -11.175         6.15            0
     -11.175          6.3            0
     -11.175         6.45            0
     -11.175          6.6            0
     -11.175         6.75            0
     -11.175          6.9            0
     -11.175         7.05            0
     -11.175          7.2            0
     -11.175         7.35            0

     -11.025         -7.5            0
     -11.025        -7.35            0
     -11.025         -7.2            0
     -11.025        -7.05            0
     -11.025         -6.9            0
     -11.025        -6.75            0
     -11.025         -6.6            0
     -11.025        -6.45            0
     -11.025         -6.3            0
     -11.025        -6.15            0
     -11.025           -6            0
     -11.025        -5.85            0
     -11.025         -5.7            0
     -11.025        -5.55            0
     -11.025         -5.4            0
     -11.025        -5.25            0
     -11.025         -5.1            0
     -11.025        -4.95            0
     -11.025         -4.8            0
     -11.025        -4.65            0
     -11.025         -4.5            0
     -11.025        -4.35            0
     -11.025         -4.2            0
     -11.025        -4.05            0
     -11.025         -3.9            0
     -11.025        -3.75            0
     -11.025         -3.6            0
     -11.025        -3.45            0
     -11.025         -3.3            0
     -11.025        -3.15            0
     -11.025           -3            0
     -11.025        -2.85            0
     -11.025         -2.7            0
     -11.025        -2.55            0
     -11.025         -2.4            0
     -11.025        -2.25            0
     -11.025         -2.1            0
     -11.025        -1.95            0
     -11.025         -1.8            0
     -11.025        -1.65            0
     -11.025         -1.5            0
     -11.025        -1.35            0
     -11.025         -1.2            0
     -11.025        -1.05            0
     -11.025         -0.9            0
     -11.025        -0.75            0
     -11.025         -0.6            0
     -11.025        -0.45            0
     -11.025         -0.3            0
     -11.025        -0.15            0
     -11.025 -1.78814e-07            0
     -11.025         0.15            0
     -11.025          0.3            0
     -11.025         0.45            0
     -11.025          0.6            0
     -11.025         0.75            0
     -11.025          0.9            0
     -11.025         1.05            0
     -11.025          1.2            0
     -11.025         1.35            0
     -11.025          1.5            0
     -11.025         1.65            0
     -11.025          1.8            0
     -11.025         1.95            0
     -11.025          2.1            0
     -11.025         2.25            0
     -11.025          2.4            0
     -11.025         2.55            0
     -11.025          2.7            0
     -11.025         2.85            0
     -11.025            3            0
     -11.025         3.15            0
     -11.025          3.3            0
     -11.025         3.45            0
     -11.025          3.6            0
     -11.025         3.75            0
     -11.025          3.9            0
     -11.025         4.05            0
     -11.025          4.2            0
     -11.025         4.35            0
     -11.025          4.5            0
     -11.025         4.65            0
     -11.025          4.8            0
     -11.025         4.95            0
     -11.025          5.1            0
     -11.025         5.25            0
     -11.025          5.4            0
     -11.025         5.55            0
     -11.025          5.7            0
     -11.025         5.85            0
     -11.025            6            0
     -11.025         6.15            0
     -11.025          6.3            0
     -11.025         6.45            0
     -11.025          6.6            0
     -11.025         6.75            0
     -11.025          6.9            0
     -11.025         7.05            0
     -11.025          7.2            0
     -11.025         7.35            0

     -10.875         -7.5            0
     -10.875        -7.35            0
     -10.875         -7.2            0
     -10.875        -7.05            0
     -10.875         -6.9            0
     -10.875        -6.75            0
     -10.875         -6.6            0
     -10.875        -6.45            0
     -10.875         -6.3            0
     -10.875        -6.15            0
     -10.875           -6            0
     -10.875        -5.85            0
     -10.875         -5.7            0
     -10.875        -5.55            0
     -10.875         -5.4            0
     -10.875        -5.25            0
     -10.875         -5.1            0
     -10.875        -4.95            0
     -10.875         -4.8            0
     -10.875        -4.65            0
     -10.875         -4.5            0
     -10.875        -4.35            0
     -10.875         -4.2            0
     -10.875        -4.05            0
     -10.875         -3.9            0
     -10.875        -3.75            0
     -10.875         -3.6            0
     -10.875        -3.45            0
     -10.875         -3.3            0
     -10.875        -3.15            0
     -10.875           -3            0
     -10.875        -2.85            0
     -10.875         -2.7            0
     -10.875        -2.55            0
     -10.875         -2.4            0
     -10.875        -2.25            0
     -10.875         -2.1            0
     -10.875        -1.95            0
     -10.875         -1.8            0
     -10.875        -1.65            0
     -10.875         -1.5            0
     -10.875        -1.35            0
     -10.875         -1.2            0
     -10.875        -1.05            0
     -10.875         -0.9            0
     -10.875        -0.75            0
     -10.875         -0.6            0
     -10.875        -0.45            0
     -10.875         -0.3            0
     -10.875        -0.15            0
     -10.875 -1.78814e-07            0
     -10.875         0.15            0
     -10.875          0.3            0
     -10.875         0.45            0
     -10.875          0.6            0
     -10.875         0.75            0
     -10.875          0.9            0
     -10.875         1.05            0
     -10.875          1.2            0
     -10.875         1.35            0
     -10.875          1.5            0
     -10.875         1.65            0
     -10.875          1.8            0
     -10.875         1.95            0
     -10.875          2.1            0
     -10.875         2.25            0
     -10.875          2.4            0
     -10.875         2.55            0
     -10.875          2.7            0
     -10.875         2.85            0
     -10.875            3            0
     -10.875         3.15            0
     -10.875          3.3            0
     -10.875         3.45            0
     -10.875          3.6            0
     -10.875         3.75            0
     -10.875          3.9            0
     -10.875         4.05            0
     -10.875          4.2            0
     -10.875         4.35            0
     -10.875          4.5            0
     -10.875         4.65            0
     -10.875          4.8            0
     -10.875         4.95            0
     -10.875          5.1            0
     -10.875         5.25            0
     -10.875          5.4            0
     -10.875         5.55            0
     -10.875          5.7            0
     -10.875         5.85            0
     -10.875            6            0
     -10.875         6.15            0
     -10.875          6.3            0
     -10.875         6.45            0
     -10.875          6.6            0
     -10.875         6.75            0
     -10.875          6.9            0
     -10.875         7.05            0
     -10.875          7.2            0
     -10.875         7.35            0

     -10.725         -7.5            0
     -10.725        -7.35            0
     -10.725         -7.2            0
     -10.725        -7.05            0
     -10.725         -6.9            0
     -10.725        -6.75            0
     -10.725         -6.6            0
     -10.725        -6.45            0
     -10.725         -6.3            0
     -10.725        -6.15            0
     -10.725           -6            0
     -10.725        -5.85            0
     -10.725         -5.7            0
     -10.725        -5.55            0
     -10.725         -5.4            0
     -10.725        -5.25            0
     -10.725         -5.1            0
     -10.725        -4.95            0
     -10.725         -4.8            0
     -10.725        -4.65            0
     -10.725         -4.5            0
     -10.725        -4.35            0
     -10.725         -4.2            0
     -10.725        -4.05            0
     -10.725         -3.9            0
     -10.725        -3.75            0
     -10.725         -3.6            0
     -10.725        -3.45            0
     -10.725         -3.3            0
     -10.725        -3.15            0
     -10.725           -3            0
     -10.725        -2.85            0
     -10.725         -2.7            0
     -10.725        -2.55            0
     -10.725         -2.4            0
     -10.725        -2.25            0
     -10.725         -2.1            0
     -10.725        -1.95            0
     -10.725         -1.8            0
     -10.725        -1.65            0
     -10.725         -1.5            0
     -10.725        -1.35            0
     -10.725         -1.2            0
     -10.725        -1.05            0
     -10.725         -0.9            0
     -10.725        -0.75            0
     -10.725         -0.6            0
     -10.725        -0.45            0
     -10.725         -0.3            0
     -10.725        -0.15            0
     -10.725 -1.78814e-07            0
     -10.725         0.15            0
     -10.725          0.3            0
     -10.725         0.45            0
     -10.725          0.6            0
     -10.725         0.75            0
     -10.725          0.9            0
     -10.725         1.05            0
     -10.725          1.2            0
     -10.725         1.35            0
     -10.725          1.5            0
     -10.725         1.65            0
     -10.725          1.8            0
     -10.725         1.95            0
     -10.725          2.1            0
     -10.725         2.25            0
     -10.725          2.4            0
     -10.725         2.55            0
     -10.725          2.7            0
     -10.725         2.85            0
     -10.725            3            0
     -10.725         3.15            0
     -10.725          3.3            0
     -10.725         3.45            0
     -10.725          3.6            0
     -10.725         3.75            0
     -10.725          3.9            0
     -10.725         4.05            0
     -10.725          4.2            0
     -10.725         4.35            0
     -10.725          4.5            0
     -10.725         4.65            0
     -10.725          4.8            0
     -10.725         4.95            0
     -10.725          5.1            0
     -10.725         5.25            0
     -10.725          5.4            0
     -10.725         5.55            0
     -10.725          5.7            0
     -10.725         5.85            0
     -10.725            6            0
     -10.725         6.15            0
     -10.725          6.3            0
     -10.725         6.45            0
     -10.725          6.6            0
     -10.725         6.75            0
     -10.725          6.9            0
     -10.725         7.05            0
     -10.725          7.2            0
     -10.725         7.35            0

     -10.575         -7.5            0
     -10.575        -7.35            0
     -10.575         -7.2            0
     -10.575        -7.05            0
     -10.575         -6.9            0
     -10.575        -6.75            0
     -10.575         -6.6            0
     -10.575        -6.45            0
     -10.575         -6.3            0
     -10.575        -6.15            0
     -10.575           -6            0
     -10.575        -5.85            0
     -10.575         -5.7            0
     -10.575        -5.55            0
     -10.575         -5.4            0
     -10.575        -5.25            0
     -10.575         -5.1            0
     -10.575        -4.95            0
     -10.575         -4.8            0
     -10.575        -4.65            0
     -10.575         -4.5            0
     -10.575        -4.35            0
     -10.575         -4.2            0
     -10.575        -4.05            0
     -10.575         -3.9            0
     -10.575        -3.75            0
     -10.575         -3.6            0
     -10.575        -3.45            0
     -10.575         -3.3            0
     -10.575        -3.15            0
     -10.575           -3            0
     -10.575        -2.85            0
     -10.575         -2.7            0
     -10.575        -2.55            0
     -10.575         -2.4            0
     -10.575        -2.25            0
     -10.575         -2.1            0
     -10.575        -1.95            0
     -10.575         -1.8            0
     -10.575        -1.65            0
     -10.575         -1.5            0
     -10.575        -1.35            0
     -10.575         -1.2            0
     -10.575        -1.05            0
     -10.575         -0.9            0
     -10.575        -0.75            0
     -10.575         -0.6            0
     -10.575        -0.45            0
     -10.575         -0.3            0
     -10.575        -0.15            0
     -10.575 -1.78814e-07            0
     -10.575         0.15            0
     -10.575          0.3            0
     -10.575         0.45            0
     -10.575          0.6            0
     -10.575         0.75            0
     -10.575          0.9            0
     -10.575         1.05            0
     -10.575          1.2            0
     -10.575         1.35            0
     -10.575          1.5            0
     -10.575         1.65            0
     -10.575          1.8            0
     -10.575         1.95            0
     -10.575          2.1            0
     -10.575         2.25            0
     -10.575          2.4            0
     -10.575         2.55            0
     -10.575          2.7            0
     -10.575         2.85            0
     -10.575            3            0
     -10.575         3.15            0
     -10.575          3.3            0
     -10.575         3.45            0
     -10.575          3.6            0
     -10.575         3.75            0
     -10.575          3.9            0
     -10.575         4.05            0
     -10.575          4.2            0
     -10.575         4.35            0
     -10.575          4.5            0
     -10.575         4.65            0
     -10.575          4.8            0
     -10.575         4.95            0
     -10.575          5.1            0
     -10.575         5.25            0
     -10.575          5.4            0
     -10.575         5.55            0
     -10.575          5.7            0
     -10.575         5.85            0
     -10.575            6            0
     -10.575         6.15            0
     -10.575          6.3            0
     -10.575         6.45            0
     -10.575          6.6            0
     -10.575         6.75            0
     -10.575          6.9            0
     -10.575         7.05            0
     -10.575          7.2            0
     -10.575         7.35            0

     -10.425         -7.5            0
     -10.425        -7.35            0
     -10.425         -7.2            0
     -10.425        -7.05            0
     -10.425         -6.9            0
     -10.425        -6.75            0
     -10.425         -6.6            0
     -10.425        -6.45            0
     -10.425         -6.3            0
     -10.425        -6.15            0
     -10.425           -6            0
     -10.425        -5.85            0
     -10.425         -5.7            0
     -10.425        -5.55            0
     -10.425         -5.4            0
     -10.425        -5.25            0
     -10.425         -5.1            0
     -10.425        -4.95            0
     -10.425         -4.8            0
     -10.425        -4.65            0
     -10.425         -4.5            0
     -10.425        -4.35            0
     -10.425         -4.2            0
     -10.425        -4.05            0
     -10.425         -3.9            0
     -10.425        -3.75            0
     -10.425         -3.6            0
     -10.425        -3.45            0
     -10.425         -3.3            0
     -10.425        -3.15            0
     -10.425           -3            0
     -10.425        -2.85            0
     -10.425         -2.7            0
     -10.425        -2.55            0
     -10.425         -2.4            0
     -10.425        -2.25            0
     -10.425         -2.1            0
     -10.425        -1.95            0
     -10.425         -1.8            0
     -10.425        -1.65            0
     -10.425         -1.5            0
     -10.425        -1.35            0
     -10.425         -1.2            0
     -10.425        -1.05            0
     -10.425         -0.9            0
     -10.425        -0.75            0
     -10.425         -0.6            0
     -10.425        -0.45            0
     -10.425         -0.3            0
     -10.425        -0.15            0
     -10.425 -1.78814e-07            0
     -10.425         0.15            0
     -10.425          0.3            0
     -10.425         0.45            0
     -10.425          0.6            0
     -10.425         0.75            0
     -10.425          0.9            0
     -10.425         1.05            0
     -10.425          1.2            0
     -10.425         1.35            0
     -10.425          1.5            0
     -10.425         1.65            0
     -10.425          1.8            0
     -10.425         1.95            0
     -10.425          2.1            0
     -10.425         2.25            0
     -10.425          2.4            0
     -10.425         2.55            0
     -10.425          2.7            0
     -10.425         2.85            0
     -10.425            3            0
     -10.425         3.15            0
     -10.425          3.3            0
     -10.425         3.45            0
     -10.425          3.6            0
     -10.425         3.75            0
     -10.425          3.9            0
     -10.425         4.05            0
     -10.425          4.2            0
     -10.425         4.35            0
     -10.425          4.5            0
     -10.425         4.65            0
     -10.425          4.8            0
     -10.425         4.95            0
     -10.425          5.1            0
     -10.425         5.25            0
     -10.425          5.4            0
     -10.425         5.55            0
     -10.425          5.7            0
     -10.425         5.85            0
     -10.425            6            0
     -10.425         6.15            0
     -10.425          6.3            0
     -10.425         6.45            0
     -10.425          6.6            0
     -10.425         6.75            0
     -10.425          6.9            0
     -10.425         7.05            0
     -10.425          7.2            0
     -10.425         7.35            0

     -10.275         -7.5            0
     -10.275        -7.35            0
     -10.275         -7.2            0
     -10.275        -7.05            0
     -10.275         -6.9            0
     -10.275        -6.75            0
     -10.275         -6.6            0
     -10.275        -6.45            0
     -10.275         -6.3            0
     -10.275        -6.15            0
     -10.275           -6            0
     -10.275        -5.85            0
     -10.275         -5.7            0
     -10.275        -5.55            0
     -10.275         -5.4            0
     -10.275        -5.25            0
     -10.275         -5.1            0
     -10.275        -4.95            0
     -10.275         -4.8            0
     -10.275        -4.65            0
     -10.275         -4.5            0
     -10.275        -4.35            0
     -10.275         -4.2            0
     -10.275        -4.05            0
     -10.275         -3.9            0
     -10.275        -3.75            0
     -10.275         -3.6            0
     -10.275        -3.45            0
     -10.275         -3.3            0
     -10.275        -3.15            0
     -10.275           -3            0
     -10.275        -2.85            0
     -10.275         -2.7            0
     -10.275        -2.55            0
     -10.275         -2.4            0
     -10.275        -2.25            0
     -10.275         -2.1            0
     -10.275        -1.95            0
     -10.275         -1.8            0
     -10.275        -1.65            0
     -10.275         -1.5            0
     -10.275        -1.35            0
     -10.275         -1.2            0
     -10.275        -1.05            0
     -10.275         -0.9            0
     -10.275        -0.75            0
     -10.275         -0.6            0
     -10.275        -0.45            0
     -10.275         -0.3            0
     -10.275        -0.15            0
     -10.275 -1.78814e-07            0
     -10.275         0.15            0
     -10.275          0.3            0
     -10.275         0.45            0
     -10.275          0.6            0
     -10.275         0.75            0
     -10.275          0.9            0
     -10.275         1.05            0
     -10.275          1.2            0
     -10.275         1.35            0
     -10.275          1.5            0
     -10.275         1.65            0
     -10.275          1.8            0
     -10.275         1.95            0
     -10.275          2.1            0
     -10.275         2.25            0
     -10.275          2.4            0
     -10.275         2.55            0
     -10.275          2.7            0
     -10.275         2.85            0
     -10.275            3            0
     -10.275         3.15            0
     -10.275          3.3            0
     -10.275         3.45            0
     -10.275          3.6            0
     -10.275         3.75            0
     -10.275          3.9            0
     -10.275         4.05            0
     -10.275          4.2            0
     -10.275         4.35            0
     -10.275          4.5            0
     -10.275         4.65            0
     -10.275          4.8            0
     -10.275         4.95            0
     -10.275          5.1            0
     -10.275         5.25            0
     -10.275          5.4            0
     -10.275         5.55            0
     -10.275          5.7            0
     -10.275         5.85            0
     -10.275            6            0
     -10.275         6.15            0
     -10.275          6.3            0
     -10.275         6.45            0
     -10.275          6.6            0
     -10.275         6.75            0
     -10.275          6.9            0
     -10.275         7.05            0
     -10.275          7.2            0
     -10.275         7.35            0

     -10.125         -7.5            0
     -10.125        -7.35            0
     -10.125         -7.2            0
     -10.125        -7.05            0
     -10.125         -6.9            0
     -10.125        -6.75            0
     -10.125         -6.6            0
     -10.125        -6.45            0
     -10.125         -6.3            0
     -10.125        -6.15            0
     -10.125           -6            0
     -10.125        -5.85            0
     -10.125         -5.7            0
     -10.125        -5.55            0
     -10.125         -5.4            0
     -10.125        -5.25            0
     -10.125         -5.1            0
     -10.125        -4.95            0
     -10.125         -4.8            0
     -10.125        -4.65            0
     -10.125         -4.5            0
     -10.125        -4.35            0
     -10.125         -4.2            0
     -10.125        -4.05            0
     -10.125         -3.9            0
     -10.125        -3.75            0
     -10.125         -3.6            0
     -10.125        -3.45            0
     -10.125         -3.3            0
     -10.125        -3.15            0
     -10.125           -3            0
     -10.125        -2.85            0
     -10.125         -2.7            0
     -10.125        -2.55            0
     -10.125         -2.4            0
     -10.125        -2.25            0
     -10.125         -2.1            0
     -10.125        -1.95            0
     -10.125         -1.8            0
     -10.125        -1.65            0
     -10.125         -1.5            0
     -10.125        -1.35            0
     -10.125         -1.2            0
     -10.125        -1.05            0
     -10.125         -0.9            0
     -10.125        -0.75            0
     -10.125         -0.6            0
     -10.125        -0.45            0
     -10.125         -0.3            0
     -10.125        -0.15            0
     -10.125 -1.78814e-07            0
     -10.125         0.15            0
     -10.125          0.3            0
     -10.125         0.45            0
     -10.125          0.6            0
     -10.125         0.75            0
     -10.125          0.9            0
     -10.125         1.05            0
     -10.125          1.2            0
     -10.125         1.35            0
     -10.125          1.5            0
     -10.125         1.65            0
     -10.125          1.8            0
     -10.125         1.95            0
     -10.125          2.1            0
     -10.125         2.25            0
     -10.125          2.4            0
     -10.125         2.55            0
     -10.125          2.7            0
     -10.125         2.85            0
     -10.125            3            0
     -10.125         3.15            0
     -10.125          3.3            0
     -10.125         3.45            0
     -10.125          3.6            0
     -10.125         3.75            0
     -10.125          3.9            0
     -10.125         4.05            0
     -10.125          4.2            0
     -10.125         4.35            0
     -10.125          4.5            0
     -10.125         4.65            0
     -10.125          4.8            0
     -10.125         4.95            0
     -10.125          5.1            0
     -10.125         5.25            0
     -10.125          5.4            0
     -10.125         5.55            0
     -10.125          5.7            0
     -10.125         5.85            0
     -10.125            6            0
     -10.125         6.15            0
     -10.125          6.3            0
     -10.125         6.45            0
     -10.125          6.6            0
     -10.125         6.75            0
     -10.125          6.9            0
     -10.125         7.05            0
     -10.125          7.2            0
     -10.125         7.35            0

      -9.975         -7.5            0
      -9.975        -7.35            0
      -9.975         -7.2            0
      -9.975        -7.05            0
      -9.975         -6.9            0
      -9.975        -6.75            0
      -9.975         -6.6            0
      -9.975        -6.45            0
      -9.975         -6.3            0
      -9.975        -6.15            0
      -9.975           -6            0
      -9.975        -5.85            0
      -9.975         -5.7            0
      -9.975        -5.55            0
      -9.975         -5.4            0
      -9.975        -5.25            0
      -9.975         -5.1            0
      -9.975        -4.95            0
      -9.975         -4.8            0
      -9.975        -4.65            0
      -9.975         -4.5            0
      -9.975        -4.35            0
      -9.975         -4.2            0
      -9.975        -4.05            0
      -9.975         -3.9            0
      -9.975        -3.75            0
      -9.975         -3.6            0
      -9.975        -3.45            0
      -9.975         -3.3            0
      -9.975        -3.15            0
      -9.975           -3            0
      -9.975        -2.85            0
      -9.975         -2.7            0
      -9.975        -2.55            0
      -9.975         -2.4            0
      -9.975        -2.25            0
      -9.975         -2.1            0
      -9.975        -1.95            0
      -9.975         -1.8            0
      -9.975        -1.65            0
      -9.975         -1.5            0
      -9.975        -1.35            0
      -9.975         -1.2            0
      -9.975        -1.05            0
      -9.975         -0.9            0
      -9.975        -0.75            0
      -9.975         -0.6            0
      -9.975        -0.45            0
      -9.975         -0.3            0
      -9.975        -0.15            0
      -9.975 -1.78814e-07            0
      -9.975         0.15            0
      -9.975          0.3            0
      -9.975         0.45            0
      -9.975          0.6            0
      -9.975         0.75            0
      -9.975          0.9            0
      -9.975         1.05            0
      -9.975          1.2            0
      -9.975         1.35            0
      -9.975          1.5            0
      -9.975         1.65            0
      -9.975          1.8            0
      -9.975         1.95            0
      -9.975          2.1            0
      -9.975         2.25            0
      -9.975          2.4            0
      -9.975         2.55            0
      -9.975          2.7            0
      -9.975         2.85            0
      -9.975            3            0
      -9.975         3.15            0
      -9.975          3.3            0
      -9.975         3.45            0
      -9.975          3.6            0
      -9.975         3.75            0
      -9.975          3.9            0
      -9.975         4.05            0
      -9.975          4.2            0
      -9.975         4.35            0
      -9.975          4.5            0
      -9.975         4.65            0
      -9.975          4.8            0
      -9.975         4.95            0
      -9.975          5.1            0
      -9.975         5.25            0
      -9.975          5.4            0
      -9.975         5.55            0
      -9.975          5.7            0
      -9.975         5.85            0
      -9.975            6            0
      -9.975         6.15            0
      -9.975          6.3            0
      -9.975         6.45            0
      -9.975          6.6            0
      -9.975         6.75            0
      -9.975          6.9            0
      -9.975         7.05            0
      -9.975          7.2            0
      -9.975         7.35            0

      -9.825         -7.5            0
      -9.825        -7.35            0
      -9.825         -7.2            0
      -9.825        -7.05            0
      -9.825         -6.9            0
      -9.825        -6.75            0
      -9.825         -6.6            0
      -9.825        -6.45            0
      -9.825         -6.3            0
      -9.825        -6.15            0
      -9.825           -6            0
      -9.825        -5.85            0
      -9.825         -5.7            0
      -9.825        -5.55            0
      -9.825         -5.4            0
      -9.825        -5.25            0
      -9.825         -5.1            0
      -9.825        -4.95            0
      -9.825         -4.8            0
      -9.825        -4.65            0
      -9.825         -4.5            0
      -9.825        -4.35            0
      -9.825         -4.2            0
      -9.825        -4.05            0
      -9.825         -3.9            0
      -9.825        -3.75            0
      -9.825         -3.6            0
      -9.825        -3.45            0
      -9.825         -3.3            0
      -9.825        -3.15            0
      -9.825           -3            0
      -9.825        -2.85            0
      -9.825         -2.7            0
      -9.825        -2.55            0
      -9.825         -2.4            0
      -9.825        -2.25            0
      -9.825         -2.1            0
      -9.825        -1.95            0
      -9.825         -1.8            0
      -9.825        -1.65            0
      -9.825         -1.5            0
      -9.825        -1.35            0
      -9.825         -1.2            0
      -9.825        -1.05            0
      -9.825         -0.9            0
      -9.825        -0.75            0
      -9.825         -0.6            0
      -9.825        -0.45            0
      -9.825         -0.3            0
      -9.825        -0.15            0
      -9.825 -1.78814e-07            0
      -9.825         0.15            0
      -9.825          0.3            0
      -9.825         0.45            0
      -9.825          0.6            0
      -9.825         0.75            0
      -9.825          0.9            0
      -9.825         1.05            0
      -9.825          1.2            0
      -9.825         1.35            0
      -9.825          1.5            0
      -9.825         1.65            0
      -9.825          1.8            0
      -9.825         1.95            0
      -9.825          2.1            0
      -9.825         2.25            0
      -9.825          2.4            0
      -9.825         2.55            0
      -9.825          2.7            0
      -9.825         2.85            0
      -9.825            3            0
      -9.825         3.15            0
      -9.825          3.3            0
      -9.825         3.45            0
      -9.825          3.6            0
      -9.825         3.75            0
      -9.825          3.9            0
      -9.825         4.05            0
      -9.825          4.2            0
      -9.825         4.35            0
      -9.825          4.5            0
      -9.825         4.65            0
      -9.825          4.8            0
      -9.825         4.95            0
      -9.825          5.1            0
      -9.825         5.25            0
      -9.825          5.4            0
      -9.825         5.55            0
      -9.825          5.7            0
      -9.825         5.85            0
      -9.825            6            0
      -9.825         6.15            0
      -9.825          6.3            0
      -9.825         6.45            0
      -9.825          6.6            0
      -9.825         6.75            0
      -9.825          6.9            0
      -9.825         7.05            0
      -9.825          7.2            0
      -9.825         7.35            0

      -9.675         -7.5            0
      -9.675        -7.35            0
      -9.675         -7.2            0
      -9.675        -7.05            0
      -9.675         -6.9            0
      -9.675        -6.75            0
      -9.675         -6.6            0
      -9.675        -6.45            0
      -9.675         -6.3            0
      -9.675        -6.15            0
      -9.675           -6            0
      -9.675        -5.85            0
      -9.675         -5.7            0
      -9.675        -5.55            0
      -9.675         -5.4            0
      -9.675        -5.25            0
      -9.675         -5.1            0
      -9.675        -4.95            0
      -9.675         -4.8            0
      -9.675        -4.65            0
      -9.675         -4.5            0
      -9.675        -4.35            0
      -9.675         -4.2            0
      -9.675        -4.05            0
      -9.675         -3.9            0
      -9.675        -3.75            0
      -9.675         -3.6            0
      -9.675        -3.45            0
      -9.675         -3.3            0
      -9.675        -3.15            0
      -9.675           -3            0
      -9.675        -2.85            0
      -9.675         -2.7            0
      -9.675        -2.55            0
      -9.675         -2.4            0
      -9.675        -2.25            0
      -9.675         -2.1            0
      -9.675        -1.95            0
      -9.675         -1.8            0
      -9.675        -1.65            0
      -9.675         -1.5            0
      -9.675        -1.35            0
      -9.675         -1.2            0
      -9.675        -1.05            0
      -9.675         -0.9            0
      -9.675        -0.75            0
      -9.675         -0.6            0
      -9.675        -0.45            0
      -9.675         -0.3            0
      -9.675        -0.15            0
      -9.675 -1.78814e-07            0
      -9.675         0.15            0
      -9.675          0.3            0
      -9.675         0.45            0
      -9.675          0.6            0
      -9.675         0.75            0
      -9.675          0.9            0
      -9.675         1.05            0
      -9.675          1.2            0
      -9.675         1.35            0
      -9.675          1.5            0
      -9.675         1.65            0
      -9.675          1.8            0
      -9.675         1.95            0
      -9.675          2.1            0
      -9.675         2.25            0
      -9.675          2.4            0
      -9.675         2.55            0
      -9.675          2.7            0
      -9.675         2.85            0
      -9.675            3            0
      -9.675         3.15            0
      -9.675          3.3            0
      -9.675         3.45            0
      -9.675          3.6            0
      -9.675         3.75            0
      -9.675          3.9            0
      -9.675         4.05            0
      -9.675          4.2            0
      -9.675         4.35            0
      -9.675          4.5            0
      -9.675         4.65            0
      -9.675          4.8            0
      -9.675         4.95            0
      -9.675          5.1            0
      -9.675         5.25            0
      -9.675          5.4            0
      -9.675         5.55            0
      -9.675          5.7            0
      -9.675         5.85            0
      -9.675            6            0
      -9.675         6.15            0
      -9.675          6.3            0
      -9.675         6.45            0
      -9.675          6.6            0
      -9.675         6.75            0
      -9.675          6.9            0
      -9.675         7.05            0
      -9.675          7.2            0
      -9.675         7.35            0

      -9.525         -7.5            0
      -9.525        -7.35            0
      -9.525         -7.2            0
      -9.525        -7.05            0
      -9.525         -6.9            0
      -9.525        -6.75            0
      -9.525         -6.6            0
      -9.525        -6.45            0
      -9.525         -6.3            0
      -9.525        -6.15            0
      -9.525           -6            0
      -9.525        -5.85            0
      -9.525         -5.7            0
      -9.525        -5.55            0
      -9.525         -5.4            0
      -9.525        -5.25            0
      -9.525         -5.1            0
      -9.525        -4.95            0
      -9.525         -4.8            0
      -9.525        -4.65            0
      -9.525         -4.5            0
      -9.525        -4.35            0
      -9.525         -4.2            0
      -9.525        -4.05            0
      -9.525         -3.9            0
      -9.525        -3.75            0
      -9.525         -3.6            0
      -9.525        -3.45            0
      -9.525         -3.3            0
      -9.525        -3.15            0
      -9.525           -3            0
      -9.525        -2.85            0
      -9.525         -2.7            0
      -9.525        -2.55            0
      -9.525         -2.4            0
      -9.525        -2.25            0
      -9.525         -2.1            0
      -9.525        -1.95            0
      -9.525         -1.8            0
      -9.525        -1.65            0
      -9.525         -1.5            0
      -9.525        -1.35            0
      -9.525         -1.2            0
      -9.525        -1.05            0
      -9.525         -0.9            0
      -9.525        -0.75            0
      -9.525         -0.6            0
      -9.525        -0.45            0
      -9.525         -0.3            0
      -9.525        -0.15            0
      -9.525 -1.78814e-07            0
      -9.525         0.15            0
      -9.525          0.3            0
      -9.525         0.45            0
      -9.525          0.6            0
      -9.525         0.75            0
      -9.525          0.9            0
      -9.525         1.05            0
      -9.525          1.2            0
      -9.525         1.35            0
      -9.525          1.5            0
      -9.525         1.65            0
      -9.525          1.8            0
      -9.525         1.95            0
      -9.525          2.1            0
      -9.525         2.25            0
      -9.525          2.4            0
      -9.525         2.55            0
      -9.525          2.7            0
      -9.525         2.85            0
      -9.525            3            0
      -9.525         3.15            0
      -9.525          3.3            0
      -9.525         3.45            0
      -9.525          3.6            0
      -9.525         3.75            0
      -9.525          3.9            0
      -9.525         4.05            0
      -9.525          4.2            0
      -9.525         4.35            0
      -9.525          4.5            0
      -9.525         4.65            0
      -9.525          4.8            0
      -9.525         4.95            0
      -9.525          5.1            0
      -9.525         5.25            0
      -9.525          5.4            0
      -9.525         5.55            0
      -9.525          5.7            0
      -9.525         5.85            0
      -9.525            6            0
      -9.525         6.15            0
      -9.525          6.3            0
      -9.525         6.45            0
      -9.525          6.6            0
      -9.525         6.75            0
      -9.525          6.9            0
      -9.525         7.05            0
      -9.525          7.2            0
      -9.525         7.35            0

      -9.375         -7.5            0
      -9.375        -7.35            0
      -9.375         -7.2            0
      -9.375        -7.05            0
      -9.375         -6.9            0
      -9.375        -6.75            0
      -9.375         -6.6            0
      -9.375        -6.45            0
      -9.375         -6.3            0
      -9.375        -6.15            0
      -9.375           -6            0
      -9.375        -5.85            0
      -9.375         -5.7            0
      -9.375        -5.55            0
      -9.375         -5.4            0
      -9.375        -5.25            0
      -9.375         -5.1            0
      -9.375        -4.95            0
      -9.375         -4.8            0
      -9.375        -4.65            0
      -9.375         -4.5            0
      -9.375        -4.35            0
      -9.375         -4.2            0
      -9.375        -4.05            0
      -9.375         -3.9            0
      -9.375        -3.75            0
      -9.375         -3.6            0
      -9.375        -3.45            0
      -9.375         -3.3            0
      -9.375        -3.15            0
      -9.375           -3            0
      -9.375        -2.85            0
      -9.375         -2.7            0
      -9.375        -2.55            0
      -9.375         -2.4            0
      -9.375        -2.25            0
      -9.375         -2.1            0
      -9.375        -1.95            0
      -9.375         -1.8            0
      -9.375        -1.65            0
      -9.375         -1.5            0
      -9.375        -1.35            0
      -9.375         -1.2            0
      -9.375        -1.05            0
      -9.375         -0.9            0
      -9.375        -0.75            0
      -9.375         -0.6            0
      -9.375        -0.45            0
      -9.375         -0.3            0
      -9.375        -0.15            0
      -9.375 -1.78814e-07            0
      -9.375         0.15            0
      -9.375          0.3            0
      -9.375         0.45            0
      -9.375          0.6            0
      -9.375         0.75            0
      -9.375          0.9            0
      -9.375         1.05            0
      -9.375          1.2            0
      -9.375         1.35            0
      -9.375          1.5            0
      -9.375         1.65            0
      -9.375          1.8            0
      -9.375         1.95            0
      -9.375          2.1            0
      -9.375         2.25            0
      -9.375          2.4            0
      -9.375         2.55            0
      -9.375          2.7            0
      -9.375         2.85            0
      -9.375            3            0
      -9.375         3.15            0
      -9.375          3.3            0
      -9.375         3.45            0
      -9.375          3.6            0
      -9.375         3.75            0
      -9.375          3.9            0
      -9.375         4.05            0
      -9.375          4.2            0
      -9.375         4.35            0
      -9.375          4.5            0
      -9.375         4.65            0
      -9.375          4.8            0
      -9.375         4.95            0
      -9.375          5.1            0
      -9.375         5.25            0
      -9.375          5.4            0
      -9.375         5.55            0
      -9.375          5.7            0
      -9.375         5.85            0
      -9.375            6            0
      -9.375         6.15            0
      -9.375          6.3            0
      -9.375         6.45            0
      -9.375          6.6            0
      -9.375         6.75            0
      -9.375          6.9            0
      -9.375         7.05            0
      -9.375          7.2            0
      -9.375         7.35            0

      -9.225         -7.5            0
      -9.225        -7.35            0
      -9.225         -7.2            0
      -9.225        -7.05            0
      -9.225         -6.9            0
      -9.225        -6.75            0
      -9.225         -6.6            0
      -9.225        -6.45            0
      -9.225         -6.3            0
      -9.225        -6.15            0
      -9.225           -6            0
      -9.225        -5.85            0
      -9.225         -5.7            0
      -9.225        -5.55            0
      -9.225         -5.4            0
      -9.225        -5.25            0
      -9.225         -5.1            0
      -9.225        -4.95            0
      -9.225         -4.8            0
      -9.225        -4.65            0
      -9.225         -4.5            0
      -9.225        -4.35            0
      -9.225         -4.2            0
      -9.225        -4.05            0
      -9.225         -3.9            0
      -9.225        -3.75            0
      -9.225         -3.6            0
      -9.225        -3.45            0
      -9.225         -3.3            0
      -9.225        -3.15            0
      -9.225           -3            0
      -9.225        -2.85            0
      -9.225         -2.7            0
      -9.225        -2.55            0
      -9.225         -2.4            0
      -9.225        -2.25            0
      -9.225         -2.1            0
      -9.225        -1.95            0
      -9.225         -1.8            0
      -9.225        -1.65            0
      -9.225         -1.5            0
      -9.225        -1.35            0
      -9.225         -1.2            0
      -9.225        -1.05            0
      -9.225         -0.9            0
      -9.225        -0.75            0
      -9.225         -0.6            0
      -9.225        -0.45            0
      -9.225         -0.3            0
      -9.225        -0.15            0
      -9.225 -1.78814e-07            0
      -9.225         0.15            0
      -9.225          0.3            0
      -9.225         0.45            0
      -9.225          0.6            0
      -9.225         0.75            0
      -9.225          0.9            0
      -9.225         1.05            0
      -9.225          1.2            0
      -9.225         1.35            0
      -9.225          1.5            0
      -9.225         1.65            0
      -9.225          1.8            0
      -9.225         1.95            0
      -9.225          2.1            0
      -9.225         2.25            0
      -9.225          2.4            0
      -9.225         2.55            0
      -9.225          2.7            0
      -9.225         2.85            0
      -9.225            3            0
      -9.225         3.15            0
      -9.225          3.3            0
      -9.225         3.45            0
      -9.225          3.6            0
      -9.225         3.75            0
      -9.225          3.9            0
      -9.225         4.05            0
      -9.225          4.2            0
      -9.225         4.35            0
      -9.225          4.5            0
      -9.225         4.65            0
      -9.225          4.8            0
      -9.225         4.95            0
      -9.225          5.1            0
      -9.225         5.25            0
      -9.225          5.4            0
      -9.225         5.55            0
      -9.225          5.7            0
      -9.225         5.85            0
      -9.225            6            0
      -9.225         6.15            0
      -9.225          6.3            0
      -9.225         6.45            0
      -9.225          6.6            0
      -9.225         6.75            0
      -9.225          6.9            0
      -9.225         7.05            0
      -9.225          7.2            0
      -9.225         7.35            0

      -9.075         -7.5            0
      -9.075        -7.35            0
      -9.075         -7.2            0
      -9.075        -7.05            0
      -9.075         -6.9            0
      -9.075        -6.75            0
      -9.075         -6.6            0
      -9.075        -6.45            0
      -9.075         -6.3            0
      -9.075        -6.15            0
      -9.075           -6            0
      -9.075        -5.85            0
      -9.075         -5.7            0
      -9.075        -5.55            0
      -9.075         -5.4            0
      -9.075        -5.25            0
      -9.075         -5.1            0
      -9.075        -4.95            0
      -9.075         -4.8            0
      -9.075        -4.65            0
      -9.075         -4.5            0
      -9.075        -4.35            0
      -9.075         -4.2            0
      -9.075        -4.05            0
      -9.075         -3.9            0
      -9.075        -3.75            0
      -9.075         -3.6            0
      -9.075        -3.45            0
      -9.075         -3.3            0
      -9.075        -3.15            0
      -9.075           -3            0
      -9.075        -2.85            0
      -9.075         -2.7            0
      -9.075        -2.55            0
      -9.075         -2.4            0
      -9.075        -2.25            0
      -9.075         -2.1            0
      -9.075        -1.95            0
      -9.075         -1.8            0
      -9.075        -1.65            0
      -9.075         -1.5            0
      -9.075        -1.35            0
      -9.075         -1.2            0
      -9.075        -1.05            0
      -9.075         -0.9            0
      -9.075        -0.75            0
      -9.075         -0.6            0
      -9.075        -0.45            0
      -9.075         -0.3            0
      -9.075        -0.15            0
      -9.075 -1.78814e-07            0
      -9.075         0.15            0
      -9.075          0.3            0
      -9.075         0.45            0
      -9.075          0.6            0
      -9.075         0.75            0
      -9.075          0.9            0
      -9.075         1.05            0
      -9.075          1.2            0
      -9.075         1.35            0
      -9.075          1.5            0
      -9.075         1.65            0
      -9.075          1.8            0
      -9.075         1.95            0
      -9.075          2.1            0
      -9.075         2.25            0
      -9.075          2.4            0
      -9.075         2.55            0
      -9.075          2.7            0
      -9.075         2.85            0
      -9.075            3            0
      -9.075         3.15            0
      -9.075          3.3            0
      -9.075         3.45            0
      -9.075          3.6            0
      -9.075         3.75            0
      -9.075          3.9            0
      -9.075         4.05            0
      -9.075          4.2            0
      -9.075         4.35            0
      -9.075          4.5            0
      -9.075         4.65            0
      -9.075          4.8            0
      -9.075         4.95            0
      -9.075          5.1            0
      -9.075         5.25            0
      -9.075          5.4            0
      -9.075         5.55            0
      -9.075          5.7            0
      -9.075         5.85            0
      -9.075            6            0
      -9.075         6.15            0
      -9.075          6.3            0
      -9.075         6.45            0
      -9.075          6.6            0
      -9.075         6.75            0
      -9.075          6.9            0
      -9.075         7.05            0
      -9.075          7.2            0
      -9.075         7.35            0

      -8.925         -7.5            0
      -8.925        -7.35            0
      -8.925         -7.2            0
      -8.925        -7.05            0
      -8.925         -6.9            0
      -8.925        -6.75            0
      -8.925         -6.6            0
      -8.925        -6.45            0
      -8.925         -6.3            0
      -8.925        -6.15            0
      -8.925           -6            0
      -8.925        -5.85            0
      -8.925         -5.7            0
      -8.925        -5.55            0
      -8.925         -5.4            0
      -8.925        -5.25            0
      -8.925         -5.1            0
      -8.925        -4.95            0
      -8.925         -4.8            0
      -8.925        -4.65            0
      -8.925         -4.5            0
      -8.925        -4.35            0
      -8.925         -4.2            0
      -8.925        -4.05            0
      -8.925         -3.9            0
      -8.925        -3.75            0
      -8.925         -3.6            0
      -8.925        -3.45            0
      -8.925         -3.3            0
      -8.925        -3.15            0
      -8.925           -3            0
      -8.925        -2.85            0
      -8.925         -2.7            0
      -8.925        -2.55            0
      -8.925         -2.4            0
      -8.925        -2.25            0
      -8.925         -2.1            0
      -8.925        -1.95            0
      -8.925         -1.8            0
      -8.925        -1.65            0
      -8.925         -1.5            0
      -8.925        -1.35            0
      -8.925         -1.2            0
      -8.925        -1.05            0
      -8.925         -0.9            0
      -8.925        -0.75            0
      -8.925         -0.6            0
      -8.925        -0.45            0
      -8.925         -0.3            0
      -8.925        -0.15            0
      -8.925 -1.78814e-07            0
      -8.925         0.15            0
      -8.925          0.3            0
      -8.925         0.45            0
      -8.925          0.6            0
      -8.925         0.75            0
      -8.925          0.9            0
      -8.925         1.05            0
      -8.925          1.2            0
      -8.925         1.35            0
      -8.925          1.5            0
      -8.925         1.65            0
      -8.925          1.8            0
      -8.925         1.95            0
      -8.925          2.1            0
      -8.925         2.25            0
      -8.925          2.4            0
      -8.925         2.55            0
      -8.925          2.7            0
      -8.925         2.85            0
      -8.925            3            0
      -8.925         3.15            0
      -8.925          3.3            0
      -8.925         3.45            0
      -8.925          3.6            0
      -8.925         3.75            0
      -8.925          3.9            0
      -8.925         4.05            0
      -8.925          4.2            0
      -8.925         4.35            0
      -8.925          4.5            0
      -8.925         4.65            0
      -8.925          4.8            0
      -8.925         4.95            0
      -8.925          5.1            0
      -8.925         5.25            0
      -8.925          5.4            0
      -8.925         5.55            0
      -8.925          5.7            0
      -8.925         5.85            0
      -8.925            6            0
      -8.925         6.15            0
      -8.925          6.3            0
      -8.925         6.45            0
      -8.925          6.6            0
      -8.925         6.75            0
      -8.925          6.9            0
      -8.925         7.05            0
      -8.925          7.2            0
      -8.925         7.35            0

      -8.775         -7.5            0
      -8.775        -7.35            0
      -8.775         -7.2            0
      -8.775        -7.05            0
      -8.775         -6.9            0
      -8.775        -6.75            0
      -8.775         -6.6            0
      -8.775        -6.45            0
      -8.775         -6.3            0
      -8.775        -6.15            0
      -8.775           -6            0
      -8.775        -5.85            0
      -8.775         -5.7            0
      -8.775        -5.55            0
      -8.775         -5.4            0
      -8.775        -5.25            0
      -8.775         -5.1            0
      -8.775        -4.95            0
      -8.775         -4.8            0
      -8.775        -4.65            0
      -8.775         -4.5            0
      -8.775        -4.35            0
      -8.775         -4.2            0
      -8.775        -4.05            0
      -8.775         -3.9            0
      -8.775        -3.75            0
      -8.775         -3.6            0
      -8.775        -3.45            0
      -8.775         -3.3            0
      -8.775        -3.15            0
      -8.775           -3            0
      -8.775        -2.85            0
      -8.775         -2.7            0
      -8.775        -2.55            0
      -8.775         -2.4            0
      -8.775        -2.25            0
      -8.775         -2.1            0
      -8.775        -1.95            0
      -8.775         -1.8            0
      -8.775        -1.65            0
      -8.775         -1.5            0
      -8.775        -1.35            0
      -8.775         -1.2            0
      -8.775        -1.05            0
      -8.775         -0.9            0
      -8.775        -0.75            0
      -8.775         -0.6            0
      -8.775        -0.45            0
      -8.775         -0.3            0
      -8.775        -0.15            0
      -8.775 -1.78814e-07            0
      -8.775         0.15            0
      -8.775          0.3            0
      -8.775         0.45            0
      -8.775          0.6            0
      -8.775         0.75            0
      -8.775          0.9            0
      -8.775         1.05            0
      -8.775          1.2            0
      -8.775         1.35            0
      -8.775          1.5            0
      -8.775         1.65            0
      -8.775          1.8            0
      -8.775         1.95            0
      -8.775          2.1            0
      -8.775         2.25            0
      -8.775          2.4            0
      -8.775         2.55            0
      -8.775          2.7            0
      -8.775         2.85            0
      -8.775            3            0
      -8.775         3.15            0
      -8.775          3.3            0
      -8.775         3.45            0
      -8.775          3.6            0
      -8.775         3.75            0
      -8.775          3.9            0
      -8.775         4.05            0
      -8.775          4.2            0
      -8.775         4.35            0
      -8.775          4.5            0
      -8.775         4.65            0
      -8.775          4.8            0
      -8.775         4.95            0
      -8.775          5.1            0
      -8.775         5.25            0
      -8.775          5.4            0
      -8.775         5.55            0
      -8.775          5.7            0
      -8.775         5.85            0
      -8.775            6            0
      -8.775         6.15            0
      -8.775          6.3            0
      -8.775         6.45            0
      -8.775          6.6            0
      -8.775         6.75            0
      -8.775          6.9            0
      -8.775         7.05            0
      -8.775          7.2            0
      -8.775         7.35            0

      -8.625         -7.5            0
      -8.625        -7.35            0
      -8.625         -7.2            0
      -8.625        -7.05            0
      -8.625         -6.9            0
      -8.625        -6.75            0
      -8.625         -6.6            0
      -8.625        -6.45            0
      -8.625         -6.3            0
      -8.625        -6.15            0
      -8.625           -6            0
      -8.625        -5.85            0
      -8.625         -5.7            0
      -8.625        -5.55            0
      -8.625         -5.4            0
      -8.625        -5.25            0
      -8.625         -5.1            0
      -8.625        -4.95            0
      -8.625         -4.8            0
      -8.625        -4.65            0
      -8.625         -4.5            0
      -8.625        -4.35            0
      -8.625         -4.2            0
      -8.625        -4.05            0
      -8.625         -3.9            0
      -8.625        -3.75            0
      -8.625         -3.6            0
      -8.625        -3.45            0
      -8.625         -3.3            0
      -8.625        -3.15            0
      -8.625           -3            0
      -8.625        -2.85            0
      -8.625         -2.7            0
      -8.625        -2.55            0
      -8.625         -2.4            0
      -8.625        -2.25            0
      -8.625         -2.1            0
      -8.625        -1.95            0
      -8.625         -1.8            0
      -8.625        -1.65            0
      -8.625         -1.5            0
      -8.625        -1.35            0
      -8.625         -1.2            0
      -8.625        -1.05            0
      -8.625         -0.9            0
      -8.625        -0.75            0
      -8.625         -0.6            0
      -8.625        -0.45            0
      -8.625         -0.3            0
      -8.625        -0.15            0
      -8.625 -1.78814e-07            0
      -8.625         0.15            0
      -8.625          0.3            0
      -8.625         0.45            0
      -8.625          0.6            0
      -8.625         0.75            0
      -8.625          0.9            0
      -8.625         1.05            0
      -8.625          1.2            0
      -8.625         1.35            0
      -8.625          1.5            0
      -8.625         1.65            0
      -8.625          1.8            0
      -8.625         1.95            0
      -8.625          2.1            0
      -8.625         2.25            0
      -8.625          2.4            0
      -8.625         2.55            0
      -8.625          2.7            0
      -8.625         2.85            0
      -8.625            3            0
      -8.625         3.15            0
      -8.625          3.3            0
      -8.625         3.45            0
      -8.625          3.6            0
      -8.625         3.75            0
      -8.625          3.9            0
      -8.625         4.05            0
      -8.625          4.2            0
      -8.625         4.35            0
      -8.625          4.5            0
      -8.625         4.65            0
      -8.625          4.8            0
      -8.625         4.95            0
      -8.625          5.1            0
      -8.625         5.25            0
      -8.625          5.4            0
      -8.625         5.55            0
      -8.625          5.7            0
      -8.625         5.85            0
      -8.625            6            0
      -8.625         6.15            0
      -8.625          6.3            0
      -8.625         6.45            0
      -8.625          6.6            0
      -8.625         6.75            0
      -8.625          6.9            0
      -8.625         7.05            0
      -8.625          7.2            0
      -8.625         7.35            0

      -8.475         -7.5            0
      -8.475        -7.35            0
      -8.475         -7.2            0
      -8.475        -7.05            0
      -8.475         -6.9            0
      -8.475        -6.75            0
      -8.475         -6.6            0
      -8.475        -6.45            0
      -8.475         -6.3            0
      -8.475        -6.15            0
      -8.475           -6            0
      -8.475        -5.85            0
      -8.475         -5.7            0
      -8.475        -5.55            0
      -8.475         -5.4            0
      -8.475        -5.25            0
      -8.475         -5.1            0
      -8.475        -4.95            0
      -8.475         -4.8            0
      -8.475        -4.65            0
      -8.475         -4.5            0
      -8.475        -4.35            0
      -8.475         -4.2            0
      -8.475        -4.05            0
      -8.475         -3.9            0
      -8.475        -3.75            0
      -8.475         -3.6            0
      -8.475        -3.45            0
      -8.475         -3.3            0
      -8.475        -3.15            0
      -8.475           -3            0
      -8.475        -2.85            0
      -8.475         -2.7            0
      -8.475        -2.55            0
      -8.475         -2.4            0
      -8.475        -2.25            0
      -8.475         -2.1            0
      -8.475        -1.95            0
      -8.475         -1.8            0
      -8.475        -1.65            0
      -8.475         -1.5            0
      -8.475        -1.35            0
      -8.475         -1.2            0
      -8.475        -1.05            0
      -8.475         -0.9            0
      -8.475        -0.75            0
      -8.475         -0.6            0
      -8.475        -0.45            0
      -8.475         -0.3            0
      -8.475        -0.15            0
      -8.475 -1.78814e-07            0
      -8.475         0.15            0
      -8.475          0.3            0
      -8.475         0.45            0
      -8.475          0.6            0
      -8.475         0.75            0
      -8.475          0.9            0
      -8.475         1.05            0
      -8.475          1.2            0
      -8.475         1.35            0
      -8.475          1.5            0
      -8.475         1.65            0
      -8.475          1.8            0
      -8.475         1.95            0
      -8.475          2.1            0
      -8.475         2.25            0
      -8.475          2.4            0
      -8.475         2.55            0
      -8.475          2.7            0
      -8.475         2.85            0
      -8.475            3            0
      -8.475         3.15            0
      -8.475          3.3            0
      -8.475         3.45            0
      -8.475          3.6            0
      -8.475         3.75            0
      -8.475          3.9            0
      -8.475         4.05            0
      -8.475          4.2            0
      -8.475         4.35            0
      -8.475          4.5            0
      -8.475         4.65            0
      -8.475          4.8            0
      -8.475         4.95            0
      -8.475          5.1            0
      -8.475         5.25            0
      -8.475          5.4            0
      -8.475         5.55            0
      -8.475          5.7            0
      -8.475         5.85            0
      -8.475            6            0
      -8.475         6.15            0
      -8.475          6.3            0
      -8.475         6.45            0
      -8.475          6.6            0
      -8.475         6.75            0
      -8.475          6.9            0
      -8.475         7.05            0
      -8.475          7.2            0
      -8.475         7.35            0

      -8.325         -7.5            0
      -8.325        -7.35            0
      -8.325         -7.2            0
      -8.325        -7.05            0
      -8.325         -6.9            0
      -8.325        -6.75            0
      -8.325         -6.6            0
      -8.325        -6.45            0
      -8.325         -6.3            0
      -8.325        -6.15            0
      -8.325           -6            0
      -8.325        -5.85            0
      -8.325         -5.7            0
      -8.325        -5.55            0
      -8.325         -5.4            0
      -8.325        -5.25            0
      -8.325         -5.1            0
      -8.325        -4.95            0
      -8.325         -4.8            0
      -8.325        -4.65            0
      -8.325         -4.5            0
      -8.325        -4.35            0
      -8.325         -4.2            0
      -8.325        -4.05            0
      -8.325         -3.9            0
      -8.325        -3.75            0
      -8.325         -3.6            0
      -8.325        -3.45            0
      -8.325         -3.3            0
      -8.325        -3.15            0
      -8.325           -3            0
      -8.325        -2.85            0
      -8.325         -2.7            0
      -8.325        -2.55            0
      -8.325         -2.4            0
      -8.325        -2.25            0
      -8.325         -2.1            0
      -8.325        -1.95            0
      -8.325         -1.8            0
      -8.325        -1.65            0
      -8.325         -1.5            0
      -8.325        -1.35            0
      -8.325         -1.2            0
      -8.325        -1.05            0
      -8.325         -0.9            0
      -8.325        -0.75            0
      -8.325         -0.6            0
      -8.325        -0.45            0
      -8.325         -0.3            0
      -8.325        -0.15            0
      -8.325 -1.78814e-07            0
      -8.325         0.15            0
      -8.325          0.3            0
      -8.325         0.45            0
      -8.325          0.6            0
      -8.325         0.75            0
      -8.325          0.9            0
      -8.325         1.05            0
      -8.325          1.2            0
      -8.325         1.35            0
      -8.325          1.5            0
      -8.325         1.65            0
      -8.325          1.8            0
      -8.325         1.95            0
      -8.325          2.1            0
      -8.325         2.25            0
      -8.325          2.4            0
      -8.325         2.55            0
      -8.325          2.7            0
      -8.325         2.85            0
      -8.325            3            0
      -8.325         3.15            0
      -8.325          3.3            0
      -8.325         3.45            0
      -8.325          3.6            0
      -8.325         3.75            0
      -8.325          3.9            0
      -8.325         4.05            0
      -8.325          4.2            0
      -8.325         4.35            0
      -8.325          4.5            0
      -8.325         4.65            0
      -8.325          4.8            0
      -8.325         4.95            0
      -8.325          5.1            0
      -8.325         5.25            0
      -8.325          5.4            0
      -8.325         5.55            0
      -8.325          5.7            0
      -8.325         5.85            0
      -8.325            6            0
      -8.325         6.15            0
      -8.325          6.3            0
      -8.325         6.45            0
      -8.325          6.6            0
      -8.325         6.75            0
      -8.325          6.9            0
      -8.325         7.05            0
      -8.325          7.2            0
      -8.325         7.35            0

      -8.175         -7.5            0
      -8.175        -7.35            0
      -8.175         -7.2            0
      -8.175        -7.05            0
      -8.175         -6.9            0
      -8.175        -6.75            0
      -8.175         -6.6            0
      -8.175        -6.45            0
      -8.175         -6.3            0
      -8.175        -6.15            0
      -8.175           -6            0
      -8.175        -5.85            0
      -8.175         -5.7            0
      -8.175        -5.55            0
      -8.175         -5.4            0
      -8.175        -5.25            0
      -8.175         -5.1            0
      -8.175        -4.95            0
      -8.175         -4.8            0
      -8.175        -4.65            0
      -8.175         -4.5            0
      -8.175        -4.35            0
      -8.175         -4.2            0
      -8.175        -4.05            0
      -8.175         -3.9            0
      -8.175        -3.75            0
      -8.175         -3.6            0
      -8.175        -3.45            0
      -8.175         -3.3            0
      -8.175        -3.15            0
      -8.175           -3            0
      -8.175        -2.85            0
      -8.175         -2.7            0
      -8.175        -2.55            0
      -8.175         -2.4            0
      -8.175        -2.25            0
      -8.175         -2.1            0
      -8.175        -1.95            0
      -8.175         -1.8            0
      -8.175        -1.65            0
      -8.175         -1.5            0
      -8.175        -1.35            0
      -8.175         -1.2            0
      -8.175        -1.05            0
      -8.175         -0.9            0
      -8.175        -0.75            0
      -8.175         -0.6            0
      -8.175        -0.45            0
      -8.175         -0.3            0
      -8.175        -0.15            0
      -8.175 -1.78814e-07            0
      -8.175         0.15            0
      -8.175          0.3            0
      -8.175         0.45            0
      -8.175          0.6            0
      -8.175         0.75            0
      -8.175          0.9            0
      -8.175         1.05            0
      -8.175          1.2            0
      -8.175         1.35            0
      -8.175          1.5            0
      -8.175         1.65            0
      -8.175          1.8            0
      -8.175         1.95            0
      -8.175          2.1            0
      -8.175         2.25            0
      -8.175          2.4            0
      -8.175         2.55            0
      -8.175          2.7            0
      -8.175         2.85            0
      -8.175            3            0
      -8.175         3.15            0
      -8.175          3.3            0
      -8.175         3.45            0
      -8.175          3.6            0
      -8.175         3.75            0
      -8.175          3.9            0
      -8.175         4.05            0
      -8.175          4.2            0
      -8.175         4.35            0
      -8.175          4.5            0
      -8.175         4.65            0
      -8.175          4.8            0
      -8.175         4.95            0
      -8.175          5.1            0
      -8.175         5.25            0
      -8.175          5.4            0
      -8.175         5.55            0
      -8.175          5.7            0
      -8.175         5.85            0
      -8.175            6            0
      -8.175         6.15            0
      -8.175          6.3            0
      -8.175         6.45            0
      -8.175          6.6            0
      -8.175         6.75            0
      -8.175          6.9            0
      -8.175         7.05            0
      -8.175          7.2            0
      -8.175         7.35            0

      -8.025         -7.5            0
      -8.025        -7.35            0
      -8.025         -7.2            0
      -8.025        -7.05            0
      -8.025         -6.9            0
      -8.025        -6.75            0
      -8.025         -6.6            0
      -8.025        -6.45            0
      -8.025         -6.3            0
      -8.025        -6.15            0
      -8.025           -6            0
      -8.025        -5.85            0
      -8.025         -5.7            0
      -8.025        -5.55            0
      -8.025         -5.4            0
      -8.025        -5.25            0
      -8.025         -5.1            0
      -8.025        -4.95            0
      -8.025         -4.8            0
      -8.025        -4.65            0
      -8.025         -4.5            0
      -8.025        -4.35            0
      -8.025         -4.2            0
      -8.025        -4.05            0
      -8.025         -3.9            0
      -8.025        -3.75            0
      -8.025         -3.6            0
      -8.025        -3.45            0
      -8.025         -3.3            0
      -8.025        -3.15            0
      -8.025           -3            0
      -8.025        -2.85            0
      -8.025         -2.7            0
      -8.025        -2.55            0
      -8.025         -2.4            0
      -8.025        -2.25            0
      -8.025         -2.1            0
      -8.025        -1.95            0
      -8.025         -1.8            0
      -8.025        -1.65            0
      -8.025         -1.5            0
      -8.025        -1.35            0
      -8.025         -1.2            0
      -8.025        -1.05            0
      -8.025         -0.9            0
      -8.025        -0.75            0
      -8.025         -0.6            0
      -8.025        -0.45            0
      -8.025         -0.3            0
      -8.025        -0.15            0
      -8.025 -1.78814e-07            0
      -8.025         0.15            0
      -8.025          0.3            0
      -8.025         0.45            0
      -8.025          0.6            0
      -8.025         0.75            0
      -8.025          0.9            0
      -8.025         1.05            0
      -8.025          1.2            0
      -8.025         1.35            0
      -8.025          1.5            0
      -8.025         1.65            0
      -8.025          1.8            0
      -8.025         1.95            0
      -8.025          2.1            0
      -8.025         2.25            0
      -8.025          2.4            0
      -8.025         2.55            0
      -8.025          2.7            0
      -8.025         2.85            0
      -8.025            3            0
      -8.025         3.15            0
      -8.025          3.3            0
      -8.025         3.45            0
      -8.025          3.6            0
      -8.025         3.75            0
      -8.025          3.9            0
      -8.025         4.05            0
      -8.025          4.2            0
      -8.025         4.35            0
      -8.025          4.5            0
      -8.025         4.65            0
      -8.025          4.8            0
      -8.025         4.95            0
      -8.025          5.1            0
      -8.025         5.25            0
      -8.025          5.4            0
      -8.025         5.55            0
      -8.025          5.7            0
      -8.025         5.85            0
      -8.025            6            0
      -8.025         6.15            0
      -8.025          6.3            0
      -8.025         6.45            0
      -8.025          6.6            0
      -8.025         6.75            0
      -8.025          6.9            0
      -8.025         7.05            0
      -8.025          7.2            0
      -8.025         7.35            0

      -7.875         -7.5            0
      -7.875        -7.35            0
      -7.875         -7.2            0
      -7.875        -7.05            0
      -7.875         -6.9            0
      -7.875        -6.75            0
      -7.875         -6.6            0
      -7.875        -6.45            0
      -7.875         -6.3            0
      -7.875        -6.15            0
      -7.875           -6            0
      -7.875        -5.85            0
      -7.875         -5.7            0
      -7.875        -5.55            0
      -7.875         -5.4            0
      -7.875        -5.25            0
      -7.875         -5.1            0
      -7.875        -4.95            0
      -7.875         -4.8            0
      -7.875        -4.65            0
      -7.875         -4.5            0
      -7.875        -4.35            0
      -7.875         -4.2            0
      -7.875        -4.05            0
      -7.875         -3.9            0
      -7.875        -3.75            0
      -7.875         -3.6            0
      -7.875        -3.45            0
      -7.875         -3.3            0
      -7.875        -3.15            0
      -7.875           -3            0
      -7.875        -2.85            0
      -7.875         -2.7            0
      -7.875        -2.55            0
      -7.875         -2.4            0
      -7.875        -2.25            0
      -7.875         -2.1            0
      -7.875        -1.95            0
      -7.875         -1.8            0
      -7.875        -1.65            0
      -7.875         -1.5            0
      -7.875        -1.35            0
      -7.875         -1.2            0
      -7.875        -1.05            0
      -7.875         -0.9            0
      -7.875        -0.75            0
      -7.875         -0.6            0
      -7.875        -0.45            0
      -7.875         -0.3            0
      -7.875        -0.15            0
      -7.875 -1.78814e-07            0
      -7.875         0.15            0
      -7.875          0.3            0
      -7.875         0.45            0
      -7.875          0.6            0
      -7.875         0.75            0
      -7.875          0.9            0
      -7.875         1.05            0
      -7.875          1.2            0
      -7.875         1.35            0
      -7.875          1.5            0
      -7.875         1.65            0
      -7.875          1.8            0
      -7.875         1.95            0
      -7.875          2.1            0
      -7.875         2.25            0
      -7.875          2.4            0
      -7.875         2.55            0
      -7.875          2.7            0
      -7.875         2.85            0
      -7.875            3            0
      -7.875         3.15            0
      -7.875          3.3            0
      -7.875         3.45            0
      -7.875          3.6            0
      -7.875         3.75            0
      -7.875          3.9            0
      -7.875         4.05            0
      -7.875          4.2            0
      -7.875         4.35            0
      -7.875          4.5            0
      -7.875         4.65            0
      -7.875          4.8            0
      -7.875         4.95            0
      -7.875          5.1            0
      -7.875         5.25            0
      -7.875          5.4            0
      -7.875         5.55            0
      -7.875          5.7            0
      -7.875         5.85            0
      -7.875            6            0
      -7.875         6.15            0
      -7.875          6.3            0
      -7.875         6.45            0
      -7.875          6.6            0
      -7.875         6.75            0
      -7.875          6.9            0
      -7.875         7.05            0
      -7.875          7.2            0
      -7.875         7.35            0

      -7.725         -7.5            0
      -7.725        -7.35            0
      -7.725         -7.2            0
      -7.725        -7.05            0
      -7.725         -6.9            0
      -7.725        -6.75            0
      -7.725         -6.6            0
      -7.725        -6.45            0
      -7.725         -6.3            0
      -7.725        -6.15            0
      -7.725           -6            0
      -7.725        -5.85            0
      -7.725         -5.7            0
      -7.725        -5.55            0
      -7.725         -5.4            0
      -7.725        -5.25            0
      -7.725         -5.1            0
      -7.725        -4.95            0
      -7.725         -4.8            0
      -7.725        -4.65            0
      -7.725         -4.5            0
      -7.725        -4.35            0
      -7.725         -4.2            0
      -7.725        -4.05            0
      -7.725         -3.9            0
      -7.725        -3.75            0
      -7.725         -3.6            0
      -7.725        -3.45            0
      -7.725         -3.3            0
      -7.725        -3.15            0
      -7.725           -3            0
      -7.725        -2.85            0
      -7.725         -2.7            0
      -7.725        -2.55            0
      -7.725         -2.4            0
      -7.725        -2.25            0
      -7.725         -2.1            0
      -7.725        -1.95            0
      -7.725         -1.8            0
      -7.725        -1.65            0
      -7.725         -1.5            0
      -7.725        -1.35            0
      -7.725         -1.2            0
      -7.725        -1.05            0
      -7.725         -0.9            0
      -7.725        -0.75            0
      -7.725         -0.6            0
      -7.725        -0.45            0
      -7.725         -0.3            0
      -7.725        -0.15            0
      -7.725 -1.78814e-07            0
      -7.725         0.15            0
      -7.725          0.3            0
      -7.725         0.45            0
      -7.725          0.6            0
      -7.725         0.75            0
      -7.725          0.9            0
      -7.725         1.05            0
      -7.725          1.2            0
      -7.725         1.35            0
      -7.725          1.5            0
      -7.725         1.65            0
      -7.725          1.8            0
      -7.725         1.95            0
      -7.725          2.1            0
      -7.725         2.25            0
      -7.725          2.4            0
      -7.725         2.55            0
      -7.725          2.7            0
      -7.725         2.85            0
      -7.725            3            0
      -7.725         3.15            0
      -7.725          3.3            0
      -7.725         3.45            0
      -7.725          3.6            0
      -7.725         3.75            0
      -7.725          3.9            0
      -7.725         4.05            0
      -7.725          4.2            0
      -7.725         4.35            0
      -7.725          4.5            0
      -7.725         4.65            0
      -7.725          4.8            0
      -7.725         4.95            0
      -7.725          5.1            0
      -7.725         5.25            0
      -7.725          5.4            0
      -7.725         5.55            0
      -7.725          5.7            0
      -7.725         5.85            0
      -7.725            6            0
      -7.725         6.15            0
      -7.725          6.3            0
      -7.725         6.45            0
      -7.725          6.6            0
      -7.725         6.75            0
      -7.725          6.9            0
      -7.725         7.05            0
      -7.725          7.2            0
      -7.725         7.35            0

      -7.575         -7.5            0
      -7.575        -7.35            0
      -7.575         -7.2            0
      -7.575        -7.05            0
      -7.575         -6.9            0
      -7.575        -6.75            0
      -7.575         -6.6            0
      -7.575        -6.45            0
      -7.575         -6.3            0
      -7.575        -6.15            0
      -7.575           -6            0
      -7.575        -5.85            0
      -7.575         -5.7            0
      -7.575        -5.55            0
      -7.575         -5.4            0
      -7.575        -5.25            0
      -7.575         -5.1            0
      -7.575        -4.95            0
      -7.575         -4.8            0
      -7.575        -4.65            0
      -7.575         -4.5            0
      -7.575        -4.35            0
      -7.575         -4.2            0
      -7.575        -4.05            0
      -7.575         -3.9            0
      -7.575        -3.75            0
      -7.575         -3.6            0
      -7.575        -3.45            0
      -7.575         -3.3            0
      -7.575        -3.15            0
      -7.575           -3            0
      -7.575        -2.85            0
      -7.575         -2.7            0
      -7.575        -2.55            0
      -7.575         -2.4            0
      -7.575        -2.25            0
      -7.575         -2.1            0
      -7.575        -1.95            0
      -7.575         -1.8            0
      -7.575        -1.65            0
      -7.575         -1.5            0
      -7.575        -1.35            0
      -7.575         -1.2            0
      -7.575        -1.05            0
      -7.575         -0.9            0
      -7.575        -0.75            0
      -7.575         -0.6            0
      -7.575        -0.45            0
      -7.575         -0.3            0
      -7.575        -0.15            0
      -7.575 -1.78814e-07            0
      -7.575         0.15            0
      -7.575          0.3            0
      -7.575         0.45            0
      -7.575          0.6            0
      -7.575         0.75            0
      -7.575          0.9            0
      -7.575         1.05            0
      -7.575          1.2            0
      -7.575         1.35            0
      -7.575          1.5            0
      -7.575         1.65            0
      -7.575          1.8            0
      -7.575         1.95            0
      -7.575          2.1            0
      -7.575         2.25            0
      -7.575          2.4            0
      -7.575         2.55            0
      -7.575          2.7            0
      -7.575         2.85            0
      -7.575            3            0
      -7.575         3.15            0
      -7.575          3.3            0
      -7.575         3.45            0
      -7.575          3.6            0
      -7.575         3.75            0
      -7.575          3.9            0
      -7.575         4.05            0
      -7.575          4.2            0
      -7.575         4.35            0
      -7.575          4.5            0
      -7.575         4.65            0
      -7.575          4.8            0
      -7.575         4.95            0
      -7.575          5.1            0
      -7.575         5.25            0
      -7.575          5.4            0
      -7.575         5.55            0
      -7.575          5.7            0
      -7.575         5.85            0
      -7.575            6            0
      -7.575         6.15            0
      -7.575          6.3            0
      -7.575         6.45            0
      -7.575          6.6            0
      -7.575         6.75            0
      -7.575          6.9            0
      -7.575         7.05            0
      -7.575          7.2            0
      -7.575         7.35            0

      -7.425         -7.5            0
      -7.425        -7.35            0
      -7.425         -7.2            0
      -7.425        -7.05            0
      -7.425         -6.9            0
      -7.425        -6.75            0
      -7.425         -6.6            0
      -7.425        -6.45            0
      -7.425         -6.3            0
      -7.425        -6.15            0
      -7.425           -6            0
      -7.425        -5.85            0
      -7.425         -5.7            0
      -7.425        -5.55            0
      -7.425         -5.4            0
      -7.425        -5.25            0
      -7.425         -5.1            0
      -7.425        -4.95            0
      -7.425         -4.8            0
      -7.425        -4.65            0
      -7.425         -4.5            0
      -7.425        -4.35            0
      -7.425         -4.2            0
      -7.425        -4.05            0
      -7.425         -3.9            0
      -7.425        -3.75            0
      -7.425         -3.6            0
      -7.425        -3.45            0
      -7.425         -3.3            0
      -7.425        -3.15            0
      -7.425           -3            0
      -7.425        -2.85            0
      -7.425         -2.7            0
      -7.425        -2.55            0
      -7.425         -2.4            0
      -7.425        -2.25            0
      -7.425         -2.1            0
      -7.425        -1.95            0
      -7.425         -1.8            0
      -7.425        -1.65            0
      -7.425         -1.5            0
      -7.425        -1.35            0
      -7.425         -1.2            0
      -7.425        -1.05            0
      -7.425         -0.9            0
      -7.425        -0.75            0
      -7.425         -0.6            0
      -7.425        -0.45            0
      -7.425         -0.3            0
      -7.425        -0.15            0
      -7.425 -1.78814e-07            0
      -7.425         0.15            0
      -7.425          0.3            0
      -7.425         0.45            0
      -7.425          0.6            0
      -7.425         0.75            0
      -7.425          0.9            0
      -7.425         1.05            0
      -7.425          1.2            0
      -7.425         1.35            0
      -7.425          1.5            0
      -7.425         1.65            0
      -7.425          1.8            0
      -7.425         1.95            0
      -7.425          2.1            0
      -7.425         2.25            0
      -7.425          2.4            0
      -7.425         2.55            0
      -7.425          2.7            0
      -7.425         2.85            0
      -7.425            3            0
      -7.425         3.15            0
      -7.425          3.3            0
      -7.425         3.45            0
      -7.425          3.6            0
      -7.425         3.75            0
      -7.425          3.9            0
      -7.425         4.05            0
      -7.425          4.2            0
      -7.425         4.35            0
      -7.425          4.5            0
      -7.425         4.65            0
      -7.425          4.8            0
      -7.425         4.95            0
      -7.425          5.1            0
      -7.425         5.25            0
      -7.425          5.4            0
      -7.425         5.55            0
      -7.425          5.7            0
      -7.425         5.85            0
      -7.425            6            0
      -7.425         6.15            0
      -7.425          6.3            0
      -7.425         6.45            0
      -7.425          6.6            0
      -7.425         6.75            0
      -7.425          6.9            0
      -7.425         7.05            0
      -7.425          7.2            0
      -7.425         7.35            0

      -7.275         -7.5            0
      -7.275        -7.35            0
      -7.275         -7.2            0
      -7.275        -7.05            0
      -7.275         -6.9            0
      -7.275        -6.75            0
      -7.275         -6.6            0
      -7.275        -6.45            0
      -7.275         -6.3            0
      -7.275        -6.15            0
      -7.275           -6            0
      -7.275        -5.85            0
      -7.275         -5.7            0
      -7.275        -5.55            0
      -7.275         -5.4            0
      -7.275        -5.25            0
      -7.275         -5.1            0
      -7.275        -4.95            0
      -7.275         -4.8            0
      -7.275        -4.65            0
      -7.275         -4.5            0
      -7.275        -4.35            0
      -7.275         -4.2            0
      -7.275        -4.05            0
      -7.275         -3.9            0
      -7.275        -3.75            0
      -7.275         -3.6            0
      -7.275        -3.45            0
      -7.275         -3.3            0
      -7.275        -3.15            0
      -7.275           -3            0
      -7.275        -2.85            0
      -7.275         -2.7            0
      -7.275        -2.55            0
      -7.275         -2.4            0
      -7.275        -2.25            0
      -7.275         -2.1            0
      -7.275        -1.95            0
      -7.275         -1.8            0
      -7.275        -1.65            0
      -7.275         -1.5            0
      -7.275        -1.35            0
      -7.275         -1.2            0
      -7.275        -1.05            0
      -7.275         -0.9            0
      -7.275        -0.75            0
      -7.275         -0.6            0
      -7.275        -0.45            0
      -7.275         -0.3            0
      -7.275        -0.15            0
      -7.275 -1.78814e-07            0
      -7.275         0.15            0
      -7.275          0.3            0
      -7.275         0.45            0
      -7.275          0.6            0
      -7.275         0.75            0
      -7.275          0.9            0
      -7.275         1.05            0
      -7.275          1.2            0
      -7.275         1.35            0
      -7.275          1.5            0
      -7.275         1.65            0
      -7.275          1.8            0
      -7.275         1.95            0
      -7.275          2.1            0
      -7.275         2.25            0
      -7.275          2.4            0
      -7.275         2.55            0
      -7.275          2.7            0
      -7.275         2.85            0
      -7.275            3            0
      -7.275         3.15            0
      -7.275          3.3            0
      -7.275         3.45            0
      -7.275          3.6            0
      -7.275         3.75            0
      -7.275          3.9            0
      -7.275         4.05            0
      -7.275          4.2            0
      -7.275         4.35            0
      -7.275          4.5            0
      -7.275         4.65            0
      -7.275          4.8            0
      -7.275         4.95            0
      -7.275          5.1            0
      -7.275         5.25            0
      -7.275          5.4            0
      -7.275         5.55            0
      -7.275          5.7            0
      -7.275         5.85            0
      -7.275            6            0
      -7.275         6.15            0
      -7.275          6.3            0
      -7.275         6.45            0
      -7.275          6.6            0
      -7.275         6.75            0
      -7.275          6.9            0
      -7.275         7.05            0
      -7.275          7.2            0
      -7.275         7.35            0

      -7.125         -7.5            0
      -7.125        -7.35            0
      -7.125         -7.2            0
      -7.125        -7.05            0
      -7.125         -6.9            0
      -7.125        -6.75            0
      -7.125         -6.6            0
      -7.125        -6.45            0
      -7.125         -6.3            0
      -7.125        -6.15            0
      -7.125           -6            0
      -7.125        -5.85            0
      -7.125         -5.7            0
      -7.125        -5.55            0
      -7.125         -5.4            0
      -7.125        -5.25            0
      -7.125         -5.1            0
      -7.125        -4.95            0
      -7.125         -4.8            0
      -7.125        -4.65            0
      -7.125         -4.5            0
      -7.125        -4.35            0
      -7.125         -4.2            0
      -7.125        -4.05            0
      -7.125         -3.9            0
      -7.125        -3.75            0
      -7.125         -3.6            0
      -7.125        -3.45            0
      -7.125         -3.3            0
      -7.125        -3.15            0
      -7.125           -3            0
      -7.125        -2.85            0
      -7.125         -2.7            0
      -7.125        -2.55            0
      -7.125         -2.4            0
      -7.125        -2.25            0
      -7.125         -2.1            0
      -7.125        -1.95            0
      -7.125         -1.8            0
      -7.125        -1.65            0
      -7.125         -1.5            0
      -7.125        -1.35            0
      -7.125         -1.2            0
      -7.125        -1.05            0
      -7.125         -0.9            0
      -7.125        -0.75            0
      -7.125         -0.6            0
      -7.125        -0.45            0
      -7.125         -0.3            0
      -7.125        -0.15            0
      -7.125 -1.78814e-07            0
      -7.125         0.15            0
      -7.125          0.3            0
      -7.125         0.45            0
      -7.125          0.6            0
      -7.125         0.75            0
      -7.125          0.9            0
      -7.125         1.05            0
      -7.125          1.2            0
      -7.125         1.35            0
      -7.125          1.5            0
      -7.125         1.65            0
      -7.125          1.8            0
      -7.125         1.95            0
      -7.125          2.1            0
      -7.125         2.25            0
      -7.125          2.4            0
      -7.125         2.55            0
      -7.125          2.7            0
      -7.125         2.85            0
      -7.125            3            0
      -7.125         3.15            0
      -7.125          3.3            0
      -7.125         3.45            0
      -7.125          3.6            0
      -7.125         3.75            0
      -7.125          3.9            0
      -7.125         4.05            0
      -7.125          4.2            0
      -7.125         4.35            0
      -7.125          4.5            0
      -7.125         4.65            0
      -7.125          4.8            0
      -7.125         4.95            0
      -7.125          5.1            0
      -7.125         5.25            0
      -7.125          5.4            0
      -7.125         5.55            0
      -7.125          5.7            0
      -7.125         5.85            0
      -7.125            6            0
      -7.125         6.15            0
      -7.125          6.3            0
      -7.125         6.45            0
      -7.125          6.6            0
      -7.125         6.75            0
      -7.125          6.9            0
      -7.125         7.05            0
      -7.125          7.2            0
      -7.125         7.35            0

      -6.975         -7.5            0
      -6.975        -7.35            0
      -6.975         -7.2            0
      -6.975        -7.05            0
      -6.975         -6.9            0
      -6.975        -6.75            0
      -6.975         -6.6            0
      -6.975        -6.45            0
      -6.975         -6.3            0
      -6.975        -6.15            0
      -6.975           -6            0
      -6.975        -5.85            0
      -6.975         -5.7            0
      -6.975        -5.55            0
      -6.975         -5.4            0
      -6.975        -5.25            0
      -6.975         -5.1            0
      -6.975        -4.95            0
      -6.975         -4.8            0
      -6.975        -4.65            0
      -6.975         -4.5            0
      -6.975        -4.35            0
      -6.975         -4.2            0
      -6.975        -4.05            0
      -6.975         -3.9            0
      -6.975        -3.75            0
      -6.975         -3.6            0
      -6.975        -3.45            0
      -6.975         -3.3            0
      -6.975        -3.15            0
      -6.975           -3            0
      -6.975        -2.85            0
      -6.975         -2.7            0
      -6.975        -2.55            0
      -6.975         -2.4            0
      -6.975        -2.25            0
      -6.975         -2.1            0
      -6.975        -1.95            0
      -6.975         -1.8            0
      -6.975        -1.65            0
      -6.975         -1.5            0
      -6.975        -1.35            0
      -6.975         -1.2            0
      -6.975        -1.05            0
      -6.975         -0.9            0
      -6.975        -0.75            0
      -6.975         -0.6            0
      -6.975        -0.45            0
      -6.975         -0.3            0
      -6.975        -0.15            0
      -6.975 -1.78814e-07            0
      -6.975         0.15            0
      -6.975          0.3            0
      -6.975         0.45            0
      -6.975          0.6            0
      -6.975         0.75            0
      -6.975          0.9            0
      -6.975         1.05            0
      -6.975          1.2            0
      -6.975         1.35            0
      -6.975          1.5            0
      -6.975         1.65            0
      -6.975          1.8            0
      -6.975         1.95            0
      -6.975          2.1            0
      -6.975         2.25            0
      -6.975          2.4            0
      -6.975         2.55            0
      -6.975          2.7            0
      -6.975         2.85            0
      -6.975            3            0
      -6.975         3.15            0
      -6.975          3.3            0
      -6.975         3.45            0
      -6.975          3.6            0
      -6.975         3.75            0
      -6.975          3.9            0
      -6.975         4.05            0
      -6.975          4.2            0
      -6.975         4.35            0
      -6.975          4.5            0
      -6.975         4.65            0
      -6.975          4.8            0
      -6.975         4.95            0
      -6.975          5.1            0
      -6.975         5.25            0
      -6.975          5.4            0
      -6.975         5.55            0
      -6.975          5.7            0
      -6.975         5.85            0
      -6.975            6            0
      -6.975         6.15            0
      -6.975          6.3            0
      -6.975         6.45            0
      -6.975          6.6            0
      -6.975         6.75            0
      -6.975          6.9            0
      -6.975         7.05            0
      -6.975          7.2            0
      -6.975         7.35            0

      -6.825         -7.5            0
      -6.825        -7.35            0
      -6.825         -7.2            0
      -6.825        -7.05            0
      -6.825         -6.9            0
      -6.825        -6.75            0
      -6.825         -6.6            0
      -6.825        -6.45            0
      -6.825         -6.3            0
      -6.825        -6.15            0
      -6.825           -6            0
      -6.825        -5.85            0
      -6.825         -5.7            0
      -6.825        -5.55            0
      -6.825         -5.4            0
      -6.825        -5.25            0
      -6.825         -5.1            0
      -6.825        -4.95            0
      -6.825         -4.8            0
      -6.825        -4.65            0
      -6.825         -4.5            0
      -6.825        -4.35            0
      -6.825         -4.2            0
      -6.825        -4.05            0
      -6.825         -3.9            0
      -6.825        -3.75            0
      -6.825         -3.6            0
      -6.825        -3.45            0
      -6.825         -3.3            0
      -6.825        -3.15            0
      -6.825           -3            0
      -6.825        -2.85            0
      -6.825         -2.7            0
      -6.825        -2.55            0
      -6.825         -2.4            0
      -6.825        -2.25            0
      -6.825         -2.1            0
      -6.825        -1.95            0
      -6.825         -1.8            0
      -6.825        -1.65            0
      -6.825         -1.5            0
      -6.825        -1.35            0
      -6.825         -1.2            0
      -6.825        -1.05            0
      -6.825         -0.9            0
      -6.825        -0.75            0
      -6.825         -0.6            0
      -6.825        -0.45            0
      -6.825         -0.3            0
      -6.825        -0.15            0
      -6.825 -1.78814e-07            0
      -6.825         0.15            0
      -6.825          0.3            0
      -6.825         0.45            0
      -6.825          0.6            0
      -6.825         0.75            0
      -6.825          0.9            0
      -6.825         1.05            0
      -6.825          1.2            0
      -6.825         1.35            0
      -6.825          1.5            0
      -6.825         1.65            0
      -6.825          1.8            0
      -6.825         1.95            0
      -6.825          2.1            0
      -6.825         2.25            0
      -6.825          2.4            0
      -6.825         2.55            0
      -6.825          2.7            0
      -6.825         2.85            0
      -6.825            3            0
      -6.825         3.15            0
      -6.825          3.3            0
      -6.825         3.45            0
      -6.825          3.6            0
      -6.825         3.75            0
      -6.825          3.9            0
      -6.825         4.05            0
      -6.825          4.2            0
      -6.825         4.35            0
      -6.825          4.5            0
      -6.825         4.65            0
      -6.825          4.8            0
      -6.825         4.95            0
      -6.825          5.1            0
      -6.825         5.25            0
      -6.825          5.4            0
      -6.825         5.55            0
      -6.825          5.7            0
      -6.825         5.85            0
      -6.825            6            0
      -6.825         6.15            0
      -6.825          6.3            0
      -6.825         6.45            0
      -6.825          6.6            0
      -6.825         6.75            0
      -6.825          6.9            0
      -6.825         7.05            0
      -6.825          7.2            0
      -6.825         7.35            0

      -6.675         -7.5            0
      -6.675        -7.35            0
      -6.675         -7.2            0
      -6.675        -7.05            0
      -6.675         -6.9            0
      -6.675        -6.75            0
      -6.675         -6.6            0
      -6.675        -6.45            0
      -6.675         -6.3            0
      -6.675        -6.15            0
      -6.675           -6            0
      -6.675        -5.85            0
      -6.675         -5.7            0
      -6.675        -5.55            0
      -6.675         -5.4            0
      -6.675        -5.25            0
      -6.675         -5.1            0
      -6.675        -4.95            0
      -6.675         -4.8            0
      -6.675        -4.65            0
      -6.675         -4.5            0
      -6.675        -4.35            0
      -6.675         -4.2            0
      -6.675        -4.05            0
      -6.675         -3.9            0
      -6.675        -3.75            0
      -6.675         -3.6            0
      -6.675        -3.45            0
      -6.675         -3.3            0
      -6.675        -3.15            0
      -6.675           -3            0
      -6.675        -2.85            0
      -6.675         -2.7            0
      -6.675        -2.55            0
      -6.675         -2.4            0
      -6.675        -2.25            0
      -6.675         -2.1            0
      -6.675        -1.95            0
      -6.675         -1.8            0
      -6.675        -1.65            0
      -6.675         -1.5            0
      -6.675        -1.35            0
      -6.675         -1.2            0
      -6.675        -1.05            0
      -6.675         -0.9            0
      -6.675        -0.75            0
      -6.675         -0.6            0
      -6.675        -0.45            0
      -6.675         -0.3            0
      -6.675        -0.15            0
      -6.675 -1.78814e-07            0
      -6.675         0.15            0
      -6.675          0.3            0
      -6.675         0.45            0
      -6.675          0.6            0
      -6.675         0.75            0
      -6.675          0.9            0
      -6.675         1.05            0
      -6.675          1.2            0
      -6.675         1.35            0
      -6.675          1.5            0
      -6.675         1.65            0
      -6.675          1.8            0
      -6.675         1.95            0
      -6.675          2.1            0
      -6.675         2.25            0
      -6.675          2.4            0
      -6.675         2.55            0
      -6.675          2.7            0
      -6.675         2.85            0
      -6.675            3            0
      -6.675         3.15            0
      -6.675          3.3            0
      -6.675         3.45            0
      -6.675          3.6            0
      -6.675         3.75            0
      -6.675          3.9            0
      -6.675         4.05            0
      -6.675          4.2            0
      -6.675         4.35            0
      -6.675          4.5            0
      -6.675         4.65            0
      -6.675          4.8            0
      -6.675         4.95            0
      -6.675          5.1            0
      -6.675         5.25            0
      -6.675          5.4            0
      -6.675         5.55            0
      -6.675          5.7            0
      -6.675         5.85            0
      -6.675            6            0
      -6.675         6.15            0
      -6.675          6.3            0
      -6.675         6.45            0
      -6.675          6.6            0
      -6.675         6.75            0
      -6.675          6.9            0
      -6.675         7.05            0
      -6.675          7.2            0
      -6.675         7.35            0

      -6.525         -7.5            0
      -6.525        -7.35            0
      -6.525         -7.2            0
      -6.525        -7.05            0
      -6.525         -6.9            0
      -6.525        -6.75            0
      -6.525         -6.6            0
      -6.525        -6.45            0
      -6.525         -6.3            0
      -6.525        -6.15            0
      -6.525           -6            0
      -6.525        -5.85            0
      -6.525         -5.7            0
      -6.525        -5.55            0
      -6.525         -5.4            0
      -6.525        -5.25            0
      -6.525         -5.1            0
      -6.525        -4.95            0
      -6.525         -4.8            0
      -6.525        -4.65            0
      -6.525         -4.5            0
      -6.525        -4.35            0
      -6.525         -4.2            0
      -6.525        -4.05            0
      -6.525         -3.9            0
      -6.525        -3.75            0
      -6.525         -3.6            0
      -6.525        -3.45            0
      -6.525         -3.3            0
      -6.525        -3.15            0
      -6.525           -3            0
      -6.525        -2.85            0
      -6.525         -2.7            0
      -6.525        -2.55            0
      -6.525         -2.4            0
      -6.525        -2.25            0
      -6.525         -2.1            0
      -6.525        -1.95            0
      -6.525         -1.8            0
      -6.525        -1.65            0
      -6.525         -1.5            0
      -6.525        -1.35            0
      -6.525         -1.2            0
      -6.525        -1.05            0
      -6.525         -0.9            0
      -6.525        -0.75            0
      -6.525         -0.6            0
      -6.525        -0.45            0
      -6.525         -0.3            0
      -6.525        -0.15            0
      -6.525 -1.78814e-07            0
      -6.525         0.15            0
      -6.525          0.3            0
      -6.525         0.45            0
      -6.525          0.6            0
      -6.525         0.75            0
      -6.525          0.9            0
      -6.525         1.05            0
      -6.525          1.2            0
      -6.525         1.35            0
      -6.525          1.5            0
      -6.525         1.65            0
      -6.525          1.8            0
      -6.525         1.95            0
      -6.525          2.1            0
      -6.525         2.25            0
      -6.525          2.4            0
      -6.525         2.55            0
      -6.525          2.7            0
      -6.525         2.85            0
      -6.525            3            0
      -6.525         3.15            0
      -6.525          3.3            0
      -6.525         3.45            0
      -6.525          3.6            0
      -6.525         3.75            0
      -6.525          3.9            0
      -6.525         4.05            0
      -6.525          4.2            0
      -6.525         4.35            0
      -6.525          4.5            0
      -6.525         4.65            0
      -6.525          4.8            0
      -6.525         4.95            0
      -6.525          5.1            0
      -6.525         5.25            0
      -6.525          5.4            0
      -6.525         5.55            0
      -6.525          5.7            0
      -6.525         5.85            0
      -6.525            6            0
      -6.525         6.15            0
      -6.525          6.3            0
      -6.525         6.45            0
      -6.525          6.6            0
      -6.525         6.75            0
      -6.525          6.9            0
      -6.525         7.05            0
      -6.525          7.2            0
      -6.525         7.35            0

      -6.375         -7.5            0
      -6.375        -7.35            0
      -6.375         -7.2            0
      -6.375        -7.05            0
      -6.375         -6.9            0
      -6.375        -6.75            0
      -6.375         -6.6            0
      -6.375        -6.45            0
      -6.375         -6.3            0
      -6.375        -6.15            0
      -6.375           -6            0
      -6.375        -5.85            0
      -6.375         -5.7            0
      -6.375        -5.55            0
      -6.375         -5.4            0
      -6.375        -5.25            0
      -6.375         -5.1            0
      -6.375        -4.95            0
      -6.375         -4.8            0
      -6.375        -4.65            0
      -6.375         -4.5            0
      -6.375        -4.35            0
      -6.375         -4.2            0
      -6.375        -4.05            0
      -6.375         -3.9            0
      -6.375        -3.75            0
      -6.375         -3.6            0
      -6.375        -3.45            0
      -6.375         -3.3            0
      -6.375        -3.15            0
      -6.375           -3            0
      -6.375        -2.85            0
      -6.375         -2.7            0
      -6.375        -2.55            0
      -6.375         -2.4            0
      -6.375        -2.25            0
      -6.375         -2.1            0
      -6.375        -1.95            0
      -6.375         -1.8            0
      -6.375        -1.65            0
      -6.375         -1.5            0
      -6.375        -1.35            0
      -6.375         -1.2            0
      -6.375        -1.05            0
      -6.375         -0.9            0
      -6.375        -0.75            0
      -6.375         -0.6            0
      -6.375        -0.45            0
      -6.375         -0.3            0
      -6.375        -0.15            0
      -6.375 -1.78814e-07            0
      -6.375         0.15            0
      -6.375          0.3            0
      -6.375         0.45            0
      -6.375          0.6            0
      -6.375         0.75            0
      -6.375          0.9            0
      -6.375         1.05            0
      -6.375          1.2            0
      -6.375         1.35            0
      -6.375          1.5            0
      -6.375         1.65            0
      -6.375          1.8            0
      -6.375         1.95            0
      -6.375          2.1            0
      -6.375         2.25            0
      -6.375          2.4            0
      -6.375         2.55            0
      -6.375          2.7            0
      -6.375         2.85            0
      -6.375            3            0
      -6.375         3.15            0
      -6.375          3.3            0
      -6.375         3.45            0
      -6.375          3.6            0
      -6.375         3.75            0
      -6.375          3.9            0
      -6.375         4.05            0
      -6.375          4.2            0
      -6.375         4.35            0
      -6.375          4.5            0
      -6.375         4.65            0
      -6.375          4.8            0
      -6.375         4.95            0
      -6.375          5.1            0
      -6.375         5.25            0
      -6.375          5.4            0
      -6.375         5.55            0
      -6.375          5.7            0
      -6.375         5.85            0
      -6.375            6            0
      -6.375         6.15            0
      -6.375          6.3            0
      -6.375         6.45            0
      -6.375          6.6            0
      -6.375         6.75            0
      -6.375          6.9            0
      -6.375         7.05            0
      -6.375          7.2            0
      -6.375         7.35            0

      -6.225         -7.5            0
      -6.225        -7.35            0
      -6.225         -7.2            0
      -6.225        -7.05            0
      -6.225         -6.9            0
      -6.225        -6.75            0
      -6.225         -6.6            0
      -6.225        -6.45            0
      -6.225         -6.3            0
      -6.225        -6.15            0
      -6.225           -6            0
      -6.225        -5.85            0
      -6.225         -5.7            0
      -6.225        -5.55            0
      -6.225         -5.4            0
      -6.225        -5.25            0
      -6.225         -5.1            0
      -6.225        -4.95            0
      -6.225         -4.8            0
      -6.225        -4.65            0
      -6.225         -4.5            0
      -6.225        -4.35            0
      -6.225         -4.2            0
      -6.225        -4.05            0
      -6.225         -3.9            0
      -6.225        -3.75            0
      -6.225         -3.6            0
      -6.225        -3.45            0
      -6.225         -3.3            0
      -6.225        -3.15            0
      -6.225           -3            0
      -6.225        -2.85            0
      -6.225         -2.7            0
      -6.225        -2.55            0
      -6.225         -2.4            0
      -6.225        -2.25            0
      -6.225         -2.1            0
      -6.225        -1.95            0
      -6.225         -1.8            0
      -6.225        -1.65            0
      -6.225         -1.5            0
      -6.225        -1.35            0
      -6.225         -1.2            0
      -6.225        -1.05            0
      -6.225         -0.9            0
      -6.225        -0.75            0
      -6.225         -0.6            0
      -6.225        -0.45            0
      -6.225         -0.3            0
      -6.225        -0.15            0
      -6.225 -1.78814e-07            0
      -6.225         0.15            0
      -6.225          0.3            0
      -6.225         0.45            0
      -6.225          0.6            0
      -6.225         0.75            0
      -6.225          0.9            0
      -6.225         1.05            0
      -6.225          1.2            0
      -6.225         1.35            0
      -6.225          1.5            0
      -6.225         1.65            0
      -6.225          1.8            0
      -6.225         1.95            0
      -6.225          2.1            0
      -6.225         2.25            0
      -6.225          2.4            0
      -6.225         2.55            0
      -6.225          2.7            0
      -6.225         2.85            0
      -6.225            3            0
      -6.225         3.15            0
      -6.225          3.3            0
      -6.225         3.45            0
      -6.225          3.6            0
      -6.225         3.75            0
      -6.225          3.9            0
      -6.225         4.05            0
      -6.225          4.2            0
      -6.225         4.35            0
      -6.225          4.5            0
      -6.225         4.65            0
      -6.225          4.8            0
      -6.225         4.95            0
      -6.225          5.1            0
      -6.225         5.25            0
      -6.225          5.4            0
      -6.225         5.55            0
      -6.225          5.7            0
      -6.225         5.85            0
      -6.225            6            0
      -6.225         6.15            0
      -6.225          6.3            0
      -6.225         6.45            0
      -6.225          6.6            0
      -6.225         6.75            0
      -6.225          6.9            0
      -6.225         7.05            0
      -6.225          7.2            0
      -6.225         7.35            0

      -6.075         -7.5            0
      -6.075        -7.35            0
      -6.075         -7.2            0
      -6.075        -7.05            0
      -6.075         -6.9            0
      -6.075        -6.75            0
      -6.075         -6.6            0
      -6.075        -6.45            0
      -6.075         -6.3            0
      -6.075        -6.15            0
      -6.075           -6            0
      -6.075        -5.85            0
      -6.075         -5.7            0
      -6.075        -5.55            0
      -6.075         -5.4            0
      -6.075        -5.25            0
      -6.075         -5.1            0
      -6.075        -4.95            0
      -6.075         -4.8            0
      -6.075        -4.65            0
      -6.075         -4.5            0
      -6.075        -4.35            0
      -6.075         -4.2            0
      -6.075        -4.05            0
      -6.075         -3.9            0
      -6.075        -3.75            0
      -6.075         -3.6            0
      -6.075        -3.45            0
      -6.075         -3.3            0
      -6.075        -3.15            0
      -6.075           -3            0
      -6.075        -2.85            0
      -6.075         -2.7            0
      -6.075        -2.55            0
      -6.075         -2.4            0
      -6.075        -2.25            0
      -6.075         -2.1            0
      -6.075        -1.95            0
      -6.075         -1.8            0
      -6.075        -1.65            0
      -6.075         -1.5            0
      -6.075        -1.35            0
      -6.075         -1.2            0
      -6.075        -1.05            0
      -6.075         -0.9            0
      -6.075        -0.75            0
      -6.075         -0.6            0
      -6.075        -0.45            0
      -6.075         -0.3            0
      -6.075        -0.15            0
      -6.075 -1.78814e-07            0
      -6.075         0.15            0
      -6.075          0.3            0
      -6.075         0.45            0
      -6.075          0.6            0
      -6.075         0.75            0
      -6.075          0.9            0
      -6.075         1.05            0
      -6.075          1.2            0
      -6.075         1.35            0
      -6.075          1.5            0
      -6.075         1.65            0
      -6.075          1.8            0
      -6.075         1.95            0
      -6.075          2.1            0
      -6.075         2.25            0
      -6.075          2.4            0
      -6.075         2.55            0
      -6.075          2.7            0
      -6.075         2.85            0
      -6.075            3            0
      -6.075         3.15            0
      -6.075          3.3            0
      -6.075         3.45            0
      -6.075          3.6            0
      -6.075         3.75            0
      -6.075          3.9            0
      -6.075         4.05            0
      -6.075          4.2            0
      -6.075         4.35            0
      -6.075          4.5            0
      -6.075         4.65            0
      -6.075          4.8            0
      -6.075         4.95            0
      -6.075          5.1            0
      -6.075         5.25            0
      -6.075          5.4            0
      -6.075         5.55            0
      -6.075          5.7            0
      -6.075         5.85            0
      -6.075            6            0
      -6.075         6.15            0
      -6.075          6.3            0
      -6.075         6.45            0
      -6.075          6.6            0
      -6.075         6.75            0
      -6.075          6.9            0
      -6.075         7.05            0
      -6.075          7.2            0
      -6.075         7.35            0

      -5.925         -7.5            0
      -5.925        -7.35            0
      -5.925         -7.2            0
      -5.925        -7.05            0
      -5.925         -6.9            0
      -5.925        -6.75            0
      -5.925         -6.6            0
      -5.925        -6.45            0
      -5.925         -6.3            0
      -5.925        -6.15            0
      -5.925           -6            0
      -5.925        -5.85            0
      -5.925         -5.7            0
      -5.925        -5.55            0
      -5.925         -5.4            0
      -5.925        -5.25            0
      -5.925         -5.1            0
      -5.925        -4.95            0
      -5.925         -4.8            0
      -5.925        -4.65            0
      -5.925         -4.5            0
      -5.925        -4.35            0
      -5.925         -4.2            0
      -5.925        -4.05            0
      -5.925         -3.9            0
      -5.925        -3.75            0
      -5.925         -3.6            0
      -5.925        -3.45            0
      -5.925         -3.3            0
      -5.925        -3.15            0
      -5.925           -3            0
      -5.925        -2.85            0
      -5.925         -2.7            0
      -5.925        -2.55            0
      -5.925         -2.4            0
      -5.925        -2.25            0
      -5.925         -2.1            0
      -5.925        -1.95            0
      -5.925         -1.8            0
      -5.925        -1.65            0
      -5.925         -1.5            0
      -5.925        -1.35            0
      -5.925         -1.2            0
      -5.925        -1.05            0
      -5.925         -0.9            0
      -5.925        -0.75            0
      -5.925         -0.6            0
      -5.925        -0.45            0
      -5.925         -0.3            0
      -5.925        -0.15            0
      -5.925 -1.78814e-07            0
      -5.925         0.15            0
      -5.925          0.3            0
      -5.925         0.45            0
      -5.925          0.6            0
      -5.925         0.75            0
      -5.925          0.9            0
      -5.925         1.05            0
      -5.925          1.2            0
      -5.925         1.35            0
      -5.925          1.5            0
      -5.925         1.65            0
      -5.925          1.8            0
      -5.925         1.95            0
      -5.925          2.1            0
      -5.925         2.25            0
      -5.925          2.4            0
      -5.925         2.55            0
      -5.925          2.7            0
      -5.925         2.85            0
      -5.925            3            0
      -5.925         3.15            0
      -5.925          3.3            0
      -5.925         3.45            0
      -5.925          3.6            0
      -5.925         3.75            0
      -5.925          3.9            0
      -5.925         4.05            0
      -5.925          4.2            0
      -5.925         4.35            0
      -5.925          4.5            0
      -5.925         4.65            0
      -5.925          4.8            0
      -5.925         4.95            0
      -5.925          5.1            0
      -5.925         5.25            0
      -5.925          5.4            0
      -5.925         5.55            0
      -5.925          5.7            0
      -5.925         5.85            0
      -5.925            6            0
      -5.925         6.15            0
      -5.925          6.3            0
      -5.925         6.45            0
      -5.925          6.6            0
      -5.925         6.75            0
      -5.925          6.9            0
      -5.925         7.05            0
      -5.925          7.2            0
      -5.925         7.35            0

      -5.775         -7.5            0
      -5.775        -7.35            0
      -5.775         -7.2            0
      -5.775        -7.05            0
      -5.775         -6.9            0
      -5.775        -6.75            0
      -5.775         -6.6            0
      -5.775        -6.45            0
      -5.775         -6.3            0
      -5.775        -6.15            0
      -5.775           -6            0
      -5.775        -5.85            0
      -5.775         -5.7            0
      -5.775        -5.55            0
      -5.775         -5.4            0
      -5.775        -5.25            0
      -5.775         -5.1            0
      -5.775        -4.95            0
      -5.775         -4.8            0
      -5.775        -4.65            0
      -5.775         -4.5            0
      -5.775        -4.35            0
      -5.775         -4.2            0
      -5.775        -4.05            0
      -5.775         -3.9            0
      -5.775        -3.75            0
      -5.775         -3.6            0
      -5.775        -3.45            0
      -5.775         -3.3            0
      -5.775        -3.15            0
      -5.775           -3            0
      -5.775        -2.85            0
      -5.775         -2.7            0
      -5.775        -2.55            0
      -5.775         -2.4            0
      -5.775        -2.25            0
      -5.775         -2.1            0
      -5.775        -1.95            0
      -5.775         -1.8            0
      -5.775        -1.65            0
      -5.775         -1.5            0
      -5.775        -1.35            0
      -5.775         -1.2            0
      -5.775        -1.05            0
      -5.775         -0.9            0
      -5.775        -0.75            0
      -5.775         -0.6            0
      -5.775        -0.45            0
      -5.775         -0.3            0
      -5.775        -0.15            0
      -5.775 -1.78814e-07            0
      -5.775         0.15            0
      -5.775          0.3            0
      -5.775         0.45            0
      -5.775          0.6            0
      -5.775         0.75            0
      -5.775          0.9            0
      -5.775         1.05            0
      -5.775          1.2            0
      -5.775         1.35            0
      -5.775          1.5            0
      -5.775         1.65            0
      -5.775          1.8            0
      -5.775         1.95            0
      -5.775          2.1            0
      -5.775         2.25            0
      -5.775          2.4            0
      -5.775         2.55            0
      -5.775          2.7            0
      -5.775         2.85            0
      -5.775            3            0
      -5.775         3.15            0
      -5.775          3.3            0
      -5.775         3.45            0
      -5.775          3.6            0
      -5.775         3.75            0
      -5.775          3.9            0
      -5.775         4.05            0
      -5.775          4.2            0
      -5.775         4.35            0
      -5.775          4.5            0
      -5.775         4.65            0
      -5.775          4.8            0
      -5.775         4.95            0
      -5.775          5.1            0
      -5.775         5.25            0
      -5.775          5.4            0
      -5.775         5.55            0
      -5.775          5.7            0
      -5.775         5.85            0
      -5.775            6            0
      -5.775         6.15            0
      -5.775          6.3            0
      -5.775         6.45            0
      -5.775          6.6            0
      -5.775         6.75            0
      -5.775          6.9            0
      -5.775         7.05            0
      -5.775          7.2            0
      -5.775         7.35            0

      -5.625         -7.5            0
      -5.625        -7.35            0
      -5.625         -7.2            0
      -5.625        -7.05            0
      -5.625         -6.9            0
      -5.625        -6.75            0
      -5.625         -6.6            0
      -5.625        -6.45            0
      -5.625         -6.3            0
      -5.625        -6.15            0
      -5.625           -6            0
      -5.625        -5.85            0
      -5.625         -5.7            0
      -5.625        -5.55            0
      -5.625         -5.4            0
      -5.625        -5.25            0
      -5.625         -5.1            0
      -5.625        -4.95            0
      -5.625         -4.8            0
      -5.625        -4.65            0
      -5.625         -4.5            0
      -5.625        -4.35            0
      -5.625         -4.2            0
      -5.625        -4.05            0
      -5.625         -3.9            0
      -5.625        -3.75            0
      -5.625         -3.6            0
      -5.625        -3.45            0
      -5.625         -3.3            0
      -5.625        -3.15            0
      -5.625           -3            0
      -5.625        -2.85            0
      -5.625         -2.7            0
      -5.625        -2.55            0
      -5.625         -2.4            0
      -5.625        -2.25            0
      -5.625         -2.1            0
      -5.625        -1.95            0
      -5.625         -1.8            0
      -5.625        -1.65            0
      -5.625         -1.5            0
      -5.625        -1.35            0
      -5.625         -1.2            0
      -5.625        -1.05            0
      -5.625         -0.9            0
      -5.625        -0.75            0
      -5.625         -0.6            0
      -5.625        -0.45            0
      -5.625         -0.3            0
      -5.625        -0.15            0
      -5.625 -1.78814e-07            0
      -5.625         0.15            0
      -5.625          0.3            0
      -5.625         0.45            0
      -5.625          0.6            0
      -5.625         0.75            0
      -5.625          0.9            0
      -5.625         1.05            0
      -5.625          1.2            0
      -5.625         1.35            0
      -5.625          1.5            0
      -5.625         1.65            0
      -5.625          1.8            0
      -5.625         1.95            0
      -5.625          2.1            0
      -5.625         2.25            0
      -5.625          2.4            0
      -5.625         2.55            0
      -5.625          2.7            0
      -5.625         2.85            0
      -5.625            3            0
      -5.625         3.15            0
      -5.625          3.3            0
      -5.625         3.45            0
      -5.625          3.6            0
      -5.625         3.75            0
      -5.625          3.9            0
      -5.625         4.05            0
      -5.625          4.2            0
      -5.625         4.35            0
      -5.625          4.5            0
      -5.625         4.65            0
      -5.625          4.8            0
      -5.625         4.95            0
      -5.625          5.1            0
      -5.625         5.25            0
      -5.625          5.4            0
      -5.625         5.55            0
      -5.625          5.7            0
      -5.625         5.85            0
      -5.625            6            0
      -5.625         6.15            0
      -5.625          6.3            0
      -5.625         6.45            0
      -5.625          6.6            0
      -5.625         6.75            0
      -5.625          6.9            0
      -5.625         7.05            0
      -5.625          7.2            0
      -5.625         7.35            0

      -5.475         -7.5            0
      -5.475        -7.35            0
      -5.475         -7.2            0
      -5.475        -7.05            0
      -5.475         -6.9            0
      -5.475        -6.75            0
      -5.475         -6.6            0
      -5.475        -6.45            0
      -5.475         -6.3            0
      -5.475        -6.15            0
      -5.475           -6            0
      -5.475        -5.85            0
      -5.475         -5.7            0
      -5.475        -5.55            0
      -5.475         -5.4            0
      -5.475        -5.25            0
      -5.475         -5.1            0
      -5.475        -4.95            0
      -5.475         -4.8            0
      -5.475        -4.65            0
      -5.475         -4.5            0
      -5.475        -4.35            0
      -5.475         -4.2            0
      -5.475        -4.05            0
      -5.475         -3.9            0
      -5.475        -3.75            0
      -5.475         -3.6            0
      -5.475        -3.45            0
      -5.475         -3.3            0
      -5.475        -3.15            0
      -5.475           -3            0
      -5.475        -2.85            0
      -5.475         -2.7            0
      -5.475        -2.55            0
      -5.475         -2.4            0
      -5.475        -2.25            0
      -5.475         -2.1            0
      -5.475        -1.95            0
      -5.475         -1.8            0
      -5.475        -1.65            0
      -5.475         -1.5            0
      -5.475        -1.35            0
      -5.475         -1.2            0
      -5.475        -1.05            0
      -5.475         -0.9            0
      -5.475        -0.75            0
      -5.475         -0.6            0
      -5.475        -0.45            0
      -5.475         -0.3            0
      -5.475        -0.15            0
      -5.475 -1.78814e-07            0
      -5.475         0.15            0
      -5.475          0.3            0
      -5.475         0.45            0
      -5.475          0.6            0
      -5.475         0.75            0
      -5.475          0.9            0
      -5.475         1.05            0
      -5.475          1.2            0
      -5.475         1.35            0
      -5.475          1.5            0
      -5.475         1.65            0
      -5.475          1.8            0
      -5.475         1.95            0
      -5.475          2.1            0
      -5.475         2.25            0
      -5.475          2.4            0
      -5.475         2.55            0
      -5.475          2.7            0
      -5.475         2.85            0
      -5.475            3            0
      -5.475         3.15            0
      -5.475          3.3            0
      -5.475         3.45            0
      -5.475          3.6            0
      -5.475         3.75            0
      -5.475          3.9            0
      -5.475         4.05            0
      -5.475          4.2            0
      -5.475         4.35            0
      -5.475          4.5            0
      -5.475         4.65            0
      -5.475          4.8            0
      -5.475         4.95            0
      -5.475          5.1            0
      -5.475         5.25            0
      -5.475          5.4            0
      -5.475         5.55            0
      -5.475          5.7            0
      -5.475         5.85            0
      -5.475            6            0
      -5.475         6.15            0
      -5.475          6.3            0
      -5.475         6.45            0
      -5.475          6.6            0
      -5.475         6.75            0
      -5.475          6.9            0
      -5.475         7.05            0
      -5.475          7.2            0
      -5.475         7.35            0

      -5.325         -7.5            0
      -5.325        -7.35            0
      -5.325         -7.2            0
      -5.325        -7.05            0
      -5.325         -6.9            0
      -5.325        -6.75            0
      -5.325         -6.6            0
      -5.325        -6.45            0
      -5.325         -6.3            0
      -5.325        -6.15            0
      -5.325           -6            0
      -5.325        -5.85            0
      -5.325         -5.7            0
      -5.325        -5.55            0
      -5.325         -5.4            0
      -5.325        -5.25            0
      -5.325         -5.1            0
      -5.325        -4.95            0
      -5.325         -4.8            0
      -5.325        -4.65            0
      -5.325         -4.5            0
      -5.325        -4.35            0
      -5.325         -4.2            0
      -5.325        -4.05            0
      -5.325         -3.9            0
      -5.325        -3.75            0
      -5.325         -3.6            0
      -5.325        -3.45            0
      -5.325         -3.3            0
      -5.325        -3.15            0
      -5.325           -3            0
      -5.325        -2.85            0
      -5.325         -2.7            0
      -5.325        -2.55            0
      -5.325         -2.4            0
      -5.325        -2.25            0
      -5.325         -2.1            0
      -5.325        -1.95            0
      -5.325         -1.8            0
      -5.325        -1.65            0
      -5.325         -1.5            0
      -5.325        -1.35            0
      -5.325         -1.2            0
      -5.325        -1.05            0
      -5.325         -0.9            0
      -5.325        -0.75            0
      -5.325         -0.6            0
      -5.325        -0.45            0
      -5.325         -0.3            0
      -5.325        -0.15            0
      -5.325 -1.78814e-07            0
      -5.325         0.15            0
      -5.325          0.3            0
      -5.325         0.45            0
      -5.325          0.6            0
      -5.325         0.75            0
      -5.325          0.9            0
      -5.325         1.05            0
      -5.325          1.2            0
      -5.325         1.35            0
      -5.325          1.5            0
      -5.325         1.65            0
      -5.325          1.8            0
      -5.325         1.95            0
      -5.325          2.1            0
      -5.325         2.25            0
      -5.325          2.4            0
      -5.325         2.55            0
      -5.325          2.7            0
      -5.325         2.85            0
      -5.325            3            0
      -5.325         3.15            0
      -5.325          3.3            0
      -5.325         3.45            0
      -5.325          3.6            0
      -5.325         3.75            0
      -5.325          3.9            0
      -5.325         4.05            0
      -5.325          4.2            0
      -5.325         4.35            0
      -5.325          4.5            0
      -5.325         4.65            0
      -5.325          4.8            0
      -5.325         4.95            0
      -5.325          5.1            0
      -5.325         5.25            0
      -5.325          5.4            0
      -5.325         5.55            0
      -5.325          5.7            0
      -5.325         5.85            0
      -5.325            6            0
      -5.325         6.15            0
      -5.325          6.3            0
      -5.325         6.45            0
      -5.325          6.6            0
      -5.325         6.75            0
      -5.325          6.9            0
      -5.325         7.05            0
      -5.325          7.2            0
      -5.325         7.35            0

      -5.175         -7.5            0
      -5.175        -7.35            0
      -5.175         -7.2            0
      -5.175        -7.05            0
      -5.175         -6.9            0
      -5.175        -6.75            0
      -5.175         -6.6            0
      -5.175        -6.45            0
      -5.175         -6.3            0
      -5.175        -6.15            0
      -5.175           -6            0
      -5.175        -5.85            0
      -5.175         -5.7            0
      -5.175        -5.55            0
      -5.175         -5.4            0
      -5.175        -5.25            0
      -5.175         -5.1            0
      -5.175        -4.95            0
      -5.175         -4.8            0
      -5.175        -4.65            0
      -5.175         -4.5            0
      -5.175        -4.35            0
      -5.175         -4.2            0
      -5.175        -4.05            0
      -5.175         -3.9            0
      -5.175        -3.75            0
      -5.175         -3.6            0
      -5.175        -3.45            0
      -5.175         -3.3            0
      -5.175        -3.15            0
      -5.175           -3            0
      -5.175        -2.85            0
      -5.175         -2.7            0
      -5.175        -2.55            0
      -5.175         -2.4            0
      -5.175        -2.25            0
      -5.175         -2.1            0
      -5.175        -1.95            0
      -5.175         -1.8            0
      -5.175        -1.65            0
      -5.175         -1.5            0
      -5.175        -1.35            0
      -5.175         -1.2            0
      -5.175        -1.05            0
      -5.175         -0.9            0
      -5.175        -0.75            0
      -5.175         -0.6            0
      -5.175        -0.45            0
      -5.175         -0.3            0
      -5.175        -0.15            0
      -5.175 -1.78814e-07            0
      -5.175         0.15            0
      -5.175          0.3            0
      -5.175         0.45            0
      -5.175          0.6            0
      -5.175         0.75            0
      -5.175          0.9            0
      -5.175         1.05            0
      -5.175          1.2            0
      -5.175         1.35            0
      -5.175          1.5            0
      -5.175         1.65            0
      -5.175          1.8            0
      -5.175         1.95            0
      -5.175          2.1            0
      -5.175         2.25            0
      -5.175          2.4            0
      -5.175         2.55            0
      -5.175          2.7            0
      -5.175         2.85            0
      -5.175            3            0
      -5.175         3.15            0
      -5.175          3.3            0
      -5.175         3.45            0
      -5.175          3.6            0
      -5.175         3.75            0
      -5.175          3.9            0
      -5.175         4.05            0
      -5.175          4.2            0
      -5.175         4.35            0
      -5.175          4.5            0
      -5.175         4.65            0
      -5.175          4.8            0
      -5.175         4.95            0
      -5.175          5.1            0
      -5.175         5.25            0
      -5.175          5.4            0
      -5.175         5.55            0
      -5.175          5.7            0
      -5.175         5.85            0
      -5.175            6            0
      -5.175         6.15            0
      -5.175          6.3            0
      -5.175         6.45            0
      -5.175          6.6            0
      -5.175         6.75            0
      -5.175          6.9            0
      -5.175         7.05            0
      -5.175          7.2            0
      -5.175         7.35            0

      -5.025         -7.5            0
      -5.025        -7.35            0
      -5.025         -7.2            0
      -5.025        -7.05            0
      -5.025         -6.9            0
      -5.025        -6.75            0
      -5.025         -6.6            0
      -5.025        -6.45            0
      -5.025         -6.3            0
      -5.025        -6.15            0
      -5.025           -6            0
      -5.025        -5.85            0
      -5.025         -5.7            0
      -5.025        -5.55            0
      -5.025         -5.4            0
      -5.025        -5.25            0
      -5.025         -5.1            0
      -5.025        -4.95            0
      -5.025         -4.8            0
      -5.025        -4.65            0
      -5.025         -4.5            0
      -5.025        -4.35            0
      -5.025         -4.2            0
      -5.025        -4.05            0
      -5.025         -3.9            0
      -5.025        -3.75            0
      -5.025         -3.6            0
      -5.025        -3.45            0
      -5.025         -3.3            0
      -5.025        -3.15            0
      -5.025           -3            0
      -5.025        -2.85            0
      -5.025         -2.7            0
      -5.025        -2.55            0
      -5.025         -2.4            0
      -5.025        -2.25            0
      -5.025         -2.1            0
      -5.025        -1.95            0
      -5.025         -1.8            0
      -5.025        -1.65            0
      -5.025         -1.5            0
      -5.025        -1.35            0
      -5.025         -1.2            0
      -5.025        -1.05            0
      -5.025         -0.9            0
      -5.025        -0.75            0
      -5.025         -0.6            0
      -5.025        -0.45            0
      -5.025         -0.3            0
      -5.025        -0.15            0
      -5.025 -1.78814e-07            0
      -5.025         0.15            0
      -5.025          0.3            0
      -5.025         0.45            0
      -5.025          0.6            0
      -5.025         0.75            0
      -5.025          0.9            0
      -5.025         1.05            0
      -5.025          1.2            0
      -5.025         1.35            0
      -5.025          1.5            0
      -5.025         1.65            0
      -5.025          1.8            0
      -5.025         1.95            0
      -5.025          2.1            0
      -5.025         2.25            0
      -5.025          2.4            0
      -5.025         2.55            0
      -5.025          2.7            0
      -5.025         2.85            0
      -5.025            3            0
      -5.025         3.15            0
      -5.025          3.3            0
      -5.025         3.45            0
      -5.025          3.6            0
      -5.025         3.75            0
      -5.025          3.9            0
      -5.025         4.05            0
      -5.025          4.2            0
      -5.025         4.35            0
      -5.025          4.5            0
      -5.025         4.65            0
      -5.025          4.8            0
      -5.025         4.95            0
      -5.025          5.1            0
      -5.025         5.25            0
      -5.025          5.4            0
      -5.025         5.55            0
      -5.025          5.7            0
      -5.025         5.85            0
      -5.025            6            0
      -5.025         6.15            0
      -5.025          6.3            0
      -5.025         6.45            0
      -5.025          6.6            0
      -5.025         6.75            0
      -5.025          6.9            0
      -5.025         7.05            0
      -5.025          7.2            0
      -5.025         7.35            0

      -4.875         -7.5            0
      -4.875        -7.35            0
      -4.875         -7.2            0
      -4.875        -7.05            0
      -4.875         -6.9            0
      -4.875        -6.75            0
      -4.875         -6.6            0
      -4.875        -6.45            0
      -4.875         -6.3            0
      -4.875        -6.15            0
      -4.875           -6            0
      -4.875        -5.85            0
      -4.875         -5.7            0
      -4.875        -5.55            0
      -4.875         -5.4            0
      -4.875        -5.25            0
      -4.875         -5.1            0
      -4.875        -4.95            0
      -4.875         -4.8            0
      -4.875        -4.65            0
      -4.875         -4.5            0
      -4.875        -4.35            0
      -4.875         -4.2            0
      -4.875        -4.05            0
      -4.875         -3.9            0
      -4.875        -3.75            0
      -4.875         -3.6            0
      -4.875        -3.45            0
      -4.875         -3.3            0
      -4.875        -3.15            0
      -4.875           -3            0
      -4.875        -2.85            0
      -4.875         -2.7            0
      -4.875        -2.55            0
      -4.875         -2.4            0
      -4.875        -2.25            0
      -4.875         -2.1            0
      -4.875        -1.95            0
      -4.875         -1.8            0
      -4.875        -1.65            0
      -4.875         -1.5            0
      -4.875        -1.35            0
      -4.875         -1.2            0
      -4.875        -1.05            0
      -4.875         -0.9            0
      -4.875        -0.75            0
      -4.875         -0.6            0
      -4.875        -0.45            0
      -4.875         -0.3            0
      -4.875        -0.15            0
      -4.875 -1.78814e-07            0
      -4.875         0.15            0
      -4.875          0.3            0
      -4.875         0.45            0
      -4.875          0.6            0
      -4.875         0.75            0
      -4.875          0.9            0
      -4.875         1.05            0
      -4.875          1.2            0
      -4.875         1.35            0
      -4.875          1.5            0
      -4.875         1.65            0
      -4.875          1.8            0
      -4.875         1.95            0
      -4.875          2.1            0
      -4.875         2.25            0
      -4.875          2.4            0
      -4.875         2.55            0
      -4.875          2.7            0
      -4.875         2.85            0
      -4.875            3            0
      -4.875         3.15            0
      -4.875          3.3            0
      -4.875         3.45            0
      -4.875          3.6            0
      -4.875         3.75            0
      -4.875          3.9            0
      -4.875         4.05            0
      -4.875          4.2            0
      -4.875         4.35            0
      -4.875          4.5            0
      -4.875         4.65            0
      -4.875          4.8            0
      -4.875         4.95            0
      -4.875          5.1            0
      -4.875         5.25            0
      -4.875          5.4            0
      -4.875         5.55            0
      -4.875          5.7            0
      -4.875         5.85            0
      -4.875            6            0
      -4.875         6.15            0
      -4.875          6.3            0
      -4.875         6.45            0
      -4.875          6.6            0
      -4.875         6.75            0
      -4.875          6.9            0
      -4.875         7.05            0
      -4.875          7.2            0
      -4.875         7.35            0

      -4.725         -7.5            0
      -4.725        -7.35            0
      -4.725         -7.2            0
      -4.725        -7.05            0
      -4.725         -6.9            0
      -4.725        -6.75            0
      -4.725         -6.6            0
      -4.725        -6.45            0
      -4.725         -6.3            0
      -4.725        -6.15            0
      -4.725           -6            0
      -4.725        -5.85            0
      -4.725         -5.7            0
      -4.725        -5.55            0
      -4.725         -5.4            0
      -4.725        -5.25            0
      -4.725         -5.1            0
      -4.725        -4.95            0
      -4.725         -4.8            0
      -4.725        -4.65            0
      -4.725         -4.5            0
      -4.725        -4.35            0
      -4.725         -4.2            0
      -4.725        -4.05            0
      -4.725         -3.9            0
      -4.725        -3.75            0
      -4.725         -3.6            0
      -4.725        -3.45            0
      -4.725         -3.3            0
      -4.725        -3.15            0
      -4.725           -3            0
      -4.725        -2.85            0
      -4.725         -2.7            0
      -4.725        -2.55            0
      -4.725         -2.4            0
      -4.725        -2.25            0
      -4.725         -2.1            0
      -4.725        -1.95            0
      -4.725         -1.8            0
      -4.725        -1.65            0
      -4.725         -1.5            0
      -4.725        -1.35            0
      -4.725         -1.2            0
      -4.725        -1.05            0
      -4.725         -0.9            0
      -4.725        -0.75            0
      -4.725         -0.6            0
      -4.725        -0.45            0
      -4.725         -0.3            0
      -4.725        -0.15            0
      -4.725 -1.78814e-07            0
      -4.725         0.15            0
      -4.725          0.3            0
      -4.725         0.45            0
      -4.725          0.6            0
      -4.725         0.75            0
      -4.725          0.9            0
      -4.725         1.05            0
      -4.725          1.2            0
      -4.725         1.35            0
      -4.725          1.5            0
      -4.725         1.65            0
      -4.725          1.8            0
      -4.725         1.95            0
      -4.725          2.1            0
      -4.725         2.25            0
      -4.725          2.4            0
      -4.725         2.55            0
      -4.725          2.7            0
      -4.725         2.85            0
      -4.725            3            0
      -4.725         3.15            0
      -4.725          3.3            0
      -4.725         3.45            0
      -4.725          3.6            0
      -4.725         3.75            0
      -4.725          3.9            0
      -4.725         4.05            0
      -4.725          4.2            0
      -4.725         4.35            0
      -4.725          4.5            0
      -4.725         4.65            0
      -4.725          4.8            0
      -4.725         4.95            0
      -4.725          5.1            0
      -4.725         5.25            0
      -4.725          5.4            0
      -4.725         5.55            0
      -4.725          5.7            0
      -4.725         5.85            0
      -4.725            6            0
      -4.725         6.15            0
      -4.725          6.3            0
      -4.725         6.45            0
      -4.725          6.6            0
      -4.725         6.75            0
      -4.725          6.9            0
      -4.725         7.05            0
      -4.725          7.2            0
      -4.725         7.35            0

      -4.575         -7.5            0
      -4.575        -7.35            0
      -4.575         -7.2            0
      -4.575        -7.05            0
      -4.575         -6.9            0
      -4.575        -6.75            0
      -4.575         -6.6            0
      -4.575        -6.45            0
      -4.575         -6.3            0
      -4.575        -6.15            0
      -4.575           -6            0
      -4.575        -5.85            0
      -4.575         -5.7            0
      -4.575        -5.55            0
      -4.575         -5.4            0
      -4.575        -5.25            0
      -4.575         -5.1            0
      -4.575        -4.95            0
      -4.575         -4.8            0
      -4.575        -4.65            0
      -4.575         -4.5            0
      -4.575        -4.35            0
      -4.575         -4.2            0
      -4.575        -4.05            0
      -4.575         -3.9            0
      -4.575        -3.75            0
      -4.575         -3.6            0
      -4.575        -3.45            0
      -4.575         -3.3            0
      -4.575        -3.15            0
      -4.575           -3            0
      -4.575        -2.85            0
      -4.575         -2.7            0
      -4.575        -2.55            0
      -4.575         -2.4            0
      -4.575        -2.25            0
      -4.575         -2.1            0
      -4.575        -1.95            0
      -4.575         -1.8            0
      -4.575        -1.65            0
      -4.575         -1.5            0
      -4.575        -1.35            0
      -4.575         -1.2            0
      -4.575        -1.05            0
      -4.575         -0.9            0
      -4.575        -0.75            0
      -4.575         -0.6            0
      -4.575        -0.45            0
      -4.575         -0.3            0
      -4.575        -0.15            0
      -4.575 -1.78814e-07            0
      -4.575         0.15            0
      -4.575          0.3            0
      -4.575         0.45            0
      -4.575          0.6            0
      -4.575         0.75            0
      -4.575          0.9            0
      -4.575         1.05            0
      -4.575          1.2            0
      -4.575         1.35            0
      -4.575          1.5            0
      -4.575         1.65            0
      -4.575          1.8            0
      -4.575         1.95            0
      -4.575          2.1            0
      -4.575         2.25            0
      -4.575          2.4            0
      -4.575         2.55            0
      -4.575          2.7            0
      -4.575         2.85            0
      -4.575            3            0
      -4.575         3.15            0
      -4.575          3.3            0
      -4.575         3.45            0
      -4.575          3.6            0
      -4.575         3.75            0
      -4.575          3.9            0
      -4.575         4.05            0
      -4.575          4.2            0
      -4.575         4.35            0
      -4.575          4.5            0
      -4.575         4.65            0
      -4.575          4.8            0
      -4.575         4.95            0
      -4.575          5.1            0
      -4.575         5.25            0
      -4.575          5.4            0
      -4.575         5.55            0
      -4.575          5.7            0
      -4.575         5.85            0
      -4.575            6            0
      -4.575         6.15            0
      -4.575          6.3            0
      -4.575         6.45            0
      -4.575          6.6            0
      -4.575         6.75            0
      -4.575          6.9            0
      -4.575         7.05            0
      -4.575          7.2            0
      -4.575         7.35            0

      -4.425         -7.5            0
      -4.425        -7.35            0
      -4.425         -7.2            0
      -4.425        -7.05            0
      -4.425         -6.9            0
      -4.425        -6.75            0
      -4.425         -6.6            0
      -4.425        -6.45            0
      -4.425         -6.3            0
      -4.425        -6.15            0
      -4.425           -6            0
      -4.425        -5.85            0
      -4.425         -5.7            0
      -4.425        -5.55            0
      -4.425         -5.4            0
      -4.425        -5.25            0
      -4.425         -5.1    0.0215007
      -4.425        -4.95     0.236508
      -4.425         -4.8     0.559018
      -4.425        -4.65      1.05353
      -4.425         -4.5      1.67705
      -4.425        -4.35      1.59105
      -4.425         -4.2      1.87056
      -4.425        -4.05      2.19307
      -4.425         -3.9      2.38658
      -4.425        -3.75      2.19307
      -4.425         -3.6      2.51558
      -4.425        -3.45      2.15007
      -4.425         -3.3      2.73059
      -4.425        -3.15      2.70909
      -4.425           -3      2.79509
      -4.425        -2.85      2.38658
      -4.425         -2.7      2.60158
      -4.425        -2.55       3.2036
      -4.425         -2.4      2.45108
      -4.425        -2.25       3.0101
      -4.425         -2.1      2.32208
      -4.425        -1.95      1.80606
      -4.425         -1.8      2.12857
      -4.425        -1.65      1.54805
      -4.425         -1.5      1.80606
      -4.425        -1.35      2.19307
      -4.425         -1.2      2.02107
      -4.425        -1.05      2.25757
      -4.425         -0.9      1.37604
      -4.425        -0.75      2.10707
      -4.425         -0.6      1.65555
      -4.425        -0.45     0.817026
      -4.425         -0.3     0.387013
      -4.425        -0.15     0.129004
      -4.425 -1.78814e-07     0.129004
      -4.425         0.15     0.494516
      -4.425          0.3     0.709523
      -4.425         0.45      1.59105
      -4.425          0.6      1.37604
      -4.425         0.75      1.31154
      -4.425          0.9      1.69856
      -4.425         1.05      1.80606
      -4.425          1.2      1.72006
      -4.425         1.35      1.84906
      -4.425          1.5      1.76306
      -4.425         1.65      1.65555
      -4.425          1.8      1.97806
      -4.425         1.95      1.95656
      -4.425          2.1      2.15007
      -4.425         2.25      2.47258
      -4.425          2.4      2.62308
      -4.425         2.55      2.92409
      -4.425          2.7      2.75209
      -4.425         2.85      2.55858
      -4.425            3      2.75209
      -4.425         3.15      2.45108
      -4.425          3.3       3.1821
      -4.425         3.45      1.97806
      -4.425          3.6      2.42958
      -4.425         3.75      2.32208
      -4.425          3.9      2.06407
      -4.425         4.05      1.95656
      -4.425          4.2      1.91356
      -4.425         4.35      1.50505
      -4.425          4.5      1.01053
      -4.425         4.65     0.645021
      -4.425          4.8     0.258008
      -4.425         4.95    0.0430014
      -4.425          5.1    0.0215007
      -4.425         5.25            0
      -4.425          5.4            0
      -4.425         5.55            0
      -4.425          5.7            0
      -4.425         5.85            0
      -4.425            6            0
      -4.425         6.15            0
      -4.425          6.3            0
      -4.425         6.45            0
      -4.425          6.6            0
      -4.425         6.75            0
      -4.425          6.9            0
      -4.425         7.05            0
      -4.425          7.2            0
      -4.425         7.35            0

      -4.275         -7.5            0
      -4.275        -7.35            0
      -4.275         -7.2            0
      -4.275        -7.05            0
      -4.275         -6.9            0
      -4.275        -6.75            0
      -4.275         -6.6            0
      -4.275        -6.45            0
      -4.275         -6.3            0
      -4.275        -6.15            0
      -4.275           -6            0
      -4.275        -5.85            0
      -4.275         -5.7            0
      -4.275        -5.55            0
      -4.275         -5.4    0.0445103
      -4.275        -5.25     0.267062
      -4.275         -5.1       1.0905
      -4.275        -4.95      2.51483
      -4.275         -4.8       6.0534
      -4.275        -4.65      11.9955
      -4.275         -4.5      18.0489
      -4.275        -4.35      20.1632
      -4.275         -4.2      20.9198
      -4.275        -4.05      24.0801
      -4.275         -3.9      28.4198
      -4.275        -3.75      28.8872
      -4.275         -3.6      28.1528
      -4.275        -3.45      31.6246
      -4.275         -3.3      30.2002
      -4.275        -3.15      30.4895
      -4.275           -3       30.356
      -4.275        -2.85      31.1572
      -4.275         -2.7      31.0459
      -4.275        -2.55      31.1349
      -4.275         -2.4      31.3575
      -4.275        -2.25      29.6884
      -4.275         -2.1      28.3085
      -4.275        -1.95       29.043
      -4.275         -1.8      25.0593
      -4.275        -1.65      26.2388
      -4.275         -1.5      25.4376
      -4.275        -1.35      22.7893
      -4.275         -1.2      23.1899
      -4.275        -1.05      23.1453
      -4.275         -0.9      18.6498
      -4.275        -0.75      18.3827
      -4.275         -0.6      18.1157
      -4.275        -0.45      12.3071
      -4.275         -0.3      5.89761
      -4.275        -0.15      2.35905
      -4.275 -1.78814e-07      1.69139
      -4.275         0.15       4.5623
      -4.275          0.3      9.99256
      -4.275         0.45       13.954
      -4.275          0.6      15.1558
      -4.275         0.75      14.3101
      -4.275          0.9      17.8709
      -4.275         1.05      19.1617
      -4.275          1.2      19.4065
      -4.275         1.35      20.0519
      -4.275          1.5      20.3857
      -4.275         1.65      21.7433
      -4.275          1.8      21.0089
      -4.275         1.95      22.9228
      -4.275          2.1      25.5266
      -4.275         2.25      26.9955
      -4.275          2.4      28.6869
      -4.275         2.55      31.5355
      -4.275          2.7      31.6023
      -4.275         2.85      30.0667
      -4.275            3      30.4895
      -4.275         3.15      27.3738
      -4.275          3.3      27.5074
      -4.275         3.45      27.8189
      -4.275          3.6       27.218
      -4.275         3.75      26.1943
      -4.275          3.9      23.9688
      -4.275         4.05      21.2537
      -4.275          4.2      20.0964
      -4.275         4.35      16.8471
      -4.275          4.5      11.0386
      -4.275         4.65      6.43174
      -4.275          4.8      2.69287
      -4.275         4.95      0.82344
      -4.275          5.1     0.244807
      -4.275         5.25    0.0445103
      -4.275          5.4            0
      -4.275         5.55            0
      -4.275          5.7            0
      -4.275         5.85            0
      -4.275            6            0
      -4.275         6.15            0
      -4.275          6.3            0
      -4.275         6.45            0
      -4.275          6.6            0
      -4.275         6.75            0
      -4.275          6.9            0
      -4.275         7.05            0
      -4.275          7.2            0
      -4.275         7.35            0

      -4.125         -7.5            0
      -4.125        -7.35            0
      -4.125         -7.2            0
      -4.125        -7.05            0
      -4.125         -6.9            0
      -4.125        -6.75            0
      -4.125         -6.6            0
      -4.125        -6.45            0
      -4.125         -6.3            0
      -4.125        -6.15            0
      -4.125           -6            0
      -4.125        -5.85            0
      -4.125         -5.7            0
      -4.125        -5.55            0
      -4.125         -5.4     0.161451
      -4.125        -5.25     0.668867
      -4.125         -5.1      1.84515
      -4.125        -4.95      5.88142
      -4.125         -4.8       13.977
      -4.125        -4.65      28.8305
      -4.125         -4.5      39.7169
      -4.125        -4.35      44.8602
      -4.125         -4.2       46.567
      -4.125        -4.05      55.7236
      -4.125         -3.9      62.1585
      -4.125        -3.75      65.7335
      -4.125         -3.6      67.1635
      -4.125        -3.45      62.7582
      -4.125         -3.3      67.3249
      -4.125        -3.15      68.8472
      -4.125           -3      67.4864
      -4.125        -2.85      69.4699
      -4.125         -2.7      69.6314
      -4.125        -2.55      70.7846
      -4.125         -2.4      67.0712
      -4.125        -2.25      66.1487
      -4.125         -2.1      63.8192
      -4.125        -1.95      64.6495
      -4.125         -1.8      59.4831
      -4.125        -1.65      59.1602
      -4.125         -1.5      61.3974
      -4.125        -1.35      54.9163
      -4.125         -1.2         56.6
      -4.125        -1.05       53.717
      -4.125         -0.9      43.0381
      -4.125        -0.75      42.8998
      -4.125         -0.6      42.3231
      -4.125        -0.45       27.216
      -4.125         -0.3      12.6393
      -4.125        -0.15      5.60465
      -4.125 -1.78814e-07      4.52062
      -4.125         0.15      8.99511
      -4.125          0.3      21.6113
      -4.125         0.45      32.8898
      -4.125          0.6      35.2654
      -4.125         0.75      34.9425
      -4.125          0.9      42.5538
      -4.125         1.05      44.1683
      -4.125          1.2      46.4286
      -4.125         1.35      49.2194
      -4.125          1.5      45.4599
      -4.125         1.65      48.5275
      -4.125          1.8      48.5275
      -4.125         1.95      51.0646
      -4.125          2.1      55.8389
      -4.125         2.25      60.9592
      -4.125          2.4      63.9806
      -4.125         2.55       66.979
      -4.125          2.7      67.2788
      -4.125         2.85      67.9707
      -4.125            3      63.2425
      -4.125         3.15       63.773
      -4.125          3.3      63.3579
      -4.125         3.45      59.4831
      -4.125          3.6      60.0135
      -4.125         3.75      57.2919
      -4.125          3.9      51.5258
      -4.125         4.05      43.9146
      -4.125          4.2      42.8075
      -4.125         4.35      37.2259
      -4.125          4.5      27.4927
      -4.125         4.65      14.0923
      -4.125          4.8       5.7661
      -4.125         4.95       2.3987
      -4.125          5.1     0.668867
      -4.125         5.25     0.207579
      -4.125          5.4            0
      -4.125         5.55            0
      -4.125          5.7            0
      -4.125         5.85            0
      -4.125            6            0
      -4.125         6.15            0
      -4.125          6.3            0
      -4.125         6.45            0
      -4.125          6.6            0
      -4.125         6.75            0
      -4.125          6.9            0
      -4.125         7.05            0
      -4.125          7.2            0
      -4.125         7.35            0

      -3.975         -7.5            0
      -3.975        -7.35            0
      -3.975         -7.2            0
      -3.975        -7.05            0
      -3.975         -6.9            0
      -3.975        -6.75            0
      -3.975         -6.6            0
      -3.975        -6.45            0
      -3.975         -6.3            0
      -3.975        -6.15            0
      -3.975           -6            0
      -3.975        -5.85            0
      -3.975         -5.7            0
      -3.975        -5.55            0
      -3.975         -5.4     0.167543
      -3.975        -5.25     0.933455
      -3.975         -5.1      3.42267
      -3.975        -4.95      10.1483
      -3.975         -4.8      23.0492
      -3.975        -4.65      43.0586
      -3.975         -4.5      65.1504
      -3.975        -4.35      67.9986
      -3.975         -4.2      75.2269
      -3.975        -4.05      88.1277
      -3.975         -3.9      97.8931
      -3.975        -3.75      103.302
      -3.975         -3.6      108.065
      -3.975        -3.45      105.265
      -3.975         -3.3      105.815
      -3.975        -3.15      110.483
      -3.975           -3      107.778
      -3.975        -2.85       112.23
      -3.975         -2.7      111.991
      -3.975        -2.55      112.685
      -3.975         -2.4      114.121
      -3.975        -2.25      106.916
      -3.975         -2.1      101.124
      -3.975        -1.95      105.504
      -3.975         -1.8      99.7121
      -3.975        -1.65      96.6485
      -3.975         -1.5      98.4436
      -3.975        -1.35      94.2789
      -3.975         -1.2      95.6911
      -3.975        -1.05      92.4599
      -3.975         -0.9      76.7108
      -3.975        -0.75      75.1551
      -3.975         -0.6      71.0622
      -3.975        -0.45      45.9068
      -3.975         -0.3      20.3445
      -3.975        -0.15      9.04733
      -3.975 -1.78814e-07      8.59257
      -3.975         0.15      14.7199
      -3.975          0.3       35.591
      -3.975         0.45      56.2227
      -3.975          0.6       58.688
      -3.975         0.75      60.3873
      -3.975          0.9      71.2777
      -3.975         1.05      72.4983
      -3.975          1.2       75.562
      -3.975         1.35      79.3437
      -3.975          1.5      76.8305
      -3.975         1.65      81.5457
      -3.975          1.8      85.7821
      -3.975         1.95      86.8831
      -3.975          2.1      93.8242
      -3.975         2.25      98.5633
      -3.975          2.4      106.964
      -3.975         2.55      110.148
      -3.975          2.7      107.347
      -3.975         2.85      109.071
      -3.975            3      105.911
      -3.975         3.15       102.13
      -3.975          3.3      97.7495
      -3.975         3.45      100.646
      -3.975          3.6       94.638
      -3.975         3.75      94.7816
      -3.975          3.9      80.8515
      -3.975         4.05      72.9531
      -3.975          4.2      67.6156
      -3.975         4.35      61.7756
      -3.975          4.5      40.5933
      -3.975         4.65      21.3259
      -3.975          4.8      8.99946
      -3.975         4.95      3.51841
      -3.975          5.1      1.05313
      -3.975         5.25     0.239347
      -3.975          5.4            0
      -3.975         5.55    0.0239347
      -3.975          5.7            0
      -3.975         5.85            0
      -3.975            6            0
      -3.975         6.15            0
      -3.975          6.3            0
      -3.975         6.45            0
      -3.975          6.6            0
      -3.975         6.75            0
      -3.975          6.9            0
      -3.975         7.05            0
      -3.975          7.2            0
      -3.975         7.35            0

      -3.825         -7.5            0
      -3.825        -7.35            0
      -3.825         -7.2            0
      -3.825        -7.05            0
      -3.825         -6.9            0
      -3.825        -6.75            0
      -3.825         -6.6            0
      -3.825        -6.45            0
      -3.825         -6.3            0
      -3.825        -6.15            0
      -3.825           -6            0
      -3.825        -5.85            0
      -3.825         -5.7            0
      -3.825        -5.55    0.0497467
      -3.825         -5.4      0.29848
      -3.825        -5.25      1.44265
      -3.825         -5.1      4.32796
      -3.825        -4.95      13.0088
      -3.825         -4.8      31.4897
      -3.825        -4.65      59.7956
      -3.825         -4.5      86.9821
      -3.825        -4.35      96.5833
      -3.825         -4.2      103.473
      -3.825        -4.05       124.74
      -3.825         -3.9      136.704
      -3.825        -3.75      145.385
      -3.825         -3.6      147.076
      -3.825        -3.45      147.002
      -3.825         -3.3      151.056
      -3.825        -3.15       154.24
      -3.825           -3       156.08
      -3.825        -2.85      162.125
      -3.825         -2.7      162.921
      -3.825        -2.55      163.318
      -3.825         -2.4      162.373
      -3.825        -2.25      159.413
      -3.825         -2.1      152.722
      -3.825        -1.95      147.872
      -3.825         -1.8      146.156
      -3.825        -1.65      144.614
      -3.825         -1.5      144.539
      -3.825        -1.35      143.072
      -3.825         -1.2      134.341
      -3.825        -1.05      130.162
      -3.825         -0.9      108.448
      -3.825        -0.75      107.577
      -3.825         -0.6      102.951
      -3.825        -0.45      66.4616
      -3.825         -0.3      29.1765
      -3.825        -0.15      14.7002
      -3.825 -1.78814e-07      12.2377
      -3.825         0.15      22.3114
      -3.825          0.3       52.831
      -3.825         0.45      84.5445
      -3.825          0.6      85.8628
      -3.825         0.75       89.171
      -3.825          0.9      107.329
      -3.825         1.05      111.557
      -3.825          1.2      115.512
      -3.825         1.35      120.312
      -3.825          1.5      115.437
      -3.825         1.65      120.188
      -3.825          1.8      124.093
      -3.825         1.95      126.904
      -3.825          2.1      134.739
      -3.825         2.25      144.564
      -3.825          2.4      152.971
      -3.825         2.55      161.204
      -3.825          2.7      159.911
      -3.825         2.85      157.797
      -3.825            3      153.668
      -3.825         3.15      147.599
      -3.825          3.3      143.818
      -3.825         3.45      143.345
      -3.825          3.6      139.465
      -3.825         3.75      137.376
      -3.825          3.9      124.491
      -3.825         4.05      101.508
      -3.825          4.2      97.6777
      -3.825         4.35      88.5492
      -3.825          4.5      60.5666
      -3.825         4.65       30.047
      -3.825          4.8      13.2575
      -3.825         4.95      4.80056
      -3.825          5.1      1.66652
      -3.825         5.25     0.273607
      -3.825          5.4     0.124367
      -3.825         5.55            0
      -3.825          5.7            0
      -3.825         5.85            0
      -3.825            6            0
      -3.825         6.15            0
      -3.825          6.3            0
      -3.825         6.45            0
      -3.825          6.6            0
      -3.825         6.75            0
      -3.825          6.9            0
      -3.825         7.05            0
      -3.825          7.2            0
      -3.825         7.35            0

      -3.675         -7.5            0
      -3.675        -7.35            0
      -3.675         -7.2            0
      -3.675        -7.05            0
      -3.675         -6.9            0
      -3.675        -6.75            0
      -3.675         -6.6            0
      -3.675        -6.45            0
      -3.675         -6.3            0
      -3.675        -6.15            0
      -3.675           -6            0
      -3.675        -5.85            0
      -3.675         -5.7            0
      -3.675        -5.55    0.0517772
      -3.675         -5.4     0.284775
      -3.675        -5.25       2.0452
      -3.675         -5.1      6.08382
      -3.675        -4.95      17.4748
      -3.675         -4.8      40.1532
      -3.675        -4.65      74.7922
      -3.675         -4.5      114.894
      -3.675        -4.35      129.417
      -3.675         -4.2      136.795
      -3.675        -4.05      160.665
      -3.675         -3.9      179.848
      -3.675        -3.75       189.53
      -3.675         -3.6      193.207
      -3.675        -3.45      196.546
      -3.675         -3.3      198.281
      -3.675        -3.15      209.309
      -3.675           -3      207.704
      -3.675        -2.85      211.355
      -3.675         -2.7      218.215
      -3.675        -2.55      219.717
      -3.675         -2.4      214.202
      -3.675        -2.25      212.804
      -3.675         -2.1      208.636
      -3.675        -1.95      203.226
      -3.675         -1.8      195.459
      -3.675        -1.65      194.397
      -3.675         -1.5      195.925
      -3.675        -1.35      194.527
      -3.675         -1.2      183.964
      -3.675        -1.05      173.065
      -3.675         -0.9      156.031
      -3.675        -0.75       143.63
      -3.675         -0.6      134.647
      -3.675        -0.45      90.5324
      -3.675         -0.3      40.7228
      -3.675        -0.15      19.6753
      -3.675 -1.78814e-07      16.3616
      -3.675         0.15       32.542
      -3.675          0.3      69.7698
      -3.675         0.45      110.493
      -3.675          0.6      122.453
      -3.675         0.75      122.324
      -3.675          0.9      148.238
      -3.675         1.05      153.286
      -3.675          1.2      155.927
      -3.675         1.35      167.292
      -3.675          1.5      161.752
      -3.675         1.65      170.813
      -3.675          1.8      175.033
      -3.675         1.95      179.615
      -3.675          2.1       190.98
      -3.675         2.25      195.795
      -3.675          2.4      212.416
      -3.675         2.55        210.5
      -3.675          2.7      218.785
      -3.675         2.85      215.756
      -3.675            3      210.474
      -3.675         3.15      207.601
      -3.675          3.3       204.08
      -3.675         3.45       198.54
      -3.675          3.6      196.935
      -3.675         3.75      188.443
      -3.675          3.9      166.619
      -3.675         4.05       144.64
      -3.675          4.2      134.025
      -3.675         4.35       117.12
      -3.675          4.5      76.8891
      -3.675         4.65      38.2375
      -3.675          4.8       16.957
      -3.675         4.95      6.42037
      -3.675          5.1      1.65687
      -3.675         5.25     0.517772
      -3.675          5.4    0.0776658
      -3.675         5.55    0.0258886
      -3.675          5.7            0
      -3.675         5.85            0
      -3.675            6            0
      -3.675         6.15            0
      -3.675          6.3            0
      -3.675         6.45            0
      -3.675          6.6            0
      -3.675         6.75            0
      -3.675          6.9            0
      -3.675         7.05            0
      -3.675          7.2            0
      -3.675         7.35            0

      -3.525         -7.5            0
      -3.525        -7.35            0
      -3.525         -7.2            0
      -3.525        -7.05            0
      -3.525         -6.9            0
      -3.525        -6.75            0
      -3.525         -6.6            0
      -3.525        -6.45            0
      -3.525         -6.3            0
      -3.525        -6.15            0
      -3.525           -6            0
      -3.525        -5.85            0
      -3.525         -5.7            0
      -3.525        -5.55    0.0269902
      -3.525         -5.4     0.431844
      -3.525        -5.25      1.53844
      -3.525         -5.1      8.15105
      -3.525        -4.95      21.4572
      -3.525         -4.8      48.5015
      -3.525        -4.65      100.566
      -3.525         -4.5      148.446
      -3.525        -4.35      167.744
      -3.525         -4.2      173.979
      -3.525        -4.05      205.396
      -3.525         -3.9      230.659
      -3.525        -3.75      236.677
      -3.525         -3.6      244.936
      -3.525        -3.45      250.119
      -3.525         -3.3      250.847
      -3.525        -3.15      256.137
      -3.525           -3      272.682
      -3.525        -2.85      281.022
      -3.525         -2.7      287.635
      -3.525        -2.55      284.018
      -3.525         -2.4      287.932
      -3.525        -2.25      278.107
      -3.525         -2.1        267.5
      -3.525        -1.95      266.637
      -3.525         -1.8      255.706
      -3.525        -1.65      251.252
      -3.525         -1.5       252.44
      -3.525        -1.35      248.472
      -3.525         -1.2      236.003
      -3.525        -1.05      225.099
      -3.525         -0.9       197.38
      -3.525        -0.75      185.612
      -3.525         -0.6      178.837
      -3.525        -0.45      119.216
      -3.525         -0.3      51.0385
      -3.525        -0.15      22.8877
      -3.525 -1.78814e-07       22.186
      -3.525         0.15       44.291
      -3.525          0.3      99.1082
      -3.525         0.45      157.623
      -3.525          0.6      161.672
      -3.525         0.75      166.179
      -3.525          0.9      191.604
      -3.525         1.05      203.722
      -3.525          1.2      213.034
      -3.525         1.35      220.429
      -3.525          1.5      214.222
      -3.525         1.65      227.636
      -3.525          1.8          238
      -3.525         1.95      242.156
      -3.525          2.1      251.981
      -3.525         2.25      267.041
      -3.525          2.4      280.429
      -3.525         2.55      288.067
      -3.525          2.7      287.392
      -3.525         2.85      284.747
      -3.525            3      278.836
      -3.525         3.15      273.114
      -3.525          3.3       268.04
      -3.525         3.45      271.684
      -3.525          3.6      260.753
      -3.525         3.75      246.664
      -3.525          3.9      218.297
      -3.525         4.05      189.013
      -3.525          4.2      173.844
      -3.525         4.35      152.468
      -3.525          4.5      103.346
      -3.525         4.65      48.9063
      -3.525          4.8      22.7528
      -3.525         4.95        8.286
      -3.525          5.1      2.53708
      -3.525         5.25     0.485824
      -3.525          5.4     0.134951
      -3.525         5.55            0
      -3.525          5.7    0.0539805
      -3.525         5.85            0
      -3.525            6            0
      -3.525         6.15            0
      -3.525          6.3            0
      -3.525         6.45            0
      -3.525          6.6            0
      -3.525         6.75            0
      -3.525          6.9            0
      -3.525         7.05            0
      -3.525          7.2            0
      -3.525         7.35            0

      -3.375         -7.5            0
      -3.375        -7.35            0
      -3.375         -7.2            0
      -3.375        -7.05            0
      -3.375         -6.9            0
      -3.375        -6.75            0
      -3.375         -6.6            0
      -3.375        -6.45            0
      -3.375         -6.3            0
      -3.375        -6.15            0
      -3.375           -6            0
      -3.375        -5.85            0
      -3.375         -5.7    0.0563796
      -3.375        -5.55    0.0845694
      -3.375         -5.4     0.338278
      -3.375        -5.25      2.64984
      -3.375         -5.1      10.2611
      -3.375        -4.95       27.175
      -3.375         -4.8      61.8766
      -3.375        -4.65      120.117
      -3.375         -4.5      185.912
      -3.375        -4.35      215.962
      -3.375         -4.2      222.474
      -3.375        -4.05      260.868
      -3.375         -3.9      284.858
      -3.375        -3.75      311.131
      -3.375         -3.6      321.646
      -3.375        -3.45      319.362
      -3.375         -3.3      329.482
      -3.375        -3.15      339.321
      -3.375           -3      351.104
      -3.375        -2.85      364.043
      -3.375         -2.7      370.414
      -3.375        -2.55      381.211
      -3.375         -2.4      369.117
      -3.375        -2.25        354.6
      -3.375         -2.1      347.665
      -3.375        -1.95      336.304
      -3.375         -1.8      332.132
      -3.375        -1.65      322.971
      -3.375         -1.5      323.337
      -3.375        -1.35      316.853
      -3.375         -1.2      316.233
      -3.375        -1.05       288.41
      -3.375         -0.9      247.901
      -3.375        -0.75      247.619
      -3.375         -0.6      230.113
      -3.375        -0.45      147.038
      -3.375         -0.3      65.3722
      -3.375        -0.15      28.8664
      -3.375 -1.78814e-07      29.7966
      -3.375         0.15      57.5918
      -3.375          0.3      133.281
      -3.375         0.45      206.011
      -3.375          0.6      218.245
      -3.375         0.75      222.333
      -3.375          0.9      251.791
      -3.375         1.05      274.033
      -3.375          1.2      279.981
      -3.375         1.35      287.677
      -3.375          1.5      295.627
      -3.375         1.65      303.689
      -3.375          1.8      310.877
      -3.375         1.95      320.828
      -3.375          2.1      335.882
      -3.375         2.25      357.249
      -3.375          2.4      372.021
      -3.375         2.55      375.629
      -3.375          2.7      376.024
      -3.375         2.85      370.386
      -3.375            3      364.466
      -3.375         3.15      356.319
      -3.375          3.3      353.077
      -3.375         3.45      349.159
      -3.375          3.6      334.754
      -3.375         3.75       311.61
      -3.375          3.9      280.517
      -3.375         4.05      238.401
      -3.375          4.2      224.673
      -3.375         4.35      195.496
      -3.375          4.5      131.844
      -3.375         4.65      64.5829
      -3.375          4.8      27.4569
      -3.375         4.95       10.092
      -3.375          5.1      3.21364
      -3.375         5.25     0.535606
      -3.375          5.4     0.281898
      -3.375         5.55    0.0281898
      -3.375          5.7            0
      -3.375         5.85            0
      -3.375            6            0
      -3.375         6.15            0
      -3.375          6.3            0
      -3.375         6.45            0
      -3.375          6.6            0
      -3.375         6.75            0
      -3.375          6.9            0
      -3.375         7.05            0
      -3.375          7.2            0
      -3.375         7.35            0

      -3.225         -7.5            0
      -3.225        -7.35            0
      -3.225         -7.2            0
      -3.225        -7.05            0
      -3.225         -6.9            0
      -3.225        -6.75            0
      -3.225         -6.6            0
      -3.225        -6.45            0
      -3.225         -6.3            0
      -3.225        -6.15            0
      -3.225           -6            0
      -3.225        -5.85            0
      -3.225         -5.7            0
      -3.225        -5.55     0.118004
      -3.225         -5.4     0.767025
      -3.225        -5.25      3.42211
      -3.225         -5.1      12.0364
      -3.225        -4.95      33.0706
      -3.225         -4.8      75.7585
      -3.225        -4.65      156.267
      -3.225         -4.5      240.728
      -3.225        -4.35      279.964
      -3.225         -4.2      298.815
      -3.225        -4.05      346.548
      -3.225         -3.9       391.33
      -3.225        -3.75      409.414
      -3.225         -3.6      431.098
      -3.225        -3.45      433.074
      -3.225         -3.3      437.912
      -3.225        -3.15      451.748
      -3.225           -3       473.49
      -3.225        -2.85      486.205
      -3.225         -2.7      497.976
      -3.225        -2.55      503.876
      -3.225         -2.4      493.433
      -3.225        -2.25      489.214
      -3.225         -2.1      468.239
      -3.225        -1.95      460.068
      -3.225         -1.8      442.573
      -3.225        -1.65      428.561
      -3.225         -1.5      438.738
      -3.225        -1.35      428.089
      -3.225         -1.2      410.801
      -3.225        -1.05      389.501
      -3.225         -0.9      333.243
      -3.225        -0.75      326.428
      -3.225         -0.6      315.365
      -3.225        -0.45      207.952
      -3.225         -0.3      91.6595
      -3.225        -0.15      43.1304
      -3.225 -1.78814e-07      42.2454
      -3.225         0.15      82.5142
      -3.225          0.3      188.423
      -3.225         0.45      291.883
      -3.225          0.6      314.598
      -3.225         0.75      317.961
      -3.225          0.9      360.708
      -3.225         1.05      383.365
      -3.225          1.2      401.833
      -3.225         1.35      408.382
      -3.225          1.5      409.945
      -3.225         1.65      424.961
      -3.225          1.8      437.706
      -3.225         1.95      443.665
      -3.225          2.1      456.291
      -3.225         2.25      482.016
      -3.225          2.4      498.124
      -3.225         2.55      507.623
      -3.225          2.7      501.015
      -3.225         2.85      504.732
      -3.225            3      490.395
      -3.225         3.15      474.759
      -3.225          3.3      464.463
      -3.225         3.45      460.658
      -3.225          3.6      437.145
      -3.225         3.75        406.7
      -3.225          3.9      367.936
      -3.225         4.05       318.64
      -3.225          4.2      299.346
      -3.225         4.35      261.054
      -3.225          4.5      168.362
      -3.225         4.65      82.6912
      -3.225          4.8      35.9027
      -3.225         4.95      13.8655
      -3.225          5.1      3.71712
      -3.225         5.25     0.737524
      -3.225          5.4     0.118004
      -3.225         5.55            0
      -3.225          5.7            0
      -3.225         5.85            0
      -3.225            6            0
      -3.225         6.15            0
      -3.225          6.3            0
      -3.225         6.45            0
      -3.225          6.6            0
      -3.225         6.75            0
      -3.225          6.9            0
      -3.225         7.05            0
      -3.225          7.2            0
      -3.225         7.35            0

      -3.075         -7.5            0
      -3.075        -7.35            0
      -3.075         -7.2            0
      -3.075        -7.05            0
      -3.075         -6.9            0
      -3.075        -6.75            0
      -3.075         -6.6            0
      -3.075        -6.45            0
      -3.075         -6.3            0
      -3.075        -6.15            0
      -3.075           -6            0
      -3.075        -5.85            0
      -3.075         -5.7      0.03094
      -3.075        -5.55      0.12376
      -3.075         -5.4      1.17572
      -3.075        -5.25      4.61007
      -3.075         -5.1      15.9651
      -3.075        -4.95      44.6465
      -3.075         -4.8      103.433
      -3.075        -4.65      213.703
      -3.075         -4.5      333.162
      -3.075        -4.35      404.139
      -3.075         -4.2      435.667
      -3.075        -4.05      492.504
      -3.075         -3.9      561.809
      -3.075        -3.75      584.829
      -3.075         -3.6      624.153
      -3.075        -3.45      635.725
      -3.075         -3.3      636.746
      -3.075        -3.15       660.91
      -3.075           -3      682.506
      -3.075        -2.85       705.68
      -3.075         -2.7       715.86
      -3.075        -2.55      735.012
      -3.075         -2.4      717.004
      -3.075        -2.25      696.522
      -3.075         -2.1      685.477
      -3.075        -1.95      674.245
      -3.075         -1.8      648.689
      -3.075        -1.65      631.548
      -3.075         -1.5      635.137
      -3.075        -1.35      622.297
      -3.075         -1.2      593.306
      -3.075        -1.05      557.973
      -3.075         -0.9      485.944
      -3.075        -0.75      481.056
      -3.075         -0.6      465.679
      -3.075        -0.45      303.986
      -3.075         -0.3      136.538
      -3.075        -0.15      62.1585
      -3.075 -1.78814e-07       58.322
      -3.075         0.15      121.192
      -3.075          0.3      271.035
      -3.075         0.45      439.627
      -3.075          0.6      469.608
      -3.075         0.75      480.375
      -3.075          0.9      533.282
      -3.075         1.05       564.13
      -3.075          1.2      582.694
      -3.075         1.35      588.975
      -3.075          1.5       602.65
      -3.075         1.65       614.84
      -3.075          1.8       635.57
      -3.075         1.95      642.996
      -3.075          2.1      674.524
      -3.075         2.25       705.99
      -3.075          2.4       706.64
      -3.075         2.55      715.705
      -3.075          2.7      713.168
      -3.075         2.85      702.896
      -3.075            3      680.557
      -3.075         3.15      657.878
      -3.075          3.3      651.442
      -3.075         3.45        632.6
      -3.075          3.6      610.694
      -3.075         3.75      573.164
      -3.075          3.9      502.776
      -3.075         4.05      440.122
      -3.075          4.2      423.322
      -3.075         4.35      351.726
      -3.075          4.5      229.018
      -3.075         4.65      112.838
      -3.075          4.8      46.5338
      -3.075         4.95      17.2955
      -3.075          5.1      5.29075
      -3.075         5.25      1.20666
      -3.075          5.4    0.0928201
      -3.075         5.55      0.03094
      -3.075          5.7            0
      -3.075         5.85            0
      -3.075            6            0
      -3.075         6.15            0
      -3.075          6.3            0
      -3.075         6.45            0
      -3.075          6.6            0
      -3.075         6.75            0
      -3.075          6.9            0
      -3.075         7.05            0
      -3.075          7.2            0
      -3.075         7.35            0

      -2.925         -7.5            0
      -2.925        -7.35            0
      -2.925         -7.2            0
      -2.925        -7.05            0
      -2.925         -6.9            0
      -2.925        -6.75            0
      -2.925         -6.6            0
      -2.925        -6.45            0
      -2.925         -6.3            0
      -2.925        -6.15            0
      -2.925           -6            0
      -2.925        -5.85            0
      -2.925         -5.7            0
      -2.925        -5.55    0.0650533
      -2.925         -5.4       0.9758
      -2.925        -5.25      4.84647
      -2.925         -5.1      17.0765
      -2.925        -4.95      45.2121
      -2.925         -4.8      103.825
      -2.925        -4.65      207.423
      -2.925         -4.5       338.57
      -2.925        -4.35      416.764
      -2.925         -4.2      440.704
      -2.925        -4.05      505.302
      -2.925         -3.9       572.86
      -2.925        -3.75      608.932
      -2.925         -3.6      638.921
      -2.925        -3.45      654.014
      -2.925         -3.3        658.6
      -2.925        -3.15      698.543
      -2.925           -3      710.968
      -2.925        -2.85      728.207
      -2.925         -2.7      743.852
      -2.925        -2.55      738.258
      -2.925         -2.4      742.616
      -2.925        -2.25      726.353
      -2.925         -2.1      696.396
      -2.925        -1.95      683.093
      -2.925         -1.8      675.189
      -2.925        -1.65      661.723
      -2.925         -1.5      657.266
      -2.925        -1.35      633.099
      -2.925         -1.2      608.802
      -2.925        -1.05      582.585
      -2.925         -0.9      508.945
      -2.925        -0.75      494.405
      -2.925         -0.6      473.133
      -2.925        -0.45      316.062
      -2.925         -0.3      142.434
      -2.925        -0.15      64.7606
      -2.925 -1.78814e-07      58.2227
      -2.925         0.15      123.536
      -2.925          0.3      287.698
      -2.925         0.45      452.283
      -2.925          0.6      480.842
      -2.925         0.75      493.787
      -2.925          0.9      558.028
      -2.925         1.05      592.246
      -2.925          1.2      603.402
      -2.925         1.35      618.267
      -2.925          1.5      607.468
      -2.925         1.65      620.967
      -2.925          1.8      652.322
      -2.925         1.95      680.035
      -2.925          2.1      692.265
      -2.925         2.25      721.734
      -2.925          2.4      736.079
      -2.925         2.55      737.152
      -2.925          2.7      720.954
      -2.925         2.85      715.847
      -2.925            3      692.135
      -2.925         3.15      669.399
      -2.925          3.3      659.511
      -2.925         3.45      648.712
      -2.925          3.6      619.568
      -2.925         3.75       594.75
      -2.925          3.9      517.499
      -2.925         4.05       451.73
      -2.925          4.2        430.1
      -2.925         4.35      361.566
      -2.925          4.5      221.377
      -2.925         4.65      107.793
      -2.925          4.8      45.2771
      -2.925         4.95      16.8488
      -2.925          5.1      4.13089
      -2.925         5.25     0.813167
      -2.925          5.4      0.09758
      -2.925         5.55            0
      -2.925          5.7            0
      -2.925         5.85            0
      -2.925            6            0
      -2.925         6.15            0
      -2.925          6.3            0
      -2.925         6.45            0
      -2.925          6.6            0
      -2.925         6.75            0
      -2.925          6.9            0
      -2.925         7.05            0
      -2.925          7.2            0
      -2.925         7.35            0

      -2.775         -7.5            0
      -2.775        -7.35            0
      -2.775         -7.2            0
      -2.775        -7.05            0
      -2.775         -6.9            0
      -2.775        -6.75            0
      -2.775         -6.6            0
      -2.775        -6.45            0
      -2.775         -6.3            0
      -2.775        -6.15            0
      -2.775           -6            0
      -2.775        -5.85            0
      -2.775         -5.7            0
      -2.775        -5.55    0.0685699
      -2.775         -5.4     0.719984
      -2.775        -5.25      4.21705
      -2.775         -5.1      16.4225
      -2.775        -4.95      42.6847
      -2.775         -4.8      102.238
      -2.775        -4.65      210.887
      -2.775         -4.5      338.049
      -2.775        -4.35      423.933
      -2.775         -4.2      450.435
      -2.775        -4.05      511.463
      -2.775         -3.9      583.427
      -2.775        -3.75      613.049
      -2.775         -3.6      650.557
      -2.775        -3.45      664.785
      -2.775         -3.3      673.973
      -2.775        -3.15      696.875
      -2.775           -3      708.704
      -2.775        -2.85      725.983
      -2.775         -2.7      739.903
      -2.775        -2.55      748.714
      -2.775         -2.4      745.629
      -2.775        -2.25      727.698
      -2.775         -2.1      698.967
      -2.775        -1.95      695.744
      -2.775         -1.8      669.859
      -2.775        -1.65      657.996
      -2.775         -1.5      658.339
      -2.775        -1.35      647.677
      -2.775         -1.2       625.46
      -2.775        -1.05      590.866
      -2.775         -0.9      519.931
      -2.775        -0.75       498.16
      -2.775         -0.6        491.2
      -2.775        -0.45      337.707
      -2.775         -0.3      150.854
      -2.775        -0.15      70.9012
      -2.775 -1.78814e-07      65.2785
      -2.775         0.15      133.368
      -2.775          0.3      299.925
      -2.775         0.45      463.635
      -2.775          0.6      492.469
      -2.775         0.75      502.137
      -2.775          0.9      574.375
      -2.775         1.05      583.564
      -2.775          1.2      605.918
      -2.775         1.35      624.363
      -2.775          1.5      612.432
      -2.775         1.65        629.3
      -2.775          1.8      662.762
      -2.775         1.95      672.945
      -2.775          2.1      685.493
      -2.775         2.25      711.892
      -2.775          2.4      746.554
      -2.775         2.55       734.76
      -2.775          2.7      723.138
      -2.775         2.85      704.452
      -2.775            3      691.801
      -2.775         3.15      674.487
      -2.775          3.3      662.316
      -2.775         3.45      652.168
      -2.775          3.6      620.694
      -2.775         3.75      583.118
      -2.775          3.9      511.085
      -2.775         4.05      451.327
      -2.775          4.2      433.224
      -2.775         4.35      352.792
      -2.775          4.5      217.641
      -2.775         4.65      106.763
      -2.775          4.8      42.9247
      -2.775         4.95      15.0854
      -2.775          5.1      4.90275
      -2.775         5.25     0.719984
      -2.775          5.4     0.171425
      -2.775         5.55            0
      -2.775          5.7            0
      -2.775         5.85            0
      -2.775            6            0
      -2.775         6.15            0
      -2.775          6.3            0
      -2.775         6.45            0
      -2.775          6.6            0
      -2.775         6.75            0
      -2.775          6.9            0
      -2.775         7.05            0
      -2.775          7.2            0
      -2.775         7.35            0

      -2.625         -7.5            0
      -2.625        -7.35            0
      -2.625         -7.2            0
      -2.625        -7.05            0
      -2.625         -6.9            0
      -2.625        -6.75            0
      -2.625         -6.6            0
      -2.625        -6.45            0
      -2.625         -6.3            0
      -2.625        -6.15            0
      -2.625           -6            0
      -2.625        -5.85            0
      -2.625         -5.7            0
      -2.625        -5.55            0
      -2.625         -5.4     0.652393
      -2.625        -5.25      4.34929
      -2.625         -5.1      15.3312
      -2.625        -4.95      39.3973
      -2.625         -4.8      96.7716
      -2.625        -4.65      204.706
      -2.625         -4.5      335.402
      -2.625        -4.35      421.881
      -2.625         -4.2      453.739
      -2.625        -4.05      516.333
      -2.625         -3.9      595.236
      -2.625        -3.75      631.553
      -2.625         -3.6      657.685
      -2.625        -3.45      670.696
      -2.625         -3.3      674.393
      -2.625        -3.15      704.911
      -2.625           -3      716.436
      -2.625        -2.85      734.594
      -2.625         -2.7      747.787
      -2.625        -2.55      749.744
      -2.625         -2.4      740.937
      -2.625        -2.25      726.911
      -2.625         -2.1      706.288
      -2.625        -1.95       703.28
      -2.625         -1.8      683.961
      -2.625        -1.65      662.215
      -2.625         -1.5      677.438
      -2.625        -1.35      654.096
      -2.625         -1.2      627.566
      -2.625        -1.05      605.058
      -2.625         -0.9      532.896
      -2.625        -0.75      525.394
      -2.625         -0.6      520.465
      -2.625        -0.45      357.439
      -2.625         -0.3      160.706
      -2.625        -0.15      75.0977
      -2.625 -1.78814e-07      67.8489
      -2.625         0.15      136.713
      -2.625          0.3       306.19
      -2.625         0.45      471.209
      -2.625          0.6      498.174
      -2.625         0.75       525.14
      -2.625          0.9      575.229
      -2.625         1.05      599.332
      -2.625          1.2      622.347
      -2.625         1.35      623.506
      -2.625          1.5       622.89
      -2.625         1.65      644.093
      -2.625          1.8      659.932
      -2.625         1.95      675.988
      -2.625          2.1      707.556
      -2.625         2.25      725.062
      -2.625          2.4      742.496
      -2.625         2.55      735.356
      -2.625          2.7      721.257
      -2.625         2.85       701.54
      -2.625            3      684.976
      -2.625         3.15      672.472
      -2.625          3.3      656.923
      -2.625         3.45      641.302
      -2.625          3.6      618.686
      -2.625         3.75      583.384
      -2.625          3.9      506.329
      -2.625         4.05      452.289
      -2.625          4.2      426.991
      -2.625         4.35      348.921
      -2.625          4.5      209.056
      -2.625         4.65      103.404
      -2.625          4.8      41.7169
      -2.625         4.95      15.0775
      -2.625          5.1      3.80563
      -2.625         5.25     0.652393
      -2.625          5.4      0.18122
      -2.625         5.55            0
      -2.625          5.7            0
      -2.625         5.85            0
      -2.625            6            0
      -2.625         6.15            0
      -2.625          6.3            0
      -2.625         6.45            0
      -2.625          6.6            0
      -2.625         6.75            0
      -2.625          6.9            0
      -2.625         7.05            0
      -2.625          7.2            0
      -2.625         7.35            0

      -2.475         -7.5            0
      -2.475        -7.35            0
      -2.475         -7.2            0
      -2.475        -7.05            0
      -2.475         -6.9            0
      -2.475        -6.75            0
      -2.475         -6.6            0
      -2.475        -6.45            0
      -2.475         -6.3            0
      -2.475        -6.15            0
      -2.475           -6            0
      -2.475        -5.85            0
      -2.475         -5.7            0
      -2.475        -5.55    0.0768813
      -2.475         -5.4     0.538169
      -2.475        -5.25       3.3059
      -2.475         -5.1      14.1462
      -2.475        -4.95      39.0557
      -2.475         -4.8      89.6051
      -2.475        -4.65      195.509
      -2.475         -4.5      335.702
      -2.475        -4.35      425.845
      -2.475         -4.2      446.142
      -2.475        -4.05      504.495
      -2.475         -3.9      598.521
      -2.475        -3.75      637.692
      -2.475         -3.6      658.142
      -2.475        -3.45      676.517
      -2.475         -3.3      671.558
      -2.475        -3.15      700.273
      -2.475           -3      712.997
      -2.475        -2.85      720.993
      -2.475         -2.7      752.745
      -2.475        -2.55      758.511
      -2.475         -2.4      750.323
      -2.475        -2.25      740.982
      -2.475         -2.1      734.793
      -2.475        -1.95       708.23
      -2.475         -1.8      686.473
      -2.475        -1.65       671.25
      -2.475         -1.5        678.4
      -2.475        -1.35      658.642
      -2.475         -1.2      643.304
      -2.475        -1.05      632.079
      -2.475         -0.9      562.233
      -2.475        -0.75      549.663
      -2.475         -0.6      542.782
      -2.475        -0.45      382.907
      -2.475         -0.3      177.673
      -2.475        -0.15      84.4541
      -2.475 -1.78814e-07      76.0356
      -2.475         0.15      150.764
      -2.475          0.3      328.898
      -2.475         0.45      482.161
      -2.475          0.6       505.61
      -2.475         0.75      519.987
      -2.475          0.9      589.833
      -2.475         1.05      609.015
      -2.475          1.2      627.082
      -2.475         1.35      635.078
      -2.475          1.5      623.469
      -2.475         1.65      651.184
      -2.475          1.8      663.293
      -2.475         1.95      676.555
      -2.475          2.1      707.923
      -2.475         2.25      740.059
      -2.475          2.4      738.983
      -2.475         2.55       740.79
      -2.475          2.7      714.112
      -2.475         2.85      716.341
      -2.475            3      687.357
      -2.475         3.15      670.174
      -2.475          3.3      653.875
      -2.475         3.45      639.306
      -2.475          3.6       627.39
      -2.475         3.75      581.222
      -2.475          3.9      504.533
      -2.475         4.05      458.751
      -2.475          4.2      428.613
      -2.475         4.35      343.659
      -2.475          4.5      213.961
      -2.475         4.65      94.6793
      -2.475          4.8      39.4401
      -2.475         4.95      14.0693
      -2.475          5.1      5.65077
      -2.475         5.25     0.807253
      -2.475          5.4    0.0768813
      -2.475         5.55    0.0768813
      -2.475          5.7            0
      -2.475         5.85            0
      -2.475            6            0
      -2.475         6.15            0
      -2.475          6.3            0
      -2.475         6.45            0
      -2.475          6.6            0
      -2.475         6.75            0
      -2.475          6.9            0
      -2.475         7.05            0
      -2.475          7.2            0
      -2.475         7.35            0

      -2.325         -7.5            0
      -2.325        -7.35            0
      -2.325         -7.2            0
      -2.325        -7.05            0
      -2.325         -6.9            0
      -2.325        -6.75            0
      -2.325         -6.6            0
      -2.325        -6.45            0
      -2.325         -6.3            0
      -2.325        -6.15            0
      -2.325           -6            0
      -2.325        -5.85            0
      -2.325         -5.7            0
      -2.325        -5.55            0
      -2.325         -5.4     0.613811
      -2.325        -5.25      3.15089
      -2.325         -5.1      12.8082
      -2.325        -4.95      37.0742
      -2.325         -4.8      87.7749
      -2.325        -4.65      186.844
      -2.325         -4.5      315.662
      -2.325        -4.35       428.89
      -2.325         -4.2      464.245
      -2.325        -4.05       506.23
      -2.325         -3.9      589.872
      -2.325        -3.75      627.683
      -2.325         -3.6      656.818
      -2.325        -3.45      682.762
      -2.325         -3.3      669.054
      -2.325        -3.15      696.757
      -2.325           -3      714.557
      -2.325        -2.85       716.44
      -2.325         -2.7      738.291
      -2.325        -2.55      761.002
      -2.325         -2.4      753.514
      -2.325        -2.25       746.68
      -2.325         -2.1      729.084
      -2.325        -1.95      723.601
      -2.325         -1.8      705.719
      -2.325        -1.65      682.353
      -2.325         -1.5      694.097
      -2.325        -1.35      690.291
      -2.325         -1.2      668.767
      -2.325        -1.05      663.898
      -2.325         -0.9      598.097
      -2.325        -0.75      581.401
      -2.325         -0.6       571.54
      -2.325        -0.45      422.997
      -2.325         -0.3      199.693
      -2.325        -0.15      94.5678
      -2.325 -1.78814e-07      82.2915
      -2.325         0.15      176.491
      -2.325          0.3      357.647
      -2.325         0.45      519.079
      -2.325          0.6      523.253
      -2.325         0.75      527.386
      -2.325          0.9      603.458
      -2.325         1.05      620.072
      -2.325          1.2       629.32
      -2.325         1.35       646.22
      -2.325          1.5      630.506
      -2.325         1.65      660.788
      -2.325          1.8      678.506
      -2.325         1.95      693.892
      -2.325          2.1       705.35
      -2.325         2.25      735.918
      -2.325          2.4      746.967
      -2.325         2.55      739.314
      -2.325          2.7      719.059
      -2.325         2.85      701.995
      -2.325            3      679.243
      -2.325         3.15      664.307
      -2.325          3.3      658.455
      -2.325         3.45      640.573
      -2.325          3.6      623.673
      -2.325         3.75      577.719
      -2.325          3.9      510.527
      -2.325         4.05      462.895
      -2.325          4.2       437.32
      -2.325         4.35      339.724
      -2.325          4.5      199.407
      -2.325         4.65      92.1125
      -2.325          4.8      36.5422
      -2.325         4.95      13.2992
      -2.325          5.1      3.88747
      -2.325         5.25     0.818414
      -2.325          5.4    0.0409207
      -2.325         5.55            0
      -2.325          5.7            0
      -2.325         5.85            0
      -2.325            6            0
      -2.325         6.15            0
      -2.325          6.3            0
      -2.325         6.45            0
      -2.325          6.6            0
      -2.325         6.75            0
      -2.325          6.9            0
      -2.325         7.05            0
      -2.325          7.2            0
      -2.325         7.35            0

      -2.175         -7.5            0
      -2.175        -7.35            0
      -2.175         -7.2            0
      -2.175        -7.05            0
      -2.175         -6.9            0
      -2.175        -6.75            0
      -2.175         -6.6            0
      -2.175        -6.45            0
      -2.175         -6.3            0
      -2.175        -6.15            0
      -2.175           -6            0
      -2.175        -5.85            0
      -2.175         -5.7            0
      -2.175        -5.55            0
      -2.175         -5.4     0.699885
      -2.175        -5.25      2.66831
      -2.175         -5.1      11.0669
      -2.175        -4.95      31.1011
      -2.175         -4.8      84.9048
      -2.175        -4.65      180.877
      -2.175         -4.5      317.179
      -2.175        -4.35      429.423
      -2.175         -4.2      458.731
      -2.175        -4.05      501.905
      -2.175         -3.9      582.829
      -2.175        -3.75      620.142
      -2.175         -3.6      656.711
      -2.175        -3.45      680.988
      -2.175         -3.3      666.947
      -2.175        -3.15      694.461
      -2.175           -3      705.441
      -2.175        -2.85      730.593
      -2.175         -2.7      745.553
      -2.175        -2.55      763.094
      -2.175         -2.4      762.131
      -2.175        -2.25        760.6
      -2.175         -2.1      747.565
      -2.175        -1.95      730.899
      -2.175         -1.8      733.611
      -2.175        -1.65      703.122
      -2.175         -1.5      712.964
      -2.175        -1.35       717.12
      -2.175         -1.2      697.917
      -2.175        -1.05       691.53
      -2.175         -0.9       630.29
      -2.175        -0.75      604.395
      -2.175         -0.6      618.611
      -2.175        -0.45      456.631
      -2.175         -0.3      228.294
      -2.175        -0.15      113.206
      -2.175 -1.78814e-07      102.752
      -2.175         0.15      207.735
      -2.175          0.3      400.816
      -2.175         0.45      546.523
      -2.175          0.6      534.712
      -2.175         0.75      544.292
      -2.175          0.9      618.392
      -2.175         1.05      632.915
      -2.175          1.2      644.113
      -2.175         1.35      662.573
      -2.175          1.5      644.026
      -2.175         1.65      664.716
      -2.175          1.8      674.427
      -2.175         1.95       702.86
      -2.175          2.1      720.532
      -2.175         2.25      736.804
      -2.175          2.4      751.152
      -2.175         2.55      728.537
      -2.175          2.7      716.857
      -2.175         2.85      715.589
      -2.175            3        685.1
      -2.175         3.15      667.778
      -2.175          3.3      663.841
      -2.175         3.45      658.636
      -2.175          3.6      627.797
      -2.175         3.75      584.885
      -2.175          3.9      508.904
      -2.175         4.05      458.993
      -2.175          4.2      432.135
      -2.175         4.35      332.358
      -2.175          4.5      193.518
      -2.175         4.65      82.7177
      -2.175          4.8      35.5192
      -2.175         4.95      12.6417
      -2.175          5.1      3.10574
      -2.175         5.25     0.787371
      -2.175          5.4     0.131228
      -2.175         5.55            0
      -2.175          5.7            0
      -2.175         5.85            0
      -2.175            6            0
      -2.175         6.15            0
      -2.175          6.3            0
      -2.175         6.45            0
      -2.175          6.6            0
      -2.175         6.75            0
      -2.175          6.9            0
      -2.175         7.05            0
      -2.175          7.2            0
      -2.175         7.35            0

      -2.025         -7.5            0
      -2.025        -7.35            0
      -2.025         -7.2            0
      -2.025        -7.05            0
      -2.025         -6.9            0
      -2.025        -6.75            0
      -2.025         -6.6            0
      -2.025        -6.45            0
      -2.025         -6.3            0
      -2.025        -6.15            0
      -2.025           -6            0
      -2.025        -5.85            0
      -2.025         -5.7            0
      -2.025        -5.55            0
      -2.025         -5.4     0.281898
      -2.025        -5.25      2.34915
      -2.025         -5.1      8.87979
      -2.025        -4.95      32.0894
      -2.025         -4.8      73.5284
      -2.025        -4.65      168.293
      -2.025         -4.5      309.101
      -2.025        -4.35      426.465
      -2.025         -4.2      460.011
      -2.025        -4.05          496
      -2.025         -3.9      568.213
      -2.025        -3.75      622.666
      -2.025         -3.6      646.251
      -2.025        -3.45      667.018
      -2.025         -3.3      673.079
      -2.025        -3.15      680.878
      -2.025           -3      703.336
      -2.025        -2.85      729.176
      -2.025         -2.7      758.353
      -2.025        -2.55      760.044
      -2.025         -2.4      771.649
      -2.025        -2.25       781.75
      -2.025         -2.1      764.273
      -2.025        -1.95      760.702
      -2.025         -1.8      758.494
      -2.025        -1.65      722.364
      -2.025         -1.5      729.599
      -2.025        -1.35      739.184
      -2.025         -1.2      716.585
      -2.025        -1.05      723.538
      -2.025         -0.9      658.796
      -2.025        -0.75      619.142
      -2.025         -0.6      638.123
      -2.025        -0.45      510.001
      -2.025         -0.3      277.717
      -2.025        -0.15      156.219
      -2.025 -1.78814e-07      148.372
      -2.025         0.15      253.802
      -2.025          0.3       457.38
      -2.025         0.45      586.301
      -2.025          0.6      553.272
      -2.025         0.75      603.027
      -2.025          0.9      647.943
      -2.025         1.05      648.225
      -2.025          1.2      680.831
      -2.025         1.35      673.689
      -2.025          1.5      663.823
      -2.025         1.65      685.764
      -2.025          1.8      695.067
      -2.025         1.95       722.74
      -2.025          2.1       734.72
      -2.025         2.25      754.124
      -2.025          2.4      752.621
      -2.025         2.55      743.976
      -2.025          2.7      730.257
      -2.025         2.85      718.182
      -2.025            3      709.162
      -2.025         3.15      681.911
      -2.025          3.3      685.153
      -2.025         3.45      652.077
      -2.025          3.6      643.385
      -2.025         3.75      582.166
      -2.025          3.9      511.081
      -2.025         4.05      467.575
      -2.025          4.2      427.921
      -2.025         4.35      316.853
      -2.025          4.5      183.234
      -2.025         4.65      83.5828
      -2.025          4.8      32.2773
      -2.025         4.95       11.135
      -2.025          5.1      3.24183
      -2.025         5.25     0.751728
      -2.025          5.4            0
      -2.025         5.55            0
      -2.025          5.7            0
      -2.025         5.85            0
      -2.025            6            0
      -2.025         6.15            0
      -2.025          6.3            0
      -2.025         6.45            0
      -2.025          6.6            0
      -2.025         6.75            0
      -2.025          6.9            0
      -2.025         7.05            0
      -2.025          7.2            0
      -2.025         7.35            0

      -1.875         -7.5            0
      -1.875        -7.35            0
      -1.875         -7.2            0
      -1.875        -7.05            0
      -1.875         -6.9            0
      -1.875        -6.75            0
      -1.875         -6.6            0
      -1.875        -6.45            0
      -1.875         -6.3            0
      -1.875        -6.15            0
      -1.875           -6            0
      -1.875        -5.85            0
      -1.875         -5.7            0
      -1.875        -5.55    0.0507417
      -1.875         -5.4      0.30445
      -1.875        -5.25      2.33412
      -1.875         -5.1      8.57535
      -1.875        -4.95      30.4958
      -1.875         -4.8      71.3428
      -1.875        -4.65       161.46
      -1.875         -4.5      302.167
      -1.875        -4.35      425.215
      -1.875         -4.2      470.528
      -1.875        -4.05      493.159
      -1.875         -3.9       565.11
      -1.875        -3.75      638.331
      -1.875         -3.6      656.293
      -1.875        -3.45      670.196
      -1.875         -3.3      681.512
      -1.875        -3.15      695.516
      -1.875           -3      710.181
      -1.875        -2.85      724.744
      -1.875         -2.7       754.63
      -1.875        -2.55      769.498
      -1.875         -2.4      787.917
      -1.875        -2.25      791.215
      -1.875         -2.1      778.124
      -1.875        -1.95      770.919
      -1.875         -1.8       768.94
      -1.875        -1.65      750.673
      -1.875         -1.5      747.222
      -1.875        -1.35      784.111
      -1.875         -1.2      751.586
      -1.875        -1.05      750.216
      -1.875         -0.9      704.599
      -1.875        -0.75      637.722
      -1.875         -0.6      666.086
      -1.875        -0.45      568.561
      -1.875         -0.3      361.433
      -1.875        -0.15      233.615
      -1.875 -1.78814e-07      228.084
      -1.875         0.15      338.193
      -1.875          0.3       536.39
      -1.875         0.45      609.661
      -1.875          0.6      596.519
      -1.875         0.75      632.749
      -1.875          0.9      665.934
      -1.875         1.05      677.858
      -1.875          1.2      698.967
      -1.875         1.35      693.537
      -1.875          1.5      681.968
      -1.875         1.65      715.407
      -1.875          1.8      705.462
      -1.875         1.95      727.128
      -1.875          2.1      750.368
      -1.875         2.25      758.081
      -1.875          2.4      770.919
      -1.875         2.55      746.309
      -1.875          2.7      741.945
      -1.875         2.85      730.173
      -1.875            3      707.847
      -1.875         3.15      694.502
      -1.875          3.3      694.299
      -1.875         3.45      663.549
      -1.875          3.6      642.542
      -1.875         3.75      582.921
      -1.875          3.9      510.258
      -1.875         4.05      470.528
      -1.875          4.2      423.034
      -1.875         4.35      305.566
      -1.875          4.5      166.889
      -1.875         4.65      76.5185
      -1.875          4.8      29.4302
      -1.875         4.95      10.2498
      -1.875          5.1      2.38486
      -1.875         5.25      0.30445
      -1.875          5.4     0.152225
      -1.875         5.55            0
      -1.875          5.7            0
      -1.875         5.85            0
      -1.875            6            0
      -1.875         6.15            0
      -1.875          6.3            0
      -1.875         6.45            0
      -1.875          6.6            0
      -1.875         6.75            0
      -1.875          6.9            0
      -1.875         7.05            0
      -1.875          7.2            0
      -1.875         7.35            0

      -1.725         -7.5            0
      -1.725        -7.35            0
      -1.725         -7.2            0
      -1.725        -7.05            0
      -1.725         -6.9            0
      -1.725        -6.75            0
      -1.725         -6.6            0
      -1.725        -6.45            0
      -1.725         -6.3            0
      -1.725        -6.15            0
      -1.725           -6            0
      -1.725        -5.85            0
      -1.725         -5.7            0
      -1.725        -5.55     0.165462
      -1.725         -5.4     0.496386
      -1.725        -5.25      2.20616
      -1.725         -5.1      7.77672
      -1.725        -4.95      25.2605
      -1.725         -4.8      67.1224
      -1.725        -4.65      153.714
      -1.725         -4.5      287.683
      -1.725        -4.35      417.847
      -1.725         -4.2      473.994
      -1.725        -4.05      514.201
      -1.725         -3.9      572.609
      -1.725        -3.75        642.6
      -1.725         -3.6      659.697
      -1.725        -3.45      678.174
      -1.725         -3.3      684.903
      -1.725        -3.15      706.799
      -1.725           -3      732.887
      -1.725        -2.85      730.515
      -1.725         -2.7      765.428
      -1.725        -2.55      780.926
      -1.725         -2.4      802.601
      -1.725        -2.25      798.961
      -1.725         -2.1      802.436
      -1.725        -1.95      787.986
      -1.725         -1.8      788.592
      -1.725        -1.65      786.827
      -1.725         -1.5       784.18
      -1.725        -1.35      798.024
      -1.725         -1.2      777.561
      -1.725        -1.05      774.418
      -1.725         -0.9      749.378
      -1.725        -0.75      676.244
      -1.725         -0.6      655.506
      -1.725        -0.45      636.533
      -1.725         -0.3      477.303
      -1.725        -0.15        361.7
      -1.725 -1.78814e-07       347.25
      -1.725         0.15      458.716
      -1.725          0.3      599.028
      -1.725         0.45       614.25
      -1.725          0.6      604.598
      -1.725         0.75      664.385
      -1.725          0.9      701.835
      -1.725         1.05      696.375
      -1.725          1.2      731.508
      -1.725         1.35      697.202
      -1.725          1.5      717.995
      -1.725         1.65      724.283
      -1.725          1.8      738.843
      -1.725         1.95      739.395
      -1.725          2.1      749.267
      -1.725         2.25      773.094
      -1.725          2.4      780.209
      -1.725         2.55      759.526
      -1.725          2.7      744.524
      -1.725         2.85      726.875
      -1.725            3       705.31
      -1.725         3.15      702.166
      -1.725          3.3      697.588
      -1.725         3.45      677.678
      -1.725          3.6       644.53
      -1.725         3.75      577.683
      -1.725          3.9      511.609
      -1.725         4.05      482.432
      -1.725          4.2      420.329
      -1.725         4.35      297.721
      -1.725          4.5      155.148
      -1.725         4.65      70.1008
      -1.725          4.8      24.7642
      -1.725         4.95      8.82464
      -1.725          5.1      1.54431
      -1.725         5.25     0.386078
      -1.725          5.4            0
      -1.725         5.55            0
      -1.725          5.7            0
      -1.725         5.85            0
      -1.725            6            0
      -1.725         6.15            0
      -1.725          6.3            0
      -1.725         6.45            0
      -1.725          6.6            0
      -1.725         6.75            0
      -1.725          6.9            0
      -1.725         7.05            0
      -1.725          7.2            0
      -1.725         7.35            0

      -1.575         -7.5            0
      -1.575        -7.35            0
      -1.575         -7.2            0
      -1.575        -7.05            0
      -1.575         -6.9            0
      -1.575        -6.75            0
      -1.575         -6.6            0
      -1.575        -6.45            0
      -1.575         -6.3            0
      -1.575        -6.15            0
      -1.575           -6            0
      -1.575        -5.85            0
      -1.575         -5.7            0
      -1.575        -5.55    0.0604068
      -1.575         -5.4     0.302034
      -1.575        -5.25      1.26854
      -1.575         -5.1      6.82597
      -1.575        -4.95      22.5921
      -1.575         -4.8      59.2591
      -1.575        -4.65       142.62
      -1.575         -4.5      281.314
      -1.575        -4.35       420.25
      -1.575         -4.2      494.309
      -1.575        -4.05      523.667
      -1.575         -3.9      587.517
      -1.575        -3.75      649.615
      -1.575         -3.6       678.61
      -1.575        -3.45      706.518
      -1.575         -3.3      712.679
      -1.575        -3.15      705.189
      -1.575           -3      738.292
      -1.575        -2.85      757.743
      -1.575         -2.7      770.428
      -1.575        -2.55      794.168
      -1.575         -2.4      800.873
      -1.575        -2.25      819.901
      -1.575         -2.1      814.163
      -1.575        -1.95      819.781
      -1.575         -1.8      834.157
      -1.575        -1.65      811.686
      -1.575         -1.5      803.833
      -1.575        -1.35      817.908
      -1.575         -1.2      810.961
      -1.575        -1.05      791.812
      -1.575         -0.9      779.127
      -1.575        -0.75      678.248
      -1.575         -0.6      651.306
      -1.575        -0.45      658.857
      -1.575         -0.3      599.115
      -1.575        -0.15      510.679
      -1.575 -1.78814e-07      496.544
      -1.575         0.15      569.817
      -1.575          0.3      632.761
      -1.575         0.45      612.525
      -1.575          0.6       631.07
      -1.575         0.75       699.33
      -1.575          0.9      712.619
      -1.575         1.05      731.768
      -1.575          1.2      748.621
      -1.575         1.35      720.895
      -1.575          1.5      732.976
      -1.575         1.65       743.97
      -1.575          1.8      740.648
      -1.575         1.95      760.824
      -1.575          2.1      773.509
      -1.575         2.25      785.168
      -1.575          2.4      766.321
      -1.575         2.55      776.107
      -1.575          2.7      749.407
      -1.575         2.85      739.077
      -1.575            3      714.431
      -1.575         3.15      717.874
      -1.575          3.3      702.894
      -1.575         3.45       685.98
      -1.575          3.6      658.313
      -1.575         3.75      598.631
      -1.575          3.9      520.827
      -1.575         4.05      482.046
      -1.575          4.2      426.049
      -1.575         4.35      287.899
      -1.575          4.5      147.755
      -1.575         4.65      63.7896
      -1.575          4.8      25.4917
      -1.575         4.95      7.43004
      -1.575          5.1      2.11424
      -1.575         5.25     0.241627
      -1.575          5.4            0
      -1.575         5.55            0
      -1.575          5.7            0
      -1.575         5.85            0
      -1.575            6            0
      -1.575         6.15            0
      -1.575          6.3            0
      -1.575         6.45            0
      -1.575          6.6            0
      -1.575         6.75            0
      -1.575          6.9            0
      -1.575         7.05            0
      -1.575          7.2            0
      -1.575         7.35            0

      -1.425         -7.5            0
      -1.425        -7.35            0
      -1.425         -7.2            0
      -1.425        -7.05            0
      -1.425         -6.9            0
      -1.425        -6.75            0
      -1.425         -6.6            0
      -1.425        -6.45            0
      -1.425         -6.3            0
      -1.425        -6.15            0
      -1.425           -6            0
      -1.425        -5.85            0
      -1.425         -5.7            0
      -1.425        -5.55            0
      -1.425         -5.4     0.333827
      -1.425        -5.25      1.80267
      -1.425         -5.1      6.34271
      -1.425        -4.95      21.4317
      -1.425         -4.8      58.0859
      -1.425        -4.65      138.805
      -1.425         -4.5      267.062
      -1.425        -4.35      420.756
      -1.425         -4.2      514.828
      -1.425        -4.05      535.459
      -1.425         -3.9      592.142
      -1.425        -3.75      681.675
      -1.425         -3.6      705.109
      -1.425        -3.45      727.943
      -1.425         -3.3      729.011
      -1.425        -3.15       730.28
      -1.425           -3       761.66
      -1.425        -2.85      767.068
      -1.425         -2.7       784.56
      -1.425        -2.55      810.999
      -1.425         -2.4      821.214
      -1.425        -2.25      812.134
      -1.425         -2.1      842.513
      -1.425        -1.95      835.636
      -1.425         -1.8      841.711
      -1.425        -1.65      846.452
      -1.425         -1.5      820.213
      -1.425        -1.35      843.314
      -1.425         -1.2      838.573
      -1.425        -1.05      808.395
      -1.425         -0.9      789.034
      -1.425        -0.75      721.534
      -1.425         -0.6      639.679
      -1.425        -0.45      604.227
      -1.425         -0.3       603.96
      -1.425        -0.15      573.114
      -1.425 -1.78814e-07      568.841
      -1.425         0.15      591.341
      -1.425          0.3      589.271
      -1.425         0.45      604.895
      -1.425          0.6      672.127
      -1.425         0.75       725.54
      -1.425          0.9      737.624
      -1.425         1.05      761.259
      -1.425          1.2      742.965
      -1.425         1.35      729.612
      -1.425          1.5      760.859
      -1.425         1.65      758.922
      -1.425          1.8      745.436
      -1.425         1.95      765.065
      -1.425          2.1      797.446
      -1.425         2.25      797.112
      -1.425          2.4      789.301
      -1.425         2.55      778.685
      -1.425          2.7      763.596
      -1.425         2.85      748.974
      -1.425            3      733.284
      -1.425         3.15      716.526
      -1.425          3.3      707.713
      -1.425         3.45       696.43
      -1.425          3.6      655.302
      -1.425         3.75      600.221
      -1.425          3.9      537.595
      -1.425         4.05      510.088
      -1.425          4.2      412.276
      -1.425         4.35      270.667
      -1.425          4.5      143.078
      -1.425         4.65      63.8277
      -1.425          4.8      24.8367
      -1.425         4.95      6.60977
      -1.425          5.1       1.7359
      -1.425         5.25     0.200296
      -1.425          5.4            0
      -1.425         5.55            0
      -1.425          5.7            0
      -1.425         5.85            0
      -1.425            6            0
      -1.425         6.15            0
      -1.425          6.3            0
      -1.425         6.45            0
      -1.425          6.6            0
      -1.425         6.75            0
      -1.425          6.9            0
      -1.425         7.05            0
      -1.425          7.2            0
      -1.425         7.35            0

      -1.275         -7.5            0
      -1.275        -7.35            0
      -1.275         -7.2            0
      -1.275        -7.05            0
      -1.275         -6.9            0
      -1.275        -6.75            0
      -1.275         -6.6            0
      -1.275        -6.45            0
      -1.275         -6.3            0
      -1.275        -6.15            0
      -1.275           -6            0
      -1.275        -5.85            0
      -1.275         -5.7            0
      -1.275        -5.55            0
      -1.275         -5.4      0.22386
      -1.275        -5.25      1.26854
      -1.275         -5.1      5.82037
      -1.275        -4.95      17.9835
      -1.275         -4.8      49.8462
      -1.275        -4.65      123.646
      -1.275         -4.5      251.171
      -1.275        -4.35      412.351
      -1.275         -4.2      519.655
      -1.275        -4.05      549.876
      -1.275         -3.9      607.333
      -1.275        -3.75      688.968
      -1.275         -3.6      722.398
      -1.275        -3.45      746.127
      -1.275         -3.3      758.663
      -1.275        -3.15      753.962
      -1.275           -3      779.855
      -1.275        -2.85      777.691
      -1.275         -2.7      788.287
      -1.275        -2.55      816.046
      -1.275         -2.4       841.64
      -1.275        -2.25      846.416
      -1.275         -2.1      841.417
      -1.275        -1.95      842.312
      -1.275         -1.8      850.968
      -1.275        -1.65      838.581
      -1.275         -1.5      834.328
      -1.275        -1.35      846.267
      -1.275         -1.2      839.551
      -1.275        -1.05       798.51
      -1.275         -0.9      784.481
      -1.275        -0.75      722.323
      -1.275         -0.6      639.196
      -1.275        -0.45      544.428
      -1.275         -0.3      515.103
      -1.275        -0.15       489.21
      -1.275 -1.78814e-07      484.359
      -1.275         0.15      497.045
      -1.275          0.3      551.219
      -1.275         0.45      608.154
      -1.275          0.6      707.026
      -1.275         0.75      756.947
      -1.275          0.9      768.811
      -1.275         1.05      785.899
      -1.275          1.2      764.185
      -1.275         1.35      745.381
      -1.275          1.5      765.826
      -1.275         1.65      763.439
      -1.275          1.8      773.214
      -1.275         1.95      787.466
      -1.275          2.1      796.346
      -1.275         2.25      805.151
      -1.275          2.4      787.616
      -1.275         2.55      787.019
      -1.275          2.7      785.899
      -1.275         2.85      754.708
      -1.275            3      730.755
      -1.275         3.15      736.575
      -1.275          3.3      725.755
      -1.275         3.45      706.951
      -1.275          3.6      666.731
      -1.275         3.75      597.857
      -1.275          3.9       547.04
      -1.275         4.05      496.895
      -1.275          4.2      413.172
      -1.275         4.35      255.798
      -1.275          4.5      124.317
      -1.275         4.65      56.4874
      -1.275          4.8      22.5353
      -1.275         4.95      5.37265
      -1.275          5.1      1.26854
      -1.275         5.25      0.22386
      -1.275          5.4            0
      -1.275         5.55            0
      -1.275          5.7            0
      -1.275         5.85            0
      -1.275            6            0
      -1.275         6.15            0
      -1.275          6.3            0
      -1.275         6.45            0
      -1.275          6.6            0
      -1.275         6.75            0
      -1.275          6.9            0
      -1.275         7.05            0
      -1.275          7.2            0
      -1.275         7.35            0

      -1.125         -7.5            0
      -1.125        -7.35            0
      -1.125         -7.2            0
      -1.125        -7.05            0
      -1.125         -6.9            0
      -1.125        -6.75            0
      -1.125         -6.6            0
      -1.125        -6.45            0
      -1.125         -6.3            0
      -1.125        -6.15            0
      -1.125           -6            0
      -1.125        -5.85            0
      -1.125         -5.7            0
      -1.125        -5.55            0
      -1.125         -5.4    0.0845695
      -1.125        -5.25     0.761126
      -1.125         -5.1      5.32788
      -1.125        -4.95      16.4911
      -1.125         -4.8      48.4583
      -1.125        -4.65      120.004
      -1.125         -4.5      245.759
      -1.125        -4.35      412.446
      -1.125         -4.2       528.39
      -1.125        -4.05       568.73
      -1.125         -3.9      616.512
      -1.125        -3.75        695.5
      -1.125         -3.6      742.605
      -1.125        -3.45      742.436
      -1.125         -3.3      763.071
      -1.125        -3.15      759.857
      -1.125           -3      786.919
      -1.125        -2.85       795.63
      -1.125         -2.7      822.185
      -1.125        -2.55      827.259
      -1.125         -2.4      829.712
      -1.125        -2.25        865.4
      -1.125         -2.1      862.863
      -1.125        -1.95      850.177
      -1.125         -1.8      862.017
      -1.125        -1.65      867.852
      -1.125         -1.5      861.848
      -1.125        -1.35       829.12
      -1.125         -1.2      815.842
      -1.125        -1.05      821.678
      -1.125         -0.9      788.611
      -1.125        -0.75       725.86
      -1.125         -0.6      661.672
      -1.125        -0.45      557.482
      -1.125         -0.3       476.38
      -1.125        -0.15      445.005
      -1.125 -1.78814e-07      420.818
      -1.125         0.15       456.76
      -1.125          0.3      540.738
      -1.125         0.45      635.963
      -1.125          0.6      708.101
      -1.125         0.75       745.48
      -1.125          0.9      777.786
      -1.125         1.05      786.243
      -1.125          1.2      778.209
      -1.125         1.35      776.687
      -1.125          1.5      768.314
      -1.125         1.65      777.194
      -1.125          1.8       799.52
      -1.125         1.95      797.321
      -1.125          2.1      790.048
      -1.125         2.25      808.992
      -1.125          2.4      791.571
      -1.125         2.55       801.55
      -1.125          2.7      779.139
      -1.125         2.85      751.739
      -1.125            3      747.764
      -1.125         3.15      744.466
      -1.125          3.3      737.108
      -1.125         3.45      710.215
      -1.125          3.6      670.383
      -1.125         3.75      598.752
      -1.125          3.9      559.089
      -1.125         4.05      519.341
      -1.125          4.2       414.56
      -1.125         4.35      244.068
      -1.125          4.5      119.243
      -1.125         4.65       52.264
      -1.125          4.8      18.4362
      -1.125         4.95       5.8353
      -1.125          5.1       1.0994
      -1.125         5.25            0
      -1.125          5.4            0
      -1.125         5.55            0
      -1.125          5.7            0
      -1.125         5.85            0
      -1.125            6            0
      -1.125         6.15            0
      -1.125          6.3            0
      -1.125         6.45            0
      -1.125          6.6            0
      -1.125         6.75            0
      -1.125          6.9            0
      -1.125         7.05            0
      -1.125          7.2            0
      -1.125         7.35            0

      -0.975         -7.5            0
      -0.975        -7.35            0
      -0.975         -7.2            0
      -0.975        -7.05            0
      -0.975         -6.9            0
      -0.975        -6.75            0
      -0.975         -6.6            0
      -0.975        -6.45            0
      -0.975         -6.3            0
      -0.975        -6.15            0
      -0.975           -6            0
      -0.975        -5.85            0
      -0.975         -5.7            0
      -0.975        -5.55            0
      -0.975         -5.4            0
      -0.975        -5.25      1.26854
      -0.975         -5.1      3.31772
      -0.975        -4.95      17.0765
      -0.975         -4.8      47.9118
      -0.975        -4.65      108.997
      -0.975         -4.5      238.291
      -0.975        -4.35      406.714
      -0.975         -4.2      564.696
      -0.975        -4.05      603.826
      -0.975         -3.9       629.88
      -0.975        -3.75      724.825
      -0.975         -3.6      754.977
      -0.975        -3.45      785.618
      -0.975         -3.3      796.254
      -0.975        -3.15      792.936
      -0.975           -3      797.815
      -0.975        -2.85      802.792
      -0.975         -2.7      832.163
      -0.975        -2.55      837.433
      -0.975         -2.4      848.752
      -0.975        -2.25      860.071
      -0.975         -2.1      850.216
      -0.975        -1.95      878.124
      -0.975         -1.8      855.192
      -0.975        -1.65      846.996
      -0.975         -1.5      845.434
      -0.975        -1.35      823.967
      -0.975         -1.2      819.576
      -0.975        -1.05      820.063
      -0.975         -0.9      811.867
      -0.975        -0.75      753.416
      -0.975         -0.6      705.504
      -0.975        -0.45      615.048
      -0.975         -0.3      525.957
      -0.975        -0.15       474.63
      -0.975 -1.78814e-07      473.166
      -0.975         0.15       508.49
      -0.975          0.3      593.385
      -0.975         0.45      675.742
      -0.975          0.6      742.194
      -0.975         0.75      798.889
      -0.975          0.9      779.763
      -0.975         1.05      779.568
      -0.975          1.2      794.693
      -0.975         1.35      787.374
      -0.975          1.5      816.551
      -0.975         1.65      806.597
      -0.975          1.8      808.061
      -0.975         1.95       800.45
      -0.975          2.1      807.476
      -0.975         2.25      818.209
      -0.975          2.4      800.938
      -0.975         2.55      790.301
      -0.975          2.7      786.789
      -0.975         2.85      770.005
      -0.975            3      741.316
      -0.975         3.15      746.586
      -0.975          3.3      739.267
      -0.975         3.45      721.312
      -0.975          3.6      678.767
      -0.975         3.75       603.24
      -0.975          3.9      539.716
      -0.975         4.05      518.248
      -0.975          4.2      400.957
      -0.975         4.35      224.532
      -0.975          4.5      108.704
      -0.975         4.65      44.1062
      -0.975          4.8      18.0523
      -0.975         4.95      4.39111
      -0.975          5.1     0.487901
      -0.975         5.25      0.19516
      -0.975          5.4            0
      -0.975         5.55            0
      -0.975          5.7            0
      -0.975         5.85            0
      -0.975            6            0
      -0.975         6.15            0
      -0.975          6.3            0
      -0.975         6.45            0
      -0.975          6.6            0
      -0.975         6.75            0
      -0.975          6.9            0
      -0.975         7.05            0
      -0.975          7.2            0
      -0.975         7.35            0

      -0.825         -7.5            0
      -0.825        -7.35            0
      -0.825         -7.2            0
      -0.825        -7.05            0
      -0.825         -6.9            0
      -0.825        -6.75            0
      -0.825         -6.6            0
      -0.825        -6.45            0
      -0.825         -6.3            0
      -0.825        -6.15            0
      -0.825           -6            0
      -0.825        -5.85            0
      -0.825         -5.7            0
      -0.825        -5.55            0
      -0.825         -5.4     0.345966
      -0.825        -5.25      1.61451
      -0.825         -5.1      4.26692
      -0.825        -4.95      14.5306
      -0.825         -4.8      40.9393
      -0.825        -4.65       98.831
      -0.825         -4.5      226.493
      -0.825        -4.35      401.205
      -0.825         -4.2      580.877
      -0.825        -4.05      616.858
      -0.825         -3.9       644.42
      -0.825        -3.75      739.099
      -0.825         -3.6      783.152
      -0.825        -3.45      779.116
      -0.825         -3.3      809.215
      -0.825        -3.15      809.446
      -0.825           -3      810.714
      -0.825        -2.85      830.665
      -0.825         -2.7      842.082
      -0.825        -2.55      832.741
      -0.825         -2.4      846.118
      -0.825        -2.25      842.082
      -0.825         -2.1      867.222
      -0.825        -1.95       861.11
      -0.825         -1.8      884.866
      -0.825        -1.65      873.103
      -0.825         -1.5      846.464
      -0.825        -1.35      850.385
      -0.825         -1.2        823.4
      -0.825        -1.05      818.325
      -0.825         -0.9      806.332
      -0.825        -0.75        807.6
      -0.825         -0.6       769.89
      -0.825        -0.45      718.687
      -0.825         -0.3      671.174
      -0.825        -0.15      626.891
      -0.825 -1.78814e-07      620.087
      -0.825         0.15      653.069
      -0.825          0.3      715.804
      -0.825         0.45      751.323
      -0.825          0.6      782.576
      -0.825         0.75      783.383
      -0.825          0.9      814.174
      -0.825         1.05        794.8
      -0.825          1.2      820.055
      -0.825         1.35      828.128
      -0.825          1.5      815.442
      -0.825         1.65      814.981
      -0.825          1.8       834.47
      -0.825         1.95      817.979
      -0.825          2.1      816.019
      -0.825         2.25      811.867
      -0.825          2.4      791.686
      -0.825         2.55      785.113
      -0.825          2.7      794.915
      -0.825         2.85       767.93
      -0.825            3      751.785
      -0.825         3.15      752.015
      -0.825          3.3      734.832
      -0.825         3.45      718.802
      -0.825          3.6      681.553
      -0.825         3.75      594.947
      -0.825          3.9      566.923
      -0.825         4.05      524.485
      -0.825          4.2      387.251
      -0.825         4.35      219.343
      -0.825          4.5      108.518
      -0.825         4.65      45.2062
      -0.825          4.8      14.7612
      -0.825         4.95      3.22902
      -0.825          5.1     0.922576
      -0.825         5.25     0.115322
      -0.825          5.4            0
      -0.825         5.55            0
      -0.825          5.7            0
      -0.825         5.85            0
      -0.825            6            0
      -0.825         6.15            0
      -0.825          6.3            0
      -0.825         6.45            0
      -0.825          6.6            0
      -0.825         6.75            0
      -0.825          6.9            0
      -0.825         7.05            0
      -0.825          7.2            0
      -0.825         7.35            0

      -0.675         -7.5            0
      -0.675        -7.35            0
      -0.675         -7.2            0
      -0.675        -7.05            0
      -0.675         -6.9            0
      -0.675        -6.75            0
      -0.675         -6.6            0
      -0.675        -6.45            0
      -0.675         -6.3            0
      -0.675        -6.15            0
      -0.675           -6            0
      -0.675        -5.85            0
      -0.675         -5.7            0
      -0.675        -5.55            0
      -0.675         -5.4     0.281898
      -0.675        -5.25     0.845695
      -0.675         -5.1      4.65132
      -0.675        -4.95      15.0816
      -0.675         -4.8       44.399
      -0.675        -4.65      93.0264
      -0.675         -4.5      212.551
      -0.675        -4.35      394.517
      -0.675         -4.2      569.857
      -0.675        -4.05      611.297
      -0.675         -3.9      658.092
      -0.675        -3.75      724.902
      -0.675         -3.6      783.114
      -0.675        -3.45      810.458
      -0.675         -3.3      809.189
      -0.675        -3.15      815.532
      -0.675           -3      816.659
      -0.675        -2.85      813.277
      -0.675         -2.7      834.419
      -0.675        -2.55      860.213
      -0.675         -2.4      852.601
      -0.675        -2.25      848.514
      -0.675         -2.1      852.461
      -0.675        -1.95      835.406
      -0.675         -1.8      864.018
      -0.675        -1.65      859.367
      -0.675         -1.5      858.662
      -0.675        -1.35      843.863
      -0.675         -1.2      850.769
      -0.675        -1.05      796.927
      -0.675         -0.9      798.054
      -0.675        -0.75      804.961
      -0.675         -0.6      821.452
      -0.675        -0.45      825.398
      -0.675         -0.3      823.989
      -0.675        -0.15      805.806
      -0.675 -1.78814e-07      819.478
      -0.675         0.15      817.646
      -0.675          0.3      810.599
      -0.675         0.45       797.49
      -0.675          0.6      778.039
      -0.675         0.75      791.289
      -0.675          0.9      810.176
      -0.675         1.05      822.016
      -0.675          1.2      828.358
      -0.675         1.35      815.955
      -0.675          1.5      854.011
      -0.675         1.65      829.486
      -0.675          1.8      822.438
      -0.675         1.95      828.217
      -0.675          2.1      823.143
      -0.675         2.25      823.425
      -0.675          2.4      799.464
      -0.675         2.55      788.188
      -0.675          2.7      774.375
      -0.675         2.85      764.931
      -0.675            3      754.642
      -0.675         3.15      766.341
      -0.675          3.3      744.353
      -0.675         3.45      743.789
      -0.675          3.6      684.731
      -0.675         3.75      608.337
      -0.675          3.9      583.952
      -0.675         4.05      523.062
      -0.675          4.2      349.836
      -0.675         4.35      190.845
      -0.675          4.5      94.9997
      -0.675         4.65      38.4791
      -0.675          4.8      13.1083
      -0.675         4.95      2.53708
      -0.675          5.1     0.704746
      -0.675         5.25     0.140949
      -0.675          5.4            0
      -0.675         5.55            0
      -0.675          5.7            0
      -0.675         5.85            0
      -0.675            6            0
      -0.675         6.15            0
      -0.675          6.3            0
      -0.675         6.45            0
      -0.675          6.6            0
      -0.675         6.75            0
      -0.675          6.9            0
      -0.675         7.05            0
      -0.675          7.2            0
      -0.675         7.35            0

      -0.525         -7.5            0
      -0.525        -7.35            0
      -0.525         -7.2            0
      -0.525        -7.05            0
      -0.525         -6.9            0
      -0.525        -6.75            0
      -0.525         -6.6            0
      -0.525        -6.45            0
      -0.525         -6.3            0
      -0.525        -6.15            0
      -0.525           -6            0
      -0.525        -5.85            0
      -0.525         -5.7            0
      -0.525        -5.55            0
      -0.525         -5.4            0
      -0.525        -5.25     0.543661
      -0.525         -5.1      2.89953
      -0.525        -4.95      15.0413
      -0.525         -4.8      32.8009
      -0.525        -4.65      92.6036
      -0.525         -4.5      214.021
      -0.525        -4.35      381.106
      -0.525         -4.2      546.742
      -0.525        -4.05       634.09
      -0.525         -3.9      658.374
      -0.525        -3.75      737.929
      -0.525         -3.6       819.66
      -0.525        -3.45      826.727
      -0.525         -3.3      829.446
      -0.525        -3.15      822.197
      -0.525           -3      833.976
      -0.525        -2.85      846.843
      -0.525         -2.7      863.877
      -0.525        -2.55      858.622
      -0.525         -2.4      860.615
      -0.525        -2.25      872.032
      -0.525         -2.1      860.434
      -0.525        -1.95      853.367
      -0.525         -1.8        876.2
      -0.525        -1.65      857.716
      -0.525         -1.5      864.421
      -0.525        -1.35      871.307
      -0.525         -1.2      840.319
      -0.525        -1.05      872.395
      -0.525         -0.9      817.847
      -0.525        -0.75       803.35
      -0.525         -0.6      810.055
      -0.525        -0.45      791.027
      -0.525         -0.3      805.524
      -0.525        -0.15      831.439
      -0.525 -1.78814e-07      824.553
      -0.525         0.15      818.754
      -0.525          0.3      805.887
      -0.525         0.45       788.49
      -0.525          0.6      779.066
      -0.525         0.75       776.71
      -0.525          0.9      830.714
      -0.525         1.05      799.725
      -0.525          1.2      807.518
      -0.525         1.35      833.795
      -0.525          1.5      850.648
      -0.525         1.65      856.629
      -0.525          1.8      836.332
      -0.525         1.95      812.592
      -0.525          2.1       810.78
      -0.525         2.25        801.9
      -0.525          2.4      792.477
      -0.525         2.55      805.343
      -0.525          2.7      759.132
      -0.525         2.85      750.977
      -0.525            3      759.676
      -0.525         3.15       770.73
      -0.525          3.3      752.427
      -0.525         3.45      745.359
      -0.525          3.6      716.183
      -0.525         3.75      595.852
      -0.525          3.9      577.006
      -0.525         4.05       519.74
      -0.525          4.2      365.521
      -0.525         4.35      198.617
      -0.525          4.5      86.6233
      -0.525         4.65      35.1567
      -0.525          4.8      10.8732
      -0.525         4.95      1.99342
      -0.525          5.1     0.543661
      -0.525         5.25            0
      -0.525          5.4            0
      -0.525         5.55            0
      -0.525          5.7            0
      -0.525         5.85            0
      -0.525            6            0
      -0.525         6.15            0
      -0.525          6.3            0
      -0.525         6.45            0
      -0.525          6.6            0
      -0.525         6.75            0
      -0.525          6.9            0
      -0.525         7.05            0
      -0.525          7.2            0
      -0.525         7.35            0

      -0.375         -7.5            0
      -0.375        -7.35            0
      -0.375         -7.2            0
      -0.375        -7.05            0
      -0.375         -6.9            0
      -0.375        -6.75            0
      -0.375         -6.6            0
      -0.375        -6.45            0
      -0.375         -6.3            0
      -0.375        -6.15            0
      -0.375           -6            0
      -0.375        -5.85            0
      -0.375         -5.7            0
      -0.375        -5.55            0
      -0.375         -5.4            0
      -0.375        -5.25      1.01483
      -0.375         -5.1      2.02967
      -0.375        -4.95      13.1928
      -0.375         -4.8      29.9376
      -0.375        -4.65       101.23
      -0.375         -4.5      207.026
      -0.375        -4.35      375.489
      -0.375         -4.2       563.74
      -0.375        -4.05      631.227
      -0.375         -3.9       638.33
      -0.375        -3.75      743.873
      -0.375         -3.6      835.462
      -0.375        -3.45      804.256
      -0.375         -3.3      830.388
      -0.375        -3.15      819.225
      -0.375           -3      840.282
      -0.375        -2.85      848.908
      -0.375         -2.7      857.788
      -0.375        -2.55      881.129
      -0.375         -2.4      867.175
      -0.375        -2.25      838.253
      -0.375         -2.1       836.73
      -0.375        -1.95      863.624
      -0.375         -1.8      895.337
      -0.375        -1.65      895.845
      -0.375         -1.5       877.07
      -0.375        -1.35       856.52
      -0.375         -1.2      824.552
      -0.375        -1.05      816.688
      -0.375         -0.9      820.493
      -0.375        -0.75      821.001
      -0.375         -0.6      807.554
      -0.375        -0.45      791.317
      -0.375         -0.3      798.421
      -0.375        -0.15      808.061
      -0.375 -1.78814e-07      815.673
      -0.375         0.15      809.584
      -0.375          0.3      788.272
      -0.375         0.45      819.986
      -0.375          0.6      836.477
      -0.375         0.75      804.002
      -0.375          0.9      822.269
      -0.375         1.05      819.986
      -0.375          1.2      844.595
      -0.375         1.35       849.67
      -0.375          1.5      847.894
      -0.375         1.65      876.055
      -0.375          1.8      825.567
      -0.375         1.95      793.854
      -0.375          2.1       829.88
      -0.375         2.25      816.434
      -0.375          2.4      818.717
      -0.375         2.55      768.483
      -0.375          2.7      776.348
      -0.375         2.85      776.348
      -0.375            3      752.753
      -0.375         3.15      782.691
      -0.375          3.3      760.364
      -0.375         3.45       757.32
      -0.375          3.6      700.996
      -0.375         3.75      587.335
      -0.375          3.9      598.245
      -0.375         4.05      525.684
      -0.375          4.2      354.684
      -0.375         4.35      170.999
      -0.375          4.5      78.3959
      -0.375         4.65      29.6839
      -0.375          4.8      9.89463
      -0.375         4.95      1.52225
      -0.375          5.1     0.253708
      -0.375         5.25     0.253708
      -0.375          5.4            0
      -0.375         5.55            0
      -0.375          5.7            0
      -0.375         5.85            0
      -0.375            6            0
      -0.375         6.15            0
      -0.375          6.3            0
      -0.375         6.45            0
      -0.375          6.6            0
      -0.375         6.75            0
      -0.375          6.9            0
      -0.375         7.05            0
      -0.375          7.2            0
      -0.375         7.35            0

      -0.225         -7.5            0
      -0.225        -7.35            0
      -0.225         -7.2            0
      -0.225        -7.05            0
      -0.225         -6.9            0
      -0.225        -6.75            0
      -0.225         -6.6            0
      -0.225        -6.45            0
      -0.225         -6.3            0
      -0.225        -6.15            0
      -0.225           -6            0
      -0.225        -5.85            0
      -0.225         -5.7            0
      -0.225        -5.55            0
      -0.225         -5.4            0
      -0.225        -5.25            0
      -0.225         -5.1      2.53708
      -0.225        -4.95      10.1483
      -0.225         -4.8      39.3248
      -0.225        -4.65      96.8321
      -0.225         -4.5      210.578
      -0.225        -4.35      405.511
      -0.225         -4.2       580.57
      -0.225        -4.05       672.75
      -0.225         -3.9      702.772
      -0.225        -3.75      771.274
      -0.225         -3.6      828.781
      -0.225        -3.45      792.839
      -0.225         -3.3      854.152
      -0.225        -3.15      793.685
      -0.225           -3      833.855
      -0.225        -2.85      860.072
      -0.225         -2.7      835.124
      -0.225        -2.55      871.066
      -0.225         -2.4      863.032
      -0.225        -2.25      849.078
      -0.225         -2.1      840.621
      -0.225        -1.95      813.136
      -0.225         -1.8      860.495
      -0.225        -1.65      868.529
      -0.225         -1.5      863.454
      -0.225        -1.35      882.483
      -0.225         -1.2      827.935
      -0.225        -1.05       815.25
      -0.225         -0.9      809.753
      -0.225        -0.75      795.799
      -0.225         -0.6      820.747
      -0.225        -0.45      854.575
      -0.225         -0.3      827.512
      -0.225        -0.15      848.232
      -0.225 -1.78814e-07      843.581
      -0.225         0.15      833.432
      -0.225          0.3      854.152
      -0.225         0.45      852.038
      -0.225          0.6      813.136
      -0.225         0.75      834.701
      -0.225          0.9      840.198
      -0.225         1.05      795.799
      -0.225          1.2      865.146
      -0.225         1.35      847.809
      -0.225          1.5      839.352
      -0.225         1.65      840.198
      -0.225          1.8      805.947
      -0.225         1.95      835.124
      -0.225          2.1      835.124
      -0.225         2.25      800.873
      -0.225          2.4      810.599
      -0.225         2.55      762.817
      -0.225          2.7      810.599
      -0.225         2.85      750.131
      -0.225            3      754.783
      -0.225         3.15      746.749
      -0.225          3.3      770.428
      -0.225         3.45      723.915
      -0.225          3.6      680.362
      -0.225         3.75      596.638
      -0.225          3.9      581.838
      -0.225         4.05      528.559
      -0.225          4.2      326.015
      -0.225         4.35      183.093
      -0.225          4.5      75.2668
      -0.225         4.65      23.2566
      -0.225          4.8      9.72549
      -0.225         4.95      2.53708
      -0.225          5.1            0
      -0.225         5.25            0
      -0.225          5.4            0
      -0.225         5.55            0
      -0.225          5.7            0
      -0.225         5.85            0
      -0.225            6            0
      -0.225         6.15            0
      -0.225          6.3            0
      -0.225         6.45            0
      -0.225          6.6            0
      -0.225         6.75            0
      -0.225          6.9            0
      -0.225         7.05            0
      -0.225          7.2            0
      -0.225         7.35            0

       0.075         -7.5            0
       0.075        -7.35            0
       0.075         -7.2            0
       0.075        -7.05            0
       0.075         -6.9            0
       0.075        -6.75            0
       0.075         -6.6            0
       0.075        -6.45            0
       0.075         -6.3            0
       0.075        -6.15            0
       0.075           -6            0
       0.075        -5.85            0
       0.075         -5.7            0
       0.075        -5.55            0
       0.075         -5.4            0
       0.075        -5.25            0
       0.075         -5.1      3.80563
       0.075        -4.95      21.5652
       0.075         -4.8      32.9821
       0.075        -4.65       88.798
       0.075         -4.5      187.744
       0.075        -4.35      366.609
       0.075         -4.2      492.194
       0.075        -4.05      664.716
       0.075         -3.9      697.698
       0.075        -3.75      806.793
       0.075         -3.6      908.276
       0.075        -3.45      847.386
       0.075         -3.3      882.905
       0.075        -3.15      844.849
       0.075           -3      815.673
       0.075        -2.85      881.637
       0.075         -2.7      865.146
       0.075        -2.55      889.248
       0.075         -2.4      874.026
       0.075        -2.25      932.379
       0.075         -2.1      848.655
       0.075        -1.95      893.054
       0.075         -1.8      837.238
       0.075        -1.65      856.266
       0.075         -1.5       861.34
       0.075        -1.35      923.499
       0.075         -1.2      846.118
       0.075        -1.05      891.785
       0.075         -0.9      851.192
       0.075        -0.75      823.284
       0.075         -0.6      857.535
       0.075        -0.45      824.552
       0.075         -0.3      783.959
       0.075        -0.15      801.719
       0.075 -1.78814e-07      770.005
       0.075         0.15      811.867
       0.075          0.3      830.895
       0.075         0.45      789.033
       0.075          0.6      795.376
       0.075         0.75      811.867
       0.075          0.9      839.775
       0.075         1.05      854.997
       0.075          1.2      896.859
       0.075         1.35      851.192
       0.075          1.5       887.98
       0.075         1.65      857.535
       0.075          1.8      805.524
       0.075         1.95      846.118
       0.075          2.1      835.969
       0.075         2.25      778.885
       0.075          2.4      794.107
       0.075         2.55       800.45
       0.075          2.7      668.522
       0.075         2.85      738.292
       0.075            3      697.698
       0.075         3.15      717.995
       0.075          3.3      688.818
       0.075         3.45      728.143
       0.075          3.6       696.43
       0.075         3.75      660.911
       0.075          3.9       574.65
       0.075         4.05      511.223
       0.075          4.2      312.061
       0.075         4.35      154.762
       0.075          4.5      54.5473
       0.075         4.65      17.7596
       0.075          4.8      6.34271
       0.075         4.95      1.26854
       0.075          5.1      1.26854
       0.075         5.25            0
       0.075          5.4            0
       0.075         5.55            0
       0.075          5.7            0
       0.075         5.85            0
       0.075            6            0
       0.075         6.15            0
       0.075          6.3            0
       0.075         6.45            0
       0.075          6.6            0
       0.075         6.75            0
       0.075          6.9            0
       0.075         7.05            0
       0.075          7.2            0
       0.075         7.35            0

       0.225         -7.5            0
       0.225        -7.35            0
       0.225         -7.2            0
       0.225        -7.05            0
       0.225         -6.9            0
       0.225        -6.75            0
       0.225         -6.6            0
       0.225        -6.45            0
       0.225         -6.3            0
       0.225        -6.15            0
       0.225           -6            0
       0.225        -5.85            0
       0.225         -5.7            0
       0.225        -5.55            0
       0.225         -5.4            0
       0.225        -5.25            0
       0.225         -5.1      2.53708
       0.225        -4.95      10.1483
       0.225         -4.8      39.3248
       0.225        -4.65      96.8321
       0.225         -4.5      210.578
       0.225        -4.35      405.511
       0.225         -4.2       580.57
       0.225        -4.05       672.75
       0.225         -3.9      702.772
       0.225        -3.75      771.274
       0.225         -3.6      828.781
       0.225        -3.45      792.839
       0.225         -3.3      854.152
       0.225        -3.15      793.685
       0.225           -3      833.855
       0.225        -2.85      860.072
       0.225         -2.7      835.124
       0.225        -2.55      871.066
       0.225         -2.4      863.032
       0.225        -2.25      849.078
       0.225         -2.1      840.621
       0.225        -1.95      813.136
       0.225         -1.8      860.495
       0.225        -1.65      868.529
       0.225         -1.5      863.454
       0.225        -1.35      882.483
       0.225         -1.2      827.935
       0.225        -1.05       815.25
       0.225         -0.9      809.753
       0.225        -0.75      795.799
       0.225         -0.6      820.747
       0.225        -0.45      854.575
       0.225         -0.3      827.512
       0.225        -0.15      848.232
       0.225 -1.78814e-07      843.581
       0.225         0.15      833.432
       0.225          0.3      854.152
       0.225         0.45      852.038
       0.225          0.6      813.136
       0.225         0.75      834.701
       0.225          0.9      840.198
       0.225         1.05      795.799
       0.225          1.2      865.146
       0.225         1.35      847.809
       0.225          1.5      839.352
       0.225         1.65      840.198
       0.225          1.8      805.947
       0.225         1.95      835.124
       0.225          2.1      835.124
       0.225         2.25      800.873
       0.225          2.4      810.599
       0.225         2.55      762.817
       0.225          2.7      810.599
       0.225         2.85      750.131
       0.225            3      754.783
       0.225         3.15      746.749
       0.225          3.3      770.428
       0.225         3.45      723.915
       0.225          3.6      680.362
       0.225         3.75      596.638
       0.225          3.9      581.838
       0.225         4.05      528.559
       0.225          4.2      326.015
       0.225         4.35      183.093
       0.225          4.5      75.2668
       0.225         4.65      23.2566
       0.225          4.8      9.72549
       0.225         4.95      2.53708
       0.225          5.1            0
       0.225         5.25            0
       0.225          5.4            0
       0.225         5.55            0
       0.225          5.7            0
       0.225         5.85            0
       0.225            6            0
       0.225         6.15            0
       0.225          6.3            0
       0.225         6.45            0
       0.225          6.6            0
       0.225         6.75            0
       0.225          6.9            0
       0.225         7.05            0
       0.225          7.2            0
       0.225         7.35            0

       0.375         -7.5            0
       0.375        -7.35            0
       0.375         -7.2            0
       0.375        -7.05            0
       0.375         -6.9            0
       0.375        -6.75            0
       0.375         -6.6            0
       0.375        -6.45            0
       0.375         -6.3            0
       0.375        -6.15            0
       0.375           -6            0
       0.375        -5.85            0
       0.375         -5.7            0
       0.375        -5.55            0
       0.375         -5.4            0
       0.375        -5.25      1.01483
       0.375         -5.1      2.02967
       0.375        -4.95      13.1928
       0.375         -4.8      29.9376
       0.375        -4.65       101.23
       0.375         -4.5      207.026
       0.375        -4.35      375.489
       0.375         -4.2       563.74
       0.375        -4.05      631.227
       0.375         -3.9       638.33
       0.375        -3.75      743.873
       0.375         -3.6      835.462
       0.375        -3.45      804.256
       0.375         -3.3      830.388
       0.375        -3.15      819.225
       0.375           -3      840.282
       0.375        -2.85      848.908
       0.375         -2.7      857.788
       0.375        -2.55      881.129
       0.375         -2.4      867.175
       0.375        -2.25      838.253
       0.375         -2.1       836.73
       0.375        -1.95      863.624
       0.375         -1.8      895.337
       0.375        -1.65      895.845
       0.375         -1.5       877.07
       0.375        -1.35       856.52
       0.375         -1.2      824.552
       0.375        -1.05      816.688
       0.375         -0.9      820.493
       0.375        -0.75      821.001
       0.375         -0.6      807.554
       0.375        -0.45      791.317
       0.375         -0.3      798.421
       0.375        -0.15      808.061
       0.375 -1.78814e-07      815.673
       0.375         0.15      809.584
       0.375          0.3      788.272
       0.375         0.45      819.986
       0.375          0.6      836.477
       0.375         0.75      804.002
       0.375          0.9      822.269
       0.375         1.05      819.986
       0.375          1.2      844.595
       0.375         1.35       849.67
       0.375          1.5      847.894
       0.375         1.65      876.055
       0.375          1.8      825.567
       0.375         1.95      793.854
       0.375          2.1       829.88
       0.375         2.25      816.434
       0.375          2.4      818.717
       0.375         2.55      768.483
       0.375          2.7      776.348
       0.375         2.85      776.348
       0.375            3      752.753
       0.375         3.15      782.691
       0.375          3.3      760.364
       0.375         3.45       757.32
       0.375          3.6      700.996
       0.375         3.75      587.335
       0.375          3.9      598.245
       0.375         4.05      525.684
       0.375          4.2      354.684
       0.375         4.35      170.999
       0.375          4.5      78.3959
       0.375         4.65      29.6839
       0.375          4.8      9.89463
       0.375         4.95      1.52225
       0.375          5.1     0.253708
       0.375         5.25     0.253708
       0.375          5.4            0
       0.375         5.55            0
       0.375          5.7            0
       0.375         5.85            0
       0.375            6            0
       0.375         6.15            0
       0.375          6.3            0
       0.375         6.45            0
       0.375          6.6            0
       0.375         6.75            0
       0.375          6.9            0
       0.375         7.05            0
       0.375          7.2            0
       0.375         7.35            0

       0.525         -7.5            0
       0.525        -7.35            0
       0.525         -7.2            0
       0.525        -7.05            0
       0.525         -6.9            0
       0.525        -6.75            0
       0.525         -6.6            0
       0.525        -6.45            0
       0.525         -6.3            0
       0.525        -6.15            0
       0.525           -6            0
       0.525        -5.85            0
       0.525         -5.7            0
       0.525        -5.55            0
       0.525         -5.4            0
       0.525        -5.25     0.543661
       0.525         -5.1      2.89953
       0.525        -4.95      15.0413
       0.525         -4.8      32.8009
       0.525        -4.65      92.6036
       0.525         -4.5      214.021
       0.525        -4.35      381.106
       0.525         -4.2      546.742
       0.525        -4.05       634.09
       0.525         -3.9      658.374
       0.525        -3.75      737.929
       0.525         -3.6       819.66
       0.525        -3.45      826.727
       0.525         -3.3      829.446
       0.525        -3.15      822.197
       0.525           -3      833.976
       0.525        -2.85      846.843
       0.525         -2.7      863.877
       0.525        -2.55      858.622
       0.525         -2.4      860.615
       0.525        -2.25      872.032
       0.525         -2.1      860.434
       0.525        -1.95      853.367
       0.525         -1.8        876.2
       0.525        -1.65      857.716
       0.525         -1.5      864.421
       0.525        -1.35      871.307
       0.525         -1.2      840.319
       0.525        -1.05      872.395
       0.525         -0.9      817.847
       0.525        -0.75       803.35
       0.525         -0.6      810.055
       0.525        -0.45      791.027
       0.525         -0.3      805.524
       0.525        -0.15      831.439
       0.525 -1.78814e-07      824.553
       0.525         0.15      818.754
       0.525          0.3      805.887
[truncated: 726,631 more chars]
