# Supplementary material for: Free energies of membrane stalk formation from a lipidomics perspective
Source: Nat Commun. 2021 Nov 15;12:6594. doi: 10.1038/s41467-021-26924-2 (PMC8593120; doi:10.1038/s41467-021-26924-2)
Supplement: Supplementary file 4 — Source Data [file 41467_2021_26924_MOESM4_ESM.zip › SI_data/Fig6/densities-POPC_DPSM_60_40/dens_Headgroups+Glycerol_sym.xvg]

     -14.925         -7.5            0
     -14.925        -7.35            0
     -14.925         -7.2            0
     -14.925        -7.05            0
     -14.925         -6.9            0
     -14.925        -6.75            0
     -14.925         -6.6            0
     -14.925        -6.45            0
     -14.925         -6.3            0
     -14.925        -6.15            0
     -14.925           -6            0
     -14.925        -5.85            0
     -14.925         -5.7            0
     -14.925        -5.55            0
     -14.925         -5.4            0
     -14.925        -5.25            0
     -14.925         -5.1            0
     -14.925        -4.95            0
     -14.925         -4.8            0
     -14.925        -4.65            0
     -14.925         -4.5            0
     -14.925        -4.35            0
     -14.925         -4.2            0
     -14.925        -4.05            0
     -14.925         -3.9            0
     -14.925        -3.75            0
     -14.925         -3.6            0
     -14.925        -3.45            0
     -14.925         -3.3            0
     -14.925        -3.15            0
     -14.925           -3            0
     -14.925        -2.85            0
     -14.925         -2.7            0
     -14.925        -2.55            0
     -14.925         -2.4            0
     -14.925        -2.25            0
     -14.925         -2.1            0
     -14.925        -1.95            0
     -14.925         -1.8            0
     -14.925        -1.65            0
     -14.925         -1.5            0
     -14.925        -1.35            0
     -14.925         -1.2            0
     -14.925        -1.05            0
     -14.925         -0.9            0
     -14.925        -0.75            0
     -14.925         -0.6            0
     -14.925        -0.45            0
     -14.925         -0.3            0
     -14.925        -0.15            0
     -14.925 -1.78814e-07            0
     -14.925         0.15            0
     -14.925          0.3            0
     -14.925         0.45            0
     -14.925          0.6            0
     -14.925         0.75            0
     -14.925          0.9            0
     -14.925         1.05            0
     -14.925          1.2            0
     -14.925         1.35            0
     -14.925          1.5            0
     -14.925         1.65            0
     -14.925          1.8            0
     -14.925         1.95            0
     -14.925          2.1            0
     -14.925         2.25            0
     -14.925          2.4            0
     -14.925         2.55            0
     -14.925          2.7            0
     -14.925         2.85            0
     -14.925            3            0
     -14.925         3.15            0
     -14.925          3.3            0
     -14.925         3.45            0
     -14.925          3.6            0
     -14.925         3.75            0
     -14.925          3.9            0
     -14.925         4.05            0
     -14.925          4.2            0
     -14.925         4.35            0
     -14.925          4.5            0
     -14.925         4.65            0
     -14.925          4.8            0
     -14.925         4.95            0
     -14.925          5.1            0
     -14.925         5.25            0
     -14.925          5.4            0
     -14.925         5.55            0
     -14.925          5.7            0
     -14.925         5.85            0
     -14.925            6            0
     -14.925         6.15            0
     -14.925          6.3            0
     -14.925         6.45            0
     -14.925          6.6            0
     -14.925         6.75            0
     -14.925          6.9            0
     -14.925         7.05            0
     -14.925          7.2            0
     -14.925         7.35            0

     -14.775         -7.5            0
     -14.775        -7.35            0
     -14.775         -7.2            0
     -14.775        -7.05            0
     -14.775         -6.9            0
     -14.775        -6.75            0
     -14.775         -6.6            0
     -14.775        -6.45            0
     -14.775         -6.3            0
     -14.775        -6.15            0
     -14.775           -6            0
     -14.775        -5.85            0
     -14.775         -5.7            0
     -14.775        -5.55            0
     -14.775         -5.4            0
     -14.775        -5.25            0
     -14.775         -5.1            0
     -14.775        -4.95            0
     -14.775         -4.8            0
     -14.775        -4.65            0
     -14.775         -4.5            0
     -14.775        -4.35            0
     -14.775         -4.2            0
     -14.775        -4.05            0
     -14.775         -3.9            0
     -14.775        -3.75            0
     -14.775         -3.6            0
     -14.775        -3.45            0
     -14.775         -3.3            0
     -14.775        -3.15            0
     -14.775           -3            0
     -14.775        -2.85            0
     -14.775         -2.7            0
     -14.775        -2.55            0
     -14.775         -2.4            0
     -14.775        -2.25            0
     -14.775         -2.1            0
     -14.775        -1.95            0
     -14.775         -1.8            0
     -14.775        -1.65            0
     -14.775         -1.5            0
     -14.775        -1.35            0
     -14.775         -1.2            0
     -14.775        -1.05            0
     -14.775         -0.9            0
     -14.775        -0.75            0
     -14.775         -0.6            0
     -14.775        -0.45            0
     -14.775         -0.3            0
     -14.775        -0.15            0
     -14.775 -1.78814e-07            0
     -14.775         0.15            0
     -14.775          0.3            0
     -14.775         0.45            0
     -14.775          0.6            0
     -14.775         0.75            0
     -14.775          0.9            0
     -14.775         1.05            0
     -14.775          1.2            0
     -14.775         1.35            0
     -14.775          1.5            0
     -14.775         1.65            0
     -14.775          1.8            0
     -14.775         1.95            0
     -14.775          2.1            0
     -14.775         2.25            0
     -14.775          2.4            0
     -14.775         2.55            0
     -14.775          2.7            0
     -14.775         2.85            0
     -14.775            3            0
     -14.775         3.15            0
     -14.775          3.3            0
     -14.775         3.45            0
     -14.775          3.6            0
     -14.775         3.75            0
     -14.775          3.9            0
     -14.775         4.05            0
     -14.775          4.2            0
     -14.775         4.35            0
     -14.775          4.5            0
     -14.775         4.65            0
     -14.775          4.8            0
     -14.775         4.95            0
     -14.775          5.1            0
     -14.775         5.25            0
     -14.775          5.4            0
     -14.775         5.55            0
     -14.775          5.7            0
     -14.775         5.85            0
     -14.775            6            0
     -14.775         6.15            0
     -14.775          6.3            0
     -14.775         6.45            0
     -14.775          6.6            0
     -14.775         6.75            0
     -14.775          6.9            0
     -14.775         7.05            0
     -14.775          7.2            0
     -14.775         7.35            0

     -14.625         -7.5            0
     -14.625        -7.35            0
     -14.625         -7.2            0
     -14.625        -7.05            0
     -14.625         -6.9            0
     -14.625        -6.75            0
     -14.625         -6.6            0
     -14.625        -6.45            0
     -14.625         -6.3            0
     -14.625        -6.15            0
     -14.625           -6            0
     -14.625        -5.85            0
     -14.625         -5.7            0
     -14.625        -5.55            0
     -14.625         -5.4            0
     -14.625        -5.25            0
     -14.625         -5.1            0
     -14.625        -4.95            0
     -14.625         -4.8            0
     -14.625        -4.65            0
     -14.625         -4.5            0
     -14.625        -4.35            0
     -14.625         -4.2            0
     -14.625        -4.05            0
     -14.625         -3.9            0
     -14.625        -3.75            0
     -14.625         -3.6            0
     -14.625        -3.45            0
     -14.625         -3.3            0
     -14.625        -3.15            0
     -14.625           -3            0
     -14.625        -2.85            0
     -14.625         -2.7            0
     -14.625        -2.55            0
     -14.625         -2.4            0
     -14.625        -2.25            0
     -14.625         -2.1            0
     -14.625        -1.95            0
     -14.625         -1.8            0
     -14.625        -1.65            0
     -14.625         -1.5            0
     -14.625        -1.35            0
     -14.625         -1.2            0
     -14.625        -1.05            0
     -14.625         -0.9            0
     -14.625        -0.75            0
     -14.625         -0.6            0
     -14.625        -0.45            0
     -14.625         -0.3            0
     -14.625        -0.15            0
     -14.625 -1.78814e-07            0
     -14.625         0.15            0
     -14.625          0.3            0
     -14.625         0.45            0
     -14.625          0.6            0
     -14.625         0.75            0
     -14.625          0.9            0
     -14.625         1.05            0
     -14.625          1.2            0
     -14.625         1.35            0
     -14.625          1.5            0
     -14.625         1.65            0
     -14.625          1.8            0
     -14.625         1.95            0
     -14.625          2.1            0
     -14.625         2.25            0
     -14.625          2.4            0
     -14.625         2.55            0
     -14.625          2.7            0
     -14.625         2.85            0
     -14.625            3            0
     -14.625         3.15            0
     -14.625          3.3            0
     -14.625         3.45            0
     -14.625          3.6            0
     -14.625         3.75            0
     -14.625          3.9            0
     -14.625         4.05            0
     -14.625          4.2            0
     -14.625         4.35            0
     -14.625          4.5            0
     -14.625         4.65            0
     -14.625          4.8            0
     -14.625         4.95            0
     -14.625          5.1            0
     -14.625         5.25            0
     -14.625          5.4            0
     -14.625         5.55            0
     -14.625          5.7            0
     -14.625         5.85            0
     -14.625            6            0
     -14.625         6.15            0
     -14.625          6.3            0
     -14.625         6.45            0
     -14.625          6.6            0
     -14.625         6.75            0
     -14.625          6.9            0
     -14.625         7.05            0
     -14.625          7.2            0
     -14.625         7.35            0

     -14.475         -7.5            0
     -14.475        -7.35            0
     -14.475         -7.2            0
     -14.475        -7.05            0
     -14.475         -6.9            0
     -14.475        -6.75            0
     -14.475         -6.6            0
     -14.475        -6.45            0
     -14.475         -6.3            0
     -14.475        -6.15            0
     -14.475           -6            0
     -14.475        -5.85            0
     -14.475         -5.7            0
     -14.475        -5.55            0
     -14.475         -5.4            0
     -14.475        -5.25            0
     -14.475         -5.1            0
     -14.475        -4.95            0
     -14.475         -4.8            0
     -14.475        -4.65            0
     -14.475         -4.5            0
     -14.475        -4.35            0
     -14.475         -4.2            0
     -14.475        -4.05            0
     -14.475         -3.9            0
     -14.475        -3.75            0
     -14.475         -3.6            0
     -14.475        -3.45            0
     -14.475         -3.3            0
     -14.475        -3.15            0
     -14.475           -3            0
     -14.475        -2.85            0
     -14.475         -2.7            0
     -14.475        -2.55            0
     -14.475         -2.4            0
     -14.475        -2.25            0
     -14.475         -2.1            0
     -14.475        -1.95            0
     -14.475         -1.8            0
     -14.475        -1.65            0
     -14.475         -1.5            0
     -14.475        -1.35            0
     -14.475         -1.2            0
     -14.475        -1.05            0
     -14.475         -0.9            0
     -14.475        -0.75            0
     -14.475         -0.6            0
     -14.475        -0.45            0
     -14.475         -0.3            0
     -14.475        -0.15            0
     -14.475 -1.78814e-07            0
     -14.475         0.15            0
     -14.475          0.3            0
     -14.475         0.45            0
     -14.475          0.6            0
     -14.475         0.75            0
     -14.475          0.9            0
     -14.475         1.05            0
     -14.475          1.2            0
     -14.475         1.35            0
     -14.475          1.5            0
     -14.475         1.65            0
     -14.475          1.8            0
     -14.475         1.95            0
     -14.475          2.1            0
     -14.475         2.25            0
     -14.475          2.4            0
     -14.475         2.55            0
     -14.475          2.7            0
     -14.475         2.85            0
     -14.475            3            0
     -14.475         3.15            0
     -14.475          3.3            0
     -14.475         3.45            0
     -14.475          3.6            0
     -14.475         3.75            0
     -14.475          3.9            0
     -14.475         4.05            0
     -14.475          4.2            0
     -14.475         4.35            0
     -14.475          4.5            0
     -14.475         4.65            0
     -14.475          4.8            0
     -14.475         4.95            0
     -14.475          5.1            0
     -14.475         5.25            0
     -14.475          5.4            0
     -14.475         5.55            0
     -14.475          5.7            0
     -14.475         5.85            0
     -14.475            6            0
     -14.475         6.15            0
     -14.475          6.3            0
     -14.475         6.45            0
     -14.475          6.6            0
     -14.475         6.75            0
     -14.475          6.9            0
     -14.475         7.05            0
     -14.475          7.2            0
     -14.475         7.35            0

     -14.325         -7.5            0
     -14.325        -7.35            0
     -14.325         -7.2            0
     -14.325        -7.05            0
     -14.325         -6.9            0
     -14.325        -6.75            0
     -14.325         -6.6            0
     -14.325        -6.45            0
     -14.325         -6.3            0
     -14.325        -6.15            0
     -14.325           -6            0
     -14.325        -5.85            0
     -14.325         -5.7            0
     -14.325        -5.55            0
     -14.325         -5.4            0
     -14.325        -5.25            0
     -14.325         -5.1            0
     -14.325        -4.95            0
     -14.325         -4.8            0
     -14.325        -4.65            0
     -14.325         -4.5            0
     -14.325        -4.35            0
     -14.325         -4.2            0
     -14.325        -4.05            0
     -14.325         -3.9            0
     -14.325        -3.75            0
     -14.325         -3.6            0
     -14.325        -3.45            0
     -14.325         -3.3            0
     -14.325        -3.15            0
     -14.325           -3            0
     -14.325        -2.85            0
     -14.325         -2.7            0
     -14.325        -2.55            0
     -14.325         -2.4            0
     -14.325        -2.25            0
     -14.325         -2.1            0
     -14.325        -1.95            0
     -14.325         -1.8            0
     -14.325        -1.65            0
     -14.325         -1.5            0
     -14.325        -1.35            0
     -14.325         -1.2            0
     -14.325        -1.05            0
     -14.325         -0.9            0
     -14.325        -0.75            0
     -14.325         -0.6            0
     -14.325        -0.45            0
     -14.325         -0.3            0
     -14.325        -0.15            0
     -14.325 -1.78814e-07            0
     -14.325         0.15            0
     -14.325          0.3            0
     -14.325         0.45            0
     -14.325          0.6            0
     -14.325         0.75            0
     -14.325          0.9            0
     -14.325         1.05            0
     -14.325          1.2            0
     -14.325         1.35            0
     -14.325          1.5            0
     -14.325         1.65            0
     -14.325          1.8            0
     -14.325         1.95            0
     -14.325          2.1            0
     -14.325         2.25            0
     -14.325          2.4            0
     -14.325         2.55            0
     -14.325          2.7            0
     -14.325         2.85            0
     -14.325            3            0
     -14.325         3.15            0
     -14.325          3.3            0
     -14.325         3.45            0
     -14.325          3.6            0
     -14.325         3.75            0
     -14.325          3.9            0
     -14.325         4.05            0
     -14.325          4.2            0
     -14.325         4.35            0
     -14.325          4.5            0
     -14.325         4.65            0
     -14.325          4.8            0
     -14.325         4.95            0
     -14.325          5.1            0
     -14.325         5.25            0
     -14.325          5.4            0
     -14.325         5.55            0
     -14.325          5.7            0
     -14.325         5.85            0
     -14.325            6            0
     -14.325         6.15            0
     -14.325          6.3            0
     -14.325         6.45            0
     -14.325          6.6            0
     -14.325         6.75            0
     -14.325          6.9            0
     -14.325         7.05            0
     -14.325          7.2            0
     -14.325         7.35            0

     -14.175         -7.5            0
     -14.175        -7.35            0
     -14.175         -7.2            0
     -14.175        -7.05            0
     -14.175         -6.9            0
     -14.175        -6.75            0
     -14.175         -6.6            0
     -14.175        -6.45            0
     -14.175         -6.3            0
     -14.175        -6.15            0
     -14.175           -6            0
     -14.175        -5.85            0
     -14.175         -5.7            0
     -14.175        -5.55            0
     -14.175         -5.4            0
     -14.175        -5.25            0
     -14.175         -5.1            0
     -14.175        -4.95            0
     -14.175         -4.8            0
     -14.175        -4.65            0
     -14.175         -4.5            0
     -14.175        -4.35            0
     -14.175         -4.2            0
     -14.175        -4.05            0
     -14.175         -3.9            0
     -14.175        -3.75            0
     -14.175         -3.6            0
     -14.175        -3.45            0
     -14.175         -3.3            0
     -14.175        -3.15            0
     -14.175           -3            0
     -14.175        -2.85            0
     -14.175         -2.7            0
     -14.175        -2.55            0
     -14.175         -2.4            0
     -14.175        -2.25            0
     -14.175         -2.1            0
     -14.175        -1.95            0
     -14.175         -1.8            0
     -14.175        -1.65            0
     -14.175         -1.5            0
     -14.175        -1.35            0
     -14.175         -1.2            0
     -14.175        -1.05            0
     -14.175         -0.9            0
     -14.175        -0.75            0
     -14.175         -0.6            0
     -14.175        -0.45            0
     -14.175         -0.3            0
     -14.175        -0.15            0
     -14.175 -1.78814e-07            0
     -14.175         0.15            0
     -14.175          0.3            0
     -14.175         0.45            0
     -14.175          0.6            0
     -14.175         0.75            0
     -14.175          0.9            0
     -14.175         1.05            0
     -14.175          1.2            0
     -14.175         1.35            0
     -14.175          1.5            0
     -14.175         1.65            0
     -14.175          1.8            0
     -14.175         1.95            0
     -14.175          2.1            0
     -14.175         2.25            0
     -14.175          2.4            0
     -14.175         2.55            0
     -14.175          2.7            0
     -14.175         2.85            0
     -14.175            3            0
     -14.175         3.15            0
     -14.175          3.3            0
     -14.175         3.45            0
     -14.175          3.6            0
     -14.175         3.75            0
     -14.175          3.9            0
     -14.175         4.05            0
     -14.175          4.2            0
     -14.175         4.35            0
     -14.175          4.5            0
     -14.175         4.65            0
     -14.175          4.8            0
     -14.175         4.95            0
     -14.175          5.1            0
     -14.175         5.25            0
     -14.175          5.4            0
     -14.175         5.55            0
     -14.175          5.7            0
     -14.175         5.85            0
     -14.175            6            0
     -14.175         6.15            0
     -14.175          6.3            0
     -14.175         6.45            0
     -14.175          6.6            0
     -14.175         6.75            0
     -14.175          6.9            0
     -14.175         7.05            0
     -14.175          7.2            0
     -14.175         7.35            0

     -14.025         -7.5            0
     -14.025        -7.35            0
     -14.025         -7.2            0
     -14.025        -7.05            0
     -14.025         -6.9            0
     -14.025        -6.75            0
     -14.025         -6.6            0
     -14.025        -6.45            0
     -14.025         -6.3            0
     -14.025        -6.15            0
     -14.025           -6            0
     -14.025        -5.85            0
     -14.025         -5.7            0
     -14.025        -5.55            0
     -14.025         -5.4            0
     -14.025        -5.25            0
     -14.025         -5.1            0
     -14.025        -4.95            0
     -14.025         -4.8            0
     -14.025        -4.65            0
     -14.025         -4.5            0
     -14.025        -4.35            0
     -14.025         -4.2            0
     -14.025        -4.05            0
     -14.025         -3.9            0
     -14.025        -3.75            0
     -14.025         -3.6            0
     -14.025        -3.45            0
     -14.025         -3.3            0
     -14.025        -3.15            0
     -14.025           -3            0
     -14.025        -2.85            0
     -14.025         -2.7            0
     -14.025        -2.55            0
     -14.025         -2.4            0
     -14.025        -2.25            0
     -14.025         -2.1            0
     -14.025        -1.95            0
     -14.025         -1.8            0
     -14.025        -1.65            0
     -14.025         -1.5            0
     -14.025        -1.35            0
     -14.025         -1.2            0
     -14.025        -1.05            0
     -14.025         -0.9            0
     -14.025        -0.75            0
     -14.025         -0.6            0
     -14.025        -0.45            0
     -14.025         -0.3            0
     -14.025        -0.15            0
     -14.025 -1.78814e-07            0
     -14.025         0.15            0
     -14.025          0.3            0
     -14.025         0.45            0
     -14.025          0.6            0
     -14.025         0.75            0
     -14.025          0.9            0
     -14.025         1.05            0
     -14.025          1.2            0
     -14.025         1.35            0
     -14.025          1.5            0
     -14.025         1.65            0
     -14.025          1.8            0
     -14.025         1.95            0
     -14.025          2.1            0
     -14.025         2.25            0
     -14.025          2.4            0
     -14.025         2.55            0
     -14.025          2.7            0
     -14.025         2.85            0
     -14.025            3            0
     -14.025         3.15            0
     -14.025          3.3            0
     -14.025         3.45            0
     -14.025          3.6            0
     -14.025         3.75            0
     -14.025          3.9            0
     -14.025         4.05            0
     -14.025          4.2            0
     -14.025         4.35            0
     -14.025          4.5            0
     -14.025         4.65            0
     -14.025          4.8            0
     -14.025         4.95            0
     -14.025          5.1            0
     -14.025         5.25            0
     -14.025          5.4            0
     -14.025         5.55            0
     -14.025          5.7            0
     -14.025         5.85            0
     -14.025            6            0
     -14.025         6.15            0
     -14.025          6.3            0
     -14.025         6.45            0
     -14.025          6.6            0
     -14.025         6.75            0
     -14.025          6.9            0
     -14.025         7.05            0
     -14.025          7.2            0
     -14.025         7.35            0

     -13.875         -7.5            0
     -13.875        -7.35            0
     -13.875         -7.2            0
     -13.875        -7.05            0
     -13.875         -6.9            0
     -13.875        -6.75            0
     -13.875         -6.6            0
     -13.875        -6.45            0
     -13.875         -6.3            0
     -13.875        -6.15            0
     -13.875           -6            0
     -13.875        -5.85            0
     -13.875         -5.7            0
     -13.875        -5.55            0
     -13.875         -5.4            0
     -13.875        -5.25            0
     -13.875         -5.1            0
     -13.875        -4.95            0
     -13.875         -4.8            0
     -13.875        -4.65            0
     -13.875         -4.5            0
     -13.875        -4.35            0
     -13.875         -4.2            0
     -13.875        -4.05            0
     -13.875         -3.9            0
     -13.875        -3.75            0
     -13.875         -3.6            0
     -13.875        -3.45            0
     -13.875         -3.3            0
     -13.875        -3.15            0
     -13.875           -3            0
     -13.875        -2.85            0
     -13.875         -2.7            0
     -13.875        -2.55            0
     -13.875         -2.4            0
     -13.875        -2.25            0
     -13.875         -2.1            0
     -13.875        -1.95            0
     -13.875         -1.8            0
     -13.875        -1.65            0
     -13.875         -1.5            0
     -13.875        -1.35            0
     -13.875         -1.2            0
     -13.875        -1.05            0
     -13.875         -0.9            0
     -13.875        -0.75            0
     -13.875         -0.6            0
     -13.875        -0.45            0
     -13.875         -0.3            0
     -13.875        -0.15            0
     -13.875 -1.78814e-07            0
     -13.875         0.15            0
     -13.875          0.3            0
     -13.875         0.45            0
     -13.875          0.6            0
     -13.875         0.75            0
     -13.875          0.9            0
     -13.875         1.05            0
     -13.875          1.2            0
     -13.875         1.35            0
     -13.875          1.5            0
     -13.875         1.65            0
     -13.875          1.8            0
     -13.875         1.95            0
     -13.875          2.1            0
     -13.875         2.25            0
     -13.875          2.4            0
     -13.875         2.55            0
     -13.875          2.7            0
     -13.875         2.85            0
     -13.875            3            0
     -13.875         3.15            0
     -13.875          3.3            0
     -13.875         3.45            0
     -13.875          3.6            0
     -13.875         3.75            0
     -13.875          3.9            0
     -13.875         4.05            0
     -13.875          4.2            0
     -13.875         4.35            0
     -13.875          4.5            0
     -13.875         4.65            0
     -13.875          4.8            0
     -13.875         4.95            0
     -13.875          5.1            0
     -13.875         5.25            0
     -13.875          5.4            0
     -13.875         5.55            0
     -13.875          5.7            0
     -13.875         5.85            0
     -13.875            6            0
     -13.875         6.15            0
     -13.875          6.3            0
     -13.875         6.45            0
     -13.875          6.6            0
     -13.875         6.75            0
     -13.875          6.9            0
     -13.875         7.05            0
     -13.875          7.2            0
     -13.875         7.35            0

     -13.725         -7.5            0
     -13.725        -7.35            0
     -13.725         -7.2            0
     -13.725        -7.05            0
     -13.725         -6.9            0
     -13.725        -6.75            0
     -13.725         -6.6            0
     -13.725        -6.45            0
     -13.725         -6.3            0
     -13.725        -6.15            0
     -13.725           -6            0
     -13.725        -5.85            0
     -13.725         -5.7            0
     -13.725        -5.55            0
     -13.725         -5.4            0
     -13.725        -5.25            0
     -13.725         -5.1            0
     -13.725        -4.95            0
     -13.725         -4.8            0
     -13.725        -4.65            0
     -13.725         -4.5            0
     -13.725        -4.35            0
     -13.725         -4.2            0
     -13.725        -4.05            0
     -13.725         -3.9            0
     -13.725        -3.75            0
     -13.725         -3.6            0
     -13.725        -3.45            0
     -13.725         -3.3            0
     -13.725        -3.15            0
     -13.725           -3            0
     -13.725        -2.85            0
     -13.725         -2.7            0
     -13.725        -2.55            0
     -13.725         -2.4            0
     -13.725        -2.25            0
     -13.725         -2.1            0
     -13.725        -1.95            0
     -13.725         -1.8            0
     -13.725        -1.65            0
     -13.725         -1.5            0
     -13.725        -1.35            0
     -13.725         -1.2            0
     -13.725        -1.05            0
     -13.725         -0.9            0
     -13.725        -0.75            0
     -13.725         -0.6            0
     -13.725        -0.45            0
     -13.725         -0.3            0
     -13.725        -0.15            0
     -13.725 -1.78814e-07            0
     -13.725         0.15            0
     -13.725          0.3            0
     -13.725         0.45            0
     -13.725          0.6            0
     -13.725         0.75            0
     -13.725          0.9            0
     -13.725         1.05            0
     -13.725          1.2            0
     -13.725         1.35            0
     -13.725          1.5            0
     -13.725         1.65            0
     -13.725          1.8            0
     -13.725         1.95            0
     -13.725          2.1            0
     -13.725         2.25            0
     -13.725          2.4            0
     -13.725         2.55            0
     -13.725          2.7            0
     -13.725         2.85            0
     -13.725            3            0
     -13.725         3.15            0
     -13.725          3.3            0
     -13.725         3.45            0
     -13.725          3.6            0
     -13.725         3.75            0
     -13.725          3.9            0
     -13.725         4.05            0
     -13.725          4.2            0
     -13.725         4.35            0
     -13.725          4.5            0
     -13.725         4.65            0
     -13.725          4.8            0
     -13.725         4.95            0
     -13.725          5.1            0
     -13.725         5.25            0
     -13.725          5.4            0
     -13.725         5.55            0
     -13.725          5.7            0
     -13.725         5.85            0
     -13.725            6            0
     -13.725         6.15            0
     -13.725          6.3            0
     -13.725         6.45            0
     -13.725          6.6            0
     -13.725         6.75            0
     -13.725          6.9            0
     -13.725         7.05            0
     -13.725          7.2            0
     -13.725         7.35            0

     -13.575         -7.5            0
     -13.575        -7.35            0
     -13.575         -7.2            0
     -13.575        -7.05            0
     -13.575         -6.9            0
     -13.575        -6.75            0
     -13.575         -6.6            0
     -13.575        -6.45            0
     -13.575         -6.3            0
     -13.575        -6.15            0
     -13.575           -6            0
     -13.575        -5.85            0
     -13.575         -5.7            0
     -13.575        -5.55            0
     -13.575         -5.4            0
     -13.575        -5.25            0
     -13.575         -5.1            0
     -13.575        -4.95            0
     -13.575         -4.8            0
     -13.575        -4.65            0
     -13.575         -4.5            0
     -13.575        -4.35            0
     -13.575         -4.2            0
     -13.575        -4.05            0
     -13.575         -3.9            0
     -13.575        -3.75            0
     -13.575         -3.6            0
     -13.575        -3.45            0
     -13.575         -3.3            0
     -13.575        -3.15            0
     -13.575           -3            0
     -13.575        -2.85            0
     -13.575         -2.7            0
     -13.575        -2.55            0
     -13.575         -2.4            0
     -13.575        -2.25            0
     -13.575         -2.1            0
     -13.575        -1.95            0
     -13.575         -1.8            0
     -13.575        -1.65            0
     -13.575         -1.5            0
     -13.575        -1.35            0
     -13.575         -1.2            0
     -13.575        -1.05            0
     -13.575         -0.9            0
     -13.575        -0.75            0
     -13.575         -0.6            0
     -13.575        -0.45            0
     -13.575         -0.3            0
     -13.575        -0.15            0
     -13.575 -1.78814e-07            0
     -13.575         0.15            0
     -13.575          0.3            0
     -13.575         0.45            0
     -13.575          0.6            0
     -13.575         0.75            0
     -13.575          0.9            0
     -13.575         1.05            0
     -13.575          1.2            0
     -13.575         1.35            0
     -13.575          1.5            0
     -13.575         1.65            0
     -13.575          1.8            0
     -13.575         1.95            0
     -13.575          2.1            0
     -13.575         2.25            0
     -13.575          2.4            0
     -13.575         2.55            0
     -13.575          2.7            0
     -13.575         2.85            0
     -13.575            3            0
     -13.575         3.15            0
     -13.575          3.3            0
     -13.575         3.45            0
     -13.575          3.6            0
     -13.575         3.75            0
     -13.575          3.9            0
     -13.575         4.05            0
     -13.575          4.2            0
     -13.575         4.35            0
     -13.575          4.5            0
     -13.575         4.65            0
     -13.575          4.8            0
     -13.575         4.95            0
     -13.575          5.1            0
     -13.575         5.25            0
     -13.575          5.4            0
     -13.575         5.55            0
     -13.575          5.7            0
     -13.575         5.85            0
     -13.575            6            0
     -13.575         6.15            0
     -13.575          6.3            0
     -13.575         6.45            0
     -13.575          6.6            0
     -13.575         6.75            0
     -13.575          6.9            0
     -13.575         7.05            0
     -13.575          7.2            0
     -13.575         7.35            0

     -13.425         -7.5            0
     -13.425        -7.35            0
     -13.425         -7.2            0
     -13.425        -7.05            0
     -13.425         -6.9            0
     -13.425        -6.75            0
     -13.425         -6.6            0
     -13.425        -6.45            0
     -13.425         -6.3            0
     -13.425        -6.15            0
     -13.425           -6            0
     -13.425        -5.85            0
     -13.425         -5.7            0
     -13.425        -5.55            0
     -13.425         -5.4            0
     -13.425        -5.25            0
     -13.425         -5.1            0
     -13.425        -4.95            0
     -13.425         -4.8            0
     -13.425        -4.65            0
     -13.425         -4.5            0
     -13.425        -4.35            0
     -13.425         -4.2            0
     -13.425        -4.05            0
     -13.425         -3.9            0
     -13.425        -3.75            0
     -13.425         -3.6            0
     -13.425        -3.45            0
     -13.425         -3.3            0
     -13.425        -3.15            0
     -13.425           -3            0
     -13.425        -2.85            0
     -13.425         -2.7            0
     -13.425        -2.55            0
     -13.425         -2.4            0
     -13.425        -2.25            0
     -13.425         -2.1            0
     -13.425        -1.95            0
     -13.425         -1.8            0
     -13.425        -1.65            0
     -13.425         -1.5            0
     -13.425        -1.35            0
     -13.425         -1.2            0
     -13.425        -1.05            0
     -13.425         -0.9            0
     -13.425        -0.75            0
     -13.425         -0.6            0
     -13.425        -0.45            0
     -13.425         -0.3            0
     -13.425        -0.15            0
     -13.425 -1.78814e-07            0
     -13.425         0.15            0
     -13.425          0.3            0
     -13.425         0.45            0
     -13.425          0.6            0
     -13.425         0.75            0
     -13.425          0.9            0
     -13.425         1.05            0
     -13.425          1.2            0
     -13.425         1.35            0
     -13.425          1.5            0
     -13.425         1.65            0
     -13.425          1.8            0
     -13.425         1.95            0
     -13.425          2.1            0
     -13.425         2.25            0
     -13.425          2.4            0
     -13.425         2.55            0
     -13.425          2.7            0
     -13.425         2.85            0
     -13.425            3            0
     -13.425         3.15            0
     -13.425          3.3            0
     -13.425         3.45            0
     -13.425          3.6            0
     -13.425         3.75            0
     -13.425          3.9            0
     -13.425         4.05            0
     -13.425          4.2            0
     -13.425         4.35            0
     -13.425          4.5            0
     -13.425         4.65            0
     -13.425          4.8            0
     -13.425         4.95            0
     -13.425          5.1            0
     -13.425         5.25            0
     -13.425          5.4            0
     -13.425         5.55            0
     -13.425          5.7            0
     -13.425         5.85            0
     -13.425            6            0
     -13.425         6.15            0
     -13.425          6.3            0
     -13.425         6.45            0
     -13.425          6.6            0
     -13.425         6.75            0
     -13.425          6.9            0
     -13.425         7.05            0
     -13.425          7.2            0
     -13.425         7.35            0

     -13.275         -7.5            0
     -13.275        -7.35            0
     -13.275         -7.2            0
     -13.275        -7.05            0
     -13.275         -6.9            0
     -13.275        -6.75            0
     -13.275         -6.6            0
     -13.275        -6.45            0
     -13.275         -6.3            0
     -13.275        -6.15            0
     -13.275           -6            0
     -13.275        -5.85            0
     -13.275         -5.7            0
     -13.275        -5.55            0
     -13.275         -5.4            0
     -13.275        -5.25            0
     -13.275         -5.1            0
     -13.275        -4.95            0
     -13.275         -4.8            0
     -13.275        -4.65            0
     -13.275         -4.5            0
     -13.275        -4.35            0
     -13.275         -4.2            0
     -13.275        -4.05            0
     -13.275         -3.9            0
     -13.275        -3.75            0
     -13.275         -3.6            0
     -13.275        -3.45            0
     -13.275         -3.3            0
     -13.275        -3.15            0
     -13.275           -3            0
     -13.275        -2.85            0
     -13.275         -2.7            0
     -13.275        -2.55            0
     -13.275         -2.4            0
     -13.275        -2.25            0
     -13.275         -2.1            0
     -13.275        -1.95            0
     -13.275         -1.8            0
     -13.275        -1.65            0
     -13.275         -1.5            0
     -13.275        -1.35            0
     -13.275         -1.2            0
     -13.275        -1.05            0
     -13.275         -0.9            0
     -13.275        -0.75            0
     -13.275         -0.6            0
     -13.275        -0.45            0
     -13.275         -0.3            0
     -13.275        -0.15            0
     -13.275 -1.78814e-07            0
     -13.275         0.15            0
     -13.275          0.3            0
     -13.275         0.45            0
     -13.275          0.6            0
     -13.275         0.75            0
     -13.275          0.9            0
     -13.275         1.05            0
     -13.275          1.2            0
     -13.275         1.35            0
     -13.275          1.5            0
     -13.275         1.65            0
     -13.275          1.8            0
     -13.275         1.95            0
     -13.275          2.1            0
     -13.275         2.25            0
     -13.275          2.4            0
     -13.275         2.55            0
     -13.275          2.7            0
     -13.275         2.85            0
     -13.275            3            0
     -13.275         3.15            0
     -13.275          3.3            0
     -13.275         3.45            0
     -13.275          3.6            0
     -13.275         3.75            0
     -13.275          3.9            0
     -13.275         4.05            0
     -13.275          4.2            0
     -13.275         4.35            0
     -13.275          4.5            0
     -13.275         4.65            0
     -13.275          4.8            0
     -13.275         4.95            0
     -13.275          5.1            0
     -13.275         5.25            0
     -13.275          5.4            0
     -13.275         5.55            0
     -13.275          5.7            0
     -13.275         5.85            0
     -13.275            6            0
     -13.275         6.15            0
     -13.275          6.3            0
     -13.275         6.45            0
     -13.275          6.6            0
     -13.275         6.75            0
     -13.275          6.9            0
     -13.275         7.05            0
     -13.275          7.2            0
     -13.275         7.35            0

     -13.125         -7.5            0
     -13.125        -7.35            0
     -13.125         -7.2            0
     -13.125        -7.05            0
     -13.125         -6.9            0
     -13.125        -6.75            0
     -13.125         -6.6            0
     -13.125        -6.45            0
     -13.125         -6.3            0
     -13.125        -6.15            0
     -13.125           -6            0
     -13.125        -5.85            0
     -13.125         -5.7            0
     -13.125        -5.55            0
     -13.125         -5.4            0
     -13.125        -5.25            0
     -13.125         -5.1            0
     -13.125        -4.95            0
     -13.125         -4.8            0
     -13.125        -4.65            0
     -13.125         -4.5            0
     -13.125        -4.35            0
     -13.125         -4.2            0
     -13.125        -4.05            0
     -13.125         -3.9            0
     -13.125        -3.75            0
     -13.125         -3.6            0
     -13.125        -3.45            0
     -13.125         -3.3            0
     -13.125        -3.15            0
     -13.125           -3            0
     -13.125        -2.85            0
     -13.125         -2.7            0
     -13.125        -2.55            0
     -13.125         -2.4            0
     -13.125        -2.25            0
     -13.125         -2.1            0
     -13.125        -1.95            0
     -13.125         -1.8            0
     -13.125        -1.65            0
     -13.125         -1.5            0
     -13.125        -1.35            0
     -13.125         -1.2            0
     -13.125        -1.05            0
     -13.125         -0.9            0
     -13.125        -0.75            0
     -13.125         -0.6            0
     -13.125        -0.45            0
     -13.125         -0.3            0
     -13.125        -0.15            0
     -13.125 -1.78814e-07            0
     -13.125         0.15            0
     -13.125          0.3            0
     -13.125         0.45            0
     -13.125          0.6            0
     -13.125         0.75            0
     -13.125          0.9            0
     -13.125         1.05            0
     -13.125          1.2            0
     -13.125         1.35            0
     -13.125          1.5            0
     -13.125         1.65            0
     -13.125          1.8            0
     -13.125         1.95            0
     -13.125          2.1            0
     -13.125         2.25            0
     -13.125          2.4            0
     -13.125         2.55            0
     -13.125          2.7            0
     -13.125         2.85            0
     -13.125            3            0
     -13.125         3.15            0
     -13.125          3.3            0
     -13.125         3.45            0
     -13.125          3.6            0
     -13.125         3.75            0
     -13.125          3.9            0
     -13.125         4.05            0
     -13.125          4.2            0
     -13.125         4.35            0
     -13.125          4.5            0
     -13.125         4.65            0
     -13.125          4.8            0
     -13.125         4.95            0
     -13.125          5.1            0
     -13.125         5.25            0
     -13.125          5.4            0
     -13.125         5.55            0
     -13.125          5.7            0
     -13.125         5.85            0
     -13.125            6            0
     -13.125         6.15            0
     -13.125          6.3            0
     -13.125         6.45            0
     -13.125          6.6            0
     -13.125         6.75            0
     -13.125          6.9            0
     -13.125         7.05            0
     -13.125          7.2            0
     -13.125         7.35            0

     -12.975         -7.5            0
     -12.975        -7.35            0
     -12.975         -7.2            0
     -12.975        -7.05            0
     -12.975         -6.9            0
     -12.975        -6.75            0
     -12.975         -6.6            0
     -12.975        -6.45            0
     -12.975         -6.3            0
     -12.975        -6.15            0
     -12.975           -6            0
     -12.975        -5.85            0
     -12.975         -5.7            0
     -12.975        -5.55            0
     -12.975         -5.4            0
     -12.975        -5.25            0
     -12.975         -5.1            0
     -12.975        -4.95            0
     -12.975         -4.8            0
     -12.975        -4.65            0
     -12.975         -4.5            0
     -12.975        -4.35            0
     -12.975         -4.2            0
     -12.975        -4.05            0
     -12.975         -3.9            0
     -12.975        -3.75            0
     -12.975         -3.6            0
     -12.975        -3.45            0
     -12.975         -3.3            0
     -12.975        -3.15            0
     -12.975           -3            0
     -12.975        -2.85            0
     -12.975         -2.7            0
     -12.975        -2.55            0
     -12.975         -2.4            0
     -12.975        -2.25            0
     -12.975         -2.1            0
     -12.975        -1.95            0
     -12.975         -1.8            0
     -12.975        -1.65            0
     -12.975         -1.5            0
     -12.975        -1.35            0
     -12.975         -1.2            0
     -12.975        -1.05            0
     -12.975         -0.9            0
     -12.975        -0.75            0
     -12.975         -0.6            0
     -12.975        -0.45            0
     -12.975         -0.3            0
     -12.975        -0.15            0
     -12.975 -1.78814e-07            0
     -12.975         0.15            0
     -12.975          0.3            0
     -12.975         0.45            0
     -12.975          0.6            0
     -12.975         0.75            0
     -12.975          0.9            0
     -12.975         1.05            0
     -12.975          1.2            0
     -12.975         1.35            0
     -12.975          1.5            0
     -12.975         1.65            0
     -12.975          1.8            0
     -12.975         1.95            0
     -12.975          2.1            0
     -12.975         2.25            0
     -12.975          2.4            0
     -12.975         2.55            0
     -12.975          2.7            0
     -12.975         2.85            0
     -12.975            3            0
     -12.975         3.15            0
     -12.975          3.3            0
     -12.975         3.45            0
     -12.975          3.6            0
     -12.975         3.75            0
     -12.975          3.9            0
     -12.975         4.05            0
     -12.975          4.2            0
     -12.975         4.35            0
     -12.975          4.5            0
     -12.975         4.65            0
     -12.975          4.8            0
     -12.975         4.95            0
     -12.975          5.1            0
     -12.975         5.25            0
     -12.975          5.4            0
     -12.975         5.55            0
     -12.975          5.7            0
     -12.975         5.85            0
     -12.975            6            0
     -12.975         6.15            0
     -12.975          6.3            0
     -12.975         6.45            0
     -12.975          6.6            0
     -12.975         6.75            0
     -12.975          6.9            0
     -12.975         7.05            0
     -12.975          7.2            0
     -12.975         7.35            0

     -12.825         -7.5            0
     -12.825        -7.35            0
     -12.825         -7.2            0
     -12.825        -7.05            0
     -12.825         -6.9            0
     -12.825        -6.75            0
     -12.825         -6.6            0
     -12.825        -6.45            0
     -12.825         -6.3            0
     -12.825        -6.15            0
     -12.825           -6            0
     -12.825        -5.85            0
     -12.825         -5.7            0
     -12.825        -5.55            0
     -12.825         -5.4            0
     -12.825        -5.25            0
     -12.825         -5.1            0
     -12.825        -4.95            0
     -12.825         -4.8            0
     -12.825        -4.65            0
     -12.825         -4.5            0
     -12.825        -4.35            0
     -12.825         -4.2            0
     -12.825        -4.05            0
     -12.825         -3.9            0
     -12.825        -3.75            0
     -12.825         -3.6            0
     -12.825        -3.45            0
     -12.825         -3.3            0
     -12.825        -3.15            0
     -12.825           -3            0
     -12.825        -2.85            0
     -12.825         -2.7            0
     -12.825        -2.55            0
     -12.825         -2.4            0
     -12.825        -2.25            0
     -12.825         -2.1            0
     -12.825        -1.95            0
     -12.825         -1.8            0
     -12.825        -1.65            0
     -12.825         -1.5            0
     -12.825        -1.35            0
     -12.825         -1.2            0
     -12.825        -1.05            0
     -12.825         -0.9            0
     -12.825        -0.75            0
     -12.825         -0.6            0
     -12.825        -0.45            0
     -12.825         -0.3            0
     -12.825        -0.15            0
     -12.825 -1.78814e-07            0
     -12.825         0.15            0
     -12.825          0.3            0
     -12.825         0.45            0
     -12.825          0.6            0
     -12.825         0.75            0
     -12.825          0.9            0
     -12.825         1.05            0
     -12.825          1.2            0
     -12.825         1.35            0
     -12.825          1.5            0
     -12.825         1.65            0
     -12.825          1.8            0
     -12.825         1.95            0
     -12.825          2.1            0
     -12.825         2.25            0
     -12.825          2.4            0
     -12.825         2.55            0
     -12.825          2.7            0
     -12.825         2.85            0
     -12.825            3            0
     -12.825         3.15            0
     -12.825          3.3            0
     -12.825         3.45            0
     -12.825          3.6            0
     -12.825         3.75            0
     -12.825          3.9            0
     -12.825         4.05            0
     -12.825          4.2            0
     -12.825         4.35            0
     -12.825          4.5            0
     -12.825         4.65            0
     -12.825          4.8            0
     -12.825         4.95            0
     -12.825          5.1            0
     -12.825         5.25            0
     -12.825          5.4            0
     -12.825         5.55            0
     -12.825          5.7            0
     -12.825         5.85            0
     -12.825            6            0
     -12.825         6.15            0
     -12.825          6.3            0
     -12.825         6.45            0
     -12.825          6.6            0
     -12.825         6.75            0
     -12.825          6.9            0
     -12.825         7.05            0
     -12.825          7.2            0
     -12.825         7.35            0

     -12.675         -7.5            0
     -12.675        -7.35            0
     -12.675         -7.2            0
     -12.675        -7.05            0
     -12.675         -6.9            0
     -12.675        -6.75            0
     -12.675         -6.6            0
     -12.675        -6.45            0
     -12.675         -6.3            0
     -12.675        -6.15            0
     -12.675           -6            0
     -12.675        -5.85            0
     -12.675         -5.7            0
     -12.675        -5.55            0
     -12.675         -5.4            0
     -12.675        -5.25            0
     -12.675         -5.1            0
     -12.675        -4.95            0
     -12.675         -4.8            0
     -12.675        -4.65            0
     -12.675         -4.5            0
     -12.675        -4.35            0
     -12.675         -4.2            0
     -12.675        -4.05            0
     -12.675         -3.9            0
     -12.675        -3.75            0
     -12.675         -3.6            0
     -12.675        -3.45            0
     -12.675         -3.3            0
     -12.675        -3.15            0
     -12.675           -3            0
     -12.675        -2.85            0
     -12.675         -2.7            0
     -12.675        -2.55            0
     -12.675         -2.4            0
     -12.675        -2.25            0
     -12.675         -2.1            0
     -12.675        -1.95            0
     -12.675         -1.8            0
     -12.675        -1.65            0
     -12.675         -1.5            0
     -12.675        -1.35            0
     -12.675         -1.2            0
     -12.675        -1.05            0
     -12.675         -0.9            0
     -12.675        -0.75            0
     -12.675         -0.6            0
     -12.675        -0.45            0
     -12.675         -0.3            0
     -12.675        -0.15            0
     -12.675 -1.78814e-07            0
     -12.675         0.15            0
     -12.675          0.3            0
     -12.675         0.45            0
     -12.675          0.6            0
     -12.675         0.75            0
     -12.675          0.9            0
     -12.675         1.05            0
     -12.675          1.2            0
     -12.675         1.35            0
     -12.675          1.5            0
     -12.675         1.65            0
     -12.675          1.8            0
     -12.675         1.95            0
     -12.675          2.1            0
     -12.675         2.25            0
     -12.675          2.4            0
     -12.675         2.55            0
     -12.675          2.7            0
     -12.675         2.85            0
     -12.675            3            0
     -12.675         3.15            0
     -12.675          3.3            0
     -12.675         3.45            0
     -12.675          3.6            0
     -12.675         3.75            0
     -12.675          3.9            0
     -12.675         4.05            0
     -12.675          4.2            0
     -12.675         4.35            0
     -12.675          4.5            0
     -12.675         4.65            0
     -12.675          4.8            0
     -12.675         4.95            0
     -12.675          5.1            0
     -12.675         5.25            0
     -12.675          5.4            0
     -12.675         5.55            0
     -12.675          5.7            0
     -12.675         5.85            0
     -12.675            6            0
     -12.675         6.15            0
     -12.675          6.3            0
     -12.675         6.45            0
     -12.675          6.6            0
     -12.675         6.75            0
     -12.675          6.9            0
     -12.675         7.05            0
     -12.675          7.2            0
     -12.675         7.35            0

     -12.525         -7.5            0
     -12.525        -7.35            0
     -12.525         -7.2            0
     -12.525        -7.05            0
     -12.525         -6.9            0
     -12.525        -6.75            0
     -12.525         -6.6            0
     -12.525        -6.45            0
     -12.525         -6.3            0
     -12.525        -6.15            0
     -12.525           -6            0
     -12.525        -5.85            0
     -12.525         -5.7            0
     -12.525        -5.55            0
     -12.525         -5.4            0
     -12.525        -5.25            0
     -12.525         -5.1            0
     -12.525        -4.95            0
     -12.525         -4.8            0
     -12.525        -4.65            0
     -12.525         -4.5            0
     -12.525        -4.35            0
     -12.525         -4.2            0
     -12.525        -4.05            0
     -12.525         -3.9            0
     -12.525        -3.75            0
     -12.525         -3.6            0
     -12.525        -3.45            0
     -12.525         -3.3            0
     -12.525        -3.15            0
     -12.525           -3            0
     -12.525        -2.85            0
     -12.525         -2.7            0
     -12.525        -2.55            0
     -12.525         -2.4            0
     -12.525        -2.25            0
     -12.525         -2.1            0
     -12.525        -1.95            0
     -12.525         -1.8            0
     -12.525        -1.65            0
     -12.525         -1.5            0
     -12.525        -1.35            0
     -12.525         -1.2            0
     -12.525        -1.05            0
     -12.525         -0.9            0
     -12.525        -0.75            0
     -12.525         -0.6            0
     -12.525        -0.45            0
     -12.525         -0.3            0
     -12.525        -0.15            0
     -12.525 -1.78814e-07            0
     -12.525         0.15            0
     -12.525          0.3            0
     -12.525         0.45            0
     -12.525          0.6            0
     -12.525         0.75            0
     -12.525          0.9            0
     -12.525         1.05            0
     -12.525          1.2            0
     -12.525         1.35            0
     -12.525          1.5            0
     -12.525         1.65            0
     -12.525          1.8            0
     -12.525         1.95            0
     -12.525          2.1            0
     -12.525         2.25            0
     -12.525          2.4            0
     -12.525         2.55            0
     -12.525          2.7            0
     -12.525         2.85            0
     -12.525            3            0
     -12.525         3.15            0
     -12.525          3.3            0
     -12.525         3.45            0
     -12.525          3.6            0
     -12.525         3.75            0
     -12.525          3.9            0
     -12.525         4.05            0
     -12.525          4.2            0
     -12.525         4.35            0
     -12.525          4.5            0
     -12.525         4.65            0
     -12.525          4.8            0
     -12.525         4.95            0
     -12.525          5.1            0
     -12.525         5.25            0
     -12.525          5.4            0
     -12.525         5.55            0
     -12.525          5.7            0
     -12.525         5.85            0
     -12.525            6            0
     -12.525         6.15            0
     -12.525          6.3            0
     -12.525         6.45            0
     -12.525          6.6            0
     -12.525         6.75            0
     -12.525          6.9            0
     -12.525         7.05            0
     -12.525          7.2            0
     -12.525         7.35            0

     -12.375         -7.5            0
     -12.375        -7.35            0
     -12.375         -7.2            0
     -12.375        -7.05            0
     -12.375         -6.9            0
     -12.375        -6.75            0
     -12.375         -6.6            0
     -12.375        -6.45            0
     -12.375         -6.3            0
     -12.375        -6.15            0
     -12.375           -6            0
     -12.375        -5.85            0
     -12.375         -5.7            0
     -12.375        -5.55            0
     -12.375         -5.4            0
     -12.375        -5.25            0
     -12.375         -5.1            0
     -12.375        -4.95            0
     -12.375         -4.8            0
     -12.375        -4.65            0
     -12.375         -4.5            0
     -12.375        -4.35            0
     -12.375         -4.2            0
     -12.375        -4.05            0
     -12.375         -3.9            0
     -12.375        -3.75            0
     -12.375         -3.6            0
     -12.375        -3.45            0
     -12.375         -3.3            0
     -12.375        -3.15            0
     -12.375           -3            0
     -12.375        -2.85            0
     -12.375         -2.7            0
     -12.375        -2.55            0
     -12.375         -2.4            0
     -12.375        -2.25            0
     -12.375         -2.1            0
     -12.375        -1.95            0
     -12.375         -1.8            0
     -12.375        -1.65            0
     -12.375         -1.5            0
     -12.375        -1.35            0
     -12.375         -1.2            0
     -12.375        -1.05            0
     -12.375         -0.9            0
     -12.375        -0.75            0
     -12.375         -0.6            0
     -12.375        -0.45            0
     -12.375         -0.3            0
     -12.375        -0.15            0
     -12.375 -1.78814e-07            0
     -12.375         0.15            0
     -12.375          0.3            0
     -12.375         0.45            0
     -12.375          0.6            0
     -12.375         0.75            0
     -12.375          0.9            0
     -12.375         1.05            0
     -12.375          1.2            0
     -12.375         1.35            0
     -12.375          1.5            0
     -12.375         1.65            0
     -12.375          1.8            0
     -12.375         1.95            0
     -12.375          2.1            0
     -12.375         2.25            0
     -12.375          2.4            0
     -12.375         2.55            0
     -12.375          2.7            0
     -12.375         2.85            0
     -12.375            3            0
     -12.375         3.15            0
     -12.375          3.3            0
     -12.375         3.45            0
     -12.375          3.6            0
     -12.375         3.75            0
     -12.375          3.9            0
     -12.375         4.05            0
     -12.375          4.2            0
     -12.375         4.35            0
     -12.375          4.5            0
     -12.375         4.65            0
     -12.375          4.8            0
     -12.375         4.95            0
     -12.375          5.1            0
     -12.375         5.25            0
     -12.375          5.4            0
     -12.375         5.55            0
     -12.375          5.7            0
     -12.375         5.85            0
     -12.375            6            0
     -12.375         6.15            0
     -12.375          6.3            0
     -12.375         6.45            0
     -12.375          6.6            0
     -12.375         6.75            0
     -12.375          6.9            0
     -12.375         7.05            0
     -12.375          7.2            0
     -12.375         7.35            0

     -12.225         -7.5            0
     -12.225        -7.35            0
     -12.225         -7.2            0
     -12.225        -7.05            0
     -12.225         -6.9            0
     -12.225        -6.75            0
     -12.225         -6.6            0
     -12.225        -6.45            0
     -12.225         -6.3            0
     -12.225        -6.15            0
     -12.225           -6            0
     -12.225        -5.85            0
     -12.225         -5.7            0
     -12.225        -5.55            0
     -12.225         -5.4            0
     -12.225        -5.25            0
     -12.225         -5.1            0
     -12.225        -4.95            0
     -12.225         -4.8            0
     -12.225        -4.65            0
     -12.225         -4.5            0
     -12.225        -4.35            0
     -12.225         -4.2            0
     -12.225        -4.05            0
     -12.225         -3.9            0
     -12.225        -3.75            0
     -12.225         -3.6            0
     -12.225        -3.45            0
     -12.225         -3.3            0
     -12.225        -3.15            0
     -12.225           -3            0
     -12.225        -2.85            0
     -12.225         -2.7            0
     -12.225        -2.55            0
     -12.225         -2.4            0
     -12.225        -2.25            0
     -12.225         -2.1            0
     -12.225        -1.95            0
     -12.225         -1.8            0
     -12.225        -1.65            0
     -12.225         -1.5            0
     -12.225        -1.35            0
     -12.225         -1.2            0
     -12.225        -1.05            0
     -12.225         -0.9            0
     -12.225        -0.75            0
     -12.225         -0.6            0
     -12.225        -0.45            0
     -12.225         -0.3            0
     -12.225        -0.15            0
     -12.225 -1.78814e-07            0
     -12.225         0.15            0
     -12.225          0.3            0
     -12.225         0.45            0
     -12.225          0.6            0
     -12.225         0.75            0
     -12.225          0.9            0
     -12.225         1.05            0
     -12.225          1.2            0
     -12.225         1.35            0
     -12.225          1.5            0
     -12.225         1.65            0
     -12.225          1.8            0
     -12.225         1.95            0
     -12.225          2.1            0
     -12.225         2.25            0
     -12.225          2.4            0
     -12.225         2.55            0
     -12.225          2.7            0
     -12.225         2.85            0
     -12.225            3            0
     -12.225         3.15            0
     -12.225          3.3            0
     -12.225         3.45            0
     -12.225          3.6            0
     -12.225         3.75            0
     -12.225          3.9            0
     -12.225         4.05            0
     -12.225          4.2            0
     -12.225         4.35            0
     -12.225          4.5            0
     -12.225         4.65            0
     -12.225          4.8            0
     -12.225         4.95            0
     -12.225          5.1            0
     -12.225         5.25            0
     -12.225          5.4            0
     -12.225         5.55            0
     -12.225          5.7            0
     -12.225         5.85            0
     -12.225            6            0
     -12.225         6.15            0
     -12.225          6.3            0
     -12.225         6.45            0
     -12.225          6.6            0
     -12.225         6.75            0
     -12.225          6.9            0
     -12.225         7.05            0
     -12.225          7.2            0
     -12.225         7.35            0

     -12.075         -7.5            0
     -12.075        -7.35            0
     -12.075         -7.2            0
     -12.075        -7.05            0
     -12.075         -6.9            0
     -12.075        -6.75            0
     -12.075         -6.6            0
     -12.075        -6.45            0
     -12.075         -6.3            0
     -12.075        -6.15            0
     -12.075           -6            0
     -12.075        -5.85            0
     -12.075         -5.7            0
     -12.075        -5.55            0
     -12.075         -5.4            0
     -12.075        -5.25            0
     -12.075         -5.1            0
     -12.075        -4.95            0
     -12.075         -4.8            0
     -12.075        -4.65            0
     -12.075         -4.5            0
     -12.075        -4.35            0
     -12.075         -4.2            0
     -12.075        -4.05            0
     -12.075         -3.9            0
     -12.075        -3.75            0
     -12.075         -3.6            0
     -12.075        -3.45            0
     -12.075         -3.3            0
     -12.075        -3.15            0
     -12.075           -3            0
     -12.075        -2.85            0
     -12.075         -2.7            0
     -12.075        -2.55            0
     -12.075         -2.4            0
     -12.075        -2.25            0
     -12.075         -2.1            0
     -12.075        -1.95            0
     -12.075         -1.8            0
     -12.075        -1.65            0
     -12.075         -1.5            0
     -12.075        -1.35            0
     -12.075         -1.2            0
     -12.075        -1.05            0
     -12.075         -0.9            0
     -12.075        -0.75            0
     -12.075         -0.6            0
     -12.075        -0.45            0
     -12.075         -0.3            0
     -12.075        -0.15            0
     -12.075 -1.78814e-07            0
     -12.075         0.15            0
     -12.075          0.3            0
     -12.075         0.45            0
     -12.075          0.6            0
     -12.075         0.75            0
     -12.075          0.9            0
     -12.075         1.05            0
     -12.075          1.2            0
     -12.075         1.35            0
     -12.075          1.5            0
     -12.075         1.65            0
     -12.075          1.8            0
     -12.075         1.95            0
     -12.075          2.1            0
     -12.075         2.25            0
     -12.075          2.4            0
     -12.075         2.55            0
     -12.075          2.7            0
     -12.075         2.85            0
     -12.075            3            0
     -12.075         3.15            0
     -12.075          3.3            0
     -12.075         3.45            0
     -12.075          3.6            0
     -12.075         3.75            0
     -12.075          3.9            0
     -12.075         4.05            0
     -12.075          4.2            0
     -12.075         4.35            0
     -12.075          4.5            0
     -12.075         4.65            0
     -12.075          4.8            0
     -12.075         4.95            0
     -12.075          5.1            0
     -12.075         5.25            0
     -12.075          5.4            0
     -12.075         5.55            0
     -12.075          5.7            0
     -12.075         5.85            0
     -12.075            6            0
     -12.075         6.15            0
     -12.075          6.3            0
     -12.075         6.45            0
     -12.075          6.6            0
     -12.075         6.75            0
     -12.075          6.9            0
     -12.075         7.05            0
     -12.075          7.2            0
     -12.075         7.35            0

     -11.925         -7.5            0
     -11.925        -7.35            0
     -11.925         -7.2            0
     -11.925        -7.05            0
     -11.925         -6.9            0
     -11.925        -6.75            0
     -11.925         -6.6            0
     -11.925        -6.45            0
     -11.925         -6.3            0
     -11.925        -6.15            0
     -11.925           -6            0
     -11.925        -5.85            0
     -11.925         -5.7            0
     -11.925        -5.55            0
     -11.925         -5.4            0
     -11.925        -5.25            0
     -11.925         -5.1            0
     -11.925        -4.95            0
     -11.925         -4.8            0
     -11.925        -4.65            0
     -11.925         -4.5            0
     -11.925        -4.35            0
     -11.925         -4.2            0
     -11.925        -4.05            0
     -11.925         -3.9            0
     -11.925        -3.75            0
     -11.925         -3.6            0
     -11.925        -3.45            0
     -11.925         -3.3            0
     -11.925        -3.15            0
     -11.925           -3            0
     -11.925        -2.85            0
     -11.925         -2.7            0
     -11.925        -2.55            0
     -11.925         -2.4            0
     -11.925        -2.25            0
     -11.925         -2.1            0
     -11.925        -1.95            0
     -11.925         -1.8            0
     -11.925        -1.65            0
     -11.925         -1.5            0
     -11.925        -1.35            0
     -11.925         -1.2            0
     -11.925        -1.05            0
     -11.925         -0.9            0
     -11.925        -0.75            0
     -11.925         -0.6            0
     -11.925        -0.45            0
     -11.925         -0.3            0
     -11.925        -0.15            0
     -11.925 -1.78814e-07            0
     -11.925         0.15            0
     -11.925          0.3            0
     -11.925         0.45            0
     -11.925          0.6            0
     -11.925         0.75            0
     -11.925          0.9            0
     -11.925         1.05            0
     -11.925          1.2            0
     -11.925         1.35            0
     -11.925          1.5            0
     -11.925         1.65            0
     -11.925          1.8            0
     -11.925         1.95            0
     -11.925          2.1            0
     -11.925         2.25            0
     -11.925          2.4            0
     -11.925         2.55            0
     -11.925          2.7            0
     -11.925         2.85            0
     -11.925            3            0
     -11.925         3.15            0
     -11.925          3.3            0
     -11.925         3.45            0
     -11.925          3.6            0
     -11.925         3.75            0
     -11.925          3.9            0
     -11.925         4.05            0
     -11.925          4.2            0
     -11.925         4.35            0
     -11.925          4.5            0
     -11.925         4.65            0
     -11.925          4.8            0
     -11.925         4.95            0
     -11.925          5.1            0
     -11.925         5.25            0
     -11.925          5.4            0
     -11.925         5.55            0
     -11.925          5.7            0
     -11.925         5.85            0
     -11.925            6            0
     -11.925         6.15            0
     -11.925          6.3            0
     -11.925         6.45            0
     -11.925          6.6            0
     -11.925         6.75            0
     -11.925          6.9            0
     -11.925         7.05            0
     -11.925          7.2            0
     -11.925         7.35            0

     -11.775         -7.5            0
     -11.775        -7.35            0
     -11.775         -7.2            0
     -11.775        -7.05            0
     -11.775         -6.9            0
     -11.775        -6.75            0
     -11.775         -6.6            0
     -11.775        -6.45            0
     -11.775         -6.3            0
     -11.775        -6.15            0
     -11.775           -6            0
     -11.775        -5.85            0
     -11.775         -5.7            0
     -11.775        -5.55            0
     -11.775         -5.4            0
     -11.775        -5.25            0
     -11.775         -5.1            0
     -11.775        -4.95            0
     -11.775         -4.8            0
     -11.775        -4.65            0
     -11.775         -4.5            0
     -11.775        -4.35            0
     -11.775         -4.2            0
     -11.775        -4.05            0
     -11.775         -3.9            0
     -11.775        -3.75            0
     -11.775         -3.6            0
     -11.775        -3.45            0
     -11.775         -3.3            0
     -11.775        -3.15            0
     -11.775           -3            0
     -11.775        -2.85            0
     -11.775         -2.7            0
     -11.775        -2.55            0
     -11.775         -2.4            0
     -11.775        -2.25            0
     -11.775         -2.1            0
     -11.775        -1.95            0
     -11.775         -1.8            0
     -11.775        -1.65            0
     -11.775         -1.5            0
     -11.775        -1.35            0
     -11.775         -1.2            0
     -11.775        -1.05            0
     -11.775         -0.9            0
     -11.775        -0.75            0
     -11.775         -0.6            0
     -11.775        -0.45            0
     -11.775         -0.3            0
     -11.775        -0.15            0
     -11.775 -1.78814e-07            0
     -11.775         0.15            0
     -11.775          0.3            0
     -11.775         0.45            0
     -11.775          0.6            0
     -11.775         0.75            0
     -11.775          0.9            0
     -11.775         1.05            0
     -11.775          1.2            0
     -11.775         1.35            0
     -11.775          1.5            0
     -11.775         1.65            0
     -11.775          1.8            0
     -11.775         1.95            0
     -11.775          2.1            0
     -11.775         2.25            0
     -11.775          2.4            0
     -11.775         2.55            0
     -11.775          2.7            0
     -11.775         2.85            0
     -11.775            3            0
     -11.775         3.15            0
     -11.775          3.3            0
     -11.775         3.45            0
     -11.775          3.6            0
     -11.775         3.75            0
     -11.775          3.9            0
     -11.775         4.05            0
     -11.775          4.2            0
     -11.775         4.35            0
     -11.775          4.5            0
     -11.775         4.65            0
     -11.775          4.8            0
     -11.775         4.95            0
     -11.775          5.1            0
     -11.775         5.25            0
     -11.775          5.4            0
     -11.775         5.55            0
     -11.775          5.7            0
     -11.775         5.85            0
     -11.775            6            0
     -11.775         6.15            0
     -11.775          6.3            0
     -11.775         6.45            0
     -11.775          6.6            0
     -11.775         6.75            0
     -11.775          6.9            0
     -11.775         7.05            0
     -11.775          7.2            0
     -11.775         7.35            0

     -11.625         -7.5            0
     -11.625        -7.35            0
     -11.625         -7.2            0
     -11.625        -7.05            0
     -11.625         -6.9            0
     -11.625        -6.75            0
     -11.625         -6.6            0
     -11.625        -6.45            0
     -11.625         -6.3            0
     -11.625        -6.15            0
     -11.625           -6            0
     -11.625        -5.85            0
     -11.625         -5.7            0
     -11.625        -5.55            0
     -11.625         -5.4            0
     -11.625        -5.25            0
     -11.625         -5.1            0
     -11.625        -4.95            0
     -11.625         -4.8            0
     -11.625        -4.65            0
     -11.625         -4.5            0
     -11.625        -4.35            0
     -11.625         -4.2            0
     -11.625        -4.05            0
     -11.625         -3.9            0
     -11.625        -3.75            0
     -11.625         -3.6            0
     -11.625        -3.45            0
     -11.625         -3.3            0
     -11.625        -3.15            0
     -11.625           -3            0
     -11.625        -2.85            0
     -11.625         -2.7            0
     -11.625        -2.55            0
     -11.625         -2.4            0
     -11.625        -2.25            0
     -11.625         -2.1            0
     -11.625        -1.95            0
     -11.625         -1.8            0
     -11.625        -1.65            0
     -11.625         -1.5            0
     -11.625        -1.35            0
     -11.625         -1.2            0
     -11.625        -1.05            0
     -11.625         -0.9            0
     -11.625        -0.75            0
     -11.625         -0.6            0
     -11.625        -0.45            0
     -11.625         -0.3            0
     -11.625        -0.15            0
     -11.625 -1.78814e-07            0
     -11.625         0.15            0
     -11.625          0.3            0
     -11.625         0.45            0
     -11.625          0.6            0
     -11.625         0.75            0
     -11.625          0.9            0
     -11.625         1.05            0
     -11.625          1.2            0
     -11.625         1.35            0
     -11.625          1.5            0
     -11.625         1.65            0
     -11.625          1.8            0
     -11.625         1.95            0
     -11.625          2.1            0
     -11.625         2.25            0
     -11.625          2.4            0
     -11.625         2.55            0
     -11.625          2.7            0
     -11.625         2.85            0
     -11.625            3            0
     -11.625         3.15            0
     -11.625          3.3            0
     -11.625         3.45            0
     -11.625          3.6            0
     -11.625         3.75            0
     -11.625          3.9            0
     -11.625         4.05            0
     -11.625          4.2            0
     -11.625         4.35            0
     -11.625          4.5            0
     -11.625         4.65            0
     -11.625          4.8            0
     -11.625         4.95            0
     -11.625          5.1            0
     -11.625         5.25            0
     -11.625          5.4            0
     -11.625         5.55            0
     -11.625          5.7            0
     -11.625         5.85            0
     -11.625            6            0
     -11.625         6.15            0
     -11.625          6.3            0
     -11.625         6.45            0
     -11.625          6.6            0
     -11.625         6.75            0
     -11.625          6.9            0
     -11.625         7.05            0
     -11.625          7.2            0
     -11.625         7.35            0

     -11.475         -7.5            0
     -11.475        -7.35            0
     -11.475         -7.2            0
     -11.475        -7.05            0
     -11.475         -6.9            0
     -11.475        -6.75            0
     -11.475         -6.6            0
     -11.475        -6.45            0
     -11.475         -6.3            0
     -11.475        -6.15            0
     -11.475           -6            0
     -11.475        -5.85            0
     -11.475         -5.7            0
     -11.475        -5.55            0
     -11.475         -5.4            0
     -11.475        -5.25            0
     -11.475         -5.1            0
     -11.475        -4.95            0
     -11.475         -4.8            0
     -11.475        -4.65            0
     -11.475         -4.5            0
     -11.475        -4.35            0
     -11.475         -4.2            0
     -11.475        -4.05            0
     -11.475         -3.9            0
     -11.475        -3.75            0
     -11.475         -3.6            0
     -11.475        -3.45            0
     -11.475         -3.3            0
     -11.475        -3.15            0
     -11.475           -3            0
     -11.475        -2.85            0
     -11.475         -2.7            0
     -11.475        -2.55            0
     -11.475         -2.4            0
     -11.475        -2.25            0
     -11.475         -2.1            0
     -11.475        -1.95            0
     -11.475         -1.8            0
     -11.475        -1.65            0
     -11.475         -1.5            0
     -11.475        -1.35            0
     -11.475         -1.2            0
     -11.475        -1.05            0
     -11.475         -0.9            0
     -11.475        -0.75            0
     -11.475         -0.6            0
     -11.475        -0.45            0
     -11.475         -0.3            0
     -11.475        -0.15            0
     -11.475 -1.78814e-07            0
     -11.475         0.15            0
     -11.475          0.3            0
     -11.475         0.45            0
     -11.475          0.6            0
     -11.475         0.75            0
     -11.475          0.9            0
     -11.475         1.05            0
     -11.475          1.2            0
     -11.475         1.35            0
     -11.475          1.5            0
     -11.475         1.65            0
     -11.475          1.8            0
     -11.475         1.95            0
     -11.475          2.1            0
     -11.475         2.25            0
     -11.475          2.4            0
     -11.475         2.55            0
     -11.475          2.7            0
     -11.475         2.85            0
     -11.475            3            0
     -11.475         3.15            0
     -11.475          3.3            0
     -11.475         3.45            0
     -11.475          3.6            0
     -11.475         3.75            0
     -11.475          3.9            0
     -11.475         4.05            0
     -11.475          4.2            0
     -11.475         4.35            0
     -11.475          4.5            0
     -11.475         4.65            0
     -11.475          4.8            0
     -11.475         4.95            0
     -11.475          5.1            0
     -11.475         5.25            0
     -11.475          5.4            0
     -11.475         5.55            0
     -11.475          5.7            0
     -11.475         5.85            0
     -11.475            6            0
     -11.475         6.15            0
     -11.475          6.3            0
     -11.475         6.45            0
     -11.475          6.6            0
     -11.475         6.75            0
     -11.475          6.9            0
     -11.475         7.05            0
     -11.475          7.2            0
     -11.475         7.35            0

     -11.325         -7.5            0
     -11.325        -7.35            0
     -11.325         -7.2            0
     -11.325        -7.05            0
     -11.325         -6.9            0
     -11.325        -6.75            0
     -11.325         -6.6            0
     -11.325        -6.45            0
     -11.325         -6.3            0
     -11.325        -6.15            0
     -11.325           -6            0
     -11.325        -5.85            0
     -11.325         -5.7            0
     -11.325        -5.55            0
     -11.325         -5.4            0
     -11.325        -5.25            0
     -11.325         -5.1            0
     -11.325        -4.95            0
     -11.325         -4.8            0
     -11.325        -4.65            0
     -11.325         -4.5            0
     -11.325        -4.35            0
     -11.325         -4.2            0
     -11.325        -4.05            0
     -11.325         -3.9            0
     -11.325        -3.75            0
     -11.325         -3.6            0
     -11.325        -3.45            0
     -11.325         -3.3            0
     -11.325        -3.15            0
     -11.325           -3            0
     -11.325        -2.85            0
     -11.325         -2.7            0
     -11.325        -2.55            0
     -11.325         -2.4            0
     -11.325        -2.25            0
     -11.325         -2.1            0
     -11.325        -1.95            0
     -11.325         -1.8            0
     -11.325        -1.65            0
     -11.325         -1.5            0
     -11.325        -1.35            0
     -11.325         -1.2            0
     -11.325        -1.05            0
     -11.325         -0.9            0
     -11.325        -0.75            0
     -11.325         -0.6            0
     -11.325        -0.45            0
     -11.325         -0.3            0
     -11.325        -0.15            0
     -11.325 -1.78814e-07            0
     -11.325         0.15            0
     -11.325          0.3            0
     -11.325         0.45            0
     -11.325          0.6            0
     -11.325         0.75            0
     -11.325          0.9            0
     -11.325         1.05            0
     -11.325          1.2            0
     -11.325         1.35            0
     -11.325          1.5            0
     -11.325         1.65            0
     -11.325          1.8            0
     -11.325         1.95            0
     -11.325          2.1            0
     -11.325         2.25            0
     -11.325          2.4            0
     -11.325         2.55            0
     -11.325          2.7            0
     -11.325         2.85            0
     -11.325            3            0
     -11.325         3.15            0
     -11.325          3.3            0
     -11.325         3.45            0
     -11.325          3.6            0
     -11.325         3.75            0
     -11.325          3.9            0
     -11.325         4.05            0
     -11.325          4.2            0
     -11.325         4.35            0
     -11.325          4.5            0
     -11.325         4.65            0
     -11.325          4.8            0
     -11.325         4.95            0
     -11.325          5.1            0
     -11.325         5.25            0
     -11.325          5.4            0
     -11.325         5.55            0
     -11.325          5.7            0
     -11.325         5.85            0
     -11.325            6            0
     -11.325         6.15            0
     -11.325          6.3            0
     -11.325         6.45            0
     -11.325          6.6            0
     -11.325         6.75            0
     -11.325          6.9            0
     -11.325         7.05            0
     -11.325          7.2            0
     -11.325         7.35            0

     -11.175         -7.5            0
     -11.175        -7.35            0
     -11.175         -7.2            0
     -11.175        -7.05            0
     -11.175         -6.9            0
     -11.175        -6.75            0
     -11.175         -6.6            0
     -11.175        -6.45            0
     -11.175         -6.3            0
     -11.175        -6.15            0
     -11.175           -6            0
     -11.175        -5.85            0
     -11.175         -5.7            0
     -11.175        -5.55            0
     -11.175         -5.4            0
     -11.175        -5.25            0
     -11.175         -5.1            0
     -11.175        -4.95            0
     -11.175         -4.8            0
     -11.175        -4.65            0
     -11.175         -4.5            0
     -11.175        -4.35            0
     -11.175         -4.2            0
     -11.175        -4.05            0
     -11.175         -3.9            0
     -11.175        -3.75            0
     -11.175         -3.6            0
     -11.175        -3.45            0
     -11.175         -3.3            0
     -11.175        -3.15            0
     -11.175           -3            0
     -11.175        -2.85            0
     -11.175         -2.7            0
     -11.175        -2.55            0
     -11.175         -2.4            0
     -11.175        -2.25            0
     -11.175         -2.1            0
     -11.175        -1.95            0
     -11.175         -1.8            0
     -11.175        -1.65            0
     -11.175         -1.5            0
     -11.175        -1.35            0
     -11.175         -1.2            0
     -11.175        -1.05            0
     -11.175         -0.9            0
     -11.175        -0.75            0
     -11.175         -0.6            0
     -11.175        -0.45            0
     -11.175         -0.3            0
     -11.175        -0.15            0
     -11.175 -1.78814e-07            0
     -11.175         0.15            0
     -11.175          0.3            0
     -11.175         0.45            0
     -11.175          0.6            0
     -11.175         0.75            0
     -11.175          0.9            0
     -11.175         1.05            0
     -11.175          1.2            0
     -11.175         1.35            0
     -11.175          1.5            0
     -11.175         1.65            0
     -11.175          1.8            0
     -11.175         1.95            0
     -11.175          2.1            0
     -11.175         2.25            0
     -11.175          2.4            0
     -11.175         2.55            0
     -11.175          2.7            0
     -11.175         2.85            0
     -11.175            3            0
     -11.175         3.15            0
     -11.175          3.3            0
     -11.175         3.45            0
     -11.175          3.6            0
     -11.175         3.75            0
     -11.175          3.9            0
     -11.175         4.05            0
     -11.175          4.2            0
     -11.175         4.35            0
     -11.175          4.5            0
     -11.175         4.65            0
     -11.175          4.8            0
     -11.175         4.95            0
     -11.175          5.1            0
     -11.175         5.25            0
     -11.175          5.4            0
     -11.175         5.55            0
     -11.175          5.7            0
     -11.175         5.85            0
     -11.175            6            0
     -11.175         6.15            0
     -11.175          6.3            0
     -11.175         6.45            0
     -11.175          6.6            0
     -11.175         6.75            0
     -11.175          6.9            0
     -11.175         7.05            0
     -11.175          7.2            0
     -11.175         7.35            0

     -11.025         -7.5            0
     -11.025        -7.35            0
     -11.025         -7.2            0
     -11.025        -7.05            0
     -11.025         -6.9            0
     -11.025        -6.75            0
     -11.025         -6.6            0
     -11.025        -6.45            0
     -11.025         -6.3            0
     -11.025        -6.15            0
     -11.025           -6            0
     -11.025        -5.85            0
     -11.025         -5.7            0
     -11.025        -5.55            0
     -11.025         -5.4            0
     -11.025        -5.25            0
     -11.025         -5.1            0
     -11.025        -4.95            0
     -11.025         -4.8            0
     -11.025        -4.65            0
     -11.025         -4.5            0
     -11.025        -4.35            0
     -11.025         -4.2            0
     -11.025        -4.05            0
     -11.025         -3.9            0
     -11.025        -3.75            0
     -11.025         -3.6            0
     -11.025        -3.45            0
     -11.025         -3.3            0
     -11.025        -3.15            0
     -11.025           -3            0
     -11.025        -2.85            0
     -11.025         -2.7            0
     -11.025        -2.55            0
     -11.025         -2.4            0
     -11.025        -2.25            0
     -11.025         -2.1            0
     -11.025        -1.95            0
     -11.025         -1.8            0
     -11.025        -1.65            0
     -11.025         -1.5            0
     -11.025        -1.35            0
     -11.025         -1.2            0
     -11.025        -1.05            0
     -11.025         -0.9            0
     -11.025        -0.75            0
     -11.025         -0.6            0
     -11.025        -0.45            0
     -11.025         -0.3            0
     -11.025        -0.15            0
     -11.025 -1.78814e-07            0
     -11.025         0.15            0
     -11.025          0.3            0
     -11.025         0.45            0
     -11.025          0.6            0
     -11.025         0.75            0
     -11.025          0.9            0
     -11.025         1.05            0
     -11.025          1.2            0
     -11.025         1.35            0
     -11.025          1.5            0
     -11.025         1.65            0
     -11.025          1.8            0
     -11.025         1.95            0
     -11.025          2.1            0
     -11.025         2.25            0
     -11.025          2.4            0
     -11.025         2.55            0
     -11.025          2.7            0
     -11.025         2.85            0
     -11.025            3            0
     -11.025         3.15            0
     -11.025          3.3            0
     -11.025         3.45            0
     -11.025          3.6            0
     -11.025         3.75            0
     -11.025          3.9            0
     -11.025         4.05            0
     -11.025          4.2            0
     -11.025         4.35            0
     -11.025          4.5            0
     -11.025         4.65            0
     -11.025          4.8            0
     -11.025         4.95            0
     -11.025          5.1            0
     -11.025         5.25            0
     -11.025          5.4            0
     -11.025         5.55            0
     -11.025          5.7            0
     -11.025         5.85            0
     -11.025            6            0
     -11.025         6.15            0
     -11.025          6.3            0
     -11.025         6.45            0
     -11.025          6.6            0
     -11.025         6.75            0
     -11.025          6.9            0
     -11.025         7.05            0
     -11.025          7.2            0
     -11.025         7.35            0

     -10.875         -7.5            0
     -10.875        -7.35            0
     -10.875         -7.2            0
     -10.875        -7.05            0
     -10.875         -6.9            0
     -10.875        -6.75            0
     -10.875         -6.6            0
     -10.875        -6.45            0
     -10.875         -6.3            0
     -10.875        -6.15            0
     -10.875           -6            0
     -10.875        -5.85            0
     -10.875         -5.7            0
     -10.875        -5.55            0
     -10.875         -5.4            0
     -10.875        -5.25            0
     -10.875         -5.1            0
     -10.875        -4.95            0
     -10.875         -4.8            0
     -10.875        -4.65            0
     -10.875         -4.5            0
     -10.875        -4.35            0
     -10.875         -4.2            0
     -10.875        -4.05            0
     -10.875         -3.9            0
     -10.875        -3.75            0
     -10.875         -3.6            0
     -10.875        -3.45            0
     -10.875         -3.3            0
     -10.875        -3.15            0
     -10.875           -3            0
     -10.875        -2.85            0
     -10.875         -2.7            0
     -10.875        -2.55            0
     -10.875         -2.4            0
     -10.875        -2.25            0
     -10.875         -2.1            0
     -10.875        -1.95            0
     -10.875         -1.8            0
     -10.875        -1.65            0
     -10.875         -1.5            0
     -10.875        -1.35            0
     -10.875         -1.2            0
     -10.875        -1.05            0
     -10.875         -0.9            0
     -10.875        -0.75            0
     -10.875         -0.6            0
     -10.875        -0.45            0
     -10.875         -0.3            0
     -10.875        -0.15            0
     -10.875 -1.78814e-07            0
     -10.875         0.15            0
     -10.875          0.3            0
     -10.875         0.45            0
     -10.875          0.6            0
     -10.875         0.75            0
     -10.875          0.9            0
     -10.875         1.05            0
     -10.875          1.2            0
     -10.875         1.35            0
     -10.875          1.5            0
     -10.875         1.65            0
     -10.875          1.8            0
     -10.875         1.95            0
     -10.875          2.1            0
     -10.875         2.25            0
     -10.875          2.4            0
     -10.875         2.55            0
     -10.875          2.7            0
     -10.875         2.85            0
     -10.875            3            0
     -10.875         3.15            0
     -10.875          3.3            0
     -10.875         3.45            0
     -10.875          3.6            0
     -10.875         3.75            0
     -10.875          3.9            0
     -10.875         4.05            0
     -10.875          4.2            0
     -10.875         4.35            0
     -10.875          4.5            0
     -10.875         4.65            0
     -10.875          4.8            0
     -10.875         4.95            0
     -10.875          5.1            0
     -10.875         5.25            0
     -10.875          5.4            0
     -10.875         5.55            0
     -10.875          5.7            0
     -10.875         5.85            0
     -10.875            6            0
     -10.875         6.15            0
     -10.875          6.3            0
     -10.875         6.45            0
     -10.875          6.6            0
     -10.875         6.75            0
     -10.875          6.9            0
     -10.875         7.05            0
     -10.875          7.2            0
     -10.875         7.35            0

     -10.725         -7.5            0
     -10.725        -7.35            0
     -10.725         -7.2            0
     -10.725        -7.05            0
     -10.725         -6.9            0
     -10.725        -6.75            0
     -10.725         -6.6            0
     -10.725        -6.45            0
     -10.725         -6.3            0
     -10.725        -6.15            0
     -10.725           -6            0
     -10.725        -5.85            0
     -10.725         -5.7            0
     -10.725        -5.55            0
     -10.725         -5.4            0
     -10.725        -5.25            0
     -10.725         -5.1            0
     -10.725        -4.95            0
     -10.725         -4.8            0
     -10.725        -4.65            0
     -10.725         -4.5            0
     -10.725        -4.35            0
     -10.725         -4.2            0
     -10.725        -4.05            0
     -10.725         -3.9            0
     -10.725        -3.75            0
     -10.725         -3.6            0
     -10.725        -3.45            0
     -10.725         -3.3            0
     -10.725        -3.15            0
     -10.725           -3            0
     -10.725        -2.85            0
     -10.725         -2.7            0
     -10.725        -2.55            0
     -10.725         -2.4            0
     -10.725        -2.25            0
     -10.725         -2.1            0
     -10.725        -1.95            0
     -10.725         -1.8            0
     -10.725        -1.65            0
     -10.725         -1.5            0
     -10.725        -1.35            0
     -10.725         -1.2            0
     -10.725        -1.05            0
     -10.725         -0.9            0
     -10.725        -0.75            0
     -10.725         -0.6            0
     -10.725        -0.45            0
     -10.725         -0.3            0
     -10.725        -0.15            0
     -10.725 -1.78814e-07            0
     -10.725         0.15            0
     -10.725          0.3            0
     -10.725         0.45            0
     -10.725          0.6            0
     -10.725         0.75            0
     -10.725          0.9            0
     -10.725         1.05            0
     -10.725          1.2            0
     -10.725         1.35            0
     -10.725          1.5            0
     -10.725         1.65            0
     -10.725          1.8            0
     -10.725         1.95            0
     -10.725          2.1            0
     -10.725         2.25            0
     -10.725          2.4            0
     -10.725         2.55            0
     -10.725          2.7            0
     -10.725         2.85            0
     -10.725            3            0
     -10.725         3.15            0
     -10.725          3.3            0
     -10.725         3.45            0
     -10.725          3.6            0
     -10.725         3.75            0
     -10.725          3.9            0
     -10.725         4.05            0
     -10.725          4.2            0
     -10.725         4.35            0
     -10.725          4.5            0
     -10.725         4.65            0
     -10.725          4.8            0
     -10.725         4.95            0
     -10.725          5.1            0
     -10.725         5.25            0
     -10.725          5.4            0
     -10.725         5.55            0
     -10.725          5.7            0
     -10.725         5.85            0
     -10.725            6            0
     -10.725         6.15            0
     -10.725          6.3            0
     -10.725         6.45            0
     -10.725          6.6            0
     -10.725         6.75            0
     -10.725          6.9            0
     -10.725         7.05            0
     -10.725          7.2            0
     -10.725         7.35            0

     -10.575         -7.5            0
     -10.575        -7.35            0
     -10.575         -7.2            0
     -10.575        -7.05            0
     -10.575         -6.9            0
     -10.575        -6.75            0
     -10.575         -6.6            0
     -10.575        -6.45            0
     -10.575         -6.3            0
     -10.575        -6.15            0
     -10.575           -6            0
     -10.575        -5.85            0
     -10.575         -5.7            0
     -10.575        -5.55            0
     -10.575         -5.4            0
     -10.575        -5.25            0
     -10.575         -5.1            0
     -10.575        -4.95            0
     -10.575         -4.8            0
     -10.575        -4.65            0
     -10.575         -4.5            0
     -10.575        -4.35            0
     -10.575         -4.2            0
     -10.575        -4.05            0
     -10.575         -3.9            0
     -10.575        -3.75            0
     -10.575         -3.6            0
     -10.575        -3.45            0
     -10.575         -3.3            0
     -10.575        -3.15            0
     -10.575           -3            0
     -10.575        -2.85            0
     -10.575         -2.7            0
     -10.575        -2.55            0
     -10.575         -2.4            0
     -10.575        -2.25            0
     -10.575         -2.1            0
     -10.575        -1.95            0
     -10.575         -1.8            0
     -10.575        -1.65            0
     -10.575         -1.5            0
     -10.575        -1.35            0
     -10.575         -1.2            0
     -10.575        -1.05            0
     -10.575         -0.9            0
     -10.575        -0.75            0
     -10.575         -0.6            0
     -10.575        -0.45            0
     -10.575         -0.3            0
     -10.575        -0.15            0
     -10.575 -1.78814e-07            0
     -10.575         0.15            0
     -10.575          0.3            0
     -10.575         0.45            0
     -10.575          0.6            0
     -10.575         0.75            0
     -10.575          0.9            0
     -10.575         1.05            0
     -10.575          1.2            0
     -10.575         1.35            0
     -10.575          1.5            0
     -10.575         1.65            0
     -10.575          1.8            0
     -10.575         1.95            0
     -10.575          2.1            0
     -10.575         2.25            0
     -10.575          2.4            0
     -10.575         2.55            0
     -10.575          2.7            0
     -10.575         2.85            0
     -10.575            3            0
     -10.575         3.15            0
     -10.575          3.3            0
     -10.575         3.45            0
     -10.575          3.6            0
     -10.575         3.75            0
     -10.575          3.9            0
     -10.575         4.05            0
     -10.575          4.2            0
     -10.575         4.35            0
     -10.575          4.5            0
     -10.575         4.65            0
     -10.575          4.8            0
     -10.575         4.95            0
     -10.575          5.1            0
     -10.575         5.25            0
     -10.575          5.4            0
     -10.575         5.55            0
     -10.575          5.7            0
     -10.575         5.85            0
     -10.575            6            0
     -10.575         6.15            0
     -10.575          6.3            0
     -10.575         6.45            0
     -10.575          6.6            0
     -10.575         6.75            0
     -10.575          6.9            0
     -10.575         7.05            0
     -10.575          7.2            0
     -10.575         7.35            0

     -10.425         -7.5            0
     -10.425        -7.35            0
     -10.425         -7.2            0
     -10.425        -7.05            0
     -10.425         -6.9            0
     -10.425        -6.75            0
     -10.425         -6.6            0
     -10.425        -6.45            0
     -10.425         -6.3            0
     -10.425        -6.15            0
     -10.425           -6            0
     -10.425        -5.85            0
     -10.425         -5.7            0
     -10.425        -5.55            0
     -10.425         -5.4            0
     -10.425        -5.25            0
     -10.425         -5.1            0
     -10.425        -4.95            0
     -10.425         -4.8            0
     -10.425        -4.65            0
     -10.425         -4.5            0
     -10.425        -4.35            0
     -10.425         -4.2            0
     -10.425        -4.05            0
     -10.425         -3.9            0
     -10.425        -3.75            0
     -10.425         -3.6            0
     -10.425        -3.45            0
     -10.425         -3.3            0
     -10.425        -3.15            0
     -10.425           -3            0
     -10.425        -2.85            0
     -10.425         -2.7            0
     -10.425        -2.55            0
     -10.425         -2.4            0
     -10.425        -2.25            0
     -10.425         -2.1            0
     -10.425        -1.95            0
     -10.425         -1.8            0
     -10.425        -1.65            0
     -10.425         -1.5            0
     -10.425        -1.35            0
     -10.425         -1.2            0
     -10.425        -1.05            0
     -10.425         -0.9            0
     -10.425        -0.75            0
     -10.425         -0.6            0
     -10.425        -0.45            0
     -10.425         -0.3            0
     -10.425        -0.15            0
     -10.425 -1.78814e-07            0
     -10.425         0.15            0
     -10.425          0.3            0
     -10.425         0.45            0
     -10.425          0.6            0
     -10.425         0.75            0
     -10.425          0.9            0
     -10.425         1.05            0
     -10.425          1.2            0
     -10.425         1.35            0
     -10.425          1.5            0
     -10.425         1.65            0
     -10.425          1.8            0
     -10.425         1.95            0
     -10.425          2.1            0
     -10.425         2.25            0
     -10.425          2.4            0
     -10.425         2.55            0
     -10.425          2.7            0
     -10.425         2.85            0
     -10.425            3            0
     -10.425         3.15            0
     -10.425          3.3            0
     -10.425         3.45            0
     -10.425          3.6            0
     -10.425         3.75            0
     -10.425          3.9            0
     -10.425         4.05            0
     -10.425          4.2            0
     -10.425         4.35            0
     -10.425          4.5            0
     -10.425         4.65            0
     -10.425          4.8            0
     -10.425         4.95            0
     -10.425          5.1            0
     -10.425         5.25            0
     -10.425          5.4            0
     -10.425         5.55            0
     -10.425          5.7            0
     -10.425         5.85            0
     -10.425            6            0
     -10.425         6.15            0
     -10.425          6.3            0
     -10.425         6.45            0
     -10.425          6.6            0
     -10.425         6.75            0
     -10.425          6.9            0
     -10.425         7.05            0
     -10.425          7.2            0
     -10.425         7.35            0

     -10.275         -7.5            0
     -10.275        -7.35            0
     -10.275         -7.2            0
     -10.275        -7.05            0
     -10.275         -6.9            0
     -10.275        -6.75            0
     -10.275         -6.6            0
     -10.275        -6.45            0
     -10.275         -6.3            0
     -10.275        -6.15            0
     -10.275           -6            0
     -10.275        -5.85            0
     -10.275         -5.7            0
     -10.275        -5.55            0
     -10.275         -5.4            0
     -10.275        -5.25            0
     -10.275         -5.1            0
     -10.275        -4.95            0
     -10.275         -4.8            0
     -10.275        -4.65            0
     -10.275         -4.5            0
     -10.275        -4.35            0
     -10.275         -4.2            0
     -10.275        -4.05            0
     -10.275         -3.9            0
     -10.275        -3.75            0
     -10.275         -3.6            0
     -10.275        -3.45            0
     -10.275         -3.3            0
     -10.275        -3.15            0
     -10.275           -3            0
     -10.275        -2.85            0
     -10.275         -2.7            0
     -10.275        -2.55            0
     -10.275         -2.4            0
     -10.275        -2.25            0
     -10.275         -2.1            0
     -10.275        -1.95            0
     -10.275         -1.8            0
     -10.275        -1.65            0
     -10.275         -1.5            0
     -10.275        -1.35            0
     -10.275         -1.2            0
     -10.275        -1.05            0
     -10.275         -0.9            0
     -10.275        -0.75            0
     -10.275         -0.6            0
     -10.275        -0.45            0
     -10.275         -0.3            0
     -10.275        -0.15            0
     -10.275 -1.78814e-07            0
     -10.275         0.15            0
     -10.275          0.3            0
     -10.275         0.45            0
     -10.275          0.6            0
     -10.275         0.75            0
     -10.275          0.9            0
     -10.275         1.05            0
     -10.275          1.2            0
     -10.275         1.35            0
     -10.275          1.5            0
     -10.275         1.65            0
     -10.275          1.8            0
     -10.275         1.95            0
     -10.275          2.1            0
     -10.275         2.25            0
     -10.275          2.4            0
     -10.275         2.55            0
     -10.275          2.7            0
     -10.275         2.85            0
     -10.275            3            0
     -10.275         3.15            0
     -10.275          3.3            0
     -10.275         3.45            0
     -10.275          3.6            0
     -10.275         3.75            0
     -10.275          3.9            0
     -10.275         4.05            0
     -10.275          4.2            0
     -10.275         4.35            0
     -10.275          4.5            0
     -10.275         4.65            0
     -10.275          4.8            0
     -10.275         4.95            0
     -10.275          5.1            0
     -10.275         5.25            0
     -10.275          5.4            0
     -10.275         5.55            0
     -10.275          5.7            0
     -10.275         5.85            0
     -10.275            6            0
     -10.275         6.15            0
     -10.275          6.3            0
     -10.275         6.45            0
     -10.275          6.6            0
     -10.275         6.75            0
     -10.275          6.9            0
     -10.275         7.05            0
     -10.275          7.2            0
     -10.275         7.35            0

     -10.125         -7.5            0
     -10.125        -7.35            0
     -10.125         -7.2            0
     -10.125        -7.05            0
     -10.125         -6.9            0
     -10.125        -6.75            0
     -10.125         -6.6            0
     -10.125        -6.45            0
     -10.125         -6.3            0
     -10.125        -6.15            0
     -10.125           -6            0
     -10.125        -5.85            0
     -10.125         -5.7            0
     -10.125        -5.55            0
     -10.125         -5.4            0
     -10.125        -5.25            0
     -10.125         -5.1            0
     -10.125        -4.95            0
     -10.125         -4.8            0
     -10.125        -4.65            0
     -10.125         -4.5            0
     -10.125        -4.35            0
     -10.125         -4.2            0
     -10.125        -4.05            0
     -10.125         -3.9            0
     -10.125        -3.75            0
     -10.125         -3.6            0
     -10.125        -3.45            0
     -10.125         -3.3            0
     -10.125        -3.15            0
     -10.125           -3            0
     -10.125        -2.85            0
     -10.125         -2.7            0
     -10.125        -2.55            0
     -10.125         -2.4            0
     -10.125        -2.25            0
     -10.125         -2.1            0
     -10.125        -1.95            0
     -10.125         -1.8            0
     -10.125        -1.65            0
     -10.125         -1.5            0
     -10.125        -1.35            0
     -10.125         -1.2            0
     -10.125        -1.05            0
     -10.125         -0.9            0
     -10.125        -0.75            0
     -10.125         -0.6            0
     -10.125        -0.45            0
     -10.125         -0.3            0
     -10.125        -0.15            0
     -10.125 -1.78814e-07            0
     -10.125         0.15            0
     -10.125          0.3            0
     -10.125         0.45            0
     -10.125          0.6            0
     -10.125         0.75            0
     -10.125          0.9            0
     -10.125         1.05            0
     -10.125          1.2            0
     -10.125         1.35            0
     -10.125          1.5            0
     -10.125         1.65            0
     -10.125          1.8            0
     -10.125         1.95            0
     -10.125          2.1            0
     -10.125         2.25            0
     -10.125          2.4            0
     -10.125         2.55            0
     -10.125          2.7            0
     -10.125         2.85            0
     -10.125            3            0
     -10.125         3.15            0
     -10.125          3.3            0
     -10.125         3.45            0
     -10.125          3.6            0
     -10.125         3.75            0
     -10.125          3.9            0
     -10.125         4.05            0
     -10.125          4.2            0
     -10.125         4.35            0
     -10.125          4.5            0
     -10.125         4.65            0
     -10.125          4.8            0
     -10.125         4.95            0
     -10.125          5.1            0
     -10.125         5.25            0
     -10.125          5.4            0
     -10.125         5.55            0
     -10.125          5.7            0
     -10.125         5.85            0
     -10.125            6            0
     -10.125         6.15            0
     -10.125          6.3            0
     -10.125         6.45            0
     -10.125          6.6            0
     -10.125         6.75            0
     -10.125          6.9            0
     -10.125         7.05            0
     -10.125          7.2            0
     -10.125         7.35            0

      -9.975         -7.5            0
      -9.975        -7.35            0
      -9.975         -7.2            0
      -9.975        -7.05            0
      -9.975         -6.9            0
      -9.975        -6.75            0
      -9.975         -6.6            0
      -9.975        -6.45            0
      -9.975         -6.3            0
      -9.975        -6.15            0
      -9.975           -6            0
      -9.975        -5.85            0
      -9.975         -5.7            0
      -9.975        -5.55            0
      -9.975         -5.4            0
      -9.975        -5.25            0
      -9.975         -5.1            0
      -9.975        -4.95            0
      -9.975         -4.8            0
      -9.975        -4.65            0
      -9.975         -4.5            0
      -9.975        -4.35            0
      -9.975         -4.2            0
      -9.975        -4.05            0
      -9.975         -3.9            0
      -9.975        -3.75            0
      -9.975         -3.6            0
      -9.975        -3.45            0
      -9.975         -3.3            0
      -9.975        -3.15            0
      -9.975           -3            0
      -9.975        -2.85            0
      -9.975         -2.7            0
      -9.975        -2.55            0
      -9.975         -2.4            0
      -9.975        -2.25            0
      -9.975         -2.1            0
      -9.975        -1.95            0
      -9.975         -1.8            0
      -9.975        -1.65            0
      -9.975         -1.5            0
      -9.975        -1.35            0
      -9.975         -1.2            0
      -9.975        -1.05            0
      -9.975         -0.9            0
      -9.975        -0.75            0
      -9.975         -0.6            0
      -9.975        -0.45            0
      -9.975         -0.3            0
      -9.975        -0.15            0
      -9.975 -1.78814e-07            0
      -9.975         0.15            0
      -9.975          0.3            0
      -9.975         0.45            0
      -9.975          0.6            0
      -9.975         0.75            0
      -9.975          0.9            0
      -9.975         1.05            0
      -9.975          1.2            0
      -9.975         1.35            0
      -9.975          1.5            0
      -9.975         1.65            0
      -9.975          1.8            0
      -9.975         1.95            0
      -9.975          2.1            0
      -9.975         2.25            0
      -9.975          2.4            0
      -9.975         2.55            0
      -9.975          2.7            0
      -9.975         2.85            0
      -9.975            3            0
      -9.975         3.15            0
      -9.975          3.3            0
      -9.975         3.45            0
      -9.975          3.6            0
      -9.975         3.75            0
      -9.975          3.9            0
      -9.975         4.05            0
      -9.975          4.2            0
      -9.975         4.35            0
      -9.975          4.5            0
      -9.975         4.65            0
      -9.975          4.8            0
      -9.975         4.95            0
      -9.975          5.1            0
      -9.975         5.25            0
      -9.975          5.4            0
      -9.975         5.55            0
      -9.975          5.7            0
      -9.975         5.85            0
      -9.975            6            0
      -9.975         6.15            0
      -9.975          6.3            0
      -9.975         6.45            0
      -9.975          6.6            0
      -9.975         6.75            0
      -9.975          6.9            0
      -9.975         7.05            0
      -9.975          7.2            0
      -9.975         7.35            0

      -9.825         -7.5            0
      -9.825        -7.35            0
      -9.825         -7.2            0
      -9.825        -7.05            0
      -9.825         -6.9            0
      -9.825        -6.75            0
      -9.825         -6.6            0
      -9.825        -6.45            0
      -9.825         -6.3            0
      -9.825        -6.15            0
      -9.825           -6            0
      -9.825        -5.85            0
      -9.825         -5.7            0
      -9.825        -5.55            0
      -9.825         -5.4            0
      -9.825        -5.25            0
      -9.825         -5.1            0
      -9.825        -4.95            0
      -9.825         -4.8            0
      -9.825        -4.65            0
      -9.825         -4.5            0
      -9.825        -4.35            0
      -9.825         -4.2            0
      -9.825        -4.05            0
      -9.825         -3.9            0
      -9.825        -3.75            0
      -9.825         -3.6            0
      -9.825        -3.45            0
      -9.825         -3.3            0
      -9.825        -3.15            0
      -9.825           -3            0
      -9.825        -2.85            0
      -9.825         -2.7            0
      -9.825        -2.55            0
      -9.825         -2.4            0
      -9.825        -2.25            0
      -9.825         -2.1            0
      -9.825        -1.95            0
      -9.825         -1.8            0
      -9.825        -1.65            0
      -9.825         -1.5            0
      -9.825        -1.35            0
      -9.825         -1.2            0
      -9.825        -1.05            0
      -9.825         -0.9            0
      -9.825        -0.75            0
      -9.825         -0.6            0
      -9.825        -0.45            0
      -9.825         -0.3            0
      -9.825        -0.15            0
      -9.825 -1.78814e-07            0
      -9.825         0.15            0
      -9.825          0.3            0
      -9.825         0.45            0
      -9.825          0.6            0
      -9.825         0.75            0
      -9.825          0.9            0
      -9.825         1.05            0
      -9.825          1.2            0
      -9.825         1.35            0
      -9.825          1.5            0
      -9.825         1.65            0
      -9.825          1.8            0
      -9.825         1.95            0
      -9.825          2.1            0
      -9.825         2.25            0
      -9.825          2.4            0
      -9.825         2.55            0
      -9.825          2.7            0
      -9.825         2.85            0
      -9.825            3            0
      -9.825         3.15            0
      -9.825          3.3            0
      -9.825         3.45            0
      -9.825          3.6            0
      -9.825         3.75            0
      -9.825          3.9            0
      -9.825         4.05            0
      -9.825          4.2            0
      -9.825         4.35            0
      -9.825          4.5            0
      -9.825         4.65            0
      -9.825          4.8            0
      -9.825         4.95            0
      -9.825          5.1            0
      -9.825         5.25            0
      -9.825          5.4            0
      -9.825         5.55            0
      -9.825          5.7            0
      -9.825         5.85            0
      -9.825            6            0
      -9.825         6.15            0
      -9.825          6.3            0
      -9.825         6.45            0
      -9.825          6.6            0
      -9.825         6.75            0
      -9.825          6.9            0
      -9.825         7.05            0
      -9.825          7.2            0
      -9.825         7.35            0

      -9.675         -7.5            0
      -9.675        -7.35            0
      -9.675         -7.2            0
      -9.675        -7.05            0
      -9.675         -6.9            0
      -9.675        -6.75            0
      -9.675         -6.6            0
      -9.675        -6.45            0
      -9.675         -6.3            0
      -9.675        -6.15            0
      -9.675           -6            0
      -9.675        -5.85            0
      -9.675         -5.7            0
      -9.675        -5.55            0
      -9.675         -5.4            0
      -9.675        -5.25            0
      -9.675         -5.1            0
      -9.675        -4.95            0
      -9.675         -4.8            0
      -9.675        -4.65            0
      -9.675         -4.5            0
      -9.675        -4.35            0
      -9.675         -4.2            0
      -9.675        -4.05            0
      -9.675         -3.9            0
      -9.675        -3.75            0
      -9.675         -3.6            0
      -9.675        -3.45            0
      -9.675         -3.3            0
      -9.675        -3.15            0
      -9.675           -3            0
      -9.675        -2.85            0
      -9.675         -2.7            0
      -9.675        -2.55            0
      -9.675         -2.4            0
      -9.675        -2.25            0
      -9.675         -2.1            0
      -9.675        -1.95            0
      -9.675         -1.8            0
      -9.675        -1.65            0
      -9.675         -1.5            0
      -9.675        -1.35            0
      -9.675         -1.2            0
      -9.675        -1.05            0
      -9.675         -0.9            0
      -9.675        -0.75            0
      -9.675         -0.6            0
      -9.675        -0.45            0
      -9.675         -0.3            0
      -9.675        -0.15            0
      -9.675 -1.78814e-07            0
      -9.675         0.15            0
      -9.675          0.3            0
      -9.675         0.45            0
      -9.675          0.6            0
      -9.675         0.75            0
      -9.675          0.9            0
      -9.675         1.05            0
      -9.675          1.2            0
      -9.675         1.35            0
      -9.675          1.5            0
      -9.675         1.65            0
      -9.675          1.8            0
      -9.675         1.95            0
      -9.675          2.1            0
      -9.675         2.25            0
      -9.675          2.4            0
      -9.675         2.55            0
      -9.675          2.7            0
      -9.675         2.85            0
      -9.675            3            0
      -9.675         3.15            0
      -9.675          3.3            0
      -9.675         3.45            0
      -9.675          3.6            0
      -9.675         3.75            0
      -9.675          3.9            0
      -9.675         4.05            0
      -9.675          4.2            0
      -9.675         4.35            0
      -9.675          4.5            0
      -9.675         4.65            0
      -9.675          4.8            0
      -9.675         4.95            0
      -9.675          5.1            0
      -9.675         5.25            0
      -9.675          5.4            0
      -9.675         5.55            0
      -9.675          5.7            0
      -9.675         5.85            0
      -9.675            6            0
      -9.675         6.15            0
      -9.675          6.3            0
      -9.675         6.45            0
      -9.675          6.6            0
      -9.675         6.75            0
      -9.675          6.9            0
      -9.675         7.05            0
      -9.675          7.2            0
      -9.675         7.35            0

      -9.525         -7.5            0
      -9.525        -7.35            0
      -9.525         -7.2            0
      -9.525        -7.05            0
      -9.525         -6.9            0
      -9.525        -6.75            0
      -9.525         -6.6            0
      -9.525        -6.45            0
      -9.525         -6.3            0
      -9.525        -6.15            0
      -9.525           -6            0
      -9.525        -5.85            0
      -9.525         -5.7            0
      -9.525        -5.55            0
      -9.525         -5.4            0
      -9.525        -5.25            0
      -9.525         -5.1            0
      -9.525        -4.95            0
      -9.525         -4.8            0
      -9.525        -4.65            0
      -9.525         -4.5            0
      -9.525        -4.35            0
      -9.525         -4.2            0
      -9.525        -4.05            0
      -9.525         -3.9            0
      -9.525        -3.75            0
      -9.525         -3.6            0
      -9.525        -3.45            0
      -9.525         -3.3            0
      -9.525        -3.15            0
      -9.525           -3            0
      -9.525        -2.85            0
      -9.525         -2.7            0
      -9.525        -2.55            0
      -9.525         -2.4            0
      -9.525        -2.25            0
      -9.525         -2.1            0
      -9.525        -1.95            0
      -9.525         -1.8            0
      -9.525        -1.65            0
      -9.525         -1.5            0
      -9.525        -1.35            0
      -9.525         -1.2            0
      -9.525        -1.05            0
      -9.525         -0.9            0
      -9.525        -0.75            0
      -9.525         -0.6            0
      -9.525        -0.45            0
      -9.525         -0.3            0
      -9.525        -0.15            0
      -9.525 -1.78814e-07            0
      -9.525         0.15            0
      -9.525          0.3            0
      -9.525         0.45            0
      -9.525          0.6            0
      -9.525         0.75            0
      -9.525          0.9            0
      -9.525         1.05            0
      -9.525          1.2            0
      -9.525         1.35            0
      -9.525          1.5            0
      -9.525         1.65            0
      -9.525          1.8            0
      -9.525         1.95            0
      -9.525          2.1            0
      -9.525         2.25            0
      -9.525          2.4            0
      -9.525         2.55            0
      -9.525          2.7            0
      -9.525         2.85            0
      -9.525            3            0
      -9.525         3.15            0
      -9.525          3.3            0
      -9.525         3.45            0
      -9.525          3.6            0
      -9.525         3.75            0
      -9.525          3.9            0
      -9.525         4.05            0
      -9.525          4.2            0
      -9.525         4.35            0
      -9.525          4.5            0
      -9.525         4.65            0
      -9.525          4.8            0
      -9.525         4.95            0
      -9.525          5.1            0
      -9.525         5.25            0
      -9.525          5.4            0
      -9.525         5.55            0
      -9.525          5.7            0
      -9.525         5.85            0
      -9.525            6            0
      -9.525         6.15            0
      -9.525          6.3            0
      -9.525         6.45            0
      -9.525          6.6            0
      -9.525         6.75            0
      -9.525          6.9            0
      -9.525         7.05            0
      -9.525          7.2            0
      -9.525         7.35            0

      -9.375         -7.5            0
      -9.375        -7.35            0
      -9.375         -7.2            0
      -9.375        -7.05            0
      -9.375         -6.9            0
      -9.375        -6.75            0
      -9.375         -6.6            0
      -9.375        -6.45            0
      -9.375         -6.3            0
      -9.375        -6.15            0
      -9.375           -6            0
      -9.375        -5.85            0
      -9.375         -5.7            0
      -9.375        -5.55            0
      -9.375         -5.4            0
      -9.375        -5.25            0
      -9.375         -5.1            0
      -9.375        -4.95            0
      -9.375         -4.8            0
      -9.375        -4.65            0
      -9.375         -4.5            0
      -9.375        -4.35            0
      -9.375         -4.2            0
      -9.375        -4.05            0
      -9.375         -3.9            0
      -9.375        -3.75            0
      -9.375         -3.6            0
      -9.375        -3.45            0
      -9.375         -3.3            0
      -9.375        -3.15            0
      -9.375           -3            0
      -9.375        -2.85            0
      -9.375         -2.7            0
      -9.375        -2.55            0
      -9.375         -2.4            0
      -9.375        -2.25            0
      -9.375         -2.1            0
      -9.375        -1.95            0
      -9.375         -1.8            0
      -9.375        -1.65            0
      -9.375         -1.5            0
      -9.375        -1.35            0
      -9.375         -1.2            0
      -9.375        -1.05            0
      -9.375         -0.9            0
      -9.375        -0.75            0
      -9.375         -0.6            0
      -9.375        -0.45            0
      -9.375         -0.3            0
      -9.375        -0.15            0
      -9.375 -1.78814e-07            0
      -9.375         0.15            0
      -9.375          0.3            0
      -9.375         0.45            0
      -9.375          0.6            0
      -9.375         0.75            0
      -9.375          0.9            0
      -9.375         1.05            0
      -9.375          1.2            0
      -9.375         1.35            0
      -9.375          1.5            0
      -9.375         1.65            0
      -9.375          1.8            0
      -9.375         1.95            0
      -9.375          2.1            0
      -9.375         2.25            0
      -9.375          2.4            0
      -9.375         2.55            0
      -9.375          2.7            0
      -9.375         2.85            0
      -9.375            3            0
      -9.375         3.15            0
      -9.375          3.3            0
      -9.375         3.45            0
      -9.375          3.6            0
      -9.375         3.75            0
      -9.375          3.9            0
      -9.375         4.05            0
      -9.375          4.2            0
      -9.375         4.35            0
      -9.375          4.5            0
      -9.375         4.65            0
      -9.375          4.8            0
      -9.375         4.95            0
      -9.375          5.1            0
      -9.375         5.25            0
      -9.375          5.4            0
      -9.375         5.55            0
      -9.375          5.7            0
      -9.375         5.85            0
      -9.375            6            0
      -9.375         6.15            0
      -9.375          6.3            0
      -9.375         6.45            0
      -9.375          6.6            0
      -9.375         6.75            0
      -9.375          6.9            0
      -9.375         7.05            0
      -9.375          7.2            0
      -9.375         7.35            0

      -9.225         -7.5            0
      -9.225        -7.35            0
      -9.225         -7.2            0
      -9.225        -7.05            0
      -9.225         -6.9            0
      -9.225        -6.75            0
      -9.225         -6.6            0
      -9.225        -6.45            0
      -9.225         -6.3            0
      -9.225        -6.15            0
      -9.225           -6            0
      -9.225        -5.85            0
      -9.225         -5.7            0
      -9.225        -5.55            0
      -9.225         -5.4            0
      -9.225        -5.25            0
      -9.225         -5.1            0
      -9.225        -4.95            0
      -9.225         -4.8            0
      -9.225        -4.65            0
      -9.225         -4.5            0
      -9.225        -4.35            0
      -9.225         -4.2            0
      -9.225        -4.05            0
      -9.225         -3.9            0
      -9.225        -3.75            0
      -9.225         -3.6            0
      -9.225        -3.45            0
      -9.225         -3.3            0
      -9.225        -3.15            0
      -9.225           -3            0
      -9.225        -2.85            0
      -9.225         -2.7            0
      -9.225        -2.55            0
      -9.225         -2.4            0
      -9.225        -2.25            0
      -9.225         -2.1            0
      -9.225        -1.95            0
      -9.225         -1.8            0
      -9.225        -1.65            0
      -9.225         -1.5            0
      -9.225        -1.35            0
      -9.225         -1.2            0
      -9.225        -1.05            0
      -9.225         -0.9            0
      -9.225        -0.75            0
      -9.225         -0.6            0
      -9.225        -0.45            0
      -9.225         -0.3            0
      -9.225        -0.15            0
      -9.225 -1.78814e-07            0
      -9.225         0.15            0
      -9.225          0.3            0
      -9.225         0.45            0
      -9.225          0.6            0
      -9.225         0.75            0
      -9.225          0.9            0
      -9.225         1.05            0
      -9.225          1.2            0
      -9.225         1.35            0
      -9.225          1.5            0
      -9.225         1.65            0
      -9.225          1.8            0
      -9.225         1.95            0
      -9.225          2.1            0
      -9.225         2.25            0
      -9.225          2.4            0
      -9.225         2.55            0
      -9.225          2.7            0
      -9.225         2.85            0
      -9.225            3            0
      -9.225         3.15            0
      -9.225          3.3            0
      -9.225         3.45            0
      -9.225          3.6            0
      -9.225         3.75            0
      -9.225          3.9            0
      -9.225         4.05            0
      -9.225          4.2            0
      -9.225         4.35            0
      -9.225          4.5            0
      -9.225         4.65            0
      -9.225          4.8            0
      -9.225         4.95            0
      -9.225          5.1            0
      -9.225         5.25            0
      -9.225          5.4            0
      -9.225         5.55            0
      -9.225          5.7            0
      -9.225         5.85            0
      -9.225            6            0
      -9.225         6.15            0
      -9.225          6.3            0
      -9.225         6.45            0
      -9.225          6.6            0
      -9.225         6.75            0
      -9.225          6.9            0
      -9.225         7.05            0
      -9.225          7.2            0
      -9.225         7.35            0

      -9.075         -7.5            0
      -9.075        -7.35            0
      -9.075         -7.2            0
      -9.075        -7.05            0
      -9.075         -6.9            0
      -9.075        -6.75            0
      -9.075         -6.6            0
      -9.075        -6.45            0
      -9.075         -6.3            0
      -9.075        -6.15            0
      -9.075           -6            0
      -9.075        -5.85            0
      -9.075         -5.7            0
      -9.075        -5.55            0
      -9.075         -5.4            0
      -9.075        -5.25            0
      -9.075         -5.1            0
      -9.075        -4.95            0
      -9.075         -4.8            0
      -9.075        -4.65            0
      -9.075         -4.5            0
      -9.075        -4.35            0
      -9.075         -4.2            0
      -9.075        -4.05            0
      -9.075         -3.9            0
      -9.075        -3.75            0
      -9.075         -3.6            0
      -9.075        -3.45            0
      -9.075         -3.3            0
      -9.075        -3.15            0
      -9.075           -3            0
      -9.075        -2.85            0
      -9.075         -2.7            0
      -9.075        -2.55            0
      -9.075         -2.4            0
      -9.075        -2.25            0
      -9.075         -2.1            0
      -9.075        -1.95            0
      -9.075         -1.8            0
      -9.075        -1.65            0
      -9.075         -1.5            0
      -9.075        -1.35            0
      -9.075         -1.2            0
      -9.075        -1.05            0
      -9.075         -0.9            0
      -9.075        -0.75            0
      -9.075         -0.6            0
      -9.075        -0.45            0
      -9.075         -0.3            0
      -9.075        -0.15            0
      -9.075 -1.78814e-07            0
      -9.075         0.15            0
      -9.075          0.3            0
      -9.075         0.45            0
      -9.075          0.6            0
      -9.075         0.75            0
      -9.075          0.9            0
      -9.075         1.05            0
      -9.075          1.2            0
      -9.075         1.35            0
      -9.075          1.5            0
      -9.075         1.65            0
      -9.075          1.8            0
      -9.075         1.95            0
      -9.075          2.1            0
      -9.075         2.25            0
      -9.075          2.4            0
      -9.075         2.55            0
      -9.075          2.7            0
      -9.075         2.85            0
      -9.075            3            0
      -9.075         3.15            0
      -9.075          3.3            0
      -9.075         3.45            0
      -9.075          3.6            0
      -9.075         3.75            0
      -9.075          3.9            0
      -9.075         4.05            0
      -9.075          4.2            0
      -9.075         4.35            0
      -9.075          4.5            0
      -9.075         4.65            0
      -9.075          4.8            0
      -9.075         4.95            0
      -9.075          5.1            0
      -9.075         5.25            0
      -9.075          5.4            0
      -9.075         5.55            0
      -9.075          5.7            0
      -9.075         5.85            0
      -9.075            6            0
      -9.075         6.15            0
      -9.075          6.3            0
      -9.075         6.45            0
      -9.075          6.6            0
      -9.075         6.75            0
      -9.075          6.9            0
      -9.075         7.05            0
      -9.075          7.2            0
      -9.075         7.35            0

      -8.925         -7.5            0
      -8.925        -7.35            0
      -8.925         -7.2            0
      -8.925        -7.05            0
      -8.925         -6.9            0
      -8.925        -6.75            0
      -8.925         -6.6            0
      -8.925        -6.45            0
      -8.925         -6.3            0
      -8.925        -6.15            0
      -8.925           -6            0
      -8.925        -5.85            0
      -8.925         -5.7            0
      -8.925        -5.55            0
      -8.925         -5.4            0
      -8.925        -5.25            0
      -8.925         -5.1            0
      -8.925        -4.95            0
      -8.925         -4.8            0
      -8.925        -4.65            0
      -8.925         -4.5            0
      -8.925        -4.35            0
      -8.925         -4.2            0
      -8.925        -4.05            0
      -8.925         -3.9            0
      -8.925        -3.75            0
      -8.925         -3.6            0
      -8.925        -3.45            0
      -8.925         -3.3            0
      -8.925        -3.15            0
      -8.925           -3            0
      -8.925        -2.85            0
      -8.925         -2.7            0
      -8.925        -2.55            0
      -8.925         -2.4            0
      -8.925        -2.25            0
      -8.925         -2.1            0
      -8.925        -1.95            0
      -8.925         -1.8            0
      -8.925        -1.65            0
      -8.925         -1.5            0
      -8.925        -1.35            0
      -8.925         -1.2            0
      -8.925        -1.05            0
      -8.925         -0.9            0
      -8.925        -0.75            0
      -8.925         -0.6            0
      -8.925        -0.45            0
      -8.925         -0.3            0
      -8.925        -0.15            0
      -8.925 -1.78814e-07            0
      -8.925         0.15            0
      -8.925          0.3            0
      -8.925         0.45            0
      -8.925          0.6            0
      -8.925         0.75            0
      -8.925          0.9            0
      -8.925         1.05            0
      -8.925          1.2            0
      -8.925         1.35            0
      -8.925          1.5            0
      -8.925         1.65            0
      -8.925          1.8            0
      -8.925         1.95            0
      -8.925          2.1            0
      -8.925         2.25            0
      -8.925          2.4            0
      -8.925         2.55            0
      -8.925          2.7            0
      -8.925         2.85            0
      -8.925            3            0
      -8.925         3.15            0
      -8.925          3.3            0
      -8.925         3.45            0
      -8.925          3.6            0
      -8.925         3.75            0
      -8.925          3.9            0
      -8.925         4.05            0
      -8.925          4.2            0
      -8.925         4.35            0
      -8.925          4.5            0
      -8.925         4.65            0
      -8.925          4.8            0
      -8.925         4.95            0
      -8.925          5.1            0
      -8.925         5.25            0
      -8.925          5.4            0
      -8.925         5.55            0
      -8.925          5.7            0
      -8.925         5.85            0
      -8.925            6            0
      -8.925         6.15            0
      -8.925          6.3            0
      -8.925         6.45            0
      -8.925          6.6            0
      -8.925         6.75            0
      -8.925          6.9            0
      -8.925         7.05            0
      -8.925          7.2            0
      -8.925         7.35            0

      -8.775         -7.5            0
      -8.775        -7.35            0
      -8.775         -7.2            0
      -8.775        -7.05            0
      -8.775         -6.9            0
      -8.775        -6.75            0
      -8.775         -6.6            0
      -8.775        -6.45            0
      -8.775         -6.3            0
      -8.775        -6.15            0
      -8.775           -6            0
      -8.775        -5.85            0
      -8.775         -5.7            0
      -8.775        -5.55            0
      -8.775         -5.4            0
      -8.775        -5.25            0
      -8.775         -5.1            0
      -8.775        -4.95            0
      -8.775         -4.8            0
      -8.775        -4.65            0
      -8.775         -4.5            0
      -8.775        -4.35            0
      -8.775         -4.2            0
      -8.775        -4.05            0
      -8.775         -3.9            0
      -8.775        -3.75            0
      -8.775         -3.6            0
      -8.775        -3.45            0
      -8.775         -3.3            0
      -8.775        -3.15            0
      -8.775           -3            0
      -8.775        -2.85            0
      -8.775         -2.7            0
      -8.775        -2.55            0
      -8.775         -2.4            0
      -8.775        -2.25            0
      -8.775         -2.1            0
      -8.775        -1.95            0
      -8.775         -1.8            0
      -8.775        -1.65            0
      -8.775         -1.5            0
      -8.775        -1.35            0
      -8.775         -1.2            0
      -8.775        -1.05            0
      -8.775         -0.9            0
      -8.775        -0.75            0
      -8.775         -0.6            0
      -8.775        -0.45            0
      -8.775         -0.3            0
      -8.775        -0.15            0
      -8.775 -1.78814e-07            0
      -8.775         0.15            0
      -8.775          0.3            0
      -8.775         0.45            0
      -8.775          0.6            0
      -8.775         0.75            0
      -8.775          0.9            0
      -8.775         1.05            0
      -8.775          1.2            0
      -8.775         1.35            0
      -8.775          1.5            0
      -8.775         1.65            0
      -8.775          1.8            0
      -8.775         1.95            0
      -8.775          2.1            0
      -8.775         2.25            0
      -8.775          2.4            0
      -8.775         2.55            0
      -8.775          2.7            0
      -8.775         2.85            0
      -8.775            3            0
      -8.775         3.15            0
      -8.775          3.3            0
      -8.775         3.45            0
      -8.775          3.6            0
      -8.775         3.75            0
      -8.775          3.9            0
      -8.775         4.05            0
      -8.775          4.2            0
      -8.775         4.35            0
      -8.775          4.5            0
      -8.775         4.65            0
      -8.775          4.8            0
      -8.775         4.95            0
      -8.775          5.1            0
      -8.775         5.25            0
      -8.775          5.4            0
      -8.775         5.55            0
      -8.775          5.7            0
      -8.775         5.85            0
      -8.775            6            0
      -8.775         6.15            0
      -8.775          6.3            0
      -8.775         6.45            0
      -8.775          6.6            0
      -8.775         6.75            0
      -8.775          6.9            0
      -8.775         7.05            0
      -8.775          7.2            0
      -8.775         7.35            0

      -8.625         -7.5            0
      -8.625        -7.35            0
      -8.625         -7.2            0
      -8.625        -7.05            0
      -8.625         -6.9            0
      -8.625        -6.75            0
      -8.625         -6.6            0
      -8.625        -6.45            0
      -8.625         -6.3            0
      -8.625        -6.15            0
      -8.625           -6            0
      -8.625        -5.85            0
      -8.625         -5.7            0
      -8.625        -5.55            0
      -8.625         -5.4            0
      -8.625        -5.25            0
      -8.625         -5.1            0
      -8.625        -4.95            0
      -8.625         -4.8            0
      -8.625        -4.65            0
      -8.625         -4.5            0
      -8.625        -4.35            0
      -8.625         -4.2            0
      -8.625        -4.05            0
      -8.625         -3.9            0
      -8.625        -3.75            0
      -8.625         -3.6            0
      -8.625        -3.45            0
      -8.625         -3.3            0
      -8.625        -3.15            0
      -8.625           -3            0
      -8.625        -2.85            0
      -8.625         -2.7            0
      -8.625        -2.55            0
      -8.625         -2.4            0
      -8.625        -2.25            0
      -8.625         -2.1            0
      -8.625        -1.95            0
      -8.625         -1.8            0
      -8.625        -1.65            0
      -8.625         -1.5            0
      -8.625        -1.35            0
      -8.625         -1.2            0
      -8.625        -1.05            0
      -8.625         -0.9            0
      -8.625        -0.75            0
      -8.625         -0.6            0
      -8.625        -0.45            0
      -8.625         -0.3            0
      -8.625        -0.15            0
      -8.625 -1.78814e-07            0
      -8.625         0.15            0
      -8.625          0.3            0
      -8.625         0.45            0
      -8.625          0.6            0
      -8.625         0.75            0
      -8.625          0.9            0
      -8.625         1.05            0
      -8.625          1.2            0
      -8.625         1.35            0
      -8.625          1.5            0
      -8.625         1.65            0
      -8.625          1.8            0
      -8.625         1.95            0
      -8.625          2.1            0
      -8.625         2.25            0
      -8.625          2.4            0
      -8.625         2.55            0
      -8.625          2.7            0
      -8.625         2.85            0
      -8.625            3            0
      -8.625         3.15            0
      -8.625          3.3            0
      -8.625         3.45            0
      -8.625          3.6            0
      -8.625         3.75            0
      -8.625          3.9            0
      -8.625         4.05            0
      -8.625          4.2            0
      -8.625         4.35            0
      -8.625          4.5            0
      -8.625         4.65            0
      -8.625          4.8            0
      -8.625         4.95            0
      -8.625          5.1            0
      -8.625         5.25            0
      -8.625          5.4            0
      -8.625         5.55            0
      -8.625          5.7            0
      -8.625         5.85            0
      -8.625            6            0
      -8.625         6.15            0
      -8.625          6.3            0
      -8.625         6.45            0
      -8.625          6.6            0
      -8.625         6.75            0
      -8.625          6.9            0
      -8.625         7.05            0
      -8.625          7.2            0
      -8.625         7.35            0

      -8.475         -7.5            0
      -8.475        -7.35            0
      -8.475         -7.2            0
      -8.475        -7.05            0
      -8.475         -6.9            0
      -8.475        -6.75            0
      -8.475         -6.6            0
      -8.475        -6.45            0
      -8.475         -6.3            0
      -8.475        -6.15            0
      -8.475           -6            0
      -8.475        -5.85            0
      -8.475         -5.7            0
      -8.475        -5.55            0
      -8.475         -5.4            0
      -8.475        -5.25            0
      -8.475         -5.1            0
      -8.475        -4.95            0
      -8.475         -4.8            0
      -8.475        -4.65            0
      -8.475         -4.5            0
      -8.475        -4.35            0
      -8.475         -4.2            0
      -8.475        -4.05            0
      -8.475         -3.9            0
      -8.475        -3.75            0
      -8.475         -3.6            0
      -8.475        -3.45            0
      -8.475         -3.3            0
      -8.475        -3.15            0
      -8.475           -3            0
      -8.475        -2.85            0
      -8.475         -2.7            0
      -8.475        -2.55            0
      -8.475         -2.4            0
      -8.475        -2.25            0
      -8.475         -2.1            0
      -8.475        -1.95            0
      -8.475         -1.8            0
      -8.475        -1.65            0
      -8.475         -1.5            0
      -8.475        -1.35            0
      -8.475         -1.2            0
      -8.475        -1.05            0
      -8.475         -0.9            0
      -8.475        -0.75            0
      -8.475         -0.6            0
      -8.475        -0.45            0
      -8.475         -0.3            0
      -8.475        -0.15            0
      -8.475 -1.78814e-07            0
      -8.475         0.15            0
      -8.475          0.3            0
      -8.475         0.45            0
      -8.475          0.6            0
      -8.475         0.75            0
      -8.475          0.9            0
      -8.475         1.05            0
      -8.475          1.2            0
      -8.475         1.35            0
      -8.475          1.5            0
      -8.475         1.65            0
      -8.475          1.8            0
      -8.475         1.95            0
      -8.475          2.1            0
      -8.475         2.25            0
      -8.475          2.4            0
      -8.475         2.55            0
      -8.475          2.7            0
      -8.475         2.85            0
      -8.475            3            0
      -8.475         3.15            0
      -8.475          3.3            0
      -8.475         3.45            0
      -8.475          3.6            0
      -8.475         3.75            0
      -8.475          3.9            0
      -8.475         4.05            0
      -8.475          4.2            0
      -8.475         4.35            0
      -8.475          4.5            0
      -8.475         4.65            0
      -8.475          4.8            0
      -8.475         4.95            0
      -8.475          5.1            0
      -8.475         5.25            0
      -8.475          5.4            0
      -8.475         5.55            0
      -8.475          5.7            0
      -8.475         5.85            0
      -8.475            6            0
      -8.475         6.15            0
      -8.475          6.3            0
      -8.475         6.45            0
      -8.475          6.6            0
      -8.475         6.75            0
      -8.475          6.9            0
      -8.475         7.05            0
      -8.475          7.2            0
      -8.475         7.35            0

      -8.325         -7.5            0
      -8.325        -7.35            0
      -8.325         -7.2            0
      -8.325        -7.05            0
      -8.325         -6.9            0
      -8.325        -6.75            0
      -8.325         -6.6            0
      -8.325        -6.45            0
      -8.325         -6.3            0
      -8.325        -6.15            0
      -8.325           -6            0
      -8.325        -5.85            0
      -8.325         -5.7            0
      -8.325        -5.55            0
      -8.325         -5.4            0
      -8.325        -5.25            0
      -8.325         -5.1            0
      -8.325        -4.95            0
      -8.325         -4.8            0
      -8.325        -4.65            0
      -8.325         -4.5            0
      -8.325        -4.35            0
      -8.325         -4.2            0
      -8.325        -4.05            0
      -8.325         -3.9            0
      -8.325        -3.75            0
      -8.325         -3.6            0
      -8.325        -3.45            0
      -8.325         -3.3            0
      -8.325        -3.15            0
      -8.325           -3            0
      -8.325        -2.85            0
      -8.325         -2.7            0
      -8.325        -2.55            0
      -8.325         -2.4            0
      -8.325        -2.25            0
      -8.325         -2.1            0
      -8.325        -1.95            0
      -8.325         -1.8            0
      -8.325        -1.65            0
      -8.325         -1.5            0
      -8.325        -1.35            0
      -8.325         -1.2            0
      -8.325        -1.05            0
      -8.325         -0.9            0
      -8.325        -0.75            0
      -8.325         -0.6            0
      -8.325        -0.45            0
      -8.325         -0.3            0
      -8.325        -0.15            0
      -8.325 -1.78814e-07            0
      -8.325         0.15            0
      -8.325          0.3            0
      -8.325         0.45            0
      -8.325          0.6            0
      -8.325         0.75            0
      -8.325          0.9            0
      -8.325         1.05            0
      -8.325          1.2            0
      -8.325         1.35            0
      -8.325          1.5            0
      -8.325         1.65            0
      -8.325          1.8            0
      -8.325         1.95            0
      -8.325          2.1            0
      -8.325         2.25            0
      -8.325          2.4            0
      -8.325         2.55            0
      -8.325          2.7            0
      -8.325         2.85            0
      -8.325            3            0
      -8.325         3.15            0
      -8.325          3.3            0
      -8.325         3.45            0
      -8.325          3.6            0
      -8.325         3.75            0
      -8.325          3.9            0
      -8.325         4.05            0
      -8.325          4.2            0
      -8.325         4.35            0
      -8.325          4.5            0
      -8.325         4.65            0
      -8.325          4.8            0
      -8.325         4.95            0
      -8.325          5.1            0
      -8.325         5.25            0
      -8.325          5.4            0
      -8.325         5.55            0
      -8.325          5.7            0
      -8.325         5.85            0
      -8.325            6            0
      -8.325         6.15            0
      -8.325          6.3            0
      -8.325         6.45            0
      -8.325          6.6            0
      -8.325         6.75            0
      -8.325          6.9            0
      -8.325         7.05            0
      -8.325          7.2            0
      -8.325         7.35            0

      -8.175         -7.5            0
      -8.175        -7.35            0
      -8.175         -7.2            0
      -8.175        -7.05            0
      -8.175         -6.9            0
      -8.175        -6.75            0
      -8.175         -6.6            0
      -8.175        -6.45            0
      -8.175         -6.3            0
      -8.175        -6.15            0
      -8.175           -6            0
      -8.175        -5.85            0
      -8.175         -5.7            0
      -8.175        -5.55            0
      -8.175         -5.4            0
      -8.175        -5.25            0
      -8.175         -5.1            0
      -8.175        -4.95            0
      -8.175         -4.8            0
      -8.175        -4.65            0
      -8.175         -4.5            0
      -8.175        -4.35            0
      -8.175         -4.2            0
      -8.175        -4.05            0
      -8.175         -3.9            0
      -8.175        -3.75            0
      -8.175         -3.6            0
      -8.175        -3.45            0
      -8.175         -3.3            0
      -8.175        -3.15            0
      -8.175           -3            0
      -8.175        -2.85            0
      -8.175         -2.7            0
      -8.175        -2.55            0
      -8.175         -2.4            0
      -8.175        -2.25            0
      -8.175         -2.1            0
      -8.175        -1.95            0
      -8.175         -1.8            0
      -8.175        -1.65            0
      -8.175         -1.5            0
      -8.175        -1.35            0
      -8.175         -1.2            0
      -8.175        -1.05            0
      -8.175         -0.9            0
      -8.175        -0.75            0
      -8.175         -0.6            0
      -8.175        -0.45            0
      -8.175         -0.3            0
      -8.175        -0.15            0
      -8.175 -1.78814e-07            0
      -8.175         0.15            0
      -8.175          0.3            0
      -8.175         0.45            0
      -8.175          0.6            0
      -8.175         0.75            0
      -8.175          0.9            0
      -8.175         1.05            0
      -8.175          1.2            0
      -8.175         1.35            0
      -8.175          1.5            0
      -8.175         1.65            0
      -8.175          1.8            0
      -8.175         1.95            0
      -8.175          2.1            0
      -8.175         2.25            0
      -8.175          2.4            0
      -8.175         2.55            0
      -8.175          2.7            0
      -8.175         2.85            0
      -8.175            3            0
      -8.175         3.15            0
      -8.175          3.3            0
      -8.175         3.45            0
      -8.175          3.6            0
      -8.175         3.75            0
      -8.175          3.9            0
      -8.175         4.05            0
      -8.175          4.2            0
      -8.175         4.35            0
      -8.175          4.5            0
      -8.175         4.65            0
      -8.175          4.8            0
      -8.175         4.95            0
      -8.175          5.1            0
      -8.175         5.25            0
      -8.175          5.4            0
      -8.175         5.55            0
      -8.175          5.7            0
      -8.175         5.85            0
      -8.175            6            0
      -8.175         6.15            0
      -8.175          6.3            0
      -8.175         6.45            0
      -8.175          6.6            0
      -8.175         6.75            0
      -8.175          6.9            0
      -8.175         7.05            0
      -8.175          7.2            0
      -8.175         7.35            0

      -8.025         -7.5            0
      -8.025        -7.35            0
      -8.025         -7.2            0
      -8.025        -7.05            0
      -8.025         -6.9            0
      -8.025        -6.75            0
      -8.025         -6.6            0
      -8.025        -6.45            0
      -8.025         -6.3            0
      -8.025        -6.15            0
      -8.025           -6            0
      -8.025        -5.85            0
      -8.025         -5.7            0
      -8.025        -5.55            0
      -8.025         -5.4            0
      -8.025        -5.25            0
      -8.025         -5.1            0
      -8.025        -4.95            0
      -8.025         -4.8            0
      -8.025        -4.65            0
      -8.025         -4.5            0
      -8.025        -4.35            0
      -8.025         -4.2            0
      -8.025        -4.05            0
      -8.025         -3.9            0
      -8.025        -3.75            0
      -8.025         -3.6            0
      -8.025        -3.45            0
      -8.025         -3.3            0
      -8.025        -3.15            0
      -8.025           -3            0
      -8.025        -2.85            0
      -8.025         -2.7            0
      -8.025        -2.55            0
      -8.025         -2.4            0
      -8.025        -2.25            0
      -8.025         -2.1            0
      -8.025        -1.95            0
      -8.025         -1.8            0
      -8.025        -1.65            0
      -8.025         -1.5            0
      -8.025        -1.35            0
      -8.025         -1.2            0
      -8.025        -1.05            0
      -8.025         -0.9            0
      -8.025        -0.75            0
      -8.025         -0.6            0
      -8.025        -0.45            0
      -8.025         -0.3            0
      -8.025        -0.15            0
      -8.025 -1.78814e-07            0
      -8.025         0.15            0
      -8.025          0.3            0
      -8.025         0.45            0
      -8.025          0.6            0
      -8.025         0.75            0
      -8.025          0.9            0
      -8.025         1.05            0
      -8.025          1.2            0
      -8.025         1.35            0
      -8.025          1.5            0
      -8.025         1.65            0
      -8.025          1.8            0
      -8.025         1.95            0
      -8.025          2.1            0
      -8.025         2.25            0
      -8.025          2.4            0
      -8.025         2.55            0
      -8.025          2.7            0
      -8.025         2.85            0
      -8.025            3            0
      -8.025         3.15            0
      -8.025          3.3            0
      -8.025         3.45            0
      -8.025          3.6            0
      -8.025         3.75            0
      -8.025          3.9            0
      -8.025         4.05            0
      -8.025          4.2            0
      -8.025         4.35            0
      -8.025          4.5            0
      -8.025         4.65            0
      -8.025          4.8            0
      -8.025         4.95            0
      -8.025          5.1            0
      -8.025         5.25            0
      -8.025          5.4            0
      -8.025         5.55            0
      -8.025          5.7            0
      -8.025         5.85            0
      -8.025            6            0
      -8.025         6.15            0
      -8.025          6.3            0
      -8.025         6.45            0
      -8.025          6.6            0
      -8.025         6.75            0
      -8.025          6.9            0
      -8.025         7.05            0
      -8.025          7.2            0
      -8.025         7.35            0

      -7.875         -7.5            0
      -7.875        -7.35            0
      -7.875         -7.2            0
      -7.875        -7.05            0
      -7.875         -6.9            0
      -7.875        -6.75            0
      -7.875         -6.6            0
      -7.875        -6.45            0
      -7.875         -6.3            0
      -7.875        -6.15            0
      -7.875           -6            0
      -7.875        -5.85            0
      -7.875         -5.7            0
      -7.875        -5.55            0
      -7.875         -5.4            0
      -7.875        -5.25            0
      -7.875         -5.1            0
      -7.875        -4.95            0
      -7.875         -4.8            0
      -7.875        -4.65            0
      -7.875         -4.5            0
      -7.875        -4.35            0
      -7.875         -4.2            0
      -7.875        -4.05            0
      -7.875         -3.9            0
      -7.875        -3.75            0
      -7.875         -3.6            0
      -7.875        -3.45            0
      -7.875         -3.3            0
      -7.875        -3.15            0
      -7.875           -3            0
      -7.875        -2.85            0
      -7.875         -2.7            0
      -7.875        -2.55            0
      -7.875         -2.4            0
      -7.875        -2.25            0
      -7.875         -2.1            0
      -7.875        -1.95            0
      -7.875         -1.8            0
      -7.875        -1.65            0
      -7.875         -1.5            0
      -7.875        -1.35            0
      -7.875         -1.2            0
      -7.875        -1.05            0
      -7.875         -0.9            0
      -7.875        -0.75            0
      -7.875         -0.6            0
      -7.875        -0.45            0
      -7.875         -0.3            0
      -7.875        -0.15            0
      -7.875 -1.78814e-07            0
      -7.875         0.15            0
      -7.875          0.3            0
      -7.875         0.45            0
      -7.875          0.6            0
      -7.875         0.75            0
      -7.875          0.9            0
      -7.875         1.05            0
      -7.875          1.2            0
      -7.875         1.35            0
      -7.875          1.5            0
      -7.875         1.65            0
      -7.875          1.8            0
      -7.875         1.95            0
      -7.875          2.1            0
      -7.875         2.25            0
      -7.875          2.4            0
      -7.875         2.55            0
      -7.875          2.7            0
      -7.875         2.85            0
      -7.875            3            0
      -7.875         3.15            0
      -7.875          3.3            0
      -7.875         3.45            0
      -7.875          3.6            0
      -7.875         3.75            0
      -7.875          3.9            0
      -7.875         4.05            0
      -7.875          4.2            0
      -7.875         4.35            0
      -7.875          4.5            0
      -7.875         4.65            0
      -7.875          4.8            0
      -7.875         4.95            0
      -7.875          5.1            0
      -7.875         5.25            0
      -7.875          5.4            0
      -7.875         5.55            0
      -7.875          5.7            0
      -7.875         5.85            0
      -7.875            6            0
      -7.875         6.15            0
      -7.875          6.3            0
      -7.875         6.45            0
      -7.875          6.6            0
      -7.875         6.75            0
      -7.875          6.9            0
      -7.875         7.05            0
      -7.875          7.2            0
      -7.875         7.35            0

      -7.725         -7.5            0
      -7.725        -7.35            0
      -7.725         -7.2            0
      -7.725        -7.05            0
      -7.725         -6.9            0
      -7.725        -6.75            0
      -7.725         -6.6            0
      -7.725        -6.45            0
      -7.725         -6.3            0
      -7.725        -6.15            0
      -7.725           -6            0
      -7.725        -5.85            0
      -7.725         -5.7            0
      -7.725        -5.55            0
      -7.725         -5.4            0
      -7.725        -5.25            0
      -7.725         -5.1            0
      -7.725        -4.95            0
      -7.725         -4.8            0
      -7.725        -4.65            0
      -7.725         -4.5            0
      -7.725        -4.35            0
      -7.725         -4.2            0
      -7.725        -4.05            0
      -7.725         -3.9            0
      -7.725        -3.75            0
      -7.725         -3.6            0
      -7.725        -3.45            0
      -7.725         -3.3            0
      -7.725        -3.15            0
      -7.725           -3            0
      -7.725        -2.85            0
      -7.725         -2.7            0
      -7.725        -2.55            0
      -7.725         -2.4            0
      -7.725        -2.25            0
      -7.725         -2.1            0
      -7.725        -1.95            0
      -7.725         -1.8            0
      -7.725        -1.65            0
      -7.725         -1.5            0
      -7.725        -1.35            0
      -7.725         -1.2            0
      -7.725        -1.05            0
      -7.725         -0.9            0
      -7.725        -0.75            0
      -7.725         -0.6            0
      -7.725        -0.45            0
      -7.725         -0.3            0
      -7.725        -0.15            0
      -7.725 -1.78814e-07            0
      -7.725         0.15            0
      -7.725          0.3            0
      -7.725         0.45            0
      -7.725          0.6            0
      -7.725         0.75            0
      -7.725          0.9            0
      -7.725         1.05            0
      -7.725          1.2            0
      -7.725         1.35            0
      -7.725          1.5            0
      -7.725         1.65            0
      -7.725          1.8            0
      -7.725         1.95            0
      -7.725          2.1            0
      -7.725         2.25            0
      -7.725          2.4            0
      -7.725         2.55            0
      -7.725          2.7            0
      -7.725         2.85            0
      -7.725            3            0
      -7.725         3.15            0
      -7.725          3.3            0
      -7.725         3.45            0
      -7.725          3.6            0
      -7.725         3.75            0
      -7.725          3.9            0
      -7.725         4.05            0
      -7.725          4.2            0
      -7.725         4.35            0
      -7.725          4.5            0
      -7.725         4.65            0
      -7.725          4.8            0
      -7.725         4.95            0
      -7.725          5.1            0
      -7.725         5.25            0
      -7.725          5.4            0
      -7.725         5.55            0
      -7.725          5.7            0
      -7.725         5.85            0
      -7.725            6            0
      -7.725         6.15            0
      -7.725          6.3            0
      -7.725         6.45            0
      -7.725          6.6            0
      -7.725         6.75            0
      -7.725          6.9            0
      -7.725         7.05            0
      -7.725          7.2            0
      -7.725         7.35            0

      -7.575         -7.5            0
      -7.575        -7.35            0
      -7.575         -7.2            0
      -7.575        -7.05            0
      -7.575         -6.9            0
      -7.575        -6.75            0
      -7.575         -6.6            0
      -7.575        -6.45            0
      -7.575         -6.3            0
      -7.575        -6.15            0
      -7.575           -6            0
      -7.575        -5.85            0
      -7.575         -5.7            0
      -7.575        -5.55            0
      -7.575         -5.4            0
      -7.575        -5.25            0
      -7.575         -5.1            0
      -7.575        -4.95            0
      -7.575         -4.8            0
      -7.575        -4.65            0
      -7.575         -4.5            0
      -7.575        -4.35            0
      -7.575         -4.2            0
      -7.575        -4.05            0
      -7.575         -3.9            0
      -7.575        -3.75            0
      -7.575         -3.6            0
      -7.575        -3.45            0
      -7.575         -3.3            0
      -7.575        -3.15            0
      -7.575           -3            0
      -7.575        -2.85            0
      -7.575         -2.7            0
      -7.575        -2.55            0
      -7.575         -2.4            0
      -7.575        -2.25            0
      -7.575         -2.1            0
      -7.575        -1.95            0
      -7.575         -1.8            0
      -7.575        -1.65            0
      -7.575         -1.5            0
      -7.575        -1.35            0
      -7.575         -1.2            0
      -7.575        -1.05            0
      -7.575         -0.9            0
      -7.575        -0.75            0
      -7.575         -0.6            0
      -7.575        -0.45            0
      -7.575         -0.3            0
      -7.575        -0.15            0
      -7.575 -1.78814e-07            0
      -7.575         0.15            0
      -7.575          0.3            0
      -7.575         0.45            0
      -7.575          0.6            0
      -7.575         0.75            0
      -7.575          0.9            0
      -7.575         1.05            0
      -7.575          1.2            0
      -7.575         1.35            0
      -7.575          1.5            0
      -7.575         1.65            0
      -7.575          1.8            0
      -7.575         1.95            0
      -7.575          2.1            0
      -7.575         2.25            0
      -7.575          2.4            0
      -7.575         2.55            0
      -7.575          2.7            0
      -7.575         2.85            0
      -7.575            3            0
      -7.575         3.15            0
      -7.575          3.3            0
      -7.575         3.45            0
      -7.575          3.6            0
      -7.575         3.75            0
      -7.575          3.9            0
      -7.575         4.05            0
      -7.575          4.2            0
      -7.575         4.35            0
      -7.575          4.5            0
      -7.575         4.65            0
      -7.575          4.8            0
      -7.575         4.95            0
      -7.575          5.1            0
      -7.575         5.25            0
      -7.575          5.4            0
      -7.575         5.55            0
      -7.575          5.7            0
      -7.575         5.85            0
      -7.575            6            0
      -7.575         6.15            0
      -7.575          6.3            0
      -7.575         6.45            0
      -7.575          6.6            0
      -7.575         6.75            0
      -7.575          6.9            0
      -7.575         7.05            0
      -7.575          7.2            0
      -7.575         7.35            0

      -7.425         -7.5            0
      -7.425        -7.35            0
      -7.425         -7.2            0
      -7.425        -7.05            0
      -7.425         -6.9            0
      -7.425        -6.75            0
      -7.425         -6.6            0
      -7.425        -6.45            0
      -7.425         -6.3            0
      -7.425        -6.15            0
      -7.425           -6            0
      -7.425        -5.85            0
      -7.425         -5.7            0
      -7.425        -5.55            0
      -7.425         -5.4            0
      -7.425        -5.25            0
      -7.425         -5.1            0
      -7.425        -4.95            0
      -7.425         -4.8            0
      -7.425        -4.65            0
      -7.425         -4.5            0
      -7.425        -4.35            0
      -7.425         -4.2            0
      -7.425        -4.05            0
      -7.425         -3.9            0
      -7.425        -3.75            0
      -7.425         -3.6            0
      -7.425        -3.45            0
      -7.425         -3.3            0
      -7.425        -3.15            0
      -7.425           -3            0
      -7.425        -2.85            0
      -7.425         -2.7            0
      -7.425        -2.55            0
      -7.425         -2.4            0
      -7.425        -2.25            0
      -7.425         -2.1            0
      -7.425        -1.95            0
      -7.425         -1.8            0
      -7.425        -1.65            0
      -7.425         -1.5            0
      -7.425        -1.35            0
      -7.425         -1.2            0
      -7.425        -1.05            0
      -7.425         -0.9            0
      -7.425        -0.75            0
      -7.425         -0.6            0
      -7.425        -0.45            0
      -7.425         -0.3            0
      -7.425        -0.15            0
      -7.425 -1.78814e-07            0
      -7.425         0.15            0
      -7.425          0.3            0
      -7.425         0.45            0
      -7.425          0.6            0
      -7.425         0.75            0
      -7.425          0.9            0
      -7.425         1.05            0
      -7.425          1.2            0
      -7.425         1.35            0
      -7.425          1.5            0
      -7.425         1.65            0
      -7.425          1.8            0
      -7.425         1.95            0
      -7.425          2.1            0
      -7.425         2.25            0
      -7.425          2.4            0
      -7.425         2.55            0
      -7.425          2.7            0
      -7.425         2.85            0
      -7.425            3            0
      -7.425         3.15            0
      -7.425          3.3            0
      -7.425         3.45            0
      -7.425          3.6            0
      -7.425         3.75            0
      -7.425          3.9            0
      -7.425         4.05            0
      -7.425          4.2            0
      -7.425         4.35            0
      -7.425          4.5            0
      -7.425         4.65            0
      -7.425          4.8            0
      -7.425         4.95            0
      -7.425          5.1            0
      -7.425         5.25            0
      -7.425          5.4            0
      -7.425         5.55            0
      -7.425          5.7            0
      -7.425         5.85            0
      -7.425            6            0
      -7.425         6.15            0
      -7.425          6.3            0
      -7.425         6.45            0
      -7.425          6.6            0
      -7.425         6.75            0
      -7.425          6.9            0
      -7.425         7.05            0
      -7.425          7.2            0
      -7.425         7.35            0

      -7.275         -7.5            0
      -7.275        -7.35            0
      -7.275         -7.2            0
      -7.275        -7.05            0
      -7.275         -6.9            0
      -7.275        -6.75            0
      -7.275         -6.6            0
      -7.275        -6.45            0
      -7.275         -6.3            0
      -7.275        -6.15            0
      -7.275           -6            0
      -7.275        -5.85            0
      -7.275         -5.7            0
      -7.275        -5.55            0
      -7.275         -5.4            0
      -7.275        -5.25            0
      -7.275         -5.1            0
      -7.275        -4.95            0
      -7.275         -4.8            0
      -7.275        -4.65            0
      -7.275         -4.5            0
      -7.275        -4.35            0
      -7.275         -4.2            0
      -7.275        -4.05            0
      -7.275         -3.9            0
      -7.275        -3.75            0
      -7.275         -3.6            0
      -7.275        -3.45            0
      -7.275         -3.3            0
      -7.275        -3.15            0
      -7.275           -3            0
      -7.275        -2.85            0
      -7.275         -2.7            0
      -7.275        -2.55            0
      -7.275         -2.4            0
      -7.275        -2.25            0
      -7.275         -2.1            0
      -7.275        -1.95            0
      -7.275         -1.8            0
      -7.275        -1.65            0
      -7.275         -1.5            0
      -7.275        -1.35            0
      -7.275         -1.2            0
      -7.275        -1.05            0
      -7.275         -0.9            0
      -7.275        -0.75            0
      -7.275         -0.6            0
      -7.275        -0.45            0
      -7.275         -0.3            0
      -7.275        -0.15            0
      -7.275 -1.78814e-07            0
      -7.275         0.15            0
      -7.275          0.3            0
      -7.275         0.45            0
      -7.275          0.6            0
      -7.275         0.75            0
      -7.275          0.9            0
      -7.275         1.05            0
      -7.275          1.2            0
      -7.275         1.35            0
      -7.275          1.5            0
      -7.275         1.65            0
      -7.275          1.8            0
      -7.275         1.95            0
      -7.275          2.1            0
      -7.275         2.25            0
      -7.275          2.4            0
      -7.275         2.55            0
      -7.275          2.7            0
      -7.275         2.85            0
      -7.275            3            0
      -7.275         3.15            0
      -7.275          3.3            0
      -7.275         3.45            0
      -7.275          3.6            0
      -7.275         3.75            0
      -7.275          3.9            0
      -7.275         4.05            0
      -7.275          4.2            0
      -7.275         4.35            0
      -7.275          4.5            0
      -7.275         4.65            0
      -7.275          4.8            0
      -7.275         4.95            0
      -7.275          5.1            0
      -7.275         5.25            0
      -7.275          5.4            0
      -7.275         5.55            0
      -7.275          5.7            0
      -7.275         5.85            0
      -7.275            6            0
      -7.275         6.15            0
      -7.275          6.3            0
      -7.275         6.45            0
      -7.275          6.6            0
      -7.275         6.75            0
      -7.275          6.9            0
      -7.275         7.05            0
      -7.275          7.2            0
      -7.275         7.35            0

      -7.125         -7.5            0
      -7.125        -7.35            0
      -7.125         -7.2            0
      -7.125        -7.05            0
      -7.125         -6.9            0
      -7.125        -6.75            0
      -7.125         -6.6            0
      -7.125        -6.45            0
      -7.125         -6.3            0
      -7.125        -6.15            0
      -7.125           -6            0
      -7.125        -5.85            0
      -7.125         -5.7            0
      -7.125        -5.55            0
      -7.125         -5.4            0
      -7.125        -5.25            0
      -7.125         -5.1            0
      -7.125        -4.95            0
      -7.125         -4.8            0
      -7.125        -4.65            0
      -7.125         -4.5            0
      -7.125        -4.35            0
      -7.125         -4.2            0
      -7.125        -4.05            0
      -7.125         -3.9            0
      -7.125        -3.75            0
      -7.125         -3.6            0
      -7.125        -3.45            0
      -7.125         -3.3            0
      -7.125        -3.15            0
      -7.125           -3            0
      -7.125        -2.85            0
      -7.125         -2.7            0
      -7.125        -2.55            0
      -7.125         -2.4            0
      -7.125        -2.25            0
      -7.125         -2.1            0
      -7.125        -1.95            0
      -7.125         -1.8            0
      -7.125        -1.65            0
      -7.125         -1.5            0
      -7.125        -1.35            0
      -7.125         -1.2            0
      -7.125        -1.05            0
      -7.125         -0.9            0
      -7.125        -0.75            0
      -7.125         -0.6            0
      -7.125        -0.45            0
      -7.125         -0.3            0
      -7.125        -0.15            0
      -7.125 -1.78814e-07            0
      -7.125         0.15            0
      -7.125          0.3            0
      -7.125         0.45            0
      -7.125          0.6            0
      -7.125         0.75            0
      -7.125          0.9            0
      -7.125         1.05            0
      -7.125          1.2            0
      -7.125         1.35            0
      -7.125          1.5            0
      -7.125         1.65            0
      -7.125          1.8            0
      -7.125         1.95            0
      -7.125          2.1            0
      -7.125         2.25            0
      -7.125          2.4            0
      -7.125         2.55            0
      -7.125          2.7            0
      -7.125         2.85            0
      -7.125            3            0
      -7.125         3.15            0
      -7.125          3.3            0
      -7.125         3.45            0
      -7.125          3.6            0
      -7.125         3.75            0
      -7.125          3.9            0
      -7.125         4.05            0
      -7.125          4.2            0
      -7.125         4.35            0
      -7.125          4.5            0
      -7.125         4.65            0
      -7.125          4.8            0
      -7.125         4.95            0
      -7.125          5.1            0
      -7.125         5.25            0
      -7.125          5.4            0
      -7.125         5.55            0
      -7.125          5.7            0
      -7.125         5.85            0
      -7.125            6            0
      -7.125         6.15            0
      -7.125          6.3            0
      -7.125         6.45            0
      -7.125          6.6            0
      -7.125         6.75            0
      -7.125          6.9            0
      -7.125         7.05            0
      -7.125          7.2            0
      -7.125         7.35            0

      -6.975         -7.5            0
      -6.975        -7.35            0
      -6.975         -7.2            0
      -6.975        -7.05            0
      -6.975         -6.9            0
      -6.975        -6.75            0
      -6.975         -6.6            0
      -6.975        -6.45            0
      -6.975         -6.3            0
      -6.975        -6.15            0
      -6.975           -6            0
      -6.975        -5.85            0
      -6.975         -5.7            0
      -6.975        -5.55            0
      -6.975         -5.4            0
      -6.975        -5.25            0
      -6.975         -5.1            0
      -6.975        -4.95            0
      -6.975         -4.8            0
      -6.975        -4.65            0
      -6.975         -4.5            0
      -6.975        -4.35            0
      -6.975         -4.2            0
      -6.975        -4.05            0
      -6.975         -3.9            0
      -6.975        -3.75            0
      -6.975         -3.6            0
      -6.975        -3.45            0
      -6.975         -3.3            0
      -6.975        -3.15            0
      -6.975           -3            0
      -6.975        -2.85            0
      -6.975         -2.7            0
      -6.975        -2.55            0
      -6.975         -2.4            0
      -6.975        -2.25            0
      -6.975         -2.1            0
      -6.975        -1.95            0
      -6.975         -1.8            0
      -6.975        -1.65            0
      -6.975         -1.5            0
      -6.975        -1.35            0
      -6.975         -1.2            0
      -6.975        -1.05            0
      -6.975         -0.9            0
      -6.975        -0.75            0
      -6.975         -0.6            0
      -6.975        -0.45            0
      -6.975         -0.3            0
      -6.975        -0.15            0
      -6.975 -1.78814e-07            0
      -6.975         0.15            0
      -6.975          0.3            0
      -6.975         0.45            0
      -6.975          0.6            0
      -6.975         0.75            0
      -6.975          0.9            0
      -6.975         1.05            0
      -6.975          1.2            0
      -6.975         1.35            0
      -6.975          1.5            0
      -6.975         1.65            0
      -6.975          1.8            0
      -6.975         1.95            0
      -6.975          2.1            0
      -6.975         2.25            0
      -6.975          2.4            0
      -6.975         2.55            0
      -6.975          2.7            0
      -6.975         2.85            0
      -6.975            3            0
      -6.975         3.15            0
      -6.975          3.3            0
      -6.975         3.45            0
      -6.975          3.6            0
      -6.975         3.75            0
      -6.975          3.9            0
      -6.975         4.05            0
      -6.975          4.2            0
      -6.975         4.35            0
      -6.975          4.5            0
      -6.975         4.65            0
      -6.975          4.8            0
      -6.975         4.95            0
      -6.975          5.1            0
      -6.975         5.25            0
      -6.975          5.4            0
      -6.975         5.55            0
      -6.975          5.7            0
      -6.975         5.85            0
      -6.975            6            0
      -6.975         6.15            0
      -6.975          6.3            0
      -6.975         6.45            0
      -6.975          6.6            0
      -6.975         6.75            0
      -6.975          6.9            0
      -6.975         7.05            0
      -6.975          7.2            0
      -6.975         7.35            0

      -6.825         -7.5            0
      -6.825        -7.35            0
      -6.825         -7.2            0
      -6.825        -7.05            0
      -6.825         -6.9            0
      -6.825        -6.75            0
      -6.825         -6.6            0
      -6.825        -6.45            0
      -6.825         -6.3            0
      -6.825        -6.15            0
      -6.825           -6            0
      -6.825        -5.85            0
      -6.825         -5.7            0
      -6.825        -5.55            0
      -6.825         -5.4            0
      -6.825        -5.25            0
      -6.825         -5.1            0
      -6.825        -4.95            0
      -6.825         -4.8            0
      -6.825        -4.65            0
      -6.825         -4.5            0
      -6.825        -4.35            0
      -6.825         -4.2            0
      -6.825        -4.05            0
      -6.825         -3.9            0
      -6.825        -3.75            0
      -6.825         -3.6            0
      -6.825        -3.45            0
      -6.825         -3.3            0
      -6.825        -3.15            0
      -6.825           -3            0
      -6.825        -2.85            0
      -6.825         -2.7            0
      -6.825        -2.55            0
      -6.825         -2.4            0
      -6.825        -2.25            0
      -6.825         -2.1            0
      -6.825        -1.95            0
      -6.825         -1.8            0
      -6.825        -1.65            0
      -6.825         -1.5            0
      -6.825        -1.35            0
      -6.825         -1.2            0
      -6.825        -1.05            0
      -6.825         -0.9            0
      -6.825        -0.75            0
      -6.825         -0.6            0
      -6.825        -0.45            0
      -6.825         -0.3            0
      -6.825        -0.15            0
      -6.825 -1.78814e-07            0
      -6.825         0.15            0
      -6.825          0.3            0
      -6.825         0.45            0
      -6.825          0.6            0
      -6.825         0.75            0
      -6.825          0.9            0
      -6.825         1.05            0
      -6.825          1.2            0
      -6.825         1.35            0
      -6.825          1.5            0
      -6.825         1.65            0
      -6.825          1.8            0
      -6.825         1.95            0
      -6.825          2.1            0
      -6.825         2.25            0
      -6.825          2.4            0
      -6.825         2.55            0
      -6.825          2.7            0
      -6.825         2.85            0
      -6.825            3            0
      -6.825         3.15            0
      -6.825          3.3            0
      -6.825         3.45            0
      -6.825          3.6            0
      -6.825         3.75            0
      -6.825          3.9            0
      -6.825         4.05            0
      -6.825          4.2            0
      -6.825         4.35            0
      -6.825          4.5            0
      -6.825         4.65            0
      -6.825          4.8            0
      -6.825         4.95            0
      -6.825          5.1            0
      -6.825         5.25            0
      -6.825          5.4            0
      -6.825         5.55            0
      -6.825          5.7            0
      -6.825         5.85            0
      -6.825            6            0
      -6.825         6.15            0
      -6.825          6.3            0
      -6.825         6.45            0
      -6.825          6.6            0
      -6.825         6.75            0
      -6.825          6.9            0
      -6.825         7.05            0
      -6.825          7.2            0
      -6.825         7.35            0

      -6.675         -7.5            0
      -6.675        -7.35            0
      -6.675         -7.2            0
      -6.675        -7.05            0
      -6.675         -6.9            0
      -6.675        -6.75            0
      -6.675         -6.6            0
      -6.675        -6.45            0
      -6.675         -6.3            0
      -6.675        -6.15            0
      -6.675           -6            0
      -6.675        -5.85            0
      -6.675         -5.7            0
      -6.675        -5.55            0
      -6.675         -5.4            0
      -6.675        -5.25            0
      -6.675         -5.1            0
      -6.675        -4.95            0
      -6.675         -4.8            0
      -6.675        -4.65            0
      -6.675         -4.5            0
      -6.675        -4.35            0
      -6.675         -4.2            0
      -6.675        -4.05            0
      -6.675         -3.9            0
      -6.675        -3.75            0
      -6.675         -3.6            0
      -6.675        -3.45            0
      -6.675         -3.3            0
      -6.675        -3.15            0
      -6.675           -3            0
      -6.675        -2.85            0
      -6.675         -2.7            0
      -6.675        -2.55            0
      -6.675         -2.4            0
      -6.675        -2.25            0
      -6.675         -2.1            0
      -6.675        -1.95            0
      -6.675         -1.8            0
      -6.675        -1.65            0
      -6.675         -1.5            0
      -6.675        -1.35            0
      -6.675         -1.2            0
      -6.675        -1.05            0
      -6.675         -0.9            0
      -6.675        -0.75            0
      -6.675         -0.6            0
      -6.675        -0.45            0
      -6.675         -0.3            0
      -6.675        -0.15            0
      -6.675 -1.78814e-07            0
      -6.675         0.15            0
      -6.675          0.3            0
      -6.675         0.45            0
      -6.675          0.6            0
      -6.675         0.75            0
      -6.675          0.9            0
      -6.675         1.05            0
      -6.675          1.2            0
      -6.675         1.35            0
      -6.675          1.5            0
      -6.675         1.65            0
      -6.675          1.8            0
      -6.675         1.95            0
      -6.675          2.1            0
      -6.675         2.25            0
      -6.675          2.4            0
      -6.675         2.55            0
      -6.675          2.7            0
      -6.675         2.85            0
      -6.675            3            0
      -6.675         3.15            0
      -6.675          3.3            0
      -6.675         3.45            0
      -6.675          3.6            0
      -6.675         3.75            0
      -6.675          3.9            0
      -6.675         4.05            0
      -6.675          4.2            0
      -6.675         4.35            0
      -6.675          4.5            0
      -6.675         4.65            0
      -6.675          4.8            0
      -6.675         4.95            0
      -6.675          5.1            0
      -6.675         5.25            0
      -6.675          5.4            0
      -6.675         5.55            0
      -6.675          5.7            0
      -6.675         5.85            0
      -6.675            6            0
      -6.675         6.15            0
      -6.675          6.3            0
      -6.675         6.45            0
      -6.675          6.6            0
      -6.675         6.75            0
      -6.675          6.9            0
      -6.675         7.05            0
      -6.675          7.2            0
      -6.675         7.35            0

      -6.525         -7.5            0
      -6.525        -7.35            0
      -6.525         -7.2            0
      -6.525        -7.05            0
      -6.525         -6.9            0
      -6.525        -6.75            0
      -6.525         -6.6            0
      -6.525        -6.45            0
      -6.525         -6.3            0
      -6.525        -6.15            0
      -6.525           -6            0
      -6.525        -5.85            0
      -6.525         -5.7            0
      -6.525        -5.55            0
      -6.525         -5.4            0
      -6.525        -5.25            0
      -6.525         -5.1            0
      -6.525        -4.95            0
      -6.525         -4.8            0
      -6.525        -4.65            0
      -6.525         -4.5            0
      -6.525        -4.35            0
      -6.525         -4.2            0
      -6.525        -4.05            0
      -6.525         -3.9            0
      -6.525        -3.75            0
      -6.525         -3.6            0
      -6.525        -3.45            0
      -6.525         -3.3            0
      -6.525        -3.15            0
      -6.525           -3            0
      -6.525        -2.85            0
      -6.525         -2.7            0
      -6.525        -2.55            0
      -6.525         -2.4            0
      -6.525        -2.25            0
      -6.525         -2.1            0
      -6.525        -1.95            0
      -6.525         -1.8            0
      -6.525        -1.65            0
      -6.525         -1.5            0
      -6.525        -1.35            0
      -6.525         -1.2            0
      -6.525        -1.05            0
      -6.525         -0.9            0
      -6.525        -0.75            0
      -6.525         -0.6            0
      -6.525        -0.45            0
      -6.525         -0.3            0
      -6.525        -0.15            0
      -6.525 -1.78814e-07            0
      -6.525         0.15            0
      -6.525          0.3            0
      -6.525         0.45            0
      -6.525          0.6            0
      -6.525         0.75            0
      -6.525          0.9            0
      -6.525         1.05            0
      -6.525          1.2            0
      -6.525         1.35            0
      -6.525          1.5            0
      -6.525         1.65            0
      -6.525          1.8            0
      -6.525         1.95            0
      -6.525          2.1            0
      -6.525         2.25            0
      -6.525          2.4            0
      -6.525         2.55            0
      -6.525          2.7            0
      -6.525         2.85            0
      -6.525            3            0
      -6.525         3.15            0
      -6.525          3.3            0
      -6.525         3.45            0
      -6.525          3.6            0
      -6.525         3.75            0
      -6.525          3.9            0
      -6.525         4.05            0
      -6.525          4.2            0
      -6.525         4.35            0
      -6.525          4.5            0
      -6.525         4.65            0
      -6.525          4.8            0
      -6.525         4.95            0
      -6.525          5.1            0
      -6.525         5.25            0
      -6.525          5.4            0
      -6.525         5.55            0
      -6.525          5.7            0
      -6.525         5.85            0
      -6.525            6            0
      -6.525         6.15            0
      -6.525          6.3            0
      -6.525         6.45            0
      -6.525          6.6            0
      -6.525         6.75            0
      -6.525          6.9            0
      -6.525         7.05            0
      -6.525          7.2            0
      -6.525         7.35            0

      -6.375         -7.5            0
      -6.375        -7.35            0
      -6.375         -7.2            0
      -6.375        -7.05            0
      -6.375         -6.9            0
      -6.375        -6.75            0
      -6.375         -6.6            0
      -6.375        -6.45            0
      -6.375         -6.3            0
      -6.375        -6.15            0
      -6.375           -6            0
      -6.375        -5.85            0
      -6.375         -5.7            0
      -6.375        -5.55            0
      -6.375         -5.4            0
      -6.375        -5.25            0
      -6.375         -5.1            0
      -6.375        -4.95            0
      -6.375         -4.8            0
      -6.375        -4.65            0
      -6.375         -4.5            0
      -6.375        -4.35            0
      -6.375         -4.2            0
      -6.375        -4.05            0
      -6.375         -3.9            0
      -6.375        -3.75            0
      -6.375         -3.6            0
      -6.375        -3.45            0
      -6.375         -3.3            0
      -6.375        -3.15            0
      -6.375           -3            0
      -6.375        -2.85            0
      -6.375         -2.7            0
      -6.375        -2.55            0
      -6.375         -2.4            0
      -6.375        -2.25            0
      -6.375         -2.1            0
      -6.375        -1.95            0
      -6.375         -1.8            0
      -6.375        -1.65            0
      -6.375         -1.5            0
      -6.375        -1.35            0
      -6.375         -1.2            0
      -6.375        -1.05            0
      -6.375         -0.9            0
      -6.375        -0.75            0
      -6.375         -0.6            0
      -6.375        -0.45            0
      -6.375         -0.3            0
      -6.375        -0.15            0
      -6.375 -1.78814e-07            0
      -6.375         0.15            0
      -6.375          0.3            0
      -6.375         0.45            0
      -6.375          0.6            0
      -6.375         0.75            0
      -6.375          0.9            0
      -6.375         1.05            0
      -6.375          1.2            0
      -6.375         1.35            0
      -6.375          1.5            0
      -6.375         1.65            0
      -6.375          1.8            0
      -6.375         1.95            0
      -6.375          2.1            0
      -6.375         2.25            0
      -6.375          2.4            0
      -6.375         2.55            0
      -6.375          2.7            0
      -6.375         2.85            0
      -6.375            3            0
      -6.375         3.15            0
      -6.375          3.3            0
      -6.375         3.45            0
      -6.375          3.6            0
      -6.375         3.75            0
      -6.375          3.9            0
      -6.375         4.05            0
      -6.375          4.2            0
      -6.375         4.35            0
      -6.375          4.5            0
      -6.375         4.65            0
      -6.375          4.8            0
      -6.375         4.95            0
      -6.375          5.1            0
      -6.375         5.25            0
      -6.375          5.4            0
      -6.375         5.55            0
      -6.375          5.7            0
      -6.375         5.85            0
      -6.375            6            0
      -6.375         6.15            0
      -6.375          6.3            0
      -6.375         6.45            0
      -6.375          6.6            0
      -6.375         6.75            0
      -6.375          6.9            0
      -6.375         7.05            0
      -6.375          7.2            0
      -6.375         7.35            0

      -6.225         -7.5            0
      -6.225        -7.35            0
      -6.225         -7.2            0
      -6.225        -7.05            0
      -6.225         -6.9            0
      -6.225        -6.75            0
      -6.225         -6.6            0
      -6.225        -6.45            0
      -6.225         -6.3            0
      -6.225        -6.15            0
      -6.225           -6            0
      -6.225        -5.85            0
      -6.225         -5.7            0
      -6.225        -5.55            0
      -6.225         -5.4            0
      -6.225        -5.25            0
      -6.225         -5.1            0
      -6.225        -4.95            0
      -6.225         -4.8            0
      -6.225        -4.65            0
      -6.225         -4.5            0
      -6.225        -4.35            0
      -6.225         -4.2            0
      -6.225        -4.05            0
      -6.225         -3.9            0
      -6.225        -3.75            0
      -6.225         -3.6            0
      -6.225        -3.45            0
      -6.225         -3.3            0
      -6.225        -3.15            0
      -6.225           -3            0
      -6.225        -2.85            0
      -6.225         -2.7            0
      -6.225        -2.55            0
      -6.225         -2.4            0
      -6.225        -2.25            0
      -6.225         -2.1            0
      -6.225        -1.95            0
      -6.225         -1.8            0
      -6.225        -1.65            0
      -6.225         -1.5            0
      -6.225        -1.35            0
      -6.225         -1.2            0
      -6.225        -1.05            0
      -6.225         -0.9            0
      -6.225        -0.75            0
      -6.225         -0.6            0
      -6.225        -0.45            0
      -6.225         -0.3            0
      -6.225        -0.15            0
      -6.225 -1.78814e-07            0
      -6.225         0.15            0
      -6.225          0.3            0
      -6.225         0.45            0
      -6.225          0.6            0
      -6.225         0.75            0
      -6.225          0.9            0
      -6.225         1.05            0
      -6.225          1.2            0
      -6.225         1.35            0
      -6.225          1.5            0
      -6.225         1.65            0
      -6.225          1.8            0
      -6.225         1.95            0
      -6.225          2.1            0
      -6.225         2.25            0
      -6.225          2.4            0
      -6.225         2.55            0
      -6.225          2.7            0
      -6.225         2.85            0
      -6.225            3            0
      -6.225         3.15            0
      -6.225          3.3            0
      -6.225         3.45            0
      -6.225          3.6            0
      -6.225         3.75            0
      -6.225          3.9            0
      -6.225         4.05            0
      -6.225          4.2            0
      -6.225         4.35            0
      -6.225          4.5            0
      -6.225         4.65            0
      -6.225          4.8            0
      -6.225         4.95            0
      -6.225          5.1            0
      -6.225         5.25            0
      -6.225          5.4            0
      -6.225         5.55            0
      -6.225          5.7            0
      -6.225         5.85            0
      -6.225            6            0
      -6.225         6.15            0
      -6.225          6.3            0
      -6.225         6.45            0
      -6.225          6.6            0
      -6.225         6.75            0
      -6.225          6.9            0
      -6.225         7.05            0
      -6.225          7.2            0
      -6.225         7.35            0

      -6.075         -7.5            0
      -6.075        -7.35            0
      -6.075         -7.2            0
      -6.075        -7.05            0
      -6.075         -6.9            0
      -6.075        -6.75            0
      -6.075         -6.6            0
      -6.075        -6.45            0
      -6.075         -6.3            0
      -6.075        -6.15            0
      -6.075           -6            0
      -6.075        -5.85            0
      -6.075         -5.7            0
      -6.075        -5.55            0
      -6.075         -5.4            0
      -6.075        -5.25            0
      -6.075         -5.1            0
      -6.075        -4.95            0
      -6.075         -4.8            0
      -6.075        -4.65            0
      -6.075         -4.5            0
      -6.075        -4.35            0
      -6.075         -4.2            0
      -6.075        -4.05            0
      -6.075         -3.9            0
      -6.075        -3.75            0
      -6.075         -3.6            0
      -6.075        -3.45            0
      -6.075         -3.3            0
      -6.075        -3.15            0
      -6.075           -3            0
      -6.075        -2.85            0
      -6.075         -2.7            0
      -6.075        -2.55            0
      -6.075         -2.4            0
      -6.075        -2.25            0
      -6.075         -2.1            0
      -6.075        -1.95            0
      -6.075         -1.8            0
      -6.075        -1.65            0
      -6.075         -1.5            0
      -6.075        -1.35            0
      -6.075         -1.2            0
      -6.075        -1.05            0
      -6.075         -0.9            0
      -6.075        -0.75            0
      -6.075         -0.6            0
      -6.075        -0.45            0
      -6.075         -0.3            0
      -6.075        -0.15            0
      -6.075 -1.78814e-07            0
      -6.075         0.15            0
      -6.075          0.3            0
      -6.075         0.45            0
      -6.075          0.6            0
      -6.075         0.75            0
      -6.075          0.9            0
      -6.075         1.05            0
      -6.075          1.2            0
      -6.075         1.35            0
      -6.075          1.5            0
      -6.075         1.65            0
      -6.075          1.8            0
      -6.075         1.95            0
      -6.075          2.1            0
      -6.075         2.25            0
      -6.075          2.4            0
      -6.075         2.55            0
      -6.075          2.7            0
      -6.075         2.85            0
      -6.075            3            0
      -6.075         3.15            0
      -6.075          3.3            0
      -6.075         3.45            0
      -6.075          3.6            0
      -6.075         3.75            0
      -6.075          3.9            0
      -6.075         4.05            0
      -6.075          4.2            0
      -6.075         4.35            0
      -6.075          4.5            0
      -6.075         4.65            0
      -6.075          4.8            0
      -6.075         4.95            0
      -6.075          5.1            0
      -6.075         5.25            0
      -6.075          5.4            0
      -6.075         5.55            0
      -6.075          5.7            0
      -6.075         5.85            0
      -6.075            6            0
      -6.075         6.15            0
      -6.075          6.3            0
      -6.075         6.45            0
      -6.075          6.6            0
      -6.075         6.75            0
      -6.075          6.9            0
      -6.075         7.05            0
      -6.075          7.2            0
      -6.075         7.35            0

      -5.925         -7.5            0
      -5.925        -7.35            0
      -5.925         -7.2            0
      -5.925        -7.05            0
      -5.925         -6.9            0
      -5.925        -6.75            0
      -5.925         -6.6            0
      -5.925        -6.45            0
      -5.925         -6.3            0
      -5.925        -6.15            0
      -5.925           -6            0
      -5.925        -5.85            0
      -5.925         -5.7            0
      -5.925        -5.55            0
      -5.925         -5.4            0
      -5.925        -5.25            0
      -5.925         -5.1            0
      -5.925        -4.95            0
      -5.925         -4.8            0
      -5.925        -4.65            0
      -5.925         -4.5            0
      -5.925        -4.35            0
      -5.925         -4.2            0
      -5.925        -4.05            0
      -5.925         -3.9            0
      -5.925        -3.75            0
      -5.925         -3.6            0
      -5.925        -3.45            0
      -5.925         -3.3            0
      -5.925        -3.15            0
      -5.925           -3            0
      -5.925        -2.85            0
      -5.925         -2.7            0
      -5.925        -2.55            0
      -5.925         -2.4            0
      -5.925        -2.25            0
      -5.925         -2.1            0
      -5.925        -1.95            0
      -5.925         -1.8            0
      -5.925        -1.65            0
      -5.925         -1.5            0
      -5.925        -1.35            0
      -5.925         -1.2            0
      -5.925        -1.05            0
      -5.925         -0.9            0
      -5.925        -0.75            0
      -5.925         -0.6            0
      -5.925        -0.45            0
      -5.925         -0.3            0
      -5.925        -0.15            0
      -5.925 -1.78814e-07            0
      -5.925         0.15            0
      -5.925          0.3            0
      -5.925         0.45            0
      -5.925          0.6            0
      -5.925         0.75            0
      -5.925          0.9            0
      -5.925         1.05            0
      -5.925          1.2            0
      -5.925         1.35            0
      -5.925          1.5            0
      -5.925         1.65            0
      -5.925          1.8            0
      -5.925         1.95            0
      -5.925          2.1            0
      -5.925         2.25            0
      -5.925          2.4            0
      -5.925         2.55            0
      -5.925          2.7            0
      -5.925         2.85            0
      -5.925            3            0
      -5.925         3.15            0
      -5.925          3.3            0
      -5.925         3.45            0
      -5.925          3.6            0
      -5.925         3.75            0
      -5.925          3.9            0
      -5.925         4.05            0
      -5.925          4.2            0
      -5.925         4.35            0
      -5.925          4.5            0
      -5.925         4.65            0
      -5.925          4.8            0
      -5.925         4.95            0
      -5.925          5.1            0
      -5.925         5.25            0
      -5.925          5.4            0
      -5.925         5.55            0
      -5.925          5.7            0
      -5.925         5.85            0
      -5.925            6            0
      -5.925         6.15            0
      -5.925          6.3            0
      -5.925         6.45            0
      -5.925          6.6            0
      -5.925         6.75            0
      -5.925          6.9            0
      -5.925         7.05            0
      -5.925          7.2            0
      -5.925         7.35            0

      -5.775         -7.5            0
      -5.775        -7.35            0
      -5.775         -7.2            0
      -5.775        -7.05            0
      -5.775         -6.9            0
      -5.775        -6.75            0
      -5.775         -6.6            0
      -5.775        -6.45            0
      -5.775         -6.3            0
      -5.775        -6.15            0
      -5.775           -6            0
      -5.775        -5.85            0
      -5.775         -5.7            0
      -5.775        -5.55            0
      -5.775         -5.4            0
      -5.775        -5.25            0
      -5.775         -5.1            0
      -5.775        -4.95            0
      -5.775         -4.8            0
      -5.775        -4.65            0
      -5.775         -4.5            0
      -5.775        -4.35            0
      -5.775         -4.2            0
      -5.775        -4.05            0
      -5.775         -3.9            0
      -5.775        -3.75            0
      -5.775         -3.6            0
      -5.775        -3.45            0
      -5.775         -3.3            0
      -5.775        -3.15            0
      -5.775           -3            0
      -5.775        -2.85            0
      -5.775         -2.7            0
      -5.775        -2.55            0
      -5.775         -2.4            0
      -5.775        -2.25            0
      -5.775         -2.1            0
      -5.775        -1.95            0
      -5.775         -1.8            0
      -5.775        -1.65            0
      -5.775         -1.5            0
      -5.775        -1.35            0
      -5.775         -1.2            0
      -5.775        -1.05            0
      -5.775         -0.9            0
      -5.775        -0.75            0
      -5.775         -0.6            0
      -5.775        -0.45            0
      -5.775         -0.3            0
      -5.775        -0.15            0
      -5.775 -1.78814e-07            0
      -5.775         0.15            0
      -5.775          0.3            0
      -5.775         0.45            0
      -5.775          0.6            0
      -5.775         0.75            0
      -5.775          0.9            0
      -5.775         1.05            0
      -5.775          1.2            0
      -5.775         1.35            0
      -5.775          1.5            0
      -5.775         1.65            0
      -5.775          1.8            0
      -5.775         1.95            0
      -5.775          2.1            0
      -5.775         2.25            0
      -5.775          2.4            0
      -5.775         2.55            0
      -5.775          2.7            0
      -5.775         2.85            0
      -5.775            3            0
      -5.775         3.15            0
      -5.775          3.3            0
      -5.775         3.45            0
      -5.775          3.6            0
      -5.775         3.75            0
      -5.775          3.9            0
      -5.775         4.05            0
      -5.775          4.2            0
      -5.775         4.35            0
      -5.775          4.5            0
      -5.775         4.65            0
      -5.775          4.8            0
      -5.775         4.95            0
      -5.775          5.1            0
      -5.775         5.25            0
      -5.775          5.4            0
      -5.775         5.55            0
      -5.775          5.7            0
      -5.775         5.85            0
      -5.775            6            0
      -5.775         6.15            0
      -5.775          6.3            0
      -5.775         6.45            0
      -5.775          6.6            0
      -5.775         6.75            0
      -5.775          6.9            0
      -5.775         7.05            0
      -5.775          7.2            0
      -5.775         7.35            0

      -5.625         -7.5            0
      -5.625        -7.35            0
      -5.625         -7.2            0
      -5.625        -7.05            0
      -5.625         -6.9            0
      -5.625        -6.75            0
      -5.625         -6.6            0
      -5.625        -6.45            0
      -5.625         -6.3            0
      -5.625        -6.15            0
      -5.625           -6            0
      -5.625        -5.85            0
      -5.625         -5.7            0
      -5.625        -5.55            0
      -5.625         -5.4            0
      -5.625        -5.25            0
      -5.625         -5.1            0
      -5.625        -4.95            0
      -5.625         -4.8            0
      -5.625        -4.65            0
      -5.625         -4.5            0
      -5.625        -4.35            0
      -5.625         -4.2            0
      -5.625        -4.05            0
      -5.625         -3.9            0
      -5.625        -3.75            0
      -5.625         -3.6            0
      -5.625        -3.45            0
      -5.625         -3.3            0
      -5.625        -3.15            0
      -5.625           -3            0
      -5.625        -2.85            0
      -5.625         -2.7            0
      -5.625        -2.55            0
      -5.625         -2.4            0
      -5.625        -2.25            0
      -5.625         -2.1            0
      -5.625        -1.95            0
      -5.625         -1.8            0
      -5.625        -1.65            0
      -5.625         -1.5            0
      -5.625        -1.35            0
      -5.625         -1.2            0
      -5.625        -1.05            0
      -5.625         -0.9            0
      -5.625        -0.75            0
      -5.625         -0.6            0
      -5.625        -0.45            0
      -5.625         -0.3            0
      -5.625        -0.15            0
      -5.625 -1.78814e-07            0
      -5.625         0.15            0
      -5.625          0.3            0
      -5.625         0.45            0
      -5.625          0.6            0
      -5.625         0.75            0
      -5.625          0.9            0
      -5.625         1.05            0
      -5.625          1.2            0
      -5.625         1.35            0
      -5.625          1.5            0
      -5.625         1.65            0
      -5.625          1.8            0
      -5.625         1.95            0
      -5.625          2.1            0
      -5.625         2.25            0
      -5.625          2.4            0
      -5.625         2.55            0
      -5.625          2.7            0
      -5.625         2.85            0
      -5.625            3            0
      -5.625         3.15            0
      -5.625          3.3            0
      -5.625         3.45            0
      -5.625          3.6            0
      -5.625         3.75            0
      -5.625          3.9            0
      -5.625         4.05            0
      -5.625          4.2            0
      -5.625         4.35            0
      -5.625          4.5            0
      -5.625         4.65            0
      -5.625          4.8            0
      -5.625         4.95            0
      -5.625          5.1            0
      -5.625         5.25            0
      -5.625          5.4            0
      -5.625         5.55            0
      -5.625          5.7            0
      -5.625         5.85            0
      -5.625            6            0
      -5.625         6.15            0
      -5.625          6.3            0
      -5.625         6.45            0
      -5.625          6.6            0
      -5.625         6.75            0
      -5.625          6.9            0
      -5.625         7.05            0
      -5.625          7.2            0
      -5.625         7.35            0

      -5.475         -7.5            0
      -5.475        -7.35            0
      -5.475         -7.2            0
      -5.475        -7.05            0
      -5.475         -6.9            0
      -5.475        -6.75            0
      -5.475         -6.6            0
      -5.475        -6.45            0
      -5.475         -6.3            0
      -5.475        -6.15            0
      -5.475           -6            0
      -5.475        -5.85            0
      -5.475         -5.7            0
      -5.475        -5.55            0
      -5.475         -5.4            0
      -5.475        -5.25            0
      -5.475         -5.1            0
      -5.475        -4.95            0
      -5.475         -4.8            0
      -5.475        -4.65            0
      -5.475         -4.5            0
      -5.475        -4.35            0
      -5.475         -4.2            0
      -5.475        -4.05            0
      -5.475         -3.9            0
      -5.475        -3.75            0
      -5.475         -3.6            0
      -5.475        -3.45            0
      -5.475         -3.3            0
      -5.475        -3.15            0
      -5.475           -3            0
      -5.475        -2.85            0
      -5.475         -2.7            0
      -5.475        -2.55            0
      -5.475         -2.4            0
      -5.475        -2.25            0
      -5.475         -2.1            0
      -5.475        -1.95            0
      -5.475         -1.8            0
      -5.475        -1.65            0
      -5.475         -1.5            0
      -5.475        -1.35            0
      -5.475         -1.2            0
      -5.475        -1.05            0
      -5.475         -0.9            0
      -5.475        -0.75            0
      -5.475         -0.6            0
      -5.475        -0.45            0
      -5.475         -0.3            0
      -5.475        -0.15            0
      -5.475 -1.78814e-07            0
      -5.475         0.15            0
      -5.475          0.3            0
      -5.475         0.45            0
      -5.475          0.6            0
      -5.475         0.75            0
      -5.475          0.9            0
      -5.475         1.05            0
      -5.475          1.2            0
      -5.475         1.35            0
      -5.475          1.5            0
      -5.475         1.65            0
      -5.475          1.8            0
      -5.475         1.95            0
      -5.475          2.1            0
      -5.475         2.25            0
      -5.475          2.4            0
      -5.475         2.55            0
      -5.475          2.7            0
      -5.475         2.85            0
      -5.475            3            0
      -5.475         3.15            0
      -5.475          3.3            0
      -5.475         3.45            0
      -5.475          3.6            0
      -5.475         3.75            0
      -5.475          3.9            0
      -5.475         4.05            0
      -5.475          4.2            0
      -5.475         4.35            0
      -5.475          4.5            0
      -5.475         4.65            0
      -5.475          4.8            0
      -5.475         4.95            0
      -5.475          5.1            0
      -5.475         5.25            0
      -5.475          5.4            0
      -5.475         5.55            0
      -5.475          5.7            0
      -5.475         5.85            0
      -5.475            6            0
      -5.475         6.15            0
      -5.475          6.3            0
      -5.475         6.45            0
      -5.475          6.6            0
      -5.475         6.75            0
      -5.475          6.9            0
      -5.475         7.05            0
      -5.475          7.2            0
      -5.475         7.35            0

      -5.325         -7.5            0
      -5.325        -7.35            0
      -5.325         -7.2            0
      -5.325        -7.05            0
      -5.325         -6.9            0
      -5.325        -6.75            0
      -5.325         -6.6            0
      -5.325        -6.45            0
      -5.325         -6.3            0
      -5.325        -6.15            0
      -5.325           -6            0
      -5.325        -5.85            0
      -5.325         -5.7            0
      -5.325        -5.55            0
      -5.325         -5.4            0
      -5.325        -5.25            0
      -5.325         -5.1            0
      -5.325        -4.95            0
      -5.325         -4.8            0
      -5.325        -4.65            0
      -5.325         -4.5            0
      -5.325        -4.35            0
      -5.325         -4.2            0
      -5.325        -4.05            0
      -5.325         -3.9            0
      -5.325        -3.75            0
      -5.325         -3.6            0
      -5.325        -3.45            0
      -5.325         -3.3            0
      -5.325        -3.15            0
      -5.325           -3            0
      -5.325        -2.85            0
      -5.325         -2.7            0
      -5.325        -2.55            0
      -5.325         -2.4            0
      -5.325        -2.25            0
      -5.325         -2.1            0
      -5.325        -1.95            0
      -5.325         -1.8            0
      -5.325        -1.65            0
      -5.325         -1.5            0
      -5.325        -1.35            0
      -5.325         -1.2            0
      -5.325        -1.05            0
      -5.325         -0.9            0
      -5.325        -0.75            0
      -5.325         -0.6            0
      -5.325        -0.45            0
      -5.325         -0.3            0
      -5.325        -0.15            0
      -5.325 -1.78814e-07            0
      -5.325         0.15            0
      -5.325          0.3            0
      -5.325         0.45            0
      -5.325          0.6            0
      -5.325         0.75            0
      -5.325          0.9            0
      -5.325         1.05            0
      -5.325          1.2            0
      -5.325         1.35            0
      -5.325          1.5            0
      -5.325         1.65            0
      -5.325          1.8            0
      -5.325         1.95            0
      -5.325          2.1            0
      -5.325         2.25            0
      -5.325          2.4            0
      -5.325         2.55            0
      -5.325          2.7            0
      -5.325         2.85            0
      -5.325            3            0
      -5.325         3.15            0
      -5.325          3.3            0
      -5.325         3.45            0
      -5.325          3.6            0
      -5.325         3.75            0
      -5.325          3.9            0
      -5.325         4.05            0
      -5.325          4.2            0
      -5.325         4.35            0
      -5.325          4.5            0
      -5.325         4.65            0
      -5.325          4.8            0
      -5.325         4.95            0
      -5.325          5.1            0
      -5.325         5.25            0
      -5.325          5.4            0
      -5.325         5.55            0
      -5.325          5.7            0
      -5.325         5.85            0
      -5.325            6            0
      -5.325         6.15            0
      -5.325          6.3            0
      -5.325         6.45            0
      -5.325          6.6            0
      -5.325         6.75            0
      -5.325          6.9            0
      -5.325         7.05            0
      -5.325          7.2            0
      -5.325         7.35            0

      -5.175         -7.5            0
      -5.175        -7.35            0
      -5.175         -7.2            0
      -5.175        -7.05            0
      -5.175         -6.9            0
      -5.175        -6.75            0
      -5.175         -6.6            0
      -5.175        -6.45            0
      -5.175         -6.3            0
      -5.175        -6.15            0
      -5.175           -6            0
      -5.175        -5.85            0
      -5.175         -5.7            0
      -5.175        -5.55            0
      -5.175         -5.4            0
      -5.175        -5.25            0
      -5.175         -5.1            0
      -5.175        -4.95            0
      -5.175         -4.8            0
      -5.175        -4.65            0
      -5.175         -4.5            0
      -5.175        -4.35            0
      -5.175         -4.2            0
      -5.175        -4.05            0
      -5.175         -3.9            0
      -5.175        -3.75            0
      -5.175         -3.6            0
      -5.175        -3.45            0
      -5.175         -3.3            0
      -5.175        -3.15            0
      -5.175           -3            0
      -5.175        -2.85            0
      -5.175         -2.7            0
      -5.175        -2.55            0
      -5.175         -2.4            0
      -5.175        -2.25            0
      -5.175         -2.1            0
      -5.175        -1.95            0
      -5.175         -1.8            0
      -5.175        -1.65            0
      -5.175         -1.5            0
      -5.175        -1.35            0
      -5.175         -1.2            0
      -5.175        -1.05            0
      -5.175         -0.9            0
      -5.175        -0.75            0
      -5.175         -0.6            0
      -5.175        -0.45            0
      -5.175         -0.3            0
      -5.175        -0.15            0
      -5.175 -1.78814e-07            0
      -5.175         0.15            0
      -5.175          0.3            0
      -5.175         0.45            0
      -5.175          0.6            0
      -5.175         0.75            0
      -5.175          0.9            0
      -5.175         1.05            0
      -5.175          1.2            0
      -5.175         1.35            0
      -5.175          1.5            0
      -5.175         1.65            0
      -5.175          1.8            0
      -5.175         1.95            0
      -5.175          2.1            0
      -5.175         2.25            0
      -5.175          2.4            0
      -5.175         2.55            0
      -5.175          2.7            0
      -5.175         2.85            0
      -5.175            3            0
      -5.175         3.15            0
      -5.175          3.3            0
      -5.175         3.45            0
      -5.175          3.6            0
      -5.175         3.75            0
      -5.175          3.9            0
      -5.175         4.05            0
      -5.175          4.2            0
      -5.175         4.35            0
      -5.175          4.5            0
      -5.175         4.65            0
      -5.175          4.8            0
      -5.175         4.95            0
      -5.175          5.1            0
      -5.175         5.25            0
      -5.175          5.4            0
      -5.175         5.55            0
      -5.175          5.7            0
      -5.175         5.85            0
      -5.175            6            0
      -5.175         6.15            0
      -5.175          6.3            0
      -5.175         6.45            0
      -5.175          6.6            0
      -5.175         6.75            0
      -5.175          6.9            0
      -5.175         7.05            0
      -5.175          7.2            0
      -5.175         7.35            0

      -5.025         -7.5            0
      -5.025        -7.35            0
      -5.025         -7.2            0
      -5.025        -7.05            0
      -5.025         -6.9            0
      -5.025        -6.75            0
      -5.025         -6.6            0
      -5.025        -6.45            0
      -5.025         -6.3            0
      -5.025        -6.15            0
      -5.025           -6            0
      -5.025        -5.85            0
      -5.025         -5.7            0
      -5.025        -5.55            0
      -5.025         -5.4            0
      -5.025        -5.25            0
      -5.025         -5.1            0
      -5.025        -4.95            0
      -5.025         -4.8            0
      -5.025        -4.65            0
      -5.025         -4.5            0
      -5.025        -4.35            0
      -5.025         -4.2            0
      -5.025        -4.05            0
      -5.025         -3.9            0
      -5.025        -3.75            0
      -5.025         -3.6            0
      -5.025        -3.45            0
      -5.025         -3.3            0
      -5.025        -3.15            0
      -5.025           -3            0
      -5.025        -2.85            0
      -5.025         -2.7            0
      -5.025        -2.55            0
      -5.025         -2.4            0
      -5.025        -2.25            0
      -5.025         -2.1            0
      -5.025        -1.95            0
      -5.025         -1.8            0
      -5.025        -1.65            0
      -5.025         -1.5            0
      -5.025        -1.35            0
      -5.025         -1.2            0
      -5.025        -1.05            0
      -5.025         -0.9            0
      -5.025        -0.75            0
      -5.025         -0.6            0
      -5.025        -0.45            0
      -5.025         -0.3            0
      -5.025        -0.15            0
      -5.025 -1.78814e-07            0
      -5.025         0.15            0
      -5.025          0.3            0
      -5.025         0.45            0
      -5.025          0.6            0
      -5.025         0.75            0
      -5.025          0.9            0
      -5.025         1.05            0
      -5.025          1.2            0
      -5.025         1.35            0
      -5.025          1.5            0
      -5.025         1.65            0
      -5.025          1.8            0
      -5.025         1.95            0
      -5.025          2.1            0
      -5.025         2.25            0
      -5.025          2.4            0
      -5.025         2.55            0
      -5.025          2.7            0
      -5.025         2.85            0
      -5.025            3            0
      -5.025         3.15            0
      -5.025          3.3            0
      -5.025         3.45            0
      -5.025          3.6            0
      -5.025         3.75            0
      -5.025          3.9            0
      -5.025         4.05            0
      -5.025          4.2            0
      -5.025         4.35            0
      -5.025          4.5            0
      -5.025         4.65            0
      -5.025          4.8            0
      -5.025         4.95            0
      -5.025          5.1            0
      -5.025         5.25            0
      -5.025          5.4            0
      -5.025         5.55            0
      -5.025          5.7            0
      -5.025         5.85            0
      -5.025            6            0
      -5.025         6.15            0
      -5.025          6.3            0
      -5.025         6.45            0
      -5.025          6.6            0
      -5.025         6.75            0
      -5.025          6.9            0
      -5.025         7.05            0
      -5.025          7.2            0
      -5.025         7.35            0

      -4.875         -7.5            0
      -4.875        -7.35            0
      -4.875         -7.2            0
      -4.875        -7.05            0
      -4.875         -6.9            0
      -4.875        -6.75            0
      -4.875         -6.6            0
      -4.875        -6.45            0
      -4.875         -6.3            0
      -4.875        -6.15            0
      -4.875           -6            0
      -4.875        -5.85            0
      -4.875         -5.7            0
      -4.875        -5.55            0
      -4.875         -5.4            0
      -4.875        -5.25            0
      -4.875         -5.1            0
      -4.875        -4.95            0
      -4.875         -4.8            0
      -4.875        -4.65            0
      -4.875         -4.5            0
      -4.875        -4.35            0
      -4.875         -4.2            0
      -4.875        -4.05            0
      -4.875         -3.9            0
      -4.875        -3.75            0
      -4.875         -3.6            0
      -4.875        -3.45            0
      -4.875         -3.3            0
      -4.875        -3.15            0
      -4.875           -3            0
      -4.875        -2.85            0
      -4.875         -2.7            0
      -4.875        -2.55            0
      -4.875         -2.4            0
      -4.875        -2.25            0
      -4.875         -2.1            0
      -4.875        -1.95            0
      -4.875         -1.8            0
      -4.875        -1.65            0
      -4.875         -1.5            0
      -4.875        -1.35            0
      -4.875         -1.2            0
      -4.875        -1.05            0
      -4.875         -0.9            0
      -4.875        -0.75            0
      -4.875         -0.6            0
      -4.875        -0.45            0
      -4.875         -0.3            0
      -4.875        -0.15            0
      -4.875 -1.78814e-07            0
      -4.875         0.15            0
      -4.875          0.3            0
      -4.875         0.45            0
      -4.875          0.6            0
      -4.875         0.75            0
      -4.875          0.9            0
      -4.875         1.05            0
      -4.875          1.2            0
      -4.875         1.35            0
      -4.875          1.5            0
      -4.875         1.65            0
      -4.875          1.8            0
      -4.875         1.95            0
      -4.875          2.1            0
      -4.875         2.25            0
      -4.875          2.4            0
      -4.875         2.55            0
      -4.875          2.7            0
      -4.875         2.85            0
      -4.875            3            0
      -4.875         3.15            0
      -4.875          3.3            0
      -4.875         3.45            0
      -4.875          3.6            0
      -4.875         3.75            0
      -4.875          3.9            0
      -4.875         4.05            0
      -4.875          4.2            0
      -4.875         4.35            0
      -4.875          4.5            0
      -4.875         4.65            0
      -4.875          4.8            0
      -4.875         4.95            0
      -4.875          5.1            0
      -4.875         5.25            0
      -4.875          5.4            0
      -4.875         5.55            0
      -4.875          5.7            0
      -4.875         5.85            0
      -4.875            6            0
      -4.875         6.15            0
      -4.875          6.3            0
      -4.875         6.45            0
      -4.875          6.6            0
      -4.875         6.75            0
      -4.875          6.9            0
      -4.875         7.05            0
      -4.875          7.2            0
      -4.875         7.35            0

      -4.725         -7.5            0
      -4.725        -7.35            0
      -4.725         -7.2            0
      -4.725        -7.05            0
      -4.725         -6.9            0
      -4.725        -6.75            0
      -4.725         -6.6            0
      -4.725        -6.45            0
      -4.725         -6.3            0
      -4.725        -6.15            0
      -4.725           -6            0
      -4.725        -5.85            0
      -4.725         -5.7            0
      -4.725        -5.55            0
      -4.725         -5.4            0
      -4.725        -5.25            0
      -4.725         -5.1            0
      -4.725        -4.95            0
      -4.725         -4.8            0
      -4.725        -4.65            0
      -4.725         -4.5            0
      -4.725        -4.35            0
      -4.725         -4.2            0
      -4.725        -4.05            0
      -4.725         -3.9            0
      -4.725        -3.75            0
      -4.725         -3.6            0
      -4.725        -3.45            0
      -4.725         -3.3            0
      -4.725        -3.15            0
      -4.725           -3            0
      -4.725        -2.85            0
      -4.725         -2.7            0
      -4.725        -2.55            0
      -4.725         -2.4            0
      -4.725        -2.25            0
      -4.725         -2.1            0
      -4.725        -1.95            0
      -4.725         -1.8            0
      -4.725        -1.65            0
      -4.725         -1.5            0
      -4.725        -1.35            0
      -4.725         -1.2            0
      -4.725        -1.05            0
      -4.725         -0.9            0
      -4.725        -0.75            0
      -4.725         -0.6            0
      -4.725        -0.45            0
      -4.725         -0.3            0
      -4.725        -0.15            0
      -4.725 -1.78814e-07            0
      -4.725         0.15            0
      -4.725          0.3            0
      -4.725         0.45            0
      -4.725          0.6            0
      -4.725         0.75            0
      -4.725          0.9            0
      -4.725         1.05            0
      -4.725          1.2            0
      -4.725         1.35            0
      -4.725          1.5            0
      -4.725         1.65            0
      -4.725          1.8            0
      -4.725         1.95            0
      -4.725          2.1            0
      -4.725         2.25            0
      -4.725          2.4            0
      -4.725         2.55            0
      -4.725          2.7            0
      -4.725         2.85            0
      -4.725            3            0
      -4.725         3.15            0
      -4.725          3.3            0
      -4.725         3.45            0
      -4.725          3.6            0
      -4.725         3.75            0
      -4.725          3.9            0
      -4.725         4.05            0
      -4.725          4.2            0
      -4.725         4.35            0
      -4.725          4.5            0
      -4.725         4.65            0
      -4.725          4.8            0
      -4.725         4.95            0
      -4.725          5.1            0
      -4.725         5.25            0
      -4.725          5.4            0
      -4.725         5.55            0
      -4.725          5.7            0
      -4.725         5.85            0
      -4.725            6            0
      -4.725         6.15            0
      -4.725          6.3            0
      -4.725         6.45            0
      -4.725          6.6            0
      -4.725         6.75            0
      -4.725          6.9            0
      -4.725         7.05            0
      -4.725          7.2            0
      -4.725         7.35            0

      -4.575         -7.5            0
      -4.575        -7.35            0
      -4.575         -7.2            0
      -4.575        -7.05            0
      -4.575         -6.9            0
      -4.575        -6.75            0
      -4.575         -6.6            0
      -4.575        -6.45            0
      -4.575         -6.3            0
      -4.575        -6.15            0
      -4.575           -6            0
      -4.575        -5.85            0
      -4.575         -5.7            0
      -4.575        -5.55            0
      -4.575         -5.4            0
      -4.575        -5.25            0
      -4.575         -5.1            0
      -4.575        -4.95            0
      -4.575         -4.8            0
      -4.575        -4.65            0
      -4.575         -4.5            0
      -4.575        -4.35            0
      -4.575         -4.2            0
      -4.575        -4.05            0
      -4.575         -3.9            0
      -4.575        -3.75            0
      -4.575         -3.6            0
      -4.575        -3.45            0
      -4.575         -3.3            0
      -4.575        -3.15            0
      -4.575           -3            0
      -4.575        -2.85            0
      -4.575         -2.7            0
      -4.575        -2.55            0
      -4.575         -2.4            0
      -4.575        -2.25            0
      -4.575         -2.1            0
      -4.575        -1.95            0
      -4.575         -1.8            0
      -4.575        -1.65            0
      -4.575         -1.5            0
      -4.575        -1.35            0
      -4.575         -1.2            0
      -4.575        -1.05            0
      -4.575         -0.9            0
      -4.575        -0.75            0
      -4.575         -0.6            0
      -4.575        -0.45            0
      -4.575         -0.3            0
      -4.575        -0.15            0
      -4.575 -1.78814e-07            0
      -4.575         0.15            0
      -4.575          0.3            0
      -4.575         0.45            0
      -4.575          0.6            0
      -4.575         0.75            0
      -4.575          0.9            0
      -4.575         1.05            0
      -4.575          1.2            0
      -4.575         1.35            0
      -4.575          1.5            0
      -4.575         1.65            0
      -4.575          1.8            0
      -4.575         1.95            0
      -4.575          2.1            0
      -4.575         2.25            0
      -4.575          2.4            0
      -4.575         2.55            0
      -4.575          2.7            0
      -4.575         2.85            0
      -4.575            3            0
      -4.575         3.15            0
      -4.575          3.3            0
      -4.575         3.45            0
      -4.575          3.6            0
      -4.575         3.75            0
      -4.575          3.9            0
      -4.575         4.05            0
      -4.575          4.2            0
      -4.575         4.35            0
      -4.575          4.5            0
      -4.575         4.65            0
      -4.575          4.8            0
      -4.575         4.95            0
      -4.575          5.1            0
      -4.575         5.25            0
      -4.575          5.4            0
      -4.575         5.55            0
      -4.575          5.7            0
      -4.575         5.85            0
      -4.575            6            0
      -4.575         6.15            0
      -4.575          6.3            0
      -4.575         6.45            0
      -4.575          6.6            0
      -4.575         6.75            0
      -4.575          6.9            0
      -4.575         7.05            0
      -4.575          7.2            0
      -4.575         7.35            0

      -4.425         -7.5            0
      -4.425        -7.35            0
      -4.425         -7.2            0
      -4.425        -7.05            0
      -4.425         -6.9            0
      -4.425        -6.75            0
      -4.425         -6.6            0
      -4.425        -6.45            0
      -4.425         -6.3            0
      -4.425        -6.15            0
      -4.425           -6            0
      -4.425        -5.85            0
      -4.425         -5.7            0
      -4.425        -5.55    0.0215007
      -4.425         -5.4            0
      -4.425        -5.25    0.0215007
      -4.425         -5.1     0.129004
      -4.425        -4.95     0.473015
      -4.425         -4.8      1.24704
      -4.425        -4.65      2.06407
      -4.425         -4.5      2.49408
      -4.425        -4.35      1.99956
      -4.425         -4.2      2.02107
      -4.425        -4.05      1.89206
      -4.425         -3.9      1.39755
      -4.425        -3.75      0.62352
      -4.425         -3.6     0.279509
      -4.425        -3.45            0
      -4.425         -3.3    0.0215007
      -4.425        -3.15            0
      -4.425           -3            0
      -4.425        -2.85            0
      -4.425         -2.7            0
      -4.425        -2.55            0
      -4.425         -2.4            0
      -4.425        -2.25            0
      -4.425         -2.1            0
      -4.425        -1.95            0
      -4.425         -1.8            0
      -4.425        -1.65            0
      -4.425         -1.5    0.0645021
      -4.425        -1.35     0.559018
      -4.425         -1.2      1.44055
      -4.425        -1.05      2.17157
      -4.425         -0.9      1.65555
      -4.425        -0.75       2.9456
      -4.425         -0.6      2.77359
      -4.425        -0.45      1.95656
      -4.425         -0.3      1.07503
      -4.425        -0.15     0.473015
      -4.425 -1.78814e-07     0.516017
      -4.425         0.15      1.33304
      -4.425          0.3      2.17157
      -4.425         0.45       3.1821
      -4.425          0.6      2.30057
      -4.425         0.75      1.52655
      -4.425          0.9      1.50505
      -4.425         1.05      1.11804
      -4.425          1.2     0.365512
      -4.425         1.35    0.0860028
      -4.425          1.5    0.0430014
      -4.425         1.65            0
      -4.425          1.8            0
      -4.425         1.95            0
      -4.425          2.1            0
      -4.425         2.25            0
      -4.425          2.4            0
      -4.425         2.55            0
      -4.425          2.7            0
      -4.425         2.85            0
      -4.425            3            0
      -4.425         3.15            0
      -4.425          3.3    0.0430014
      -4.425         3.45     0.107503
      -4.425          3.6      0.62352
      -4.425         3.75      1.24704
      -4.425          3.9      1.89206
      -4.425         4.05      2.12857
      -4.425          4.2      2.42958
      -4.425         4.35      2.17157
      -4.425          4.5      1.54805
      -4.425         4.65      1.37604
      -4.425          4.8     0.516017
      -4.425         4.95     0.129004
      -4.425          5.1    0.0430014
      -4.425         5.25            0
      -4.425          5.4            0
      -4.425         5.55            0
      -4.425          5.7            0
      -4.425         5.85            0
      -4.425            6            0
      -4.425         6.15            0
      -4.425          6.3            0
      -4.425         6.45            0
      -4.425          6.6            0
      -4.425         6.75            0
      -4.425          6.9            0
      -4.425         7.05            0
      -4.425          7.2            0
      -4.425         7.35            0

      -4.275         -7.5            0
      -4.275        -7.35            0
      -4.275         -7.2            0
      -4.275        -7.05            0
      -4.275         -6.9            0
      -4.275        -6.75            0
      -4.275         -6.6            0
      -4.275        -6.45            0
      -4.275         -6.3            0
      -4.275        -6.15            0
      -4.275           -6            0
      -4.275        -5.85            0
      -4.275         -5.7            0
      -4.275        -5.55            0
      -4.275         -5.4     0.333827
      -4.275        -5.25       1.0905
      -4.275         -5.1      2.89317
      -4.275        -4.95       5.6083
      -4.275         -4.8      11.4614
      -4.275        -4.65      20.5415
      -4.275         -4.5      26.6617
      -4.275        -4.35       25.994
      -4.275         -4.2      22.4554
      -4.275        -4.05      21.0756
      -4.275         -3.9      18.0044
      -4.275        -3.75      9.01333
      -4.275         -3.6      2.15875
      -4.275        -3.45     0.400593
      -4.275         -3.3            0
      -4.275        -3.15            0
      -4.275           -3            0
      -4.275        -2.85            0
      -4.275         -2.7            0
      -4.275        -2.55            0
      -4.275         -2.4            0
      -4.275        -2.25            0
      -4.275         -2.1            0
      -4.275        -1.95            0
      -4.275         -1.8            0
      -4.275        -1.65     0.111276
      -4.275         -1.5      1.44658
      -4.275        -1.35      5.51928
      -4.275         -1.2      14.5326
      -4.275        -1.05        21.81
      -4.275         -0.9      21.6988
      -4.275        -0.75      27.6409
      -4.275         -0.6       32.448
      -4.275        -0.45      25.9272
      -4.275         -0.3      14.1988
      -4.275        -0.15      6.98811
      -4.275 -1.78814e-07      6.67654
      -4.275         0.15      14.3768
      -4.275          0.3      26.5726
      -4.275         0.45      31.1795
      -4.275          0.6      25.5266
      -4.275         0.75      17.5593
      -4.275          0.9      17.3813
      -4.275         1.05      12.7745
      -4.275          1.2      4.89613
      -4.275         1.35      1.42433
      -4.275          1.5     0.333827
      -4.275         1.65            0
      -4.275          1.8            0
      -4.275         1.95            0
      -4.275          2.1            0
      -4.275         2.25            0
      -4.275          2.4            0
      -4.275         2.55            0
      -4.275          2.7            0
      -4.275         2.85            0
      -4.275            3    0.0222551
      -4.275         3.15    0.0222551
      -4.275          3.3     0.467358
      -4.275         3.45      2.27002
      -4.275          3.6        8.635
      -4.275         3.75      17.0252
      -4.275          3.9      21.4094
      -4.275         4.05      22.2997
      -4.275          4.2      24.9703
      -4.275         4.35      24.3249
      -4.275          4.5      19.4287
      -4.275         4.65      13.1305
      -4.275          4.8      6.76556
      -4.275         4.95      2.69287
      -4.275          5.1      1.15727
      -4.275         5.25     0.311572
      -4.275          5.4     0.111276
      -4.275         5.55    0.0222551
      -4.275          5.7            0
      -4.275         5.85            0
      -4.275            6            0
      -4.275         6.15            0
      -4.275          6.3            0
      -4.275         6.45            0
      -4.275          6.6            0
      -4.275         6.75            0
      -4.275          6.9            0
      -4.275         7.05            0
      -4.275          7.2            0
      -4.275         7.35            0

      -4.125         -7.5            0
      -4.125        -7.35            0
      -4.125         -7.2            0
      -4.125        -7.05            0
      -4.125         -6.9            0
      -4.125        -6.75            0
      -4.125         -6.6            0
      -4.125        -6.45            0
      -4.125         -6.3            0
      -4.125        -6.15            0
      -4.125           -6            0
      -4.125        -5.85            0
      -4.125         -5.7    0.0230644
      -4.125        -5.55     0.138386
      -4.125         -5.4     0.714996
      -4.125        -5.25      2.14499
      -4.125         -5.1      5.21255
      -4.125        -4.95      13.3082
      -4.125         -4.8      26.6855
      -4.125        -4.65      48.5044
      -4.125         -4.5      59.6445
      -4.125        -4.35      57.0844
      -4.125         -4.2      50.1189
      -4.125        -4.05      49.2655
      -4.125         -3.9      39.2556
      -4.125        -3.75      18.7513
      -4.125         -3.6      5.83529
      -4.125        -3.45     0.761125
      -4.125         -3.3    0.0230644
      -4.125        -3.15            0
      -4.125           -3            0
      -4.125        -2.85            0
      -4.125         -2.7            0
      -4.125        -2.55            0
      -4.125         -2.4            0
      -4.125        -2.25            0
      -4.125         -2.1            0
      -4.125        -1.95            0
      -4.125         -1.8    0.0230644
      -4.125        -1.65     0.415159
      -4.125         -1.5      2.85998
      -4.125        -1.35      13.9078
      -4.125         -1.2      37.7103
      -4.125        -1.05      49.6807
      -4.125         -0.9      48.5736
      -4.125        -0.75      60.7285
      -4.125         -0.6      72.3299
      -4.125        -0.45      58.2145
      -4.125         -0.3      29.6147
      -4.125        -0.15      16.7217
      -4.125 -1.78814e-07      15.1533
      -4.125         0.15        31.16
      -4.125          0.3        58.03
      -4.125         0.45      70.4848
      -4.125          0.6      59.3447
      -4.125         0.75      42.1617
      -4.125          0.9      40.4319
      -4.125         1.05      30.3758
      -4.125          1.2       12.178
      -4.125         1.35      3.27514
      -4.125          1.5     0.622738
      -4.125         1.65     0.138386
      -4.125          1.8            0
      -4.125         1.95            0
      -4.125          2.1            0
      -4.125         2.25            0
      -4.125          2.4            0
      -4.125         2.55            0
      -4.125          2.7            0
      -4.125         2.85            0
      -4.125            3            0
      -4.125         3.15     0.161451
      -4.125          3.3     0.876447
      -4.125         3.45      5.53545
      -4.125          3.6       19.328
      -4.125         3.75      37.1106
      -4.125          3.9      46.4286
      -4.125         4.05      47.1897
      -4.125          4.2      53.3249
      -4.125         4.35      56.2771
      -4.125          4.5      46.9822
      -4.125         4.65       27.954
      -4.125          4.8      13.9309
      -4.125         4.95      7.31141
      -4.125          5.1       2.6524
      -4.125         5.25     0.691932
      -4.125          5.4    0.0922575
      -4.125         5.55            0
      -4.125          5.7            0
      -4.125         5.85            0
      -4.125            6            0
      -4.125         6.15            0
      -4.125          6.3            0
      -4.125         6.45            0
      -4.125          6.6            0
      -4.125         6.75            0
      -4.125          6.9            0
      -4.125         7.05            0
      -4.125          7.2            0
      -4.125         7.35            0

      -3.975         -7.5            0
      -3.975        -7.35            0
      -3.975         -7.2            0
      -3.975        -7.05            0
      -3.975         -6.9            0
      -3.975        -6.75            0
      -3.975         -6.6            0
      -3.975        -6.45            0
      -3.975         -6.3            0
      -3.975        -6.15            0
      -3.975           -6            0
      -3.975        -5.85            0
      -3.975         -5.7    0.0239347
      -3.975        -5.55     0.191478
      -3.975         -5.4     0.789846
      -3.975        -5.25      3.78169
      -3.975         -5.1      9.52603
      -3.975        -4.95      20.7754
      -3.975         -4.8      43.8484
      -3.975        -4.65      73.5754
      -3.975         -4.5      97.8691
      -3.975        -4.35      90.3058
      -3.975         -4.2      81.4739
      -3.975        -4.05      78.9128
      -3.975         -3.9      63.2595
      -3.975        -3.75      31.0912
      -3.975         -3.6      9.23881
      -3.975        -3.45      1.74724
      -3.975         -3.3     0.119674
      -3.975        -3.15            0
      -3.975           -3            0
      -3.975        -2.85            0
      -3.975         -2.7            0
      -3.975        -2.55            0
      -3.975         -2.4            0
      -3.975        -2.25            0
      -3.975         -2.1            0
      -3.975        -1.95            0
      -3.975         -1.8     0.119674
      -3.975        -1.65     0.526564
      -3.975         -1.5      6.86927
      -3.975        -1.35      24.9161
      -3.975         -1.2      63.2116
      -3.975        -1.05      86.3565
      -3.975         -0.9      85.6146
      -3.975        -0.75      103.207
      -3.975         -0.6      117.711
      -3.975        -0.45      96.7203
      -3.975         -0.3      51.8666
      -3.975        -0.15       26.783
      -3.975 -1.78814e-07      29.0089
      -3.975         0.15      51.4118
      -3.975          0.3      95.9783
      -3.975         0.45      115.868
      -3.975          0.6       95.715
      -3.975         0.75      73.5993
      -3.975          0.9      68.1661
      -3.975         1.05      49.2816
      -3.975          1.2       20.177
      -3.975         1.35      5.28958
      -3.975          1.5        1.101
      -3.975         1.65    0.0718042
      -3.975          1.8            0
      -3.975         1.95            0
      -3.975          2.1            0
      -3.975         2.25            0
      -3.975          2.4            0
      -3.975         2.55            0
      -3.975          2.7            0
      -3.975         2.85            0
      -3.975            3            0
      -3.975         3.15     0.167543
      -3.975          3.3      1.77117
      -3.975         3.45      8.30535
      -3.975          3.6      30.3253
      -3.975         3.75      59.9326
      -3.975          3.9      72.0914
      -3.975         4.05       78.482
      -3.975          4.2      85.4231
      -3.975         4.35      91.7179
      -3.975          4.5      73.5275
      -3.975         4.65      43.7527
      -3.975          4.8      22.1157
      -3.975         4.95      10.4116
      -3.975          5.1      4.49973
      -3.975         5.25      1.24461
      -3.975          5.4     0.119674
      -3.975         5.55     0.095739
      -3.975          5.7            0
      -3.975         5.85            0
      -3.975            6            0
      -3.975         6.15            0
      -3.975          6.3            0
      -3.975         6.45            0
      -3.975          6.6            0
      -3.975         6.75            0
      -3.975          6.9            0
      -3.975         7.05            0
      -3.975          7.2            0
      -3.975         7.35            0

      -3.825         -7.5            0
      -3.825        -7.35            0
      -3.825         -7.2            0
      -3.825        -7.05            0
      -3.825         -6.9            0
      -3.825        -6.75            0
      -3.825         -6.6            0
      -3.825        -6.45            0
      -3.825         -6.3            0
      -3.825        -6.15            0
      -3.825           -6            0
      -3.825        -5.85            0
      -3.825         -5.7    0.0248734
      -3.825        -5.55       0.3731
      -3.825         -5.4      1.69139
      -3.825        -5.25      5.22341
      -3.825         -5.1       12.561
      -3.825        -4.95      30.2709
      -3.825         -4.8      62.2083
      -3.825        -4.65      105.488
      -3.825         -4.5      134.888
      -3.825        -4.35      128.919
      -3.825         -4.2       113.82
      -3.825        -4.05      111.806
      -3.825         -3.9      90.2654
      -3.825        -3.75      45.8665
      -3.825         -3.6      13.2326
      -3.825        -3.45      2.73607
      -3.825         -3.3     0.397974
      -3.825        -3.15            0
      -3.825           -3            0
      -3.825        -2.85            0
      -3.825         -2.7            0
      -3.825        -2.55            0
      -3.825         -2.4            0
      -3.825        -2.25            0
      -3.825         -2.1            0
      -3.825        -1.95            0
      -3.825         -1.8      0.14924
      -3.825        -1.65      1.66652
      -3.825         -1.5      9.50162
      -3.825        -1.35      38.6532
      -3.825         -1.2      88.0517
      -3.825        -1.05      120.686
      -3.825         -0.9      121.979
      -3.825        -0.75      146.877
      -3.825         -0.6      168.741
      -3.825        -0.45      134.888
      -3.825         -0.3      70.6155
      -3.825        -0.15      38.8522
      -3.825 -1.78814e-07      37.4593
      -3.825         0.15      68.4764
      -3.825          0.3      134.391
      -3.825         0.45      170.258
      -3.825          0.6      136.828
      -3.825         0.75      107.353
      -3.825          0.9      101.856
      -3.825         1.05      73.9485
      -3.825          1.2      30.5196
      -3.825         1.35      7.23815
      -3.825          1.5      1.31829
      -3.825         1.65      0.14924
      -3.825          1.8            0
      -3.825         1.95            0
      -3.825          2.1            0
      -3.825         2.25            0
      -3.825          2.4            0
      -3.825         2.55            0
      -3.825          2.7            0
      -3.825         2.85            0
      -3.825            3            0
      -3.825         3.15     0.323354
      -3.825          3.3      2.68632
      -3.825         3.45      14.1032
      -3.825          3.6      44.8467
      -3.825         3.75      89.0715
      -3.825          3.9      111.134
      -3.825         4.05      109.294
      -3.825          4.2      124.765
      -3.825         4.35      132.476
      -3.825          4.5      107.279
      -3.825         4.65      63.5017
      -3.825          4.8      33.3054
      -3.825         4.95      14.3022
      -3.825          5.1      5.44727
      -3.825         5.25      1.71626
      -3.825          5.4      0.44772
      -3.825         5.55    0.0746201
      -3.825          5.7            0
      -3.825         5.85            0
      -3.825            6            0
      -3.825         6.15            0
      -3.825          6.3            0
      -3.825         6.45            0
      -3.825          6.6            0
      -3.825         6.75            0
      -3.825          6.9            0
      -3.825         7.05            0
      -3.825          7.2            0
      -3.825         7.35            0

      -3.675         -7.5            0
      -3.675        -7.35            0
      -3.675         -7.2            0
      -3.675        -7.05            0
      -3.675         -6.9            0
      -3.675        -6.75            0
      -3.675         -6.6            0
      -3.675        -6.45            0
      -3.675         -6.3            0
      -3.675        -6.15            0
      -3.675           -6            0
      -3.675        -5.85            0
      -3.675         -5.7    0.0517772
      -3.675        -5.55     0.440106
      -3.675         -5.4      1.99342
      -3.675        -5.25      6.67926
      -3.675         -5.1      17.6819
      -3.675        -4.95      42.0172
      -3.675         -4.8      84.7593
      -3.675        -4.65      142.569
      -3.675         -4.5      181.246
      -3.675        -4.35      175.136
      -3.675         -4.2      153.882
      -3.675        -4.05      146.063
      -3.675         -3.9      117.353
      -3.675        -3.75      59.2849
      -3.675         -3.6      16.6464
      -3.675        -3.45      3.28785
      -3.675         -3.3     0.258886
      -3.675        -3.15    0.0517772
      -3.675           -3            0
      -3.675        -2.85            0
      -3.675         -2.7            0
      -3.675        -2.55            0
      -3.675         -2.4            0
      -3.675        -2.25            0
      -3.675         -2.1            0
      -3.675        -1.95            0
      -3.675         -1.8      0.18122
      -3.675        -1.65      1.99342
      -3.675         -1.5      12.4783
      -3.675        -1.35      52.8645
      -3.675         -1.2      119.295
      -3.675        -1.05      159.966
      -3.675         -0.9       174.23
      -3.675        -0.75      199.705
      -3.675         -0.6      226.888
      -3.675        -0.45      181.557
      -3.675         -0.3      97.8589
      -3.675        -0.15      52.7869
      -3.675 -1.78814e-07      50.0686
      -3.675         0.15      96.0726
      -3.675          0.3      174.774
      -3.675         0.45      224.066
      -3.675          0.6       191.86
      -3.675         0.75       147.72
      -3.675          0.9      140.808
      -3.675         1.05      99.6193
      -3.675          1.2      42.4832
      -3.675         1.35      11.0544
      -3.675          1.5       1.8122
      -3.675         1.65     0.155332
      -3.675          1.8    0.0258886
      -3.675         1.95            0
      -3.675          2.1            0
      -3.675         2.25            0
      -3.675          2.4            0
      -3.675         2.55            0
      -3.675          2.7            0
      -3.675         2.85            0
      -3.675            3     0.103554
      -3.675         3.15     0.491883
      -3.675          3.3      4.89295
      -3.675         3.45      20.1413
      -3.675          3.6      64.0484
      -3.675         3.75      122.194
      -3.675          3.9      150.154
      -3.675         4.05      155.099
      -3.675          4.2      172.651
      -3.675         4.35       179.46
      -3.675          4.5      142.361
      -3.675         4.65      83.3872
      -3.675          4.8      44.2177
      -3.675         4.95      18.8728
      -3.675          5.1      7.24881
      -3.675         5.25      2.66653
      -3.675          5.4     0.647215
      -3.675         5.55     0.103554
      -3.675          5.7            0
      -3.675         5.85            0
      -3.675            6            0
      -3.675         6.15            0
      -3.675          6.3            0
      -3.675         6.45            0
      -3.675          6.6            0
      -3.675         6.75            0
      -3.675          6.9            0
      -3.675         7.05            0
      -3.675          7.2            0
      -3.675         7.35            0

      -3.525         -7.5            0
      -3.525        -7.35            0
      -3.525         -7.2            0
      -3.525        -7.05            0
      -3.525         -6.9            0
      -3.525        -6.75            0
      -3.525         -6.6            0
      -3.525        -6.45            0
      -3.525         -6.3            0
      -3.525        -6.15            0
      -3.525           -6            0
      -3.525        -5.85            0
      -3.525         -5.7    0.0269902
      -3.525        -5.55     0.458834
      -3.525         -5.4      2.59106
      -3.525        -5.25      7.82717
      -3.525         -5.1       24.777
      -3.525        -4.95      53.8455
      -3.525         -4.8      111.848
      -3.525        -4.65      192.117
      -3.525         -4.5      242.372
      -3.525        -4.35      230.227
      -3.525         -4.2      196.138
      -3.525        -4.05      189.283
      -3.525         -3.9      151.712
      -3.525        -3.75      77.0302
      -3.525         -3.6      24.6421
      -3.525        -3.45      5.12815
      -3.525         -3.3     0.404854
      -3.525        -3.15    0.0269902
      -3.525           -3            0
      -3.525        -2.85            0
      -3.525         -2.7            0
      -3.525        -2.55            0
      -3.525         -2.4            0
      -3.525        -2.25            0
      -3.525         -2.1            0
      -3.525        -1.95            0
      -3.525         -1.8     0.188932
      -3.525        -1.65      2.69902
      -3.525         -1.5      17.5976
      -3.525        -1.35      68.6902
      -3.525         -1.2      150.875
      -3.525        -1.05      209.228
      -3.525         -0.9       224.37
      -3.525        -0.75      260.591
      -3.525         -0.6      302.965
      -3.525        -0.45      241.995
      -3.525         -0.3      127.367
      -3.525        -0.15      64.4257
      -3.525 -1.78814e-07      65.8292
      -3.525         0.15      123.858
      -3.525          0.3      233.843
      -3.525         0.45      307.041
      -3.525          0.6      256.137
      -3.525         0.75      199.269
      -3.525          0.9      182.211
      -3.525         1.05      134.546
      -3.525          1.2      58.7038
      -3.525         1.35      14.7367
      -3.525          1.5      2.32116
      -3.525         1.65     0.269902
      -3.525          1.8    0.0539805
      -3.525         1.95            0
      -3.525          2.1            0
      -3.525         2.25            0
      -3.525          2.4            0
      -3.525         2.55            0
      -3.525          2.7            0
      -3.525         2.85    0.0269902
      -3.525            3    0.0269902
      -3.525         3.15     0.809707
      -3.525          3.3      4.85824
      -3.525         3.45      28.2048
      -3.525          3.6       85.694
      -3.525         3.75      163.345
      -3.525          3.9       198.27
      -3.525         4.05      206.044
      -3.525          4.2      228.742
      -3.525         4.35      237.163
      -3.525          4.5      190.497
      -3.525         4.65      110.903
      -3.525          4.8      58.5148
      -3.525         4.95      25.3978
      -3.525          5.1      10.2293
      -3.525         5.25       3.0499
      -3.525          5.4     0.701746
      -3.525         5.55            0
      -3.525          5.7    0.0539805
      -3.525         5.85            0
      -3.525            6            0
      -3.525         6.15            0
      -3.525          6.3            0
      -3.525         6.45            0
      -3.525          6.6            0
      -3.525         6.75            0
      -3.525          6.9            0
      -3.525         7.05            0
      -3.525          7.2            0
      -3.525         7.35            0

      -3.375         -7.5            0
      -3.375        -7.35            0
      -3.375         -7.2            0
      -3.375        -7.05            0
      -3.375         -6.9            0
      -3.375        -6.75            0
      -3.375         -6.6            0
      -3.375        -6.45            0
      -3.375         -6.3            0
      -3.375        -6.15            0
      -3.375           -6            0
      -3.375        -5.85            0
      -3.375         -5.7     0.197329
      -3.375        -5.55     0.451037
      -3.375         -5.4      3.49554
      -3.375        -5.25      11.5014
      -3.375         -5.1      31.2625
      -3.375        -4.95      71.5457
      -3.375         -4.8      144.416
      -3.375        -4.65      240.854
      -3.375         -4.5      309.947
      -3.375        -4.35      301.885
      -3.375         -4.2       253.06
      -3.375        -4.05      243.053
      -3.375         -3.9      193.551
      -3.375        -3.75      110.109
      -3.375         -3.6      37.8307
      -3.375        -3.45      7.13202
      -3.375         -3.3     0.817504
      -3.375        -3.15     0.169139
      -3.375           -3            0
      -3.375        -2.85            0
      -3.375         -2.7            0
      -3.375        -2.55            0
      -3.375         -2.4            0
      -3.375        -2.25            0
      -3.375         -2.1            0
      -3.375        -1.95    0.0281898
      -3.375         -1.8     0.112759
      -3.375        -1.65      3.41097
      -3.375         -1.5      21.7625
      -3.375        -1.35      86.6273
      -3.375         -1.2        202.6
      -3.375        -1.05      268.001
      -3.375         -0.9      284.097
      -3.375        -0.75      349.103
      -3.375         -0.6      396.208
      -3.375        -0.45      307.043
      -3.375         -0.3      161.415
      -3.375        -0.15      83.3291
      -3.375 -1.78814e-07      86.5145
      -3.375         0.15      158.652
      -3.375          0.3      312.399
      -3.375         0.45      393.699
      -3.375          0.6      342.196
      -3.375         0.75      264.956
      -3.375          0.9      240.882
      -3.375         1.05      182.924
      -3.375          1.2      79.7772
      -3.375         1.35      19.7892
      -3.375          1.5      2.90355
      -3.375         1.65     0.451037
      -3.375          1.8            0
      -3.375         1.95            0
      -3.375          2.1            0
      -3.375         2.25            0
      -3.375          2.4            0
      -3.375         2.55            0
      -3.375          2.7            0
      -3.375         2.85    0.0281898
      -3.375            3     0.281898
      -3.375         3.15      1.07121
      -3.375          3.3      7.32935
      -3.375         3.45      38.2536
      -3.375          3.6      115.071
      -3.375         3.75      211.226
      -3.375          3.9      256.894
      -3.375         4.05      261.883
      -3.375          4.2       301.18
      -3.375         4.35      311.046
      -3.375          4.5      246.153
      -3.375         4.65      144.726
      -3.375          4.8      73.0398
      -3.375         4.95      31.7981
      -3.375          5.1      13.2492
      -3.375         5.25      3.72105
      -3.375          5.4     0.817504
      -3.375         5.55     0.112759
      -3.375          5.7    0.0281898
      -3.375         5.85            0
      -3.375            6            0
      -3.375         6.15            0
      -3.375          6.3            0
      -3.375         6.45            0
      -3.375          6.6            0
      -3.375         6.75            0
      -3.375          6.9            0
      -3.375         7.05            0
      -3.375          7.2            0
      -3.375         7.35            0

      -3.225         -7.5            0
      -3.225        -7.35            0
      -3.225         -7.2            0
      -3.225        -7.05            0
      -3.225         -6.9            0
      -3.225        -6.75            0
      -3.225         -6.6            0
      -3.225        -6.45            0
      -3.225         -6.3            0
      -3.225        -6.15            0
      -3.225           -6            0
      -3.225        -5.85            0
      -3.225         -5.7     0.177006
      -3.225        -5.55     0.885029
      -3.225         -5.4      4.48415
      -3.225        -5.25       15.193
      -3.225         -5.1      39.1478
      -3.225        -4.95       91.335
      -3.225         -4.8      185.974
      -3.225        -4.65      320.351
      -3.225         -4.5      412.659
      -3.225        -4.35      397.289
      -3.225         -4.2      346.518
      -3.225        -4.05      326.546
      -3.225         -3.9      274.123
      -3.225        -3.75      159.217
      -3.225         -3.6      55.9338
      -3.225        -3.45      12.5379
      -3.225         -3.3      1.68155
      -3.225        -3.15     0.206507
      -3.225           -3     0.029501
      -3.225        -2.85            0
      -3.225         -2.7            0
      -3.225        -2.55            0
      -3.225         -2.4            0
      -3.225        -2.25            0
      -3.225         -2.1            0
      -3.225        -1.95     0.029501
      -3.225         -1.8     0.472015
      -3.225        -1.65      3.80562
      -3.225         -1.5       29.088
      -3.225        -1.35      117.355
      -3.225         -1.2      262.264
      -3.225        -1.05      362.478
      -3.225         -0.9      380.887
      -3.225        -0.75      464.109
      -3.225         -0.6      543.054
      -3.225        -0.45      434.785
      -3.225         -0.3       228.78
      -3.225        -0.15      119.066
      -3.225 -1.78814e-07      119.095
      -3.225         0.15      223.706
      -3.225          0.3      426.643
      -3.225         0.45      542.434
      -3.225          0.6       475.91
      -3.225         0.75      378.615
      -3.225          0.9      347.079
      -3.225         1.05      263.178
      -3.225          1.2      118.505
      -3.225         1.35      30.8285
      -3.225          1.5      4.66115
      -3.225         1.65     0.501516
      -3.225          1.8    0.0590019
      -3.225         1.95            0
      -3.225          2.1            0
      -3.225         2.25            0
      -3.225          2.4            0
      -3.225         2.55            0
      -3.225          2.7            0
      -3.225         2.85     0.029501
      -3.225            3    0.0885029
      -3.225         3.15      1.56355
      -3.225          3.3      11.9774
      -3.225         3.45      53.9573
      -3.225          3.6      157.624
      -3.225         3.75      283.032
      -3.225          3.9      342.742
      -3.225         4.05      359.056
      -3.225          4.2      408.116
      -3.225         4.35      417.114
      -3.225          4.5      321.531
      -3.225         4.65      189.868
      -3.225          4.8      95.3471
      -3.225         4.95      42.1274
      -3.225          5.1       15.901
      -3.225         5.25      4.57265
      -3.225          5.4     0.826027
      -3.225         5.55    0.0590019
      -3.225          5.7            0
      -3.225         5.85            0
      -3.225            6            0
      -3.225         6.15            0
      -3.225          6.3            0
      -3.225         6.45            0
      -3.225          6.6            0
      -3.225         6.75            0
      -3.225          6.9            0
      -3.225         7.05            0
      -3.225          7.2            0
      -3.225         7.35            0

      -3.075         -7.5            0
      -3.075        -7.35            0
      -3.075         -7.2            0
      -3.075        -7.05            0
      -3.075         -6.9            0
      -3.075        -6.75            0
      -3.075         -6.6            0
      -3.075        -6.45            0
      -3.075         -6.3            0
      -3.075        -6.15            0
      -3.075           -6            0
      -3.075        -5.85            0
      -3.075         -5.7       0.1547
      -3.075        -5.55       1.0829
      -3.075         -5.4      6.89963
      -3.075        -5.25      20.0801
      -3.075         -5.1      54.5473
      -3.075        -4.95      121.594
      -3.075         -4.8      250.398
      -3.075        -4.65      440.865
      -3.075         -4.5      579.816
      -3.075        -4.35      583.436
      -3.075         -4.2      510.387
      -3.075        -4.05      470.722
      -3.075         -3.9      404.943
      -3.075        -3.75      234.371
      -3.075         -3.6       90.314
      -3.075        -3.45      21.2558
      -3.075         -3.3      2.81554
      -3.075        -3.15      0.34034
      -3.075           -3    0.0618801
      -3.075        -2.85      0.03094
      -3.075         -2.7            0
      -3.075        -2.55            0
      -3.075         -2.4            0
      -3.075        -2.25            0
      -3.075         -2.1            0
      -3.075        -1.95            0
      -3.075         -1.8     0.711621
      -3.075        -1.65      5.10511
      -3.075         -1.5      39.0463
      -3.075        -1.35      166.086
      -3.075         -1.2      382.512
      -3.075        -1.05      521.247
      -3.075         -0.9      551.073
      -3.075        -0.75      679.938
      -3.075         -0.6       784.98
      -3.075        -0.45      624.679
      -3.075         -0.3      335.823
      -3.075        -0.15      175.801
      -3.075 -1.78814e-07      168.128
      -3.075         0.15      331.058
      -3.075          0.3      614.222
      -3.075         0.45      792.312
      -3.075          0.6      695.439
      -3.075         0.75       565.12
      -3.075          0.9       514.44
      -3.075         1.05      391.175
      -3.075          1.2      178.091
      -3.075         1.35       46.967
      -3.075          1.5      7.11621
      -3.075         1.65     0.495041
      -3.075          1.8    0.0618801
      -3.075         1.95            0
      -3.075          2.1            0
      -3.075         2.25            0
      -3.075          2.4            0
      -3.075         2.55            0
      -3.075          2.7            0
      -3.075         2.85      0.03094
      -3.075            3       0.3094
      -3.075         3.15       2.9393
      -3.075          3.3      19.2138
      -3.075         3.45      85.2707
      -3.075          3.6      235.887
      -3.075         3.75      409.677
      -3.075          3.9      477.064
      -3.075         4.05      510.232
      -3.075          4.2      587.428
      -3.075         4.35      581.085
      -3.075          4.5       444.67
      -3.075         4.65      261.784
      -3.075          4.8      124.843
      -3.075         4.95      55.2589
      -3.075          5.1      20.3585
      -3.075         5.25      5.47639
      -3.075          5.4     0.959141
      -3.075         5.55      0.12376
      -3.075          5.7            0
      -3.075         5.85            0
      -3.075            6            0
      -3.075         6.15            0
      -3.075          6.3            0
      -3.075         6.45            0
      -3.075          6.6            0
      -3.075         6.75            0
      -3.075          6.9            0
      -3.075         7.05            0
      -3.075          7.2            0
      -3.075         7.35            0

      -2.925         -7.5            0
      -2.925        -7.35            0
      -2.925         -7.2            0
      -2.925        -7.05            0
      -2.925         -6.9            0
      -2.925        -6.75            0
      -2.925         -6.6            0
      -2.925        -6.45            0
      -2.925         -6.3            0
      -2.925        -6.15            0
      -2.925           -6            0
      -2.925        -5.85            0
      -2.925         -5.7      0.19516
      -2.925        -5.55     0.748113
      -2.925         -5.4      6.31017
      -2.925        -5.25      19.4184
      -2.925         -5.1      56.5964
      -2.925        -4.95      125.748
      -2.925         -4.8      253.025
      -2.925        -4.65      432.149
      -2.925         -4.5      592.018
      -2.925        -4.35      599.922
      -2.925         -4.2      520.524
      -2.925        -4.05      484.973
      -2.925         -3.9      422.066
      -2.925        -3.75      257.579
      -2.925         -3.6      98.2631
      -2.925        -3.45      23.4517
      -2.925         -3.3      3.51288
      -2.925        -3.15     0.552953
      -2.925           -3            0
      -2.925        -2.85            0
      -2.925         -2.7            0
      -2.925        -2.55            0
      -2.925         -2.4            0
      -2.925        -2.25            0
      -2.925         -2.1            0
      -2.925        -1.95            0
      -2.925         -1.8     0.520427
      -2.925        -1.65      5.07416
      -2.925         -1.5      38.3489
      -2.925        -1.35      161.755
      -2.925         -1.2      392.987
      -2.925        -1.05      543.228
      -2.925         -0.9      572.404
      -2.925        -0.75      691.647
      -2.925         -0.6      800.904
      -2.925        -0.45      645.264
      -2.925         -0.3      350.345
      -2.925        -0.15       179.84
      -2.925 -1.78814e-07      175.449
      -2.925         0.15      342.473
      -2.925          0.3      629.651
      -2.925         0.45      810.012
      -2.925          0.6      711.456
      -2.925         0.75      579.137
      -2.925          0.9       536.17
      -2.925         1.05      413.512
      -2.925          1.2      181.531
      -2.925         1.35      44.8543
      -2.925          1.5      6.79807
      -2.925         1.65      0.68306
      -2.925          1.8    0.0325267
      -2.925         1.95            0
      -2.925          2.1            0
      -2.925         2.25            0
      -2.925          2.4            0
      -2.925         2.55            0
      -2.925          2.7            0
      -2.925         2.85      0.09758
      -2.925            3     0.520427
      -2.925         3.15      3.67551
      -2.925          3.3      22.3458
      -2.925         3.45       91.465
      -2.925          3.6      246.877
      -2.925         3.75       429.84
      -2.925          3.9      493.918
      -2.925         4.05       527.68
      -2.925          4.2      608.932
      -2.925         4.35      609.973
      -2.925          4.5      450.007
      -2.925         4.65       258.75
      -2.925          4.8      123.471
      -2.925         4.95      55.3929
      -2.925          5.1       20.069
      -2.925         5.25      5.23679
      -2.925          5.4      1.00833
      -2.925         5.55    0.0650533
      -2.925          5.7            0
      -2.925         5.85            0
      -2.925            6            0
      -2.925         6.15            0
      -2.925          6.3            0
      -2.925         6.45            0
      -2.925          6.6            0
      -2.925         6.75            0
      -2.925          6.9            0
      -2.925         7.05            0
      -2.925          7.2            0
      -2.925         7.35            0

      -2.775         -7.5            0
      -2.775        -7.35            0
      -2.775         -7.2            0
      -2.775        -7.05            0
      -2.775         -6.9            0
      -2.775        -6.75            0
      -2.775         -6.6            0
      -2.775        -6.45            0
      -2.775         -6.3            0
      -2.775        -6.15            0
      -2.775           -6            0
      -2.775        -5.85            0
      -2.775         -5.7      0.20571
      -2.775        -5.55      1.40568
      -2.775         -5.4      5.24559
      -2.775        -5.25      19.8853
      -2.775         -5.1       51.976
      -2.775        -4.95        120.1
      -2.775         -4.8      254.634
      -2.775        -4.65      438.059
      -2.775         -4.5      591.415
      -2.775        -4.35       611.06
      -2.775         -4.2      538.719
      -2.775        -4.05      494.114
      -2.775         -3.9      432.642
      -2.775        -3.75      266.908
      -2.775         -3.6      106.832
      -2.775        -3.45      26.8794
      -2.775         -3.3      4.25133
      -2.775        -3.15     0.651414
      -2.775           -3    0.0685699
      -2.775        -2.85            0
      -2.775         -2.7            0
      -2.775        -2.55            0
      -2.775         -2.4            0
      -2.775        -2.25            0
      -2.775         -2.1            0
      -2.775        -1.95    0.0342849
      -2.775         -1.8     0.479989
      -2.775        -1.65      5.31416
      -2.775         -1.5       36.342
      -2.775        -1.35      164.465
      -2.775         -1.2      398.631
      -2.775        -1.05      551.302
      -2.775         -0.9      582.398
      -2.775        -0.75      691.321
      -2.775         -0.6      813.787
      -2.775        -0.45      660.671
      -2.775         -0.3      357.832
      -2.775        -0.15      187.127
      -2.775 -1.78814e-07       183.63
      -2.775         0.15      349.432
      -2.775          0.3      649.151
      -2.775         0.45      830.347
      -2.775          0.6      720.361
      -2.775         0.75      583.187
      -2.775          0.9      550.239
      -2.775         1.05      402.779
      -2.775          1.2       180.51
      -2.775         1.35      42.5133
      -2.775          1.5      6.44557
      -2.775         1.65     0.377134
      -2.775          1.8            0
      -2.775         1.95            0
      -2.775          2.1            0
      -2.775         2.25            0
      -2.775          2.4            0
      -2.775         2.55            0
      -2.775          2.7            0
      -2.775         2.85            0
      -2.775            3     0.514274
      -2.775         3.15      4.35419
      -2.775          3.3      23.8623
      -2.775         3.45      100.146
      -2.775          3.6        259.4
      -2.775         3.75       431.75
      -2.775          3.9      494.252
      -2.775         4.05      528.262
      -2.775          4.2      610.889
      -2.775         4.35      596.935
      -2.775          4.5      440.458
      -2.775         4.65      254.977
      -2.775          4.8      119.037
      -2.775         4.95      52.9702
      -2.775          5.1      20.4338
      -2.775         5.25      4.01134
      -2.775          5.4     0.891408
      -2.775         5.55    0.0342849
      -2.775          5.7            0
      -2.775         5.85            0
      -2.775            6            0
      -2.775         6.15            0
      -2.775          6.3            0
      -2.775         6.45            0
      -2.775          6.6            0
      -2.775         6.75            0
      -2.775          6.9            0
      -2.775         7.05            0
      -2.775          7.2            0
      -2.775         7.35            0

      -2.625         -7.5            0
      -2.625        -7.35            0
      -2.625         -7.2            0
      -2.625        -7.05            0
      -2.625         -6.9            0
      -2.625        -6.75            0
      -2.625         -6.6            0
      -2.625        -6.45            0
      -2.625         -6.3            0
      -2.625        -6.15            0
      -2.625           -6            0
      -2.625        -5.85            0
      -2.625         -5.7     0.036244
      -2.625        -5.55     0.978589
      -2.625         -5.4       4.8567
      -2.625        -5.25      19.1006
      -2.625         -5.1      50.2705
      -2.625        -4.95      116.198
      -2.625         -4.8       238.74
      -2.625        -4.65      427.752
      -2.625         -4.5      589.944
      -2.625        -4.35      612.633
      -2.625         -4.2      546.814
      -2.625        -4.05      506.728
      -2.625         -3.9      454.029
      -2.625        -3.75      292.816
      -2.625         -3.6      113.299
      -2.625        -3.45      30.2275
      -2.625         -3.3      4.71173
      -2.625        -3.15     0.652393
      -2.625           -3     0.108732
      -2.625        -2.85            0
      -2.625         -2.7            0
      -2.625        -2.55            0
      -2.625         -2.4            0
      -2.625        -2.25            0
      -2.625         -2.1            0
      -2.625        -1.95            0
      -2.625         -1.8     0.471173
      -2.625        -1.65      5.72656
      -2.625         -1.5      37.5488
      -2.625        -1.35      160.706
      -2.625         -1.2      398.974
      -2.625        -1.05      560.442
      -2.625         -0.9      590.995
      -2.625        -0.75       712.92
      -2.625         -0.6      833.722
      -2.625        -0.45       672.11
      -2.625         -0.3      355.735
      -2.625        -0.15      189.991
      -2.625 -1.78814e-07       181.51
      -2.625         0.15      349.936
      -2.625          0.3      655.691
      -2.625         0.45      821.798
      -2.625          0.6      713.537
      -2.625         0.75      603.971
      -2.625          0.9      548.807
      -2.625         1.05      404.302
      -2.625          1.2      179.626
      -2.625         1.35      40.8108
      -2.625          1.5      5.94402
      -2.625         1.65     0.398685
      -2.625          1.8    0.0724881
      -2.625         1.95            0
      -2.625          2.1            0
      -2.625         2.25            0
      -2.625          2.4            0
      -2.625         2.55            0
      -2.625          2.7            0
      -2.625         2.85    0.0724881
      -2.625            3     0.434929
      -2.625         3.15      4.20431
      -2.625          3.3       24.646
      -2.625         3.45      107.681
      -2.625          3.6      277.521
      -2.625         3.75       441.67
      -2.625          3.9      494.043
      -2.625         4.05       537.97
      -2.625          4.2      612.379
      -2.625         4.35       590.85
      -2.625          4.5      428.767
      -2.625         4.65      246.061
      -2.625          4.8      119.025
      -2.625         4.95      50.2343
      -2.625          5.1       18.267
      -2.625         5.25      4.02309
      -2.625          5.4     0.906101
      -2.625         5.55    0.0724881
      -2.625          5.7            0
      -2.625         5.85            0
      -2.625            6            0
      -2.625         6.15            0
      -2.625          6.3            0
      -2.625         6.45            0
      -2.625          6.6            0
      -2.625         6.75            0
      -2.625          6.9            0
      -2.625         7.05            0
      -2.625          7.2            0
      -2.625         7.35            0

      -2.475         -7.5            0
      -2.475        -7.35            0
      -2.475         -7.2            0
      -2.475        -7.05            0
      -2.475         -6.9            0
      -2.475        -6.75            0
      -2.475         -6.6            0
      -2.475        -6.45            0
      -2.475         -6.3            0
      -2.475        -6.15            0
      -2.475           -6            0
      -2.475        -5.85    0.0384406
      -2.475         -5.7    0.0768813
      -2.475        -5.55      0.61505
      -2.475         -5.4      4.84352
      -2.475        -5.25       16.491
      -2.475         -5.1      47.7817
      -2.475        -4.95      112.285
      -2.475         -4.8      230.067
      -2.475        -4.65      408.778
      -2.475         -4.5      589.372
      -2.475        -4.35      618.702
      -2.475         -4.2      542.397
      -2.475        -4.05      502.727
      -2.475         -3.9      468.668
      -2.475        -3.75      314.483
      -2.475         -3.6      132.044
      -2.475        -3.45      36.3648
      -2.475         -3.3       5.9583
      -2.475        -3.15      0.61505
      -2.475           -3    0.0384406
      -2.475        -2.85            0
      -2.475         -2.7            0
      -2.475        -2.55            0
      -2.475         -2.4            0
      -2.475        -2.25            0
      -2.475         -2.1            0
      -2.475        -1.95    0.0768813
      -2.475         -1.8     0.730372
      -2.475        -1.65      5.65077
      -2.475         -1.5      32.5592
      -2.475        -1.35      146.959
      -2.475         -1.2      392.594
      -2.475        -1.05      576.302
      -2.475         -0.9      610.207
      -2.475        -0.75      723.453
      -2.475         -0.6      830.856
      -2.475        -0.45      677.132
      -2.475         -0.3      370.798
      -2.475        -0.15      195.932
      -2.475 -1.78814e-07      192.203
      -2.475         0.15      361.496
      -2.475          0.3      663.063
      -2.475         0.45      817.863
      -2.475          0.6       714.65
      -2.475         0.75       590.91
      -2.475          0.9      554.276
      -2.475         1.05      407.086
      -2.475          1.2      175.482
      -2.475         1.35      41.0546
      -2.475          1.5      6.34271
      -2.475         1.65     0.538169
      -2.475          1.8    0.0384406
      -2.475         1.95            0
      -2.475          2.1            0
      -2.475         2.25            0
      -2.475          2.4            0
      -2.475         2.55            0
      -2.475          2.7            0
      -2.475         2.85    0.0768813
      -2.475            3      0.61505
      -2.475         3.15      4.76664
      -2.475          3.3      29.5609
      -2.475         3.45      119.243
      -2.475          3.6      295.263
      -2.475         3.75      451.139
      -2.475          3.9      499.921
      -2.475         4.05      552.469
      -2.475          4.2      617.011
      -2.475         4.35      593.254
      -2.475          4.5      429.766
      -2.475         4.65      227.953
      -2.475          4.8      112.593
      -2.475         4.95      48.6274
      -2.475          5.1      19.0666
      -2.475         5.25      3.84406
      -2.475          5.4     0.884135
      -2.475         5.55     0.115322
      -2.475          5.7            0
      -2.475         5.85            0
      -2.475            6            0
      -2.475         6.15            0
      -2.475          6.3            0
      -2.475         6.45            0
      -2.475          6.6            0
      -2.475         6.75            0
      -2.475          6.9            0
      -2.475         7.05            0
      -2.475          7.2            0
      -2.475         7.35            0

      -2.325         -7.5            0
      -2.325        -7.35            0
      -2.325         -7.2            0
      -2.325        -7.05            0
      -2.325         -6.9            0
      -2.325        -6.75            0
      -2.325         -6.6            0
      -2.325        -6.45            0
      -2.325         -6.3            0
      -2.325        -6.15            0
      -2.325           -6            0
      -2.325        -5.85    0.0409207
      -2.325         -5.7    0.0818414
      -2.325        -5.55     0.613811
      -2.325         -5.4      4.70588
      -2.325        -5.25      15.6317
      -2.325         -5.1      45.3401
      -2.325        -4.95       108.44
      -2.325         -4.8      221.299
      -2.325        -4.65      397.831
      -2.325         -4.5      554.189
      -2.325        -4.35      629.074
      -2.325         -4.2       568.43
      -2.325        -4.05      514.864
      -2.325         -3.9      476.563
      -2.325        -3.75      325.401
      -2.325         -3.6      143.304
      -2.325        -3.45      39.9386
      -2.325         -3.3      7.48849
      -2.325        -3.15     0.777493
      -2.325           -3     0.122762
      -2.325        -2.85    0.0409207
      -2.325         -2.7            0
      -2.325        -2.55            0
      -2.325         -2.4            0
      -2.325        -2.25            0
      -2.325         -2.1            0
      -2.325        -1.95            0
      -2.325         -1.8     0.491049
      -2.325        -1.65      4.62404
      -2.325         -1.5      35.0281
      -2.325        -1.35      149.115
      -2.325         -1.2      390.179
      -2.325        -1.05      598.916
      -2.325         -0.9      641.105
      -2.325        -0.75      735.345
      -2.325         -0.6      838.506
      -2.325        -0.45      704.614
      -2.325         -0.3      386.578
      -2.325        -0.15      213.074
      -2.325 -1.78814e-07      198.834
      -2.325         0.15      389.074
      -2.325          0.3      686.036
      -2.325         0.45      847.427
      -2.325          0.6      710.752
      -2.325         0.75      587.048
      -2.325          0.9      559.713
      -2.325         1.05      393.289
      -2.325          1.2       162.66
      -2.325         1.35      36.3785
      -2.325          1.5      5.19693
      -2.325         1.65     0.531969
      -2.325          1.8    0.0409207
      -2.325         1.95            0
      -2.325          2.1            0
      -2.325         2.25            0
      -2.325          2.4            0
      -2.325         2.55            0
      -2.325          2.7            0
      -2.325         2.85    0.0409207
      -2.325            3     0.736573
      -2.325         3.15      5.68798
      -2.325          3.3      34.7417
      -2.325         3.45      131.151
      -2.325          3.6      304.737
      -2.325         3.75      462.568
      -2.325          3.9      515.396
      -2.325         4.05      560.532
      -2.325          4.2       636.44
      -2.325         4.35      585.944
      -2.325          4.5      409.903
      -2.325         4.65      221.013
      -2.325          4.8       106.23
      -2.325         4.95      47.3043
      -2.325          5.1      16.0818
      -2.325         5.25      4.95141
      -2.325          5.4     0.736573
      -2.325         5.55            0
      -2.325          5.7            0
      -2.325         5.85            0
      -2.325            6            0
      -2.325         6.15            0
      -2.325          6.3            0
      -2.325         6.45            0
      -2.325          6.6            0
      -2.325         6.75            0
      -2.325          6.9            0
      -2.325         7.05            0
      -2.325          7.2            0
      -2.325         7.35            0

      -2.175         -7.5            0
      -2.175        -7.35            0
      -2.175         -7.2            0
      -2.175        -7.05            0
      -2.175         -6.9            0
      -2.175        -6.75            0
      -2.175         -6.6            0
      -2.175        -6.45            0
      -2.175         -6.3            0
      -2.175        -6.15            0
      -2.175           -6            0
      -2.175        -5.85            0
      -2.175         -5.7    0.0874857
      -2.175        -5.55     0.656142
      -2.175         -5.4      3.93685
      -2.175        -5.25      14.2164
      -2.175         -5.1      41.0308
      -2.175        -4.95      95.0532
      -2.175         -4.8      210.228
      -2.175        -4.65      383.056
      -2.175         -4.5      551.072
      -2.175        -4.35       632.04
      -2.175         -4.2      571.588
      -2.175        -4.05      514.897
      -2.175         -3.9      483.752
      -2.175        -3.75      341.631
      -2.175         -3.6      158.524
      -2.175        -3.45      47.9421
      -2.175         -3.3      9.36096
      -2.175        -3.15      1.09357
      -2.175           -3    0.0437428
      -2.175        -2.85            0
      -2.175         -2.7            0
      -2.175        -2.55            0
      -2.175         -2.4            0
      -2.175        -2.25            0
      -2.175         -2.1            0
      -2.175        -1.95    0.0437428
      -2.175         -1.8       0.6124
      -2.175        -1.65      3.89311
      -2.175         -1.5        30.62
      -2.175        -1.35      142.252
      -2.175         -1.2      392.373
      -2.175        -1.05        609.6
      -2.175         -0.9      660.385
      -2.175        -0.75      735.273
      -2.175         -0.6      861.471
      -2.175        -0.45      720.751
      -2.175         -0.3      412.626
      -2.175        -0.15      235.468
      -2.175 -1.78814e-07        227.9
      -2.175         0.15      417.438
      -2.175          0.3      719.701
      -2.175         0.45      845.374
      -2.175          0.6      706.184
      -2.175         0.75      590.397
      -2.175          0.9      556.278
      -2.175         1.05      374.614
      -2.175          1.2      146.495
      -2.175         1.35      34.8193
      -2.175          1.5      4.19931
      -2.175         1.65     0.437428
      -2.175          1.8            0
      -2.175         1.95            0
      -2.175          2.1            0
      -2.175         2.25            0
      -2.175          2.4            0
      -2.175         2.55            0
      -2.175          2.7            0
      -2.175         2.85    0.0874857
      -2.175            3     0.874857
      -2.175         3.15      6.51768
      -2.175          3.3      41.2495
      -2.175         3.45      148.332
      -2.175          3.6      332.752
      -2.175         3.75      476.972
      -2.175          3.9       517.74
      -2.175         4.05      565.726
      -2.175          4.2      630.772
      -2.175         4.35      579.243
      -2.175          4.5      397.316
      -2.175         4.65      207.691
      -2.175          4.8      100.696
      -2.175         4.95      42.8242
      -2.175          5.1      13.2541
      -2.175         5.25      3.80563
      -2.175          5.4     0.524914
      -2.175         5.55     0.131228
      -2.175          5.7            0
      -2.175         5.85            0
      -2.175            6            0
      -2.175         6.15            0
      -2.175          6.3            0
      -2.175         6.45            0
      -2.175          6.6            0
      -2.175         6.75            0
      -2.175          6.9            0
      -2.175         7.05            0
      -2.175          7.2            0
      -2.175         7.35            0

      -2.025         -7.5            0
      -2.025        -7.35            0
      -2.025         -7.2            0
      -2.025        -7.05            0
      -2.025         -6.9            0
      -2.025        -6.75            0
      -2.025         -6.6            0
      -2.025        -6.45            0
      -2.025         -6.3            0
      -2.025        -6.15            0
      -2.025           -6            0
      -2.025        -5.85            0
      -2.025         -5.7     0.093966
      -2.025        -5.55      0.46983
      -2.025         -5.4      3.19484
      -2.025        -5.25      12.2156
      -2.025         -5.1      36.9286
      -2.025        -4.95      91.9927
      -2.025         -4.8      190.469
      -2.025        -4.65      365.246
      -2.025         -4.5      548.057
      -2.025        -4.35      631.311
      -2.025         -4.2      577.891
      -2.025        -4.05       519.35
      -2.025         -3.9      486.744
      -2.025        -3.75      369.192
      -2.025         -3.6        175.2
      -2.025        -3.45      51.1175
      -2.025         -3.3      11.7458
      -2.025        -3.15      1.08061
      -2.025           -3     0.093966
      -2.025        -2.85            0
      -2.025         -2.7            0
      -2.025        -2.55            0
      -2.025         -2.4            0
      -2.025        -2.25            0
      -2.025         -2.1            0
      -2.025        -1.95            0
      -2.025         -1.8     0.328881
      -2.025        -1.65      4.60434
      -2.025         -1.5      26.4045
      -2.025        -1.35      130.707
      -2.025         -1.2      369.662
      -2.025        -1.05      614.538
      -2.025         -0.9      672.609
      -2.025        -0.75      731.713
      -2.025         -0.6      855.138
      -2.025        -0.45      754.876
      -2.025         -0.3      463.675
      -2.025        -0.15      296.745
      -2.025 -1.78814e-07      292.469
      -2.025         0.15      477.723
      -2.025          0.3      756.239
      -2.025         0.45      854.057
      -2.025          0.6      692.295
      -2.025         0.75      629.619
      -2.025          0.9      556.796
      -2.025         1.05       351.95
      -2.025          1.2      129.156
      -2.025         1.35      28.0489
      -2.025          1.5      3.94657
      -2.025         1.65     0.046983
      -2.025          1.8     0.046983
      -2.025         1.95            0
      -2.025          2.1            0
      -2.025         2.25            0
      -2.025          2.4            0
      -2.025         2.55            0
      -2.025          2.7     0.046983
      -2.025         2.85     0.234915
      -2.025            3      1.31552
      -2.025         3.15      8.59789
      -2.025          3.3      49.4731
      -2.025         3.45      162.796
      -2.025          3.6      355.426
      -2.025         3.75      485.663
      -2.025          3.9      528.747
      -2.025         4.05      581.227
      -2.025          4.2       638.64
      -2.025         4.35      560.601
      -2.025          4.5      381.784
      -2.025         4.65      199.772
      -2.025          4.8      92.1807
      -2.025         4.95      37.6804
      -2.025          5.1      14.8936
      -2.025         5.25       3.0539
      -2.025          5.4     0.234915
      -2.025         5.55            0
      -2.025          5.7            0
      -2.025         5.85            0
      -2.025            6            0
      -2.025         6.15            0
      -2.025          6.3            0
      -2.025         6.45            0
      -2.025          6.6            0
      -2.025         6.75            0
      -2.025          6.9            0
      -2.025         7.05            0
      -2.025          7.2            0
      -2.025         7.35            0

      -1.875         -7.5            0
      -1.875        -7.35            0
      -1.875         -7.2            0
      -1.875        -7.05            0
      -1.875         -6.9            0
      -1.875        -6.75            0
      -1.875         -6.6            0
      -1.875        -6.45            0
      -1.875         -6.3            0
      -1.875        -6.15            0
      -1.875           -6            0
      -1.875        -5.85            0
      -1.875         -5.7     0.101483
      -1.875        -5.55     0.355192
      -1.875         -5.4      2.63857
      -1.875        -5.25      11.5691
      -1.875         -5.1      33.6417
      -1.875        -4.95      86.7176
      -1.875         -4.8      180.336
      -1.875        -4.65      343.471
      -1.875         -4.5      536.441
      -1.875        -4.35      632.242
      -1.875         -4.2      600.477
      -1.875        -4.05      522.132
      -1.875         -3.9      497.066
      -1.875        -3.75      399.388
      -1.875         -3.6       203.22
      -1.875        -3.45      64.6449
      -1.875         -3.3      11.9243
      -1.875        -3.15      1.57299
      -1.875           -3     0.253708
      -1.875        -2.85            0
      -1.875         -2.7            0
      -1.875        -2.55            0
      -1.875         -2.4            0
      -1.875        -2.25            0
      -1.875         -2.1            0
      -1.875        -1.95            0
      -1.875         -1.8     0.152225
      -1.875        -1.65      2.33412
      -1.875         -1.5      21.8697
      -1.875        -1.35      114.828
      -1.875         -1.2       337.28
      -1.875        -1.05      603.725
      -1.875         -0.9      698.713
      -1.875        -0.75      723.475
      -1.875         -0.6      849.568
      -1.875        -0.45      799.638
      -1.875         -0.3      568.358
      -1.875        -0.15      411.515
      -1.875 -1.78814e-07      410.754
      -1.875         0.15      573.432
      -1.875          0.3      814.252
      -1.875         0.45       827.14
      -1.875          0.6      705.208
      -1.875         0.75      637.062
      -1.875          0.9      537.811
      -1.875         1.05      313.076
      -1.875          1.2      103.767
      -1.875         1.35      22.6815
      -1.875          1.5      2.13115
      -1.875         1.65      0.30445
      -1.875          1.8            0
      -1.875         1.95            0
      -1.875          2.1            0
      -1.875         2.25            0
      -1.875          2.4            0
      -1.875         2.55            0
      -1.875          2.7            0
      -1.875         2.85     0.202967
      -1.875            3      2.23263
      -1.875         3.15      12.9391
      -1.875          3.3      60.5856
      -1.875         3.45      189.368
      -1.875          3.6      381.882
      -1.875         3.75      503.408
      -1.875          3.9      538.775
      -1.875         4.05      601.695
      -1.875          4.2      639.142
      -1.875         4.35      541.312
      -1.875          4.5      355.649
      -1.875         4.65      190.586
      -1.875          4.8       90.371
      -1.875         4.95      37.5996
      -1.875          5.1      12.6854
      -1.875         5.25      2.53708
      -1.875          5.4     0.710384
      -1.875         5.55            0
      -1.875          5.7            0
      -1.875         5.85            0
      -1.875            6            0
      -1.875         6.15            0
      -1.875          6.3            0
      -1.875         6.45            0
      -1.875          6.6            0
      -1.875         6.75            0
      -1.875          6.9            0
      -1.875         7.05            0
      -1.875          7.2            0
      -1.875         7.35            0

      -1.725         -7.5            0
      -1.725        -7.35            0
      -1.725         -7.2            0
      -1.725        -7.05            0
      -1.725         -6.9            0
      -1.725        -6.75            0
      -1.725         -6.6            0
      -1.725        -6.45            0
      -1.725         -6.3            0
      -1.725        -6.15            0
      -1.725           -6            0
      -1.725        -5.85            0
      -1.725         -5.7            0
      -1.725        -5.55     0.441232
      -1.725         -5.4      2.48193
      -1.725        -5.25      11.9684
      -1.725         -5.1      29.5074
      -1.725        -4.95      76.8847
      -1.725         -4.8      171.253
      -1.725        -4.65      319.728
      -1.725         -4.5      512.657
      -1.725        -4.35      634.382
      -1.725         -4.2      608.625
      -1.725        -4.05       556.78
      -1.725         -3.9      517.951
      -1.725        -3.75      425.127
      -1.725         -3.6      225.745
      -1.725        -3.45      73.2997
      -1.725         -3.3      14.7813
      -1.725        -3.15      2.53709
      -1.725           -3     0.165462
      -1.725        -2.85            0
      -1.725         -2.7            0
      -1.725        -2.55            0
      -1.725         -2.4            0
      -1.725        -2.25            0
      -1.725         -2.1            0
      -1.725        -1.95            0
      -1.725         -1.8      0.27577
      -1.725        -1.65      1.48916
      -1.725         -1.5      16.4359
      -1.725        -1.35      84.7166
      -1.725         -1.2      289.228
      -1.725        -1.05      562.571
      -1.725         -0.9      705.696
      -1.725        -0.75      727.757
      -1.725         -0.6      800.009
      -1.725        -0.45      850.916
      -1.725         -0.3      705.696
      -1.725        -0.15      580.441
      -1.725 -1.78814e-07      569.245
      -1.725         0.15      708.233
      -1.725          0.3      846.173
      -1.725         0.45      791.184
      -1.725          0.6      669.625
      -1.725         0.75       632.12
      -1.725          0.9      508.465
      -1.725         1.05      255.143
      -1.725          1.2      80.5249
      -1.725         1.35      15.8844
      -1.725          1.5      2.15101
      -1.725         1.65            0
      -1.725          1.8     0.055154
      -1.725         1.95            0
      -1.725          2.1            0
      -1.725         2.25            0
      -1.725          2.4            0
      -1.725         2.55            0
      -1.725          2.7            0
      -1.725         2.85      0.27577
      -1.725            3       3.4747
      -1.725         3.15      16.7668
      -1.725          3.3      70.3765
      -1.725         3.45      224.367
      -1.725          3.6      416.137
      -1.725         3.75      511.057
      -1.725          3.9      549.003
      -1.725         4.05      617.946
      -1.725          4.2      638.904
      -1.725         4.35      532.236
      -1.725          4.5      328.056
      -1.725         4.65      174.342
      -1.725          4.8      76.5538
      -1.725         4.95      34.5816
      -1.725          5.1      8.99011
      -1.725         5.25      2.31647
      -1.725          5.4     0.165462
      -1.725         5.55     0.055154
      -1.725          5.7            0
      -1.725         5.85            0
      -1.725            6            0
      -1.725         6.15            0
      -1.725          6.3            0
      -1.725         6.45            0
      -1.725          6.6            0
      -1.725         6.75            0
      -1.725          6.9            0
      -1.725         7.05            0
      -1.725          7.2            0
      -1.725         7.35            0

      -1.575         -7.5            0
      -1.575        -7.35            0
      -1.575         -7.2            0
      -1.575        -7.05            0
      -1.575         -6.9            0
      -1.575        -6.75            0
      -1.575         -6.6            0
      -1.575        -6.45            0
      -1.575         -6.3            0
      -1.575        -6.15            0
      -1.575           -6            0
      -1.575        -5.85            0
      -1.575         -5.7            0
      -1.575        -5.55     0.362441
      -1.575         -5.4      1.99342
      -1.575        -5.25      8.45695
      -1.575         -5.1      25.5521
      -1.575        -4.95      68.6825
      -1.575         -4.8      149.386
      -1.575        -4.65      302.759
      -1.575         -4.5      502.162
      -1.575        -4.35      642.849
      -1.575         -4.2       640.07
      -1.575        -4.05      577.127
      -1.575         -3.9      541.426
      -1.575        -3.75      465.193
      -1.575         -3.6      255.038
      -1.575        -3.45      90.1269
      -1.575         -3.3       19.149
      -1.575        -3.15      2.95993
      -1.575           -3    0.0604068
      -1.575        -2.85            0
      -1.575         -2.7            0
      -1.575        -2.55            0
      -1.575         -2.4            0
      -1.575        -2.25            0
      -1.575         -2.1            0
      -1.575        -1.95            0
      -1.575         -1.8     0.120814
      -1.575        -1.65       1.7518
      -1.575         -1.5      10.7524
      -1.575        -1.35      57.3261
      -1.575         -1.2      214.142
      -1.575        -1.05      477.939
      -1.575         -0.9      683.261
      -1.575        -0.75      689.664
      -1.575         -0.6      744.695
      -1.575        -0.45      827.573
      -1.575         -0.3      813.498
      -1.575        -0.15      748.078
      -1.575 -1.78814e-07      737.869
      -1.575         0.15        801.9
      -1.575          0.3      820.868
      -1.575         0.45      722.888
      -1.575          0.6      652.997
      -1.575         0.75      611.256
      -1.575          0.9      429.372
      -1.575         1.05       191.55
      -1.575          1.2      59.2591
      -1.575         1.35      9.12143
      -1.575          1.5     0.966509
      -1.575         1.65            0
      -1.575          1.8            0
      -1.575         1.95            0
      -1.575          2.1            0
      -1.575         2.25            0
      -1.575          2.4            0
      -1.575         2.55    0.0604068
      -1.575          2.7            0
      -1.575         2.85     0.362441
      -1.575            3      3.26197
      -1.575         3.15      19.8738
      -1.575          3.3      89.2208
      -1.575         3.45      256.729
      -1.575          3.6      449.185
      -1.575         3.75       547.89
      -1.575          3.9      575.314
      -1.575         4.05      627.929
      -1.575          4.2       647.38
      -1.575         4.35      515.995
      -1.575          4.5      310.189
      -1.575         4.65       160.44
      -1.575          4.8      75.5085
      -1.575         4.95      28.9349
      -1.575          5.1      9.60468
      -1.575         5.25      1.51017
      -1.575          5.4     0.120814
      -1.575         5.55    0.0604068
      -1.575          5.7            0
      -1.575         5.85            0
      -1.575            6            0
      -1.575         6.15            0
      -1.575          6.3            0
      -1.575         6.45            0
      -1.575          6.6            0
      -1.575         6.75            0
      -1.575          6.9            0
      -1.575         7.05            0
      -1.575          7.2            0
      -1.575         7.35            0

      -1.425         -7.5            0
      -1.425        -7.35            0
      -1.425         -7.2            0
      -1.425        -7.05            0
      -1.425         -6.9            0
      -1.425        -6.75            0
      -1.425         -6.6            0
      -1.425        -6.45            0
      -1.425         -6.3            0
      -1.425        -6.15            0
      -1.425           -6            0
      -1.425        -5.85            0
      -1.425         -5.7            0
      -1.425        -5.55     0.333827
      -1.425         -5.4      1.46884
      -1.425        -5.25      7.27743
      -1.425         -5.1      24.3026
      -1.425        -4.95      62.6259
      -1.425         -4.8      144.814
      -1.425        -4.65      287.959
      -1.425         -4.5      478.908
      -1.425        -4.35      640.213
      -1.425         -4.2      673.129
      -1.425        -4.05      596.749
      -1.425         -3.9      561.297
      -1.425        -3.75      503.745
      -1.425         -3.6      305.185
      -1.425        -3.45      108.961
      -1.425         -3.3      25.5711
      -1.425        -3.15      3.00444
      -1.425           -3     0.467358
      -1.425        -2.85            0
      -1.425         -2.7            0
      -1.425        -2.55            0
      -1.425         -2.4            0
      -1.425        -2.25            0
      -1.425         -2.1            0
      -1.425        -1.95            0
      -1.425         -1.8     0.200296
      -1.425        -1.65     0.667654
      -1.425         -1.5      6.34271
      -1.425        -1.35      32.9153
      -1.425         -1.2      141.876
      -1.425        -1.05      357.996
      -1.425         -0.9      594.947
      -1.425        -0.75      674.197
      -1.425         -0.6      675.866
      -1.425        -0.45      710.851
      -1.425         -0.3        766.2
      -1.425        -0.15      775.213
      -1.425 -1.78814e-07      773.611
      -1.425         0.15      769.338
      -1.425          0.3      703.106
      -1.425         0.45      642.083
      -1.425          0.6      629.064
      -1.425         0.75      543.604
      -1.425          0.9      327.685
      -1.425         1.05        135.2
      -1.425          1.2      33.6498
      -1.425         1.35      5.00741
      -1.425          1.5     0.400592
      -1.425         1.65            0
      -1.425          1.8            0
      -1.425         1.95            0
      -1.425          2.1            0
      -1.425         2.25            0
      -1.425          2.4            0
      -1.425         2.55            0
      -1.425          2.7            0
      -1.425         2.85     0.667654
      -1.425            3      4.67358
      -1.425         3.15      26.8397
      -1.425          3.3      107.225
      -1.425         3.45      289.628
      -1.425          3.6      473.834
      -1.425         3.75      568.507
      -1.425          3.9      600.555
      -1.425         4.05      670.725
      -1.425          4.2      636.808
      -1.425         4.35      494.131
      -1.425          4.5      292.499
      -1.425         4.65      151.825
      -1.425          4.8      65.6304
      -1.425         4.95       23.635
      -1.425          5.1      7.27743
      -1.425         5.25      1.33531
      -1.425          5.4     0.400592
      -1.425         5.55            0
      -1.425          5.7            0
      -1.425         5.85            0
      -1.425            6            0
      -1.425         6.15            0
      -1.425          6.3            0
      -1.425         6.45            0
      -1.425          6.6            0
      -1.425         6.75            0
      -1.425          6.9            0
      -1.425         7.05            0
      -1.425          7.2            0
      -1.425         7.35            0

      -1.275         -7.5            0
      -1.275        -7.35            0
      -1.275         -7.2            0
      -1.275        -7.05            0
      -1.275         -6.9            0
      -1.275        -6.75            0
      -1.275         -6.6            0
      -1.275        -6.45            0
      -1.275         -6.3            0
      -1.275        -6.15            0
      -1.275           -6            0
      -1.275        -5.85            0
      -1.275         -5.7            0
      -1.275        -5.55      0.22386
      -1.275         -5.4     0.895442
      -1.275        -5.25      7.38739
      -1.275         -5.1      21.9383
      -1.275        -4.95      54.1742
      -1.275         -4.8      123.869
      -1.275        -4.65      251.694
      -1.275         -4.5      442.721
      -1.275        -4.35      626.585
      -1.275         -4.2      682.028
      -1.275        -4.05      623.003
      -1.275         -3.9      587.932
      -1.275        -3.75       539.13
      -1.275         -3.6      340.119
      -1.275        -3.45      134.018
      -1.275         -3.3      28.7288
      -1.275        -3.15      4.99955
      -1.275           -3     0.373101
      -1.275        -2.85            0
      -1.275         -2.7            0
      -1.275        -2.55            0
      -1.275         -2.4            0
      -1.275        -2.25            0
      -1.275         -2.1            0
      -1.275        -1.95            0
      -1.275         -1.8    0.0746201
      -1.275        -1.65      0.14924
      -1.275         -1.5      2.83557
      -1.275        -1.35      16.9388
      -1.275         -1.2      77.3811
      -1.275        -1.05      223.487
      -1.275         -0.9      437.647
      -1.275        -0.75      573.605
      -1.275         -0.6      606.662
      -1.275        -0.45      579.724
      -1.275         -0.3      597.036
      -1.275        -0.15      597.334
      -1.275 -1.78814e-07      597.558
      -1.275         0.15      583.306
      -1.275          0.3      587.783
      -1.275         0.45      577.411
      -1.275          0.6      558.159
      -1.275         0.75      428.917
      -1.275          0.9       218.04
      -1.275         1.05      75.9633
      -1.275          1.2      17.6104
      -1.275         1.35      2.16398
      -1.275          1.5      0.14924
      -1.275         1.65    0.0746201
      -1.275          1.8            0
      -1.275         1.95            0
      -1.275          2.1            0
      -1.275         2.25            0
      -1.275          2.4            0
      -1.275         2.55            0
      -1.275          2.7    0.0746201
      -1.275         2.85     0.746201
      -1.275            3      6.79043
      -1.275         3.15      35.4446
      -1.275          3.3      131.257
      -1.275         3.45      328.478
      -1.275          3.6      506.148
      -1.275         3.75      578.679
      -1.275          3.9      626.287
      -1.275         4.05      662.851
      -1.275          4.2      647.628
      -1.275         4.35      472.644
      -1.275          4.5      268.483
      -1.275         4.65      134.689
      -1.275          4.8      59.9946
      -1.275         4.95      20.5205
      -1.275          5.1      6.41733
      -1.275         5.25      1.64164
      -1.275          5.4     0.298481
      -1.275         5.55    0.0746201
      -1.275          5.7            0
      -1.275         5.85            0
      -1.275            6            0
      -1.275         6.15            0
      -1.275          6.3            0
      -1.275         6.45            0
      -1.275          6.6            0
      -1.275         6.75            0
      -1.275          6.9            0
      -1.275         7.05            0
      -1.275          7.2            0
      -1.275         7.35            0

      -1.125         -7.5            0
      -1.125        -7.35            0
      -1.125         -7.2            0
      -1.125        -7.05            0
      -1.125         -6.9            0
      -1.125        -6.75            0
      -1.125         -6.6            0
      -1.125        -6.45            0
      -1.125         -6.3            0
      -1.125        -6.15            0
      -1.125           -6            0
      -1.125        -5.85            0
      -1.125         -5.7    0.0845695
      -1.125        -5.55            0
      -1.125         -5.4      1.60682
      -1.125        -5.25      4.90503
      -1.125         -5.1       19.451
      -1.125        -4.95      46.8515
      -1.125         -4.8        112.9
      -1.125        -4.65      241.192
      -1.125         -4.5      432.235
      -1.125        -4.35       612.96
      -1.125         -4.2       691.61
      -1.125        -4.05      644.673
      -1.125         -3.9      612.368
      -1.125        -3.75      564.586
      -1.125         -3.6      390.965
      -1.125        -3.45        156.2
      -1.125         -3.3      40.4242
      -1.125        -3.15      7.44212
      -1.125           -3     0.507417
      -1.125        -2.85    0.0845695
      -1.125         -2.7            0
      -1.125        -2.55            0
      -1.125         -2.4            0
      -1.125        -2.25            0
      -1.125         -2.1            0
      -1.125        -1.95            0
      -1.125         -1.8            0
      -1.125        -1.65    0.0845695
      -1.125         -1.5     0.591987
      -1.125        -1.35      7.69583
      -1.125         -1.2      35.5192
      -1.125        -1.05      114.338
      -1.125         -0.9      258.275
      -1.125        -0.75      404.073
      -1.125         -0.6       493.04
      -1.125        -0.45      494.055
      -1.125         -0.3      465.978
      -1.125        -0.15      457.437
      -1.125 -1.78814e-07       437.14
      -1.125         0.15      445.512
      -1.125          0.3      472.913
      -1.125         0.45      469.445
      -1.125          0.6      385.891
      -1.125         0.75      235.611
      -1.125          0.9      106.558
      -1.125         1.05      33.0667
      -1.125          1.2       5.8353
      -1.125         1.35     0.930265
      -1.125          1.5    0.0845695
      -1.125         1.65            0
      -1.125          1.8            0
      -1.125         1.95            0
      -1.125          2.1            0
      -1.125         2.25            0
      -1.125          2.4            0
      -1.125         2.55            0
      -1.125          2.7            0
      -1.125         2.85       1.0994
      -1.125            3      8.11867
      -1.125         3.15      41.1008
      -1.125          3.3      151.041
      -1.125         3.45       362.38
      -1.125          3.6      541.414
      -1.125         3.75      597.061
      -1.125          3.9      647.464
      -1.125         4.05       703.28
      -1.125          4.2      647.803
      -1.125         4.35      443.144
      -1.125          4.5      249.734
      -1.125         4.65       122.71
      -1.125          4.8      55.7313
      -1.125         4.95      17.8442
      -1.125          5.1      4.48218
      -1.125         5.25      1.43768
      -1.125          5.4    0.0845695
      -1.125         5.55            0
      -1.125          5.7            0
      -1.125         5.85            0
      -1.125            6            0
      -1.125         6.15            0
      -1.125          6.3            0
      -1.125         6.45            0
      -1.125          6.6            0
      -1.125         6.75            0
      -1.125          6.9            0
      -1.125         7.05            0
      -1.125          7.2            0
      -1.125         7.35            0

      -0.975         -7.5            0
      -0.975        -7.35            0
      -0.975         -7.2            0
      -0.975        -7.05            0
      -0.975         -6.9            0
      -0.975        -6.75            0
      -0.975         -6.6            0
      -0.975        -6.45            0
      -0.975         -6.3            0
      -0.975        -6.15            0
      -0.975           -6            0
      -0.975        -5.85            0
      -0.975         -5.7            0
      -0.975        -5.55            0
      -0.975         -5.4     0.487901
      -0.975        -5.25      4.97659
      -0.975         -5.1      17.0765
      -0.975        -4.95      47.0336
      -0.975         -4.8      98.8487
      -0.975        -4.65      210.188
      -0.975         -4.5      408.958
      -0.975        -4.35      612.998
      -0.975         -4.2      730.582
      -0.975        -4.05      695.063
      -0.975         -3.9      635.832
      -0.975        -3.75      622.659
      -0.975         -3.6      440.086
      -0.975        -3.45      199.747
      -0.975         -3.3      50.4489
      -0.975        -3.15      11.0266
      -0.975           -3     0.878221
      -0.975        -2.85            0
      -0.975         -2.7            0
      -0.975        -2.55            0
      -0.975         -2.4            0
      -0.975        -2.25            0
      -0.975         -2.1            0
      -0.975        -1.95            0
      -0.975         -1.8            0
      -0.975        -1.65    0.0975801
      -0.975         -1.5     0.780641
      -0.975        -1.35       3.4153
      -0.975         -1.2      12.6854
      -0.975        -1.05      47.0336
      -0.975         -0.9      114.461
      -0.975        -0.75        213.7
      -0.975         -0.6       304.06
      -0.975        -0.45      337.237
      -0.975         -0.3      336.944
      -0.975        -0.15      331.968
      -0.975 -1.78814e-07      329.918
      -0.975         0.15      317.428
      -0.975          0.3      330.309
      -0.975         0.45       288.74
      -0.975          0.6      199.454
      -0.975         0.75      120.414
      -0.975          0.9      44.2038
      -0.975         1.05      9.75801
      -0.975          1.2      2.63466
      -0.975         1.35     0.390321
      -0.975          1.5            0
      -0.975         1.65            0
      -0.975          1.8            0
      -0.975         1.95            0
      -0.975          2.1            0
      -0.975         2.25            0
      -0.975          2.4            0
      -0.975         2.55            0
      -0.975          2.7            0
      -0.975         2.85      1.36612
      -0.975            3      8.48947
      -0.975         3.15      53.7667
      -0.975          3.3      186.866
      -0.975         3.45      412.374
      -0.975          3.6      570.746
      -0.975         3.75      611.827
      -0.975          3.9      640.418
      -0.975         4.05      704.821
      -0.975          4.2      636.613
      -0.975         4.35      411.398
      -0.975          4.5      229.704
      -0.975         4.65      110.168
      -0.975          4.8      45.1796
      -0.975         4.95      17.5644
      -0.975          5.1      3.90321
      -0.975         5.25     0.975801
      -0.975          5.4            0
      -0.975         5.55            0
      -0.975          5.7            0
      -0.975         5.85            0
      -0.975            6            0
      -0.975         6.15            0
      -0.975          6.3            0
      -0.975         6.45            0
      -0.975          6.6            0
      -0.975         6.75            0
      -0.975          6.9            0
      -0.975         7.05            0
      -0.975          7.2            0
      -0.975         7.35            0

      -0.825         -7.5            0
      -0.825        -7.35            0
      -0.825         -7.2            0
      -0.825        -7.05            0
      -0.825         -6.9            0
      -0.825        -6.75            0
      -0.825         -6.6            0
      -0.825        -6.45            0
      -0.825         -6.3            0
      -0.825        -6.15            0
      -0.825           -6            0
      -0.825        -5.85            0
      -0.825         -5.7            0
      -0.825        -5.55            0
      -0.825         -5.4      1.15322
      -0.825        -5.25      3.92095
      -0.825         -5.1      15.1072
      -0.825        -4.95      39.4401
      -0.825         -4.8      90.9891
      -0.825        -4.65      198.123
      -0.825         -4.5      385.406
      -0.825        -4.35       592.64
      -0.825         -4.2      756.628
      -0.825        -4.05      716.957
      -0.825         -3.9      663.217
      -0.825        -3.75      647.533
      -0.825         -3.6      500.613
      -0.825        -3.45      227.646
      -0.825         -3.3      70.9231
      -0.825        -3.15      13.3774
      -0.825           -3      2.19112
      -0.825        -2.85     0.115322
      -0.825         -2.7     0.115322
      -0.825        -2.55            0
      -0.825         -2.4            0
      -0.825        -2.25            0
      -0.825         -2.1            0
      -0.825        -1.95            0
      -0.825         -1.8            0
      -0.825        -1.65            0
      -0.825         -1.5            0
      -0.825        -1.35     0.807254
      -0.825         -1.2       3.1137
      -0.825        -1.05      13.3774
      -0.825         -0.9      37.4797
      -0.825        -0.75      72.5376
      -0.825         -0.6      108.864
      -0.825        -0.45      146.113
      -0.825         -0.3      160.644
      -0.825        -0.15      167.794
      -0.825 -1.78814e-07      158.914
      -0.825         0.15       159.49
      -0.825          0.3      148.304
      -0.825         0.45       107.25
      -0.825          0.6      76.9198
      -0.825         0.75      32.4055
      -0.825          0.9      11.6475
      -0.825         1.05      3.69031
      -0.825          1.2     0.461288
      -0.825         1.35     0.115322
      -0.825          1.5            0
      -0.825         1.65            0
      -0.825          1.8            0
      -0.825         1.95            0
      -0.825          2.1            0
      -0.825         2.25            0
      -0.825          2.4            0
      -0.825         2.55            0
      -0.825          2.7            0
      -0.825         2.85      1.49919
      -0.825            3      11.1862
      -0.825         3.15      66.3102
      -0.825          3.3      208.156
      -0.825         3.45      440.876
      -0.825          3.6      589.757
      -0.825         3.75      607.055
      -0.825          3.9      677.286
      -0.825         4.05       714.19
      -0.825          4.2      608.555
      -0.825         4.35      403.166
      -0.825          4.5      213.922
      -0.825         4.65      106.904
      -0.825          4.8      43.4764
      -0.825         4.95      12.4548
      -0.825          5.1      3.57498
      -0.825         5.25     0.807254
      -0.825          5.4     0.115322
      -0.825         5.55            0
      -0.825          5.7            0
      -0.825         5.85            0
      -0.825            6            0
      -0.825         6.15            0
      -0.825          6.3            0
      -0.825         6.45            0
      -0.825          6.6            0
      -0.825         6.75            0
      -0.825          6.9            0
      -0.825         7.05            0
      -0.825          7.2            0
      -0.825         7.35            0

      -0.675         -7.5            0
      -0.675        -7.35            0
      -0.675         -7.2            0
      -0.675        -7.05            0
      -0.675         -6.9            0
      -0.675        -6.75            0
      -0.675         -6.6            0
      -0.675        -6.45            0
      -0.675         -6.3            0
      -0.675        -6.15            0
      -0.675           -6            0
      -0.675        -5.85            0
      -0.675         -5.7            0
      -0.675        -5.55            0
      -0.675         -5.4     0.422847
      -0.675        -5.25      3.38278
      -0.675         -5.1      11.6988
      -0.675        -4.95      33.8278
      -0.675         -4.8      88.3751
      -0.675        -4.65      179.851
      -0.675         -4.5      361.957
      -0.675        -4.35      586.771
      -0.675         -4.2       743.93
      -0.675        -4.05      726.734
      -0.675         -3.9      677.684
      -0.675        -3.75      654.427
      -0.675         -3.6      529.405
      -0.675        -3.45      273.019
      -0.675         -3.3      80.9048
      -0.675        -3.15      16.9139
      -0.675           -3      3.66468
      -0.675        -2.85     0.422847
      -0.675         -2.7            0
      -0.675        -2.55            0
      -0.675         -2.4            0
      -0.675        -2.25            0
      -0.675         -2.1            0
      -0.675        -1.95            0
      -0.675         -1.8            0
      -0.675        -1.65            0
      -0.675         -1.5            0
      -0.675        -1.35     0.140949
      -0.675         -1.2     0.845695
      -0.675        -1.05      3.38278
      -0.675         -0.9      4.93322
      -0.675        -0.75      17.1958
      -0.675         -0.6      24.8071
      -0.675        -0.45      34.8144
      -0.675         -0.3      43.9761
      -0.675        -0.15      42.8485
      -0.675 -1.78814e-07      43.9761
      -0.675         0.15      39.8886
      -0.675          0.3      35.0963
      -0.675         0.45      25.2299
      -0.675          0.6      14.5178
      -0.675         0.75      8.17505
      -0.675          0.9      3.10088
      -0.675         1.05      1.26854
      -0.675          1.2            0
      -0.675         1.35            0
      -0.675          1.5            0
      -0.675         1.65            0
      -0.675          1.8            0
      -0.675         1.95            0
      -0.675          2.1            0
      -0.675         2.25            0
      -0.675          2.4            0
      -0.675         2.55            0
      -0.675          2.7     0.140949
      -0.675         2.85      2.11424
      -0.675            3      14.6587
      -0.675         3.15      73.5755
      -0.675          3.3      240.318
      -0.675         3.45      489.516
      -0.675          3.6      609.887
      -0.675         3.75      633.285
      -0.675          3.9      700.658
      -0.675         4.05      717.149
      -0.675          4.2      570.139
      -0.675         4.35      365.058
      -0.675          4.5      203.812
      -0.675         4.65      92.8855
      -0.675          4.8      35.2373
      -0.675         4.95      11.9807
      -0.675          5.1      2.81898
      -0.675         5.25     0.281898
      -0.675          5.4     0.140949
      -0.675         5.55            0
      -0.675          5.7            0
      -0.675         5.85            0
      -0.675            6            0
      -0.675         6.15            0
      -0.675          6.3            0
      -0.675         6.45            0
      -0.675          6.6            0
      -0.675         6.75            0
      -0.675          6.9            0
      -0.675         7.05            0
      -0.675          7.2            0
      -0.675         7.35            0

      -0.525         -7.5            0
      -0.525        -7.35            0
      -0.525         -7.2            0
      -0.525        -7.05            0
      -0.525         -6.9            0
      -0.525        -6.75            0
      -0.525         -6.6            0
      -0.525        -6.45            0
      -0.525         -6.3            0
      -0.525        -6.15            0
      -0.525           -6            0
      -0.525        -5.85            0
      -0.525         -5.7            0
      -0.525        -5.55      0.18122
      -0.525         -5.4      0.18122
      -0.525        -5.25      2.89953
      -0.525         -5.1      11.5981
      -0.525        -4.95      34.6131
      -0.525         -4.8       74.844
      -0.525        -4.65      171.253
      -0.525         -4.5       349.03
      -0.525        -4.35      560.696
      -0.525         -4.2      721.801
      -0.525        -4.05      741.191
      -0.525         -3.9      689.906
      -0.525        -3.75      674.683
      -0.525         -3.6      563.052
      -0.525        -3.45      288.865
      -0.525         -3.3      92.6036
      -0.525        -3.15       18.122
      -0.525           -3      2.17464
      -0.525        -2.85            0
      -0.525         -2.7            0
      -0.525        -2.55            0
      -0.525         -2.4            0
      -0.525        -2.25            0
      -0.525         -2.1            0
      -0.525        -1.95            0
      -0.525         -1.8            0
      -0.525        -1.65            0
      -0.525         -1.5            0
      -0.525        -1.35            0
      -0.525         -1.2            0
      -0.525        -1.05      0.18122
      -0.525         -0.9      1.08732
      -0.525        -0.75       1.8122
      -0.525         -0.6      3.80563
      -0.525        -0.45      3.98685
      -0.525         -0.3      3.98685
      -0.525        -0.15      7.24881
      -0.525 -1.78814e-07      5.79905
      -0.525         0.15      4.89295
      -0.525          0.3      4.16807
      -0.525         0.45      4.53051
      -0.525          0.6      2.71831
      -0.525         0.75      1.26854
      -0.525          0.9     0.362441
      -0.525         1.05            0
      -0.525          1.2            0
      -0.525         1.35            0
      -0.525          1.5            0
      -0.525         1.65            0
      -0.525          1.8            0
      -0.525         1.95            0
      -0.525          2.1            0
      -0.525         2.25            0
      -0.525          2.4            0
      -0.525         2.55            0
      -0.525          2.7            0
      -0.525         2.85      1.63098
      -0.525            3      15.4037
      -0.525         3.15      89.5228
      -0.525          3.3      279.985
      -0.525         3.45      517.747
      -0.525          3.6      654.024
      -0.525         3.75      636.083
      -0.525          3.9      696.611
      -0.525         4.05      724.338
      -0.525          4.2      573.019
      -0.525         4.35      369.871
      -0.525          4.5      181.402
      -0.525         4.65      92.2412
      -0.525          4.8      33.1633
      -0.525         4.95       9.7859
      -0.525          5.1      2.35586
      -0.525         5.25     0.543661
      -0.525          5.4            0
      -0.525         5.55            0
      -0.525          5.7            0
      -0.525         5.85            0
      -0.525            6            0
      -0.525         6.15            0
      -0.525          6.3            0
      -0.525         6.45            0
      -0.525          6.6            0
      -0.525         6.75            0
      -0.525          6.9            0
      -0.525         7.05            0
      -0.525          7.2            0
      -0.525         7.35            0

      -0.375         -7.5            0
      -0.375        -7.35            0
      -0.375         -7.2            0
      -0.375        -7.05            0
      -0.375         -6.9            0
      -0.375        -6.75            0
      -0.375         -6.6            0
      -0.375        -6.45            0
      -0.375         -6.3            0
      -0.375        -6.15            0
      -0.375           -6            0
      -0.375        -5.85            0
      -0.375         -5.7            0
      -0.375        -5.55            0
      -0.375         -5.4            0
      -0.375        -5.25      3.29821
      -0.375         -5.1      6.85013
      -0.375        -4.95      29.9376
      -0.375         -4.8       73.068
      -0.375        -4.65      176.581
      -0.375         -4.5       340.73
      -0.375        -4.35      560.188
      -0.375         -4.2      734.486
      -0.375        -4.05       757.32
      -0.375         -3.9      674.864
      -0.375        -3.75      681.968
      -0.375         -3.6      587.589
      -0.375        -3.45       281.87
      -0.375         -3.3      83.2164
      -0.375        -3.15      18.7744
      -0.375           -3      1.52225
      -0.375        -2.85            0
      -0.375         -2.7            0
      -0.375        -2.55            0
      -0.375         -2.4            0
      -0.375        -2.25            0
      -0.375         -2.1            0
      -0.375        -1.95            0
      -0.375         -1.8            0
      -0.375        -1.65            0
      -0.375         -1.5            0
      -0.375        -1.35            0
      -0.375         -1.2            0
      -0.375        -1.05            0
      -0.375         -0.9            0
      -0.375        -0.75     0.253708
      -0.375         -0.6     0.507417
      -0.375        -0.45     0.507417
      -0.375         -0.3            0
      -0.375        -0.15     0.507417
      -0.375 -1.78814e-07     0.507417
      -0.375         0.15            0
      -0.375          0.3     0.253708
      -0.375         0.45            0
      -0.375          0.6     0.507417
      -0.375         0.75     0.253708
      -0.375          0.9     0.253708
      -0.375         1.05            0
      -0.375          1.2            0
      -0.375         1.35            0
      -0.375          1.5            0
      -0.375         1.65            0
      -0.375          1.8            0
      -0.375         1.95            0
      -0.375          2.1            0
      -0.375         2.25            0
      -0.375          2.4            0
      -0.375         2.55            0
      -0.375          2.7     0.507417
      -0.375         2.85      4.31304
      -0.375            3      19.2818
      -0.375         3.15      94.1258
      -0.375          3.3      301.659
      -0.375         3.45      551.308
      -0.375          3.6      653.553
      -0.375         3.75      636.555
      -0.375          3.9      720.532
      -0.375         4.05       732.71
      -0.375          4.2      569.829
      -0.375         4.35      334.388
      -0.375          4.5      180.387
      -0.375         4.65      84.9923
      -0.375          4.8      35.7729
      -0.375         4.95       12.178
      -0.375          5.1      2.02967
      -0.375         5.25     0.507417
      -0.375          5.4            0
      -0.375         5.55            0
      -0.375          5.7            0
      -0.375         5.85            0
      -0.375            6            0
      -0.375         6.15            0
      -0.375          6.3            0
      -0.375         6.45            0
      -0.375          6.6            0
      -0.375         6.75            0
      -0.375          6.9            0
      -0.375         7.05            0
      -0.375          7.2            0
      -0.375         7.35            0

      -0.225         -7.5            0
      -0.225        -7.35            0
      -0.225         -7.2            0
      -0.225        -7.05            0
      -0.225         -6.9            0
      -0.225        -6.75            0
      -0.225         -6.6            0
      -0.225        -6.45            0
      -0.225         -6.3            0
      -0.225        -6.15            0
      -0.225           -6            0
      -0.225        -5.85            0
      -0.225         -5.7            0
      -0.225        -5.55            0
      -0.225         -5.4            0
      -0.225        -5.25      1.69139
      -0.225         -5.1      6.76556
      -0.225        -4.95       30.445
      -0.225         -4.8      79.9182
      -0.225        -4.65      167.025
      -0.225         -4.5      337.009
      -0.225        -4.35      565.347
      -0.225         -4.2      744.211
      -0.225        -4.05      782.691
      -0.225         -3.9      750.977
      -0.225        -3.75      717.149
      -0.225         -3.6      594.523
      -0.225        -3.45      286.691
      -0.225         -3.3      96.4092
      -0.225        -3.15       16.491
      -0.225           -3     0.422847
      -0.225        -2.85            0
      -0.225         -2.7            0
      -0.225        -2.55            0
      -0.225         -2.4            0
      -0.225        -2.25            0
      -0.225         -2.1            0
      -0.225        -1.95            0
      -0.225         -1.8            0
      -0.225        -1.65            0
      -0.225         -1.5            0
      -0.225        -1.35            0
      -0.225         -1.2            0
      -0.225        -1.05            0
      -0.225         -0.9            0
      -0.225        -0.75            0
      -0.225         -0.6            0
      -0.225        -0.45            0
      -0.225         -0.3            0
      -0.225        -0.15            0
      -0.225 -1.78814e-07            0
      -0.225         0.15            0
      -0.225          0.3            0
      -0.225         0.45            0
      -0.225          0.6            0
      -0.225         0.75            0
      -0.225          0.9            0
      -0.225         1.05            0
      -0.225          1.2            0
      -0.225         1.35            0
      -0.225          1.5            0
      -0.225         1.65            0
      -0.225          1.8            0
      -0.225         1.95            0
      -0.225          2.1            0
      -0.225         2.25            0
      -0.225          2.4            0
      -0.225         2.55            0
      -0.225          2.7     0.422847
      -0.225         2.85      4.65132
      -0.225            3      15.2225
      -0.225         3.15      117.974
      -0.225          3.3      308.256
      -0.225         3.45      527.714
      -0.225          3.6       641.46
      -0.225         3.75      641.882
      -0.225          3.9      723.492
      -0.225         4.05      731.103
      -0.225          4.2      528.982
      -0.225         4.35      339.969
      -0.225          4.5      174.213
      -0.225         4.65      68.9241
      -0.225          4.8      33.4049
      -0.225         4.95      9.72549
      -0.225          5.1      2.95993
      -0.225         5.25            0
      -0.225          5.4            0
      -0.225         5.55            0
      -0.225          5.7            0
      -0.225         5.85            0
      -0.225            6            0
      -0.225         6.15            0
      -0.225          6.3            0
      -0.225         6.45            0
      -0.225          6.6            0
      -0.225         6.75            0
      -0.225          6.9            0
      -0.225         7.05            0
      -0.225          7.2            0
      -0.225         7.35            0

       0.075         -7.5            0
       0.075        -7.35            0
       0.075         -7.2            0
       0.075        -7.05            0
       0.075         -6.9            0
       0.075        -6.75            0
       0.075         -6.6            0
       0.075        -6.45            0
       0.075         -6.3            0
       0.075        -6.15            0
       0.075           -6            0
       0.075        -5.85            0
       0.075         -5.7            0
       0.075        -5.55            0
       0.075         -5.4            0
       0.075        -5.25            0
       0.075         -5.1      10.1483
       0.075        -4.95      41.8619
       0.075         -4.8      67.2327
       0.075        -4.65      156.031
       0.075         -4.5      336.164
       0.075        -4.35      511.223
       0.075         -4.2      655.836
       0.075        -4.05      777.616
       0.075         -3.9      723.069
       0.075        -3.75      753.514
       0.075         -3.6      667.253
       0.075        -3.45      294.302
       0.075         -3.3      98.9463
       0.075        -3.15      15.2225
       0.075           -3      1.26854
       0.075        -2.85            0
       0.075         -2.7            0
       0.075        -2.55            0
       0.075         -2.4            0
       0.075        -2.25            0
       0.075         -2.1            0
       0.075        -1.95            0
       0.075         -1.8            0
       0.075        -1.65            0
       0.075         -1.5            0
       0.075        -1.35            0
       0.075         -1.2            0
       0.075        -1.05            0
       0.075         -0.9            0
       0.075        -0.75            0
       0.075         -0.6            0
       0.075        -0.45            0
       0.075         -0.3            0
       0.075        -0.15            0
       0.075 -1.78814e-07            0
       0.075         0.15            0
       0.075          0.3            0
       0.075         0.45            0
       0.075          0.6            0
       0.075         0.75            0
       0.075          0.9            0
       0.075         1.05            0
       0.075          1.2            0
       0.075         1.35            0
       0.075          1.5            0
       0.075         1.65            0
       0.075          1.8            0
       0.075         1.95            0
       0.075          2.1            0
       0.075         2.25            0
       0.075          2.4            0
       0.075         2.55            0
       0.075          2.7            0
       0.075         2.85      6.34271
       0.075            3      17.7596
       0.075         3.15      106.558
       0.075          3.3      276.542
       0.075         3.45      573.381
       0.075          3.6      657.105
       0.075         3.75       705.31
       0.075          3.9       687.55
       0.075         4.05      725.606
       0.075          4.2      521.371
       0.075         4.35      309.524
       0.075          4.5      154.762
       0.075         4.65      65.9642
       0.075          4.8      21.5652
       0.075         4.95       13.954
       0.075          5.1      3.80563
       0.075         5.25            0
       0.075          5.4            0
       0.075         5.55            0
       0.075          5.7            0
       0.075         5.85            0
       0.075            6            0
       0.075         6.15            0
       0.075          6.3            0
       0.075         6.45            0
       0.075          6.6            0
       0.075         6.75            0
       0.075          6.9            0
       0.075         7.05            0
       0.075          7.2            0
       0.075         7.35            0

       0.225         -7.5            0
       0.225        -7.35            0
       0.225         -7.2            0
       0.225        -7.05            0
       0.225         -6.9            0
       0.225        -6.75            0
       0.225         -6.6            0
       0.225        -6.45            0
       0.225         -6.3            0
       0.225        -6.15            0
       0.225           -6            0
       0.225        -5.85            0
       0.225         -5.7            0
       0.225        -5.55            0
       0.225         -5.4            0
       0.225        -5.25      1.69139
       0.225         -5.1      6.76556
       0.225        -4.95       30.445
       0.225         -4.8      79.9182
       0.225        -4.65      167.025
       0.225         -4.5      337.009
       0.225        -4.35      565.347
       0.225         -4.2      744.211
       0.225        -4.05      782.691
       0.225         -3.9      750.977
       0.225        -3.75      717.149
       0.225         -3.6      594.523
       0.225        -3.45      286.691
       0.225         -3.3      96.4092
       0.225        -3.15       16.491
       0.225           -3     0.422847
       0.225        -2.85            0
       0.225         -2.7            0
       0.225        -2.55            0
       0.225         -2.4            0
       0.225        -2.25            0
       0.225         -2.1            0
       0.225        -1.95            0
       0.225         -1.8            0
       0.225        -1.65            0
       0.225         -1.5            0
       0.225        -1.35            0
       0.225         -1.2            0
       0.225        -1.05            0
       0.225         -0.9            0
       0.225        -0.75            0
       0.225         -0.6            0
       0.225        -0.45            0
       0.225         -0.3            0
       0.225        -0.15            0
       0.225 -1.78814e-07            0
       0.225         0.15            0
       0.225          0.3            0
       0.225         0.45            0
       0.225          0.6            0
       0.225         0.75            0
       0.225          0.9            0
       0.225         1.05            0
       0.225          1.2            0
       0.225         1.35            0
       0.225          1.5            0
       0.225         1.65            0
       0.225          1.8            0
       0.225         1.95            0
       0.225          2.1            0
       0.225         2.25            0
       0.225          2.4            0
       0.225         2.55            0
       0.225          2.7     0.422847
       0.225         2.85      4.65132
       0.225            3      15.2225
       0.225         3.15      117.974
       0.225          3.3      308.256
       0.225         3.45      527.714
       0.225          3.6       641.46
       0.225         3.75      641.882
       0.225          3.9      723.492
       0.225         4.05      731.103
       0.225          4.2      528.982
       0.225         4.35      339.969
       0.225          4.5      174.213
       0.225         4.65      68.9241
       0.225          4.8      33.4049
       0.225         4.95      9.72549
       0.225          5.1      2.95993
       0.225         5.25            0
       0.225          5.4            0
       0.225         5.55            0
       0.225          5.7            0
       0.225         5.85            0
       0.225            6            0
       0.225         6.15            0
       0.225          6.3            0
       0.225         6.45            0
       0.225          6.6            0
       0.225         6.75            0
       0.225          6.9            0
       0.225         7.05            0
       0.225          7.2            0
       0.225         7.35            0

       0.375         -7.5            0
       0.375        -7.35            0
       0.375         -7.2            0
       0.375        -7.05            0
       0.375         -6.9            0
       0.375        -6.75            0
       0.375         -6.6            0
       0.375        -6.45            0
       0.375         -6.3            0
       0.375        -6.15            0
       0.375           -6            0
       0.375        -5.85            0
       0.375         -5.7            0
       0.375        -5.55            0
       0.375         -5.4            0
       0.375        -5.25      3.29821
       0.375         -5.1      6.85013
       0.375        -4.95      29.9376
       0.375         -4.8       73.068
       0.375        -4.65      176.581
       0.375         -4.5       340.73
       0.375        -4.35      560.188
       0.375         -4.2      734.486
       0.375        -4.05       757.32
       0.375         -3.9      674.864
       0.375        -3.75      681.968
       0.375         -3.6      587.589
       0.375        -3.45       281.87
       0.375         -3.3      83.2164
       0.375        -3.15      18.7744
       0.375           -3      1.52225
       0.375        -2.85            0
       0.375         -2.7            0
       0.375        -2.55            0
       0.375         -2.4            0
       0.375        -2.25            0
       0.375         -2.1            0
       0.375        -1.95            0
       0.375         -1.8            0
       0.375        -1.65            0
       0.375         -1.5            0
       0.375        -1.35            0
       0.375         -1.2            0
       0.375        -1.05            0
       0.375         -0.9            0
       0.375        -0.75     0.253708
       0.375         -0.6     0.507417
       0.375        -0.45     0.507417
       0.375         -0.3            0
       0.375        -0.15     0.507417
       0.375 -1.78814e-07     0.507417
       0.375         0.15            0
       0.375          0.3     0.253708
       0.375         0.45            0
       0.375          0.6     0.507417
       0.375         0.75     0.253708
       0.375          0.9     0.253708
       0.375         1.05            0
       0.375          1.2            0
       0.375         1.35            0
       0.375          1.5            0
       0.375         1.65            0
       0.375          1.8            0
       0.375         1.95            0
       0.375          2.1            0
       0.375         2.25            0
       0.375          2.4            0
       0.375         2.55            0
       0.375          2.7     0.507417
       0.375         2.85      4.31304
       0.375            3      19.2818
       0.375         3.15      94.1258
       0.375          3.3      301.659
       0.375         3.45      551.308
       0.375          3.6      653.553
       0.375         3.75      636.555
       0.375          3.9      720.532
       0.375         4.05       732.71
       0.375          4.2      569.829
       0.375         4.35      334.388
       0.375          4.5      180.387
       0.375         4.65      84.9923
       0.375          4.8      35.7729
       0.375         4.95       12.178
       0.375          5.1      2.02967
       0.375         5.25     0.507417
       0.375          5.4            0
       0.375         5.55            0
       0.375          5.7            0
       0.375         5.85            0
       0.375            6            0
       0.375         6.15            0
       0.375          6.3            0
       0.375         6.45            0
       0.375          6.6            0
       0.375         6.75            0
       0.375          6.9            0
       0.375         7.05            0
       0.375          7.2            0
       0.375         7.35            0

       0.525         -7.5            0
       0.525        -7.35            0
       0.525         -7.2            0
       0.525        -7.05            0
       0.525         -6.9            0
       0.525        -6.75            0
       0.525         -6.6            0
       0.525        -6.45            0
       0.525         -6.3            0
       0.525        -6.15            0
       0.525           -6            0
       0.525        -5.85            0
       0.525         -5.7            0
       0.525        -5.55      0.18122
       0.525         -5.4      0.18122
       0.525        -5.25      2.89953
       0.525         -5.1      11.5981
       0.525        -4.95      34.6131
       0.525         -4.8       74.844
       0.525        -4.65      171.253
       0.525         -4.5       349.03
       0.525        -4.35      560.696
       0.525         -4.2      721.801
       0.525        -4.05      741.191
       0.525         -3.9      689.906
       0.525        -3.75      674.683
       0.525         -3.6      563.052
       0.525        -3.45      288.865
       0.525         -3.3      92.6036
       0.525        -3.15       18.122
       0.525           -3      2.17464
       0.525        -2.85            0
       0.525         -2.7            0
       0.525        -2.55            0
       0.525         -2.4            0
       0.525        -2.25            0
       0.525         -2.1            0
       0.525        -1.95            0
       0.525         -1.8            0
       0.525        -1.65            0
       0.525         -1.5            0
       0.525        -1.35            0
       0.525         -1.2            0
       0.525        -1.05      0.18122
       0.525         -0.9      1.08732
       0.525        -0.75       1.8122
       0.525         -0.6      3.80563
       0.525        -0.45      3.98685
       0.525         -0.3      3.98685
       0.525        -0.15      7.24881
       0.525 -1.78814e-07      5.79905
       0.525         0.15      4.89295
       0.525          0.3      4.16807
[truncated: 726,631 more chars]
