# Supplementary material for: Free energies of membrane stalk formation from a lipidomics perspective
Source: Nat Commun. 2021 Nov 15;12:6594. doi: 10.1038/s41467-021-26924-2 (PMC8593120; doi:10.1038/s41467-021-26924-2)
Supplement: Supplementary file 4 — Source Data [file 41467_2021_26924_MOESM4_ESM.zip › SI_data/Fig6/densities-POPC_DPSM_60_40/dens_DPSM_sym.xvg]

     -14.925         -7.5            0
     -14.925        -7.35            0
     -14.925         -7.2            0
     -14.925        -7.05            0
     -14.925         -6.9            0
     -14.925        -6.75            0
     -14.925         -6.6            0
     -14.925        -6.45            0
     -14.925         -6.3            0
     -14.925        -6.15            0
     -14.925           -6            0
     -14.925        -5.85            0
     -14.925         -5.7            0
     -14.925        -5.55            0
     -14.925         -5.4            0
     -14.925        -5.25            0
     -14.925         -5.1            0
     -14.925        -4.95            0
     -14.925         -4.8            0
     -14.925        -4.65            0
     -14.925         -4.5            0
     -14.925        -4.35            0
     -14.925         -4.2            0
     -14.925        -4.05            0
     -14.925         -3.9            0
     -14.925        -3.75            0
     -14.925         -3.6            0
     -14.925        -3.45            0
     -14.925         -3.3            0
     -14.925        -3.15            0
     -14.925           -3            0
     -14.925        -2.85            0
     -14.925         -2.7            0
     -14.925        -2.55            0
     -14.925         -2.4            0
     -14.925        -2.25            0
     -14.925         -2.1            0
     -14.925        -1.95            0
     -14.925         -1.8            0
     -14.925        -1.65            0
     -14.925         -1.5            0
     -14.925        -1.35            0
     -14.925         -1.2            0
     -14.925        -1.05            0
     -14.925         -0.9            0
     -14.925        -0.75            0
     -14.925         -0.6            0
     -14.925        -0.45            0
     -14.925         -0.3            0
     -14.925        -0.15            0
     -14.925 -1.78814e-07            0
     -14.925         0.15            0
     -14.925          0.3            0
     -14.925         0.45            0
     -14.925          0.6            0
     -14.925         0.75            0
     -14.925          0.9            0
     -14.925         1.05            0
     -14.925          1.2            0
     -14.925         1.35            0
     -14.925          1.5            0
     -14.925         1.65            0
     -14.925          1.8            0
     -14.925         1.95            0
     -14.925          2.1            0
     -14.925         2.25            0
     -14.925          2.4            0
     -14.925         2.55            0
     -14.925          2.7            0
     -14.925         2.85            0
     -14.925            3            0
     -14.925         3.15            0
     -14.925          3.3            0
     -14.925         3.45            0
     -14.925          3.6            0
     -14.925         3.75            0
     -14.925          3.9            0
     -14.925         4.05            0
     -14.925          4.2            0
     -14.925         4.35            0
     -14.925          4.5            0
     -14.925         4.65            0
     -14.925          4.8            0
     -14.925         4.95            0
     -14.925          5.1            0
     -14.925         5.25            0
     -14.925          5.4            0
     -14.925         5.55            0
     -14.925          5.7            0
     -14.925         5.85            0
     -14.925            6            0
     -14.925         6.15            0
     -14.925          6.3            0
     -14.925         6.45            0
     -14.925          6.6            0
     -14.925         6.75            0
     -14.925          6.9            0
     -14.925         7.05            0
     -14.925          7.2            0
     -14.925         7.35            0

     -14.775         -7.5            0
     -14.775        -7.35            0
     -14.775         -7.2            0
     -14.775        -7.05            0
     -14.775         -6.9            0
     -14.775        -6.75            0
     -14.775         -6.6            0
     -14.775        -6.45            0
     -14.775         -6.3            0
     -14.775        -6.15            0
     -14.775           -6            0
     -14.775        -5.85            0
     -14.775         -5.7            0
     -14.775        -5.55            0
     -14.775         -5.4            0
     -14.775        -5.25            0
     -14.775         -5.1            0
     -14.775        -4.95            0
     -14.775         -4.8            0
     -14.775        -4.65            0
     -14.775         -4.5            0
     -14.775        -4.35            0
     -14.775         -4.2            0
     -14.775        -4.05            0
     -14.775         -3.9            0
     -14.775        -3.75            0
     -14.775         -3.6            0
     -14.775        -3.45            0
     -14.775         -3.3            0
     -14.775        -3.15            0
     -14.775           -3            0
     -14.775        -2.85            0
     -14.775         -2.7            0
     -14.775        -2.55            0
     -14.775         -2.4            0
     -14.775        -2.25            0
     -14.775         -2.1            0
     -14.775        -1.95            0
     -14.775         -1.8            0
     -14.775        -1.65            0
     -14.775         -1.5            0
     -14.775        -1.35            0
     -14.775         -1.2            0
     -14.775        -1.05            0
     -14.775         -0.9            0
     -14.775        -0.75            0
     -14.775         -0.6            0
     -14.775        -0.45            0
     -14.775         -0.3            0
     -14.775        -0.15            0
     -14.775 -1.78814e-07            0
     -14.775         0.15            0
     -14.775          0.3            0
     -14.775         0.45            0
     -14.775          0.6            0
     -14.775         0.75            0
     -14.775          0.9            0
     -14.775         1.05            0
     -14.775          1.2            0
     -14.775         1.35            0
     -14.775          1.5            0
     -14.775         1.65            0
     -14.775          1.8            0
     -14.775         1.95            0
     -14.775          2.1            0
     -14.775         2.25            0
     -14.775          2.4            0
     -14.775         2.55            0
     -14.775          2.7            0
     -14.775         2.85            0
     -14.775            3            0
     -14.775         3.15            0
     -14.775          3.3            0
     -14.775         3.45            0
     -14.775          3.6            0
     -14.775         3.75            0
     -14.775          3.9            0
     -14.775         4.05            0
     -14.775          4.2            0
     -14.775         4.35            0
     -14.775          4.5            0
     -14.775         4.65            0
     -14.775          4.8            0
     -14.775         4.95            0
     -14.775          5.1            0
     -14.775         5.25            0
     -14.775          5.4            0
     -14.775         5.55            0
     -14.775          5.7            0
     -14.775         5.85            0
     -14.775            6            0
     -14.775         6.15            0
     -14.775          6.3            0
     -14.775         6.45            0
     -14.775          6.6            0
     -14.775         6.75            0
     -14.775          6.9            0
     -14.775         7.05            0
     -14.775          7.2            0
     -14.775         7.35            0

     -14.625         -7.5            0
     -14.625        -7.35            0
     -14.625         -7.2            0
     -14.625        -7.05            0
     -14.625         -6.9            0
     -14.625        -6.75            0
     -14.625         -6.6            0
     -14.625        -6.45            0
     -14.625         -6.3            0
     -14.625        -6.15            0
     -14.625           -6            0
     -14.625        -5.85            0
     -14.625         -5.7            0
     -14.625        -5.55            0
     -14.625         -5.4            0
     -14.625        -5.25            0
     -14.625         -5.1            0
     -14.625        -4.95            0
     -14.625         -4.8            0
     -14.625        -4.65            0
     -14.625         -4.5            0
     -14.625        -4.35            0
     -14.625         -4.2            0
     -14.625        -4.05            0
     -14.625         -3.9            0
     -14.625        -3.75            0
     -14.625         -3.6            0
     -14.625        -3.45            0
     -14.625         -3.3            0
     -14.625        -3.15            0
     -14.625           -3            0
     -14.625        -2.85            0
     -14.625         -2.7            0
     -14.625        -2.55            0
     -14.625         -2.4            0
     -14.625        -2.25            0
     -14.625         -2.1            0
     -14.625        -1.95            0
     -14.625         -1.8            0
     -14.625        -1.65            0
     -14.625         -1.5            0
     -14.625        -1.35            0
     -14.625         -1.2            0
     -14.625        -1.05            0
     -14.625         -0.9            0
     -14.625        -0.75            0
     -14.625         -0.6            0
     -14.625        -0.45            0
     -14.625         -0.3            0
     -14.625        -0.15            0
     -14.625 -1.78814e-07            0
     -14.625         0.15            0
     -14.625          0.3            0
     -14.625         0.45            0
     -14.625          0.6            0
     -14.625         0.75            0
     -14.625          0.9            0
     -14.625         1.05            0
     -14.625          1.2            0
     -14.625         1.35            0
     -14.625          1.5            0
     -14.625         1.65            0
     -14.625          1.8            0
     -14.625         1.95            0
     -14.625          2.1            0
     -14.625         2.25            0
     -14.625          2.4            0
     -14.625         2.55            0
     -14.625          2.7            0
     -14.625         2.85            0
     -14.625            3            0
     -14.625         3.15            0
     -14.625          3.3            0
     -14.625         3.45            0
     -14.625          3.6            0
     -14.625         3.75            0
     -14.625          3.9            0
     -14.625         4.05            0
     -14.625          4.2            0
     -14.625         4.35            0
     -14.625          4.5            0
     -14.625         4.65            0
     -14.625          4.8            0
     -14.625         4.95            0
     -14.625          5.1            0
     -14.625         5.25            0
     -14.625          5.4            0
     -14.625         5.55            0
     -14.625          5.7            0
     -14.625         5.85            0
     -14.625            6            0
     -14.625         6.15            0
     -14.625          6.3            0
     -14.625         6.45            0
     -14.625          6.6            0
     -14.625         6.75            0
     -14.625          6.9            0
     -14.625         7.05            0
     -14.625          7.2            0
     -14.625         7.35            0

     -14.475         -7.5            0
     -14.475        -7.35            0
     -14.475         -7.2            0
     -14.475        -7.05            0
     -14.475         -6.9            0
     -14.475        -6.75            0
     -14.475         -6.6            0
     -14.475        -6.45            0
     -14.475         -6.3            0
     -14.475        -6.15            0
     -14.475           -6            0
     -14.475        -5.85            0
     -14.475         -5.7            0
     -14.475        -5.55            0
     -14.475         -5.4            0
     -14.475        -5.25            0
     -14.475         -5.1            0
     -14.475        -4.95            0
     -14.475         -4.8            0
     -14.475        -4.65            0
     -14.475         -4.5            0
     -14.475        -4.35            0
     -14.475         -4.2            0
     -14.475        -4.05            0
     -14.475         -3.9            0
     -14.475        -3.75            0
     -14.475         -3.6            0
     -14.475        -3.45            0
     -14.475         -3.3            0
     -14.475        -3.15            0
     -14.475           -3            0
     -14.475        -2.85            0
     -14.475         -2.7            0
     -14.475        -2.55            0
     -14.475         -2.4            0
     -14.475        -2.25            0
     -14.475         -2.1            0
     -14.475        -1.95            0
     -14.475         -1.8            0
     -14.475        -1.65            0
     -14.475         -1.5            0
     -14.475        -1.35            0
     -14.475         -1.2            0
     -14.475        -1.05            0
     -14.475         -0.9            0
     -14.475        -0.75            0
     -14.475         -0.6            0
     -14.475        -0.45            0
     -14.475         -0.3            0
     -14.475        -0.15            0
     -14.475 -1.78814e-07            0
     -14.475         0.15            0
     -14.475          0.3            0
     -14.475         0.45            0
     -14.475          0.6            0
     -14.475         0.75            0
     -14.475          0.9            0
     -14.475         1.05            0
     -14.475          1.2            0
     -14.475         1.35            0
     -14.475          1.5            0
     -14.475         1.65            0
     -14.475          1.8            0
     -14.475         1.95            0
     -14.475          2.1            0
     -14.475         2.25            0
     -14.475          2.4            0
     -14.475         2.55            0
     -14.475          2.7            0
     -14.475         2.85            0
     -14.475            3            0
     -14.475         3.15            0
     -14.475          3.3            0
     -14.475         3.45            0
     -14.475          3.6            0
     -14.475         3.75            0
     -14.475          3.9            0
     -14.475         4.05            0
     -14.475          4.2            0
     -14.475         4.35            0
     -14.475          4.5            0
     -14.475         4.65            0
     -14.475          4.8            0
     -14.475         4.95            0
     -14.475          5.1            0
     -14.475         5.25            0
     -14.475          5.4            0
     -14.475         5.55            0
     -14.475          5.7            0
     -14.475         5.85            0
     -14.475            6            0
     -14.475         6.15            0
     -14.475          6.3            0
     -14.475         6.45            0
     -14.475          6.6            0
     -14.475         6.75            0
     -14.475          6.9            0
     -14.475         7.05            0
     -14.475          7.2            0
     -14.475         7.35            0

     -14.325         -7.5            0
     -14.325        -7.35            0
     -14.325         -7.2            0
     -14.325        -7.05            0
     -14.325         -6.9            0
     -14.325        -6.75            0
     -14.325         -6.6            0
     -14.325        -6.45            0
     -14.325         -6.3            0
     -14.325        -6.15            0
     -14.325           -6            0
     -14.325        -5.85            0
     -14.325         -5.7            0
     -14.325        -5.55            0
     -14.325         -5.4            0
     -14.325        -5.25            0
     -14.325         -5.1            0
     -14.325        -4.95            0
     -14.325         -4.8            0
     -14.325        -4.65            0
     -14.325         -4.5            0
     -14.325        -4.35            0
     -14.325         -4.2            0
     -14.325        -4.05            0
     -14.325         -3.9            0
     -14.325        -3.75            0
     -14.325         -3.6            0
     -14.325        -3.45            0
     -14.325         -3.3            0
     -14.325        -3.15            0
     -14.325           -3            0
     -14.325        -2.85            0
     -14.325         -2.7            0
     -14.325        -2.55            0
     -14.325         -2.4            0
     -14.325        -2.25            0
     -14.325         -2.1            0
     -14.325        -1.95            0
     -14.325         -1.8            0
     -14.325        -1.65            0
     -14.325         -1.5            0
     -14.325        -1.35            0
     -14.325         -1.2            0
     -14.325        -1.05            0
     -14.325         -0.9            0
     -14.325        -0.75            0
     -14.325         -0.6            0
     -14.325        -0.45            0
     -14.325         -0.3            0
     -14.325        -0.15            0
     -14.325 -1.78814e-07            0
     -14.325         0.15            0
     -14.325          0.3            0
     -14.325         0.45            0
     -14.325          0.6            0
     -14.325         0.75            0
     -14.325          0.9            0
     -14.325         1.05            0
     -14.325          1.2            0
     -14.325         1.35            0
     -14.325          1.5            0
     -14.325         1.65            0
     -14.325          1.8            0
     -14.325         1.95            0
     -14.325          2.1            0
     -14.325         2.25            0
     -14.325          2.4            0
     -14.325         2.55            0
     -14.325          2.7            0
     -14.325         2.85            0
     -14.325            3            0
     -14.325         3.15            0
     -14.325          3.3            0
     -14.325         3.45            0
     -14.325          3.6            0
     -14.325         3.75            0
     -14.325          3.9            0
     -14.325         4.05            0
     -14.325          4.2            0
     -14.325         4.35            0
     -14.325          4.5            0
     -14.325         4.65            0
     -14.325          4.8            0
     -14.325         4.95            0
     -14.325          5.1            0
     -14.325         5.25            0
     -14.325          5.4            0
     -14.325         5.55            0
     -14.325          5.7            0
     -14.325         5.85            0
     -14.325            6            0
     -14.325         6.15            0
     -14.325          6.3            0
     -14.325         6.45            0
     -14.325          6.6            0
     -14.325         6.75            0
     -14.325          6.9            0
     -14.325         7.05            0
     -14.325          7.2            0
     -14.325         7.35            0

     -14.175         -7.5            0
     -14.175        -7.35            0
     -14.175         -7.2            0
     -14.175        -7.05            0
     -14.175         -6.9            0
     -14.175        -6.75            0
     -14.175         -6.6            0
     -14.175        -6.45            0
     -14.175         -6.3            0
     -14.175        -6.15            0
     -14.175           -6            0
     -14.175        -5.85            0
     -14.175         -5.7            0
     -14.175        -5.55            0
     -14.175         -5.4            0
     -14.175        -5.25            0
     -14.175         -5.1            0
     -14.175        -4.95            0
     -14.175         -4.8            0
     -14.175        -4.65            0
     -14.175         -4.5            0
     -14.175        -4.35            0
     -14.175         -4.2            0
     -14.175        -4.05            0
     -14.175         -3.9            0
     -14.175        -3.75            0
     -14.175         -3.6            0
     -14.175        -3.45            0
     -14.175         -3.3            0
     -14.175        -3.15            0
     -14.175           -3            0
     -14.175        -2.85            0
     -14.175         -2.7            0
     -14.175        -2.55            0
     -14.175         -2.4            0
     -14.175        -2.25            0
     -14.175         -2.1            0
     -14.175        -1.95            0
     -14.175         -1.8            0
     -14.175        -1.65            0
     -14.175         -1.5            0
     -14.175        -1.35            0
     -14.175         -1.2            0
     -14.175        -1.05            0
     -14.175         -0.9            0
     -14.175        -0.75            0
     -14.175         -0.6            0
     -14.175        -0.45            0
     -14.175         -0.3            0
     -14.175        -0.15            0
     -14.175 -1.78814e-07            0
     -14.175         0.15            0
     -14.175          0.3            0
     -14.175         0.45            0
     -14.175          0.6            0
     -14.175         0.75            0
     -14.175          0.9            0
     -14.175         1.05            0
     -14.175          1.2            0
     -14.175         1.35            0
     -14.175          1.5            0
     -14.175         1.65            0
     -14.175          1.8            0
     -14.175         1.95            0
     -14.175          2.1            0
     -14.175         2.25            0
     -14.175          2.4            0
     -14.175         2.55            0
     -14.175          2.7            0
     -14.175         2.85            0
     -14.175            3            0
     -14.175         3.15            0
     -14.175          3.3            0
     -14.175         3.45            0
     -14.175          3.6            0
     -14.175         3.75            0
     -14.175          3.9            0
     -14.175         4.05            0
     -14.175          4.2            0
     -14.175         4.35            0
     -14.175          4.5            0
     -14.175         4.65            0
     -14.175          4.8            0
     -14.175         4.95            0
     -14.175          5.1            0
     -14.175         5.25            0
     -14.175          5.4            0
     -14.175         5.55            0
     -14.175          5.7            0
     -14.175         5.85            0
     -14.175            6            0
     -14.175         6.15            0
     -14.175          6.3            0
     -14.175         6.45            0
     -14.175          6.6            0
     -14.175         6.75            0
     -14.175          6.9            0
     -14.175         7.05            0
     -14.175          7.2            0
     -14.175         7.35            0

     -14.025         -7.5            0
     -14.025        -7.35            0
     -14.025         -7.2            0
     -14.025        -7.05            0
     -14.025         -6.9            0
     -14.025        -6.75            0
     -14.025         -6.6            0
     -14.025        -6.45            0
     -14.025         -6.3            0
     -14.025        -6.15            0
     -14.025           -6            0
     -14.025        -5.85            0
     -14.025         -5.7            0
     -14.025        -5.55            0
     -14.025         -5.4            0
     -14.025        -5.25            0
     -14.025         -5.1            0
     -14.025        -4.95            0
     -14.025         -4.8            0
     -14.025        -4.65            0
     -14.025         -4.5            0
     -14.025        -4.35            0
     -14.025         -4.2            0
     -14.025        -4.05            0
     -14.025         -3.9            0
     -14.025        -3.75            0
     -14.025         -3.6            0
     -14.025        -3.45            0
     -14.025         -3.3            0
     -14.025        -3.15            0
     -14.025           -3            0
     -14.025        -2.85            0
     -14.025         -2.7            0
     -14.025        -2.55            0
     -14.025         -2.4            0
     -14.025        -2.25            0
     -14.025         -2.1            0
     -14.025        -1.95            0
     -14.025         -1.8            0
     -14.025        -1.65            0
     -14.025         -1.5            0
     -14.025        -1.35            0
     -14.025         -1.2            0
     -14.025        -1.05            0
     -14.025         -0.9            0
     -14.025        -0.75            0
     -14.025         -0.6            0
     -14.025        -0.45            0
     -14.025         -0.3            0
     -14.025        -0.15            0
     -14.025 -1.78814e-07            0
     -14.025         0.15            0
     -14.025          0.3            0
     -14.025         0.45            0
     -14.025          0.6            0
     -14.025         0.75            0
     -14.025          0.9            0
     -14.025         1.05            0
     -14.025          1.2            0
     -14.025         1.35            0
     -14.025          1.5            0
     -14.025         1.65            0
     -14.025          1.8            0
     -14.025         1.95            0
     -14.025          2.1            0
     -14.025         2.25            0
     -14.025          2.4            0
     -14.025         2.55            0
     -14.025          2.7            0
     -14.025         2.85            0
     -14.025            3            0
     -14.025         3.15            0
     -14.025          3.3            0
     -14.025         3.45            0
     -14.025          3.6            0
     -14.025         3.75            0
     -14.025          3.9            0
     -14.025         4.05            0
     -14.025          4.2            0
     -14.025         4.35            0
     -14.025          4.5            0
     -14.025         4.65            0
     -14.025          4.8            0
     -14.025         4.95            0
     -14.025          5.1            0
     -14.025         5.25            0
     -14.025          5.4            0
     -14.025         5.55            0
     -14.025          5.7            0
     -14.025         5.85            0
     -14.025            6            0
     -14.025         6.15            0
     -14.025          6.3            0
     -14.025         6.45            0
     -14.025          6.6            0
     -14.025         6.75            0
     -14.025          6.9            0
     -14.025         7.05            0
     -14.025          7.2            0
     -14.025         7.35            0

     -13.875         -7.5            0
     -13.875        -7.35            0
     -13.875         -7.2            0
     -13.875        -7.05            0
     -13.875         -6.9            0
     -13.875        -6.75            0
     -13.875         -6.6            0
     -13.875        -6.45            0
     -13.875         -6.3            0
     -13.875        -6.15            0
     -13.875           -6            0
     -13.875        -5.85            0
     -13.875         -5.7            0
     -13.875        -5.55            0
     -13.875         -5.4            0
     -13.875        -5.25            0
     -13.875         -5.1            0
     -13.875        -4.95            0
     -13.875         -4.8            0
     -13.875        -4.65            0
     -13.875         -4.5            0
     -13.875        -4.35            0
     -13.875         -4.2            0
     -13.875        -4.05            0
     -13.875         -3.9            0
     -13.875        -3.75            0
     -13.875         -3.6            0
     -13.875        -3.45            0
     -13.875         -3.3            0
     -13.875        -3.15            0
     -13.875           -3            0
     -13.875        -2.85            0
     -13.875         -2.7            0
     -13.875        -2.55            0
     -13.875         -2.4            0
     -13.875        -2.25            0
     -13.875         -2.1            0
     -13.875        -1.95            0
     -13.875         -1.8            0
     -13.875        -1.65            0
     -13.875         -1.5            0
     -13.875        -1.35            0
     -13.875         -1.2            0
     -13.875        -1.05            0
     -13.875         -0.9            0
     -13.875        -0.75            0
     -13.875         -0.6            0
     -13.875        -0.45            0
     -13.875         -0.3            0
     -13.875        -0.15            0
     -13.875 -1.78814e-07            0
     -13.875         0.15            0
     -13.875          0.3            0
     -13.875         0.45            0
     -13.875          0.6            0
     -13.875         0.75            0
     -13.875          0.9            0
     -13.875         1.05            0
     -13.875          1.2            0
     -13.875         1.35            0
     -13.875          1.5            0
     -13.875         1.65            0
     -13.875          1.8            0
     -13.875         1.95            0
     -13.875          2.1            0
     -13.875         2.25            0
     -13.875          2.4            0
     -13.875         2.55            0
     -13.875          2.7            0
     -13.875         2.85            0
     -13.875            3            0
     -13.875         3.15            0
     -13.875          3.3            0
     -13.875         3.45            0
     -13.875          3.6            0
     -13.875         3.75            0
     -13.875          3.9            0
     -13.875         4.05            0
     -13.875          4.2            0
     -13.875         4.35            0
     -13.875          4.5            0
     -13.875         4.65            0
     -13.875          4.8            0
     -13.875         4.95            0
     -13.875          5.1            0
     -13.875         5.25            0
     -13.875          5.4            0
     -13.875         5.55            0
     -13.875          5.7            0
     -13.875         5.85            0
     -13.875            6            0
     -13.875         6.15            0
     -13.875          6.3            0
     -13.875         6.45            0
     -13.875          6.6            0
     -13.875         6.75            0
     -13.875          6.9            0
     -13.875         7.05            0
     -13.875          7.2            0
     -13.875         7.35            0

     -13.725         -7.5            0
     -13.725        -7.35            0
     -13.725         -7.2            0
     -13.725        -7.05            0
     -13.725         -6.9            0
     -13.725        -6.75            0
     -13.725         -6.6            0
     -13.725        -6.45            0
     -13.725         -6.3            0
     -13.725        -6.15            0
     -13.725           -6            0
     -13.725        -5.85            0
     -13.725         -5.7            0
     -13.725        -5.55            0
     -13.725         -5.4            0
     -13.725        -5.25            0
     -13.725         -5.1            0
     -13.725        -4.95            0
     -13.725         -4.8            0
     -13.725        -4.65            0
     -13.725         -4.5            0
     -13.725        -4.35            0
     -13.725         -4.2            0
     -13.725        -4.05            0
     -13.725         -3.9            0
     -13.725        -3.75            0
     -13.725         -3.6            0
     -13.725        -3.45            0
     -13.725         -3.3            0
     -13.725        -3.15            0
     -13.725           -3            0
     -13.725        -2.85            0
     -13.725         -2.7            0
     -13.725        -2.55            0
     -13.725         -2.4            0
     -13.725        -2.25            0
     -13.725         -2.1            0
     -13.725        -1.95            0
     -13.725         -1.8            0
     -13.725        -1.65            0
     -13.725         -1.5            0
     -13.725        -1.35            0
     -13.725         -1.2            0
     -13.725        -1.05            0
     -13.725         -0.9            0
     -13.725        -0.75            0
     -13.725         -0.6            0
     -13.725        -0.45            0
     -13.725         -0.3            0
     -13.725        -0.15            0
     -13.725 -1.78814e-07            0
     -13.725         0.15            0
     -13.725          0.3            0
     -13.725         0.45            0
     -13.725          0.6            0
     -13.725         0.75            0
     -13.725          0.9            0
     -13.725         1.05            0
     -13.725          1.2            0
     -13.725         1.35            0
     -13.725          1.5            0
     -13.725         1.65            0
     -13.725          1.8            0
     -13.725         1.95            0
     -13.725          2.1            0
     -13.725         2.25            0
     -13.725          2.4            0
     -13.725         2.55            0
     -13.725          2.7            0
     -13.725         2.85            0
     -13.725            3            0
     -13.725         3.15            0
     -13.725          3.3            0
     -13.725         3.45            0
     -13.725          3.6            0
     -13.725         3.75            0
     -13.725          3.9            0
     -13.725         4.05            0
     -13.725          4.2            0
     -13.725         4.35            0
     -13.725          4.5            0
     -13.725         4.65            0
     -13.725          4.8            0
     -13.725         4.95            0
     -13.725          5.1            0
     -13.725         5.25            0
     -13.725          5.4            0
     -13.725         5.55            0
     -13.725          5.7            0
     -13.725         5.85            0
     -13.725            6            0
     -13.725         6.15            0
     -13.725          6.3            0
     -13.725         6.45            0
     -13.725          6.6            0
     -13.725         6.75            0
     -13.725          6.9            0
     -13.725         7.05            0
     -13.725          7.2            0
     -13.725         7.35            0

     -13.575         -7.5            0
     -13.575        -7.35            0
     -13.575         -7.2            0
     -13.575        -7.05            0
     -13.575         -6.9            0
     -13.575        -6.75            0
     -13.575         -6.6            0
     -13.575        -6.45            0
     -13.575         -6.3            0
     -13.575        -6.15            0
     -13.575           -6            0
     -13.575        -5.85            0
     -13.575         -5.7            0
     -13.575        -5.55            0
     -13.575         -5.4            0
     -13.575        -5.25            0
     -13.575         -5.1            0
     -13.575        -4.95            0
     -13.575         -4.8            0
     -13.575        -4.65            0
     -13.575         -4.5            0
     -13.575        -4.35            0
     -13.575         -4.2            0
     -13.575        -4.05            0
     -13.575         -3.9            0
     -13.575        -3.75            0
     -13.575         -3.6            0
     -13.575        -3.45            0
     -13.575         -3.3            0
     -13.575        -3.15            0
     -13.575           -3            0
     -13.575        -2.85            0
     -13.575         -2.7            0
     -13.575        -2.55            0
     -13.575         -2.4            0
     -13.575        -2.25            0
     -13.575         -2.1            0
     -13.575        -1.95            0
     -13.575         -1.8            0
     -13.575        -1.65            0
     -13.575         -1.5            0
     -13.575        -1.35            0
     -13.575         -1.2            0
     -13.575        -1.05            0
     -13.575         -0.9            0
     -13.575        -0.75            0
     -13.575         -0.6            0
     -13.575        -0.45            0
     -13.575         -0.3            0
     -13.575        -0.15            0
     -13.575 -1.78814e-07            0
     -13.575         0.15            0
     -13.575          0.3            0
     -13.575         0.45            0
     -13.575          0.6            0
     -13.575         0.75            0
     -13.575          0.9            0
     -13.575         1.05            0
     -13.575          1.2            0
     -13.575         1.35            0
     -13.575          1.5            0
     -13.575         1.65            0
     -13.575          1.8            0
     -13.575         1.95            0
     -13.575          2.1            0
     -13.575         2.25            0
     -13.575          2.4            0
     -13.575         2.55            0
     -13.575          2.7            0
     -13.575         2.85            0
     -13.575            3            0
     -13.575         3.15            0
     -13.575          3.3            0
     -13.575         3.45            0
     -13.575          3.6            0
     -13.575         3.75            0
     -13.575          3.9            0
     -13.575         4.05            0
     -13.575          4.2            0
     -13.575         4.35            0
     -13.575          4.5            0
     -13.575         4.65            0
     -13.575          4.8            0
     -13.575         4.95            0
     -13.575          5.1            0
     -13.575         5.25            0
     -13.575          5.4            0
     -13.575         5.55            0
     -13.575          5.7            0
     -13.575         5.85            0
     -13.575            6            0
     -13.575         6.15            0
     -13.575          6.3            0
     -13.575         6.45            0
     -13.575          6.6            0
     -13.575         6.75            0
     -13.575          6.9            0
     -13.575         7.05            0
     -13.575          7.2            0
     -13.575         7.35            0

     -13.425         -7.5            0
     -13.425        -7.35            0
     -13.425         -7.2            0
     -13.425        -7.05            0
     -13.425         -6.9            0
     -13.425        -6.75            0
     -13.425         -6.6            0
     -13.425        -6.45            0
     -13.425         -6.3            0
     -13.425        -6.15            0
     -13.425           -6            0
     -13.425        -5.85            0
     -13.425         -5.7            0
     -13.425        -5.55            0
     -13.425         -5.4            0
     -13.425        -5.25            0
     -13.425         -5.1            0
     -13.425        -4.95            0
     -13.425         -4.8            0
     -13.425        -4.65            0
     -13.425         -4.5            0
     -13.425        -4.35            0
     -13.425         -4.2            0
     -13.425        -4.05            0
     -13.425         -3.9            0
     -13.425        -3.75            0
     -13.425         -3.6            0
     -13.425        -3.45            0
     -13.425         -3.3            0
     -13.425        -3.15            0
     -13.425           -3            0
     -13.425        -2.85            0
     -13.425         -2.7            0
     -13.425        -2.55            0
     -13.425         -2.4            0
     -13.425        -2.25            0
     -13.425         -2.1            0
     -13.425        -1.95            0
     -13.425         -1.8            0
     -13.425        -1.65            0
     -13.425         -1.5            0
     -13.425        -1.35            0
     -13.425         -1.2            0
     -13.425        -1.05            0
     -13.425         -0.9            0
     -13.425        -0.75            0
     -13.425         -0.6            0
     -13.425        -0.45            0
     -13.425         -0.3            0
     -13.425        -0.15            0
     -13.425 -1.78814e-07            0
     -13.425         0.15            0
     -13.425          0.3            0
     -13.425         0.45            0
     -13.425          0.6            0
     -13.425         0.75            0
     -13.425          0.9            0
     -13.425         1.05            0
     -13.425          1.2            0
     -13.425         1.35            0
     -13.425          1.5            0
     -13.425         1.65            0
     -13.425          1.8            0
     -13.425         1.95            0
     -13.425          2.1            0
     -13.425         2.25            0
     -13.425          2.4            0
     -13.425         2.55            0
     -13.425          2.7            0
     -13.425         2.85            0
     -13.425            3            0
     -13.425         3.15            0
     -13.425          3.3            0
     -13.425         3.45            0
     -13.425          3.6            0
     -13.425         3.75            0
     -13.425          3.9            0
     -13.425         4.05            0
     -13.425          4.2            0
     -13.425         4.35            0
     -13.425          4.5            0
     -13.425         4.65            0
     -13.425          4.8            0
     -13.425         4.95            0
     -13.425          5.1            0
     -13.425         5.25            0
     -13.425          5.4            0
     -13.425         5.55            0
     -13.425          5.7            0
     -13.425         5.85            0
     -13.425            6            0
     -13.425         6.15            0
     -13.425          6.3            0
     -13.425         6.45            0
     -13.425          6.6            0
     -13.425         6.75            0
     -13.425          6.9            0
     -13.425         7.05            0
     -13.425          7.2            0
     -13.425         7.35            0

     -13.275         -7.5            0
     -13.275        -7.35            0
     -13.275         -7.2            0
     -13.275        -7.05            0
     -13.275         -6.9            0
     -13.275        -6.75            0
     -13.275         -6.6            0
     -13.275        -6.45            0
     -13.275         -6.3            0
     -13.275        -6.15            0
     -13.275           -6            0
     -13.275        -5.85            0
     -13.275         -5.7            0
     -13.275        -5.55            0
     -13.275         -5.4            0
     -13.275        -5.25            0
     -13.275         -5.1            0
     -13.275        -4.95            0
     -13.275         -4.8            0
     -13.275        -4.65            0
     -13.275         -4.5            0
     -13.275        -4.35            0
     -13.275         -4.2            0
     -13.275        -4.05            0
     -13.275         -3.9            0
     -13.275        -3.75            0
     -13.275         -3.6            0
     -13.275        -3.45            0
     -13.275         -3.3            0
     -13.275        -3.15            0
     -13.275           -3            0
     -13.275        -2.85            0
     -13.275         -2.7            0
     -13.275        -2.55            0
     -13.275         -2.4            0
     -13.275        -2.25            0
     -13.275         -2.1            0
     -13.275        -1.95            0
     -13.275         -1.8            0
     -13.275        -1.65            0
     -13.275         -1.5            0
     -13.275        -1.35            0
     -13.275         -1.2            0
     -13.275        -1.05            0
     -13.275         -0.9            0
     -13.275        -0.75            0
     -13.275         -0.6            0
     -13.275        -0.45            0
     -13.275         -0.3            0
     -13.275        -0.15            0
     -13.275 -1.78814e-07            0
     -13.275         0.15            0
     -13.275          0.3            0
     -13.275         0.45            0
     -13.275          0.6            0
     -13.275         0.75            0
     -13.275          0.9            0
     -13.275         1.05            0
     -13.275          1.2            0
     -13.275         1.35            0
     -13.275          1.5            0
     -13.275         1.65            0
     -13.275          1.8            0
     -13.275         1.95            0
     -13.275          2.1            0
     -13.275         2.25            0
     -13.275          2.4            0
     -13.275         2.55            0
     -13.275          2.7            0
     -13.275         2.85            0
     -13.275            3            0
     -13.275         3.15            0
     -13.275          3.3            0
     -13.275         3.45            0
     -13.275          3.6            0
     -13.275         3.75            0
     -13.275          3.9            0
     -13.275         4.05            0
     -13.275          4.2            0
     -13.275         4.35            0
     -13.275          4.5            0
     -13.275         4.65            0
     -13.275          4.8            0
     -13.275         4.95            0
     -13.275          5.1            0
     -13.275         5.25            0
     -13.275          5.4            0
     -13.275         5.55            0
     -13.275          5.7            0
     -13.275         5.85            0
     -13.275            6            0
     -13.275         6.15            0
     -13.275          6.3            0
     -13.275         6.45            0
     -13.275          6.6            0
     -13.275         6.75            0
     -13.275          6.9            0
     -13.275         7.05            0
     -13.275          7.2            0
     -13.275         7.35            0

     -13.125         -7.5            0
     -13.125        -7.35            0
     -13.125         -7.2            0
     -13.125        -7.05            0
     -13.125         -6.9            0
     -13.125        -6.75            0
     -13.125         -6.6            0
     -13.125        -6.45            0
     -13.125         -6.3            0
     -13.125        -6.15            0
     -13.125           -6            0
     -13.125        -5.85            0
     -13.125         -5.7            0
     -13.125        -5.55            0
     -13.125         -5.4            0
     -13.125        -5.25            0
     -13.125         -5.1            0
     -13.125        -4.95            0
     -13.125         -4.8            0
     -13.125        -4.65            0
     -13.125         -4.5            0
     -13.125        -4.35            0
     -13.125         -4.2            0
     -13.125        -4.05            0
     -13.125         -3.9            0
     -13.125        -3.75            0
     -13.125         -3.6            0
     -13.125        -3.45            0
     -13.125         -3.3            0
     -13.125        -3.15            0
     -13.125           -3            0
     -13.125        -2.85            0
     -13.125         -2.7            0
     -13.125        -2.55            0
     -13.125         -2.4            0
     -13.125        -2.25            0
     -13.125         -2.1            0
     -13.125        -1.95            0
     -13.125         -1.8            0
     -13.125        -1.65            0
     -13.125         -1.5            0
     -13.125        -1.35            0
     -13.125         -1.2            0
     -13.125        -1.05            0
     -13.125         -0.9            0
     -13.125        -0.75            0
     -13.125         -0.6            0
     -13.125        -0.45            0
     -13.125         -0.3            0
     -13.125        -0.15            0
     -13.125 -1.78814e-07            0
     -13.125         0.15            0
     -13.125          0.3            0
     -13.125         0.45            0
     -13.125          0.6            0
     -13.125         0.75            0
     -13.125          0.9            0
     -13.125         1.05            0
     -13.125          1.2            0
     -13.125         1.35            0
     -13.125          1.5            0
     -13.125         1.65            0
     -13.125          1.8            0
     -13.125         1.95            0
     -13.125          2.1            0
     -13.125         2.25            0
     -13.125          2.4            0
     -13.125         2.55            0
     -13.125          2.7            0
     -13.125         2.85            0
     -13.125            3            0
     -13.125         3.15            0
     -13.125          3.3            0
     -13.125         3.45            0
     -13.125          3.6            0
     -13.125         3.75            0
     -13.125          3.9            0
     -13.125         4.05            0
     -13.125          4.2            0
     -13.125         4.35            0
     -13.125          4.5            0
     -13.125         4.65            0
     -13.125          4.8            0
     -13.125         4.95            0
     -13.125          5.1            0
     -13.125         5.25            0
     -13.125          5.4            0
     -13.125         5.55            0
     -13.125          5.7            0
     -13.125         5.85            0
     -13.125            6            0
     -13.125         6.15            0
     -13.125          6.3            0
     -13.125         6.45            0
     -13.125          6.6            0
     -13.125         6.75            0
     -13.125          6.9            0
     -13.125         7.05            0
     -13.125          7.2            0
     -13.125         7.35            0

     -12.975         -7.5            0
     -12.975        -7.35            0
     -12.975         -7.2            0
     -12.975        -7.05            0
     -12.975         -6.9            0
     -12.975        -6.75            0
     -12.975         -6.6            0
     -12.975        -6.45            0
     -12.975         -6.3            0
     -12.975        -6.15            0
     -12.975           -6            0
     -12.975        -5.85            0
     -12.975         -5.7            0
     -12.975        -5.55            0
     -12.975         -5.4            0
     -12.975        -5.25            0
     -12.975         -5.1            0
     -12.975        -4.95            0
     -12.975         -4.8            0
     -12.975        -4.65            0
     -12.975         -4.5            0
     -12.975        -4.35            0
     -12.975         -4.2            0
     -12.975        -4.05            0
     -12.975         -3.9            0
     -12.975        -3.75            0
     -12.975         -3.6            0
     -12.975        -3.45            0
     -12.975         -3.3            0
     -12.975        -3.15            0
     -12.975           -3            0
     -12.975        -2.85            0
     -12.975         -2.7            0
     -12.975        -2.55            0
     -12.975         -2.4            0
     -12.975        -2.25            0
     -12.975         -2.1            0
     -12.975        -1.95            0
     -12.975         -1.8            0
     -12.975        -1.65            0
     -12.975         -1.5            0
     -12.975        -1.35            0
     -12.975         -1.2            0
     -12.975        -1.05            0
     -12.975         -0.9            0
     -12.975        -0.75            0
     -12.975         -0.6            0
     -12.975        -0.45            0
     -12.975         -0.3            0
     -12.975        -0.15            0
     -12.975 -1.78814e-07            0
     -12.975         0.15            0
     -12.975          0.3            0
     -12.975         0.45            0
     -12.975          0.6            0
     -12.975         0.75            0
     -12.975          0.9            0
     -12.975         1.05            0
     -12.975          1.2            0
     -12.975         1.35            0
     -12.975          1.5            0
     -12.975         1.65            0
     -12.975          1.8            0
     -12.975         1.95            0
     -12.975          2.1            0
     -12.975         2.25            0
     -12.975          2.4            0
     -12.975         2.55            0
     -12.975          2.7            0
     -12.975         2.85            0
     -12.975            3            0
     -12.975         3.15            0
     -12.975          3.3            0
     -12.975         3.45            0
     -12.975          3.6            0
     -12.975         3.75            0
     -12.975          3.9            0
     -12.975         4.05            0
     -12.975          4.2            0
     -12.975         4.35            0
     -12.975          4.5            0
     -12.975         4.65            0
     -12.975          4.8            0
     -12.975         4.95            0
     -12.975          5.1            0
     -12.975         5.25            0
     -12.975          5.4            0
     -12.975         5.55            0
     -12.975          5.7            0
     -12.975         5.85            0
     -12.975            6            0
     -12.975         6.15            0
     -12.975          6.3            0
     -12.975         6.45            0
     -12.975          6.6            0
     -12.975         6.75            0
     -12.975          6.9            0
     -12.975         7.05            0
     -12.975          7.2            0
     -12.975         7.35            0

     -12.825         -7.5            0
     -12.825        -7.35            0
     -12.825         -7.2            0
     -12.825        -7.05            0
     -12.825         -6.9            0
     -12.825        -6.75            0
     -12.825         -6.6            0
     -12.825        -6.45            0
     -12.825         -6.3            0
     -12.825        -6.15            0
     -12.825           -6            0
     -12.825        -5.85            0
     -12.825         -5.7            0
     -12.825        -5.55            0
     -12.825         -5.4            0
     -12.825        -5.25            0
     -12.825         -5.1            0
     -12.825        -4.95            0
     -12.825         -4.8            0
     -12.825        -4.65            0
     -12.825         -4.5            0
     -12.825        -4.35            0
     -12.825         -4.2            0
     -12.825        -4.05            0
     -12.825         -3.9            0
     -12.825        -3.75            0
     -12.825         -3.6            0
     -12.825        -3.45            0
     -12.825         -3.3            0
     -12.825        -3.15            0
     -12.825           -3            0
     -12.825        -2.85            0
     -12.825         -2.7            0
     -12.825        -2.55            0
     -12.825         -2.4            0
     -12.825        -2.25            0
     -12.825         -2.1            0
     -12.825        -1.95            0
     -12.825         -1.8            0
     -12.825        -1.65            0
     -12.825         -1.5            0
     -12.825        -1.35            0
     -12.825         -1.2            0
     -12.825        -1.05            0
     -12.825         -0.9            0
     -12.825        -0.75            0
     -12.825         -0.6            0
     -12.825        -0.45            0
     -12.825         -0.3            0
     -12.825        -0.15            0
     -12.825 -1.78814e-07            0
     -12.825         0.15            0
     -12.825          0.3            0
     -12.825         0.45            0
     -12.825          0.6            0
     -12.825         0.75            0
     -12.825          0.9            0
     -12.825         1.05            0
     -12.825          1.2            0
     -12.825         1.35            0
     -12.825          1.5            0
     -12.825         1.65            0
     -12.825          1.8            0
     -12.825         1.95            0
     -12.825          2.1            0
     -12.825         2.25            0
     -12.825          2.4            0
     -12.825         2.55            0
     -12.825          2.7            0
     -12.825         2.85            0
     -12.825            3            0
     -12.825         3.15            0
     -12.825          3.3            0
     -12.825         3.45            0
     -12.825          3.6            0
     -12.825         3.75            0
     -12.825          3.9            0
     -12.825         4.05            0
     -12.825          4.2            0
     -12.825         4.35            0
     -12.825          4.5            0
     -12.825         4.65            0
     -12.825          4.8            0
     -12.825         4.95            0
     -12.825          5.1            0
     -12.825         5.25            0
     -12.825          5.4            0
     -12.825         5.55            0
     -12.825          5.7            0
     -12.825         5.85            0
     -12.825            6            0
     -12.825         6.15            0
     -12.825          6.3            0
     -12.825         6.45            0
     -12.825          6.6            0
     -12.825         6.75            0
     -12.825          6.9            0
     -12.825         7.05            0
     -12.825          7.2            0
     -12.825         7.35            0

     -12.675         -7.5            0
     -12.675        -7.35            0
     -12.675         -7.2            0
     -12.675        -7.05            0
     -12.675         -6.9            0
     -12.675        -6.75            0
     -12.675         -6.6            0
     -12.675        -6.45            0
     -12.675         -6.3            0
     -12.675        -6.15            0
     -12.675           -6            0
     -12.675        -5.85            0
     -12.675         -5.7            0
     -12.675        -5.55            0
     -12.675         -5.4            0
     -12.675        -5.25            0
     -12.675         -5.1            0
     -12.675        -4.95            0
     -12.675         -4.8            0
     -12.675        -4.65            0
     -12.675         -4.5            0
     -12.675        -4.35            0
     -12.675         -4.2            0
     -12.675        -4.05            0
     -12.675         -3.9            0
     -12.675        -3.75            0
     -12.675         -3.6            0
     -12.675        -3.45            0
     -12.675         -3.3            0
     -12.675        -3.15            0
     -12.675           -3            0
     -12.675        -2.85            0
     -12.675         -2.7            0
     -12.675        -2.55            0
     -12.675         -2.4            0
     -12.675        -2.25            0
     -12.675         -2.1            0
     -12.675        -1.95            0
     -12.675         -1.8            0
     -12.675        -1.65            0
     -12.675         -1.5            0
     -12.675        -1.35            0
     -12.675         -1.2            0
     -12.675        -1.05            0
     -12.675         -0.9            0
     -12.675        -0.75            0
     -12.675         -0.6            0
     -12.675        -0.45            0
     -12.675         -0.3            0
     -12.675        -0.15            0
     -12.675 -1.78814e-07            0
     -12.675         0.15            0
     -12.675          0.3            0
     -12.675         0.45            0
     -12.675          0.6            0
     -12.675         0.75            0
     -12.675          0.9            0
     -12.675         1.05            0
     -12.675          1.2            0
     -12.675         1.35            0
     -12.675          1.5            0
     -12.675         1.65            0
     -12.675          1.8            0
     -12.675         1.95            0
     -12.675          2.1            0
     -12.675         2.25            0
     -12.675          2.4            0
     -12.675         2.55            0
     -12.675          2.7            0
     -12.675         2.85            0
     -12.675            3            0
     -12.675         3.15            0
     -12.675          3.3            0
     -12.675         3.45            0
     -12.675          3.6            0
     -12.675         3.75            0
     -12.675          3.9            0
     -12.675         4.05            0
     -12.675          4.2            0
     -12.675         4.35            0
     -12.675          4.5            0
     -12.675         4.65            0
     -12.675          4.8            0
     -12.675         4.95            0
     -12.675          5.1            0
     -12.675         5.25            0
     -12.675          5.4            0
     -12.675         5.55            0
     -12.675          5.7            0
     -12.675         5.85            0
     -12.675            6            0
     -12.675         6.15            0
     -12.675          6.3            0
     -12.675         6.45            0
     -12.675          6.6            0
     -12.675         6.75            0
     -12.675          6.9            0
     -12.675         7.05            0
     -12.675          7.2            0
     -12.675         7.35            0

     -12.525         -7.5            0
     -12.525        -7.35            0
     -12.525         -7.2            0
     -12.525        -7.05            0
     -12.525         -6.9            0
     -12.525        -6.75            0
     -12.525         -6.6            0
     -12.525        -6.45            0
     -12.525         -6.3            0
     -12.525        -6.15            0
     -12.525           -6            0
     -12.525        -5.85            0
     -12.525         -5.7            0
     -12.525        -5.55            0
     -12.525         -5.4            0
     -12.525        -5.25            0
     -12.525         -5.1            0
     -12.525        -4.95            0
     -12.525         -4.8            0
     -12.525        -4.65            0
     -12.525         -4.5            0
     -12.525        -4.35            0
     -12.525         -4.2            0
     -12.525        -4.05            0
     -12.525         -3.9            0
     -12.525        -3.75            0
     -12.525         -3.6            0
     -12.525        -3.45            0
     -12.525         -3.3            0
     -12.525        -3.15            0
     -12.525           -3            0
     -12.525        -2.85            0
     -12.525         -2.7            0
     -12.525        -2.55            0
     -12.525         -2.4            0
     -12.525        -2.25            0
     -12.525         -2.1            0
     -12.525        -1.95            0
     -12.525         -1.8            0
     -12.525        -1.65            0
     -12.525         -1.5            0
     -12.525        -1.35            0
     -12.525         -1.2            0
     -12.525        -1.05            0
     -12.525         -0.9            0
     -12.525        -0.75            0
     -12.525         -0.6            0
     -12.525        -0.45            0
     -12.525         -0.3            0
     -12.525        -0.15            0
     -12.525 -1.78814e-07            0
     -12.525         0.15            0
     -12.525          0.3            0
     -12.525         0.45            0
     -12.525          0.6            0
     -12.525         0.75            0
     -12.525          0.9            0
     -12.525         1.05            0
     -12.525          1.2            0
     -12.525         1.35            0
     -12.525          1.5            0
     -12.525         1.65            0
     -12.525          1.8            0
     -12.525         1.95            0
     -12.525          2.1            0
     -12.525         2.25            0
     -12.525          2.4            0
     -12.525         2.55            0
     -12.525          2.7            0
     -12.525         2.85            0
     -12.525            3            0
     -12.525         3.15            0
     -12.525          3.3            0
     -12.525         3.45            0
     -12.525          3.6            0
     -12.525         3.75            0
     -12.525          3.9            0
     -12.525         4.05            0
     -12.525          4.2            0
     -12.525         4.35            0
     -12.525          4.5            0
     -12.525         4.65            0
     -12.525          4.8            0
     -12.525         4.95            0
     -12.525          5.1            0
     -12.525         5.25            0
     -12.525          5.4            0
     -12.525         5.55            0
     -12.525          5.7            0
     -12.525         5.85            0
     -12.525            6            0
     -12.525         6.15            0
     -12.525          6.3            0
     -12.525         6.45            0
     -12.525          6.6            0
     -12.525         6.75            0
     -12.525          6.9            0
     -12.525         7.05            0
     -12.525          7.2            0
     -12.525         7.35            0

     -12.375         -7.5            0
     -12.375        -7.35            0
     -12.375         -7.2            0
     -12.375        -7.05            0
     -12.375         -6.9            0
     -12.375        -6.75            0
     -12.375         -6.6            0
     -12.375        -6.45            0
     -12.375         -6.3            0
     -12.375        -6.15            0
     -12.375           -6            0
     -12.375        -5.85            0
     -12.375         -5.7            0
     -12.375        -5.55            0
     -12.375         -5.4            0
     -12.375        -5.25            0
     -12.375         -5.1            0
     -12.375        -4.95            0
     -12.375         -4.8            0
     -12.375        -4.65            0
     -12.375         -4.5            0
     -12.375        -4.35            0
     -12.375         -4.2            0
     -12.375        -4.05            0
     -12.375         -3.9            0
     -12.375        -3.75            0
     -12.375         -3.6            0
     -12.375        -3.45            0
     -12.375         -3.3            0
     -12.375        -3.15            0
     -12.375           -3            0
     -12.375        -2.85            0
     -12.375         -2.7            0
     -12.375        -2.55            0
     -12.375         -2.4            0
     -12.375        -2.25            0
     -12.375         -2.1            0
     -12.375        -1.95            0
     -12.375         -1.8            0
     -12.375        -1.65            0
     -12.375         -1.5            0
     -12.375        -1.35            0
     -12.375         -1.2            0
     -12.375        -1.05            0
     -12.375         -0.9            0
     -12.375        -0.75            0
     -12.375         -0.6            0
     -12.375        -0.45            0
     -12.375         -0.3            0
     -12.375        -0.15            0
     -12.375 -1.78814e-07            0
     -12.375         0.15            0
     -12.375          0.3            0
     -12.375         0.45            0
     -12.375          0.6            0
     -12.375         0.75            0
     -12.375          0.9            0
     -12.375         1.05            0
     -12.375          1.2            0
     -12.375         1.35            0
     -12.375          1.5            0
     -12.375         1.65            0
     -12.375          1.8            0
     -12.375         1.95            0
     -12.375          2.1            0
     -12.375         2.25            0
     -12.375          2.4            0
     -12.375         2.55            0
     -12.375          2.7            0
     -12.375         2.85            0
     -12.375            3            0
     -12.375         3.15            0
     -12.375          3.3            0
     -12.375         3.45            0
     -12.375          3.6            0
     -12.375         3.75            0
     -12.375          3.9            0
     -12.375         4.05            0
     -12.375          4.2            0
     -12.375         4.35            0
     -12.375          4.5            0
     -12.375         4.65            0
     -12.375          4.8            0
     -12.375         4.95            0
     -12.375          5.1            0
     -12.375         5.25            0
     -12.375          5.4            0
     -12.375         5.55            0
     -12.375          5.7            0
     -12.375         5.85            0
     -12.375            6            0
     -12.375         6.15            0
     -12.375          6.3            0
     -12.375         6.45            0
     -12.375          6.6            0
     -12.375         6.75            0
     -12.375          6.9            0
     -12.375         7.05            0
     -12.375          7.2            0
     -12.375         7.35            0

     -12.225         -7.5            0
     -12.225        -7.35            0
     -12.225         -7.2            0
     -12.225        -7.05            0
     -12.225         -6.9            0
     -12.225        -6.75            0
     -12.225         -6.6            0
     -12.225        -6.45            0
     -12.225         -6.3            0
     -12.225        -6.15            0
     -12.225           -6            0
     -12.225        -5.85            0
     -12.225         -5.7            0
     -12.225        -5.55            0
     -12.225         -5.4            0
     -12.225        -5.25            0
     -12.225         -5.1            0
     -12.225        -4.95            0
     -12.225         -4.8            0
     -12.225        -4.65            0
     -12.225         -4.5            0
     -12.225        -4.35            0
     -12.225         -4.2            0
     -12.225        -4.05            0
     -12.225         -3.9            0
     -12.225        -3.75            0
     -12.225         -3.6            0
     -12.225        -3.45            0
     -12.225         -3.3            0
     -12.225        -3.15            0
     -12.225           -3            0
     -12.225        -2.85            0
     -12.225         -2.7            0
     -12.225        -2.55            0
     -12.225         -2.4            0
     -12.225        -2.25            0
     -12.225         -2.1            0
     -12.225        -1.95            0
     -12.225         -1.8            0
     -12.225        -1.65            0
     -12.225         -1.5            0
     -12.225        -1.35            0
     -12.225         -1.2            0
     -12.225        -1.05            0
     -12.225         -0.9            0
     -12.225        -0.75            0
     -12.225         -0.6            0
     -12.225        -0.45            0
     -12.225         -0.3            0
     -12.225        -0.15            0
     -12.225 -1.78814e-07            0
     -12.225         0.15            0
     -12.225          0.3            0
     -12.225         0.45            0
     -12.225          0.6            0
     -12.225         0.75            0
     -12.225          0.9            0
     -12.225         1.05            0
     -12.225          1.2            0
     -12.225         1.35            0
     -12.225          1.5            0
     -12.225         1.65            0
     -12.225          1.8            0
     -12.225         1.95            0
     -12.225          2.1            0
     -12.225         2.25            0
     -12.225          2.4            0
     -12.225         2.55            0
     -12.225          2.7            0
     -12.225         2.85            0
     -12.225            3            0
     -12.225         3.15            0
     -12.225          3.3            0
     -12.225         3.45            0
     -12.225          3.6            0
     -12.225         3.75            0
     -12.225          3.9            0
     -12.225         4.05            0
     -12.225          4.2            0
     -12.225         4.35            0
     -12.225          4.5            0
     -12.225         4.65            0
     -12.225          4.8            0
     -12.225         4.95            0
     -12.225          5.1            0
     -12.225         5.25            0
     -12.225          5.4            0
     -12.225         5.55            0
     -12.225          5.7            0
     -12.225         5.85            0
     -12.225            6            0
     -12.225         6.15            0
     -12.225          6.3            0
     -12.225         6.45            0
     -12.225          6.6            0
     -12.225         6.75            0
     -12.225          6.9            0
     -12.225         7.05            0
     -12.225          7.2            0
     -12.225         7.35            0

     -12.075         -7.5            0
     -12.075        -7.35            0
     -12.075         -7.2            0
     -12.075        -7.05            0
     -12.075         -6.9            0
     -12.075        -6.75            0
     -12.075         -6.6            0
     -12.075        -6.45            0
     -12.075         -6.3            0
     -12.075        -6.15            0
     -12.075           -6            0
     -12.075        -5.85            0
     -12.075         -5.7            0
     -12.075        -5.55            0
     -12.075         -5.4            0
     -12.075        -5.25            0
     -12.075         -5.1            0
     -12.075        -4.95            0
     -12.075         -4.8            0
     -12.075        -4.65            0
     -12.075         -4.5            0
     -12.075        -4.35            0
     -12.075         -4.2            0
     -12.075        -4.05            0
     -12.075         -3.9            0
     -12.075        -3.75            0
     -12.075         -3.6            0
     -12.075        -3.45            0
     -12.075         -3.3            0
     -12.075        -3.15            0
     -12.075           -3            0
     -12.075        -2.85            0
     -12.075         -2.7            0
     -12.075        -2.55            0
     -12.075         -2.4            0
     -12.075        -2.25            0
     -12.075         -2.1            0
     -12.075        -1.95            0
     -12.075         -1.8            0
     -12.075        -1.65            0
     -12.075         -1.5            0
     -12.075        -1.35            0
     -12.075         -1.2            0
     -12.075        -1.05            0
     -12.075         -0.9            0
     -12.075        -0.75            0
     -12.075         -0.6            0
     -12.075        -0.45            0
     -12.075         -0.3            0
     -12.075        -0.15            0
     -12.075 -1.78814e-07            0
     -12.075         0.15            0
     -12.075          0.3            0
     -12.075         0.45            0
     -12.075          0.6            0
     -12.075         0.75            0
     -12.075          0.9            0
     -12.075         1.05            0
     -12.075          1.2            0
     -12.075         1.35            0
     -12.075          1.5            0
     -12.075         1.65            0
     -12.075          1.8            0
     -12.075         1.95            0
     -12.075          2.1            0
     -12.075         2.25            0
     -12.075          2.4            0
     -12.075         2.55            0
     -12.075          2.7            0
     -12.075         2.85            0
     -12.075            3            0
     -12.075         3.15            0
     -12.075          3.3            0
     -12.075         3.45            0
     -12.075          3.6            0
     -12.075         3.75            0
     -12.075          3.9            0
     -12.075         4.05            0
     -12.075          4.2            0
     -12.075         4.35            0
     -12.075          4.5            0
     -12.075         4.65            0
     -12.075          4.8            0
     -12.075         4.95            0
     -12.075          5.1            0
     -12.075         5.25            0
     -12.075          5.4            0
     -12.075         5.55            0
     -12.075          5.7            0
     -12.075         5.85            0
     -12.075            6            0
     -12.075         6.15            0
     -12.075          6.3            0
     -12.075         6.45            0
     -12.075          6.6            0
     -12.075         6.75            0
     -12.075          6.9            0
     -12.075         7.05            0
     -12.075          7.2            0
     -12.075         7.35            0

     -11.925         -7.5            0
     -11.925        -7.35            0
     -11.925         -7.2            0
     -11.925        -7.05            0
     -11.925         -6.9            0
     -11.925        -6.75            0
     -11.925         -6.6            0
     -11.925        -6.45            0
     -11.925         -6.3            0
     -11.925        -6.15            0
     -11.925           -6            0
     -11.925        -5.85            0
     -11.925         -5.7            0
     -11.925        -5.55            0
     -11.925         -5.4            0
     -11.925        -5.25            0
     -11.925         -5.1            0
     -11.925        -4.95            0
     -11.925         -4.8            0
     -11.925        -4.65            0
     -11.925         -4.5            0
     -11.925        -4.35            0
     -11.925         -4.2            0
     -11.925        -4.05            0
     -11.925         -3.9            0
     -11.925        -3.75            0
     -11.925         -3.6            0
     -11.925        -3.45            0
     -11.925         -3.3            0
     -11.925        -3.15            0
     -11.925           -3            0
     -11.925        -2.85            0
     -11.925         -2.7            0
     -11.925        -2.55            0
     -11.925         -2.4            0
     -11.925        -2.25            0
     -11.925         -2.1            0
     -11.925        -1.95            0
     -11.925         -1.8            0
     -11.925        -1.65            0
     -11.925         -1.5            0
     -11.925        -1.35            0
     -11.925         -1.2            0
     -11.925        -1.05            0
     -11.925         -0.9            0
     -11.925        -0.75            0
     -11.925         -0.6            0
     -11.925        -0.45            0
     -11.925         -0.3            0
     -11.925        -0.15            0
     -11.925 -1.78814e-07            0
     -11.925         0.15            0
     -11.925          0.3            0
     -11.925         0.45            0
     -11.925          0.6            0
     -11.925         0.75            0
     -11.925          0.9            0
     -11.925         1.05            0
     -11.925          1.2            0
     -11.925         1.35            0
     -11.925          1.5            0
     -11.925         1.65            0
     -11.925          1.8            0
     -11.925         1.95            0
     -11.925          2.1            0
     -11.925         2.25            0
     -11.925          2.4            0
     -11.925         2.55            0
     -11.925          2.7            0
     -11.925         2.85            0
     -11.925            3            0
     -11.925         3.15            0
     -11.925          3.3            0
     -11.925         3.45            0
     -11.925          3.6            0
     -11.925         3.75            0
     -11.925          3.9            0
     -11.925         4.05            0
     -11.925          4.2            0
     -11.925         4.35            0
     -11.925          4.5            0
     -11.925         4.65            0
     -11.925          4.8            0
     -11.925         4.95            0
     -11.925          5.1            0
     -11.925         5.25            0
     -11.925          5.4            0
     -11.925         5.55            0
     -11.925          5.7            0
     -11.925         5.85            0
     -11.925            6            0
     -11.925         6.15            0
     -11.925          6.3            0
     -11.925         6.45            0
     -11.925          6.6            0
     -11.925         6.75            0
     -11.925          6.9            0
     -11.925         7.05            0
     -11.925          7.2            0
     -11.925         7.35            0

     -11.775         -7.5            0
     -11.775        -7.35            0
     -11.775         -7.2            0
     -11.775        -7.05            0
     -11.775         -6.9            0
     -11.775        -6.75            0
     -11.775         -6.6            0
     -11.775        -6.45            0
     -11.775         -6.3            0
     -11.775        -6.15            0
     -11.775           -6            0
     -11.775        -5.85            0
     -11.775         -5.7            0
     -11.775        -5.55            0
     -11.775         -5.4            0
     -11.775        -5.25            0
     -11.775         -5.1            0
     -11.775        -4.95            0
     -11.775         -4.8            0
     -11.775        -4.65            0
     -11.775         -4.5            0
     -11.775        -4.35            0
     -11.775         -4.2            0
     -11.775        -4.05            0
     -11.775         -3.9            0
     -11.775        -3.75            0
     -11.775         -3.6            0
     -11.775        -3.45            0
     -11.775         -3.3            0
     -11.775        -3.15            0
     -11.775           -3            0
     -11.775        -2.85            0
     -11.775         -2.7            0
     -11.775        -2.55            0
     -11.775         -2.4            0
     -11.775        -2.25            0
     -11.775         -2.1            0
     -11.775        -1.95            0
     -11.775         -1.8            0
     -11.775        -1.65            0
     -11.775         -1.5            0
     -11.775        -1.35            0
     -11.775         -1.2            0
     -11.775        -1.05            0
     -11.775         -0.9            0
     -11.775        -0.75            0
     -11.775         -0.6            0
     -11.775        -0.45            0
     -11.775         -0.3            0
     -11.775        -0.15            0
     -11.775 -1.78814e-07            0
     -11.775         0.15            0
     -11.775          0.3            0
     -11.775         0.45            0
     -11.775          0.6            0
     -11.775         0.75            0
     -11.775          0.9            0
     -11.775         1.05            0
     -11.775          1.2            0
     -11.775         1.35            0
     -11.775          1.5            0
     -11.775         1.65            0
     -11.775          1.8            0
     -11.775         1.95            0
     -11.775          2.1            0
     -11.775         2.25            0
     -11.775          2.4            0
     -11.775         2.55            0
     -11.775          2.7            0
     -11.775         2.85            0
     -11.775            3            0
     -11.775         3.15            0
     -11.775          3.3            0
     -11.775         3.45            0
     -11.775          3.6            0
     -11.775         3.75            0
     -11.775          3.9            0
     -11.775         4.05            0
     -11.775          4.2            0
     -11.775         4.35            0
     -11.775          4.5            0
     -11.775         4.65            0
     -11.775          4.8            0
     -11.775         4.95            0
     -11.775          5.1            0
     -11.775         5.25            0
     -11.775          5.4            0
     -11.775         5.55            0
     -11.775          5.7            0
     -11.775         5.85            0
     -11.775            6            0
     -11.775         6.15            0
     -11.775          6.3            0
     -11.775         6.45            0
     -11.775          6.6            0
     -11.775         6.75            0
     -11.775          6.9            0
     -11.775         7.05            0
     -11.775          7.2            0
     -11.775         7.35            0

     -11.625         -7.5            0
     -11.625        -7.35            0
     -11.625         -7.2            0
     -11.625        -7.05            0
     -11.625         -6.9            0
     -11.625        -6.75            0
     -11.625         -6.6            0
     -11.625        -6.45            0
     -11.625         -6.3            0
     -11.625        -6.15            0
     -11.625           -6            0
     -11.625        -5.85            0
     -11.625         -5.7            0
     -11.625        -5.55            0
     -11.625         -5.4            0
     -11.625        -5.25            0
     -11.625         -5.1            0
     -11.625        -4.95            0
     -11.625         -4.8            0
     -11.625        -4.65            0
     -11.625         -4.5            0
     -11.625        -4.35            0
     -11.625         -4.2            0
     -11.625        -4.05            0
     -11.625         -3.9            0
     -11.625        -3.75            0
     -11.625         -3.6            0
     -11.625        -3.45            0
     -11.625         -3.3            0
     -11.625        -3.15            0
     -11.625           -3            0
     -11.625        -2.85            0
     -11.625         -2.7            0
     -11.625        -2.55            0
     -11.625         -2.4            0
     -11.625        -2.25            0
     -11.625         -2.1            0
     -11.625        -1.95            0
     -11.625         -1.8            0
     -11.625        -1.65            0
     -11.625         -1.5            0
     -11.625        -1.35            0
     -11.625         -1.2            0
     -11.625        -1.05            0
     -11.625         -0.9            0
     -11.625        -0.75            0
     -11.625         -0.6            0
     -11.625        -0.45            0
     -11.625         -0.3            0
     -11.625        -0.15            0
     -11.625 -1.78814e-07            0
     -11.625         0.15            0
     -11.625          0.3            0
     -11.625         0.45            0
     -11.625          0.6            0
     -11.625         0.75            0
     -11.625          0.9            0
     -11.625         1.05            0
     -11.625          1.2            0
     -11.625         1.35            0
     -11.625          1.5            0
     -11.625         1.65            0
     -11.625          1.8            0
     -11.625         1.95            0
     -11.625          2.1            0
     -11.625         2.25            0
     -11.625          2.4            0
     -11.625         2.55            0
     -11.625          2.7            0
     -11.625         2.85            0
     -11.625            3            0
     -11.625         3.15            0
     -11.625          3.3            0
     -11.625         3.45            0
     -11.625          3.6            0
     -11.625         3.75            0
     -11.625          3.9            0
     -11.625         4.05            0
     -11.625          4.2            0
     -11.625         4.35            0
     -11.625          4.5            0
     -11.625         4.65            0
     -11.625          4.8            0
     -11.625         4.95            0
     -11.625          5.1            0
     -11.625         5.25            0
     -11.625          5.4            0
     -11.625         5.55            0
     -11.625          5.7            0
     -11.625         5.85            0
     -11.625            6            0
     -11.625         6.15            0
     -11.625          6.3            0
     -11.625         6.45            0
     -11.625          6.6            0
     -11.625         6.75            0
     -11.625          6.9            0
     -11.625         7.05            0
     -11.625          7.2            0
     -11.625         7.35            0

     -11.475         -7.5            0
     -11.475        -7.35            0
     -11.475         -7.2            0
     -11.475        -7.05            0
     -11.475         -6.9            0
     -11.475        -6.75            0
     -11.475         -6.6            0
     -11.475        -6.45            0
     -11.475         -6.3            0
     -11.475        -6.15            0
     -11.475           -6            0
     -11.475        -5.85            0
     -11.475         -5.7            0
     -11.475        -5.55            0
     -11.475         -5.4            0
     -11.475        -5.25            0
     -11.475         -5.1            0
     -11.475        -4.95            0
     -11.475         -4.8            0
     -11.475        -4.65            0
     -11.475         -4.5            0
     -11.475        -4.35            0
     -11.475         -4.2            0
     -11.475        -4.05            0
     -11.475         -3.9            0
     -11.475        -3.75            0
     -11.475         -3.6            0
     -11.475        -3.45            0
     -11.475         -3.3            0
     -11.475        -3.15            0
     -11.475           -3            0
     -11.475        -2.85            0
     -11.475         -2.7            0
     -11.475        -2.55            0
     -11.475         -2.4            0
     -11.475        -2.25            0
     -11.475         -2.1            0
     -11.475        -1.95            0
     -11.475         -1.8            0
     -11.475        -1.65            0
     -11.475         -1.5            0
     -11.475        -1.35            0
     -11.475         -1.2            0
     -11.475        -1.05            0
     -11.475         -0.9            0
     -11.475        -0.75            0
     -11.475         -0.6            0
     -11.475        -0.45            0
     -11.475         -0.3            0
     -11.475        -0.15            0
     -11.475 -1.78814e-07            0
     -11.475         0.15            0
     -11.475          0.3            0
     -11.475         0.45            0
     -11.475          0.6            0
     -11.475         0.75            0
     -11.475          0.9            0
     -11.475         1.05            0
     -11.475          1.2            0
     -11.475         1.35            0
     -11.475          1.5            0
     -11.475         1.65            0
     -11.475          1.8            0
     -11.475         1.95            0
     -11.475          2.1            0
     -11.475         2.25            0
     -11.475          2.4            0
     -11.475         2.55            0
     -11.475          2.7            0
     -11.475         2.85            0
     -11.475            3            0
     -11.475         3.15            0
     -11.475          3.3            0
     -11.475         3.45            0
     -11.475          3.6            0
     -11.475         3.75            0
     -11.475          3.9            0
     -11.475         4.05            0
     -11.475          4.2            0
     -11.475         4.35            0
     -11.475          4.5            0
     -11.475         4.65            0
     -11.475          4.8            0
     -11.475         4.95            0
     -11.475          5.1            0
     -11.475         5.25            0
     -11.475          5.4            0
     -11.475         5.55            0
     -11.475          5.7            0
     -11.475         5.85            0
     -11.475            6            0
     -11.475         6.15            0
     -11.475          6.3            0
     -11.475         6.45            0
     -11.475          6.6            0
     -11.475         6.75            0
     -11.475          6.9            0
     -11.475         7.05            0
     -11.475          7.2            0
     -11.475         7.35            0

     -11.325         -7.5            0
     -11.325        -7.35            0
     -11.325         -7.2            0
     -11.325        -7.05            0
     -11.325         -6.9            0
     -11.325        -6.75            0
     -11.325         -6.6            0
     -11.325        -6.45            0
     -11.325         -6.3            0
     -11.325        -6.15            0
     -11.325           -6            0
     -11.325        -5.85            0
     -11.325         -5.7            0
     -11.325        -5.55            0
     -11.325         -5.4            0
     -11.325        -5.25            0
     -11.325         -5.1            0
     -11.325        -4.95            0
     -11.325         -4.8            0
     -11.325        -4.65            0
     -11.325         -4.5            0
     -11.325        -4.35            0
     -11.325         -4.2            0
     -11.325        -4.05            0
     -11.325         -3.9            0
     -11.325        -3.75            0
     -11.325         -3.6            0
     -11.325        -3.45            0
     -11.325         -3.3            0
     -11.325        -3.15            0
     -11.325           -3            0
     -11.325        -2.85            0
     -11.325         -2.7            0
     -11.325        -2.55            0
     -11.325         -2.4            0
     -11.325        -2.25            0
     -11.325         -2.1            0
     -11.325        -1.95            0
     -11.325         -1.8            0
     -11.325        -1.65            0
     -11.325         -1.5            0
     -11.325        -1.35            0
     -11.325         -1.2            0
     -11.325        -1.05            0
     -11.325         -0.9            0
     -11.325        -0.75            0
     -11.325         -0.6            0
     -11.325        -0.45            0
     -11.325         -0.3            0
     -11.325        -0.15            0
     -11.325 -1.78814e-07            0
     -11.325         0.15            0
     -11.325          0.3            0
     -11.325         0.45            0
     -11.325          0.6            0
     -11.325         0.75            0
     -11.325          0.9            0
     -11.325         1.05            0
     -11.325          1.2            0
     -11.325         1.35            0
     -11.325          1.5            0
     -11.325         1.65            0
     -11.325          1.8            0
     -11.325         1.95            0
     -11.325          2.1            0
     -11.325         2.25            0
     -11.325          2.4            0
     -11.325         2.55            0
     -11.325          2.7            0
     -11.325         2.85            0
     -11.325            3            0
     -11.325         3.15            0
     -11.325          3.3            0
     -11.325         3.45            0
     -11.325          3.6            0
     -11.325         3.75            0
     -11.325          3.9            0
     -11.325         4.05            0
     -11.325          4.2            0
     -11.325         4.35            0
     -11.325          4.5            0
     -11.325         4.65            0
     -11.325          4.8            0
     -11.325         4.95            0
     -11.325          5.1            0
     -11.325         5.25            0
     -11.325          5.4            0
     -11.325         5.55            0
     -11.325          5.7            0
     -11.325         5.85            0
     -11.325            6            0
     -11.325         6.15            0
     -11.325          6.3            0
     -11.325         6.45            0
     -11.325          6.6            0
     -11.325         6.75            0
     -11.325          6.9            0
     -11.325         7.05            0
     -11.325          7.2            0
     -11.325         7.35            0

     -11.175         -7.5            0
     -11.175        -7.35            0
     -11.175         -7.2            0
     -11.175        -7.05            0
     -11.175         -6.9            0
     -11.175        -6.75            0
     -11.175         -6.6            0
     -11.175        -6.45            0
     -11.175         -6.3            0
     -11.175        -6.15            0
     -11.175           -6            0
     -11.175        -5.85            0
     -11.175         -5.7            0
     -11.175        -5.55            0
     -11.175         -5.4            0
     -11.175        -5.25            0
     -11.175         -5.1            0
     -11.175        -4.95            0
     -11.175         -4.8            0
     -11.175        -4.65            0
     -11.175         -4.5            0
     -11.175        -4.35            0
     -11.175         -4.2            0
     -11.175        -4.05            0
     -11.175         -3.9            0
     -11.175        -3.75            0
     -11.175         -3.6            0
     -11.175        -3.45            0
     -11.175         -3.3            0
     -11.175        -3.15            0
     -11.175           -3            0
     -11.175        -2.85            0
     -11.175         -2.7            0
     -11.175        -2.55            0
     -11.175         -2.4            0
     -11.175        -2.25            0
     -11.175         -2.1            0
     -11.175        -1.95            0
     -11.175         -1.8            0
     -11.175        -1.65            0
     -11.175         -1.5            0
     -11.175        -1.35            0
     -11.175         -1.2            0
     -11.175        -1.05            0
     -11.175         -0.9            0
     -11.175        -0.75            0
     -11.175         -0.6            0
     -11.175        -0.45            0
     -11.175         -0.3            0
     -11.175        -0.15            0
     -11.175 -1.78814e-07            0
     -11.175         0.15            0
     -11.175          0.3            0
     -11.175         0.45            0
     -11.175          0.6            0
     -11.175         0.75            0
     -11.175          0.9            0
     -11.175         1.05            0
     -11.175          1.2            0
     -11.175         1.35            0
     -11.175          1.5            0
     -11.175         1.65            0
     -11.175          1.8            0
     -11.175         1.95            0
     -11.175          2.1            0
     -11.175         2.25            0
     -11.175          2.4            0
     -11.175         2.55            0
     -11.175          2.7            0
     -11.175         2.85            0
     -11.175            3            0
     -11.175         3.15            0
     -11.175          3.3            0
     -11.175         3.45            0
     -11.175          3.6            0
     -11.175         3.75            0
     -11.175          3.9            0
     -11.175         4.05            0
     -11.175          4.2            0
     -11.175         4.35            0
     -11.175          4.5            0
     -11.175         4.65            0
     -11.175          4.8            0
     -11.175         4.95            0
     -11.175          5.1            0
     -11.175         5.25            0
     -11.175          5.4            0
     -11.175         5.55            0
     -11.175          5.7            0
     -11.175         5.85            0
     -11.175            6            0
     -11.175         6.15            0
     -11.175          6.3            0
     -11.175         6.45            0
     -11.175          6.6            0
     -11.175         6.75            0
     -11.175          6.9            0
     -11.175         7.05            0
     -11.175          7.2            0
     -11.175         7.35            0

     -11.025         -7.5            0
     -11.025        -7.35            0
     -11.025         -7.2            0
     -11.025        -7.05            0
     -11.025         -6.9            0
     -11.025        -6.75            0
     -11.025         -6.6            0
     -11.025        -6.45            0
     -11.025         -6.3            0
     -11.025        -6.15            0
     -11.025           -6            0
     -11.025        -5.85            0
     -11.025         -5.7            0
     -11.025        -5.55            0
     -11.025         -5.4            0
     -11.025        -5.25            0
     -11.025         -5.1            0
     -11.025        -4.95            0
     -11.025         -4.8            0
     -11.025        -4.65            0
     -11.025         -4.5            0
     -11.025        -4.35            0
     -11.025         -4.2            0
     -11.025        -4.05            0
     -11.025         -3.9            0
     -11.025        -3.75            0
     -11.025         -3.6            0
     -11.025        -3.45            0
     -11.025         -3.3            0
     -11.025        -3.15            0
     -11.025           -3            0
     -11.025        -2.85            0
     -11.025         -2.7            0
     -11.025        -2.55            0
     -11.025         -2.4            0
     -11.025        -2.25            0
     -11.025         -2.1            0
     -11.025        -1.95            0
     -11.025         -1.8            0
     -11.025        -1.65            0
     -11.025         -1.5            0
     -11.025        -1.35            0
     -11.025         -1.2            0
     -11.025        -1.05            0
     -11.025         -0.9            0
     -11.025        -0.75            0
     -11.025         -0.6            0
     -11.025        -0.45            0
     -11.025         -0.3            0
     -11.025        -0.15            0
     -11.025 -1.78814e-07            0
     -11.025         0.15            0
     -11.025          0.3            0
     -11.025         0.45            0
     -11.025          0.6            0
     -11.025         0.75            0
     -11.025          0.9            0
     -11.025         1.05            0
     -11.025          1.2            0
     -11.025         1.35            0
     -11.025          1.5            0
     -11.025         1.65            0
     -11.025          1.8            0
     -11.025         1.95            0
     -11.025          2.1            0
     -11.025         2.25            0
     -11.025          2.4            0
     -11.025         2.55            0
     -11.025          2.7            0
     -11.025         2.85            0
     -11.025            3            0
     -11.025         3.15            0
     -11.025          3.3            0
     -11.025         3.45            0
     -11.025          3.6            0
     -11.025         3.75            0
     -11.025          3.9            0
     -11.025         4.05            0
     -11.025          4.2            0
     -11.025         4.35            0
     -11.025          4.5            0
     -11.025         4.65            0
     -11.025          4.8            0
     -11.025         4.95            0
     -11.025          5.1            0
     -11.025         5.25            0
     -11.025          5.4            0
     -11.025         5.55            0
     -11.025          5.7            0
     -11.025         5.85            0
     -11.025            6            0
     -11.025         6.15            0
     -11.025          6.3            0
     -11.025         6.45            0
     -11.025          6.6            0
     -11.025         6.75            0
     -11.025          6.9            0
     -11.025         7.05            0
     -11.025          7.2            0
     -11.025         7.35            0

     -10.875         -7.5            0
     -10.875        -7.35            0
     -10.875         -7.2            0
     -10.875        -7.05            0
     -10.875         -6.9            0
     -10.875        -6.75            0
     -10.875         -6.6            0
     -10.875        -6.45            0
     -10.875         -6.3            0
     -10.875        -6.15            0
     -10.875           -6            0
     -10.875        -5.85            0
     -10.875         -5.7            0
     -10.875        -5.55            0
     -10.875         -5.4            0
     -10.875        -5.25            0
     -10.875         -5.1            0
     -10.875        -4.95            0
     -10.875         -4.8            0
     -10.875        -4.65            0
     -10.875         -4.5            0
     -10.875        -4.35            0
     -10.875         -4.2            0
     -10.875        -4.05            0
     -10.875         -3.9            0
     -10.875        -3.75            0
     -10.875         -3.6            0
     -10.875        -3.45            0
     -10.875         -3.3            0
     -10.875        -3.15            0
     -10.875           -3            0
     -10.875        -2.85            0
     -10.875         -2.7            0
     -10.875        -2.55            0
     -10.875         -2.4            0
     -10.875        -2.25            0
     -10.875         -2.1            0
     -10.875        -1.95            0
     -10.875         -1.8            0
     -10.875        -1.65            0
     -10.875         -1.5            0
     -10.875        -1.35            0
     -10.875         -1.2            0
     -10.875        -1.05            0
     -10.875         -0.9            0
     -10.875        -0.75            0
     -10.875         -0.6            0
     -10.875        -0.45            0
     -10.875         -0.3            0
     -10.875        -0.15            0
     -10.875 -1.78814e-07            0
     -10.875         0.15            0
     -10.875          0.3            0
     -10.875         0.45            0
     -10.875          0.6            0
     -10.875         0.75            0
     -10.875          0.9            0
     -10.875         1.05            0
     -10.875          1.2            0
     -10.875         1.35            0
     -10.875          1.5            0
     -10.875         1.65            0
     -10.875          1.8            0
     -10.875         1.95            0
     -10.875          2.1            0
     -10.875         2.25            0
     -10.875          2.4            0
     -10.875         2.55            0
     -10.875          2.7            0
     -10.875         2.85            0
     -10.875            3            0
     -10.875         3.15            0
     -10.875          3.3            0
     -10.875         3.45            0
     -10.875          3.6            0
     -10.875         3.75            0
     -10.875          3.9            0
     -10.875         4.05            0
     -10.875          4.2            0
     -10.875         4.35            0
     -10.875          4.5            0
     -10.875         4.65            0
     -10.875          4.8            0
     -10.875         4.95            0
     -10.875          5.1            0
     -10.875         5.25            0
     -10.875          5.4            0
     -10.875         5.55            0
     -10.875          5.7            0
     -10.875         5.85            0
     -10.875            6            0
     -10.875         6.15            0
     -10.875          6.3            0
     -10.875         6.45            0
     -10.875          6.6            0
     -10.875         6.75            0
     -10.875          6.9            0
     -10.875         7.05            0
     -10.875          7.2            0
     -10.875         7.35            0

     -10.725         -7.5            0
     -10.725        -7.35            0
     -10.725         -7.2            0
     -10.725        -7.05            0
     -10.725         -6.9            0
     -10.725        -6.75            0
     -10.725         -6.6            0
     -10.725        -6.45            0
     -10.725         -6.3            0
     -10.725        -6.15            0
     -10.725           -6            0
     -10.725        -5.85            0
     -10.725         -5.7            0
     -10.725        -5.55            0
     -10.725         -5.4            0
     -10.725        -5.25            0
     -10.725         -5.1            0
     -10.725        -4.95            0
     -10.725         -4.8            0
     -10.725        -4.65            0
     -10.725         -4.5            0
     -10.725        -4.35            0
     -10.725         -4.2            0
     -10.725        -4.05            0
     -10.725         -3.9            0
     -10.725        -3.75            0
     -10.725         -3.6            0
     -10.725        -3.45            0
     -10.725         -3.3            0
     -10.725        -3.15            0
     -10.725           -3            0
     -10.725        -2.85            0
     -10.725         -2.7            0
     -10.725        -2.55            0
     -10.725         -2.4            0
     -10.725        -2.25            0
     -10.725         -2.1            0
     -10.725        -1.95            0
     -10.725         -1.8            0
     -10.725        -1.65            0
     -10.725         -1.5            0
     -10.725        -1.35            0
     -10.725         -1.2            0
     -10.725        -1.05            0
     -10.725         -0.9            0
     -10.725        -0.75            0
     -10.725         -0.6            0
     -10.725        -0.45            0
     -10.725         -0.3            0
     -10.725        -0.15            0
     -10.725 -1.78814e-07            0
     -10.725         0.15            0
     -10.725          0.3            0
     -10.725         0.45            0
     -10.725          0.6            0
     -10.725         0.75            0
     -10.725          0.9            0
     -10.725         1.05            0
     -10.725          1.2            0
     -10.725         1.35            0
     -10.725          1.5            0
     -10.725         1.65            0
     -10.725          1.8            0
     -10.725         1.95            0
     -10.725          2.1            0
     -10.725         2.25            0
     -10.725          2.4            0
     -10.725         2.55            0
     -10.725          2.7            0
     -10.725         2.85            0
     -10.725            3            0
     -10.725         3.15            0
     -10.725          3.3            0
     -10.725         3.45            0
     -10.725          3.6            0
     -10.725         3.75            0
     -10.725          3.9            0
     -10.725         4.05            0
     -10.725          4.2            0
     -10.725         4.35            0
     -10.725          4.5            0
     -10.725         4.65            0
     -10.725          4.8            0
     -10.725         4.95            0
     -10.725          5.1            0
     -10.725         5.25            0
     -10.725          5.4            0
     -10.725         5.55            0
     -10.725          5.7            0
     -10.725         5.85            0
     -10.725            6            0
     -10.725         6.15            0
     -10.725          6.3            0
     -10.725         6.45            0
     -10.725          6.6            0
     -10.725         6.75            0
     -10.725          6.9            0
     -10.725         7.05            0
     -10.725          7.2            0
     -10.725         7.35            0

     -10.575         -7.5            0
     -10.575        -7.35            0
     -10.575         -7.2            0
     -10.575        -7.05            0
     -10.575         -6.9            0
     -10.575        -6.75            0
     -10.575         -6.6            0
     -10.575        -6.45            0
     -10.575         -6.3            0
     -10.575        -6.15            0
     -10.575           -6            0
     -10.575        -5.85            0
     -10.575         -5.7            0
     -10.575        -5.55            0
     -10.575         -5.4            0
     -10.575        -5.25            0
     -10.575         -5.1            0
     -10.575        -4.95            0
     -10.575         -4.8            0
     -10.575        -4.65            0
     -10.575         -4.5            0
     -10.575        -4.35            0
     -10.575         -4.2            0
     -10.575        -4.05            0
     -10.575         -3.9            0
     -10.575        -3.75            0
     -10.575         -3.6            0
     -10.575        -3.45            0
     -10.575         -3.3            0
     -10.575        -3.15            0
     -10.575           -3            0
     -10.575        -2.85            0
     -10.575         -2.7            0
     -10.575        -2.55            0
     -10.575         -2.4            0
     -10.575        -2.25            0
     -10.575         -2.1            0
     -10.575        -1.95            0
     -10.575         -1.8            0
     -10.575        -1.65            0
     -10.575         -1.5            0
     -10.575        -1.35            0
     -10.575         -1.2            0
     -10.575        -1.05            0
     -10.575         -0.9            0
     -10.575        -0.75            0
     -10.575         -0.6            0
     -10.575        -0.45            0
     -10.575         -0.3            0
     -10.575        -0.15            0
     -10.575 -1.78814e-07            0
     -10.575         0.15            0
     -10.575          0.3            0
     -10.575         0.45            0
     -10.575          0.6            0
     -10.575         0.75            0
     -10.575          0.9            0
     -10.575         1.05            0
     -10.575          1.2            0
     -10.575         1.35            0
     -10.575          1.5            0
     -10.575         1.65            0
     -10.575          1.8            0
     -10.575         1.95            0
     -10.575          2.1            0
     -10.575         2.25            0
     -10.575          2.4            0
     -10.575         2.55            0
     -10.575          2.7            0
     -10.575         2.85            0
     -10.575            3            0
     -10.575         3.15            0
     -10.575          3.3            0
     -10.575         3.45            0
     -10.575          3.6            0
     -10.575         3.75            0
     -10.575          3.9            0
     -10.575         4.05            0
     -10.575          4.2            0
     -10.575         4.35            0
     -10.575          4.5            0
     -10.575         4.65            0
     -10.575          4.8            0
     -10.575         4.95            0
     -10.575          5.1            0
     -10.575         5.25            0
     -10.575          5.4            0
     -10.575         5.55            0
     -10.575          5.7            0
     -10.575         5.85            0
     -10.575            6            0
     -10.575         6.15            0
     -10.575          6.3            0
     -10.575         6.45            0
     -10.575          6.6            0
     -10.575         6.75            0
     -10.575          6.9            0
     -10.575         7.05            0
     -10.575          7.2            0
     -10.575         7.35            0

     -10.425         -7.5            0
     -10.425        -7.35            0
     -10.425         -7.2            0
     -10.425        -7.05            0
     -10.425         -6.9            0
     -10.425        -6.75            0
     -10.425         -6.6            0
     -10.425        -6.45            0
     -10.425         -6.3            0
     -10.425        -6.15            0
     -10.425           -6            0
     -10.425        -5.85            0
     -10.425         -5.7            0
     -10.425        -5.55            0
     -10.425         -5.4            0
     -10.425        -5.25            0
     -10.425         -5.1            0
     -10.425        -4.95            0
     -10.425         -4.8            0
     -10.425        -4.65            0
     -10.425         -4.5            0
     -10.425        -4.35            0
     -10.425         -4.2            0
     -10.425        -4.05            0
     -10.425         -3.9            0
     -10.425        -3.75            0
     -10.425         -3.6            0
     -10.425        -3.45            0
     -10.425         -3.3            0
     -10.425        -3.15            0
     -10.425           -3            0
     -10.425        -2.85            0
     -10.425         -2.7            0
     -10.425        -2.55            0
     -10.425         -2.4            0
     -10.425        -2.25            0
     -10.425         -2.1            0
     -10.425        -1.95            0
     -10.425         -1.8            0
     -10.425        -1.65            0
     -10.425         -1.5            0
     -10.425        -1.35            0
     -10.425         -1.2            0
     -10.425        -1.05            0
     -10.425         -0.9            0
     -10.425        -0.75            0
     -10.425         -0.6            0
     -10.425        -0.45            0
     -10.425         -0.3            0
     -10.425        -0.15            0
     -10.425 -1.78814e-07            0
     -10.425         0.15            0
     -10.425          0.3            0
     -10.425         0.45            0
     -10.425          0.6            0
     -10.425         0.75            0
     -10.425          0.9            0
     -10.425         1.05            0
     -10.425          1.2            0
     -10.425         1.35            0
     -10.425          1.5            0
     -10.425         1.65            0
     -10.425          1.8            0
     -10.425         1.95            0
     -10.425          2.1            0
     -10.425         2.25            0
     -10.425          2.4            0
     -10.425         2.55            0
     -10.425          2.7            0
     -10.425         2.85            0
     -10.425            3            0
     -10.425         3.15            0
     -10.425          3.3            0
     -10.425         3.45            0
     -10.425          3.6            0
     -10.425         3.75            0
     -10.425          3.9            0
     -10.425         4.05            0
     -10.425          4.2            0
     -10.425         4.35            0
     -10.425          4.5            0
     -10.425         4.65            0
     -10.425          4.8            0
     -10.425         4.95            0
     -10.425          5.1            0
     -10.425         5.25            0
     -10.425          5.4            0
     -10.425         5.55            0
     -10.425          5.7            0
     -10.425         5.85            0
     -10.425            6            0
     -10.425         6.15            0
     -10.425          6.3            0
     -10.425         6.45            0
     -10.425          6.6            0
     -10.425         6.75            0
     -10.425          6.9            0
     -10.425         7.05            0
     -10.425          7.2            0
     -10.425         7.35            0

     -10.275         -7.5            0
     -10.275        -7.35            0
     -10.275         -7.2            0
     -10.275        -7.05            0
     -10.275         -6.9            0
     -10.275        -6.75            0
     -10.275         -6.6            0
     -10.275        -6.45            0
     -10.275         -6.3            0
     -10.275        -6.15            0
     -10.275           -6            0
     -10.275        -5.85            0
     -10.275         -5.7            0
     -10.275        -5.55            0
     -10.275         -5.4            0
     -10.275        -5.25            0
     -10.275         -5.1            0
     -10.275        -4.95            0
     -10.275         -4.8            0
     -10.275        -4.65            0
     -10.275         -4.5            0
     -10.275        -4.35            0
     -10.275         -4.2            0
     -10.275        -4.05            0
     -10.275         -3.9            0
     -10.275        -3.75            0
     -10.275         -3.6            0
     -10.275        -3.45            0
     -10.275         -3.3            0
     -10.275        -3.15            0
     -10.275           -3            0
     -10.275        -2.85            0
     -10.275         -2.7            0
     -10.275        -2.55            0
     -10.275         -2.4            0
     -10.275        -2.25            0
     -10.275         -2.1            0
     -10.275        -1.95            0
     -10.275         -1.8            0
     -10.275        -1.65            0
     -10.275         -1.5            0
     -10.275        -1.35            0
     -10.275         -1.2            0
     -10.275        -1.05            0
     -10.275         -0.9            0
     -10.275        -0.75            0
     -10.275         -0.6            0
     -10.275        -0.45            0
     -10.275         -0.3            0
     -10.275        -0.15            0
     -10.275 -1.78814e-07            0
     -10.275         0.15            0
     -10.275          0.3            0
     -10.275         0.45            0
     -10.275          0.6            0
     -10.275         0.75            0
     -10.275          0.9            0
     -10.275         1.05            0
     -10.275          1.2            0
     -10.275         1.35            0
     -10.275          1.5            0
     -10.275         1.65            0
     -10.275          1.8            0
     -10.275         1.95            0
     -10.275          2.1            0
     -10.275         2.25            0
     -10.275          2.4            0
     -10.275         2.55            0
     -10.275          2.7            0
     -10.275         2.85            0
     -10.275            3            0
     -10.275         3.15            0
     -10.275          3.3            0
     -10.275         3.45            0
     -10.275          3.6            0
     -10.275         3.75            0
     -10.275          3.9            0
     -10.275         4.05            0
     -10.275          4.2            0
     -10.275         4.35            0
     -10.275          4.5            0
     -10.275         4.65            0
     -10.275          4.8            0
     -10.275         4.95            0
     -10.275          5.1            0
     -10.275         5.25            0
     -10.275          5.4            0
     -10.275         5.55            0
     -10.275          5.7            0
     -10.275         5.85            0
     -10.275            6            0
     -10.275         6.15            0
     -10.275          6.3            0
     -10.275         6.45            0
     -10.275          6.6            0
     -10.275         6.75            0
     -10.275          6.9            0
     -10.275         7.05            0
     -10.275          7.2            0
     -10.275         7.35            0

     -10.125         -7.5            0
     -10.125        -7.35            0
     -10.125         -7.2            0
     -10.125        -7.05            0
     -10.125         -6.9            0
     -10.125        -6.75            0
     -10.125         -6.6            0
     -10.125        -6.45            0
     -10.125         -6.3            0
     -10.125        -6.15            0
     -10.125           -6            0
     -10.125        -5.85            0
     -10.125         -5.7            0
     -10.125        -5.55            0
     -10.125         -5.4            0
     -10.125        -5.25            0
     -10.125         -5.1            0
     -10.125        -4.95            0
     -10.125         -4.8            0
     -10.125        -4.65            0
     -10.125         -4.5            0
     -10.125        -4.35            0
     -10.125         -4.2            0
     -10.125        -4.05            0
     -10.125         -3.9            0
     -10.125        -3.75            0
     -10.125         -3.6            0
     -10.125        -3.45            0
     -10.125         -3.3            0
     -10.125        -3.15            0
     -10.125           -3            0
     -10.125        -2.85            0
     -10.125         -2.7            0
     -10.125        -2.55            0
     -10.125         -2.4            0
     -10.125        -2.25            0
     -10.125         -2.1            0
     -10.125        -1.95            0
     -10.125         -1.8            0
     -10.125        -1.65            0
     -10.125         -1.5            0
     -10.125        -1.35            0
     -10.125         -1.2            0
     -10.125        -1.05            0
     -10.125         -0.9            0
     -10.125        -0.75            0
     -10.125         -0.6            0
     -10.125        -0.45            0
     -10.125         -0.3            0
     -10.125        -0.15            0
     -10.125 -1.78814e-07            0
     -10.125         0.15            0
     -10.125          0.3            0
     -10.125         0.45            0
     -10.125          0.6            0
     -10.125         0.75            0
     -10.125          0.9            0
     -10.125         1.05            0
     -10.125          1.2            0
     -10.125         1.35            0
     -10.125          1.5            0
     -10.125         1.65            0
     -10.125          1.8            0
     -10.125         1.95            0
     -10.125          2.1            0
     -10.125         2.25            0
     -10.125          2.4            0
     -10.125         2.55            0
     -10.125          2.7            0
     -10.125         2.85            0
     -10.125            3            0
     -10.125         3.15            0
     -10.125          3.3            0
     -10.125         3.45            0
     -10.125          3.6            0
     -10.125         3.75            0
     -10.125          3.9            0
     -10.125         4.05            0
     -10.125          4.2            0
     -10.125         4.35            0
     -10.125          4.5            0
     -10.125         4.65            0
     -10.125          4.8            0
     -10.125         4.95            0
     -10.125          5.1            0
     -10.125         5.25            0
     -10.125          5.4            0
     -10.125         5.55            0
     -10.125          5.7            0
     -10.125         5.85            0
     -10.125            6            0
     -10.125         6.15            0
     -10.125          6.3            0
     -10.125         6.45            0
     -10.125          6.6            0
     -10.125         6.75            0
     -10.125          6.9            0
     -10.125         7.05            0
     -10.125          7.2            0
     -10.125         7.35            0

      -9.975         -7.5            0
      -9.975        -7.35            0
      -9.975         -7.2            0
      -9.975        -7.05            0
      -9.975         -6.9            0
      -9.975        -6.75            0
      -9.975         -6.6            0
      -9.975        -6.45            0
      -9.975         -6.3            0
      -9.975        -6.15            0
      -9.975           -6            0
      -9.975        -5.85            0
      -9.975         -5.7            0
      -9.975        -5.55            0
      -9.975         -5.4            0
      -9.975        -5.25            0
      -9.975         -5.1            0
      -9.975        -4.95            0
      -9.975         -4.8            0
      -9.975        -4.65            0
      -9.975         -4.5            0
      -9.975        -4.35            0
      -9.975         -4.2            0
      -9.975        -4.05            0
      -9.975         -3.9            0
      -9.975        -3.75            0
      -9.975         -3.6            0
      -9.975        -3.45            0
      -9.975         -3.3            0
      -9.975        -3.15            0
      -9.975           -3            0
      -9.975        -2.85            0
      -9.975         -2.7            0
      -9.975        -2.55            0
      -9.975         -2.4            0
      -9.975        -2.25            0
      -9.975         -2.1            0
      -9.975        -1.95            0
      -9.975         -1.8            0
      -9.975        -1.65            0
      -9.975         -1.5            0
      -9.975        -1.35            0
      -9.975         -1.2            0
      -9.975        -1.05            0
      -9.975         -0.9            0
      -9.975        -0.75            0
      -9.975         -0.6            0
      -9.975        -0.45            0
      -9.975         -0.3            0
      -9.975        -0.15            0
      -9.975 -1.78814e-07            0
      -9.975         0.15            0
      -9.975          0.3            0
      -9.975         0.45            0
      -9.975          0.6            0
      -9.975         0.75            0
      -9.975          0.9            0
      -9.975         1.05            0
      -9.975          1.2            0
      -9.975         1.35            0
      -9.975          1.5            0
      -9.975         1.65            0
      -9.975          1.8            0
      -9.975         1.95            0
      -9.975          2.1            0
      -9.975         2.25            0
      -9.975          2.4            0
      -9.975         2.55            0
      -9.975          2.7            0
      -9.975         2.85            0
      -9.975            3            0
      -9.975         3.15            0
      -9.975          3.3            0
      -9.975         3.45            0
      -9.975          3.6            0
      -9.975         3.75            0
      -9.975          3.9            0
      -9.975         4.05            0
      -9.975          4.2            0
      -9.975         4.35            0
      -9.975          4.5            0
      -9.975         4.65            0
      -9.975          4.8            0
      -9.975         4.95            0
      -9.975          5.1            0
      -9.975         5.25            0
      -9.975          5.4            0
      -9.975         5.55            0
      -9.975          5.7            0
      -9.975         5.85            0
      -9.975            6            0
      -9.975         6.15            0
      -9.975          6.3            0
      -9.975         6.45            0
      -9.975          6.6            0
      -9.975         6.75            0
      -9.975          6.9            0
      -9.975         7.05            0
      -9.975          7.2            0
      -9.975         7.35            0

      -9.825         -7.5            0
      -9.825        -7.35            0
      -9.825         -7.2            0
      -9.825        -7.05            0
      -9.825         -6.9            0
      -9.825        -6.75            0
      -9.825         -6.6            0
      -9.825        -6.45            0
      -9.825         -6.3            0
      -9.825        -6.15            0
      -9.825           -6            0
      -9.825        -5.85            0
      -9.825         -5.7            0
      -9.825        -5.55            0
      -9.825         -5.4            0
      -9.825        -5.25            0
      -9.825         -5.1            0
      -9.825        -4.95            0
      -9.825         -4.8            0
      -9.825        -4.65            0
      -9.825         -4.5            0
      -9.825        -4.35            0
      -9.825         -4.2            0
      -9.825        -4.05            0
      -9.825         -3.9            0
      -9.825        -3.75            0
      -9.825         -3.6            0
      -9.825        -3.45            0
      -9.825         -3.3            0
      -9.825        -3.15            0
      -9.825           -3            0
      -9.825        -2.85            0
      -9.825         -2.7            0
      -9.825        -2.55            0
      -9.825         -2.4            0
      -9.825        -2.25            0
      -9.825         -2.1            0
      -9.825        -1.95            0
      -9.825         -1.8            0
      -9.825        -1.65            0
      -9.825         -1.5            0
      -9.825        -1.35            0
      -9.825         -1.2            0
      -9.825        -1.05            0
      -9.825         -0.9            0
      -9.825        -0.75            0
      -9.825         -0.6            0
      -9.825        -0.45            0
      -9.825         -0.3            0
      -9.825        -0.15            0
      -9.825 -1.78814e-07            0
      -9.825         0.15            0
      -9.825          0.3            0
      -9.825         0.45            0
      -9.825          0.6            0
      -9.825         0.75            0
      -9.825          0.9            0
      -9.825         1.05            0
      -9.825          1.2            0
      -9.825         1.35            0
      -9.825          1.5            0
      -9.825         1.65            0
      -9.825          1.8            0
      -9.825         1.95            0
      -9.825          2.1            0
      -9.825         2.25            0
      -9.825          2.4            0
      -9.825         2.55            0
      -9.825          2.7            0
      -9.825         2.85            0
      -9.825            3            0
      -9.825         3.15            0
      -9.825          3.3            0
      -9.825         3.45            0
      -9.825          3.6            0
      -9.825         3.75            0
      -9.825          3.9            0
      -9.825         4.05            0
      -9.825          4.2            0
      -9.825         4.35            0
      -9.825          4.5            0
      -9.825         4.65            0
      -9.825          4.8            0
      -9.825         4.95            0
      -9.825          5.1            0
      -9.825         5.25            0
      -9.825          5.4            0
      -9.825         5.55            0
      -9.825          5.7            0
      -9.825         5.85            0
      -9.825            6            0
      -9.825         6.15            0
      -9.825          6.3            0
      -9.825         6.45            0
      -9.825          6.6            0
      -9.825         6.75            0
      -9.825          6.9            0
      -9.825         7.05            0
      -9.825          7.2            0
      -9.825         7.35            0

      -9.675         -7.5            0
      -9.675        -7.35            0
      -9.675         -7.2            0
      -9.675        -7.05            0
      -9.675         -6.9            0
      -9.675        -6.75            0
      -9.675         -6.6            0
      -9.675        -6.45            0
      -9.675         -6.3            0
      -9.675        -6.15            0
      -9.675           -6            0
      -9.675        -5.85            0
      -9.675         -5.7            0
      -9.675        -5.55            0
      -9.675         -5.4            0
      -9.675        -5.25            0
      -9.675         -5.1            0
      -9.675        -4.95            0
      -9.675         -4.8            0
      -9.675        -4.65            0
      -9.675         -4.5            0
      -9.675        -4.35            0
      -9.675         -4.2            0
      -9.675        -4.05            0
      -9.675         -3.9            0
      -9.675        -3.75            0
      -9.675         -3.6            0
      -9.675        -3.45            0
      -9.675         -3.3            0
      -9.675        -3.15            0
      -9.675           -3            0
      -9.675        -2.85            0
      -9.675         -2.7            0
      -9.675        -2.55            0
      -9.675         -2.4            0
      -9.675        -2.25            0
      -9.675         -2.1            0
      -9.675        -1.95            0
      -9.675         -1.8            0
      -9.675        -1.65            0
      -9.675         -1.5            0
      -9.675        -1.35            0
      -9.675         -1.2            0
      -9.675        -1.05            0
      -9.675         -0.9            0
      -9.675        -0.75            0
      -9.675         -0.6            0
      -9.675        -0.45            0
      -9.675         -0.3            0
      -9.675        -0.15            0
      -9.675 -1.78814e-07            0
      -9.675         0.15            0
      -9.675          0.3            0
      -9.675         0.45            0
      -9.675          0.6            0
      -9.675         0.75            0
      -9.675          0.9            0
      -9.675         1.05            0
      -9.675          1.2            0
      -9.675         1.35            0
      -9.675          1.5            0
      -9.675         1.65            0
      -9.675          1.8            0
      -9.675         1.95            0
      -9.675          2.1            0
      -9.675         2.25            0
      -9.675          2.4            0
      -9.675         2.55            0
      -9.675          2.7            0
      -9.675         2.85            0
      -9.675            3            0
      -9.675         3.15            0
      -9.675          3.3            0
      -9.675         3.45            0
      -9.675          3.6            0
      -9.675         3.75            0
      -9.675          3.9            0
      -9.675         4.05            0
      -9.675          4.2            0
      -9.675         4.35            0
      -9.675          4.5            0
      -9.675         4.65            0
      -9.675          4.8            0
      -9.675         4.95            0
      -9.675          5.1            0
      -9.675         5.25            0
      -9.675          5.4            0
      -9.675         5.55            0
      -9.675          5.7            0
      -9.675         5.85            0
      -9.675            6            0
      -9.675         6.15            0
      -9.675          6.3            0
      -9.675         6.45            0
      -9.675          6.6            0
      -9.675         6.75            0
      -9.675          6.9            0
      -9.675         7.05            0
      -9.675          7.2            0
      -9.675         7.35            0

      -9.525         -7.5            0
      -9.525        -7.35            0
      -9.525         -7.2            0
      -9.525        -7.05            0
      -9.525         -6.9            0
      -9.525        -6.75            0
      -9.525         -6.6            0
      -9.525        -6.45            0
      -9.525         -6.3            0
      -9.525        -6.15            0
      -9.525           -6            0
      -9.525        -5.85            0
      -9.525         -5.7            0
      -9.525        -5.55            0
      -9.525         -5.4            0
      -9.525        -5.25            0
      -9.525         -5.1            0
      -9.525        -4.95            0
      -9.525         -4.8            0
      -9.525        -4.65            0
      -9.525         -4.5            0
      -9.525        -4.35            0
      -9.525         -4.2            0
      -9.525        -4.05            0
      -9.525         -3.9            0
      -9.525        -3.75            0
      -9.525         -3.6            0
      -9.525        -3.45            0
      -9.525         -3.3            0
      -9.525        -3.15            0
      -9.525           -3            0
      -9.525        -2.85            0
      -9.525         -2.7            0
      -9.525        -2.55            0
      -9.525         -2.4            0
      -9.525        -2.25            0
      -9.525         -2.1            0
      -9.525        -1.95            0
      -9.525         -1.8            0
      -9.525        -1.65            0
      -9.525         -1.5            0
      -9.525        -1.35            0
      -9.525         -1.2            0
      -9.525        -1.05            0
      -9.525         -0.9            0
      -9.525        -0.75            0
      -9.525         -0.6            0
      -9.525        -0.45            0
      -9.525         -0.3            0
      -9.525        -0.15            0
      -9.525 -1.78814e-07            0
      -9.525         0.15            0
      -9.525          0.3            0
      -9.525         0.45            0
      -9.525          0.6            0
      -9.525         0.75            0
      -9.525          0.9            0
      -9.525         1.05            0
      -9.525          1.2            0
      -9.525         1.35            0
      -9.525          1.5            0
      -9.525         1.65            0
      -9.525          1.8            0
      -9.525         1.95            0
      -9.525          2.1            0
      -9.525         2.25            0
      -9.525          2.4            0
      -9.525         2.55            0
      -9.525          2.7            0
      -9.525         2.85            0
      -9.525            3            0
      -9.525         3.15            0
      -9.525          3.3            0
      -9.525         3.45            0
      -9.525          3.6            0
      -9.525         3.75            0
      -9.525          3.9            0
      -9.525         4.05            0
      -9.525          4.2            0
      -9.525         4.35            0
      -9.525          4.5            0
      -9.525         4.65            0
      -9.525          4.8            0
      -9.525         4.95            0
      -9.525          5.1            0
      -9.525         5.25            0
      -9.525          5.4            0
      -9.525         5.55            0
      -9.525          5.7            0
      -9.525         5.85            0
      -9.525            6            0
      -9.525         6.15            0
      -9.525          6.3            0
      -9.525         6.45            0
      -9.525          6.6            0
      -9.525         6.75            0
      -9.525          6.9            0
      -9.525         7.05            0
      -9.525          7.2            0
      -9.525         7.35            0

      -9.375         -7.5            0
      -9.375        -7.35            0
      -9.375         -7.2            0
      -9.375        -7.05            0
      -9.375         -6.9            0
      -9.375        -6.75            0
      -9.375         -6.6            0
      -9.375        -6.45            0
      -9.375         -6.3            0
      -9.375        -6.15            0
      -9.375           -6            0
      -9.375        -5.85            0
      -9.375         -5.7            0
      -9.375        -5.55            0
      -9.375         -5.4            0
      -9.375        -5.25            0
      -9.375         -5.1            0
      -9.375        -4.95            0
      -9.375         -4.8            0
      -9.375        -4.65            0
      -9.375         -4.5            0
      -9.375        -4.35            0
      -9.375         -4.2            0
      -9.375        -4.05            0
      -9.375         -3.9            0
      -9.375        -3.75            0
      -9.375         -3.6            0
      -9.375        -3.45            0
      -9.375         -3.3            0
      -9.375        -3.15            0
      -9.375           -3            0
      -9.375        -2.85            0
      -9.375         -2.7            0
      -9.375        -2.55            0
      -9.375         -2.4            0
      -9.375        -2.25            0
      -9.375         -2.1            0
      -9.375        -1.95            0
      -9.375         -1.8            0
      -9.375        -1.65            0
      -9.375         -1.5            0
      -9.375        -1.35            0
      -9.375         -1.2            0
      -9.375        -1.05            0
      -9.375         -0.9            0
      -9.375        -0.75            0
      -9.375         -0.6            0
      -9.375        -0.45            0
      -9.375         -0.3            0
      -9.375        -0.15            0
      -9.375 -1.78814e-07            0
      -9.375         0.15            0
      -9.375          0.3            0
      -9.375         0.45            0
      -9.375          0.6            0
      -9.375         0.75            0
      -9.375          0.9            0
      -9.375         1.05            0
      -9.375          1.2            0
      -9.375         1.35            0
      -9.375          1.5            0
      -9.375         1.65            0
      -9.375          1.8            0
      -9.375         1.95            0
      -9.375          2.1            0
      -9.375         2.25            0
      -9.375          2.4            0
      -9.375         2.55            0
      -9.375          2.7            0
      -9.375         2.85            0
      -9.375            3            0
      -9.375         3.15            0
      -9.375          3.3            0
      -9.375         3.45            0
      -9.375          3.6            0
      -9.375         3.75            0
      -9.375          3.9            0
      -9.375         4.05            0
      -9.375          4.2            0
      -9.375         4.35            0
      -9.375          4.5            0
      -9.375         4.65            0
      -9.375          4.8            0
      -9.375         4.95            0
      -9.375          5.1            0
      -9.375         5.25            0
      -9.375          5.4            0
      -9.375         5.55            0
      -9.375          5.7            0
      -9.375         5.85            0
      -9.375            6            0
      -9.375         6.15            0
      -9.375          6.3            0
      -9.375         6.45            0
      -9.375          6.6            0
      -9.375         6.75            0
      -9.375          6.9            0
      -9.375         7.05            0
      -9.375          7.2            0
      -9.375         7.35            0

      -9.225         -7.5            0
      -9.225        -7.35            0
      -9.225         -7.2            0
      -9.225        -7.05            0
      -9.225         -6.9            0
      -9.225        -6.75            0
      -9.225         -6.6            0
      -9.225        -6.45            0
      -9.225         -6.3            0
      -9.225        -6.15            0
      -9.225           -6            0
      -9.225        -5.85            0
      -9.225         -5.7            0
      -9.225        -5.55            0
      -9.225         -5.4            0
      -9.225        -5.25            0
      -9.225         -5.1            0
      -9.225        -4.95            0
      -9.225         -4.8            0
      -9.225        -4.65            0
      -9.225         -4.5            0
      -9.225        -4.35            0
      -9.225         -4.2            0
      -9.225        -4.05            0
      -9.225         -3.9            0
      -9.225        -3.75            0
      -9.225         -3.6            0
      -9.225        -3.45            0
      -9.225         -3.3            0
      -9.225        -3.15            0
      -9.225           -3            0
      -9.225        -2.85            0
      -9.225         -2.7            0
      -9.225        -2.55            0
      -9.225         -2.4            0
      -9.225        -2.25            0
      -9.225         -2.1            0
      -9.225        -1.95            0
      -9.225         -1.8            0
      -9.225        -1.65            0
      -9.225         -1.5            0
      -9.225        -1.35            0
      -9.225         -1.2            0
      -9.225        -1.05            0
      -9.225         -0.9            0
      -9.225        -0.75            0
      -9.225         -0.6            0
      -9.225        -0.45            0
      -9.225         -0.3            0
      -9.225        -0.15            0
      -9.225 -1.78814e-07            0
      -9.225         0.15            0
      -9.225          0.3            0
      -9.225         0.45            0
      -9.225          0.6            0
      -9.225         0.75            0
      -9.225          0.9            0
      -9.225         1.05            0
      -9.225          1.2            0
      -9.225         1.35            0
      -9.225          1.5            0
      -9.225         1.65            0
      -9.225          1.8            0
      -9.225         1.95            0
      -9.225          2.1            0
      -9.225         2.25            0
      -9.225          2.4            0
      -9.225         2.55            0
      -9.225          2.7            0
      -9.225         2.85            0
      -9.225            3            0
      -9.225         3.15            0
      -9.225          3.3            0
      -9.225         3.45            0
      -9.225          3.6            0
      -9.225         3.75            0
      -9.225          3.9            0
      -9.225         4.05            0
      -9.225          4.2            0
      -9.225         4.35            0
      -9.225          4.5            0
      -9.225         4.65            0
      -9.225          4.8            0
      -9.225         4.95            0
      -9.225          5.1            0
      -9.225         5.25            0
      -9.225          5.4            0
      -9.225         5.55            0
      -9.225          5.7            0
      -9.225         5.85            0
      -9.225            6            0
      -9.225         6.15            0
      -9.225          6.3            0
      -9.225         6.45            0
      -9.225          6.6            0
      -9.225         6.75            0
      -9.225          6.9            0
      -9.225         7.05            0
      -9.225          7.2            0
      -9.225         7.35            0

      -9.075         -7.5            0
      -9.075        -7.35            0
      -9.075         -7.2            0
      -9.075        -7.05            0
      -9.075         -6.9            0
      -9.075        -6.75            0
      -9.075         -6.6            0
      -9.075        -6.45            0
      -9.075         -6.3            0
      -9.075        -6.15            0
      -9.075           -6            0
      -9.075        -5.85            0
      -9.075         -5.7            0
      -9.075        -5.55            0
      -9.075         -5.4            0
      -9.075        -5.25            0
      -9.075         -5.1            0
      -9.075        -4.95            0
      -9.075         -4.8            0
      -9.075        -4.65            0
      -9.075         -4.5            0
      -9.075        -4.35            0
      -9.075         -4.2            0
      -9.075        -4.05            0
      -9.075         -3.9            0
      -9.075        -3.75            0
      -9.075         -3.6            0
      -9.075        -3.45            0
      -9.075         -3.3            0
      -9.075        -3.15            0
      -9.075           -3            0
      -9.075        -2.85            0
      -9.075         -2.7            0
      -9.075        -2.55            0
      -9.075         -2.4            0
      -9.075        -2.25            0
      -9.075         -2.1            0
      -9.075        -1.95            0
      -9.075         -1.8            0
      -9.075        -1.65            0
      -9.075         -1.5            0
      -9.075        -1.35            0
      -9.075         -1.2            0
      -9.075        -1.05            0
      -9.075         -0.9            0
      -9.075        -0.75            0
      -9.075         -0.6            0
      -9.075        -0.45            0
      -9.075         -0.3            0
      -9.075        -0.15            0
      -9.075 -1.78814e-07            0
      -9.075         0.15            0
      -9.075          0.3            0
      -9.075         0.45            0
      -9.075          0.6            0
      -9.075         0.75            0
      -9.075          0.9            0
      -9.075         1.05            0
      -9.075          1.2            0
      -9.075         1.35            0
      -9.075          1.5            0
      -9.075         1.65            0
      -9.075          1.8            0
      -9.075         1.95            0
      -9.075          2.1            0
      -9.075         2.25            0
      -9.075          2.4            0
      -9.075         2.55            0
      -9.075          2.7            0
      -9.075         2.85            0
      -9.075            3            0
      -9.075         3.15            0
      -9.075          3.3            0
      -9.075         3.45            0
      -9.075          3.6            0
      -9.075         3.75            0
      -9.075          3.9            0
      -9.075         4.05            0
      -9.075          4.2            0
      -9.075         4.35            0
      -9.075          4.5            0
      -9.075         4.65            0
      -9.075          4.8            0
      -9.075         4.95            0
      -9.075          5.1            0
      -9.075         5.25            0
      -9.075          5.4            0
      -9.075         5.55            0
      -9.075          5.7            0
      -9.075         5.85            0
      -9.075            6            0
      -9.075         6.15            0
      -9.075          6.3            0
      -9.075         6.45            0
      -9.075          6.6            0
      -9.075         6.75            0
      -9.075          6.9            0
      -9.075         7.05            0
      -9.075          7.2            0
      -9.075         7.35            0

      -8.925         -7.5            0
      -8.925        -7.35            0
      -8.925         -7.2            0
      -8.925        -7.05            0
      -8.925         -6.9            0
      -8.925        -6.75            0
      -8.925         -6.6            0
      -8.925        -6.45            0
      -8.925         -6.3            0
      -8.925        -6.15            0
      -8.925           -6            0
      -8.925        -5.85            0
      -8.925         -5.7            0
      -8.925        -5.55            0
      -8.925         -5.4            0
      -8.925        -5.25            0
      -8.925         -5.1            0
      -8.925        -4.95            0
      -8.925         -4.8            0
      -8.925        -4.65            0
      -8.925         -4.5            0
      -8.925        -4.35            0
      -8.925         -4.2            0
      -8.925        -4.05            0
      -8.925         -3.9            0
      -8.925        -3.75            0
      -8.925         -3.6            0
      -8.925        -3.45            0
      -8.925         -3.3            0
      -8.925        -3.15            0
      -8.925           -3            0
      -8.925        -2.85            0
      -8.925         -2.7            0
      -8.925        -2.55            0
      -8.925         -2.4            0
      -8.925        -2.25            0
      -8.925         -2.1            0
      -8.925        -1.95            0
      -8.925         -1.8            0
      -8.925        -1.65            0
      -8.925         -1.5            0
      -8.925        -1.35            0
      -8.925         -1.2            0
      -8.925        -1.05            0
      -8.925         -0.9            0
      -8.925        -0.75            0
      -8.925         -0.6            0
      -8.925        -0.45            0
      -8.925         -0.3            0
      -8.925        -0.15            0
      -8.925 -1.78814e-07            0
      -8.925         0.15            0
      -8.925          0.3            0
      -8.925         0.45            0
      -8.925          0.6            0
      -8.925         0.75            0
      -8.925          0.9            0
      -8.925         1.05            0
      -8.925          1.2            0
      -8.925         1.35            0
      -8.925          1.5            0
      -8.925         1.65            0
      -8.925          1.8            0
      -8.925         1.95            0
      -8.925          2.1            0
      -8.925         2.25            0
      -8.925          2.4            0
      -8.925         2.55            0
      -8.925          2.7            0
      -8.925         2.85            0
      -8.925            3            0
      -8.925         3.15            0
      -8.925          3.3            0
      -8.925         3.45            0
      -8.925          3.6            0
      -8.925         3.75            0
      -8.925          3.9            0
      -8.925         4.05            0
      -8.925          4.2            0
      -8.925         4.35            0
      -8.925          4.5            0
      -8.925         4.65            0
      -8.925          4.8            0
      -8.925         4.95            0
      -8.925          5.1            0
      -8.925         5.25            0
      -8.925          5.4            0
      -8.925         5.55            0
      -8.925          5.7            0
      -8.925         5.85            0
      -8.925            6            0
      -8.925         6.15            0
      -8.925          6.3            0
      -8.925         6.45            0
      -8.925          6.6            0
      -8.925         6.75            0
      -8.925          6.9            0
      -8.925         7.05            0
      -8.925          7.2            0
      -8.925         7.35            0

      -8.775         -7.5            0
      -8.775        -7.35            0
      -8.775         -7.2            0
      -8.775        -7.05            0
      -8.775         -6.9            0
      -8.775        -6.75            0
      -8.775         -6.6            0
      -8.775        -6.45            0
      -8.775         -6.3            0
      -8.775        -6.15            0
      -8.775           -6            0
      -8.775        -5.85            0
      -8.775         -5.7            0
      -8.775        -5.55            0
      -8.775         -5.4            0
      -8.775        -5.25            0
      -8.775         -5.1            0
      -8.775        -4.95            0
      -8.775         -4.8            0
      -8.775        -4.65            0
      -8.775         -4.5            0
      -8.775        -4.35            0
      -8.775         -4.2            0
      -8.775        -4.05            0
      -8.775         -3.9            0
      -8.775        -3.75            0
      -8.775         -3.6            0
      -8.775        -3.45            0
      -8.775         -3.3            0
      -8.775        -3.15            0
      -8.775           -3            0
      -8.775        -2.85            0
      -8.775         -2.7            0
      -8.775        -2.55            0
      -8.775         -2.4            0
      -8.775        -2.25            0
      -8.775         -2.1            0
      -8.775        -1.95            0
      -8.775         -1.8            0
      -8.775        -1.65            0
      -8.775         -1.5            0
      -8.775        -1.35            0
      -8.775         -1.2            0
      -8.775        -1.05            0
      -8.775         -0.9            0
      -8.775        -0.75            0
      -8.775         -0.6            0
      -8.775        -0.45            0
      -8.775         -0.3            0
      -8.775        -0.15            0
      -8.775 -1.78814e-07            0
      -8.775         0.15            0
      -8.775          0.3            0
      -8.775         0.45            0
      -8.775          0.6            0
      -8.775         0.75            0
      -8.775          0.9            0
      -8.775         1.05            0
      -8.775          1.2            0
      -8.775         1.35            0
      -8.775          1.5            0
      -8.775         1.65            0
      -8.775          1.8            0
      -8.775         1.95            0
      -8.775          2.1            0
      -8.775         2.25            0
      -8.775          2.4            0
      -8.775         2.55            0
      -8.775          2.7            0
      -8.775         2.85            0
      -8.775            3            0
      -8.775         3.15            0
      -8.775          3.3            0
      -8.775         3.45            0
      -8.775          3.6            0
      -8.775         3.75            0
      -8.775          3.9            0
      -8.775         4.05            0
      -8.775          4.2            0
      -8.775         4.35            0
      -8.775          4.5            0
      -8.775         4.65            0
      -8.775          4.8            0
      -8.775         4.95            0
      -8.775          5.1            0
      -8.775         5.25            0
      -8.775          5.4            0
      -8.775         5.55            0
      -8.775          5.7            0
      -8.775         5.85            0
      -8.775            6            0
      -8.775         6.15            0
      -8.775          6.3            0
      -8.775         6.45            0
      -8.775          6.6            0
      -8.775         6.75            0
      -8.775          6.9            0
      -8.775         7.05            0
      -8.775          7.2            0
      -8.775         7.35            0

      -8.625         -7.5            0
      -8.625        -7.35            0
      -8.625         -7.2            0
      -8.625        -7.05            0
      -8.625         -6.9            0
      -8.625        -6.75            0
      -8.625         -6.6            0
      -8.625        -6.45            0
      -8.625         -6.3            0
      -8.625        -6.15            0
      -8.625           -6            0
      -8.625        -5.85            0
      -8.625         -5.7            0
      -8.625        -5.55            0
      -8.625         -5.4            0
      -8.625        -5.25            0
      -8.625         -5.1            0
      -8.625        -4.95            0
      -8.625         -4.8            0
      -8.625        -4.65            0
      -8.625         -4.5            0
      -8.625        -4.35            0
      -8.625         -4.2            0
      -8.625        -4.05            0
      -8.625         -3.9            0
      -8.625        -3.75            0
      -8.625         -3.6            0
      -8.625        -3.45            0
      -8.625         -3.3            0
      -8.625        -3.15            0
      -8.625           -3            0
      -8.625        -2.85            0
      -8.625         -2.7            0
      -8.625        -2.55            0
      -8.625         -2.4            0
      -8.625        -2.25            0
      -8.625         -2.1            0
      -8.625        -1.95            0
      -8.625         -1.8            0
      -8.625        -1.65            0
      -8.625         -1.5            0
      -8.625        -1.35            0
      -8.625         -1.2            0
      -8.625        -1.05            0
      -8.625         -0.9            0
      -8.625        -0.75            0
      -8.625         -0.6            0
      -8.625        -0.45            0
      -8.625         -0.3            0
      -8.625        -0.15            0
      -8.625 -1.78814e-07            0
      -8.625         0.15            0
      -8.625          0.3            0
      -8.625         0.45            0
      -8.625          0.6            0
      -8.625         0.75            0
      -8.625          0.9            0
      -8.625         1.05            0
      -8.625          1.2            0
      -8.625         1.35            0
      -8.625          1.5            0
      -8.625         1.65            0
      -8.625          1.8            0
      -8.625         1.95            0
      -8.625          2.1            0
      -8.625         2.25            0
      -8.625          2.4            0
      -8.625         2.55            0
      -8.625          2.7            0
      -8.625         2.85            0
      -8.625            3            0
      -8.625         3.15            0
      -8.625          3.3            0
      -8.625         3.45            0
      -8.625          3.6            0
      -8.625         3.75            0
      -8.625          3.9            0
      -8.625         4.05            0
      -8.625          4.2            0
      -8.625         4.35            0
      -8.625          4.5            0
      -8.625         4.65            0
      -8.625          4.8            0
      -8.625         4.95            0
      -8.625          5.1            0
      -8.625         5.25            0
      -8.625          5.4            0
      -8.625         5.55            0
      -8.625          5.7            0
      -8.625         5.85            0
      -8.625            6            0
      -8.625         6.15            0
      -8.625          6.3            0
      -8.625         6.45            0
      -8.625          6.6            0
      -8.625         6.75            0
      -8.625          6.9            0
      -8.625         7.05            0
      -8.625          7.2            0
      -8.625         7.35            0

      -8.475         -7.5            0
      -8.475        -7.35            0
      -8.475         -7.2            0
      -8.475        -7.05            0
      -8.475         -6.9            0
      -8.475        -6.75            0
      -8.475         -6.6            0
      -8.475        -6.45            0
      -8.475         -6.3            0
      -8.475        -6.15            0
      -8.475           -6            0
      -8.475        -5.85            0
      -8.475         -5.7            0
      -8.475        -5.55            0
      -8.475         -5.4            0
      -8.475        -5.25            0
      -8.475         -5.1            0
      -8.475        -4.95            0
      -8.475         -4.8            0
      -8.475        -4.65            0
      -8.475         -4.5            0
      -8.475        -4.35            0
      -8.475         -4.2            0
      -8.475        -4.05            0
      -8.475         -3.9            0
      -8.475        -3.75            0
      -8.475         -3.6            0
      -8.475        -3.45            0
      -8.475         -3.3            0
      -8.475        -3.15            0
      -8.475           -3            0
      -8.475        -2.85            0
      -8.475         -2.7            0
      -8.475        -2.55            0
      -8.475         -2.4            0
      -8.475        -2.25            0
      -8.475         -2.1            0
      -8.475        -1.95            0
      -8.475         -1.8            0
      -8.475        -1.65            0
      -8.475         -1.5            0
      -8.475        -1.35            0
      -8.475         -1.2            0
      -8.475        -1.05            0
      -8.475         -0.9            0
      -8.475        -0.75            0
      -8.475         -0.6            0
      -8.475        -0.45            0
      -8.475         -0.3            0
      -8.475        -0.15            0
      -8.475 -1.78814e-07            0
      -8.475         0.15            0
      -8.475          0.3            0
      -8.475         0.45            0
      -8.475          0.6            0
      -8.475         0.75            0
      -8.475          0.9            0
      -8.475         1.05            0
      -8.475          1.2            0
      -8.475         1.35            0
      -8.475          1.5            0
      -8.475         1.65            0
      -8.475          1.8            0
      -8.475         1.95            0
      -8.475          2.1            0
      -8.475         2.25            0
      -8.475          2.4            0
      -8.475         2.55            0
      -8.475          2.7            0
      -8.475         2.85            0
      -8.475            3            0
      -8.475         3.15            0
      -8.475          3.3            0
      -8.475         3.45            0
      -8.475          3.6            0
      -8.475         3.75            0
      -8.475          3.9            0
      -8.475         4.05            0
      -8.475          4.2            0
      -8.475         4.35            0
      -8.475          4.5            0
      -8.475         4.65            0
      -8.475          4.8            0
      -8.475         4.95            0
      -8.475          5.1            0
      -8.475         5.25            0
      -8.475          5.4            0
      -8.475         5.55            0
      -8.475          5.7            0
      -8.475         5.85            0
      -8.475            6            0
      -8.475         6.15            0
      -8.475          6.3            0
      -8.475         6.45            0
      -8.475          6.6            0
      -8.475         6.75            0
      -8.475          6.9            0
      -8.475         7.05            0
      -8.475          7.2            0
      -8.475         7.35            0

      -8.325         -7.5            0
      -8.325        -7.35            0
      -8.325         -7.2            0
      -8.325        -7.05            0
      -8.325         -6.9            0
      -8.325        -6.75            0
      -8.325         -6.6            0
      -8.325        -6.45            0
      -8.325         -6.3            0
      -8.325        -6.15            0
      -8.325           -6            0
      -8.325        -5.85            0
      -8.325         -5.7            0
      -8.325        -5.55            0
      -8.325         -5.4            0
      -8.325        -5.25            0
      -8.325         -5.1            0
      -8.325        -4.95            0
      -8.325         -4.8            0
      -8.325        -4.65            0
      -8.325         -4.5            0
      -8.325        -4.35            0
      -8.325         -4.2            0
      -8.325        -4.05            0
      -8.325         -3.9            0
      -8.325        -3.75            0
      -8.325         -3.6            0
      -8.325        -3.45            0
      -8.325         -3.3            0
      -8.325        -3.15            0
      -8.325           -3            0
      -8.325        -2.85            0
      -8.325         -2.7            0
      -8.325        -2.55            0
      -8.325         -2.4            0
      -8.325        -2.25            0
      -8.325         -2.1            0
      -8.325        -1.95            0
      -8.325         -1.8            0
      -8.325        -1.65            0
      -8.325         -1.5            0
      -8.325        -1.35            0
      -8.325         -1.2            0
      -8.325        -1.05            0
      -8.325         -0.9            0
      -8.325        -0.75            0
      -8.325         -0.6            0
      -8.325        -0.45            0
      -8.325         -0.3            0
      -8.325        -0.15            0
      -8.325 -1.78814e-07            0
      -8.325         0.15            0
      -8.325          0.3            0
      -8.325         0.45            0
      -8.325          0.6            0
      -8.325         0.75            0
      -8.325          0.9            0
      -8.325         1.05            0
      -8.325          1.2            0
      -8.325         1.35            0
      -8.325          1.5            0
      -8.325         1.65            0
      -8.325          1.8            0
      -8.325         1.95            0
      -8.325          2.1            0
      -8.325         2.25            0
      -8.325          2.4            0
      -8.325         2.55            0
      -8.325          2.7            0
      -8.325         2.85            0
      -8.325            3            0
      -8.325         3.15            0
      -8.325          3.3            0
      -8.325         3.45            0
      -8.325          3.6            0
      -8.325         3.75            0
      -8.325          3.9            0
      -8.325         4.05            0
      -8.325          4.2            0
      -8.325         4.35            0
      -8.325          4.5            0
      -8.325         4.65            0
      -8.325          4.8            0
      -8.325         4.95            0
      -8.325          5.1            0
      -8.325         5.25            0
      -8.325          5.4            0
      -8.325         5.55            0
      -8.325          5.7            0
      -8.325         5.85            0
      -8.325            6            0
      -8.325         6.15            0
      -8.325          6.3            0
      -8.325         6.45            0
      -8.325          6.6            0
      -8.325         6.75            0
      -8.325          6.9            0
      -8.325         7.05            0
      -8.325          7.2            0
      -8.325         7.35            0

      -8.175         -7.5            0
      -8.175        -7.35            0
      -8.175         -7.2            0
      -8.175        -7.05            0
      -8.175         -6.9            0
      -8.175        -6.75            0
      -8.175         -6.6            0
      -8.175        -6.45            0
      -8.175         -6.3            0
      -8.175        -6.15            0
      -8.175           -6            0
      -8.175        -5.85            0
      -8.175         -5.7            0
      -8.175        -5.55            0
      -8.175         -5.4            0
      -8.175        -5.25            0
      -8.175         -5.1            0
      -8.175        -4.95            0
      -8.175         -4.8            0
      -8.175        -4.65            0
      -8.175         -4.5            0
      -8.175        -4.35            0
      -8.175         -4.2            0
      -8.175        -4.05            0
      -8.175         -3.9            0
      -8.175        -3.75            0
      -8.175         -3.6            0
      -8.175        -3.45            0
      -8.175         -3.3            0
      -8.175        -3.15            0
      -8.175           -3            0
      -8.175        -2.85            0
      -8.175         -2.7            0
      -8.175        -2.55            0
      -8.175         -2.4            0
      -8.175        -2.25            0
      -8.175         -2.1            0
      -8.175        -1.95            0
      -8.175         -1.8            0
      -8.175        -1.65            0
      -8.175         -1.5            0
      -8.175        -1.35            0
      -8.175         -1.2            0
      -8.175        -1.05            0
      -8.175         -0.9            0
      -8.175        -0.75            0
      -8.175         -0.6            0
      -8.175        -0.45            0
      -8.175         -0.3            0
      -8.175        -0.15            0
      -8.175 -1.78814e-07            0
      -8.175         0.15            0
      -8.175          0.3            0
      -8.175         0.45            0
      -8.175          0.6            0
      -8.175         0.75            0
      -8.175          0.9            0
      -8.175         1.05            0
      -8.175          1.2            0
      -8.175         1.35            0
      -8.175          1.5            0
      -8.175         1.65            0
      -8.175          1.8            0
      -8.175         1.95            0
      -8.175          2.1            0
      -8.175         2.25            0
      -8.175          2.4            0
      -8.175         2.55            0
      -8.175          2.7            0
      -8.175         2.85            0
      -8.175            3            0
      -8.175         3.15            0
      -8.175          3.3            0
      -8.175         3.45            0
      -8.175          3.6            0
      -8.175         3.75            0
      -8.175          3.9            0
      -8.175         4.05            0
      -8.175          4.2            0
      -8.175         4.35            0
      -8.175          4.5            0
      -8.175         4.65            0
      -8.175          4.8            0
      -8.175         4.95            0
      -8.175          5.1            0
      -8.175         5.25            0
      -8.175          5.4            0
      -8.175         5.55            0
      -8.175          5.7            0
      -8.175         5.85            0
      -8.175            6            0
      -8.175         6.15            0
      -8.175          6.3            0
      -8.175         6.45            0
      -8.175          6.6            0
      -8.175         6.75            0
      -8.175          6.9            0
      -8.175         7.05            0
      -8.175          7.2            0
      -8.175         7.35            0

      -8.025         -7.5            0
      -8.025        -7.35            0
      -8.025         -7.2            0
      -8.025        -7.05            0
      -8.025         -6.9            0
      -8.025        -6.75            0
      -8.025         -6.6            0
      -8.025        -6.45            0
      -8.025         -6.3            0
      -8.025        -6.15            0
      -8.025           -6            0
      -8.025        -5.85            0
      -8.025         -5.7            0
      -8.025        -5.55            0
      -8.025         -5.4            0
      -8.025        -5.25            0
      -8.025         -5.1            0
      -8.025        -4.95            0
      -8.025         -4.8            0
      -8.025        -4.65            0
      -8.025         -4.5            0
      -8.025        -4.35            0
      -8.025         -4.2            0
      -8.025        -4.05            0
      -8.025         -3.9            0
      -8.025        -3.75            0
      -8.025         -3.6            0
      -8.025        -3.45            0
      -8.025         -3.3            0
      -8.025        -3.15            0
      -8.025           -3            0
      -8.025        -2.85            0
      -8.025         -2.7            0
      -8.025        -2.55            0
      -8.025         -2.4            0
      -8.025        -2.25            0
      -8.025         -2.1            0
      -8.025        -1.95            0
      -8.025         -1.8            0
      -8.025        -1.65            0
      -8.025         -1.5            0
      -8.025        -1.35            0
      -8.025         -1.2            0
      -8.025        -1.05            0
      -8.025         -0.9            0
      -8.025        -0.75            0
      -8.025         -0.6            0
      -8.025        -0.45            0
      -8.025         -0.3            0
      -8.025        -0.15            0
      -8.025 -1.78814e-07            0
      -8.025         0.15            0
      -8.025          0.3            0
      -8.025         0.45            0
      -8.025          0.6            0
      -8.025         0.75            0
      -8.025          0.9            0
      -8.025         1.05            0
      -8.025          1.2            0
      -8.025         1.35            0
      -8.025          1.5            0
      -8.025         1.65            0
      -8.025          1.8            0
      -8.025         1.95            0
      -8.025          2.1            0
      -8.025         2.25            0
      -8.025          2.4            0
      -8.025         2.55            0
      -8.025          2.7            0
      -8.025         2.85            0
      -8.025            3            0
      -8.025         3.15            0
      -8.025          3.3            0
      -8.025         3.45            0
      -8.025          3.6            0
      -8.025         3.75            0
      -8.025          3.9            0
      -8.025         4.05            0
      -8.025          4.2            0
      -8.025         4.35            0
      -8.025          4.5            0
      -8.025         4.65            0
      -8.025          4.8            0
      -8.025         4.95            0
      -8.025          5.1            0
      -8.025         5.25            0
      -8.025          5.4            0
      -8.025         5.55            0
      -8.025          5.7            0
      -8.025         5.85            0
      -8.025            6            0
      -8.025         6.15            0
      -8.025          6.3            0
      -8.025         6.45            0
      -8.025          6.6            0
      -8.025         6.75            0
      -8.025          6.9            0
      -8.025         7.05            0
      -8.025          7.2            0
      -8.025         7.35            0

      -7.875         -7.5            0
      -7.875        -7.35            0
      -7.875         -7.2            0
      -7.875        -7.05            0
      -7.875         -6.9            0
      -7.875        -6.75            0
      -7.875         -6.6            0
      -7.875        -6.45            0
      -7.875         -6.3            0
      -7.875        -6.15            0
      -7.875           -6            0
      -7.875        -5.85            0
      -7.875         -5.7            0
      -7.875        -5.55            0
      -7.875         -5.4            0
      -7.875        -5.25            0
      -7.875         -5.1            0
      -7.875        -4.95            0
      -7.875         -4.8            0
      -7.875        -4.65            0
      -7.875         -4.5            0
      -7.875        -4.35            0
      -7.875         -4.2            0
      -7.875        -4.05            0
      -7.875         -3.9            0
      -7.875        -3.75            0
      -7.875         -3.6            0
      -7.875        -3.45            0
      -7.875         -3.3            0
      -7.875        -3.15            0
      -7.875           -3            0
      -7.875        -2.85            0
      -7.875         -2.7            0
      -7.875        -2.55            0
      -7.875         -2.4            0
      -7.875        -2.25            0
      -7.875         -2.1            0
      -7.875        -1.95            0
      -7.875         -1.8            0
      -7.875        -1.65            0
      -7.875         -1.5            0
      -7.875        -1.35            0
      -7.875         -1.2            0
      -7.875        -1.05            0
      -7.875         -0.9            0
      -7.875        -0.75            0
      -7.875         -0.6            0
      -7.875        -0.45            0
      -7.875         -0.3            0
      -7.875        -0.15            0
      -7.875 -1.78814e-07            0
      -7.875         0.15            0
      -7.875          0.3            0
      -7.875         0.45            0
      -7.875          0.6            0
      -7.875         0.75            0
      -7.875          0.9            0
      -7.875         1.05            0
      -7.875          1.2            0
      -7.875         1.35            0
      -7.875          1.5            0
      -7.875         1.65            0
      -7.875          1.8            0
      -7.875         1.95            0
      -7.875          2.1            0
      -7.875         2.25            0
      -7.875          2.4            0
      -7.875         2.55            0
      -7.875          2.7            0
      -7.875         2.85            0
      -7.875            3            0
      -7.875         3.15            0
      -7.875          3.3            0
      -7.875         3.45            0
      -7.875          3.6            0
      -7.875         3.75            0
      -7.875          3.9            0
      -7.875         4.05            0
      -7.875          4.2            0
      -7.875         4.35            0
      -7.875          4.5            0
      -7.875         4.65            0
      -7.875          4.8            0
      -7.875         4.95            0
      -7.875          5.1            0
      -7.875         5.25            0
      -7.875          5.4            0
      -7.875         5.55            0
      -7.875          5.7            0
      -7.875         5.85            0
      -7.875            6            0
      -7.875         6.15            0
      -7.875          6.3            0
      -7.875         6.45            0
      -7.875          6.6            0
      -7.875         6.75            0
      -7.875          6.9            0
      -7.875         7.05            0
      -7.875          7.2            0
      -7.875         7.35            0

      -7.725         -7.5            0
      -7.725        -7.35            0
      -7.725         -7.2            0
      -7.725        -7.05            0
      -7.725         -6.9            0
      -7.725        -6.75            0
      -7.725         -6.6            0
      -7.725        -6.45            0
      -7.725         -6.3            0
      -7.725        -6.15            0
      -7.725           -6            0
      -7.725        -5.85            0
      -7.725         -5.7            0
      -7.725        -5.55            0
      -7.725         -5.4            0
      -7.725        -5.25            0
      -7.725         -5.1            0
      -7.725        -4.95            0
      -7.725         -4.8            0
      -7.725        -4.65            0
      -7.725         -4.5            0
      -7.725        -4.35            0
      -7.725         -4.2            0
      -7.725        -4.05            0
      -7.725         -3.9            0
      -7.725        -3.75            0
      -7.725         -3.6            0
      -7.725        -3.45            0
      -7.725         -3.3            0
      -7.725        -3.15            0
      -7.725           -3            0
      -7.725        -2.85            0
      -7.725         -2.7            0
      -7.725        -2.55            0
      -7.725         -2.4            0
      -7.725        -2.25            0
      -7.725         -2.1            0
      -7.725        -1.95            0
      -7.725         -1.8            0
      -7.725        -1.65            0
      -7.725         -1.5            0
      -7.725        -1.35            0
      -7.725         -1.2            0
      -7.725        -1.05            0
      -7.725         -0.9            0
      -7.725        -0.75            0
      -7.725         -0.6            0
      -7.725        -0.45            0
      -7.725         -0.3            0
      -7.725        -0.15            0
      -7.725 -1.78814e-07            0
      -7.725         0.15            0
      -7.725          0.3            0
      -7.725         0.45            0
      -7.725          0.6            0
      -7.725         0.75            0
      -7.725          0.9            0
      -7.725         1.05            0
      -7.725          1.2            0
      -7.725         1.35            0
      -7.725          1.5            0
      -7.725         1.65            0
      -7.725          1.8            0
      -7.725         1.95            0
      -7.725          2.1            0
      -7.725         2.25            0
      -7.725          2.4            0
      -7.725         2.55            0
      -7.725          2.7            0
      -7.725         2.85            0
      -7.725            3            0
      -7.725         3.15            0
      -7.725          3.3            0
      -7.725         3.45            0
      -7.725          3.6            0
      -7.725         3.75            0
      -7.725          3.9            0
      -7.725         4.05            0
      -7.725          4.2            0
      -7.725         4.35            0
      -7.725          4.5            0
      -7.725         4.65            0
      -7.725          4.8            0
      -7.725         4.95            0
      -7.725          5.1            0
      -7.725         5.25            0
      -7.725          5.4            0
      -7.725         5.55            0
      -7.725          5.7            0
      -7.725         5.85            0
      -7.725            6            0
      -7.725         6.15            0
      -7.725          6.3            0
      -7.725         6.45            0
      -7.725          6.6            0
      -7.725         6.75            0
      -7.725          6.9            0
      -7.725         7.05            0
      -7.725          7.2            0
      -7.725         7.35            0

      -7.575         -7.5            0
      -7.575        -7.35            0
      -7.575         -7.2            0
      -7.575        -7.05            0
      -7.575         -6.9            0
      -7.575        -6.75            0
      -7.575         -6.6            0
      -7.575        -6.45            0
      -7.575         -6.3            0
      -7.575        -6.15            0
      -7.575           -6            0
      -7.575        -5.85            0
      -7.575         -5.7            0
      -7.575        -5.55            0
      -7.575         -5.4            0
      -7.575        -5.25            0
      -7.575         -5.1            0
      -7.575        -4.95            0
      -7.575         -4.8            0
      -7.575        -4.65            0
      -7.575         -4.5            0
      -7.575        -4.35            0
      -7.575         -4.2            0
      -7.575        -4.05            0
      -7.575         -3.9            0
      -7.575        -3.75            0
      -7.575         -3.6            0
      -7.575        -3.45            0
      -7.575         -3.3            0
      -7.575        -3.15            0
      -7.575           -3            0
      -7.575        -2.85            0
      -7.575         -2.7            0
      -7.575        -2.55            0
      -7.575         -2.4            0
      -7.575        -2.25            0
      -7.575         -2.1            0
      -7.575        -1.95            0
      -7.575         -1.8            0
      -7.575        -1.65            0
      -7.575         -1.5            0
      -7.575        -1.35            0
      -7.575         -1.2            0
      -7.575        -1.05            0
      -7.575         -0.9            0
      -7.575        -0.75            0
      -7.575         -0.6            0
      -7.575        -0.45            0
      -7.575         -0.3            0
      -7.575        -0.15            0
      -7.575 -1.78814e-07            0
      -7.575         0.15            0
      -7.575          0.3            0
      -7.575         0.45            0
      -7.575          0.6            0
      -7.575         0.75            0
      -7.575          0.9            0
      -7.575         1.05            0
      -7.575          1.2            0
      -7.575         1.35            0
      -7.575          1.5            0
      -7.575         1.65            0
      -7.575          1.8            0
      -7.575         1.95            0
      -7.575          2.1            0
      -7.575         2.25            0
      -7.575          2.4            0
      -7.575         2.55            0
      -7.575          2.7            0
      -7.575         2.85            0
      -7.575            3            0
      -7.575         3.15            0
      -7.575          3.3            0
      -7.575         3.45            0
      -7.575          3.6            0
      -7.575         3.75            0
      -7.575          3.9            0
      -7.575         4.05            0
      -7.575          4.2            0
      -7.575         4.35            0
      -7.575          4.5            0
      -7.575         4.65            0
      -7.575          4.8            0
      -7.575         4.95            0
      -7.575          5.1            0
      -7.575         5.25            0
      -7.575          5.4            0
      -7.575         5.55            0
      -7.575          5.7            0
      -7.575         5.85            0
      -7.575            6            0
      -7.575         6.15            0
      -7.575          6.3            0
      -7.575         6.45            0
      -7.575          6.6            0
      -7.575         6.75            0
      -7.575          6.9            0
      -7.575         7.05            0
      -7.575          7.2            0
      -7.575         7.35            0

      -7.425         -7.5            0
      -7.425        -7.35            0
      -7.425         -7.2            0
      -7.425        -7.05            0
      -7.425         -6.9            0
      -7.425        -6.75            0
      -7.425         -6.6            0
      -7.425        -6.45            0
      -7.425         -6.3            0
      -7.425        -6.15            0
      -7.425           -6            0
      -7.425        -5.85            0
      -7.425         -5.7            0
      -7.425        -5.55            0
      -7.425         -5.4            0
      -7.425        -5.25            0
      -7.425         -5.1            0
      -7.425        -4.95            0
      -7.425         -4.8            0
      -7.425        -4.65            0
      -7.425         -4.5            0
      -7.425        -4.35            0
      -7.425         -4.2            0
      -7.425        -4.05            0
      -7.425         -3.9            0
      -7.425        -3.75            0
      -7.425         -3.6            0
      -7.425        -3.45            0
      -7.425         -3.3            0
      -7.425        -3.15            0
      -7.425           -3            0
      -7.425        -2.85            0
      -7.425         -2.7            0
      -7.425        -2.55            0
      -7.425         -2.4            0
      -7.425        -2.25            0
      -7.425         -2.1            0
      -7.425        -1.95            0
      -7.425         -1.8            0
      -7.425        -1.65            0
      -7.425         -1.5            0
      -7.425        -1.35            0
      -7.425         -1.2            0
      -7.425        -1.05            0
      -7.425         -0.9            0
      -7.425        -0.75            0
      -7.425         -0.6            0
      -7.425        -0.45            0
      -7.425         -0.3            0
      -7.425        -0.15            0
      -7.425 -1.78814e-07            0
      -7.425         0.15            0
      -7.425          0.3            0
      -7.425         0.45            0
      -7.425          0.6            0
      -7.425         0.75            0
      -7.425          0.9            0
      -7.425         1.05            0
      -7.425          1.2            0
      -7.425         1.35            0
      -7.425          1.5            0
      -7.425         1.65            0
      -7.425          1.8            0
      -7.425         1.95            0
      -7.425          2.1            0
      -7.425         2.25            0
      -7.425          2.4            0
      -7.425         2.55            0
      -7.425          2.7            0
      -7.425         2.85            0
      -7.425            3            0
      -7.425         3.15            0
      -7.425          3.3            0
      -7.425         3.45            0
      -7.425          3.6            0
      -7.425         3.75            0
      -7.425          3.9            0
      -7.425         4.05            0
      -7.425          4.2            0
      -7.425         4.35            0
      -7.425          4.5            0
      -7.425         4.65            0
      -7.425          4.8            0
      -7.425         4.95            0
      -7.425          5.1            0
      -7.425         5.25            0
      -7.425          5.4            0
      -7.425         5.55            0
      -7.425          5.7            0
      -7.425         5.85            0
      -7.425            6            0
      -7.425         6.15            0
      -7.425          6.3            0
      -7.425         6.45            0
      -7.425          6.6            0
      -7.425         6.75            0
      -7.425          6.9            0
      -7.425         7.05            0
      -7.425          7.2            0
      -7.425         7.35            0

      -7.275         -7.5            0
      -7.275        -7.35            0
      -7.275         -7.2            0
      -7.275        -7.05            0
      -7.275         -6.9            0
      -7.275        -6.75            0
      -7.275         -6.6            0
      -7.275        -6.45            0
      -7.275         -6.3            0
      -7.275        -6.15            0
      -7.275           -6            0
      -7.275        -5.85            0
      -7.275         -5.7            0
      -7.275        -5.55            0
      -7.275         -5.4            0
      -7.275        -5.25            0
      -7.275         -5.1            0
      -7.275        -4.95            0
      -7.275         -4.8            0
      -7.275        -4.65            0
      -7.275         -4.5            0
      -7.275        -4.35            0
      -7.275         -4.2            0
      -7.275        -4.05            0
      -7.275         -3.9            0
      -7.275        -3.75            0
      -7.275         -3.6            0
      -7.275        -3.45            0
      -7.275         -3.3            0
      -7.275        -3.15            0
      -7.275           -3            0
      -7.275        -2.85            0
      -7.275         -2.7            0
      -7.275        -2.55            0
      -7.275         -2.4            0
      -7.275        -2.25            0
      -7.275         -2.1            0
      -7.275        -1.95            0
      -7.275         -1.8            0
      -7.275        -1.65            0
      -7.275         -1.5            0
      -7.275        -1.35            0
      -7.275         -1.2            0
      -7.275        -1.05            0
      -7.275         -0.9            0
      -7.275        -0.75            0
      -7.275         -0.6            0
      -7.275        -0.45            0
      -7.275         -0.3            0
      -7.275        -0.15            0
      -7.275 -1.78814e-07            0
      -7.275         0.15            0
      -7.275          0.3            0
      -7.275         0.45            0
      -7.275          0.6            0
      -7.275         0.75            0
      -7.275          0.9            0
      -7.275         1.05            0
      -7.275          1.2            0
      -7.275         1.35            0
      -7.275          1.5            0
      -7.275         1.65            0
      -7.275          1.8            0
      -7.275         1.95            0
      -7.275          2.1            0
      -7.275         2.25            0
      -7.275          2.4            0
      -7.275         2.55            0
      -7.275          2.7            0
      -7.275         2.85            0
      -7.275            3            0
      -7.275         3.15            0
      -7.275          3.3            0
      -7.275         3.45            0
      -7.275          3.6            0
      -7.275         3.75            0
      -7.275          3.9            0
      -7.275         4.05            0
      -7.275          4.2            0
      -7.275         4.35            0
      -7.275          4.5            0
      -7.275         4.65            0
      -7.275          4.8            0
      -7.275         4.95            0
      -7.275          5.1            0
      -7.275         5.25            0
      -7.275          5.4            0
      -7.275         5.55            0
      -7.275          5.7            0
      -7.275         5.85            0
      -7.275            6            0
      -7.275         6.15            0
      -7.275          6.3            0
      -7.275         6.45            0
      -7.275          6.6            0
      -7.275         6.75            0
      -7.275          6.9            0
      -7.275         7.05            0
      -7.275          7.2            0
      -7.275         7.35            0

      -7.125         -7.5            0
      -7.125        -7.35            0
      -7.125         -7.2            0
      -7.125        -7.05            0
      -7.125         -6.9            0
      -7.125        -6.75            0
      -7.125         -6.6            0
      -7.125        -6.45            0
      -7.125         -6.3            0
      -7.125        -6.15            0
      -7.125           -6            0
      -7.125        -5.85            0
      -7.125         -5.7            0
      -7.125        -5.55            0
      -7.125         -5.4            0
      -7.125        -5.25            0
      -7.125         -5.1            0
      -7.125        -4.95            0
      -7.125         -4.8            0
      -7.125        -4.65            0
      -7.125         -4.5            0
      -7.125        -4.35            0
      -7.125         -4.2            0
      -7.125        -4.05            0
      -7.125         -3.9            0
      -7.125        -3.75            0
      -7.125         -3.6            0
      -7.125        -3.45            0
      -7.125         -3.3            0
      -7.125        -3.15            0
      -7.125           -3            0
      -7.125        -2.85            0
      -7.125         -2.7            0
      -7.125        -2.55            0
      -7.125         -2.4            0
      -7.125        -2.25            0
      -7.125         -2.1            0
      -7.125        -1.95            0
      -7.125         -1.8            0
      -7.125        -1.65            0
      -7.125         -1.5            0
      -7.125        -1.35            0
      -7.125         -1.2            0
      -7.125        -1.05            0
      -7.125         -0.9            0
      -7.125        -0.75            0
      -7.125         -0.6            0
      -7.125        -0.45            0
      -7.125         -0.3            0
      -7.125        -0.15            0
      -7.125 -1.78814e-07            0
      -7.125         0.15            0
      -7.125          0.3            0
      -7.125         0.45            0
      -7.125          0.6            0
      -7.125         0.75            0
      -7.125          0.9            0
      -7.125         1.05            0
      -7.125          1.2            0
      -7.125         1.35            0
      -7.125          1.5            0
      -7.125         1.65            0
      -7.125          1.8            0
      -7.125         1.95            0
      -7.125          2.1            0
      -7.125         2.25            0
      -7.125          2.4            0
      -7.125         2.55            0
      -7.125          2.7            0
      -7.125         2.85            0
      -7.125            3            0
      -7.125         3.15            0
      -7.125          3.3            0
      -7.125         3.45            0
      -7.125          3.6            0
      -7.125         3.75            0
      -7.125          3.9            0
      -7.125         4.05            0
      -7.125          4.2            0
      -7.125         4.35            0
      -7.125          4.5            0
      -7.125         4.65            0
      -7.125          4.8            0
      -7.125         4.95            0
      -7.125          5.1            0
      -7.125         5.25            0
      -7.125          5.4            0
      -7.125         5.55            0
      -7.125          5.7            0
      -7.125         5.85            0
      -7.125            6            0
      -7.125         6.15            0
      -7.125          6.3            0
      -7.125         6.45            0
      -7.125          6.6            0
      -7.125         6.75            0
      -7.125          6.9            0
      -7.125         7.05            0
      -7.125          7.2            0
      -7.125         7.35            0

      -6.975         -7.5            0
      -6.975        -7.35            0
      -6.975         -7.2            0
      -6.975        -7.05            0
      -6.975         -6.9            0
      -6.975        -6.75            0
      -6.975         -6.6            0
      -6.975        -6.45            0
      -6.975         -6.3            0
      -6.975        -6.15            0
      -6.975           -6            0
      -6.975        -5.85            0
      -6.975         -5.7            0
      -6.975        -5.55            0
      -6.975         -5.4            0
      -6.975        -5.25            0
      -6.975         -5.1            0
      -6.975        -4.95            0
      -6.975         -4.8            0
      -6.975        -4.65            0
      -6.975         -4.5            0
      -6.975        -4.35            0
      -6.975         -4.2            0
      -6.975        -4.05            0
      -6.975         -3.9            0
      -6.975        -3.75            0
      -6.975         -3.6            0
      -6.975        -3.45            0
      -6.975         -3.3            0
      -6.975        -3.15            0
      -6.975           -3            0
      -6.975        -2.85            0
      -6.975         -2.7            0
      -6.975        -2.55            0
      -6.975         -2.4            0
      -6.975        -2.25            0
      -6.975         -2.1            0
      -6.975        -1.95            0
      -6.975         -1.8            0
      -6.975        -1.65            0
      -6.975         -1.5            0
      -6.975        -1.35            0
      -6.975         -1.2            0
      -6.975        -1.05            0
      -6.975         -0.9            0
      -6.975        -0.75            0
      -6.975         -0.6            0
      -6.975        -0.45            0
      -6.975         -0.3            0
      -6.975        -0.15            0
      -6.975 -1.78814e-07            0
      -6.975         0.15            0
      -6.975          0.3            0
      -6.975         0.45            0
      -6.975          0.6            0
      -6.975         0.75            0
      -6.975          0.9            0
      -6.975         1.05            0
      -6.975          1.2            0
      -6.975         1.35            0
      -6.975          1.5            0
      -6.975         1.65            0
      -6.975          1.8            0
      -6.975         1.95            0
      -6.975          2.1            0
      -6.975         2.25            0
      -6.975          2.4            0
      -6.975         2.55            0
      -6.975          2.7            0
      -6.975         2.85            0
      -6.975            3            0
      -6.975         3.15            0
      -6.975          3.3            0
      -6.975         3.45            0
      -6.975          3.6            0
      -6.975         3.75            0
      -6.975          3.9            0
      -6.975         4.05            0
      -6.975          4.2            0
      -6.975         4.35            0
      -6.975          4.5            0
      -6.975         4.65            0
      -6.975          4.8            0
      -6.975         4.95            0
      -6.975          5.1            0
      -6.975         5.25            0
      -6.975          5.4            0
      -6.975         5.55            0
      -6.975          5.7            0
      -6.975         5.85            0
      -6.975            6            0
      -6.975         6.15            0
      -6.975          6.3            0
      -6.975         6.45            0
      -6.975          6.6            0
      -6.975         6.75            0
      -6.975          6.9            0
      -6.975         7.05            0
      -6.975          7.2            0
      -6.975         7.35            0

      -6.825         -7.5            0
      -6.825        -7.35            0
      -6.825         -7.2            0
      -6.825        -7.05            0
      -6.825         -6.9            0
      -6.825        -6.75            0
      -6.825         -6.6            0
      -6.825        -6.45            0
      -6.825         -6.3            0
      -6.825        -6.15            0
      -6.825           -6            0
      -6.825        -5.85            0
      -6.825         -5.7            0
      -6.825        -5.55            0
      -6.825         -5.4            0
      -6.825        -5.25            0
      -6.825         -5.1            0
      -6.825        -4.95            0
      -6.825         -4.8            0
      -6.825        -4.65            0
      -6.825         -4.5            0
      -6.825        -4.35            0
      -6.825         -4.2            0
      -6.825        -4.05            0
      -6.825         -3.9            0
      -6.825        -3.75            0
      -6.825         -3.6            0
      -6.825        -3.45            0
      -6.825         -3.3            0
      -6.825        -3.15            0
      -6.825           -3            0
      -6.825        -2.85            0
      -6.825         -2.7            0
      -6.825        -2.55            0
      -6.825         -2.4            0
      -6.825        -2.25            0
      -6.825         -2.1            0
      -6.825        -1.95            0
      -6.825         -1.8            0
      -6.825        -1.65            0
      -6.825         -1.5            0
      -6.825        -1.35            0
      -6.825         -1.2            0
      -6.825        -1.05            0
      -6.825         -0.9            0
      -6.825        -0.75            0
      -6.825         -0.6            0
      -6.825        -0.45            0
      -6.825         -0.3            0
      -6.825        -0.15            0
      -6.825 -1.78814e-07            0
      -6.825         0.15            0
      -6.825          0.3            0
      -6.825         0.45            0
      -6.825          0.6            0
      -6.825         0.75            0
      -6.825          0.9            0
      -6.825         1.05            0
      -6.825          1.2            0
      -6.825         1.35            0
      -6.825          1.5            0
      -6.825         1.65            0
      -6.825          1.8            0
      -6.825         1.95            0
      -6.825          2.1            0
      -6.825         2.25            0
      -6.825          2.4            0
      -6.825         2.55            0
      -6.825          2.7            0
      -6.825         2.85            0
      -6.825            3            0
      -6.825         3.15            0
      -6.825          3.3            0
      -6.825         3.45            0
      -6.825          3.6            0
      -6.825         3.75            0
      -6.825          3.9            0
      -6.825         4.05            0
      -6.825          4.2            0
      -6.825         4.35            0
      -6.825          4.5            0
      -6.825         4.65            0
      -6.825          4.8            0
      -6.825         4.95            0
      -6.825          5.1            0
      -6.825         5.25            0
      -6.825          5.4            0
      -6.825         5.55            0
      -6.825          5.7            0
      -6.825         5.85            0
      -6.825            6            0
      -6.825         6.15            0
      -6.825          6.3            0
      -6.825         6.45            0
      -6.825          6.6            0
      -6.825         6.75            0
      -6.825          6.9            0
      -6.825         7.05            0
      -6.825          7.2            0
      -6.825         7.35            0

      -6.675         -7.5            0
      -6.675        -7.35            0
      -6.675         -7.2            0
      -6.675        -7.05            0
      -6.675         -6.9            0
      -6.675        -6.75            0
      -6.675         -6.6            0
      -6.675        -6.45            0
      -6.675         -6.3            0
      -6.675        -6.15            0
      -6.675           -6            0
      -6.675        -5.85            0
      -6.675         -5.7            0
      -6.675        -5.55            0
      -6.675         -5.4            0
      -6.675        -5.25            0
      -6.675         -5.1            0
      -6.675        -4.95            0
      -6.675         -4.8            0
      -6.675        -4.65            0
      -6.675         -4.5            0
      -6.675        -4.35            0
      -6.675         -4.2            0
      -6.675        -4.05            0
      -6.675         -3.9            0
      -6.675        -3.75            0
      -6.675         -3.6            0
      -6.675        -3.45            0
      -6.675         -3.3            0
      -6.675        -3.15            0
      -6.675           -3            0
      -6.675        -2.85            0
      -6.675         -2.7            0
      -6.675        -2.55            0
      -6.675         -2.4            0
      -6.675        -2.25            0
      -6.675         -2.1            0
      -6.675        -1.95            0
      -6.675         -1.8            0
      -6.675        -1.65            0
      -6.675         -1.5            0
      -6.675        -1.35            0
      -6.675         -1.2            0
      -6.675        -1.05            0
      -6.675         -0.9            0
      -6.675        -0.75            0
      -6.675         -0.6            0
      -6.675        -0.45            0
      -6.675         -0.3            0
      -6.675        -0.15            0
      -6.675 -1.78814e-07            0
      -6.675         0.15            0
      -6.675          0.3            0
      -6.675         0.45            0
      -6.675          0.6            0
      -6.675         0.75            0
      -6.675          0.9            0
      -6.675         1.05            0
      -6.675          1.2            0
      -6.675         1.35            0
      -6.675          1.5            0
      -6.675         1.65            0
      -6.675          1.8            0
      -6.675         1.95            0
      -6.675          2.1            0
      -6.675         2.25            0
      -6.675          2.4            0
      -6.675         2.55            0
      -6.675          2.7            0
      -6.675         2.85            0
      -6.675            3            0
      -6.675         3.15            0
      -6.675          3.3            0
      -6.675         3.45            0
      -6.675          3.6            0
      -6.675         3.75            0
      -6.675          3.9            0
      -6.675         4.05            0
      -6.675          4.2            0
      -6.675         4.35            0
      -6.675          4.5            0
      -6.675         4.65            0
      -6.675          4.8            0
      -6.675         4.95            0
      -6.675          5.1            0
      -6.675         5.25            0
      -6.675          5.4            0
      -6.675         5.55            0
      -6.675          5.7            0
      -6.675         5.85            0
      -6.675            6            0
      -6.675         6.15            0
      -6.675          6.3            0
      -6.675         6.45            0
      -6.675          6.6            0
      -6.675         6.75            0
      -6.675          6.9            0
      -6.675         7.05            0
      -6.675          7.2            0
      -6.675         7.35            0

      -6.525         -7.5            0
      -6.525        -7.35            0
      -6.525         -7.2            0
      -6.525        -7.05            0
      -6.525         -6.9            0
      -6.525        -6.75            0
      -6.525         -6.6            0
      -6.525        -6.45            0
      -6.525         -6.3            0
      -6.525        -6.15            0
      -6.525           -6            0
      -6.525        -5.85            0
      -6.525         -5.7            0
      -6.525        -5.55            0
      -6.525         -5.4            0
      -6.525        -5.25            0
      -6.525         -5.1            0
      -6.525        -4.95            0
      -6.525         -4.8            0
      -6.525        -4.65            0
      -6.525         -4.5            0
      -6.525        -4.35            0
      -6.525         -4.2            0
      -6.525        -4.05            0
      -6.525         -3.9            0
      -6.525        -3.75            0
      -6.525         -3.6            0
      -6.525        -3.45            0
      -6.525         -3.3            0
      -6.525        -3.15            0
      -6.525           -3            0
      -6.525        -2.85            0
      -6.525         -2.7            0
      -6.525        -2.55            0
      -6.525         -2.4            0
      -6.525        -2.25            0
      -6.525         -2.1            0
      -6.525        -1.95            0
      -6.525         -1.8            0
      -6.525        -1.65            0
      -6.525         -1.5            0
      -6.525        -1.35            0
      -6.525         -1.2            0
      -6.525        -1.05            0
      -6.525         -0.9            0
      -6.525        -0.75            0
      -6.525         -0.6            0
      -6.525        -0.45            0
      -6.525         -0.3            0
      -6.525        -0.15            0
      -6.525 -1.78814e-07            0
      -6.525         0.15            0
      -6.525          0.3            0
      -6.525         0.45            0
      -6.525          0.6            0
      -6.525         0.75            0
      -6.525          0.9            0
      -6.525         1.05            0
      -6.525          1.2            0
      -6.525         1.35            0
      -6.525          1.5            0
      -6.525         1.65            0
      -6.525          1.8            0
      -6.525         1.95            0
      -6.525          2.1            0
      -6.525         2.25            0
      -6.525          2.4            0
      -6.525         2.55            0
      -6.525          2.7            0
      -6.525         2.85            0
      -6.525            3            0
      -6.525         3.15            0
      -6.525          3.3            0
      -6.525         3.45            0
      -6.525          3.6            0
      -6.525         3.75            0
      -6.525          3.9            0
      -6.525         4.05            0
      -6.525          4.2            0
      -6.525         4.35            0
      -6.525          4.5            0
      -6.525         4.65            0
      -6.525          4.8            0
      -6.525         4.95            0
      -6.525          5.1            0
      -6.525         5.25            0
      -6.525          5.4            0
      -6.525         5.55            0
      -6.525          5.7            0
      -6.525         5.85            0
      -6.525            6            0
      -6.525         6.15            0
      -6.525          6.3            0
      -6.525         6.45            0
      -6.525          6.6            0
      -6.525         6.75            0
      -6.525          6.9            0
      -6.525         7.05            0
      -6.525          7.2            0
      -6.525         7.35            0

      -6.375         -7.5            0
      -6.375        -7.35            0
      -6.375         -7.2            0
      -6.375        -7.05            0
      -6.375         -6.9            0
      -6.375        -6.75            0
      -6.375         -6.6            0
      -6.375        -6.45            0
      -6.375         -6.3            0
      -6.375        -6.15            0
      -6.375           -6            0
      -6.375        -5.85            0
      -6.375         -5.7            0
      -6.375        -5.55            0
      -6.375         -5.4            0
      -6.375        -5.25            0
      -6.375         -5.1            0
      -6.375        -4.95            0
      -6.375         -4.8            0
      -6.375        -4.65            0
      -6.375         -4.5            0
      -6.375        -4.35            0
      -6.375         -4.2            0
      -6.375        -4.05            0
      -6.375         -3.9            0
      -6.375        -3.75            0
      -6.375         -3.6            0
      -6.375        -3.45            0
      -6.375         -3.3            0
      -6.375        -3.15            0
      -6.375           -3            0
      -6.375        -2.85            0
      -6.375         -2.7            0
      -6.375        -2.55            0
      -6.375         -2.4            0
      -6.375        -2.25            0
      -6.375         -2.1            0
      -6.375        -1.95            0
      -6.375         -1.8            0
      -6.375        -1.65            0
      -6.375         -1.5            0
      -6.375        -1.35            0
      -6.375         -1.2            0
      -6.375        -1.05            0
      -6.375         -0.9            0
      -6.375        -0.75            0
      -6.375         -0.6            0
      -6.375        -0.45            0
      -6.375         -0.3            0
      -6.375        -0.15            0
      -6.375 -1.78814e-07            0
      -6.375         0.15            0
      -6.375          0.3            0
      -6.375         0.45            0
      -6.375          0.6            0
      -6.375         0.75            0
      -6.375          0.9            0
      -6.375         1.05            0
      -6.375          1.2            0
      -6.375         1.35            0
      -6.375          1.5            0
      -6.375         1.65            0
      -6.375          1.8            0
      -6.375         1.95            0
      -6.375          2.1            0
      -6.375         2.25            0
      -6.375          2.4            0
      -6.375         2.55            0
      -6.375          2.7            0
      -6.375         2.85            0
      -6.375            3            0
      -6.375         3.15            0
      -6.375          3.3            0
      -6.375         3.45            0
      -6.375          3.6            0
      -6.375         3.75            0
      -6.375          3.9            0
      -6.375         4.05            0
      -6.375          4.2            0
      -6.375         4.35            0
      -6.375          4.5            0
      -6.375         4.65            0
      -6.375          4.8            0
      -6.375         4.95            0
      -6.375          5.1            0
      -6.375         5.25            0
      -6.375          5.4            0
      -6.375         5.55            0
      -6.375          5.7            0
      -6.375         5.85            0
      -6.375            6            0
      -6.375         6.15            0
      -6.375          6.3            0
      -6.375         6.45            0
      -6.375          6.6            0
      -6.375         6.75            0
      -6.375          6.9            0
      -6.375         7.05            0
      -6.375          7.2            0
      -6.375         7.35            0

      -6.225         -7.5            0
      -6.225        -7.35            0
      -6.225         -7.2            0
      -6.225        -7.05            0
      -6.225         -6.9            0
      -6.225        -6.75            0
      -6.225         -6.6            0
      -6.225        -6.45            0
      -6.225         -6.3            0
      -6.225        -6.15            0
      -6.225           -6            0
      -6.225        -5.85            0
      -6.225         -5.7            0
      -6.225        -5.55            0
      -6.225         -5.4            0
      -6.225        -5.25            0
      -6.225         -5.1            0
      -6.225        -4.95            0
      -6.225         -4.8            0
      -6.225        -4.65            0
      -6.225         -4.5            0
      -6.225        -4.35            0
      -6.225         -4.2            0
      -6.225        -4.05            0
      -6.225         -3.9            0
      -6.225        -3.75            0
      -6.225         -3.6            0
      -6.225        -3.45            0
      -6.225         -3.3            0
      -6.225        -3.15            0
      -6.225           -3            0
      -6.225        -2.85            0
      -6.225         -2.7            0
      -6.225        -2.55            0
      -6.225         -2.4            0
      -6.225        -2.25            0
      -6.225         -2.1            0
      -6.225        -1.95            0
      -6.225         -1.8            0
      -6.225        -1.65            0
      -6.225         -1.5            0
      -6.225        -1.35            0
      -6.225         -1.2            0
      -6.225        -1.05            0
      -6.225         -0.9            0
      -6.225        -0.75            0
      -6.225         -0.6            0
      -6.225        -0.45            0
      -6.225         -0.3            0
      -6.225        -0.15            0
      -6.225 -1.78814e-07            0
      -6.225         0.15            0
      -6.225          0.3            0
      -6.225         0.45            0
      -6.225          0.6            0
      -6.225         0.75            0
      -6.225          0.9            0
      -6.225         1.05            0
      -6.225          1.2            0
      -6.225         1.35            0
      -6.225          1.5            0
      -6.225         1.65            0
      -6.225          1.8            0
      -6.225         1.95            0
      -6.225          2.1            0
      -6.225         2.25            0
      -6.225          2.4            0
      -6.225         2.55            0
      -6.225          2.7            0
      -6.225         2.85            0
      -6.225            3            0
      -6.225         3.15            0
      -6.225          3.3            0
      -6.225         3.45            0
      -6.225          3.6            0
      -6.225         3.75            0
      -6.225          3.9            0
      -6.225         4.05            0
      -6.225          4.2            0
      -6.225         4.35            0
      -6.225          4.5            0
      -6.225         4.65            0
      -6.225          4.8            0
      -6.225         4.95            0
      -6.225          5.1            0
      -6.225         5.25            0
      -6.225          5.4            0
      -6.225         5.55            0
      -6.225          5.7            0
      -6.225         5.85            0
      -6.225            6            0
      -6.225         6.15            0
      -6.225          6.3            0
      -6.225         6.45            0
      -6.225          6.6            0
      -6.225         6.75            0
      -6.225          6.9            0
      -6.225         7.05            0
      -6.225          7.2            0
      -6.225         7.35            0

      -6.075         -7.5            0
      -6.075        -7.35            0
      -6.075         -7.2            0
      -6.075        -7.05            0
      -6.075         -6.9            0
      -6.075        -6.75            0
      -6.075         -6.6            0
      -6.075        -6.45            0
      -6.075         -6.3            0
      -6.075        -6.15            0
      -6.075           -6            0
      -6.075        -5.85            0
      -6.075         -5.7            0
      -6.075        -5.55            0
      -6.075         -5.4            0
      -6.075        -5.25            0
      -6.075         -5.1            0
      -6.075        -4.95            0
      -6.075         -4.8            0
      -6.075        -4.65            0
      -6.075         -4.5            0
      -6.075        -4.35            0
      -6.075         -4.2            0
      -6.075        -4.05            0
      -6.075         -3.9            0
      -6.075        -3.75            0
      -6.075         -3.6            0
      -6.075        -3.45            0
      -6.075         -3.3            0
      -6.075        -3.15            0
      -6.075           -3            0
      -6.075        -2.85            0
      -6.075         -2.7            0
      -6.075        -2.55            0
      -6.075         -2.4            0
      -6.075        -2.25            0
      -6.075         -2.1            0
      -6.075        -1.95            0
      -6.075         -1.8            0
      -6.075        -1.65            0
      -6.075         -1.5            0
      -6.075        -1.35            0
      -6.075         -1.2            0
      -6.075        -1.05            0
      -6.075         -0.9            0
      -6.075        -0.75            0
      -6.075         -0.6            0
      -6.075        -0.45            0
      -6.075         -0.3            0
      -6.075        -0.15            0
      -6.075 -1.78814e-07            0
      -6.075         0.15            0
      -6.075          0.3            0
      -6.075         0.45            0
      -6.075          0.6            0
      -6.075         0.75            0
      -6.075          0.9            0
      -6.075         1.05            0
      -6.075          1.2            0
      -6.075         1.35            0
      -6.075          1.5            0
      -6.075         1.65            0
      -6.075          1.8            0
      -6.075         1.95            0
      -6.075          2.1            0
      -6.075         2.25            0
      -6.075          2.4            0
      -6.075         2.55            0
      -6.075          2.7            0
      -6.075         2.85            0
      -6.075            3            0
      -6.075         3.15            0
      -6.075          3.3            0
      -6.075         3.45            0
      -6.075          3.6            0
      -6.075         3.75            0
      -6.075          3.9            0
      -6.075         4.05            0
      -6.075          4.2            0
      -6.075         4.35            0
      -6.075          4.5            0
      -6.075         4.65            0
      -6.075          4.8            0
      -6.075         4.95            0
      -6.075          5.1            0
      -6.075         5.25            0
      -6.075          5.4            0
      -6.075         5.55            0
      -6.075          5.7            0
      -6.075         5.85            0
      -6.075            6            0
      -6.075         6.15            0
      -6.075          6.3            0
      -6.075         6.45            0
      -6.075          6.6            0
      -6.075         6.75            0
      -6.075          6.9            0
      -6.075         7.05            0
      -6.075          7.2            0
      -6.075         7.35            0

      -5.925         -7.5            0
      -5.925        -7.35            0
      -5.925         -7.2            0
      -5.925        -7.05            0
      -5.925         -6.9            0
      -5.925        -6.75            0
      -5.925         -6.6            0
      -5.925        -6.45            0
      -5.925         -6.3            0
      -5.925        -6.15            0
      -5.925           -6            0
      -5.925        -5.85            0
      -5.925         -5.7            0
      -5.925        -5.55            0
      -5.925         -5.4            0
      -5.925        -5.25            0
      -5.925         -5.1            0
      -5.925        -4.95            0
      -5.925         -4.8            0
      -5.925        -4.65            0
      -5.925         -4.5            0
      -5.925        -4.35            0
      -5.925         -4.2            0
      -5.925        -4.05            0
      -5.925         -3.9            0
      -5.925        -3.75            0
      -5.925         -3.6            0
      -5.925        -3.45            0
      -5.925         -3.3            0
      -5.925        -3.15            0
      -5.925           -3            0
      -5.925        -2.85            0
      -5.925         -2.7            0
      -5.925        -2.55            0
      -5.925         -2.4            0
      -5.925        -2.25            0
      -5.925         -2.1            0
      -5.925        -1.95            0
      -5.925         -1.8            0
      -5.925        -1.65            0
      -5.925         -1.5            0
      -5.925        -1.35            0
      -5.925         -1.2            0
      -5.925        -1.05            0
      -5.925         -0.9            0
      -5.925        -0.75            0
      -5.925         -0.6            0
      -5.925        -0.45            0
      -5.925         -0.3            0
      -5.925        -0.15            0
      -5.925 -1.78814e-07            0
      -5.925         0.15            0
      -5.925          0.3            0
      -5.925         0.45            0
      -5.925          0.6            0
      -5.925         0.75            0
      -5.925          0.9            0
      -5.925         1.05            0
      -5.925          1.2            0
      -5.925         1.35            0
      -5.925          1.5            0
      -5.925         1.65            0
      -5.925          1.8            0
      -5.925         1.95            0
      -5.925          2.1            0
      -5.925         2.25            0
      -5.925          2.4            0
      -5.925         2.55            0
      -5.925          2.7            0
      -5.925         2.85            0
      -5.925            3            0
      -5.925         3.15            0
      -5.925          3.3            0
      -5.925         3.45            0
      -5.925          3.6            0
      -5.925         3.75            0
      -5.925          3.9            0
      -5.925         4.05            0
      -5.925          4.2            0
      -5.925         4.35            0
      -5.925          4.5            0
      -5.925         4.65            0
      -5.925          4.8            0
      -5.925         4.95            0
      -5.925          5.1            0
      -5.925         5.25            0
      -5.925          5.4            0
      -5.925         5.55            0
      -5.925          5.7            0
      -5.925         5.85            0
      -5.925            6            0
      -5.925         6.15            0
      -5.925          6.3            0
      -5.925         6.45            0
      -5.925          6.6            0
      -5.925         6.75            0
      -5.925          6.9            0
      -5.925         7.05            0
      -5.925          7.2            0
      -5.925         7.35            0

      -5.775         -7.5            0
      -5.775        -7.35            0
      -5.775         -7.2            0
      -5.775        -7.05            0
      -5.775         -6.9            0
      -5.775        -6.75            0
      -5.775         -6.6            0
      -5.775        -6.45            0
      -5.775         -6.3            0
      -5.775        -6.15            0
      -5.775           -6            0
      -5.775        -5.85            0
      -5.775         -5.7            0
      -5.775        -5.55            0
      -5.775         -5.4            0
      -5.775        -5.25            0
      -5.775         -5.1            0
      -5.775        -4.95            0
      -5.775         -4.8            0
      -5.775        -4.65            0
      -5.775         -4.5            0
      -5.775        -4.35            0
      -5.775         -4.2            0
      -5.775        -4.05            0
      -5.775         -3.9            0
      -5.775        -3.75            0
      -5.775         -3.6            0
      -5.775        -3.45            0
      -5.775         -3.3            0
      -5.775        -3.15            0
      -5.775           -3            0
      -5.775        -2.85            0
      -5.775         -2.7            0
      -5.775        -2.55            0
      -5.775         -2.4            0
      -5.775        -2.25            0
      -5.775         -2.1            0
      -5.775        -1.95            0
      -5.775         -1.8            0
      -5.775        -1.65            0
      -5.775         -1.5            0
      -5.775        -1.35            0
      -5.775         -1.2            0
      -5.775        -1.05            0
      -5.775         -0.9            0
      -5.775        -0.75            0
      -5.775         -0.6            0
      -5.775        -0.45            0
      -5.775         -0.3            0
      -5.775        -0.15            0
      -5.775 -1.78814e-07            0
      -5.775         0.15            0
      -5.775          0.3            0
      -5.775         0.45            0
      -5.775          0.6            0
      -5.775         0.75            0
      -5.775          0.9            0
      -5.775         1.05            0
      -5.775          1.2            0
      -5.775         1.35            0
      -5.775          1.5            0
      -5.775         1.65            0
      -5.775          1.8            0
      -5.775         1.95            0
      -5.775          2.1            0
      -5.775         2.25            0
      -5.775          2.4            0
      -5.775         2.55            0
      -5.775          2.7            0
      -5.775         2.85            0
      -5.775            3            0
      -5.775         3.15            0
      -5.775          3.3            0
      -5.775         3.45            0
      -5.775          3.6            0
      -5.775         3.75            0
      -5.775          3.9            0
      -5.775         4.05            0
      -5.775          4.2            0
      -5.775         4.35            0
      -5.775          4.5            0
      -5.775         4.65            0
      -5.775          4.8            0
      -5.775         4.95            0
      -5.775          5.1            0
      -5.775         5.25            0
      -5.775          5.4            0
      -5.775         5.55            0
      -5.775          5.7            0
      -5.775         5.85            0
      -5.775            6            0
      -5.775         6.15            0
      -5.775          6.3            0
      -5.775         6.45            0
      -5.775          6.6            0
      -5.775         6.75            0
      -5.775          6.9            0
      -5.775         7.05            0
      -5.775          7.2            0
      -5.775         7.35            0

      -5.625         -7.5            0
      -5.625        -7.35            0
      -5.625         -7.2            0
      -5.625        -7.05            0
      -5.625         -6.9            0
      -5.625        -6.75            0
      -5.625         -6.6            0
      -5.625        -6.45            0
      -5.625         -6.3            0
      -5.625        -6.15            0
      -5.625           -6            0
      -5.625        -5.85            0
      -5.625         -5.7            0
      -5.625        -5.55            0
      -5.625         -5.4            0
      -5.625        -5.25            0
      -5.625         -5.1            0
      -5.625        -4.95            0
      -5.625         -4.8            0
      -5.625        -4.65            0
      -5.625         -4.5            0
      -5.625        -4.35            0
      -5.625         -4.2            0
      -5.625        -4.05            0
      -5.625         -3.9            0
      -5.625        -3.75            0
      -5.625         -3.6            0
      -5.625        -3.45            0
      -5.625         -3.3            0
      -5.625        -3.15            0
      -5.625           -3            0
      -5.625        -2.85            0
      -5.625         -2.7            0
      -5.625        -2.55            0
      -5.625         -2.4            0
      -5.625        -2.25            0
      -5.625         -2.1            0
      -5.625        -1.95            0
      -5.625         -1.8            0
      -5.625        -1.65            0
      -5.625         -1.5            0
      -5.625        -1.35            0
      -5.625         -1.2            0
      -5.625        -1.05            0
      -5.625         -0.9            0
      -5.625        -0.75            0
      -5.625         -0.6            0
      -5.625        -0.45            0
      -5.625         -0.3            0
      -5.625        -0.15            0
      -5.625 -1.78814e-07            0
      -5.625         0.15            0
      -5.625          0.3            0
      -5.625         0.45            0
      -5.625          0.6            0
      -5.625         0.75            0
      -5.625          0.9            0
      -5.625         1.05            0
      -5.625          1.2            0
      -5.625         1.35            0
      -5.625          1.5            0
      -5.625         1.65            0
      -5.625          1.8            0
      -5.625         1.95            0
      -5.625          2.1            0
      -5.625         2.25            0
      -5.625          2.4            0
      -5.625         2.55            0
      -5.625          2.7            0
      -5.625         2.85            0
      -5.625            3            0
      -5.625         3.15            0
      -5.625          3.3            0
      -5.625         3.45            0
      -5.625          3.6            0
      -5.625         3.75            0
      -5.625          3.9            0
      -5.625         4.05            0
      -5.625          4.2            0
      -5.625         4.35            0
      -5.625          4.5            0
      -5.625         4.65            0
      -5.625          4.8            0
      -5.625         4.95            0
      -5.625          5.1            0
      -5.625         5.25            0
      -5.625          5.4            0
      -5.625         5.55            0
      -5.625          5.7            0
      -5.625         5.85            0
      -5.625            6            0
      -5.625         6.15            0
      -5.625          6.3            0
      -5.625         6.45            0
      -5.625          6.6            0
      -5.625         6.75            0
      -5.625          6.9            0
      -5.625         7.05            0
      -5.625          7.2            0
      -5.625         7.35            0

      -5.475         -7.5            0
      -5.475        -7.35            0
      -5.475         -7.2            0
      -5.475        -7.05            0
      -5.475         -6.9            0
      -5.475        -6.75            0
      -5.475         -6.6            0
      -5.475        -6.45            0
      -5.475         -6.3            0
      -5.475        -6.15            0
      -5.475           -6            0
      -5.475        -5.85            0
      -5.475         -5.7            0
      -5.475        -5.55            0
      -5.475         -5.4            0
      -5.475        -5.25            0
      -5.475         -5.1            0
      -5.475        -4.95            0
      -5.475         -4.8            0
      -5.475        -4.65            0
      -5.475         -4.5            0
      -5.475        -4.35            0
      -5.475         -4.2            0
      -5.475        -4.05            0
      -5.475         -3.9            0
      -5.475        -3.75            0
      -5.475         -3.6            0
      -5.475        -3.45            0
      -5.475         -3.3            0
      -5.475        -3.15            0
      -5.475           -3            0
      -5.475        -2.85            0
      -5.475         -2.7            0
      -5.475        -2.55            0
      -5.475         -2.4            0
      -5.475        -2.25            0
      -5.475         -2.1            0
      -5.475        -1.95            0
      -5.475         -1.8            0
      -5.475        -1.65            0
      -5.475         -1.5            0
      -5.475        -1.35            0
      -5.475         -1.2            0
      -5.475        -1.05            0
      -5.475         -0.9            0
      -5.475        -0.75            0
      -5.475         -0.6            0
      -5.475        -0.45            0
      -5.475         -0.3            0
      -5.475        -0.15            0
      -5.475 -1.78814e-07            0
      -5.475         0.15            0
      -5.475          0.3            0
      -5.475         0.45            0
      -5.475          0.6            0
      -5.475         0.75            0
      -5.475          0.9            0
      -5.475         1.05            0
      -5.475          1.2            0
      -5.475         1.35            0
      -5.475          1.5            0
      -5.475         1.65            0
      -5.475          1.8            0
      -5.475         1.95            0
      -5.475          2.1            0
      -5.475         2.25            0
      -5.475          2.4            0
      -5.475         2.55            0
      -5.475          2.7            0
      -5.475         2.85            0
      -5.475            3            0
      -5.475         3.15            0
      -5.475          3.3            0
      -5.475         3.45            0
      -5.475          3.6            0
      -5.475         3.75            0
      -5.475          3.9            0
      -5.475         4.05            0
      -5.475          4.2            0
      -5.475         4.35            0
      -5.475          4.5            0
      -5.475         4.65            0
      -5.475          4.8            0
      -5.475         4.95            0
      -5.475          5.1            0
      -5.475         5.25            0
      -5.475          5.4            0
      -5.475         5.55            0
      -5.475          5.7            0
      -5.475         5.85            0
      -5.475            6            0
      -5.475         6.15            0
      -5.475          6.3            0
      -5.475         6.45            0
      -5.475          6.6            0
      -5.475         6.75            0
      -5.475          6.9            0
      -5.475         7.05            0
      -5.475          7.2            0
      -5.475         7.35            0

      -5.325         -7.5            0
      -5.325        -7.35            0
      -5.325         -7.2            0
      -5.325        -7.05            0
      -5.325         -6.9            0
      -5.325        -6.75            0
      -5.325         -6.6            0
      -5.325        -6.45            0
      -5.325         -6.3            0
      -5.325        -6.15            0
      -5.325           -6            0
      -5.325        -5.85            0
      -5.325         -5.7            0
      -5.325        -5.55            0
      -5.325         -5.4            0
      -5.325        -5.25            0
      -5.325         -5.1            0
      -5.325        -4.95            0
      -5.325         -4.8            0
      -5.325        -4.65            0
      -5.325         -4.5            0
      -5.325        -4.35            0
      -5.325         -4.2            0
      -5.325        -4.05            0
      -5.325         -3.9            0
      -5.325        -3.75            0
      -5.325         -3.6            0
      -5.325        -3.45            0
      -5.325         -3.3            0
      -5.325        -3.15            0
      -5.325           -3            0
      -5.325        -2.85            0
      -5.325         -2.7            0
      -5.325        -2.55            0
      -5.325         -2.4            0
      -5.325        -2.25            0
      -5.325         -2.1            0
      -5.325        -1.95            0
      -5.325         -1.8            0
      -5.325        -1.65            0
      -5.325         -1.5            0
      -5.325        -1.35            0
      -5.325         -1.2            0
      -5.325        -1.05            0
      -5.325         -0.9            0
      -5.325        -0.75            0
      -5.325         -0.6            0
      -5.325        -0.45            0
      -5.325         -0.3            0
      -5.325        -0.15            0
      -5.325 -1.78814e-07            0
      -5.325         0.15            0
      -5.325          0.3            0
      -5.325         0.45            0
      -5.325          0.6            0
      -5.325         0.75            0
      -5.325          0.9            0
      -5.325         1.05            0
      -5.325          1.2            0
      -5.325         1.35            0
      -5.325          1.5            0
      -5.325         1.65            0
      -5.325          1.8            0
      -5.325         1.95            0
      -5.325          2.1            0
      -5.325         2.25            0
      -5.325          2.4            0
      -5.325         2.55            0
      -5.325          2.7            0
      -5.325         2.85            0
      -5.325            3            0
      -5.325         3.15            0
      -5.325          3.3            0
      -5.325         3.45            0
      -5.325          3.6            0
      -5.325         3.75            0
      -5.325          3.9            0
      -5.325         4.05            0
      -5.325          4.2            0
      -5.325         4.35            0
      -5.325          4.5            0
      -5.325         4.65            0
      -5.325          4.8            0
      -5.325         4.95            0
      -5.325          5.1            0
      -5.325         5.25            0
      -5.325          5.4            0
      -5.325         5.55            0
      -5.325          5.7            0
      -5.325         5.85            0
      -5.325            6            0
      -5.325         6.15            0
      -5.325          6.3            0
      -5.325         6.45            0
      -5.325          6.6            0
      -5.325         6.75            0
      -5.325          6.9            0
      -5.325         7.05            0
      -5.325          7.2            0
      -5.325         7.35            0

      -5.175         -7.5            0
      -5.175        -7.35            0
      -5.175         -7.2            0
      -5.175        -7.05            0
      -5.175         -6.9            0
      -5.175        -6.75            0
      -5.175         -6.6            0
      -5.175        -6.45            0
      -5.175         -6.3            0
      -5.175        -6.15            0
      -5.175           -6            0
      -5.175        -5.85            0
      -5.175         -5.7            0
      -5.175        -5.55            0
      -5.175         -5.4            0
      -5.175        -5.25            0
      -5.175         -5.1            0
      -5.175        -4.95            0
      -5.175         -4.8            0
      -5.175        -4.65            0
      -5.175         -4.5            0
      -5.175        -4.35            0
      -5.175         -4.2            0
      -5.175        -4.05            0
      -5.175         -3.9            0
      -5.175        -3.75            0
      -5.175         -3.6            0
      -5.175        -3.45            0
      -5.175         -3.3            0
      -5.175        -3.15            0
      -5.175           -3            0
      -5.175        -2.85            0
      -5.175         -2.7            0
      -5.175        -2.55            0
      -5.175         -2.4            0
      -5.175        -2.25            0
      -5.175         -2.1            0
      -5.175        -1.95            0
      -5.175         -1.8            0
      -5.175        -1.65            0
      -5.175         -1.5            0
      -5.175        -1.35            0
      -5.175         -1.2            0
      -5.175        -1.05            0
      -5.175         -0.9            0
      -5.175        -0.75            0
      -5.175         -0.6            0
      -5.175        -0.45            0
      -5.175         -0.3            0
      -5.175        -0.15            0
      -5.175 -1.78814e-07            0
      -5.175         0.15            0
      -5.175          0.3            0
      -5.175         0.45            0
      -5.175          0.6            0
      -5.175         0.75            0
      -5.175          0.9            0
      -5.175         1.05            0
      -5.175          1.2            0
      -5.175         1.35            0
      -5.175          1.5            0
      -5.175         1.65            0
      -5.175          1.8            0
      -5.175         1.95            0
      -5.175          2.1            0
      -5.175         2.25            0
      -5.175          2.4            0
      -5.175         2.55            0
      -5.175          2.7            0
      -5.175         2.85            0
      -5.175            3            0
      -5.175         3.15            0
      -5.175          3.3            0
      -5.175         3.45            0
      -5.175          3.6            0
      -5.175         3.75            0
      -5.175          3.9            0
      -5.175         4.05            0
      -5.175          4.2            0
      -5.175         4.35            0
      -5.175          4.5            0
      -5.175         4.65            0
      -5.175          4.8            0
      -5.175         4.95            0
      -5.175          5.1            0
      -5.175         5.25            0
      -5.175          5.4            0
      -5.175         5.55            0
      -5.175          5.7            0
      -5.175         5.85            0
      -5.175            6            0
      -5.175         6.15            0
      -5.175          6.3            0
      -5.175         6.45            0
      -5.175          6.6            0
      -5.175         6.75            0
      -5.175          6.9            0
      -5.175         7.05            0
      -5.175          7.2            0
      -5.175         7.35            0

      -5.025         -7.5            0
      -5.025        -7.35            0
      -5.025         -7.2            0
      -5.025        -7.05            0
      -5.025         -6.9            0
      -5.025        -6.75            0
      -5.025         -6.6            0
      -5.025        -6.45            0
      -5.025         -6.3            0
      -5.025        -6.15            0
      -5.025           -6            0
      -5.025        -5.85            0
      -5.025         -5.7            0
      -5.025        -5.55            0
      -5.025         -5.4            0
      -5.025        -5.25            0
      -5.025         -5.1            0
      -5.025        -4.95            0
      -5.025         -4.8            0
      -5.025        -4.65            0
      -5.025         -4.5            0
      -5.025        -4.35            0
      -5.025         -4.2            0
      -5.025        -4.05            0
      -5.025         -3.9            0
      -5.025        -3.75            0
      -5.025         -3.6            0
      -5.025        -3.45            0
      -5.025         -3.3            0
      -5.025        -3.15            0
      -5.025           -3            0
      -5.025        -2.85            0
      -5.025         -2.7            0
      -5.025        -2.55            0
      -5.025         -2.4            0
      -5.025        -2.25            0
      -5.025         -2.1            0
      -5.025        -1.95            0
      -5.025         -1.8            0
      -5.025        -1.65            0
      -5.025         -1.5            0
      -5.025        -1.35            0
      -5.025         -1.2            0
      -5.025        -1.05            0
      -5.025         -0.9            0
      -5.025        -0.75            0
      -5.025         -0.6            0
      -5.025        -0.45            0
      -5.025         -0.3            0
      -5.025        -0.15            0
      -5.025 -1.78814e-07            0
      -5.025         0.15            0
      -5.025          0.3            0
      -5.025         0.45            0
      -5.025          0.6            0
      -5.025         0.75            0
      -5.025          0.9            0
      -5.025         1.05            0
      -5.025          1.2            0
      -5.025         1.35            0
      -5.025          1.5            0
      -5.025         1.65            0
      -5.025          1.8            0
      -5.025         1.95            0
      -5.025          2.1            0
      -5.025         2.25            0
      -5.025          2.4            0
      -5.025         2.55            0
      -5.025          2.7            0
      -5.025         2.85            0
      -5.025            3            0
      -5.025         3.15            0
      -5.025          3.3            0
      -5.025         3.45            0
      -5.025          3.6            0
      -5.025         3.75            0
      -5.025          3.9            0
      -5.025         4.05            0
      -5.025          4.2            0
      -5.025         4.35            0
      -5.025          4.5            0
      -5.025         4.65            0
      -5.025          4.8            0
      -5.025         4.95            0
      -5.025          5.1            0
      -5.025         5.25            0
      -5.025          5.4            0
      -5.025         5.55            0
      -5.025          5.7            0
      -5.025         5.85            0
      -5.025            6            0
      -5.025         6.15            0
      -5.025          6.3            0
      -5.025         6.45            0
      -5.025          6.6            0
      -5.025         6.75            0
      -5.025          6.9            0
      -5.025         7.05            0
      -5.025          7.2            0
      -5.025         7.35            0

      -4.875         -7.5            0
      -4.875        -7.35            0
      -4.875         -7.2            0
      -4.875        -7.05            0
      -4.875         -6.9            0
      -4.875        -6.75            0
      -4.875         -6.6            0
      -4.875        -6.45            0
      -4.875         -6.3            0
      -4.875        -6.15            0
      -4.875           -6            0
      -4.875        -5.85            0
      -4.875         -5.7            0
      -4.875        -5.55            0
      -4.875         -5.4            0
      -4.875        -5.25            0
      -4.875         -5.1            0
      -4.875        -4.95            0
      -4.875         -4.8            0
      -4.875        -4.65            0
      -4.875         -4.5            0
      -4.875        -4.35            0
      -4.875         -4.2            0
      -4.875        -4.05            0
      -4.875         -3.9            0
      -4.875        -3.75            0
      -4.875         -3.6            0
      -4.875        -3.45            0
      -4.875         -3.3            0
      -4.875        -3.15            0
      -4.875           -3            0
      -4.875        -2.85            0
      -4.875         -2.7            0
      -4.875        -2.55            0
      -4.875         -2.4            0
      -4.875        -2.25            0
      -4.875         -2.1            0
      -4.875        -1.95            0
      -4.875         -1.8            0
      -4.875        -1.65            0
      -4.875         -1.5            0
      -4.875        -1.35            0
      -4.875         -1.2            0
      -4.875        -1.05            0
      -4.875         -0.9            0
      -4.875        -0.75            0
      -4.875         -0.6            0
      -4.875        -0.45            0
      -4.875         -0.3            0
      -4.875        -0.15            0
      -4.875 -1.78814e-07            0
      -4.875         0.15            0
      -4.875          0.3            0
      -4.875         0.45            0
      -4.875          0.6            0
      -4.875         0.75            0
      -4.875          0.9            0
      -4.875         1.05            0
      -4.875          1.2            0
      -4.875         1.35            0
      -4.875          1.5            0
      -4.875         1.65            0
      -4.875          1.8            0
      -4.875         1.95            0
      -4.875          2.1            0
      -4.875         2.25            0
      -4.875          2.4            0
      -4.875         2.55            0
      -4.875          2.7            0
      -4.875         2.85            0
      -4.875            3            0
      -4.875         3.15            0
      -4.875          3.3            0
      -4.875         3.45            0
      -4.875          3.6            0
      -4.875         3.75            0
      -4.875          3.9            0
      -4.875         4.05            0
      -4.875          4.2            0
      -4.875         4.35            0
      -4.875          4.5            0
      -4.875         4.65            0
      -4.875          4.8            0
      -4.875         4.95            0
      -4.875          5.1            0
      -4.875         5.25            0
      -4.875          5.4            0
      -4.875         5.55            0
      -4.875          5.7            0
      -4.875         5.85            0
      -4.875            6            0
      -4.875         6.15            0
      -4.875          6.3            0
      -4.875         6.45            0
      -4.875          6.6            0
      -4.875         6.75            0
      -4.875          6.9            0
      -4.875         7.05            0
      -4.875          7.2            0
      -4.875         7.35            0

      -4.725         -7.5            0
      -4.725        -7.35            0
      -4.725         -7.2            0
      -4.725        -7.05            0
      -4.725         -6.9            0
      -4.725        -6.75            0
      -4.725         -6.6            0
      -4.725        -6.45            0
      -4.725         -6.3            0
      -4.725        -6.15            0
      -4.725           -6            0
      -4.725        -5.85            0
      -4.725         -5.7            0
      -4.725        -5.55            0
      -4.725         -5.4            0
      -4.725        -5.25            0
      -4.725         -5.1            0
      -4.725        -4.95            0
      -4.725         -4.8            0
      -4.725        -4.65            0
      -4.725         -4.5            0
      -4.725        -4.35            0
      -4.725         -4.2            0
      -4.725        -4.05            0
      -4.725         -3.9            0
      -4.725        -3.75            0
      -4.725         -3.6            0
      -4.725        -3.45            0
      -4.725         -3.3            0
      -4.725        -3.15            0
      -4.725           -3            0
      -4.725        -2.85            0
      -4.725         -2.7            0
      -4.725        -2.55            0
      -4.725         -2.4            0
      -4.725        -2.25            0
      -4.725         -2.1            0
      -4.725        -1.95            0
      -4.725         -1.8            0
      -4.725        -1.65            0
      -4.725         -1.5            0
      -4.725        -1.35            0
      -4.725         -1.2            0
      -4.725        -1.05            0
      -4.725         -0.9            0
      -4.725        -0.75            0
      -4.725         -0.6            0
      -4.725        -0.45            0
      -4.725         -0.3            0
      -4.725        -0.15            0
      -4.725 -1.78814e-07            0
      -4.725         0.15            0
      -4.725          0.3            0
      -4.725         0.45            0
      -4.725          0.6            0
      -4.725         0.75            0
      -4.725          0.9            0
      -4.725         1.05            0
      -4.725          1.2            0
      -4.725         1.35            0
      -4.725          1.5            0
      -4.725         1.65            0
      -4.725          1.8            0
      -4.725         1.95            0
      -4.725          2.1            0
      -4.725         2.25            0
      -4.725          2.4            0
      -4.725         2.55            0
      -4.725          2.7            0
      -4.725         2.85            0
      -4.725            3            0
      -4.725         3.15            0
      -4.725          3.3            0
      -4.725         3.45            0
      -4.725          3.6            0
      -4.725         3.75            0
      -4.725          3.9            0
      -4.725         4.05            0
      -4.725          4.2            0
      -4.725         4.35            0
      -4.725          4.5            0
      -4.725         4.65            0
      -4.725          4.8            0
      -4.725         4.95            0
      -4.725          5.1            0
      -4.725         5.25            0
      -4.725          5.4            0
      -4.725         5.55            0
      -4.725          5.7            0
      -4.725         5.85            0
      -4.725            6            0
      -4.725         6.15            0
      -4.725          6.3            0
      -4.725         6.45            0
      -4.725          6.6            0
      -4.725         6.75            0
      -4.725          6.9            0
      -4.725         7.05            0
      -4.725          7.2            0
      -4.725         7.35            0

      -4.575         -7.5            0
      -4.575        -7.35            0
      -4.575         -7.2            0
      -4.575        -7.05            0
      -4.575         -6.9            0
      -4.575        -6.75            0
      -4.575         -6.6            0
      -4.575        -6.45            0
      -4.575         -6.3            0
      -4.575        -6.15            0
      -4.575           -6            0
      -4.575        -5.85            0
      -4.575         -5.7            0
      -4.575        -5.55            0
      -4.575         -5.4            0
      -4.575        -5.25            0
      -4.575         -5.1            0
      -4.575        -4.95            0
      -4.575         -4.8            0
      -4.575        -4.65            0
      -4.575         -4.5            0
      -4.575        -4.35            0
      -4.575         -4.2            0
      -4.575        -4.05            0
      -4.575         -3.9            0
      -4.575        -3.75            0
      -4.575         -3.6            0
      -4.575        -3.45            0
      -4.575         -3.3            0
      -4.575        -3.15            0
      -4.575           -3            0
      -4.575        -2.85            0
      -4.575         -2.7            0
      -4.575        -2.55            0
      -4.575         -2.4            0
      -4.575        -2.25            0
      -4.575         -2.1            0
      -4.575        -1.95            0
      -4.575         -1.8            0
      -4.575        -1.65            0
      -4.575         -1.5            0
      -4.575        -1.35            0
      -4.575         -1.2            0
      -4.575        -1.05            0
      -4.575         -0.9            0
      -4.575        -0.75            0
      -4.575         -0.6            0
      -4.575        -0.45            0
      -4.575         -0.3            0
      -4.575        -0.15            0
      -4.575 -1.78814e-07            0
      -4.575         0.15            0
      -4.575          0.3            0
      -4.575         0.45            0
      -4.575          0.6            0
      -4.575         0.75            0
      -4.575          0.9            0
      -4.575         1.05            0
      -4.575          1.2            0
      -4.575         1.35            0
      -4.575          1.5            0
      -4.575         1.65            0
      -4.575          1.8            0
      -4.575         1.95            0
      -4.575          2.1            0
      -4.575         2.25            0
      -4.575          2.4            0
      -4.575         2.55            0
      -4.575          2.7            0
      -4.575         2.85            0
      -4.575            3            0
      -4.575         3.15            0
      -4.575          3.3            0
      -4.575         3.45            0
      -4.575          3.6            0
      -4.575         3.75            0
      -4.575          3.9            0
      -4.575         4.05            0
      -4.575          4.2            0
      -4.575         4.35            0
      -4.575          4.5            0
      -4.575         4.65            0
      -4.575          4.8            0
      -4.575         4.95            0
      -4.575          5.1            0
      -4.575         5.25            0
      -4.575          5.4            0
      -4.575         5.55            0
      -4.575          5.7            0
      -4.575         5.85            0
      -4.575            6            0
      -4.575         6.15            0
      -4.575          6.3            0
      -4.575         6.45            0
      -4.575          6.6            0
      -4.575         6.75            0
      -4.575          6.9            0
      -4.575         7.05            0
      -4.575          7.2            0
      -4.575         7.35            0

      -4.425         -7.5            0
      -4.425        -7.35            0
      -4.425         -7.2            0
      -4.425        -7.05            0
      -4.425         -6.9            0
      -4.425        -6.75            0
      -4.425         -6.6            0
      -4.425        -6.45            0
      -4.425         -6.3            0
      -4.425        -6.15            0
      -4.425           -6            0
      -4.425        -5.85            0
      -4.425         -5.7            0
      -4.425        -5.55    0.0215007
      -4.425         -5.4            0
      -4.425        -5.25    0.0215007
      -4.425         -5.1     0.107503
      -4.425        -4.95     0.236508
      -4.425         -4.8     0.688022
      -4.425        -4.65      1.03203
      -4.425         -4.5     0.989032
      -4.425        -4.35      1.05353
      -4.425         -4.2      1.39755
      -4.425        -4.05      1.41905
      -4.425         -3.9      1.26854
      -4.425        -3.75      1.41905
      -4.425         -3.6      1.37604
      -4.425        -3.45      1.61255
      -4.425         -3.3      1.84906
      -4.425        -3.15      1.18254
      -4.425           -3      1.11804
      -4.425        -2.85      1.09654
      -4.425         -2.7     0.946031
      -4.425        -2.55     0.903029
      -4.425         -2.4     0.860028
      -4.425        -2.25      1.29004
      -4.425         -2.1      1.48355
      -4.425        -1.95      1.37604
      -4.425         -1.8      1.63405
      -4.425        -1.65      1.52655
      -4.425         -1.5      1.56955
      -4.425        -1.35      1.46205
      -4.425         -1.2      2.04257
      -4.425        -1.05      2.04257
      -4.425         -0.9      1.91356
      -4.425        -0.75      1.78456
      -4.425         -0.6      1.26854
      -4.425        -0.45      1.13954
      -4.425         -0.3     0.688022
      -4.425        -0.15     0.344011
      -4.425 -1.78814e-07     0.387013
      -4.425         0.15     0.838527
      -4.425          0.3      1.46205
      -4.425         0.45      1.89206
      -4.425          0.6      1.95656
      -4.425         0.75      1.84906
      -4.425          0.9      2.21457
      -4.425         1.05      2.21457
      -4.425          1.2      2.25757
      -4.425         1.35      2.30057
      -4.425          1.5      1.99956
      -4.425         1.65      2.42958
      -4.425          1.8      1.99956
      -4.425         1.95      1.80606
      -4.425          2.1      1.37604
      -4.425         2.25      1.31154
      -4.425          2.4     0.860028
      -4.425         2.55      1.03203
      -4.425          2.7     0.881529
      -4.425         2.85      1.09654
      -4.425            3      1.22554
      -4.425         3.15      1.56955
      -4.425          3.3      1.46205
      -4.425         3.45      1.39755
      -4.425          3.6      1.24704
      -4.425         3.75      1.44055
      -4.425          3.9      1.44055
      -4.425         4.05      1.37604
      -4.425          4.2      1.16104
      -4.425         4.35     0.967531
      -4.425          4.5     0.645021
      -4.425         4.65     0.752524
      -4.425          4.8     0.258008
      -4.425         4.95    0.0860028
      -4.425          5.1    0.0215007
      -4.425         5.25            0
      -4.425          5.4            0
      -4.425         5.55            0
      -4.425          5.7            0
      -4.425         5.85            0
      -4.425            6            0
      -4.425         6.15            0
      -4.425          6.3            0
      -4.425         6.45            0
      -4.425          6.6            0
      -4.425         6.75            0
      -4.425          6.9            0
      -4.425         7.05            0
      -4.425          7.2            0
      -4.425         7.35            0

      -4.275         -7.5            0
      -4.275        -7.35            0
      -4.275         -7.2            0
      -4.275        -7.05            0
      -4.275         -6.9            0
      -4.275        -6.75            0
      -4.275         -6.6            0
      -4.275        -6.45            0
      -4.275         -6.3            0
      -4.275        -6.15            0
      -4.275           -6            0
      -4.275        -5.85            0
      -4.275         -5.7            0
      -4.275        -5.55            0
      -4.275         -5.4     0.289317
      -4.275        -5.25      0.82344
      -4.275         -5.1      1.80267
      -4.275        -4.95      3.09346
      -4.275         -4.8      5.54153
      -4.275        -4.65       8.8798
      -4.275         -4.5      11.1721
      -4.275        -4.35      12.3961
      -4.275         -4.2      15.6231
      -4.275        -4.05      15.8457
      -4.275         -3.9      15.2003
      -4.275        -3.75      15.7121
      -4.275         -3.6       15.267
      -4.275        -3.45      15.1558
      -4.275         -3.3      16.0237
      -4.275        -3.15      14.4658
      -4.275           -3      14.5104
      -4.275        -2.85      13.0193
      -4.275         -2.7      11.1053
      -4.275        -2.55      10.8605
      -4.275         -2.4      11.0608
      -4.275        -2.25      12.6409
      -4.275         -2.1      17.4925
      -4.275        -1.95      17.4258
      -4.275         -1.8      19.5178
      -4.275        -1.65      21.0311
      -4.275         -1.5      20.8753
      -4.275        -1.35      21.0089
      -4.275         -1.2      21.9881
      -4.275        -1.05      21.1201
      -4.275         -0.9      21.7433
      -4.275        -0.75      19.5178
      -4.275         -0.6      16.6691
      -4.275        -0.45      13.7982
      -4.275         -0.3      8.30117
      -4.275        -0.15      4.62907
      -4.275 -1.78814e-07      4.98515
      -4.275         0.15      9.81452
      -4.275          0.3      16.7804
      -4.275         0.45      19.9184
      -4.275          0.6      21.0979
      -4.275         0.75      25.2596
      -4.275          0.9      24.6142
      -4.275         1.05      24.1246
      -4.275          1.2      25.6602
      -4.275         1.35      25.5044
      -4.275          1.5       24.948
      -4.275         1.65      25.5489
      -4.275          1.8       24.681
      -4.275         1.95      21.3204
      -4.275          2.1      19.6068
      -4.275         2.25      15.1558
      -4.275          2.4      12.4184
      -4.275         2.55       11.862
      -4.275          2.7      12.7967
      -4.275         2.85      13.3531
      -4.275            3      16.5578
      -4.275         3.15      16.9807
      -4.275          3.3      17.4925
      -4.275         3.45      18.0044
      -4.275          3.6      18.7833
      -4.275         3.75       16.135
      -4.275          3.9      15.9124
      -4.275         4.05      15.1335
      -4.275          4.2      13.0415
      -4.275         4.35      10.5489
      -4.275          4.5      9.16912
      -4.275         4.65      6.89909
      -4.275          4.8      4.09495
      -4.275         4.95      1.86943
      -4.275          5.1     0.912461
      -4.275         5.25     0.267062
      -4.275          5.4     0.111276
      -4.275         5.55    0.0222551
      -4.275          5.7            0
      -4.275         5.85            0
      -4.275            6            0
      -4.275         6.15            0
      -4.275          6.3            0
      -4.275         6.45            0
      -4.275          6.6            0
      -4.275         6.75            0
      -4.275          6.9            0
      -4.275         7.05            0
      -4.275          7.2            0
      -4.275         7.35            0

      -4.125         -7.5            0
      -4.125        -7.35            0
      -4.125         -7.2            0
      -4.125        -7.05            0
      -4.125         -6.9            0
      -4.125        -6.75            0
      -4.125         -6.6            0
      -4.125        -6.45            0
      -4.125         -6.3            0
      -4.125        -6.15            0
      -4.125           -6            0
      -4.125        -5.85            0
      -4.125         -5.7    0.0230644
      -4.125        -5.55     0.138386
      -4.125         -5.4     0.553545
      -4.125        -5.25      1.47612
      -4.125         -5.1       3.3674
      -4.125        -4.95       7.4498
      -4.125         -4.8      12.7546
      -4.125        -4.65      20.5504
      -4.125         -4.5      24.2868
      -4.125        -4.35      27.6311
      -4.125         -4.2      33.0513
      -4.125        -4.05      34.9656
      -4.125         -3.9      33.2358
      -4.125        -3.75       36.165
      -4.125         -3.6      35.9574
      -4.125        -3.45      35.7959
      -4.125         -3.3      35.9343
      -4.125        -3.15      33.8816
      -4.125           -3      31.9211
      -4.125        -2.85      29.4532
      -4.125         -2.7      24.3329
      -4.125        -2.55      24.4021
      -4.125         -2.4      26.5932
      -4.125        -2.25      29.0842
      -4.125         -2.1      35.3808
      -4.125        -1.95      37.9409
      -4.125         -1.8      43.5456
      -4.125        -1.65      41.5159
      -4.125         -1.5      41.4236
      -4.125        -1.35      45.9212
      -4.125         -1.2      42.5769
      -4.125        -1.05      42.7383
      -4.125         -0.9      41.8849
      -4.125        -0.75      38.6328
      -4.125         -0.6      34.7811
      -4.125        -0.45      31.4368
      -4.125         -0.3      17.0446
      -4.125        -0.15       11.117
      -4.125 -1.78814e-07      10.6557
      -4.125         0.15      22.1649
      -4.125          0.3        36.88
      -4.125         0.45      42.7614
      -4.125          0.6      48.8504
      -4.125         0.75      55.4007
      -4.125          0.9      55.4237
      -4.125         1.05      53.0481
      -4.125          1.2      57.2227
      -4.125         1.35      55.8619
      -4.125          1.5      53.6708
      -4.125         1.65      54.2936
      -4.125          1.8      52.9789
      -4.125         1.95      46.0826
      -4.125          2.1      40.9854
      -4.125         2.25      33.0974
      -4.125          2.4      28.5768
      -4.125         2.55      27.4927
      -4.125          2.7      28.5768
      -4.125         2.85      34.3198
      -4.125            3      36.7185
      -4.125         3.15      38.8866
      -4.125          3.3      41.2622
      -4.125         3.45      40.3396
      -4.125          3.6      39.8322
      -4.125         3.75      38.2638
      -4.125          3.9      35.9113
      -4.125         4.05      34.4813
      -4.125          4.2      28.2769
      -4.125         4.35      26.0858
      -4.125          4.5      21.2423
      -4.125         4.65      14.1385
      -4.125          4.8      8.23399
      -4.125         4.95      4.91271
      -4.125          5.1      1.98354
      -4.125         5.25     0.484352
      -4.125          5.4    0.0922575
      -4.125         5.55            0
      -4.125          5.7            0
      -4.125         5.85            0
      -4.125            6            0
      -4.125         6.15            0
      -4.125          6.3            0
      -4.125         6.45            0
      -4.125          6.6            0
      -4.125         6.75            0
      -4.125          6.9            0
      -4.125         7.05            0
      -4.125          7.2            0
      -4.125         7.35            0

      -3.975         -7.5            0
      -3.975        -7.35            0
      -3.975         -7.2            0
      -3.975        -7.05            0
      -3.975         -6.9            0
      -3.975        -6.75            0
      -3.975         -6.6            0
      -3.975        -6.45            0
      -3.975         -6.3            0
      -3.975        -6.15            0
      -3.975           -6            0
      -3.975        -5.85            0
      -3.975         -5.7    0.0239347
      -3.975        -5.55     0.191478
      -3.975         -5.4     0.622303
      -3.975        -5.25      2.84823
      -3.975         -5.1      6.10336
      -3.975        -4.95       10.651
      -3.975         -4.8      21.0865
      -3.975        -4.65      32.3598
      -3.975         -4.5      40.9523
      -3.975        -4.35      46.7445
      -3.975         -4.2      53.2548
      -3.975        -4.05      56.8211
      -3.975         -3.9      55.0738
      -3.975        -3.75      62.3979
      -3.975         -3.6      60.9139
      -3.975        -3.45      59.0949
      -3.975         -3.3      59.8847
      -3.975        -3.15      58.1375
      -3.975           -3         52.8
      -3.975        -2.85      44.6862
      -3.975         -2.7      43.0586
      -3.975        -2.55      39.1094
      -3.975         -2.4      41.4789
      -3.975        -2.25      49.6885
      -3.975         -2.1      56.5817
      -3.975        -1.95       63.092
      -3.975         -1.8      65.8205
      -3.975        -1.65      66.9694
      -3.975         -1.5      68.3337
      -3.975        -1.35      71.5409
      -3.975         -1.2      63.4749
      -3.975        -1.05      67.3763
      -3.975         -0.9      70.2006
      -3.975        -0.75      59.6454
      -3.975         -0.6      54.0446
      -3.975        -0.45       51.723
      -3.975         -0.3      31.5221
      -3.975        -0.15      17.7356
      -3.975 -1.78814e-07      20.4163
      -3.975         0.15      36.7638
      -3.975          0.3      61.2251
      -3.975         0.45      68.7406
      -3.975          0.6      74.5567
      -3.975         0.75      91.2871
      -3.975          0.9      86.7874
      -3.975         1.05      82.1919
      -3.975          1.2      88.6782
      -3.975         1.35      86.5959
      -3.975          1.5      86.0454
      -3.975         1.65      87.7926
      -3.975          1.8       79.583
      -3.975         1.95      75.7056
      -3.975          2.1      63.8339
      -3.975         2.25      52.3692
      -3.975          2.4       45.835
      -3.975         2.55      43.9202
      -3.975          2.7      47.2472
      -3.975         2.85      53.7096
      -3.975            3      57.9699
      -3.975         3.15      63.9297
      -3.975          3.3      66.0599
      -3.975         3.45      67.0651
      -3.975          3.6      67.9986
      -3.975         3.75      61.2729
      -3.975          3.9      58.3768
      -3.975         4.05      57.8742
      -3.975          4.2      48.3242
      -3.975         4.35      40.8805
      -3.975          4.5      35.7585
      -3.975         4.65      23.2167
      -3.975          4.8      13.1641
      -3.975         4.95       6.8932
      -3.975          5.1       3.4466
      -3.975         5.25      1.00526
      -3.975          5.4     0.119674
      -3.975         5.55    0.0718042
      -3.975          5.7            0
      -3.975         5.85            0
      -3.975            6            0
      -3.975         6.15            0
      -3.975          6.3            0
      -3.975         6.45            0
      -3.975          6.6            0
      -3.975         6.75            0
      -3.975          6.9            0
      -3.975         7.05            0
      -3.975          7.2            0
      -3.975         7.35            0

      -3.825         -7.5            0
      -3.825        -7.35            0
      -3.825         -7.2            0
      -3.825        -7.05            0
      -3.825         -6.9            0
      -3.825        -6.75            0
      -3.825         -6.6            0
      -3.825        -6.45            0
      -3.825         -6.3            0
      -3.825        -6.15            0
      -3.825           -6            0
      -3.825        -5.85            0
      -3.825         -5.7    0.0248734
      -3.825        -5.55     0.323354
      -3.825         -5.4      1.39291
      -3.825        -5.25      3.78075
      -3.825         -5.1      8.23308
      -3.825        -4.95      17.3119
      -3.825         -4.8      30.9425
      -3.825        -4.65      48.7767
      -3.825         -4.5      61.9844
      -3.825        -4.35      68.3022
      -3.825         -4.2      79.4953
      -3.825        -4.05      82.3059
      -3.825         -3.9      85.0171
      -3.825        -3.75      90.6385
      -3.825         -3.6      91.2106
      -3.825        -3.45      89.4446
      -3.825         -3.3      88.1761
      -3.825        -3.15      83.7486
      -3.825           -3      76.3115
      -3.825        -2.85      68.4764
      -3.825         -2.7      60.8402
      -3.825        -2.55      55.9153
      -3.825         -2.4      59.1488
      -3.825        -2.25      69.0236
      -3.825         -2.1      77.6049
      -3.825        -1.95      87.1811
      -3.825         -1.8      93.6979
      -3.825        -1.65      94.3944
      -3.825         -1.5      95.6878
      -3.825        -1.35      102.031
      -3.825         -1.2      91.0862
      -3.825        -1.05      90.9619
      -3.825         -0.9      98.6477
      -3.825        -0.75      82.9775
      -3.825         -0.6      76.6348
      -3.825        -0.45      69.4215
      -3.825         -0.3      41.5883
      -3.825        -0.15      24.1769
      -3.825 -1.78814e-07      25.2465
      -3.825         0.15      46.2147
      -3.825          0.3      82.9527
      -3.825         0.45      98.5234
      -3.825          0.6      104.592
      -3.825         0.75      122.999
      -3.825          0.9       119.84
      -3.825         1.05      115.288
      -3.825          1.2      123.919
      -3.825         1.35      116.581
      -3.825          1.5      117.402
      -3.825         1.65      122.103
      -3.825          1.8      111.035
      -3.825         1.95      102.528
      -3.825          2.1      88.3253
      -3.825         2.25      73.9982
      -3.825          2.4      66.7104
      -3.825         2.55      64.1733
      -3.825          2.7      69.0733
      -3.825         2.85      78.0277
      -3.825            3       82.679
      -3.825         3.15      90.5639
      -3.825          3.3       93.101
      -3.825         3.45      96.7076
      -3.825          3.6      95.3396
      -3.825         3.75      87.8278
      -3.825          3.9      84.7933
      -3.825         4.05      83.5247
      -3.825          4.2      68.9241
      -3.825         4.35      59.8702
      -3.825          4.5      50.4432
      -3.825         4.65      34.3252
      -3.825          4.8      20.0728
      -3.825         4.95      9.50162
      -3.825          5.1      3.78075
      -3.825         5.25      1.44265
      -3.825          5.4     0.323354
      -3.825         5.55    0.0746201
      -3.825          5.7            0
      -3.825         5.85            0
      -3.825            6            0
      -3.825         6.15            0
      -3.825          6.3            0
      -3.825         6.45            0
      -3.825          6.6            0
      -3.825         6.75            0
      -3.825          6.9            0
      -3.825         7.05            0
      -3.825          7.2            0
      -3.825         7.35            0

      -3.675         -7.5            0
      -3.675        -7.35            0
      -3.675         -7.2            0
      -3.675        -7.05            0
      -3.675         -6.9            0
      -3.675        -6.75            0
      -3.675         -6.6            0
      -3.675        -6.45            0
      -3.675         -6.3            0
      -3.675        -6.15            0
      -3.675           -6            0
      -3.675        -5.85            0
      -3.675         -5.7    0.0517772
      -3.675        -5.55     0.388329
      -3.675         -5.4      1.70865
      -3.675        -5.25      4.63406
      -3.675         -5.1      11.5981
      -3.675        -4.95      24.5683
      -3.675         -4.8      44.9167
      -3.675        -4.65      71.6596
      -3.675         -4.5      84.7593
      -3.675        -4.35       99.464
      -3.675         -4.2      111.968
      -3.675        -4.05      116.395
      -3.675         -3.9      123.825
      -3.675        -3.75      129.831
      -3.675         -3.6      126.776
      -3.675        -3.45      130.737
      -3.675         -3.3      128.019
      -3.675        -3.15      117.741
      -3.675           -3      108.214
      -3.675        -2.85      93.3284
      -3.675         -2.7      80.8242
      -3.675        -2.55      79.8663
      -3.675         -2.4      80.9536
      -3.675        -2.25      93.0695
      -3.675         -2.1      112.745
      -3.675        -1.95      114.712
      -3.675         -1.8      128.459
      -3.675        -1.65      129.132
      -3.675         -1.5      128.097
      -3.675        -1.35      133.559
      -3.675         -1.2      125.378
      -3.675        -1.05      123.023
      -3.675         -0.9      134.621
      -3.675        -0.75      116.395
      -3.675         -0.6      107.049
      -3.675        -0.45      92.8106
      -3.675         -0.3      57.2397
      -3.675        -0.15      33.1115
      -3.675 -1.78814e-07       33.707
      -3.675         0.15      63.5565
      -3.675          0.3      106.299
      -3.675         0.45      128.718
      -3.675          0.6      135.138
      -3.675         0.75      160.872
      -3.675          0.9      156.574
      -3.675         1.05      149.455
      -3.675          1.2      164.522
      -3.675         1.35       159.06
      -3.675          1.5       155.59
      -3.675         1.65      157.739
      -3.675          1.8      144.717
      -3.675         1.95      137.598
      -3.675          2.1      118.389
      -3.675         2.25      97.7036
      -3.675          2.4      89.1344
      -3.675         2.55      85.0699
      -3.675          2.7      89.5746
      -3.675         2.85      102.027
      -3.675            3      113.133
      -3.675         3.15      120.977
      -3.675          3.3      125.275
      -3.675         3.45      123.023
      -3.675          3.6      124.162
      -3.675         3.75      117.897
      -3.675          3.9      112.615
      -3.675         4.05      109.328
      -3.675          4.2       97.134
      -3.675         4.35      84.4486
      -3.675          4.5      70.7018
      -3.675         4.65      45.9264
      -3.675          4.8      27.3125
      -3.675         4.95      12.4524
      -3.675          5.1      5.59194
      -3.675         5.25      2.14875
      -3.675          5.4     0.569549
      -3.675         5.55    0.0776658
      -3.675          5.7            0
      -3.675         5.85            0
      -3.675            6            0
      -3.675         6.15            0
      -3.675          6.3            0
      -3.675         6.45            0
      -3.675          6.6            0
      -3.675         6.75            0
      -3.675          6.9            0
      -3.675         7.05            0
      -3.675          7.2            0
      -3.675         7.35            0

      -3.525         -7.5            0
      -3.525        -7.35            0
      -3.525         -7.2            0
      -3.525        -7.05            0
      -3.525         -6.9            0
      -3.525        -6.75            0
      -3.525         -6.6            0
      -3.525        -6.45            0
      -3.525         -6.3            0
      -3.525        -6.15            0
      -3.525           -6            0
      -3.525        -5.85            0
      -3.525         -5.7    0.0269902
      -3.525        -5.55     0.431844
      -3.525         -5.4      2.15922
      -3.525        -5.25      6.28873
      -3.525         -5.1       16.626
      -3.525        -4.95      32.4153
      -3.525         -4.8      63.7779
      -3.525        -4.65      96.3012
      -3.525         -4.5      120.376
      -3.525        -4.35      139.324
      -3.525         -4.2      157.137
      -3.525        -4.05      161.591
      -3.525         -3.9      165.261
      -3.525        -3.75      178.783
      -3.525         -3.6      179.404
      -3.525        -3.45       177.11
      -3.525         -3.3      176.624
      -3.525        -3.15      161.887
      -3.525           -3      149.472
      -3.525        -2.85      132.063
      -3.525         -2.7      111.551
      -3.525        -2.55      105.937
      -3.525         -2.4      109.553
      -3.525        -2.25      126.287
      -3.525         -2.1      146.071
      -3.525        -1.95      159.539
      -3.525         -1.8      173.223
      -3.525        -1.65      173.898
      -3.525         -1.5      172.657
      -3.525        -1.35      180.592
      -3.525         -1.2      170.254
      -3.525        -1.05      170.767
      -3.525         -0.9      179.755
      -3.525        -0.75      156.274
      -3.525         -0.6        145.1
      -3.525        -0.45      125.235
      -3.525         -0.3      76.5983
      -3.525        -0.15       41.538
      -3.525 -1.78814e-07      43.6432
      -3.525         0.15      79.6212
      -3.525          0.3      136.193
      -3.525         0.45      168.203
      -3.525          0.6      178.702
      -3.525         0.75       206.61
      -3.525          0.9      209.309
      -3.525         1.05      198.567
      -3.525          1.2      218.459
      -3.525         1.35      210.848
      -3.525          1.5      205.072
      -3.525         1.65      204.289
      -3.525          1.8      185.504
      -3.525         1.95      178.136
      -3.525          2.1      153.386
      -3.525         2.25      124.371
      -3.525          2.4      114.843
      -3.525         2.55      113.386
      -3.525          2.7      121.105
      -3.525         2.85      135.437
      -3.525            3      146.962
      -3.525         3.15       155.14
      -3.525          3.3      155.518
      -3.525         3.45      162.427
      -3.525          3.6      160.214
      -3.525         3.75      156.921
      -3.525          3.9      148.095
      -3.525         4.05      140.889
      -3.525          4.2      126.881
      -3.525         4.35      111.362
      -3.525          4.5      93.4132
      -3.525         4.65      63.0492
      -3.525          4.8       35.843
      -3.525         4.95      17.1118
      -3.525          5.1      7.69222
      -3.525         5.25      2.56407
      -3.525          5.4     0.566795
      -3.525         5.55            0
      -3.525          5.7            0
      -3.525         5.85            0
      -3.525            6            0
      -3.525         6.15            0
      -3.525          6.3            0
      -3.525         6.45            0
      -3.525          6.6            0
      -3.525         6.75            0
      -3.525          6.9            0
      -3.525         7.05            0
      -3.525          7.2            0
      -3.525         7.35            0

      -3.375         -7.5            0
      -3.375        -7.35            0
      -3.375         -7.2            0
      -3.375        -7.05            0
      -3.375         -6.9            0
      -3.375        -6.75            0
      -3.375         -6.6            0
      -3.375        -6.45            0
      -3.375         -6.3            0
      -3.375        -6.15            0
      -3.375           -6            0
      -3.375        -5.85            0
      -3.375         -5.7     0.140949
      -3.375        -5.55     0.366468
      -3.375         -5.4      3.15726
      -3.375        -5.25       8.8516
      -3.375         -5.1      21.0014
      -3.375        -4.95      44.3989
      -3.375         -4.8      83.1317
      -3.375        -4.65        127.7
      -3.375         -4.5      156.284
      -3.375        -4.35      183.431
      -3.375         -4.2      216.385
      -3.375        -4.05      223.545
      -3.375         -3.9       226.59
      -3.375        -3.75       239.98
      -3.375         -3.6      240.064
      -3.375        -3.45      243.193
      -3.375         -3.3      232.425
      -3.375        -3.15      224.334
      -3.375           -3      198.682
      -3.375        -2.85      174.354
      -3.375         -2.7      150.364
      -3.375        -2.55      140.752
      -3.375         -2.4      148.786
      -3.375        -2.25      170.295
      -3.375         -2.1      194.763
      -3.375        -1.95      211.283
      -3.375         -1.8      231.748
      -3.375        -1.65      236.259
      -3.375         -1.5      234.285
      -3.375        -1.35      241.446
      -3.375         -1.2       229.07
      -3.375        -1.05      235.469
      -3.375         -0.9      244.236
      -3.375        -0.75      208.548
      -3.375         -0.6      192.706
      -3.375        -0.45      163.078
      -3.375         -0.3      96.2682
      -3.375        -0.15      54.4627
      -3.375 -1.78814e-07      56.7179
      -3.375         0.15      101.286
      -3.375          0.3      181.824
      -3.375         0.45      212.213
      -3.375          0.6      231.579
      -3.375         0.75      268.649
      -3.375          0.9      266.957
      -3.375         1.05      259.177
      -3.375          1.2      273.638
      -3.375         1.35      267.972
      -3.375          1.5      260.953
      -3.375         1.65      259.685
      -3.375          1.8      242.912
      -3.375         1.95      220.106
      -3.375          2.1      192.508
      -3.375         2.25      160.964
      -3.375          2.4      152.281
      -3.375         2.55      146.333
      -3.375          2.7      157.412
      -3.375         2.85      180.612
      -3.375            3      194.369
      -3.375         3.15      200.289
      -3.375          3.3      206.096
      -3.375         3.45      211.001
      -3.375          3.6       211.48
      -3.375         3.75      201.952
      -3.375          3.9      200.796
      -3.375         4.05      187.829
      -3.375          4.2       170.21
      -3.375         4.35      148.391
      -3.375          4.5      121.611
      -3.375         4.65      81.0457
      -3.375          4.8      45.6675
      -3.375         4.95      21.7062
      -3.375          5.1      10.0356
      -3.375         5.25      3.18545
      -3.375          5.4     0.535606
      -3.375         5.55    0.0845694
      -3.375          5.7    0.0281898
      -3.375         5.85            0
      -3.375            6            0
      -3.375         6.15            0
      -3.375          6.3            0
      -3.375         6.45            0
      -3.375          6.6            0
      -3.375         6.75            0
      -3.375          6.9            0
      -3.375         7.05            0
      -3.375          7.2            0
      -3.375         7.35            0

      -3.225         -7.5            0
      -3.225        -7.35            0
      -3.225         -7.2            0
      -3.225        -7.05            0
      -3.225         -6.9            0
      -3.225        -6.75            0
      -3.225         -6.6            0
      -3.225        -6.45            0
      -3.225         -6.3            0
      -3.225        -6.15            0
      -3.225           -6            0
      -3.225        -5.85            0
      -3.225         -5.7     0.177006
      -3.225        -5.55     0.767025
      -3.225         -5.4      3.71712
      -3.225        -5.25      11.7709
      -3.225         -5.1      27.1114
      -3.225        -4.95      58.3824
      -3.225         -4.8       111.13
      -3.225        -4.65      172.728
      -3.225         -4.5      213.852
      -3.225        -4.35      244.976
      -3.225         -4.2      291.381
      -3.225        -4.05      302.237
      -3.225         -3.9      301.736
      -3.225        -3.75      330.912
      -3.225         -3.6      323.124
      -3.225        -3.45      321.767
      -3.225         -3.3      320.528
      -3.225        -3.15       292.65
      -3.225           -3       269.55
      -3.225        -2.85      235.123
      -3.225         -2.7      204.825
      -3.225        -2.55      197.656
      -3.225         -2.4      196.889
      -3.225        -2.25      227.954
      -3.225         -2.1      264.476
      -3.225        -1.95      290.053
      -3.225         -1.8      317.371
      -3.225        -1.65      319.141
      -3.225         -1.5      319.407
      -3.225        -1.35      338.553
      -3.225         -1.2      314.569
      -3.225        -1.05      319.259
      -3.225         -0.9      324.393
      -3.225        -0.75      286.543
      -3.225         -0.6      260.877
      -3.225        -0.45      229.813
      -3.225         -0.3      137.356
      -3.225        -0.15      75.9355
      -3.225 -1.78814e-07        76.85
      -3.225         0.15      141.339
      -3.225          0.3       241.76
      -3.225         0.45      285.127
      -3.225          0.6      310.675
      -3.225         0.75      358.437
      -3.225          0.9      348.347
      -3.225         1.05      345.014
      -3.225          1.2      358.466
      -3.225         1.35      342.683
      -3.225          1.5      340.294
      -3.225         1.65      341.326
      -3.225          1.8      318.699
      -3.225         1.95      288.047
      -3.225          2.1      249.313
      -3.225         2.25      218.248
      -3.225          2.4      199.132
      -3.225         2.55      198.718
      -3.225          2.7      218.986
      -3.225         2.85      249.637
      -3.225            3      270.583
      -3.225         3.15      284.743
      -3.225          3.3      286.808
      -3.225         3.45      297.606
      -3.225          3.6      295.187
      -3.225         3.75      292.089
      -3.225          3.9      277.988
      -3.225         4.05      258.399
      -3.225          4.2      230.786
      -3.225         4.35      198.689
      -3.225          4.5      162.432
      -3.225         4.65      108.475
      -3.225          4.8      59.5329
      -3.225         4.95      28.2619
      -3.225          5.1      12.1839
      -3.225         5.25      3.83513
      -3.225          5.4     0.708023
      -3.225         5.55    0.0590019
      -3.225          5.7            0
      -3.225         5.85            0
      -3.225            6            0
      -3.225         6.15            0
      -3.225          6.3            0
      -3.225         6.45            0
      -3.225          6.6            0
      -3.225         6.75            0
      -3.225          6.9            0
      -3.225         7.05            0
      -3.225          7.2            0
      -3.225         7.35            0

      -3.075         -7.5            0
      -3.075        -7.35            0
      -3.075         -7.2            0
      -3.075        -7.05            0
      -3.075         -6.9            0
      -3.075        -6.75            0
      -3.075         -6.6            0
      -3.075        -6.45            0
      -3.075         -6.3            0
      -3.075        -6.15            0
      -3.075           -6            0
      -3.075        -5.85            0
      -3.075         -5.7      0.12376
      -3.075        -5.55     0.959141
      -3.075         -5.4      5.72391
      -3.075        -5.25        15.47
      -3.075         -5.1      38.5822
      -3.075        -4.95      76.9788
      -3.075         -4.8      149.069
      -3.075        -4.65      238.238
      -3.075         -4.5      300.366
      -3.075        -4.35      343.403
      -3.075         -4.2      400.704
      -3.075        -4.05      426.354
      -3.075         -3.9      431.799
      -3.075        -3.75      453.736
      -3.075         -3.6      457.263
      -3.075        -3.45      453.364
      -3.075         -3.3      446.991
      -3.075        -3.15      420.011
      -3.075           -3      390.896
      -3.075        -2.85      344.208
      -3.075         -2.7      298.045
      -3.075        -2.55      274.871
      -3.075         -2.4      281.307
      -3.075        -2.25      326.232
      -3.075         -2.1      379.232
      -3.075        -1.95      409.306
      -3.075         -1.8      436.038
      -3.075        -1.65       452.56
      -3.075         -1.5      450.487
      -3.075        -1.35      462.925
      -3.075         -1.2      444.577
      -3.075        -1.05      458.779
      -3.075         -0.9      476.693
      -3.075        -0.75      411.812
      -3.075         -0.6      372.394
      -3.075        -0.45      326.541
      -3.075         -0.3      199.625
      -3.075        -0.15      113.643
      -3.075 -1.78814e-07      109.837
      -3.075         0.15       209.99
      -3.075          0.3      348.106
      -3.075         0.45      402.159
      -3.075          0.6      443.959
      -3.075         0.75      515.801
      -3.075          0.9      496.526
      -3.075         1.05      480.808
      -3.075          1.2      502.373
      -3.075         1.35      485.418
      -3.075          1.5      484.397
      -3.075         1.65      474.435
      -3.075          1.8       444.98
      -3.075         1.95      410.543
      -3.075          2.1      353.707
      -3.075         2.25       302.16
      -3.075          2.4      291.703
      -3.075         2.55      298.262
      -3.075          2.7      326.448
      -3.075         2.85      372.425
      -3.075            3      403.922
      -3.075         3.15       429.51
      -3.075          3.3      440.184
      -3.075         3.45      448.012
      -3.075          3.6      439.627
      -3.075         3.75       424.25
      -3.075          3.9      413.142
      -3.075         4.05      387.215
      -3.075          4.2      334.029
      -3.075         4.35      287.557
      -3.075          4.5      226.821
      -3.075         4.65        150.4
      -3.075          4.8      78.4021
      -3.075         4.95      37.9944
      -3.075          5.1      15.0678
      -3.075         5.25      4.26973
      -3.075          5.4     0.866321
      -3.075         5.55    0.0928201
      -3.075          5.7            0
      -3.075         5.85            0
      -3.075            6            0
      -3.075         6.15            0
      -3.075          6.3            0
      -3.075         6.45            0
      -3.075          6.6            0
      -3.075         6.75            0
      -3.075          6.9            0
      -3.075         7.05            0
      -3.075          7.2            0
      -3.075         7.35            0

      -2.925         -7.5            0
      -2.925        -7.35            0
      -2.925         -7.2            0
      -2.925        -7.05            0
      -2.925         -6.9            0
      -2.925        -6.75            0
      -2.925         -6.6            0
      -2.925        -6.45            0
      -2.925         -6.3            0
      -2.925        -6.15            0
      -2.925           -6            0
      -2.925        -5.85            0
      -2.925         -5.7      0.19516
      -2.925        -5.55      0.68306
      -2.925         -5.4      5.33437
      -2.925        -5.25      14.5719
      -2.925         -5.1      39.5199
      -2.925        -4.95      80.6011
      -2.925         -4.8      150.631
      -2.925        -4.65      235.135
      -2.925         -4.5      303.246
      -2.925        -4.35      345.401
      -2.925         -4.2       398.81
      -2.925        -4.05      434.426
      -2.925         -3.9      441.062
      -2.925        -3.75      469.327
      -2.925         -3.6      471.019
      -2.925        -3.45      460.643
      -2.925         -3.3      450.917
      -2.925        -3.15      430.393
      -2.925           -3      388.368
      -2.925        -2.85      342.246
      -2.925         -2.7      303.181
      -2.925        -2.55      285.129
      -2.925         -2.4      296.253
      -2.925        -2.25      326.047
      -2.925         -2.1      381.148
      -2.925        -1.95      421.773
      -2.925         -1.8      443.143
      -2.925        -1.65      454.202
      -2.925         -1.5      454.593
      -2.925        -1.35      472.417
      -2.925         -1.2      460.578
      -2.925        -1.05      462.367
      -2.925         -0.9      479.768
      -2.925        -0.75      423.497
      -2.925         -0.6      384.368
      -2.925        -0.45      335.708
      -2.925         -0.3      208.463
      -2.925        -0.15      115.079
      -2.925 -1.78814e-07      117.226
      -2.925         0.15      219.262
      -2.925          0.3      346.864
      -2.925         0.45      407.039
      -2.925          0.6      450.787
      -2.925         0.75      510.734
      -2.925          0.9      493.722
      -2.925         1.05      484.778
      -2.925          1.2      521.533
      -2.925         1.35      497.398
      -2.925          1.5      495.967
      -2.925         1.65      486.859
      -2.925          1.8      445.453
      -2.925         1.95      417.057
      -2.925          2.1      363.486
      -2.925         2.25      310.825
      -2.925          2.4      293.326
      -2.925         2.55       307.67
      -2.925          2.7      348.751
      -2.925         2.85      387.002
      -2.925            3      412.894
      -2.925         3.15      440.183
      -2.925          3.3       450.95
      -2.925         3.45      449.974
      -2.925          3.6      451.568
      -2.925         3.75      434.589
      -2.925          3.9      423.432
      -2.925         4.05      398.159
      -2.925          4.2      343.709
      -2.925         4.35      304.189
      -2.925          4.5      240.144
      -2.925         4.65      152.095
      -2.925          4.8      78.2592
      -2.925         4.95      38.5441
      -2.925          5.1      15.9381
      -2.925         5.25      4.42363
      -2.925          5.4     0.910747
      -2.925         5.55    0.0650533
      -2.925          5.7            0
      -2.925         5.85            0
      -2.925            6            0
      -2.925         6.15            0
      -2.925          6.3            0
      -2.925         6.45            0
      -2.925          6.6            0
      -2.925         6.75            0
      -2.925          6.9            0
      -2.925         7.05            0
      -2.925          7.2            0
      -2.925         7.35            0

      -2.775         -7.5            0
      -2.775        -7.35            0
      -2.775         -7.2            0
      -2.775        -7.05            0
      -2.775         -6.9            0
      -2.775        -6.75            0
      -2.775         -6.6            0
      -2.775        -6.45            0
      -2.775         -6.3            0
      -2.775        -6.15            0
      -2.775           -6            0
      -2.775        -5.85            0
      -2.775         -5.7      0.20571
      -2.775        -5.55      1.33711
      -2.775         -5.4      4.52561
      -2.775        -5.25      15.6682
      -2.775         -5.1      35.5535
      -2.775        -4.95      77.6211
      -2.775         -4.8      153.699
      -2.775        -4.65       237.56
      -2.775         -4.5       302.05
      -2.775        -4.35      338.632
      -2.775         -4.2      398.322
      -2.775        -4.05      428.116
      -2.775         -3.9      431.304
      -2.775        -3.75      453.075
      -2.775         -3.6      465.555
      -2.775        -3.45      448.241
      -2.775         -3.3      451.533
      -2.775        -3.15      422.013
      -2.775           -3      386.597
      -2.775        -2.85      341.752
      -2.775         -2.7      310.416
      -2.775        -2.55      284.908
      -2.775         -2.4      287.925
      -2.775        -2.25      324.335
      -2.775         -2.1      378.368
      -2.775        -1.95      411.213
      -2.775         -1.8      436.001
      -2.775        -1.65      452.527
      -2.775         -1.5      446.458
      -2.775        -1.35      468.024
      -2.775         -1.2      445.327
      -2.775        -1.05      453.521
      -2.775         -0.9      479.235
      -2.775        -0.75      411.419
      -2.775         -0.6      382.448
      -2.775        -0.45      330.335
      -2.775         -0.3       207.39
      -2.775        -0.15      116.226
      -2.775 -1.78814e-07      118.352
      -2.775         0.15      216.338
      -2.775          0.3      354.472
      -2.775         0.45      418.516
      -2.775          0.6      450.915
      -2.775         0.75       508.72
      -2.775          0.9      493.943
      -2.775         1.05      476.355
      -2.775          1.2      509.268
      -2.775         1.35       490.96
      -2.775          1.5       485.92
      -2.775         1.65      485.132
      -2.775          1.8      449.818
      -2.775         1.95      408.779
      -2.775          2.1      357.146
      -2.775         2.25      309.113
      -2.775          2.4      291.696
      -2.775         2.55      317.444
      -2.775          2.7      346.826
      -2.775         2.85      390.677
      -2.775            3      429.864
      -2.775         3.15      447.281
      -2.775          3.3       457.43
      -2.775         3.45      465.418
      -2.775          3.6      453.281
      -2.775         3.75      434.699
      -2.775          3.9      420.985
      -2.775         4.05      395.168
      -2.775          4.2      348.163
      -2.775         4.35      298.656
      -2.775          4.5       234.92
      -2.775         4.65      149.379
      -2.775          4.8      76.1468
      -2.775         4.95      37.8848
      -2.775          5.1      15.5311
      -2.775         5.25      3.29135
      -2.775          5.4     0.719984
      -2.775         5.55    0.0342849
      -2.775          5.7            0
      -2.775         5.85            0
      -2.775            6            0
      -2.775         6.15            0
      -2.775          6.3            0
      -2.775         6.45            0
      -2.775          6.6            0
      -2.775         6.75            0
      -2.775          6.9            0
      -2.775         7.05            0
      -2.775          7.2            0
      -2.775         7.35            0

      -2.625         -7.5            0
      -2.625        -7.35            0
      -2.625         -7.2            0
      -2.625        -7.05            0
      -2.625         -6.9            0
      -2.625        -6.75            0
      -2.625         -6.6            0
      -2.625        -6.45            0
      -2.625         -6.3            0
      -2.625        -6.15            0
      -2.625           -6            0
      -2.625        -5.85            0
      -2.625         -5.7     0.036244
      -2.625        -5.55     0.978589
      -2.625         -5.4      4.20431
      -2.625        -5.25      14.7513
      -2.625         -5.1      34.9755
      -2.625        -4.95      77.0548
      -2.625         -4.8      143.019
      -2.625        -4.65      232.904
      -2.625         -4.5      301.224
      -2.625        -4.35      345.804
      -2.625         -4.2      386.543
      -2.625        -4.05      418.691
      -2.625         -3.9      428.151
      -2.625        -3.75      442.322
      -2.625         -3.6      444.425
      -2.625        -3.45      441.779
      -2.625         -3.3      435.255
      -2.625        -3.15      415.937
      -2.625           -3      383.063
      -2.625        -2.85      343.811
      -2.625         -2.7      301.514
      -2.625        -2.55      281.145
      -2.625         -2.4      279.152
      -2.625        -2.25      320.144
      -2.625         -2.1      365.739
      -2.625        -1.95      401.584
      -2.625         -1.8      437.321
      -2.625        -1.65      440.256
      -2.625         -1.5      447.469
      -2.625        -1.35      461.206
      -2.625         -1.2      437.683
      -2.625        -1.05      439.749
      -2.625         -0.9      460.154
      -2.625        -0.75      402.671
      -2.625         -0.6      373.132
      -2.625        -0.45       321.63
      -2.625         -0.3      195.537
      -2.625        -0.15      114.894
      -2.625 -1.78814e-07      113.661
      -2.625         0.15      213.622
      -2.625          0.3      355.844
      -2.625         0.45      402.055
      -2.625          0.6      435.545
      -2.625         0.75       507.96
      -2.625          0.9      499.515
      -2.625         1.05       473.42
      -2.625          1.2      505.967
      -2.625         1.35      486.504
      -2.625          1.5      492.158
      -2.625         1.65      477.878
      -2.625          1.8      436.523
      -2.625         1.95      402.345
      -2.625          2.1      349.936
      -2.625         2.25      302.892
      -2.625          2.4      298.035
      -2.625         2.55       313.62
      -2.625          2.7      350.625
      -2.625         2.85      396.546
      -2.625            3      428.876
      -2.625         3.15       440.51
      -2.625          3.3      456.131
      -2.625         3.45      468.237
      -2.625          3.6       455.66
      -2.625         3.75      435.907
      -2.625          3.9      425.179
      -2.625         4.05      398.105
      -2.625          4.2      338.846
      -2.625         4.35      291.583
      -2.625          4.5      229.099
      -2.625         4.65      144.143
      -2.625          4.8       77.381
      -2.625         4.95      35.1567
      -2.625          5.1      14.4614
      -2.625         5.25       3.3707
      -2.625          5.4     0.724881
      -2.625         5.55    0.0724881
      -2.625          5.7            0
      -2.625         5.85            0
      -2.625            6            0
      -2.625         6.15            0
      -2.625          6.3            0
      -2.625         6.45            0
      -2.625          6.6            0
      -2.625         6.75            0
      -2.625          6.9            0
      -2.625         7.05            0
      -2.625          7.2            0
      -2.625         7.35            0

      -2.475         -7.5            0
      -2.475        -7.35            0
      -2.475         -7.2            0
      -2.475        -7.05            0
      -2.475         -6.9            0
      -2.475        -6.75            0
      -2.475         -6.6            0
      -2.475        -6.45            0
      -2.475         -6.3            0
      -2.475        -6.15            0
      -2.475           -6            0
      -2.475        -5.85    0.0384406
      -2.475         -5.7    0.0768813
      -2.475        -5.55     0.538169
      -2.475         -5.4      4.30535
      -2.475        -5.25      13.1851
      -2.475         -5.1      33.6356
      -2.475        -4.95      73.3832
      -2.475         -4.8      141.538
      -2.475        -4.65       222.61
      -2.475         -4.5      298.568
      -2.475        -4.35      334.895
      -2.475         -4.2      385.291
      -2.475        -4.05      413.621
      -2.475         -3.9      414.928
      -2.475        -3.75      435.186
      -2.475         -3.6      442.298
      -2.475        -3.45      440.145
      -2.475         -3.3      439.338
      -2.475        -3.15      417.235
      -2.475           -3      381.523
      -2.475        -2.85      352.308
      -2.475         -2.7      304.142
      -2.475        -2.55      279.848
      -2.475         -2.4      276.427
      -2.475        -2.25      307.756
      -2.475         -2.1       355.73
      -2.475        -1.95      394.247
      -2.475         -1.8      421.502
      -2.475        -1.65      431.304
      -2.475         -1.5      442.644
      -2.475        -1.35      452.369
      -2.475         -1.2      421.271
      -2.475        -1.05      422.501
      -2.475         -0.9      435.148
      -2.475        -0.75       385.56
      -2.475         -0.6      344.582
      -2.475        -0.45      302.912
      -2.475         -0.3      193.664
      -2.475        -0.15      111.478
      -2.475 -1.78814e-07      116.168
      -2.475         0.15      211.347
      -2.475          0.3      342.429
      -2.475         0.45      396.131
      -2.475          0.6      438.531
      -2.475         0.75      498.306
      -2.475          0.9      483.545
      -2.475         1.05      472.128
      -2.475          1.2      489.695
      -2.475         1.35       475.78
      -2.475          1.5      475.511
      -2.475         1.65      465.824
      -2.475          1.8      432.227
      -2.475         1.95      400.013
      -2.475          2.1      332.704
      -2.475         2.25      294.993
      -2.475          2.4      292.572
      -2.475         2.55      308.794
      -2.475          2.7      353.039
      -2.475         2.85      394.824
      -2.475            3      427.345
      -2.475         3.15      447.641
      -2.475          3.3      453.177
      -2.475         3.45      455.483
      -2.475          3.6      455.522
      -2.475         3.75      442.298
      -2.475          3.9      418.388
      -2.475         4.05       383.83
      -2.475          4.2      334.741
      -2.475         4.35      294.763
      -2.475          4.5      224.801
      -2.475         4.65      134.427
      -2.475          4.8      73.2679
      -2.475         4.95      34.5581
      -2.475          5.1      13.4158
      -2.475         5.25      3.03681
      -2.475          5.4     0.807253
      -2.475         5.55    0.0384406
      -2.475          5.7            0
      -2.475         5.85            0
      -2.475            6            0
      -2.475         6.15            0
      -2.475          6.3            0
      -2.475         6.45            0
      -2.475          6.6            0
      -2.475         6.75            0
      -2.475          6.9            0
      -2.475         7.05            0
      -2.475          7.2            0
      -2.475         7.35            0

      -2.325         -7.5            0
      -2.325        -7.35            0
      -2.325         -7.2            0
      -2.325        -7.05            0
      -2.325         -6.9            0
      -2.325        -6.75            0
      -2.325         -6.6            0
      -2.325        -6.45            0
      -2.325         -6.3            0
      -2.325        -6.15            0
      -2.325           -6            0
      -2.325        -5.85    0.0409207
      -2.325         -5.7    0.0818414
      -2.325        -5.55     0.613811
      -2.325         -5.4      4.09207
      -2.325        -5.25      12.4808
      -2.325         -5.1       32.532
      -2.325        -4.95      71.4066
      -2.325         -4.8      134.506
      -2.325        -4.65      218.189
      -2.325         -4.5      280.634
      -2.325        -4.35      330.107
      -2.325         -4.2      386.169
      -2.325        -4.05      415.591
      -2.325         -3.9      423.488
      -2.325        -3.75      438.793
      -2.325         -3.6      446.445
      -2.325        -3.45      445.299
      -2.325         -3.3      440.225
      -2.325        -3.15      423.325
      -2.325           -3      398.813
      -2.325        -2.85      349.013
      -2.325         -2.7      304.737
      -2.325        -2.55      278.875
      -2.325         -2.4      276.133
      -2.325        -2.25      300.031
      -2.325         -2.1      334.404
      -2.325        -1.95      372.338
      -2.325         -1.8      405.156
      -2.325        -1.65      420.378
      -2.325         -1.5      414.895
      -2.325        -1.35       429.79
      -2.325         -1.2      396.194
      -2.325        -1.05      399.427
      -2.325         -0.9      427.703
      -2.325        -0.75      366.813
      -2.325         -0.6      329.043
      -2.325        -0.45      289.841
      -2.325         -0.3      187.662
      -2.325        -0.15      118.547
      -2.325 -1.78814e-07      116.583
      -2.325         0.15      213.156
      -2.325          0.3      337.555
      -2.325         0.45      392.184
      -2.325          0.6       417.35
      -2.325         0.75      484.215
      -2.325          0.9      467.396
      -2.325         1.05      457.084
      -2.325          1.2      486.465
      -2.325         1.35      466.905
      -2.325          1.5      467.601
      -2.325         1.65      459.458
      -2.325          1.8      426.517
      -2.325         1.95      385.473
      -2.325          2.1      330.844
      -2.325         2.25      298.026
      -2.325          2.4      294.752
      -2.325         2.55       313.33
      -2.325          2.7      353.228
      -2.325         2.85       396.89
      -2.325            3      425.002
      -2.325         3.15      461.054
      -2.325          3.3      460.563
      -2.325         3.45      451.274
      -2.325          3.6       461.79
      -2.325         3.75      434.087
      -2.325          3.9      417.841
      -2.325         4.05      377.494
      -2.325          4.2      334.936
      -2.325         4.35      287.018
      -2.325          4.5      218.107
      -2.325         4.65      129.473
      -2.325          4.8       69.688
      -2.325         4.95      34.0051
      -2.325          5.1      12.1944
      -2.325         5.25      4.13299
      -2.325          5.4     0.695652
      -2.325         5.55            0
      -2.325          5.7            0
      -2.325         5.85            0
      -2.325            6            0
      -2.325         6.15            0
      -2.325          6.3            0
      -2.325         6.45            0
      -2.325          6.6            0
      -2.325         6.75            0
      -2.325          6.9            0
      -2.325         7.05            0
      -2.325          7.2            0
      -2.325         7.35            0

      -2.175         -7.5            0
      -2.175        -7.35            0
      -2.175         -7.2            0
      -2.175        -7.05            0
      -2.175         -6.9            0
      -2.175        -6.75            0
      -2.175         -6.6            0
      -2.175        -6.45            0
      -2.175         -6.3            0
      -2.175        -6.15            0
      -2.175           -6            0
      -2.175        -5.85            0
      -2.175         -5.7    0.0874857
      -2.175        -5.55     0.656142
      -2.175         -5.4      3.23697
      -2.175        -5.25      11.5481
      -2.175         -5.1      29.9638
      -2.175        -4.95      64.0395
      -2.175         -4.8      126.154
      -2.175        -4.65      208.741
      -2.175         -4.5      272.255
      -2.175        -4.35       327.59
      -2.175         -4.2      379.119
      -2.175        -4.05      415.732
      -2.175         -3.9      424.218
      -2.175        -3.75       434.41
      -2.175         -3.6      440.753
      -2.175        -3.45      439.484
      -2.175         -3.3      446.877
      -2.175        -3.15      418.225
      -2.175           -3      398.322
      -2.175        -2.85      356.723
      -2.175         -2.7       305.85
      -2.175        -2.55       275.58
      -2.175         -2.4      267.794
      -2.175        -2.25      279.079
      -2.175         -2.1      325.053
      -2.175        -1.95       351.43
      -2.175         -1.8      392.329
      -2.175        -1.65       399.11
      -2.175         -1.5      389.399
      -2.175        -1.35      402.084
      -2.175         -1.2      376.669
      -2.175        -1.05      367.309
      -2.175         -0.9      394.429
      -2.175        -0.75      349.024
      -2.175         -0.6      311.843
      -2.175        -0.45      274.749
      -2.175         -0.3      185.426
      -2.175        -0.15      122.305
      -2.175 -1.78814e-07      125.586
      -2.175         0.15      210.928
      -2.175          0.3      331.658
      -2.175         0.45       371.77
      -2.175          0.6      413.676
      -2.175         0.75      468.005
      -2.175          0.9      442.459
      -2.175         1.05      441.846
      -2.175          1.2      474.478
      -2.175         1.35      458.819
      -2.175          1.5      455.275
      -2.175         1.65      443.246
      -2.175          1.8      407.596
      -2.175         1.95      375.007
      -2.175          2.1      324.659
      -2.175         2.25      294.783
      -2.175          2.4      286.822
      -2.175         2.55      313.417
      -2.175          2.7      363.197
      -2.175         2.85      394.823
      -2.175            3      430.561
      -2.175         3.15       439.09
      -2.175          3.3      449.195
      -2.175         3.45      447.664
      -2.175          3.6      438.128
      -2.175         3.75      428.067
      -2.175          3.9      411.795
      -2.175         4.05      383.581
      -2.175          4.2       321.51
      -2.175         4.35       279.91
      -2.175          4.5      209.528
      -2.175         4.65      125.411
      -2.175          4.8      65.1768
      -2.175         4.95      30.1826
      -2.175          5.1      10.1483
      -2.175         5.25      3.01826
      -2.175          5.4     0.393685
      -2.175         5.55     0.131228
      -2.175          5.7            0
      -2.175         5.85            0
      -2.175            6            0
      -2.175         6.15            0
      -2.175          6.3            0
      -2.175         6.45            0
      -2.175          6.6            0
      -2.175         6.75            0
      -2.175          6.9            0
      -2.175         7.05            0
      -2.175          7.2            0
      -2.175         7.35            0

      -2.025         -7.5            0
      -2.025        -7.35            0
      -2.025         -7.2            0
      -2.025        -7.05            0
      -2.025         -6.9            0
      -2.025        -6.75            0
      -2.025         -6.6            0
      -2.025        -6.45            0
      -2.025         -6.3            0
      -2.025        -6.15            0
      -2.025           -6            0
      -2.025        -5.85            0
      -2.025         -5.7     0.093966
      -2.025        -5.55      0.46983
      -2.025         -5.4      2.91295
      -2.025        -5.25      9.86643
      -2.025         -5.1      28.0489
      -2.025        -4.95      59.9503
      -2.025         -4.8      117.317
      -2.025        -4.65      202.356
      -2.025         -4.5      269.682
      -2.025        -4.35       313.94
      -2.025         -4.2      375.018
      -2.025        -4.05      410.772
      -2.025         -3.9      421.766
      -2.025        -3.75      438.774
      -2.025         -3.6      446.104
      -2.025        -3.45      444.929
      -2.025         -3.3      439.761
      -2.025        -3.15      435.814
      -2.025           -3      393.107
      -2.025        -2.85       360.97
      -2.025         -2.7      309.195
      -2.025        -2.55      272.173
      -2.025         -2.4      252.675
      -2.025        -2.25      262.259
      -2.025         -2.1       304.92
      -2.025        -1.95       344.01
      -2.025         -1.8      363.883
      -2.025        -1.65      373.656
      -2.025         -1.5      372.434
      -2.025        -1.35      380.562
      -2.025         -1.2      360.313
      -2.025        -1.05      347.345
      -2.025         -0.9      350.211
      -2.025        -0.75      328.505
      -2.025         -0.6      301.772
      -2.025        -0.45      263.246
      -2.025         -0.3      188.073
      -2.025        -0.15       140.62
      -2.025 -1.78814e-07      144.426
      -2.025         0.15      226.693
      -2.025          0.3      319.203
      -2.025         0.45      366.233
      -2.025          0.6       398.04
      -2.025         0.75      436.566
      -2.025          0.9      417.444
      -2.025         1.05      427.733
      -2.025          1.2      448.688
      -2.025         1.35       436.66
      -2.025          1.5      436.425
      -2.025         1.65      430.975
      -2.025          1.8      390.006
      -2.025         1.95      352.983
      -2.025          2.1      305.812
      -2.025         2.25      276.542
      -2.025          2.4      276.495
      -2.025         2.55      314.692
      -2.025          2.7      350.587
      -2.025         2.85      396.584
      -2.025            3      419.511
      -2.025         3.15      426.888
      -2.025          3.3      430.035
      -2.025         3.45      443.144
      -2.025          3.6      431.116
      -2.025         3.75      415.471
      -2.025          3.9      410.772
      -2.025         4.05      372.622
      -2.025          4.2      321.411
      -2.025         4.35      273.394
      -2.025          4.5      203.624
      -2.025         4.65      116.894
      -2.025          4.8      59.9033
      -2.025         4.95      26.5454
      -2.025          5.1      11.6518
      -2.025         5.25      2.30217
      -2.025          5.4     0.234915
      -2.025         5.55            0
      -2.025          5.7            0
      -2.025         5.85            0
      -2.025            6            0
      -2.025         6.15            0
      -2.025          6.3            0
      -2.025         6.45            0
      -2.025          6.6            0
      -2.025         6.75            0
      -2.025          6.9            0
      -2.025         7.05            0
      -2.025          7.2            0
      -2.025         7.35            0

      -1.875         -7.5            0
      -1.875        -7.35            0
      -1.875         -7.2            0
      -1.875        -7.05            0
      -1.875         -6.9            0
      -1.875        -6.75            0
      -1.875         -6.6            0
      -1.875        -6.45            0
      -1.875         -6.3            0
      -1.875        -6.15            0
      -1.875           -6            0
      -1.875        -5.85            0
      -1.875         -5.7     0.101483
      -1.875        -5.55      0.30445
      -1.875         -5.4      2.33412
      -1.875        -5.25      9.23499
      -1.875         -5.1      25.0664
      -1.875        -4.95      56.3233
      -1.875         -4.8       109.45
      -1.875        -4.65      187.085
      -1.875         -4.5      260.711
      -1.875        -4.35      303.892
      -1.875         -4.2      358.997
      -1.875        -4.05      405.375
      -1.875         -3.9      419.482
      -1.875        -3.75       439.93
      -1.875         -3.6      444.193
      -1.875        -3.45      438.357
      -1.875         -3.3       437.14
      -1.875        -3.15      425.215
      -1.875           -3      391.269
      -1.875        -2.85      351.285
      -1.875         -2.7      306.683
      -1.875        -2.55       268.17
      -1.875         -2.4      241.835
      -1.875        -2.25      251.121
      -1.875         -2.1      282.834
      -1.875        -1.95      309.017
      -1.875         -1.8      344.485
      -1.875        -1.65      350.371
      -1.875         -1.5      351.995
      -1.875        -1.35      350.067
      -1.875         -1.2      338.853
      -1.875        -1.05      321.296
      -1.875         -0.9       333.17
      -1.875        -0.75      319.064
      -1.875         -0.6      288.467
      -1.875        -0.45      260.914
      -1.875         -0.3      211.796
      -1.875        -0.15      178.611
      -1.875 -1.78814e-07      183.634
      -1.875         0.15      241.733
      -1.875          0.3      309.068
      -1.875         0.45      334.439
      -1.875          0.6       377.67
      -1.875         0.75      409.739
      -1.875          0.9      393.502
      -1.875         1.05      399.236
      -1.875          1.2      420.243
      -1.875         1.35      405.122
      -1.875          1.5      414.966
      -1.875         1.65       409.79
      -1.875          1.8       374.22
      -1.875         1.95      339.157
      -1.875          2.1      293.186
      -1.875         2.25      271.671
      -1.875          2.4      275.832
      -1.875         2.55       307.19
      -1.875          2.7      350.676
      -1.875         2.85      377.214
      -1.875            3      401.722
      -1.875         3.15      416.488
      -1.875          3.3      426.636
      -1.875         3.45      427.144
      -1.875          3.6      407.405
      -1.875         3.75      401.519
      -1.875          3.9      388.225
      -1.875         4.05      358.642
      -1.875          4.2      310.691
      -1.875         4.35      259.747
      -1.875          4.5      193.478
      -1.875         4.65      114.423
      -1.875          4.8      60.9915
      -1.875         4.95      27.3498
      -1.875          5.1      10.3006
      -1.875         5.25      2.23263
      -1.875          5.4     0.558159
      -1.875         5.55            0
      -1.875          5.7            0
      -1.875         5.85            0
      -1.875            6            0
      -1.875         6.15            0
      -1.875          6.3            0
      -1.875         6.45            0
      -1.875          6.6            0
      -1.875         6.75            0
      -1.875          6.9            0
      -1.875         7.05            0
      -1.875          7.2            0
      -1.875         7.35            0

      -1.725         -7.5            0
      -1.725        -7.35            0
      -1.725         -7.2            0
      -1.725        -7.05            0
      -1.725         -6.9            0
      -1.725        -6.75            0
      -1.725         -6.6            0
      -1.725        -6.45            0
      -1.725         -6.3            0
      -1.725        -6.15            0
      -1.725           -6            0
      -1.725        -5.85            0
      -1.725         -5.7            0
      -1.725        -5.55      0.27577
      -1.725         -5.4      1.98554
      -1.725        -5.25      9.76226
      -1.725         -5.1      21.7307
      -1.725        -4.95      51.7345
      -1.725         -4.8      104.572
      -1.725        -4.65      169.709
      -1.725         -4.5      249.296
      -1.725        -4.35      297.666
      -1.725         -4.2      339.197
      -1.725        -4.05       395.84
      -1.725         -3.9      402.845
      -1.725        -3.75       420.88
      -1.725         -3.6      438.309
      -1.725        -3.45       431.47
      -1.725         -3.3      422.976
      -1.725        -3.15       415.42
      -1.725           -3      390.435
      -1.725        -2.85      345.264
      -1.725         -2.7      306.491
      -1.725        -2.55      251.061
      -1.725         -2.4      235.618
      -1.725        -2.25        236.5
      -1.725         -2.1      261.926
      -1.725        -1.95      292.427
      -1.725         -1.8      315.922
      -1.725        -1.65      322.817
      -1.725         -1.5      325.078
      -1.725        -1.35      316.805
      -1.725         -1.2      314.378
      -1.725        -1.05      300.314
      -1.725         -0.9      301.968
      -1.725        -0.75      299.045
      -1.725         -0.6      282.885
      -1.725        -0.45      268.269
      -1.725         -0.3      240.472
      -1.725        -0.15      221.829
      -1.725 -1.78814e-07      225.415
      -1.725         0.15      264.133
      -1.725          0.3       300.81
      -1.725         0.45      330.317
      -1.725          0.6      359.439
      -1.725         0.75      369.918
      -1.725          0.9      376.867
      -1.725         1.05      390.766
      -1.725          1.2      399.977
      -1.725         1.35       395.62
      -1.725          1.5      394.517
      -1.725         1.65      380.673
      -1.725          1.8       356.24
      -1.725         1.95       318.68
      -1.725          2.1      272.737
      -1.725         2.25      249.903
      -1.725          2.4      269.152
      -1.725         2.55      299.321
      -1.725          2.7      340.962
      -1.725         2.85      377.915
      -1.725            3      401.742
      -1.725         3.15      409.684
      -1.725          3.3      416.799
      -1.725         3.45      414.979
      -1.725          3.6      403.727
      -1.725         3.75      394.848
      -1.725          3.9      372.235
      -1.725         4.05      343.941
      -1.725          4.2      298.328
      -1.725         4.35      257.735
      -1.725          4.5      176.879
      -1.725         4.65      104.627
      -1.725          4.8      51.7896
      -1.725         4.95      25.7569
      -1.725          5.1      7.44579
      -1.725         5.25      1.93039
      -1.725          5.4     0.165462
      -1.725         5.55     0.055154
      -1.725          5.7            0
      -1.725         5.85            0
      -1.725            6            0
      -1.725         6.15            0
      -1.725          6.3            0
      -1.725         6.45            0
      -1.725          6.6            0
      -1.725         6.75            0
      -1.725          6.9            0
      -1.725         7.05            0
      -1.725          7.2            0
      -1.725         7.35            0

      -1.575         -7.5            0
      -1.575        -7.35            0
      -1.575         -7.2            0
      -1.575        -7.05            0
      -1.575         -6.9            0
      -1.575        -6.75            0
      -1.575         -6.6            0
      -1.575        -6.45            0
      -1.575         -6.3            0
      -1.575        -6.15            0
      -1.575           -6            0
      -1.575        -5.85            0
      -1.575         -5.7            0
      -1.575        -5.55     0.302034
      -1.575         -5.4      1.69139
      -1.575        -5.25      7.18841
      -1.575         -5.1      18.7261
      -1.575        -4.95      46.0904
      -1.575         -4.8      90.3686
      -1.575        -4.65      162.615
      -1.575         -4.5       237.52
      -1.575        -4.35      292.611
      -1.575         -4.2      332.117
      -1.575        -4.05      382.194
      -1.575         -3.9      389.261
      -1.575        -3.75      402.732
      -1.575         -3.6      403.819
      -1.575        -3.45      420.371
      -1.575         -3.3      394.396
      -1.575        -3.15      393.792
      -1.575           -3      371.804
      -1.575        -2.85      341.178
      -1.575         -2.7      286.147
      -1.575        -2.55      249.963
      -1.575         -2.4      222.841
      -1.575        -2.25      214.867
      -1.575         -2.1      230.392
      -1.575        -1.95      256.246
      -1.575         -1.8      282.221
      -1.575        -1.65      294.906
      -1.575         -1.5      297.987
      -1.575        -1.35      290.496
      -1.575         -1.2      293.215
      -1.575        -1.05      271.045
      -1.575         -0.9      276.784
      -1.575        -0.75      286.932
      -1.575         -0.6      270.622
      -1.575        -0.45      267.602
      -1.575         -0.3      253.165
      -1.575        -0.15      254.071
      -1.575 -1.78814e-07      261.018
      -1.575         0.15      275.093
      -1.575          0.3      290.134
      -1.575         0.45      324.203
      -1.575          0.6      358.454
      -1.575         0.75      358.031
      -1.575          0.9       354.89
      -1.575         1.05      373.435
      -1.575          1.2      376.455
      -1.575         1.35      377.724
      -1.575          1.5      376.938
      -1.575         1.65      354.407
      -1.575          1.8       329.64
      -1.575         1.95      293.215
      -1.575          2.1      255.279
      -1.575         2.25      246.641
      -1.575          2.4      257.816
      -1.575         2.55      298.953
      -1.575          2.7      344.138
      -1.575         2.85      368.481
      -1.575            3      394.879
      -1.575         3.15       414.33
      -1.575          3.3       403.94
      -1.575         3.45      404.484
      -1.575          3.6      395.785
      -1.575         3.75      377.603
      -1.575          3.9        371.2
      -1.575         4.05      332.056
      -1.575          4.2      288.322
      -1.575         4.35      243.077
      -1.575          4.5      164.729
      -1.575         4.65      96.8925
      -1.575          4.8      50.0168
      -1.575         4.95      21.5048
      -1.575          5.1      7.49044
      -1.575         5.25      1.26854
      -1.575          5.4     0.120814
      -1.575         5.55    0.0604068
      -1.575          5.7            0
      -1.575         5.85            0
      -1.575            6            0
      -1.575         6.15            0
      -1.575          6.3            0
      -1.575         6.45            0
      -1.575          6.6            0
      -1.575         6.75            0
      -1.575          6.9            0
      -1.575         7.05            0
      -1.575          7.2            0
      -1.575         7.35            0

      -1.425         -7.5            0
      -1.425        -7.35            0
      -1.425         -7.2            0
      -1.425        -7.05            0
      -1.425         -6.9            0
      -1.425        -6.75            0
      -1.425         -6.6            0
      -1.425        -6.45            0
      -1.425         -6.3            0
      -1.425        -6.15            0
      -1.425           -6            0
      -1.425        -5.85            0
      -1.425         -5.7            0
      -1.425        -5.55     0.333827
      -1.425         -5.4      1.13501
      -1.425        -5.25      5.47476
      -1.425         -5.1      17.9599
      -1.425        -4.95       41.261
      -1.425         -4.8      86.8618
      -1.425        -4.65      151.491
      -1.425         -4.5      224.933
      -1.425        -4.35       277.01
      -1.425         -4.2      317.603
      -1.425        -4.05      357.262
      -1.425         -3.9      388.107
      -1.425        -3.75      373.352
      -1.425         -3.6      387.907
      -1.425        -3.45      398.189
      -1.425         -3.3      393.515
      -1.425        -3.15      373.219
      -1.425           -3      360.934
      -1.425        -2.85      323.345
      -1.425         -2.7      285.155
      -1.425        -2.55      239.287
      -1.425         -2.4      210.378
      -1.425        -2.25      199.028
      -1.425         -2.1      217.722
      -1.425        -1.95      238.953
      -1.425         -1.8      254.977
      -1.425        -1.65      278.145
      -1.425         -1.5      275.875
      -1.425        -1.35      273.605
      -1.425         -1.2      275.407
      -1.425        -1.05      271.869
      -1.425         -0.9      267.128
      -1.425        -0.75      272.002
      -1.425         -0.6       279.48
      -1.425        -0.45      262.522
      -1.425         -0.3      246.298
      -1.425        -0.15      257.982
      -1.425 -1.78814e-07      266.394
      -1.425         0.15      276.075
      -1.425          0.3      280.949
      -1.425         0.45      304.651
      -1.425          0.6       331.29
      -1.425         0.75      320.741
      -1.425          0.9      336.898
      -1.425         1.05      355.793
      -1.425          1.2      350.785
      -1.425         1.35      376.957
      -1.425          1.5      365.874
      -1.425         1.65      346.179
      -1.425          1.8      317.269
      -1.425         1.95      267.128
      -1.425          2.1      242.292
      -1.425         2.25      233.145
      -1.425          2.4      251.973
      -1.425         2.55      288.694
      -1.425          2.7      342.774
      -1.425         2.85      363.671
      -1.425            3      385.971
      -1.425         3.15      393.515
      -1.425          3.3      403.997
      -1.425         3.45      393.248
      -1.425          3.6      387.573
      -1.425         3.75       369.88
      -1.425          3.9      362.937
      -1.425         4.05      318.271
      -1.425          4.2      283.553
      -1.425         4.35      236.483
      -1.425          4.5      151.424
      -1.425         4.65      87.9968
      -1.425          4.8      40.7937
      -1.425         4.95      17.0252
      -1.425          5.1      5.54153
      -1.425         5.25      1.13501
      -1.425          5.4     0.400592
      -1.425         5.55            0
      -1.425          5.7            0
      -1.425         5.85            0
      -1.425            6            0
      -1.425         6.15            0
      -1.425          6.3            0
      -1.425         6.45            0
      -1.425          6.6            0
      -1.425         6.75            0
      -1.425          6.9            0
      -1.425         7.05            0
      -1.425          7.2            0
      -1.425         7.35            0

      -1.275         -7.5            0
      -1.275        -7.35            0
      -1.275         -7.2            0
      -1.275        -7.05            0
      -1.275         -6.9            0
      -1.275        -6.75            0
      -1.275         -6.6            0
      -1.275        -6.45            0
      -1.275         -6.3            0
      -1.275        -6.15            0
      -1.275           -6            0
      -1.275        -5.85            0
      -1.275         -5.7            0
      -1.275        -5.55      0.22386
      -1.275         -5.4     0.671581
      -1.275        -5.25      6.11885
      -1.275         -5.1      16.1179
      -1.275        -4.95      36.1908
      -1.275         -4.8      74.0232
      -1.275        -4.65      128.944
      -1.275         -4.5      203.191
      -1.275        -4.35      259.156
      -1.275         -4.2      298.033
      -1.275        -4.05      331.463
      -1.275         -3.9      353.849
      -1.275        -3.75      359.968
      -1.275         -3.6      365.639
      -1.275        -3.45      366.012
      -1.275         -3.3      366.012
      -1.275        -3.15      363.325
      -1.275           -3      344.447
      -1.275        -2.85      318.031
      -1.275         -2.7      277.288
      -1.275        -2.55       227.89
      -1.275         -2.4      196.997
      -1.275        -2.25      185.058
      -1.275         -2.1      198.042
      -1.275        -1.95      221.622
      -1.275         -1.8      234.606
      -1.275        -1.65      261.842
      -1.275         -1.5      259.827
      -1.275        -1.35      263.633
      -1.275         -1.2      279.975
      -1.275        -1.05      272.513
      -1.275         -0.9      268.707
      -1.275        -0.75      269.976
      -1.275         -0.6       264.23
      -1.275        -0.45      238.934
      -1.275         -0.3      224.159
      -1.275        -0.15      226.547
      -1.275 -1.78814e-07      246.843
      -1.275         0.15      256.843
      -1.275          0.3      267.662
      -1.275         0.45      281.169
      -1.275          0.6      300.421
      -1.275         0.75      301.913
      -1.275          0.9      331.239
      -1.275         1.05      344.073
      -1.275          1.2       340.79
      -1.275         1.35      341.984
      -1.275          1.5      345.342
      -1.275         1.65      318.628
      -1.275          1.8      294.824
      -1.275         1.95      252.515
      -1.275          2.1       224.83
      -1.275         2.25      232.889
      -1.275          2.4      246.246
      -1.275         2.55      282.437
      -1.275          2.7      327.508
      -1.275         2.85      349.894
      -1.275            3        368.4
      -1.275         3.15      383.473
      -1.275          3.3      375.787
      -1.275         3.45      394.442
      -1.275          3.6      380.264
      -1.275         3.75      366.683
      -1.275          3.9      359.445
      -1.275         4.05      307.435
      -1.275          4.2      282.288
      -1.275         4.35      226.397
      -1.275          4.5      144.987
      -1.275         4.65      78.2019
      -1.275          4.8      37.4593
      -1.275         4.95      15.1479
      -1.275          5.1      5.14879
      -1.275         5.25      1.41778
      -1.275          5.4     0.298481
      -1.275         5.55    0.0746201
      -1.275          5.7            0
      -1.275         5.85            0
      -1.275            6            0
      -1.275         6.15            0
      -1.275          6.3            0
      -1.275         6.45            0
      -1.275          6.6            0
      -1.275         6.75            0
      -1.275          6.9            0
      -1.275         7.05            0
      -1.275          7.2            0
      -1.275         7.35            0

      -1.125         -7.5            0
      -1.125        -7.35            0
      -1.125         -7.2            0
      -1.125        -7.05            0
      -1.125         -6.9            0
      -1.125        -6.75            0
      -1.125         -6.6            0
      -1.125        -6.45            0
      -1.125         -6.3            0
      -1.125        -6.15            0
      -1.125           -6            0
      -1.125        -5.85            0
      -1.125         -5.7    0.0845695
      -1.125        -5.55            0
      -1.125         -5.4      1.52225
      -1.125        -5.25      4.14391
      -1.125         -5.1      14.1231
      -1.125        -4.95      30.3605
      -1.125         -4.8       64.442
      -1.125        -4.65      121.696
      -1.125         -4.5      193.411
      -1.125        -4.35      236.879
      -1.125         -4.2      279.587
      -1.125        -4.05       308.34
      -1.125         -3.9      339.293
      -1.125        -3.75      356.883
      -1.125         -3.6      343.014
      -1.125        -3.45      361.196
      -1.125         -3.3      351.133
      -1.125        -3.15      340.984
      -1.125           -3      333.458
      -1.125        -2.85      300.983
      -1.125         -2.7       272.99
      -1.125        -2.55      215.145
      -1.125         -2.4      185.376
      -1.125        -2.25      173.706
      -1.125         -2.1      177.765
      -1.125        -1.95      192.649
      -1.125         -1.8      219.965
      -1.125        -1.65      237.471
      -1.125         -1.5      257.599
      -1.125        -1.35      264.364
      -1.125         -1.2      271.045
      -1.125        -1.05       282.97
      -1.125         -0.9      288.128
      -1.125        -0.75      261.912
      -1.125         -0.6      247.535
      -1.125        -0.45      215.314
      -1.125         -0.3       200.43
      -1.125        -0.15      207.026
      -1.125 -1.78814e-07      224.109
      -1.125         0.15      234.342
      -1.125          0.3      247.028
      -1.125         0.45      260.305
      -1.125          0.6      289.143
      -1.125         0.75      313.753
      -1.125          0.9      317.051
      -1.125         1.05      317.136
      -1.125          1.2       328.13
      -1.125         1.35      340.308
      -1.125          1.5      314.345
      -1.125         1.65      302.505
      -1.125          1.8      280.094
      -1.125         1.95      229.437
      -1.125          2.1      219.373
      -1.125         2.25       217.09
      -1.125          2.4      247.028
      -1.125         2.55      292.864
      -1.125          2.7      319.842
      -1.125         2.85      346.989
      -1.125            3      380.732
      -1.125         3.15      367.201
      -1.125          3.3      380.732
      -1.125         3.45      386.652
      -1.125          3.6      380.817
      -1.125         3.75      373.544
      -1.125          3.9      355.023
      -1.125         4.05      316.544
      -1.125          4.2      275.274
      -1.125         4.35       207.28
      -1.125          4.5      132.436
      -1.125         4.65      70.6156
      -1.125          4.8      37.2952
      -1.125         4.95      12.0089
      -1.125          5.1      3.38278
      -1.125         5.25      1.43768
      -1.125          5.4    0.0845695
      -1.125         5.55            0
      -1.125          5.7            0
      -1.125         5.85            0
      -1.125            6            0
      -1.125         6.15            0
      -1.125          6.3            0
      -1.125         6.45            0
      -1.125          6.6            0
      -1.125         6.75            0
      -1.125          6.9            0
      -1.125         7.05            0
      -1.125          7.2            0
      -1.125         7.35            0

      -0.975         -7.5            0
      -0.975        -7.35            0
      -0.975         -7.2            0
      -0.975        -7.05            0
      -0.975         -6.9            0
      -0.975        -6.75            0
      -0.975         -6.6            0
      -0.975        -6.45            0
      -0.975         -6.3            0
      -0.975        -6.15            0
      -0.975           -6            0
      -0.975        -5.85            0
      -0.975         -5.7            0
      -0.975        -5.55            0
      -0.975         -5.4     0.487901
      -0.975        -5.25      3.70805
      -0.975         -5.1      13.7588
      -0.975        -4.95      29.9571
      -0.975         -4.8      50.9368
      -0.975        -4.65      101.483
      -0.975         -4.5      175.156
      -0.975        -4.35        233.9
      -0.975         -4.2      263.954
      -0.975        -4.05      295.961
      -0.975         -3.9      327.186
      -0.975        -3.75      327.089
      -0.975         -3.6      335.285
      -0.975        -3.45      333.041
      -0.975         -3.3      332.553
      -0.975        -3.15      313.818
      -0.975           -3       313.72
      -0.975        -2.85      286.983
      -0.975         -2.7      260.637
      -0.975        -2.55      223.654
      -0.975         -2.4      181.889
      -0.975        -2.25      165.593
      -0.975         -2.1      158.665
      -0.975        -1.95      189.598
      -0.975         -1.8      212.334
      -0.975        -1.65      229.118
      -0.975         -1.5      257.026
      -0.975        -1.35      282.007
      -0.975         -1.2       280.64
      -0.975        -1.05      297.424
      -0.975         -0.9       286.69
      -0.975        -0.75      287.569
      -0.975         -0.6      255.758
      -0.975        -0.45      222.385
      -0.975         -0.3      202.576
      -0.975        -0.15      190.867
      -0.975 -1.78814e-07      195.941
      -0.975         0.15      221.995
      -0.975          0.3      236.437
      -0.975         0.45      271.858
      -0.975          0.6      303.572
      -0.975         0.75      318.892
      -0.975          0.9      313.623
      -0.975         1.05      301.718
      -0.975          1.2      310.207
      -0.975         1.35      303.669
      -0.975          1.5      280.543
      -0.975         1.65      274.981
      -0.975          1.8      244.633
      -0.975         1.95      214.188
      -0.975          2.1      199.649
      -0.975         2.25      222.873
      -0.975          2.4      251.171
      -0.975         2.55      293.228
      -0.975          2.7      325.332
      -0.975         2.85      347.873
      -0.975            3      361.925
      -0.975         3.15      370.805
      -0.975          3.3      374.317
      -0.975         3.45      379.099
      -0.975          3.6      371.195
      -0.975         3.75      379.782
      -0.975          3.9      356.167
      -0.975         4.05      302.889
      -0.975          4.2      271.761
      -0.975         4.35      192.233
      -0.975          4.5      121.682
      -0.975         4.65      66.2569
      -0.975          4.8      27.1273
      -0.975         4.95      13.1733
      -0.975          5.1       3.4153
      -0.975         5.25     0.780641
      -0.975          5.4            0
      -0.975         5.55            0
      -0.975          5.7            0
      -0.975         5.85            0
      -0.975            6            0
      -0.975         6.15            0
      -0.975          6.3            0
      -0.975         6.45            0
      -0.975          6.6            0
      -0.975         6.75            0
      -0.975          6.9            0
      -0.975         7.05            0
      -0.975          7.2            0
      -0.975         7.35            0

      -0.825         -7.5            0
      -0.825        -7.35            0
      -0.825         -7.2            0
      -0.825        -7.05            0
      -0.825         -6.9            0
      -0.825        -6.75            0
      -0.825         -6.6            0
      -0.825        -6.45            0
      -0.825         -6.3            0
      -0.825        -6.15            0
      -0.825           -6            0
      -0.825        -5.85            0
      -0.825         -5.7            0
      -0.825        -5.55            0
      -0.825         -5.4     0.807254
      -0.825        -5.25      2.30644
      -0.825         -5.1      10.8403
      -0.825        -4.95      24.9096
      -0.825         -4.8      50.0498
      -0.825        -4.65      99.9842
      -0.825         -4.5      163.296
      -0.825        -4.35      214.038
      -0.825         -4.2      257.284
      -0.825        -4.05      294.417
      -0.825         -3.9      317.597
      -0.825        -3.75      312.984
      -0.825         -3.6      317.366
      -0.825        -3.45       331.32
      -0.825         -3.3      309.294
      -0.825        -3.15       318.52
      -0.825           -3      301.913
      -0.825        -2.85      292.341
      -0.825         -2.7      253.709
      -0.825        -2.55      213.807
      -0.825         -2.4      174.828
      -0.825        -2.25      155.685
      -0.825         -2.1      149.457
      -0.825        -1.95      165.026
      -0.825         -1.8      207.695
      -0.825        -1.65       218.42
      -0.825         -1.5       248.98
      -0.825        -1.35      262.819
      -0.825         -1.2      276.196
      -0.825        -1.05       277.35
      -0.825         -0.9      286.691
      -0.825        -0.75      289.112
      -0.825         -0.6       279.31
      -0.825        -0.45      253.363
      -0.825         -0.3      231.221
      -0.825        -0.15      219.689
      -0.825 -1.78814e-07      233.988
      -0.825         0.15      251.287
      -0.825          0.3      282.424
      -0.825         0.45      313.445
      -0.825          0.6      302.144
      -0.825         0.75      299.145
      -0.825          0.9      296.954
      -0.825         1.05      296.839
      -0.825          1.2      297.646
      -0.825         1.35      277.926
      -0.825          1.5      263.857
      -0.825         1.65      249.672
      -0.825          1.8       213.23
      -0.825         1.95      195.125
      -0.825          2.1      203.889
      -0.825         2.25      212.885
      -0.825          2.4      252.671
      -0.825         2.55      290.035
      -0.825          2.7      323.824
      -0.825         2.85       357.96
      -0.825            3      356.576
      -0.825         3.15       363.61
      -0.825          3.3      378.256
      -0.825         3.45      368.915
      -0.825          3.6      364.072
      -0.825         3.75      360.727
      -0.825          3.9      335.472
      -0.825         4.05      291.419
      -0.825          4.2      251.056
      -0.825         4.35      190.397
      -0.825          4.5      106.212
      -0.825         4.65      61.8126
      -0.825          4.8      28.7152
      -0.825         4.95      9.22576
      -0.825          5.1      2.65241
      -0.825         5.25     0.691932
      -0.825          5.4     0.115322
      -0.825         5.55            0
      -0.825          5.7            0
      -0.825         5.85            0
      -0.825            6            0
      -0.825         6.15            0
      -0.825          6.3            0
      -0.825         6.45            0
      -0.825          6.6            0
      -0.825         6.75            0
      -0.825          6.9            0
      -0.825         7.05            0
      -0.825          7.2            0
      -0.825         7.35            0

      -0.675         -7.5            0
      -0.675        -7.35            0
      -0.675         -7.2            0
      -0.675        -7.05            0
      -0.675         -6.9            0
      -0.675        -6.75            0
      -0.675         -6.6            0
      -0.675        -6.45            0
      -0.675         -6.3            0
      -0.675        -6.15            0
      -0.675           -6            0
      -0.675        -5.85            0
      -0.675         -5.7            0
      -0.675        -5.55            0
      -0.675         -5.4     0.140949
      -0.675        -5.25      2.53708
      -0.675         -5.1      7.04746
      -0.675        -4.95      18.7462
      -0.675         -4.8      43.9761
      -0.675        -4.65      87.2475
      -0.675         -4.5       151.52
      -0.675        -4.35       209.31
      -0.675         -4.2       239.05
      -0.675        -4.05      281.053
      -0.675         -3.9      294.161
      -0.675        -3.75      300.363
      -0.675         -3.6      304.591
      -0.675        -3.45       308.82
      -0.675         -3.3      312.343
      -0.675        -3.15      299.235
      -0.675           -3      295.852
      -0.675        -2.85       271.75
      -0.675         -2.7      254.977
      -0.675        -2.55      212.692
      -0.675         -2.4      175.905
      -0.675        -2.25      150.957
      -0.675         -2.1      140.949
      -0.675        -1.95      154.903
      -0.675         -1.8      176.891
      -0.675        -1.65      207.618
      -0.675         -1.5      223.404
      -0.675        -1.35      247.084
      -0.675         -1.2      255.682
      -0.675        -1.05      264.139
      -0.675         -0.9      267.803
      -0.675        -0.75      282.039
      -0.675         -0.6      288.241
      -0.675        -0.45      282.885
      -0.675         -0.3      288.382
      -0.675        -0.15      269.213
      -0.675 -1.78814e-07      275.978
      -0.675         0.15      288.946
      -0.675          0.3       299.94
      -0.675         0.45      305.437
      -0.675          0.6      313.189
      -0.675         0.75      290.073
      -0.675          0.9      289.791
      -0.675         1.05      292.047
      -0.675          1.2      263.575
      -0.675         1.35      249.339
      -0.675          1.5       249.48
      -0.675         1.65      204.376
      -0.675          1.8      192.818
      -0.675         1.95      185.207
      -0.675          2.1      189.154
      -0.675         2.25      213.256
      -0.675          2.4       276.26
      -0.675         2.55      309.524
      -0.675          2.7      335.318
      -0.675         2.85      347.299
      -0.675            3      351.245
      -0.675         3.15      373.374
      -0.675          3.3      371.824
      -0.675         3.45      357.729
      -0.675          3.6      361.817
      -0.675         3.75       357.87
      -0.675          3.9      324.324
      -0.675         4.05      281.475
      -0.675          4.2       244.97
      -0.675         4.35      177.737
      -0.675          4.5      109.518
      -0.675         4.65      54.4064
      -0.675          4.8       22.129
      -0.675         4.95      9.44359
      -0.675          5.1      2.11424
      -0.675         5.25     0.140949
      -0.675          5.4     0.140949
      -0.675         5.55            0
      -0.675          5.7            0
      -0.675         5.85            0
      -0.675            6            0
      -0.675         6.15            0
      -0.675          6.3            0
      -0.675         6.45            0
      -0.675          6.6            0
      -0.675         6.75            0
      -0.675          6.9            0
      -0.675         7.05            0
      -0.675          7.2            0
      -0.675         7.35            0

      -0.525         -7.5            0
      -0.525        -7.35            0
      -0.525         -7.2            0
      -0.525        -7.05            0
      -0.525         -6.9            0
      -0.525        -6.75            0
      -0.525         -6.6            0
      -0.525        -6.45            0
      -0.525         -6.3            0
      -0.525        -6.15            0
      -0.525           -6            0
      -0.525        -5.85            0
      -0.525         -5.7            0
      -0.525        -5.55      0.18122
      -0.525         -5.4      0.18122
      -0.525        -5.25      2.35586
      -0.525         -5.1      8.69858
      -0.525        -4.95      19.5718
      -0.525         -4.8      42.0431
      -0.525        -4.65      79.0121
      -0.525         -4.5      135.734
      -0.525        -4.35      194.993
      -0.525         -4.2      235.224
      -0.525        -4.05      269.656
      -0.525         -3.9      303.907
      -0.525        -3.75      294.664
      -0.525         -3.6      293.033
      -0.525        -3.45      290.496
      -0.525         -3.3      299.195
      -0.525        -3.15      293.396
      -0.525           -3       288.14
      -0.525        -2.85      272.918
      -0.525         -2.7      238.486
      -0.525        -2.55       216.74
      -0.525         -2.4       181.22
      -0.525        -2.25      144.433
      -0.525         -2.1      133.378
      -0.525        -1.95      140.989
      -0.525         -1.8      154.943
      -0.525        -1.65      180.495
      -0.525         -1.5      210.397
      -0.525        -1.35      233.412
      -0.525         -1.2      247.547
      -0.525        -1.05      245.372
      -0.525         -0.9      289.046
      -0.525        -0.75      290.315
      -0.525         -0.6      279.985
      -0.525        -0.45      294.121
      -0.525         -0.3      282.704
      -0.525        -0.15      275.636
      -0.525 -1.78814e-07       276.18
      -0.525         0.15      261.501
      -0.525          0.3      283.429
      -0.525         0.45      297.926
      -0.525          0.6      298.651
      -0.525         0.75      305.537
      -0.525          0.9      276.905
      -0.525         1.05      272.918
      -0.525          1.2      248.272
      -0.525         1.35      238.667
      -0.525          1.5      214.202
      -0.525         1.65      192.275
      -0.525          1.8      171.978
      -0.525         1.95       166.36
      -0.525          2.1      182.851
      -0.525         2.25      218.552
      -0.525          2.4      264.944
      -0.525         2.55      297.926
      -0.525          2.7      337.795
      -0.525         2.85      339.426
      -0.525            3      347.943
      -0.525         3.15      345.406
      -0.525          3.3      352.836
      -0.525         3.45      359.179
      -0.525          3.6      352.655
      -0.525         3.75      372.227
      -0.525          3.9      300.463
      -0.525         4.05      279.985
      -0.525          4.2      227.432
      -0.525         4.35      173.972
      -0.525          4.5      95.1407
      -0.525         4.65      57.0844
      -0.525          4.8      22.2901
      -0.525         4.95      7.79247
      -0.525          5.1       1.8122
      -0.525         5.25     0.543661
      -0.525          5.4            0
      -0.525         5.55            0
      -0.525          5.7            0
      -0.525         5.85            0
      -0.525            6            0
      -0.525         6.15            0
      -0.525          6.3            0
      -0.525         6.45            0
      -0.525          6.6            0
      -0.525         6.75            0
      -0.525          6.9            0
      -0.525         7.05            0
      -0.525          7.2            0
      -0.525         7.35            0

      -0.375         -7.5            0
      -0.375        -7.35            0
      -0.375         -7.2            0
      -0.375        -7.05            0
      -0.375         -6.9            0
      -0.375        -6.75            0
      -0.375         -6.6            0
      -0.375        -6.45            0
      -0.375         -6.3            0
      -0.375        -6.15            0
      -0.375           -6            0
      -0.375        -5.85            0
      -0.375         -5.7            0
      -0.375        -5.55            0
      -0.375         -5.4            0
      -0.375        -5.25      2.28338
      -0.375         -5.1      4.82046
      -0.375        -4.95      16.7448
      -0.375         -4.8      43.1304
      -0.375        -4.65      75.6051
      -0.375         -4.5      135.227
      -0.375        -4.35      199.161
      -0.375         -4.2      232.397
      -0.375        -4.05      264.364
      -0.375         -3.9      289.481
      -0.375        -3.75      289.481
      -0.375         -3.6      277.303
      -0.375        -3.45      288.974
      -0.375         -3.3      293.287
      -0.375        -3.15      298.615
      -0.375           -3      271.468
      -0.375        -2.85      258.275
      -0.375         -2.7      248.634
      -0.375        -2.55      214.384
      -0.375         -2.4      178.357
      -0.375        -2.25      143.599
      -0.375         -2.1      132.182
      -0.375        -1.95      129.391
      -0.375         -1.8      163.135
      -0.375        -1.65      168.209
      -0.375         -1.5      182.163
      -0.375        -1.35      208.295
      -0.375         -1.2      230.875
      -0.375        -1.05      259.544
      -0.375         -0.9      277.557
      -0.375        -0.75       281.87
      -0.375         -0.6      282.378
      -0.375        -0.45      291.004
      -0.375         -0.3      295.824
      -0.375        -0.15      271.975
      -0.375 -1.78814e-07      298.869
      -0.375         0.15      278.572
      -0.375          0.3      286.183
      -0.375         0.45      295.063
      -0.375          0.6      288.213
      -0.375         0.75      289.481
      -0.375          0.9      265.379
      -0.375         1.05      258.021
      -0.375          1.2      225.547
      -0.375         1.35       214.13
      -0.375          1.5      189.774
      -0.375         1.65      174.551
      -0.375          1.8      152.225
      -0.375         1.95      152.225
      -0.375          2.1      191.296
      -0.375         2.25      232.143
      -0.375          2.4      261.573
      -0.375         2.55      315.867
      -0.375          2.7      352.401
      -0.375         2.85      364.325
      -0.375            3      362.296
      -0.375         3.15      375.996
      -0.375          3.3      365.594
      -0.375         3.45      368.638
      -0.375          3.6      351.894
      -0.375         3.75      373.459
      -0.375          3.9      309.017
      -0.375         4.05      284.915
      -0.375          4.2      233.919
      -0.375         4.35      166.179
      -0.375          4.5      102.245
      -0.375         4.65      55.3084
      -0.375          4.8      25.8783
      -0.375         4.95      10.6558
      -0.375          5.1      1.77596
      -0.375         5.25     0.253708
      -0.375          5.4            0
      -0.375         5.55            0
      -0.375          5.7            0
      -0.375         5.85            0
      -0.375            6            0
      -0.375         6.15            0
      -0.375          6.3            0
      -0.375         6.45            0
      -0.375          6.6            0
      -0.375         6.75            0
      -0.375          6.9            0
      -0.375         7.05            0
      -0.375          7.2            0
      -0.375         7.35            0

      -0.225         -7.5            0
      -0.225        -7.35            0
      -0.225         -7.2            0
      -0.225        -7.05            0
      -0.225         -6.9            0
      -0.225        -6.75            0
      -0.225         -6.6            0
      -0.225        -6.45            0
      -0.225         -6.3            0
      -0.225        -6.15            0
      -0.225           -6            0
      -0.225        -5.85            0
      -0.225         -5.7            0
      -0.225        -5.55            0
      -0.225         -5.4            0
      -0.225        -5.25      1.69139
      -0.225         -5.1      4.22847
      -0.225        -4.95      20.2967
      -0.225         -4.8      40.5934
      -0.225        -4.65      70.1927
      -0.225         -4.5      128.968
      -0.225        -4.35      172.099
      -0.225         -4.2      208.464
      -0.225        -4.05       243.56
      -0.225         -3.9      282.039
      -0.225        -3.75      269.777
      -0.225         -3.6      285.845
      -0.225        -3.45      269.777
      -0.225         -3.3      291.765
      -0.225        -3.15      280.348
      -0.225           -3      271.045
      -0.225        -2.85      280.771
      -0.225         -2.7      235.103
      -0.225        -2.55      219.035
      -0.225         -2.4      167.448
      -0.225        -2.25      124.317
      -0.225         -2.1      114.169
      -0.225        -1.95       109.94
      -0.225         -1.8      137.003
      -0.225        -1.65        142.5
      -0.225         -1.5      167.025
      -0.225        -1.35      184.361
      -0.225         -1.2      205.081
      -0.225        -1.05      250.326
      -0.225         -0.9      244.829
      -0.225        -0.75       267.24
      -0.225         -0.6      288.382
      -0.225        -0.45      275.274
      -0.225         -0.3       289.65
      -0.225        -0.15      302.336
      -0.225 -1.78814e-07      298.107
      -0.225         0.15      290.073
      -0.225          0.3      284.999
      -0.225         0.45      291.342
      -0.225          0.6      273.582
      -0.225         0.75      268.085
      -0.225          0.9      249.903
      -0.225         1.05      239.754
      -0.225          1.2       194.51
      -0.225         1.35      186.053
      -0.225          1.5      169.139
      -0.225         1.65      139.117
      -0.225          1.8      137.848
      -0.225         1.95      150.957
      -0.225          2.1      181.402
      -0.225         2.25      227.492
      -0.225          2.4      288.382
      -0.225         2.55      320.096
      -0.225          2.7      361.112
      -0.225         2.85      372.951
      -0.225            3      378.448
      -0.225         3.15       377.18
      -0.225          3.3      396.631
      -0.225         3.45      378.871
      -0.225          3.6      358.997
      -0.225         3.75      365.763
      -0.225          3.9      327.707
      -0.225         4.05      276.119
      -0.225          4.2      220.304
      -0.225         4.35      158.145
      -0.225          4.5      98.9463
      -0.225         4.65      45.6675
      -0.225          4.8      23.6795
      -0.225         4.95      7.18841
      -0.225          5.1      2.95993
      -0.225         5.25            0
      -0.225          5.4            0
      -0.225         5.55            0
      -0.225          5.7            0
      -0.225         5.85            0
      -0.225            6            0
      -0.225         6.15            0
      -0.225          6.3            0
      -0.225         6.45            0
      -0.225          6.6            0
      -0.225         6.75            0
      -0.225          6.9            0
      -0.225         7.05            0
      -0.225          7.2            0
      -0.225         7.35            0

       0.075         -7.5            0
       0.075        -7.35            0
       0.075         -7.2            0
       0.075        -7.05            0
       0.075         -6.9            0
       0.075        -6.75            0
       0.075         -6.6            0
       0.075        -6.45            0
       0.075         -6.3            0
       0.075        -6.15            0
       0.075           -6            0
       0.075        -5.85            0
       0.075         -5.7            0
       0.075        -5.55            0
       0.075         -5.4            0
       0.075        -5.25            0
       0.075         -5.1      6.34271
       0.075        -4.95      20.2967
       0.075         -4.8      34.2506
       0.075        -4.65      67.2327
       0.075         -4.5      153.494
       0.075        -4.35      156.031
       0.075         -4.2      215.652
       0.075        -4.05      233.412
       0.075         -3.9      256.246
       0.075        -3.75      281.616
       0.075         -3.6      293.033
       0.075        -3.45      285.422
       0.075         -3.3      298.107
       0.075        -3.15      309.524
       0.075           -3      267.662
       0.075        -2.85       261.32
       0.075         -2.7      218.189
       0.075        -2.55      206.772
       0.075         -2.4      201.698
       0.075        -2.25      147.151
       0.075         -2.1      107.826
       0.075        -1.95      105.289
       0.075         -1.8      114.169
       0.075        -1.65      138.271
       0.075         -1.5      167.448
       0.075        -1.35       191.55
       0.075         -1.2      238.486
       0.075        -1.05       243.56
       0.075         -0.9      223.263
       0.075        -0.75      215.652
       0.075         -0.6      266.394
       0.075        -0.45      272.737
       0.075         -0.3      282.885
       0.075        -0.15      265.125
       0.075 -1.78814e-07      287.959
       0.075         0.15      265.125
       0.075          0.3        270.2
       0.075         0.45      239.754
       0.075          0.6      256.246
       0.075         0.75      253.708
       0.075          0.9      249.903
       0.075         1.05      246.097
       0.075          1.2      230.875
       0.075         1.35      159.836
       0.075          1.5       164.91
       0.075         1.65      142.077
       0.075          1.8      105.289
       0.075         1.95      133.197
       0.075          2.1      169.985
       0.075         2.25      225.801
       0.075          2.4      287.959
       0.075         2.55       322.21
       0.075          2.7      352.655
       0.075         2.85      380.563
       0.075            3      404.665
       0.075         3.15      327.284
       0.075          3.3      414.813
       0.075         3.45      350.118
       0.075          3.6      378.026
       0.075         3.75       365.34
       0.075          3.9      309.524
       0.075         4.05      277.811
       0.075          4.2      228.338
       0.075         4.35      154.762
       0.075          4.5      100.215
       0.075         4.65      48.2046
       0.075          4.8      15.2225
       0.075         4.95      12.6854
       0.075          5.1      2.53708
       0.075         5.25            0
       0.075          5.4            0
       0.075         5.55            0
       0.075          5.7            0
       0.075         5.85            0
       0.075            6            0
       0.075         6.15            0
       0.075          6.3            0
       0.075         6.45            0
       0.075          6.6            0
       0.075         6.75            0
       0.075          6.9            0
       0.075         7.05            0
       0.075          7.2            0
       0.075         7.35            0

       0.225         -7.5            0
       0.225        -7.35            0
       0.225         -7.2            0
       0.225        -7.05            0
       0.225         -6.9            0
       0.225        -6.75            0
       0.225         -6.6            0
       0.225        -6.45            0
       0.225         -6.3            0
       0.225        -6.15            0
       0.225           -6            0
       0.225        -5.85            0
       0.225         -5.7            0
       0.225        -5.55            0
       0.225         -5.4            0
       0.225        -5.25      1.69139
       0.225         -5.1      4.22847
       0.225        -4.95      20.2967
       0.225         -4.8      40.5934
       0.225        -4.65      70.1927
       0.225         -4.5      128.968
       0.225        -4.35      172.099
       0.225         -4.2      208.464
       0.225        -4.05       243.56
       0.225         -3.9      282.039
       0.225        -3.75      269.777
       0.225         -3.6      285.845
       0.225        -3.45      269.777
       0.225         -3.3      291.765
       0.225        -3.15      280.348
       0.225           -3      271.045
       0.225        -2.85      280.771
       0.225         -2.7      235.103
       0.225        -2.55      219.035
       0.225         -2.4      167.448
       0.225        -2.25      124.317
       0.225         -2.1      114.169
       0.225        -1.95       109.94
       0.225         -1.8      137.003
       0.225        -1.65        142.5
       0.225         -1.5      167.025
       0.225        -1.35      184.361
       0.225         -1.2      205.081
       0.225        -1.05      250.326
       0.225         -0.9      244.829
       0.225        -0.75       267.24
       0.225         -0.6      288.382
       0.225        -0.45      275.274
       0.225         -0.3       289.65
       0.225        -0.15      302.336
       0.225 -1.78814e-07      298.107
       0.225         0.15      290.073
       0.225          0.3      284.999
       0.225         0.45      291.342
       0.225          0.6      273.582
       0.225         0.75      268.085
       0.225          0.9      249.903
       0.225         1.05      239.754
       0.225          1.2       194.51
       0.225         1.35      186.053
       0.225          1.5      169.139
       0.225         1.65      139.117
       0.225          1.8      137.848
       0.225         1.95      150.957
       0.225          2.1      181.402
       0.225         2.25      227.492
       0.225          2.4      288.382
       0.225         2.55      320.096
       0.225          2.7      361.112
       0.225         2.85      372.951
       0.225            3      378.448
       0.225         3.15       377.18
       0.225          3.3      396.631
       0.225         3.45      378.871
       0.225          3.6      358.997
       0.225         3.75      365.763
       0.225          3.9      327.707
       0.225         4.05      276.119
       0.225          4.2      220.304
       0.225         4.35      158.145
       0.225          4.5      98.9463
       0.225         4.65      45.6675
       0.225          4.8      23.6795
       0.225         4.95      7.18841
       0.225          5.1      2.95993
       0.225         5.25            0
       0.225          5.4            0
       0.225         5.55            0
       0.225          5.7            0
       0.225         5.85            0
       0.225            6            0
       0.225         6.15            0
       0.225          6.3            0
       0.225         6.45            0
       0.225          6.6            0
       0.225         6.75            0
       0.225          6.9            0
       0.225         7.05            0
       0.225          7.2            0
       0.225         7.35            0

       0.375         -7.5            0
       0.375        -7.35            0
       0.375         -7.2            0
       0.375        -7.05            0
       0.375         -6.9            0
       0.375        -6.75            0
       0.375         -6.6            0
       0.375        -6.45            0
       0.375         -6.3            0
       0.375        -6.15            0
       0.375           -6            0
       0.375        -5.85            0
       0.375         -5.7            0
       0.375        -5.55            0
       0.375         -5.4            0
       0.375        -5.25      2.28338
       0.375         -5.1      4.82046
       0.375        -4.95      16.7448
       0.375         -4.8      43.1304
       0.375        -4.65      75.6051
       0.375         -4.5      135.227
       0.375        -4.35      199.161
       0.375         -4.2      232.397
       0.375        -4.05      264.364
       0.375         -3.9      289.481
       0.375        -3.75      289.481
       0.375         -3.6      277.303
       0.375        -3.45      288.974
       0.375         -3.3      293.287
       0.375        -3.15      298.615
       0.375           -3      271.468
       0.375        -2.85      258.275
       0.375         -2.7      248.634
       0.375        -2.55      214.384
       0.375         -2.4      178.357
       0.375        -2.25      143.599
       0.375         -2.1      132.182
       0.375        -1.95      129.391
       0.375         -1.8      163.135
       0.375        -1.65      168.209
       0.375         -1.5      182.163
       0.375        -1.35      208.295
       0.375         -1.2      230.875
       0.375        -1.05      259.544
       0.375         -0.9      277.557
       0.375        -0.75       281.87
       0.375         -0.6      282.378
       0.375        -0.45      291.004
       0.375         -0.3      295.824
       0.375        -0.15      271.975
       0.375 -1.78814e-07      298.869
       0.375         0.15      278.572
       0.375          0.3      286.183
       0.375         0.45      295.063
       0.375          0.6      288.213
       0.375         0.75      289.481
       0.375          0.9      265.379
       0.375         1.05      258.021
       0.375          1.2      225.547
       0.375         1.35       214.13
       0.375          1.5      189.774
       0.375         1.65      174.551
       0.375          1.8      152.225
       0.375         1.95      152.225
       0.375          2.1      191.296
       0.375         2.25      232.143
       0.375          2.4      261.573
       0.375         2.55      315.867
       0.375          2.7      352.401
       0.375         2.85      364.325
       0.375            3      362.296
       0.375         3.15      375.996
       0.375          3.3      365.594
       0.375         3.45      368.638
       0.375          3.6      351.894
       0.375         3.75      373.459
       0.375          3.9      309.017
       0.375         4.05      284.915
       0.375          4.2      233.919
       0.375         4.35      166.179
       0.375          4.5      102.245
       0.375         4.65      55.3084
       0.375          4.8      25.8783
       0.375         4.95      10.6558
       0.375          5.1      1.77596
       0.375         5.25     0.253708
       0.375          5.4            0
       0.375         5.55            0
       0.375          5.7            0
       0.375         5.85            0
       0.375            6            0
       0.375         6.15            0
       0.375          6.3            0
       0.375         6.45            0
       0.375          6.6            0
       0.375         6.75            0
       0.375          6.9            0
       0.375         7.05            0
       0.375          7.2            0
       0.375         7.35            0

       0.525         -7.5            0
       0.525        -7.35            0
       0.525         -7.2            0
       0.525        -7.05            0
       0.525         -6.9            0
       0.525        -6.75            0
       0.525         -6.6            0
       0.525        -6.45            0
       0.525         -6.3            0
       0.525        -6.15            0
       0.525           -6            0
       0.525        -5.85            0
       0.525         -5.7            0
       0.525        -5.55      0.18122
       0.525         -5.4      0.18122
       0.525        -5.25      2.35586
       0.525         -5.1      8.69858
       0.525        -4.95      19.5718
       0.525         -4.8      42.0431
       0.525        -4.65      79.0121
       0.525         -4.5      135.734
       0.525        -4.35      194.993
       0.525         -4.2      235.224
       0.525        -4.05      269.656
       0.525         -3.9      303.907
       0.525        -3.75      294.664
       0.525         -3.6      293.033
       0.525        -3.45      290.496
       0.525         -3.3      299.195
       0.525        -3.15      293.396
       0.525           -3       288.14
       0.525        -2.85      272.918
       0.525         -2.7      238.486
       0.525        -2.55       216.74
       0.525         -2.4       181.22
       0.525        -2.25      144.433
       0.525         -2.1      133.378
       0.525        -1.95      140.989
       0.525         -1.8      154.943
       0.525        -1.65      180.495
       0.525         -1.5      210.397
       0.525        -1.35      233.412
       0.525         -1.2      247.547
       0.525        -1.05      245.372
       0.525         -0.9      289.046
       0.525        -0.75      290.315
       0.525         -0.6      279.985
       0.525        -0.45      294.121
       0.525         -0.3      282.704
       0.525        -0.15      275.636
       0.525 -1.78814e-07       276.18
       0.525         0.15      261.501
       0.525          0.3      283.429
[truncated: 726,631 more chars]
