# Supplementary material for: Free energies of membrane stalk formation from a lipidomics perspective
Source: Nat Commun. 2021 Nov 15;12:6594. doi: 10.1038/s41467-021-26924-2 (PMC8593120; doi:10.1038/s41467-021-26924-2)
Supplement: Supplementary file 4 — Source Data [file 41467_2021_26924_MOESM4_ESM.zip › SI_data/Fig6/densities-POPC_DPSM_60_40/dens_Solvent_sym.xvg]

     -14.925         -7.5            0
     -14.925        -7.35            0
     -14.925         -7.2            0
     -14.925        -7.05            0
     -14.925         -6.9            0
     -14.925        -6.75            0
     -14.925         -6.6            0
     -14.925        -6.45            0
     -14.925         -6.3            0
     -14.925        -6.15            0
     -14.925           -6            0
     -14.925        -5.85            0
     -14.925         -5.7            0
     -14.925        -5.55            0
     -14.925         -5.4            0
     -14.925        -5.25            0
     -14.925         -5.1            0
     -14.925        -4.95            0
     -14.925         -4.8            0
     -14.925        -4.65            0
     -14.925         -4.5            0
     -14.925        -4.35            0
     -14.925         -4.2            0
     -14.925        -4.05            0
     -14.925         -3.9            0
     -14.925        -3.75            0
     -14.925         -3.6            0
     -14.925        -3.45            0
     -14.925         -3.3            0
     -14.925        -3.15            0
     -14.925           -3            0
     -14.925        -2.85            0
     -14.925         -2.7            0
     -14.925        -2.55            0
     -14.925         -2.4            0
     -14.925        -2.25            0
     -14.925         -2.1            0
     -14.925        -1.95            0
     -14.925         -1.8            0
     -14.925        -1.65            0
     -14.925         -1.5            0
     -14.925        -1.35            0
     -14.925         -1.2            0
     -14.925        -1.05            0
     -14.925         -0.9            0
     -14.925        -0.75            0
     -14.925         -0.6            0
     -14.925        -0.45            0
     -14.925         -0.3            0
     -14.925        -0.15            0
     -14.925 -1.78814e-07            0
     -14.925         0.15            0
     -14.925          0.3            0
     -14.925         0.45            0
     -14.925          0.6            0
     -14.925         0.75            0
     -14.925          0.9            0
     -14.925         1.05            0
     -14.925          1.2            0
     -14.925         1.35            0
     -14.925          1.5            0
     -14.925         1.65            0
     -14.925          1.8            0
     -14.925         1.95            0
     -14.925          2.1            0
     -14.925         2.25            0
     -14.925          2.4            0
     -14.925         2.55            0
     -14.925          2.7            0
     -14.925         2.85            0
     -14.925            3            0
     -14.925         3.15            0
     -14.925          3.3            0
     -14.925         3.45            0
     -14.925          3.6            0
     -14.925         3.75            0
     -14.925          3.9            0
     -14.925         4.05            0
     -14.925          4.2            0
     -14.925         4.35            0
     -14.925          4.5            0
     -14.925         4.65            0
     -14.925          4.8            0
     -14.925         4.95            0
     -14.925          5.1            0
     -14.925         5.25            0
     -14.925          5.4            0
     -14.925         5.55            0
     -14.925          5.7            0
     -14.925         5.85            0
     -14.925            6            0
     -14.925         6.15            0
     -14.925          6.3            0
     -14.925         6.45            0
     -14.925          6.6            0
     -14.925         6.75            0
     -14.925          6.9            0
     -14.925         7.05            0
     -14.925          7.2            0
     -14.925         7.35            0

     -14.775         -7.5            0
     -14.775        -7.35            0
     -14.775         -7.2            0
     -14.775        -7.05            0
     -14.775         -6.9            0
     -14.775        -6.75            0
     -14.775         -6.6            0
     -14.775        -6.45            0
     -14.775         -6.3            0
     -14.775        -6.15            0
     -14.775           -6            0
     -14.775        -5.85            0
     -14.775         -5.7            0
     -14.775        -5.55            0
     -14.775         -5.4            0
     -14.775        -5.25            0
     -14.775         -5.1            0
     -14.775        -4.95            0
     -14.775         -4.8            0
     -14.775        -4.65            0
     -14.775         -4.5            0
     -14.775        -4.35            0
     -14.775         -4.2            0
     -14.775        -4.05            0
     -14.775         -3.9            0
     -14.775        -3.75            0
     -14.775         -3.6            0
     -14.775        -3.45            0
     -14.775         -3.3            0
     -14.775        -3.15            0
     -14.775           -3            0
     -14.775        -2.85            0
     -14.775         -2.7            0
     -14.775        -2.55            0
     -14.775         -2.4            0
     -14.775        -2.25            0
     -14.775         -2.1            0
     -14.775        -1.95            0
     -14.775         -1.8            0
     -14.775        -1.65            0
     -14.775         -1.5            0
     -14.775        -1.35            0
     -14.775         -1.2            0
     -14.775        -1.05            0
     -14.775         -0.9            0
     -14.775        -0.75            0
     -14.775         -0.6            0
     -14.775        -0.45            0
     -14.775         -0.3            0
     -14.775        -0.15            0
     -14.775 -1.78814e-07            0
     -14.775         0.15            0
     -14.775          0.3            0
     -14.775         0.45            0
     -14.775          0.6            0
     -14.775         0.75            0
     -14.775          0.9            0
     -14.775         1.05            0
     -14.775          1.2            0
     -14.775         1.35            0
     -14.775          1.5            0
     -14.775         1.65            0
     -14.775          1.8            0
     -14.775         1.95            0
     -14.775          2.1            0
     -14.775         2.25            0
     -14.775          2.4            0
     -14.775         2.55            0
     -14.775          2.7            0
     -14.775         2.85            0
     -14.775            3            0
     -14.775         3.15            0
     -14.775          3.3            0
     -14.775         3.45            0
     -14.775          3.6            0
     -14.775         3.75            0
     -14.775          3.9            0
     -14.775         4.05            0
     -14.775          4.2            0
     -14.775         4.35            0
     -14.775          4.5            0
     -14.775         4.65            0
     -14.775          4.8            0
     -14.775         4.95            0
     -14.775          5.1            0
     -14.775         5.25            0
     -14.775          5.4            0
     -14.775         5.55            0
     -14.775          5.7            0
     -14.775         5.85            0
     -14.775            6            0
     -14.775         6.15            0
     -14.775          6.3            0
     -14.775         6.45            0
     -14.775          6.6            0
     -14.775         6.75            0
     -14.775          6.9            0
     -14.775         7.05            0
     -14.775          7.2            0
     -14.775         7.35            0

     -14.625         -7.5            0
     -14.625        -7.35            0
     -14.625         -7.2            0
     -14.625        -7.05            0
     -14.625         -6.9            0
     -14.625        -6.75            0
     -14.625         -6.6            0
     -14.625        -6.45            0
     -14.625         -6.3            0
     -14.625        -6.15            0
     -14.625           -6            0
     -14.625        -5.85            0
     -14.625         -5.7            0
     -14.625        -5.55            0
     -14.625         -5.4            0
     -14.625        -5.25            0
     -14.625         -5.1            0
     -14.625        -4.95            0
     -14.625         -4.8            0
     -14.625        -4.65            0
     -14.625         -4.5            0
     -14.625        -4.35            0
     -14.625         -4.2            0
     -14.625        -4.05            0
     -14.625         -3.9            0
     -14.625        -3.75            0
     -14.625         -3.6            0
     -14.625        -3.45            0
     -14.625         -3.3            0
     -14.625        -3.15            0
     -14.625           -3            0
     -14.625        -2.85            0
     -14.625         -2.7            0
     -14.625        -2.55            0
     -14.625         -2.4            0
     -14.625        -2.25            0
     -14.625         -2.1            0
     -14.625        -1.95            0
     -14.625         -1.8            0
     -14.625        -1.65            0
     -14.625         -1.5            0
     -14.625        -1.35            0
     -14.625         -1.2            0
     -14.625        -1.05            0
     -14.625         -0.9            0
     -14.625        -0.75            0
     -14.625         -0.6            0
     -14.625        -0.45            0
     -14.625         -0.3            0
     -14.625        -0.15            0
     -14.625 -1.78814e-07            0
     -14.625         0.15            0
     -14.625          0.3            0
     -14.625         0.45            0
     -14.625          0.6            0
     -14.625         0.75            0
     -14.625          0.9            0
     -14.625         1.05            0
     -14.625          1.2            0
     -14.625         1.35            0
     -14.625          1.5            0
     -14.625         1.65            0
     -14.625          1.8            0
     -14.625         1.95            0
     -14.625          2.1            0
     -14.625         2.25            0
     -14.625          2.4            0
     -14.625         2.55            0
     -14.625          2.7            0
     -14.625         2.85            0
     -14.625            3            0
     -14.625         3.15            0
     -14.625          3.3            0
     -14.625         3.45            0
     -14.625          3.6            0
     -14.625         3.75            0
     -14.625          3.9            0
     -14.625         4.05            0
     -14.625          4.2            0
     -14.625         4.35            0
     -14.625          4.5            0
     -14.625         4.65            0
     -14.625          4.8            0
     -14.625         4.95            0
     -14.625          5.1            0
     -14.625         5.25            0
     -14.625          5.4            0
     -14.625         5.55            0
     -14.625          5.7            0
     -14.625         5.85            0
     -14.625            6            0
     -14.625         6.15            0
     -14.625          6.3            0
     -14.625         6.45            0
     -14.625          6.6            0
     -14.625         6.75            0
     -14.625          6.9            0
     -14.625         7.05            0
     -14.625          7.2            0
     -14.625         7.35            0

     -14.475         -7.5            0
     -14.475        -7.35            0
     -14.475         -7.2            0
     -14.475        -7.05            0
     -14.475         -6.9            0
     -14.475        -6.75            0
     -14.475         -6.6            0
     -14.475        -6.45            0
     -14.475         -6.3            0
     -14.475        -6.15            0
     -14.475           -6            0
     -14.475        -5.85            0
     -14.475         -5.7            0
     -14.475        -5.55            0
     -14.475         -5.4            0
     -14.475        -5.25            0
     -14.475         -5.1            0
     -14.475        -4.95            0
     -14.475         -4.8            0
     -14.475        -4.65            0
     -14.475         -4.5            0
     -14.475        -4.35            0
     -14.475         -4.2            0
     -14.475        -4.05            0
     -14.475         -3.9            0
     -14.475        -3.75            0
     -14.475         -3.6            0
     -14.475        -3.45            0
     -14.475         -3.3            0
     -14.475        -3.15            0
     -14.475           -3            0
     -14.475        -2.85            0
     -14.475         -2.7            0
     -14.475        -2.55            0
     -14.475         -2.4            0
     -14.475        -2.25            0
     -14.475         -2.1            0
     -14.475        -1.95            0
     -14.475         -1.8            0
     -14.475        -1.65            0
     -14.475         -1.5            0
     -14.475        -1.35            0
     -14.475         -1.2            0
     -14.475        -1.05            0
     -14.475         -0.9            0
     -14.475        -0.75            0
     -14.475         -0.6            0
     -14.475        -0.45            0
     -14.475         -0.3            0
     -14.475        -0.15            0
     -14.475 -1.78814e-07            0
     -14.475         0.15            0
     -14.475          0.3            0
     -14.475         0.45            0
     -14.475          0.6            0
     -14.475         0.75            0
     -14.475          0.9            0
     -14.475         1.05            0
     -14.475          1.2            0
     -14.475         1.35            0
     -14.475          1.5            0
     -14.475         1.65            0
     -14.475          1.8            0
     -14.475         1.95            0
     -14.475          2.1            0
     -14.475         2.25            0
     -14.475          2.4            0
     -14.475         2.55            0
     -14.475          2.7            0
     -14.475         2.85            0
     -14.475            3            0
     -14.475         3.15            0
     -14.475          3.3            0
     -14.475         3.45            0
     -14.475          3.6            0
     -14.475         3.75            0
     -14.475          3.9            0
     -14.475         4.05            0
     -14.475          4.2            0
     -14.475         4.35            0
     -14.475          4.5            0
     -14.475         4.65            0
     -14.475          4.8            0
     -14.475         4.95            0
     -14.475          5.1            0
     -14.475         5.25            0
     -14.475          5.4            0
     -14.475         5.55            0
     -14.475          5.7            0
     -14.475         5.85            0
     -14.475            6            0
     -14.475         6.15            0
     -14.475          6.3            0
     -14.475         6.45            0
     -14.475          6.6            0
     -14.475         6.75            0
     -14.475          6.9            0
     -14.475         7.05            0
     -14.475          7.2            0
     -14.475         7.35            0

     -14.325         -7.5            0
     -14.325        -7.35            0
     -14.325         -7.2            0
     -14.325        -7.05            0
     -14.325         -6.9            0
     -14.325        -6.75            0
     -14.325         -6.6            0
     -14.325        -6.45            0
     -14.325         -6.3            0
     -14.325        -6.15            0
     -14.325           -6            0
     -14.325        -5.85            0
     -14.325         -5.7            0
     -14.325        -5.55            0
     -14.325         -5.4            0
     -14.325        -5.25            0
     -14.325         -5.1            0
     -14.325        -4.95            0
     -14.325         -4.8            0
     -14.325        -4.65            0
     -14.325         -4.5            0
     -14.325        -4.35            0
     -14.325         -4.2            0
     -14.325        -4.05            0
     -14.325         -3.9            0
     -14.325        -3.75            0
     -14.325         -3.6            0
     -14.325        -3.45            0
     -14.325         -3.3            0
     -14.325        -3.15            0
     -14.325           -3            0
     -14.325        -2.85            0
     -14.325         -2.7            0
     -14.325        -2.55            0
     -14.325         -2.4            0
     -14.325        -2.25            0
     -14.325         -2.1            0
     -14.325        -1.95            0
     -14.325         -1.8            0
     -14.325        -1.65            0
     -14.325         -1.5            0
     -14.325        -1.35            0
     -14.325         -1.2            0
     -14.325        -1.05            0
     -14.325         -0.9            0
     -14.325        -0.75            0
     -14.325         -0.6            0
     -14.325        -0.45            0
     -14.325         -0.3            0
     -14.325        -0.15            0
     -14.325 -1.78814e-07            0
     -14.325         0.15            0
     -14.325          0.3            0
     -14.325         0.45            0
     -14.325          0.6            0
     -14.325         0.75            0
     -14.325          0.9            0
     -14.325         1.05            0
     -14.325          1.2            0
     -14.325         1.35            0
     -14.325          1.5            0
     -14.325         1.65            0
     -14.325          1.8            0
     -14.325         1.95            0
     -14.325          2.1            0
     -14.325         2.25            0
     -14.325          2.4            0
     -14.325         2.55            0
     -14.325          2.7            0
     -14.325         2.85            0
     -14.325            3            0
     -14.325         3.15            0
     -14.325          3.3            0
     -14.325         3.45            0
     -14.325          3.6            0
     -14.325         3.75            0
     -14.325          3.9            0
     -14.325         4.05            0
     -14.325          4.2            0
     -14.325         4.35            0
     -14.325          4.5            0
     -14.325         4.65            0
     -14.325          4.8            0
     -14.325         4.95            0
     -14.325          5.1            0
     -14.325         5.25            0
     -14.325          5.4            0
     -14.325         5.55            0
     -14.325          5.7            0
     -14.325         5.85            0
     -14.325            6            0
     -14.325         6.15            0
     -14.325          6.3            0
     -14.325         6.45            0
     -14.325          6.6            0
     -14.325         6.75            0
     -14.325          6.9            0
     -14.325         7.05            0
     -14.325          7.2            0
     -14.325         7.35            0

     -14.175         -7.5            0
     -14.175        -7.35            0
     -14.175         -7.2            0
     -14.175        -7.05            0
     -14.175         -6.9            0
     -14.175        -6.75            0
     -14.175         -6.6            0
     -14.175        -6.45            0
     -14.175         -6.3            0
     -14.175        -6.15            0
     -14.175           -6            0
     -14.175        -5.85            0
     -14.175         -5.7            0
     -14.175        -5.55            0
     -14.175         -5.4            0
     -14.175        -5.25            0
     -14.175         -5.1            0
     -14.175        -4.95            0
     -14.175         -4.8            0
     -14.175        -4.65            0
     -14.175         -4.5            0
     -14.175        -4.35            0
     -14.175         -4.2            0
     -14.175        -4.05            0
     -14.175         -3.9            0
     -14.175        -3.75            0
     -14.175         -3.6            0
     -14.175        -3.45            0
     -14.175         -3.3            0
     -14.175        -3.15            0
     -14.175           -3            0
     -14.175        -2.85            0
     -14.175         -2.7            0
     -14.175        -2.55            0
     -14.175         -2.4            0
     -14.175        -2.25            0
     -14.175         -2.1            0
     -14.175        -1.95            0
     -14.175         -1.8            0
     -14.175        -1.65            0
     -14.175         -1.5            0
     -14.175        -1.35            0
     -14.175         -1.2            0
     -14.175        -1.05            0
     -14.175         -0.9            0
     -14.175        -0.75            0
     -14.175         -0.6            0
     -14.175        -0.45            0
     -14.175         -0.3            0
     -14.175        -0.15            0
     -14.175 -1.78814e-07            0
     -14.175         0.15            0
     -14.175          0.3            0
     -14.175         0.45            0
     -14.175          0.6            0
     -14.175         0.75            0
     -14.175          0.9            0
     -14.175         1.05            0
     -14.175          1.2            0
     -14.175         1.35            0
     -14.175          1.5            0
     -14.175         1.65            0
     -14.175          1.8            0
     -14.175         1.95            0
     -14.175          2.1            0
     -14.175         2.25            0
     -14.175          2.4            0
     -14.175         2.55            0
     -14.175          2.7            0
     -14.175         2.85            0
     -14.175            3            0
     -14.175         3.15            0
     -14.175          3.3            0
     -14.175         3.45            0
     -14.175          3.6            0
     -14.175         3.75            0
     -14.175          3.9            0
     -14.175         4.05            0
     -14.175          4.2            0
     -14.175         4.35            0
     -14.175          4.5            0
     -14.175         4.65            0
     -14.175          4.8            0
     -14.175         4.95            0
     -14.175          5.1            0
     -14.175         5.25            0
     -14.175          5.4            0
     -14.175         5.55            0
     -14.175          5.7            0
     -14.175         5.85            0
     -14.175            6            0
     -14.175         6.15            0
     -14.175          6.3            0
     -14.175         6.45            0
     -14.175          6.6            0
     -14.175         6.75            0
     -14.175          6.9            0
     -14.175         7.05            0
     -14.175          7.2            0
     -14.175         7.35            0

     -14.025         -7.5            0
     -14.025        -7.35            0
     -14.025         -7.2            0
     -14.025        -7.05            0
     -14.025         -6.9            0
     -14.025        -6.75            0
     -14.025         -6.6            0
     -14.025        -6.45            0
     -14.025         -6.3            0
     -14.025        -6.15            0
     -14.025           -6            0
     -14.025        -5.85            0
     -14.025         -5.7            0
     -14.025        -5.55            0
     -14.025         -5.4            0
     -14.025        -5.25            0
     -14.025         -5.1            0
     -14.025        -4.95            0
     -14.025         -4.8            0
     -14.025        -4.65            0
     -14.025         -4.5            0
     -14.025        -4.35            0
     -14.025         -4.2            0
     -14.025        -4.05            0
     -14.025         -3.9            0
     -14.025        -3.75            0
     -14.025         -3.6            0
     -14.025        -3.45            0
     -14.025         -3.3            0
     -14.025        -3.15            0
     -14.025           -3            0
     -14.025        -2.85            0
     -14.025         -2.7            0
     -14.025        -2.55            0
     -14.025         -2.4            0
     -14.025        -2.25            0
     -14.025         -2.1            0
     -14.025        -1.95            0
     -14.025         -1.8            0
     -14.025        -1.65            0
     -14.025         -1.5            0
     -14.025        -1.35            0
     -14.025         -1.2            0
     -14.025        -1.05            0
     -14.025         -0.9            0
     -14.025        -0.75            0
     -14.025         -0.6            0
     -14.025        -0.45            0
     -14.025         -0.3            0
     -14.025        -0.15            0
     -14.025 -1.78814e-07            0
     -14.025         0.15            0
     -14.025          0.3            0
     -14.025         0.45            0
     -14.025          0.6            0
     -14.025         0.75            0
     -14.025          0.9            0
     -14.025         1.05            0
     -14.025          1.2            0
     -14.025         1.35            0
     -14.025          1.5            0
     -14.025         1.65            0
     -14.025          1.8            0
     -14.025         1.95            0
     -14.025          2.1            0
     -14.025         2.25            0
     -14.025          2.4            0
     -14.025         2.55            0
     -14.025          2.7            0
     -14.025         2.85            0
     -14.025            3            0
     -14.025         3.15            0
     -14.025          3.3            0
     -14.025         3.45            0
     -14.025          3.6            0
     -14.025         3.75            0
     -14.025          3.9            0
     -14.025         4.05            0
     -14.025          4.2            0
     -14.025         4.35            0
     -14.025          4.5            0
     -14.025         4.65            0
     -14.025          4.8            0
     -14.025         4.95            0
     -14.025          5.1            0
     -14.025         5.25            0
     -14.025          5.4            0
     -14.025         5.55            0
     -14.025          5.7            0
     -14.025         5.85            0
     -14.025            6            0
     -14.025         6.15            0
     -14.025          6.3            0
     -14.025         6.45            0
     -14.025          6.6            0
     -14.025         6.75            0
     -14.025          6.9            0
     -14.025         7.05            0
     -14.025          7.2            0
     -14.025         7.35            0

     -13.875         -7.5            0
     -13.875        -7.35            0
     -13.875         -7.2            0
     -13.875        -7.05            0
     -13.875         -6.9            0
     -13.875        -6.75            0
     -13.875         -6.6            0
     -13.875        -6.45            0
     -13.875         -6.3            0
     -13.875        -6.15            0
     -13.875           -6            0
     -13.875        -5.85            0
     -13.875         -5.7            0
     -13.875        -5.55            0
     -13.875         -5.4            0
     -13.875        -5.25            0
     -13.875         -5.1            0
     -13.875        -4.95            0
     -13.875         -4.8            0
     -13.875        -4.65            0
     -13.875         -4.5            0
     -13.875        -4.35            0
     -13.875         -4.2            0
     -13.875        -4.05            0
     -13.875         -3.9            0
     -13.875        -3.75            0
     -13.875         -3.6            0
     -13.875        -3.45            0
     -13.875         -3.3            0
     -13.875        -3.15            0
     -13.875           -3            0
     -13.875        -2.85            0
     -13.875         -2.7            0
     -13.875        -2.55            0
     -13.875         -2.4            0
     -13.875        -2.25            0
     -13.875         -2.1            0
     -13.875        -1.95            0
     -13.875         -1.8            0
     -13.875        -1.65            0
     -13.875         -1.5            0
     -13.875        -1.35            0
     -13.875         -1.2            0
     -13.875        -1.05            0
     -13.875         -0.9            0
     -13.875        -0.75            0
     -13.875         -0.6            0
     -13.875        -0.45            0
     -13.875         -0.3            0
     -13.875        -0.15            0
     -13.875 -1.78814e-07            0
     -13.875         0.15            0
     -13.875          0.3            0
     -13.875         0.45            0
     -13.875          0.6            0
     -13.875         0.75            0
     -13.875          0.9            0
     -13.875         1.05            0
     -13.875          1.2            0
     -13.875         1.35            0
     -13.875          1.5            0
     -13.875         1.65            0
     -13.875          1.8            0
     -13.875         1.95            0
     -13.875          2.1            0
     -13.875         2.25            0
     -13.875          2.4            0
     -13.875         2.55            0
     -13.875          2.7            0
     -13.875         2.85            0
     -13.875            3            0
     -13.875         3.15            0
     -13.875          3.3            0
     -13.875         3.45            0
     -13.875          3.6            0
     -13.875         3.75            0
     -13.875          3.9            0
     -13.875         4.05            0
     -13.875          4.2            0
     -13.875         4.35            0
     -13.875          4.5            0
     -13.875         4.65            0
     -13.875          4.8            0
     -13.875         4.95            0
     -13.875          5.1            0
     -13.875         5.25            0
     -13.875          5.4            0
     -13.875         5.55            0
     -13.875          5.7            0
     -13.875         5.85            0
     -13.875            6            0
     -13.875         6.15            0
     -13.875          6.3            0
     -13.875         6.45            0
     -13.875          6.6            0
     -13.875         6.75            0
     -13.875          6.9            0
     -13.875         7.05            0
     -13.875          7.2            0
     -13.875         7.35            0

     -13.725         -7.5            0
     -13.725        -7.35            0
     -13.725         -7.2            0
     -13.725        -7.05            0
     -13.725         -6.9            0
     -13.725        -6.75            0
     -13.725         -6.6            0
     -13.725        -6.45            0
     -13.725         -6.3            0
     -13.725        -6.15            0
     -13.725           -6            0
     -13.725        -5.85            0
     -13.725         -5.7            0
     -13.725        -5.55            0
     -13.725         -5.4            0
     -13.725        -5.25            0
     -13.725         -5.1            0
     -13.725        -4.95            0
     -13.725         -4.8            0
     -13.725        -4.65            0
     -13.725         -4.5            0
     -13.725        -4.35            0
     -13.725         -4.2            0
     -13.725        -4.05            0
     -13.725         -3.9            0
     -13.725        -3.75            0
     -13.725         -3.6            0
     -13.725        -3.45            0
     -13.725         -3.3            0
     -13.725        -3.15            0
     -13.725           -3            0
     -13.725        -2.85            0
     -13.725         -2.7            0
     -13.725        -2.55            0
     -13.725         -2.4            0
     -13.725        -2.25            0
     -13.725         -2.1            0
     -13.725        -1.95            0
     -13.725         -1.8            0
     -13.725        -1.65            0
     -13.725         -1.5            0
     -13.725        -1.35            0
     -13.725         -1.2            0
     -13.725        -1.05            0
     -13.725         -0.9            0
     -13.725        -0.75            0
     -13.725         -0.6            0
     -13.725        -0.45            0
     -13.725         -0.3            0
     -13.725        -0.15            0
     -13.725 -1.78814e-07            0
     -13.725         0.15            0
     -13.725          0.3            0
     -13.725         0.45            0
     -13.725          0.6            0
     -13.725         0.75            0
     -13.725          0.9            0
     -13.725         1.05            0
     -13.725          1.2            0
     -13.725         1.35            0
     -13.725          1.5            0
     -13.725         1.65            0
     -13.725          1.8            0
     -13.725         1.95            0
     -13.725          2.1            0
     -13.725         2.25            0
     -13.725          2.4            0
     -13.725         2.55            0
     -13.725          2.7            0
     -13.725         2.85            0
     -13.725            3            0
     -13.725         3.15            0
     -13.725          3.3            0
     -13.725         3.45            0
     -13.725          3.6            0
     -13.725         3.75            0
     -13.725          3.9            0
     -13.725         4.05            0
     -13.725          4.2            0
     -13.725         4.35            0
     -13.725          4.5            0
     -13.725         4.65            0
     -13.725          4.8            0
     -13.725         4.95            0
     -13.725          5.1            0
     -13.725         5.25            0
     -13.725          5.4            0
     -13.725         5.55            0
     -13.725          5.7            0
     -13.725         5.85            0
     -13.725            6            0
     -13.725         6.15            0
     -13.725          6.3            0
     -13.725         6.45            0
     -13.725          6.6            0
     -13.725         6.75            0
     -13.725          6.9            0
     -13.725         7.05            0
     -13.725          7.2            0
     -13.725         7.35            0

     -13.575         -7.5            0
     -13.575        -7.35            0
     -13.575         -7.2            0
     -13.575        -7.05            0
     -13.575         -6.9            0
     -13.575        -6.75            0
     -13.575         -6.6            0
     -13.575        -6.45            0
     -13.575         -6.3            0
     -13.575        -6.15            0
     -13.575           -6            0
     -13.575        -5.85            0
     -13.575         -5.7            0
     -13.575        -5.55            0
     -13.575         -5.4            0
     -13.575        -5.25            0
     -13.575         -5.1            0
     -13.575        -4.95            0
     -13.575         -4.8            0
     -13.575        -4.65            0
     -13.575         -4.5            0
     -13.575        -4.35            0
     -13.575         -4.2            0
     -13.575        -4.05            0
     -13.575         -3.9            0
     -13.575        -3.75            0
     -13.575         -3.6            0
     -13.575        -3.45            0
     -13.575         -3.3            0
     -13.575        -3.15            0
     -13.575           -3            0
     -13.575        -2.85            0
     -13.575         -2.7            0
     -13.575        -2.55            0
     -13.575         -2.4            0
     -13.575        -2.25            0
     -13.575         -2.1            0
     -13.575        -1.95            0
     -13.575         -1.8            0
     -13.575        -1.65            0
     -13.575         -1.5            0
     -13.575        -1.35            0
     -13.575         -1.2            0
     -13.575        -1.05            0
     -13.575         -0.9            0
     -13.575        -0.75            0
     -13.575         -0.6            0
     -13.575        -0.45            0
     -13.575         -0.3            0
     -13.575        -0.15            0
     -13.575 -1.78814e-07            0
     -13.575         0.15            0
     -13.575          0.3            0
     -13.575         0.45            0
     -13.575          0.6            0
     -13.575         0.75            0
     -13.575          0.9            0
     -13.575         1.05            0
     -13.575          1.2            0
     -13.575         1.35            0
     -13.575          1.5            0
     -13.575         1.65            0
     -13.575          1.8            0
     -13.575         1.95            0
     -13.575          2.1            0
     -13.575         2.25            0
     -13.575          2.4            0
     -13.575         2.55            0
     -13.575          2.7            0
     -13.575         2.85            0
     -13.575            3            0
     -13.575         3.15            0
     -13.575          3.3            0
     -13.575         3.45            0
     -13.575          3.6            0
     -13.575         3.75            0
     -13.575          3.9            0
     -13.575         4.05            0
     -13.575          4.2            0
     -13.575         4.35            0
     -13.575          4.5            0
     -13.575         4.65            0
     -13.575          4.8            0
     -13.575         4.95            0
     -13.575          5.1            0
     -13.575         5.25            0
     -13.575          5.4            0
     -13.575         5.55            0
     -13.575          5.7            0
     -13.575         5.85            0
     -13.575            6            0
     -13.575         6.15            0
     -13.575          6.3            0
     -13.575         6.45            0
     -13.575          6.6            0
     -13.575         6.75            0
     -13.575          6.9            0
     -13.575         7.05            0
     -13.575          7.2            0
     -13.575         7.35            0

     -13.425         -7.5            0
     -13.425        -7.35            0
     -13.425         -7.2            0
     -13.425        -7.05            0
     -13.425         -6.9            0
     -13.425        -6.75            0
     -13.425         -6.6            0
     -13.425        -6.45            0
     -13.425         -6.3            0
     -13.425        -6.15            0
     -13.425           -6            0
     -13.425        -5.85            0
     -13.425         -5.7            0
     -13.425        -5.55            0
     -13.425         -5.4            0
     -13.425        -5.25            0
     -13.425         -5.1            0
     -13.425        -4.95            0
     -13.425         -4.8            0
     -13.425        -4.65            0
     -13.425         -4.5            0
     -13.425        -4.35            0
     -13.425         -4.2            0
     -13.425        -4.05            0
     -13.425         -3.9            0
     -13.425        -3.75            0
     -13.425         -3.6            0
     -13.425        -3.45            0
     -13.425         -3.3            0
     -13.425        -3.15            0
     -13.425           -3            0
     -13.425        -2.85            0
     -13.425         -2.7            0
     -13.425        -2.55            0
     -13.425         -2.4            0
     -13.425        -2.25            0
     -13.425         -2.1            0
     -13.425        -1.95            0
     -13.425         -1.8            0
     -13.425        -1.65            0
     -13.425         -1.5            0
     -13.425        -1.35            0
     -13.425         -1.2            0
     -13.425        -1.05            0
     -13.425         -0.9            0
     -13.425        -0.75            0
     -13.425         -0.6            0
     -13.425        -0.45            0
     -13.425         -0.3            0
     -13.425        -0.15            0
     -13.425 -1.78814e-07            0
     -13.425         0.15            0
     -13.425          0.3            0
     -13.425         0.45            0
     -13.425          0.6            0
     -13.425         0.75            0
     -13.425          0.9            0
     -13.425         1.05            0
     -13.425          1.2            0
     -13.425         1.35            0
     -13.425          1.5            0
     -13.425         1.65            0
     -13.425          1.8            0
     -13.425         1.95            0
     -13.425          2.1            0
     -13.425         2.25            0
     -13.425          2.4            0
     -13.425         2.55            0
     -13.425          2.7            0
     -13.425         2.85            0
     -13.425            3            0
     -13.425         3.15            0
     -13.425          3.3            0
     -13.425         3.45            0
     -13.425          3.6            0
     -13.425         3.75            0
     -13.425          3.9            0
     -13.425         4.05            0
     -13.425          4.2            0
     -13.425         4.35            0
     -13.425          4.5            0
     -13.425         4.65            0
     -13.425          4.8            0
     -13.425         4.95            0
     -13.425          5.1            0
     -13.425         5.25            0
     -13.425          5.4            0
     -13.425         5.55            0
     -13.425          5.7            0
     -13.425         5.85            0
     -13.425            6            0
     -13.425         6.15            0
     -13.425          6.3            0
     -13.425         6.45            0
     -13.425          6.6            0
     -13.425         6.75            0
     -13.425          6.9            0
     -13.425         7.05            0
     -13.425          7.2            0
     -13.425         7.35            0

     -13.275         -7.5            0
     -13.275        -7.35            0
     -13.275         -7.2            0
     -13.275        -7.05            0
     -13.275         -6.9            0
     -13.275        -6.75            0
     -13.275         -6.6            0
     -13.275        -6.45            0
     -13.275         -6.3            0
     -13.275        -6.15            0
     -13.275           -6            0
     -13.275        -5.85            0
     -13.275         -5.7            0
     -13.275        -5.55            0
     -13.275         -5.4            0
     -13.275        -5.25            0
     -13.275         -5.1            0
     -13.275        -4.95            0
     -13.275         -4.8            0
     -13.275        -4.65            0
     -13.275         -4.5            0
     -13.275        -4.35            0
     -13.275         -4.2            0
     -13.275        -4.05            0
     -13.275         -3.9            0
     -13.275        -3.75            0
     -13.275         -3.6            0
     -13.275        -3.45            0
     -13.275         -3.3            0
     -13.275        -3.15            0
     -13.275           -3            0
     -13.275        -2.85            0
     -13.275         -2.7            0
     -13.275        -2.55            0
     -13.275         -2.4            0
     -13.275        -2.25            0
     -13.275         -2.1            0
     -13.275        -1.95            0
     -13.275         -1.8            0
     -13.275        -1.65            0
     -13.275         -1.5            0
     -13.275        -1.35            0
     -13.275         -1.2            0
     -13.275        -1.05            0
     -13.275         -0.9            0
     -13.275        -0.75            0
     -13.275         -0.6            0
     -13.275        -0.45            0
     -13.275         -0.3            0
     -13.275        -0.15            0
     -13.275 -1.78814e-07            0
     -13.275         0.15            0
     -13.275          0.3            0
     -13.275         0.45            0
     -13.275          0.6            0
     -13.275         0.75            0
     -13.275          0.9            0
     -13.275         1.05            0
     -13.275          1.2            0
     -13.275         1.35            0
     -13.275          1.5            0
     -13.275         1.65            0
     -13.275          1.8            0
     -13.275         1.95            0
     -13.275          2.1            0
     -13.275         2.25            0
     -13.275          2.4            0
     -13.275         2.55            0
     -13.275          2.7            0
     -13.275         2.85            0
     -13.275            3            0
     -13.275         3.15            0
     -13.275          3.3            0
     -13.275         3.45            0
     -13.275          3.6            0
     -13.275         3.75            0
     -13.275          3.9            0
     -13.275         4.05            0
     -13.275          4.2            0
     -13.275         4.35            0
     -13.275          4.5            0
     -13.275         4.65            0
     -13.275          4.8            0
     -13.275         4.95            0
     -13.275          5.1            0
     -13.275         5.25            0
     -13.275          5.4            0
     -13.275         5.55            0
     -13.275          5.7            0
     -13.275         5.85            0
     -13.275            6            0
     -13.275         6.15            0
     -13.275          6.3            0
     -13.275         6.45            0
     -13.275          6.6            0
     -13.275         6.75            0
     -13.275          6.9            0
     -13.275         7.05            0
     -13.275          7.2            0
     -13.275         7.35            0

     -13.125         -7.5            0
     -13.125        -7.35            0
     -13.125         -7.2            0
     -13.125        -7.05            0
     -13.125         -6.9            0
     -13.125        -6.75            0
     -13.125         -6.6            0
     -13.125        -6.45            0
     -13.125         -6.3            0
     -13.125        -6.15            0
     -13.125           -6            0
     -13.125        -5.85            0
     -13.125         -5.7            0
     -13.125        -5.55            0
     -13.125         -5.4            0
     -13.125        -5.25            0
     -13.125         -5.1            0
     -13.125        -4.95            0
     -13.125         -4.8            0
     -13.125        -4.65            0
     -13.125         -4.5            0
     -13.125        -4.35            0
     -13.125         -4.2            0
     -13.125        -4.05            0
     -13.125         -3.9            0
     -13.125        -3.75            0
     -13.125         -3.6            0
     -13.125        -3.45            0
     -13.125         -3.3            0
     -13.125        -3.15            0
     -13.125           -3            0
     -13.125        -2.85            0
     -13.125         -2.7            0
     -13.125        -2.55            0
     -13.125         -2.4            0
     -13.125        -2.25            0
     -13.125         -2.1            0
     -13.125        -1.95            0
     -13.125         -1.8            0
     -13.125        -1.65            0
     -13.125         -1.5            0
     -13.125        -1.35            0
     -13.125         -1.2            0
     -13.125        -1.05            0
     -13.125         -0.9            0
     -13.125        -0.75            0
     -13.125         -0.6            0
     -13.125        -0.45            0
     -13.125         -0.3            0
     -13.125        -0.15            0
     -13.125 -1.78814e-07            0
     -13.125         0.15            0
     -13.125          0.3            0
     -13.125         0.45            0
     -13.125          0.6            0
     -13.125         0.75            0
     -13.125          0.9            0
     -13.125         1.05            0
     -13.125          1.2            0
     -13.125         1.35            0
     -13.125          1.5            0
     -13.125         1.65            0
     -13.125          1.8            0
     -13.125         1.95            0
     -13.125          2.1            0
     -13.125         2.25            0
     -13.125          2.4            0
     -13.125         2.55            0
     -13.125          2.7            0
     -13.125         2.85            0
     -13.125            3            0
     -13.125         3.15            0
     -13.125          3.3            0
     -13.125         3.45            0
     -13.125          3.6            0
     -13.125         3.75            0
     -13.125          3.9            0
     -13.125         4.05            0
     -13.125          4.2            0
     -13.125         4.35            0
     -13.125          4.5            0
     -13.125         4.65            0
     -13.125          4.8            0
     -13.125         4.95            0
     -13.125          5.1            0
     -13.125         5.25            0
     -13.125          5.4            0
     -13.125         5.55            0
     -13.125          5.7            0
     -13.125         5.85            0
     -13.125            6            0
     -13.125         6.15            0
     -13.125          6.3            0
     -13.125         6.45            0
     -13.125          6.6            0
     -13.125         6.75            0
     -13.125          6.9            0
     -13.125         7.05            0
     -13.125          7.2            0
     -13.125         7.35            0

     -12.975         -7.5            0
     -12.975        -7.35            0
     -12.975         -7.2            0
     -12.975        -7.05            0
     -12.975         -6.9            0
     -12.975        -6.75            0
     -12.975         -6.6            0
     -12.975        -6.45            0
     -12.975         -6.3            0
     -12.975        -6.15            0
     -12.975           -6            0
     -12.975        -5.85            0
     -12.975         -5.7            0
     -12.975        -5.55            0
     -12.975         -5.4            0
     -12.975        -5.25            0
     -12.975         -5.1            0
     -12.975        -4.95            0
     -12.975         -4.8            0
     -12.975        -4.65            0
     -12.975         -4.5            0
     -12.975        -4.35            0
     -12.975         -4.2            0
     -12.975        -4.05            0
     -12.975         -3.9            0
     -12.975        -3.75            0
     -12.975         -3.6            0
     -12.975        -3.45            0
     -12.975         -3.3            0
     -12.975        -3.15            0
     -12.975           -3            0
     -12.975        -2.85            0
     -12.975         -2.7            0
     -12.975        -2.55            0
     -12.975         -2.4            0
     -12.975        -2.25            0
     -12.975         -2.1            0
     -12.975        -1.95            0
     -12.975         -1.8            0
     -12.975        -1.65            0
     -12.975         -1.5            0
     -12.975        -1.35            0
     -12.975         -1.2            0
     -12.975        -1.05            0
     -12.975         -0.9            0
     -12.975        -0.75            0
     -12.975         -0.6            0
     -12.975        -0.45            0
     -12.975         -0.3            0
     -12.975        -0.15            0
     -12.975 -1.78814e-07            0
     -12.975         0.15            0
     -12.975          0.3            0
     -12.975         0.45            0
     -12.975          0.6            0
     -12.975         0.75            0
     -12.975          0.9            0
     -12.975         1.05            0
     -12.975          1.2            0
     -12.975         1.35            0
     -12.975          1.5            0
     -12.975         1.65            0
     -12.975          1.8            0
     -12.975         1.95            0
     -12.975          2.1            0
     -12.975         2.25            0
     -12.975          2.4            0
     -12.975         2.55            0
     -12.975          2.7            0
     -12.975         2.85            0
     -12.975            3            0
     -12.975         3.15            0
     -12.975          3.3            0
     -12.975         3.45            0
     -12.975          3.6            0
     -12.975         3.75            0
     -12.975          3.9            0
     -12.975         4.05            0
     -12.975          4.2            0
     -12.975         4.35            0
     -12.975          4.5            0
     -12.975         4.65            0
     -12.975          4.8            0
     -12.975         4.95            0
     -12.975          5.1            0
     -12.975         5.25            0
     -12.975          5.4            0
     -12.975         5.55            0
     -12.975          5.7            0
     -12.975         5.85            0
     -12.975            6            0
     -12.975         6.15            0
     -12.975          6.3            0
     -12.975         6.45            0
     -12.975          6.6            0
     -12.975         6.75            0
     -12.975          6.9            0
     -12.975         7.05            0
     -12.975          7.2            0
     -12.975         7.35            0

     -12.825         -7.5            0
     -12.825        -7.35            0
     -12.825         -7.2            0
     -12.825        -7.05            0
     -12.825         -6.9            0
     -12.825        -6.75            0
     -12.825         -6.6            0
     -12.825        -6.45            0
     -12.825         -6.3            0
     -12.825        -6.15            0
     -12.825           -6            0
     -12.825        -5.85            0
     -12.825         -5.7            0
     -12.825        -5.55            0
     -12.825         -5.4            0
     -12.825        -5.25            0
     -12.825         -5.1            0
     -12.825        -4.95            0
     -12.825         -4.8            0
     -12.825        -4.65            0
     -12.825         -4.5            0
     -12.825        -4.35            0
     -12.825         -4.2            0
     -12.825        -4.05            0
     -12.825         -3.9            0
     -12.825        -3.75            0
     -12.825         -3.6            0
     -12.825        -3.45            0
     -12.825         -3.3            0
     -12.825        -3.15            0
     -12.825           -3            0
     -12.825        -2.85            0
     -12.825         -2.7            0
     -12.825        -2.55            0
     -12.825         -2.4            0
     -12.825        -2.25            0
     -12.825         -2.1            0
     -12.825        -1.95            0
     -12.825         -1.8            0
     -12.825        -1.65            0
     -12.825         -1.5            0
     -12.825        -1.35            0
     -12.825         -1.2            0
     -12.825        -1.05            0
     -12.825         -0.9            0
     -12.825        -0.75            0
     -12.825         -0.6            0
     -12.825        -0.45            0
     -12.825         -0.3            0
     -12.825        -0.15            0
     -12.825 -1.78814e-07            0
     -12.825         0.15            0
     -12.825          0.3            0
     -12.825         0.45            0
     -12.825          0.6            0
     -12.825         0.75            0
     -12.825          0.9            0
     -12.825         1.05            0
     -12.825          1.2            0
     -12.825         1.35            0
     -12.825          1.5            0
     -12.825         1.65            0
     -12.825          1.8            0
     -12.825         1.95            0
     -12.825          2.1            0
     -12.825         2.25            0
     -12.825          2.4            0
     -12.825         2.55            0
     -12.825          2.7            0
     -12.825         2.85            0
     -12.825            3            0
     -12.825         3.15            0
     -12.825          3.3            0
     -12.825         3.45            0
     -12.825          3.6            0
     -12.825         3.75            0
     -12.825          3.9            0
     -12.825         4.05            0
     -12.825          4.2            0
     -12.825         4.35            0
     -12.825          4.5            0
     -12.825         4.65            0
     -12.825          4.8            0
     -12.825         4.95            0
     -12.825          5.1            0
     -12.825         5.25            0
     -12.825          5.4            0
     -12.825         5.55            0
     -12.825          5.7            0
     -12.825         5.85            0
     -12.825            6            0
     -12.825         6.15            0
     -12.825          6.3            0
     -12.825         6.45            0
     -12.825          6.6            0
     -12.825         6.75            0
     -12.825          6.9            0
     -12.825         7.05            0
     -12.825          7.2            0
     -12.825         7.35            0

     -12.675         -7.5            0
     -12.675        -7.35            0
     -12.675         -7.2            0
     -12.675        -7.05            0
     -12.675         -6.9            0
     -12.675        -6.75            0
     -12.675         -6.6            0
     -12.675        -6.45            0
     -12.675         -6.3            0
     -12.675        -6.15            0
     -12.675           -6            0
     -12.675        -5.85            0
     -12.675         -5.7            0
     -12.675        -5.55            0
     -12.675         -5.4            0
     -12.675        -5.25            0
     -12.675         -5.1            0
     -12.675        -4.95            0
     -12.675         -4.8            0
     -12.675        -4.65            0
     -12.675         -4.5            0
     -12.675        -4.35            0
     -12.675         -4.2            0
     -12.675        -4.05            0
     -12.675         -3.9            0
     -12.675        -3.75            0
     -12.675         -3.6            0
     -12.675        -3.45            0
     -12.675         -3.3            0
     -12.675        -3.15            0
     -12.675           -3            0
     -12.675        -2.85            0
     -12.675         -2.7            0
     -12.675        -2.55            0
     -12.675         -2.4            0
     -12.675        -2.25            0
     -12.675         -2.1            0
     -12.675        -1.95            0
     -12.675         -1.8            0
     -12.675        -1.65            0
     -12.675         -1.5            0
     -12.675        -1.35            0
     -12.675         -1.2            0
     -12.675        -1.05            0
     -12.675         -0.9            0
     -12.675        -0.75            0
     -12.675         -0.6            0
     -12.675        -0.45            0
     -12.675         -0.3            0
     -12.675        -0.15            0
     -12.675 -1.78814e-07            0
     -12.675         0.15            0
     -12.675          0.3            0
     -12.675         0.45            0
     -12.675          0.6            0
     -12.675         0.75            0
     -12.675          0.9            0
     -12.675         1.05            0
     -12.675          1.2            0
     -12.675         1.35            0
     -12.675          1.5            0
     -12.675         1.65            0
     -12.675          1.8            0
     -12.675         1.95            0
     -12.675          2.1            0
     -12.675         2.25            0
     -12.675          2.4            0
     -12.675         2.55            0
     -12.675          2.7            0
     -12.675         2.85            0
     -12.675            3            0
     -12.675         3.15            0
     -12.675          3.3            0
     -12.675         3.45            0
     -12.675          3.6            0
     -12.675         3.75            0
     -12.675          3.9            0
     -12.675         4.05            0
     -12.675          4.2            0
     -12.675         4.35            0
     -12.675          4.5            0
     -12.675         4.65            0
     -12.675          4.8            0
     -12.675         4.95            0
     -12.675          5.1            0
     -12.675         5.25            0
     -12.675          5.4            0
     -12.675         5.55            0
     -12.675          5.7            0
     -12.675         5.85            0
     -12.675            6            0
     -12.675         6.15            0
     -12.675          6.3            0
     -12.675         6.45            0
     -12.675          6.6            0
     -12.675         6.75            0
     -12.675          6.9            0
     -12.675         7.05            0
     -12.675          7.2            0
     -12.675         7.35            0

     -12.525         -7.5            0
     -12.525        -7.35            0
     -12.525         -7.2            0
     -12.525        -7.05            0
     -12.525         -6.9            0
     -12.525        -6.75            0
     -12.525         -6.6            0
     -12.525        -6.45            0
     -12.525         -6.3            0
     -12.525        -6.15            0
     -12.525           -6            0
     -12.525        -5.85            0
     -12.525         -5.7            0
     -12.525        -5.55            0
     -12.525         -5.4            0
     -12.525        -5.25            0
     -12.525         -5.1            0
     -12.525        -4.95            0
     -12.525         -4.8            0
     -12.525        -4.65            0
     -12.525         -4.5            0
     -12.525        -4.35            0
     -12.525         -4.2            0
     -12.525        -4.05            0
     -12.525         -3.9            0
     -12.525        -3.75            0
     -12.525         -3.6            0
     -12.525        -3.45            0
     -12.525         -3.3            0
     -12.525        -3.15            0
     -12.525           -3            0
     -12.525        -2.85            0
     -12.525         -2.7            0
     -12.525        -2.55            0
     -12.525         -2.4            0
     -12.525        -2.25            0
     -12.525         -2.1            0
     -12.525        -1.95            0
     -12.525         -1.8            0
     -12.525        -1.65            0
     -12.525         -1.5            0
     -12.525        -1.35            0
     -12.525         -1.2            0
     -12.525        -1.05            0
     -12.525         -0.9            0
     -12.525        -0.75            0
     -12.525         -0.6            0
     -12.525        -0.45            0
     -12.525         -0.3            0
     -12.525        -0.15            0
     -12.525 -1.78814e-07            0
     -12.525         0.15            0
     -12.525          0.3            0
     -12.525         0.45            0
     -12.525          0.6            0
     -12.525         0.75            0
     -12.525          0.9            0
     -12.525         1.05            0
     -12.525          1.2            0
     -12.525         1.35            0
     -12.525          1.5            0
     -12.525         1.65            0
     -12.525          1.8            0
     -12.525         1.95            0
     -12.525          2.1            0
     -12.525         2.25            0
     -12.525          2.4            0
     -12.525         2.55            0
     -12.525          2.7            0
     -12.525         2.85            0
     -12.525            3            0
     -12.525         3.15            0
     -12.525          3.3            0
     -12.525         3.45            0
     -12.525          3.6            0
     -12.525         3.75            0
     -12.525          3.9            0
     -12.525         4.05            0
     -12.525          4.2            0
     -12.525         4.35            0
     -12.525          4.5            0
     -12.525         4.65            0
     -12.525          4.8            0
     -12.525         4.95            0
     -12.525          5.1            0
     -12.525         5.25            0
     -12.525          5.4            0
     -12.525         5.55            0
     -12.525          5.7            0
     -12.525         5.85            0
     -12.525            6            0
     -12.525         6.15            0
     -12.525          6.3            0
     -12.525         6.45            0
     -12.525          6.6            0
     -12.525         6.75            0
     -12.525          6.9            0
     -12.525         7.05            0
     -12.525          7.2            0
     -12.525         7.35            0

     -12.375         -7.5            0
     -12.375        -7.35            0
     -12.375         -7.2            0
     -12.375        -7.05            0
     -12.375         -6.9            0
     -12.375        -6.75            0
     -12.375         -6.6            0
     -12.375        -6.45            0
     -12.375         -6.3            0
     -12.375        -6.15            0
     -12.375           -6            0
     -12.375        -5.85            0
     -12.375         -5.7            0
     -12.375        -5.55            0
     -12.375         -5.4            0
     -12.375        -5.25            0
     -12.375         -5.1            0
     -12.375        -4.95            0
     -12.375         -4.8            0
     -12.375        -4.65            0
     -12.375         -4.5            0
     -12.375        -4.35            0
     -12.375         -4.2            0
     -12.375        -4.05            0
     -12.375         -3.9            0
     -12.375        -3.75            0
     -12.375         -3.6            0
     -12.375        -3.45            0
     -12.375         -3.3            0
     -12.375        -3.15            0
     -12.375           -3            0
     -12.375        -2.85            0
     -12.375         -2.7            0
     -12.375        -2.55            0
     -12.375         -2.4            0
     -12.375        -2.25            0
     -12.375         -2.1            0
     -12.375        -1.95            0
     -12.375         -1.8            0
     -12.375        -1.65            0
     -12.375         -1.5            0
     -12.375        -1.35            0
     -12.375         -1.2            0
     -12.375        -1.05            0
     -12.375         -0.9            0
     -12.375        -0.75            0
     -12.375         -0.6            0
     -12.375        -0.45            0
     -12.375         -0.3            0
     -12.375        -0.15            0
     -12.375 -1.78814e-07            0
     -12.375         0.15            0
     -12.375          0.3            0
     -12.375         0.45            0
     -12.375          0.6            0
     -12.375         0.75            0
     -12.375          0.9            0
     -12.375         1.05            0
     -12.375          1.2            0
     -12.375         1.35            0
     -12.375          1.5            0
     -12.375         1.65            0
     -12.375          1.8            0
     -12.375         1.95            0
     -12.375          2.1            0
     -12.375         2.25            0
     -12.375          2.4            0
     -12.375         2.55            0
     -12.375          2.7            0
     -12.375         2.85            0
     -12.375            3            0
     -12.375         3.15            0
     -12.375          3.3            0
     -12.375         3.45            0
     -12.375          3.6            0
     -12.375         3.75            0
     -12.375          3.9            0
     -12.375         4.05            0
     -12.375          4.2            0
     -12.375         4.35            0
     -12.375          4.5            0
     -12.375         4.65            0
     -12.375          4.8            0
     -12.375         4.95            0
     -12.375          5.1            0
     -12.375         5.25            0
     -12.375          5.4            0
     -12.375         5.55            0
     -12.375          5.7            0
     -12.375         5.85            0
     -12.375            6            0
     -12.375         6.15            0
     -12.375          6.3            0
     -12.375         6.45            0
     -12.375          6.6            0
     -12.375         6.75            0
     -12.375          6.9            0
     -12.375         7.05            0
     -12.375          7.2            0
     -12.375         7.35            0

     -12.225         -7.5            0
     -12.225        -7.35            0
     -12.225         -7.2            0
     -12.225        -7.05            0
     -12.225         -6.9            0
     -12.225        -6.75            0
     -12.225         -6.6            0
     -12.225        -6.45            0
     -12.225         -6.3            0
     -12.225        -6.15            0
     -12.225           -6            0
     -12.225        -5.85            0
     -12.225         -5.7            0
     -12.225        -5.55            0
     -12.225         -5.4            0
     -12.225        -5.25            0
     -12.225         -5.1            0
     -12.225        -4.95            0
     -12.225         -4.8            0
     -12.225        -4.65            0
     -12.225         -4.5            0
     -12.225        -4.35            0
     -12.225         -4.2            0
     -12.225        -4.05            0
     -12.225         -3.9            0
     -12.225        -3.75            0
     -12.225         -3.6            0
     -12.225        -3.45            0
     -12.225         -3.3            0
     -12.225        -3.15            0
     -12.225           -3            0
     -12.225        -2.85            0
     -12.225         -2.7            0
     -12.225        -2.55            0
     -12.225         -2.4            0
     -12.225        -2.25            0
     -12.225         -2.1            0
     -12.225        -1.95            0
     -12.225         -1.8            0
     -12.225        -1.65            0
     -12.225         -1.5            0
     -12.225        -1.35            0
     -12.225         -1.2            0
     -12.225        -1.05            0
     -12.225         -0.9            0
     -12.225        -0.75            0
     -12.225         -0.6            0
     -12.225        -0.45            0
     -12.225         -0.3            0
     -12.225        -0.15            0
     -12.225 -1.78814e-07            0
     -12.225         0.15            0
     -12.225          0.3            0
     -12.225         0.45            0
     -12.225          0.6            0
     -12.225         0.75            0
     -12.225          0.9            0
     -12.225         1.05            0
     -12.225          1.2            0
     -12.225         1.35            0
     -12.225          1.5            0
     -12.225         1.65            0
     -12.225          1.8            0
     -12.225         1.95            0
     -12.225          2.1            0
     -12.225         2.25            0
     -12.225          2.4            0
     -12.225         2.55            0
     -12.225          2.7            0
     -12.225         2.85            0
     -12.225            3            0
     -12.225         3.15            0
     -12.225          3.3            0
     -12.225         3.45            0
     -12.225          3.6            0
     -12.225         3.75            0
     -12.225          3.9            0
     -12.225         4.05            0
     -12.225          4.2            0
     -12.225         4.35            0
     -12.225          4.5            0
     -12.225         4.65            0
     -12.225          4.8            0
     -12.225         4.95            0
     -12.225          5.1            0
     -12.225         5.25            0
     -12.225          5.4            0
     -12.225         5.55            0
     -12.225          5.7            0
     -12.225         5.85            0
     -12.225            6            0
     -12.225         6.15            0
     -12.225          6.3            0
     -12.225         6.45            0
     -12.225          6.6            0
     -12.225         6.75            0
     -12.225          6.9            0
     -12.225         7.05            0
     -12.225          7.2            0
     -12.225         7.35            0

     -12.075         -7.5            0
     -12.075        -7.35            0
     -12.075         -7.2            0
     -12.075        -7.05            0
     -12.075         -6.9            0
     -12.075        -6.75            0
     -12.075         -6.6            0
     -12.075        -6.45            0
     -12.075         -6.3            0
     -12.075        -6.15            0
     -12.075           -6            0
     -12.075        -5.85            0
     -12.075         -5.7            0
     -12.075        -5.55            0
     -12.075         -5.4            0
     -12.075        -5.25            0
     -12.075         -5.1            0
     -12.075        -4.95            0
     -12.075         -4.8            0
     -12.075        -4.65            0
     -12.075         -4.5            0
     -12.075        -4.35            0
     -12.075         -4.2            0
     -12.075        -4.05            0
     -12.075         -3.9            0
     -12.075        -3.75            0
     -12.075         -3.6            0
     -12.075        -3.45            0
     -12.075         -3.3            0
     -12.075        -3.15            0
     -12.075           -3            0
     -12.075        -2.85            0
     -12.075         -2.7            0
     -12.075        -2.55            0
     -12.075         -2.4            0
     -12.075        -2.25            0
     -12.075         -2.1            0
     -12.075        -1.95            0
     -12.075         -1.8            0
     -12.075        -1.65            0
     -12.075         -1.5            0
     -12.075        -1.35            0
     -12.075         -1.2            0
     -12.075        -1.05            0
     -12.075         -0.9            0
     -12.075        -0.75            0
     -12.075         -0.6            0
     -12.075        -0.45            0
     -12.075         -0.3            0
     -12.075        -0.15            0
     -12.075 -1.78814e-07            0
     -12.075         0.15            0
     -12.075          0.3            0
     -12.075         0.45            0
     -12.075          0.6            0
     -12.075         0.75            0
     -12.075          0.9            0
     -12.075         1.05            0
     -12.075          1.2            0
     -12.075         1.35            0
     -12.075          1.5            0
     -12.075         1.65            0
     -12.075          1.8            0
     -12.075         1.95            0
     -12.075          2.1            0
     -12.075         2.25            0
     -12.075          2.4            0
     -12.075         2.55            0
     -12.075          2.7            0
     -12.075         2.85            0
     -12.075            3            0
     -12.075         3.15            0
     -12.075          3.3            0
     -12.075         3.45            0
     -12.075          3.6            0
     -12.075         3.75            0
     -12.075          3.9            0
     -12.075         4.05            0
     -12.075          4.2            0
     -12.075         4.35            0
     -12.075          4.5            0
     -12.075         4.65            0
     -12.075          4.8            0
     -12.075         4.95            0
     -12.075          5.1            0
     -12.075         5.25            0
     -12.075          5.4            0
     -12.075         5.55            0
     -12.075          5.7            0
     -12.075         5.85            0
     -12.075            6            0
     -12.075         6.15            0
     -12.075          6.3            0
     -12.075         6.45            0
     -12.075          6.6            0
     -12.075         6.75            0
     -12.075          6.9            0
     -12.075         7.05            0
     -12.075          7.2            0
     -12.075         7.35            0

     -11.925         -7.5            0
     -11.925        -7.35            0
     -11.925         -7.2            0
     -11.925        -7.05            0
     -11.925         -6.9            0
     -11.925        -6.75            0
     -11.925         -6.6            0
     -11.925        -6.45            0
     -11.925         -6.3            0
     -11.925        -6.15            0
     -11.925           -6            0
     -11.925        -5.85            0
     -11.925         -5.7            0
     -11.925        -5.55            0
     -11.925         -5.4            0
     -11.925        -5.25            0
     -11.925         -5.1            0
     -11.925        -4.95            0
     -11.925         -4.8            0
     -11.925        -4.65            0
     -11.925         -4.5            0
     -11.925        -4.35            0
     -11.925         -4.2            0
     -11.925        -4.05            0
     -11.925         -3.9            0
     -11.925        -3.75            0
     -11.925         -3.6            0
     -11.925        -3.45            0
     -11.925         -3.3            0
     -11.925        -3.15            0
     -11.925           -3            0
     -11.925        -2.85            0
     -11.925         -2.7            0
     -11.925        -2.55            0
     -11.925         -2.4            0
     -11.925        -2.25            0
     -11.925         -2.1            0
     -11.925        -1.95            0
     -11.925         -1.8            0
     -11.925        -1.65            0
     -11.925         -1.5            0
     -11.925        -1.35            0
     -11.925         -1.2            0
     -11.925        -1.05            0
     -11.925         -0.9            0
     -11.925        -0.75            0
     -11.925         -0.6            0
     -11.925        -0.45            0
     -11.925         -0.3            0
     -11.925        -0.15            0
     -11.925 -1.78814e-07            0
     -11.925         0.15            0
     -11.925          0.3            0
     -11.925         0.45            0
     -11.925          0.6            0
     -11.925         0.75            0
     -11.925          0.9            0
     -11.925         1.05            0
     -11.925          1.2            0
     -11.925         1.35            0
     -11.925          1.5            0
     -11.925         1.65            0
     -11.925          1.8            0
     -11.925         1.95            0
     -11.925          2.1            0
     -11.925         2.25            0
     -11.925          2.4            0
     -11.925         2.55            0
     -11.925          2.7            0
     -11.925         2.85            0
     -11.925            3            0
     -11.925         3.15            0
     -11.925          3.3            0
     -11.925         3.45            0
     -11.925          3.6            0
     -11.925         3.75            0
     -11.925          3.9            0
     -11.925         4.05            0
     -11.925          4.2            0
     -11.925         4.35            0
     -11.925          4.5            0
     -11.925         4.65            0
     -11.925          4.8            0
     -11.925         4.95            0
     -11.925          5.1            0
     -11.925         5.25            0
     -11.925          5.4            0
     -11.925         5.55            0
     -11.925          5.7            0
     -11.925         5.85            0
     -11.925            6            0
     -11.925         6.15            0
     -11.925          6.3            0
     -11.925         6.45            0
     -11.925          6.6            0
     -11.925         6.75            0
     -11.925          6.9            0
     -11.925         7.05            0
     -11.925          7.2            0
     -11.925         7.35            0

     -11.775         -7.5            0
     -11.775        -7.35            0
     -11.775         -7.2            0
     -11.775        -7.05            0
     -11.775         -6.9            0
     -11.775        -6.75            0
     -11.775         -6.6            0
     -11.775        -6.45            0
     -11.775         -6.3            0
     -11.775        -6.15            0
     -11.775           -6            0
     -11.775        -5.85            0
     -11.775         -5.7            0
     -11.775        -5.55            0
     -11.775         -5.4            0
     -11.775        -5.25            0
     -11.775         -5.1            0
     -11.775        -4.95            0
     -11.775         -4.8            0
     -11.775        -4.65            0
     -11.775         -4.5            0
     -11.775        -4.35            0
     -11.775         -4.2            0
     -11.775        -4.05            0
     -11.775         -3.9            0
     -11.775        -3.75            0
     -11.775         -3.6            0
     -11.775        -3.45            0
     -11.775         -3.3            0
     -11.775        -3.15            0
     -11.775           -3            0
     -11.775        -2.85            0
     -11.775         -2.7            0
     -11.775        -2.55            0
     -11.775         -2.4            0
     -11.775        -2.25            0
     -11.775         -2.1            0
     -11.775        -1.95            0
     -11.775         -1.8            0
     -11.775        -1.65            0
     -11.775         -1.5            0
     -11.775        -1.35            0
     -11.775         -1.2            0
     -11.775        -1.05            0
     -11.775         -0.9            0
     -11.775        -0.75            0
     -11.775         -0.6            0
     -11.775        -0.45            0
     -11.775         -0.3            0
     -11.775        -0.15            0
     -11.775 -1.78814e-07            0
     -11.775         0.15            0
     -11.775          0.3            0
     -11.775         0.45            0
     -11.775          0.6            0
     -11.775         0.75            0
     -11.775          0.9            0
     -11.775         1.05            0
     -11.775          1.2            0
     -11.775         1.35            0
     -11.775          1.5            0
     -11.775         1.65            0
     -11.775          1.8            0
     -11.775         1.95            0
     -11.775          2.1            0
     -11.775         2.25            0
     -11.775          2.4            0
     -11.775         2.55            0
     -11.775          2.7            0
     -11.775         2.85            0
     -11.775            3            0
     -11.775         3.15            0
     -11.775          3.3            0
     -11.775         3.45            0
     -11.775          3.6            0
     -11.775         3.75            0
     -11.775          3.9            0
     -11.775         4.05            0
     -11.775          4.2            0
     -11.775         4.35            0
     -11.775          4.5            0
     -11.775         4.65            0
     -11.775          4.8            0
     -11.775         4.95            0
     -11.775          5.1            0
     -11.775         5.25            0
     -11.775          5.4            0
     -11.775         5.55            0
     -11.775          5.7            0
     -11.775         5.85            0
     -11.775            6            0
     -11.775         6.15            0
     -11.775          6.3            0
     -11.775         6.45            0
     -11.775          6.6            0
     -11.775         6.75            0
     -11.775          6.9            0
     -11.775         7.05            0
     -11.775          7.2            0
     -11.775         7.35            0

     -11.625         -7.5            0
     -11.625        -7.35            0
     -11.625         -7.2            0
     -11.625        -7.05            0
     -11.625         -6.9            0
     -11.625        -6.75            0
     -11.625         -6.6            0
     -11.625        -6.45            0
     -11.625         -6.3            0
     -11.625        -6.15            0
     -11.625           -6            0
     -11.625        -5.85            0
     -11.625         -5.7            0
     -11.625        -5.55            0
     -11.625         -5.4            0
     -11.625        -5.25            0
     -11.625         -5.1            0
     -11.625        -4.95            0
     -11.625         -4.8            0
     -11.625        -4.65            0
     -11.625         -4.5            0
     -11.625        -4.35            0
     -11.625         -4.2            0
     -11.625        -4.05            0
     -11.625         -3.9            0
     -11.625        -3.75            0
     -11.625         -3.6            0
     -11.625        -3.45            0
     -11.625         -3.3            0
     -11.625        -3.15            0
     -11.625           -3            0
     -11.625        -2.85            0
     -11.625         -2.7            0
     -11.625        -2.55            0
     -11.625         -2.4            0
     -11.625        -2.25            0
     -11.625         -2.1            0
     -11.625        -1.95            0
     -11.625         -1.8            0
     -11.625        -1.65            0
     -11.625         -1.5            0
     -11.625        -1.35            0
     -11.625         -1.2            0
     -11.625        -1.05            0
     -11.625         -0.9            0
     -11.625        -0.75            0
     -11.625         -0.6            0
     -11.625        -0.45            0
     -11.625         -0.3            0
     -11.625        -0.15            0
     -11.625 -1.78814e-07            0
     -11.625         0.15            0
     -11.625          0.3            0
     -11.625         0.45            0
     -11.625          0.6            0
     -11.625         0.75            0
     -11.625          0.9            0
     -11.625         1.05            0
     -11.625          1.2            0
     -11.625         1.35            0
     -11.625          1.5            0
     -11.625         1.65            0
     -11.625          1.8            0
     -11.625         1.95            0
     -11.625          2.1            0
     -11.625         2.25            0
     -11.625          2.4            0
     -11.625         2.55            0
     -11.625          2.7            0
     -11.625         2.85            0
     -11.625            3            0
     -11.625         3.15            0
     -11.625          3.3            0
     -11.625         3.45            0
     -11.625          3.6            0
     -11.625         3.75            0
     -11.625          3.9            0
     -11.625         4.05            0
     -11.625          4.2            0
     -11.625         4.35            0
     -11.625          4.5            0
     -11.625         4.65            0
     -11.625          4.8            0
     -11.625         4.95            0
     -11.625          5.1            0
     -11.625         5.25            0
     -11.625          5.4            0
     -11.625         5.55            0
     -11.625          5.7            0
     -11.625         5.85            0
     -11.625            6            0
     -11.625         6.15            0
     -11.625          6.3            0
     -11.625         6.45            0
     -11.625          6.6            0
     -11.625         6.75            0
     -11.625          6.9            0
     -11.625         7.05            0
     -11.625          7.2            0
     -11.625         7.35            0

     -11.475         -7.5            0
     -11.475        -7.35            0
     -11.475         -7.2            0
     -11.475        -7.05            0
     -11.475         -6.9            0
     -11.475        -6.75            0
     -11.475         -6.6            0
     -11.475        -6.45            0
     -11.475         -6.3            0
     -11.475        -6.15            0
     -11.475           -6            0
     -11.475        -5.85            0
     -11.475         -5.7            0
     -11.475        -5.55            0
     -11.475         -5.4            0
     -11.475        -5.25            0
     -11.475         -5.1            0
     -11.475        -4.95            0
     -11.475         -4.8            0
     -11.475        -4.65            0
     -11.475         -4.5            0
     -11.475        -4.35            0
     -11.475         -4.2            0
     -11.475        -4.05            0
     -11.475         -3.9            0
     -11.475        -3.75            0
     -11.475         -3.6            0
     -11.475        -3.45            0
     -11.475         -3.3            0
     -11.475        -3.15            0
     -11.475           -3            0
     -11.475        -2.85            0
     -11.475         -2.7            0
     -11.475        -2.55            0
     -11.475         -2.4            0
     -11.475        -2.25            0
     -11.475         -2.1            0
     -11.475        -1.95            0
     -11.475         -1.8            0
     -11.475        -1.65            0
     -11.475         -1.5            0
     -11.475        -1.35            0
     -11.475         -1.2            0
     -11.475        -1.05            0
     -11.475         -0.9            0
     -11.475        -0.75            0
     -11.475         -0.6            0
     -11.475        -0.45            0
     -11.475         -0.3            0
     -11.475        -0.15            0
     -11.475 -1.78814e-07            0
     -11.475         0.15            0
     -11.475          0.3            0
     -11.475         0.45            0
     -11.475          0.6            0
     -11.475         0.75            0
     -11.475          0.9            0
     -11.475         1.05            0
     -11.475          1.2            0
     -11.475         1.35            0
     -11.475          1.5            0
     -11.475         1.65            0
     -11.475          1.8            0
     -11.475         1.95            0
     -11.475          2.1            0
     -11.475         2.25            0
     -11.475          2.4            0
     -11.475         2.55            0
     -11.475          2.7            0
     -11.475         2.85            0
     -11.475            3            0
     -11.475         3.15            0
     -11.475          3.3            0
     -11.475         3.45            0
     -11.475          3.6            0
     -11.475         3.75            0
     -11.475          3.9            0
     -11.475         4.05            0
     -11.475          4.2            0
     -11.475         4.35            0
     -11.475          4.5            0
     -11.475         4.65            0
     -11.475          4.8            0
     -11.475         4.95            0
     -11.475          5.1            0
     -11.475         5.25            0
     -11.475          5.4            0
     -11.475         5.55            0
     -11.475          5.7            0
     -11.475         5.85            0
     -11.475            6            0
     -11.475         6.15            0
     -11.475          6.3            0
     -11.475         6.45            0
     -11.475          6.6            0
     -11.475         6.75            0
     -11.475          6.9            0
     -11.475         7.05            0
     -11.475          7.2            0
     -11.475         7.35            0

     -11.325         -7.5            0
     -11.325        -7.35            0
     -11.325         -7.2            0
     -11.325        -7.05            0
     -11.325         -6.9            0
     -11.325        -6.75            0
     -11.325         -6.6            0
     -11.325        -6.45            0
     -11.325         -6.3            0
     -11.325        -6.15            0
     -11.325           -6            0
     -11.325        -5.85            0
     -11.325         -5.7            0
     -11.325        -5.55            0
     -11.325         -5.4            0
     -11.325        -5.25            0
     -11.325         -5.1            0
     -11.325        -4.95            0
     -11.325         -4.8            0
     -11.325        -4.65            0
     -11.325         -4.5            0
     -11.325        -4.35            0
     -11.325         -4.2            0
     -11.325        -4.05            0
     -11.325         -3.9            0
     -11.325        -3.75            0
     -11.325         -3.6            0
     -11.325        -3.45            0
     -11.325         -3.3            0
     -11.325        -3.15            0
     -11.325           -3            0
     -11.325        -2.85            0
     -11.325         -2.7            0
     -11.325        -2.55            0
     -11.325         -2.4            0
     -11.325        -2.25            0
     -11.325         -2.1            0
     -11.325        -1.95            0
     -11.325         -1.8            0
     -11.325        -1.65            0
     -11.325         -1.5            0
     -11.325        -1.35            0
     -11.325         -1.2            0
     -11.325        -1.05            0
     -11.325         -0.9            0
     -11.325        -0.75            0
     -11.325         -0.6            0
     -11.325        -0.45            0
     -11.325         -0.3            0
     -11.325        -0.15            0
     -11.325 -1.78814e-07            0
     -11.325         0.15            0
     -11.325          0.3            0
     -11.325         0.45            0
     -11.325          0.6            0
     -11.325         0.75            0
     -11.325          0.9            0
     -11.325         1.05            0
     -11.325          1.2            0
     -11.325         1.35            0
     -11.325          1.5            0
     -11.325         1.65            0
     -11.325          1.8            0
     -11.325         1.95            0
     -11.325          2.1            0
     -11.325         2.25            0
     -11.325          2.4            0
     -11.325         2.55            0
     -11.325          2.7            0
     -11.325         2.85            0
     -11.325            3            0
     -11.325         3.15            0
     -11.325          3.3            0
     -11.325         3.45            0
     -11.325          3.6            0
     -11.325         3.75            0
     -11.325          3.9            0
     -11.325         4.05            0
     -11.325          4.2            0
     -11.325         4.35            0
     -11.325          4.5            0
     -11.325         4.65            0
     -11.325          4.8            0
     -11.325         4.95            0
     -11.325          5.1            0
     -11.325         5.25            0
     -11.325          5.4            0
     -11.325         5.55            0
     -11.325          5.7            0
     -11.325         5.85            0
     -11.325            6            0
     -11.325         6.15            0
     -11.325          6.3            0
     -11.325         6.45            0
     -11.325          6.6            0
     -11.325         6.75            0
     -11.325          6.9            0
     -11.325         7.05            0
     -11.325          7.2            0
     -11.325         7.35            0

     -11.175         -7.5            0
     -11.175        -7.35            0
     -11.175         -7.2            0
     -11.175        -7.05            0
     -11.175         -6.9            0
     -11.175        -6.75            0
     -11.175         -6.6            0
     -11.175        -6.45            0
     -11.175         -6.3            0
     -11.175        -6.15            0
     -11.175           -6            0
     -11.175        -5.85            0
     -11.175         -5.7            0
     -11.175        -5.55            0
     -11.175         -5.4            0
     -11.175        -5.25            0
     -11.175         -5.1            0
     -11.175        -4.95            0
     -11.175         -4.8            0
     -11.175        -4.65            0
     -11.175         -4.5            0
     -11.175        -4.35            0
     -11.175         -4.2            0
     -11.175        -4.05            0
     -11.175         -3.9            0
     -11.175        -3.75            0
     -11.175         -3.6            0
     -11.175        -3.45            0
     -11.175         -3.3            0
     -11.175        -3.15            0
     -11.175           -3            0
     -11.175        -2.85            0
     -11.175         -2.7            0
     -11.175        -2.55            0
     -11.175         -2.4            0
     -11.175        -2.25            0
     -11.175         -2.1            0
     -11.175        -1.95            0
     -11.175         -1.8            0
     -11.175        -1.65            0
     -11.175         -1.5            0
     -11.175        -1.35            0
     -11.175         -1.2            0
     -11.175        -1.05            0
     -11.175         -0.9            0
     -11.175        -0.75            0
     -11.175         -0.6            0
     -11.175        -0.45            0
     -11.175         -0.3            0
     -11.175        -0.15            0
     -11.175 -1.78814e-07            0
     -11.175         0.15            0
     -11.175          0.3            0
     -11.175         0.45            0
     -11.175          0.6            0
     -11.175         0.75            0
     -11.175          0.9            0
     -11.175         1.05            0
     -11.175          1.2            0
     -11.175         1.35            0
     -11.175          1.5            0
     -11.175         1.65            0
     -11.175          1.8            0
     -11.175         1.95            0
     -11.175          2.1            0
     -11.175         2.25            0
     -11.175          2.4            0
     -11.175         2.55            0
     -11.175          2.7            0
     -11.175         2.85            0
     -11.175            3            0
     -11.175         3.15            0
     -11.175          3.3            0
     -11.175         3.45            0
     -11.175          3.6            0
     -11.175         3.75            0
     -11.175          3.9            0
     -11.175         4.05            0
     -11.175          4.2            0
     -11.175         4.35            0
     -11.175          4.5            0
     -11.175         4.65            0
     -11.175          4.8            0
     -11.175         4.95            0
     -11.175          5.1            0
     -11.175         5.25            0
     -11.175          5.4            0
     -11.175         5.55            0
     -11.175          5.7            0
     -11.175         5.85            0
     -11.175            6            0
     -11.175         6.15            0
     -11.175          6.3            0
     -11.175         6.45            0
     -11.175          6.6            0
     -11.175         6.75            0
     -11.175          6.9            0
     -11.175         7.05            0
     -11.175          7.2            0
     -11.175         7.35            0

     -11.025         -7.5            0
     -11.025        -7.35            0
     -11.025         -7.2            0
     -11.025        -7.05            0
     -11.025         -6.9            0
     -11.025        -6.75            0
     -11.025         -6.6            0
     -11.025        -6.45            0
     -11.025         -6.3            0
     -11.025        -6.15            0
     -11.025           -6            0
     -11.025        -5.85            0
     -11.025         -5.7            0
     -11.025        -5.55            0
     -11.025         -5.4            0
     -11.025        -5.25            0
     -11.025         -5.1            0
     -11.025        -4.95            0
     -11.025         -4.8            0
     -11.025        -4.65            0
     -11.025         -4.5            0
     -11.025        -4.35            0
     -11.025         -4.2            0
     -11.025        -4.05            0
     -11.025         -3.9            0
     -11.025        -3.75            0
     -11.025         -3.6            0
     -11.025        -3.45            0
     -11.025         -3.3            0
     -11.025        -3.15            0
     -11.025           -3            0
     -11.025        -2.85            0
     -11.025         -2.7            0
     -11.025        -2.55            0
     -11.025         -2.4            0
     -11.025        -2.25            0
     -11.025         -2.1            0
     -11.025        -1.95            0
     -11.025         -1.8            0
     -11.025        -1.65            0
     -11.025         -1.5            0
     -11.025        -1.35            0
     -11.025         -1.2            0
     -11.025        -1.05            0
     -11.025         -0.9            0
     -11.025        -0.75            0
     -11.025         -0.6            0
     -11.025        -0.45            0
     -11.025         -0.3            0
     -11.025        -0.15            0
     -11.025 -1.78814e-07            0
     -11.025         0.15            0
     -11.025          0.3            0
     -11.025         0.45            0
     -11.025          0.6            0
     -11.025         0.75            0
     -11.025          0.9            0
     -11.025         1.05            0
     -11.025          1.2            0
     -11.025         1.35            0
     -11.025          1.5            0
     -11.025         1.65            0
     -11.025          1.8            0
     -11.025         1.95            0
     -11.025          2.1            0
     -11.025         2.25            0
     -11.025          2.4            0
     -11.025         2.55            0
     -11.025          2.7            0
     -11.025         2.85            0
     -11.025            3            0
     -11.025         3.15            0
     -11.025          3.3            0
     -11.025         3.45            0
     -11.025          3.6            0
     -11.025         3.75            0
     -11.025          3.9            0
     -11.025         4.05            0
     -11.025          4.2            0
     -11.025         4.35            0
     -11.025          4.5            0
     -11.025         4.65            0
     -11.025          4.8            0
     -11.025         4.95            0
     -11.025          5.1            0
     -11.025         5.25            0
     -11.025          5.4            0
     -11.025         5.55            0
     -11.025          5.7            0
     -11.025         5.85            0
     -11.025            6            0
     -11.025         6.15            0
     -11.025          6.3            0
     -11.025         6.45            0
     -11.025          6.6            0
     -11.025         6.75            0
     -11.025          6.9            0
     -11.025         7.05            0
     -11.025          7.2            0
     -11.025         7.35            0

     -10.875         -7.5            0
     -10.875        -7.35            0
     -10.875         -7.2            0
     -10.875        -7.05            0
     -10.875         -6.9            0
     -10.875        -6.75            0
     -10.875         -6.6            0
     -10.875        -6.45            0
     -10.875         -6.3            0
     -10.875        -6.15            0
     -10.875           -6            0
     -10.875        -5.85            0
     -10.875         -5.7            0
     -10.875        -5.55            0
     -10.875         -5.4            0
     -10.875        -5.25            0
     -10.875         -5.1            0
     -10.875        -4.95            0
     -10.875         -4.8            0
     -10.875        -4.65            0
     -10.875         -4.5            0
     -10.875        -4.35            0
     -10.875         -4.2            0
     -10.875        -4.05            0
     -10.875         -3.9            0
     -10.875        -3.75            0
     -10.875         -3.6            0
     -10.875        -3.45            0
     -10.875         -3.3            0
     -10.875        -3.15            0
     -10.875           -3            0
     -10.875        -2.85            0
     -10.875         -2.7            0
     -10.875        -2.55            0
     -10.875         -2.4            0
     -10.875        -2.25            0
     -10.875         -2.1            0
     -10.875        -1.95            0
     -10.875         -1.8            0
     -10.875        -1.65            0
     -10.875         -1.5            0
     -10.875        -1.35            0
     -10.875         -1.2            0
     -10.875        -1.05            0
     -10.875         -0.9            0
     -10.875        -0.75            0
     -10.875         -0.6            0
     -10.875        -0.45            0
     -10.875         -0.3            0
     -10.875        -0.15            0
     -10.875 -1.78814e-07            0
     -10.875         0.15            0
     -10.875          0.3            0
     -10.875         0.45            0
     -10.875          0.6            0
     -10.875         0.75            0
     -10.875          0.9            0
     -10.875         1.05            0
     -10.875          1.2            0
     -10.875         1.35            0
     -10.875          1.5            0
     -10.875         1.65            0
     -10.875          1.8            0
     -10.875         1.95            0
     -10.875          2.1            0
     -10.875         2.25            0
     -10.875          2.4            0
     -10.875         2.55            0
     -10.875          2.7            0
     -10.875         2.85            0
     -10.875            3            0
     -10.875         3.15            0
     -10.875          3.3            0
     -10.875         3.45            0
     -10.875          3.6            0
     -10.875         3.75            0
     -10.875          3.9            0
     -10.875         4.05            0
     -10.875          4.2            0
     -10.875         4.35            0
     -10.875          4.5            0
     -10.875         4.65            0
     -10.875          4.8            0
     -10.875         4.95            0
     -10.875          5.1            0
     -10.875         5.25            0
     -10.875          5.4            0
     -10.875         5.55            0
     -10.875          5.7            0
     -10.875         5.85            0
     -10.875            6            0
     -10.875         6.15            0
     -10.875          6.3            0
     -10.875         6.45            0
     -10.875          6.6            0
     -10.875         6.75            0
     -10.875          6.9            0
     -10.875         7.05            0
     -10.875          7.2            0
     -10.875         7.35            0

     -10.725         -7.5            0
     -10.725        -7.35            0
     -10.725         -7.2            0
     -10.725        -7.05            0
     -10.725         -6.9            0
     -10.725        -6.75            0
     -10.725         -6.6            0
     -10.725        -6.45            0
     -10.725         -6.3            0
     -10.725        -6.15            0
     -10.725           -6            0
     -10.725        -5.85            0
     -10.725         -5.7            0
     -10.725        -5.55            0
     -10.725         -5.4            0
     -10.725        -5.25            0
     -10.725         -5.1            0
     -10.725        -4.95            0
     -10.725         -4.8            0
     -10.725        -4.65            0
     -10.725         -4.5            0
     -10.725        -4.35            0
     -10.725         -4.2            0
     -10.725        -4.05            0
     -10.725         -3.9            0
     -10.725        -3.75            0
     -10.725         -3.6            0
     -10.725        -3.45            0
     -10.725         -3.3            0
     -10.725        -3.15            0
     -10.725           -3            0
     -10.725        -2.85            0
     -10.725         -2.7            0
     -10.725        -2.55            0
     -10.725         -2.4            0
     -10.725        -2.25            0
     -10.725         -2.1            0
     -10.725        -1.95            0
     -10.725         -1.8            0
     -10.725        -1.65            0
     -10.725         -1.5            0
     -10.725        -1.35            0
     -10.725         -1.2            0
     -10.725        -1.05            0
     -10.725         -0.9            0
     -10.725        -0.75            0
     -10.725         -0.6            0
     -10.725        -0.45            0
     -10.725         -0.3            0
     -10.725        -0.15            0
     -10.725 -1.78814e-07            0
     -10.725         0.15            0
     -10.725          0.3            0
     -10.725         0.45            0
     -10.725          0.6            0
     -10.725         0.75            0
     -10.725          0.9            0
     -10.725         1.05            0
     -10.725          1.2            0
     -10.725         1.35            0
     -10.725          1.5            0
     -10.725         1.65            0
     -10.725          1.8            0
     -10.725         1.95            0
     -10.725          2.1            0
     -10.725         2.25            0
     -10.725          2.4            0
     -10.725         2.55            0
     -10.725          2.7            0
     -10.725         2.85            0
     -10.725            3            0
     -10.725         3.15            0
     -10.725          3.3            0
     -10.725         3.45            0
     -10.725          3.6            0
     -10.725         3.75            0
     -10.725          3.9            0
     -10.725         4.05            0
     -10.725          4.2            0
     -10.725         4.35            0
     -10.725          4.5            0
     -10.725         4.65            0
     -10.725          4.8            0
     -10.725         4.95            0
     -10.725          5.1            0
     -10.725         5.25            0
     -10.725          5.4            0
     -10.725         5.55            0
     -10.725          5.7            0
     -10.725         5.85            0
     -10.725            6            0
     -10.725         6.15            0
     -10.725          6.3            0
     -10.725         6.45            0
     -10.725          6.6            0
     -10.725         6.75            0
     -10.725          6.9            0
     -10.725         7.05            0
     -10.725          7.2            0
     -10.725         7.35            0

     -10.575         -7.5            0
     -10.575        -7.35            0
     -10.575         -7.2            0
     -10.575        -7.05            0
     -10.575         -6.9            0
     -10.575        -6.75            0
     -10.575         -6.6            0
     -10.575        -6.45            0
     -10.575         -6.3            0
     -10.575        -6.15            0
     -10.575           -6            0
     -10.575        -5.85            0
     -10.575         -5.7            0
     -10.575        -5.55            0
     -10.575         -5.4            0
     -10.575        -5.25            0
     -10.575         -5.1            0
     -10.575        -4.95            0
     -10.575         -4.8            0
     -10.575        -4.65            0
     -10.575         -4.5            0
     -10.575        -4.35            0
     -10.575         -4.2            0
     -10.575        -4.05            0
     -10.575         -3.9            0
     -10.575        -3.75            0
     -10.575         -3.6            0
     -10.575        -3.45            0
     -10.575         -3.3            0
     -10.575        -3.15            0
     -10.575           -3            0
     -10.575        -2.85            0
     -10.575         -2.7            0
     -10.575        -2.55            0
     -10.575         -2.4            0
     -10.575        -2.25            0
     -10.575         -2.1            0
     -10.575        -1.95            0
     -10.575         -1.8            0
     -10.575        -1.65            0
     -10.575         -1.5            0
     -10.575        -1.35            0
     -10.575         -1.2            0
     -10.575        -1.05            0
     -10.575         -0.9            0
     -10.575        -0.75            0
     -10.575         -0.6            0
     -10.575        -0.45            0
     -10.575         -0.3            0
     -10.575        -0.15            0
     -10.575 -1.78814e-07            0
     -10.575         0.15            0
     -10.575          0.3            0
     -10.575         0.45            0
     -10.575          0.6            0
     -10.575         0.75            0
     -10.575          0.9            0
     -10.575         1.05            0
     -10.575          1.2            0
     -10.575         1.35            0
     -10.575          1.5            0
     -10.575         1.65            0
     -10.575          1.8            0
     -10.575         1.95            0
     -10.575          2.1            0
     -10.575         2.25            0
     -10.575          2.4            0
     -10.575         2.55            0
     -10.575          2.7            0
     -10.575         2.85            0
     -10.575            3            0
     -10.575         3.15            0
     -10.575          3.3            0
     -10.575         3.45            0
     -10.575          3.6            0
     -10.575         3.75            0
     -10.575          3.9            0
     -10.575         4.05            0
     -10.575          4.2            0
     -10.575         4.35            0
     -10.575          4.5            0
     -10.575         4.65            0
     -10.575          4.8            0
     -10.575         4.95            0
     -10.575          5.1            0
     -10.575         5.25            0
     -10.575          5.4            0
     -10.575         5.55            0
     -10.575          5.7            0
     -10.575         5.85            0
     -10.575            6            0
     -10.575         6.15            0
     -10.575          6.3            0
     -10.575         6.45            0
     -10.575          6.6            0
     -10.575         6.75            0
     -10.575          6.9            0
     -10.575         7.05            0
     -10.575          7.2            0
     -10.575         7.35            0

     -10.425         -7.5            0
     -10.425        -7.35            0
     -10.425         -7.2            0
     -10.425        -7.05            0
     -10.425         -6.9            0
     -10.425        -6.75            0
     -10.425         -6.6            0
     -10.425        -6.45            0
     -10.425         -6.3            0
     -10.425        -6.15            0
     -10.425           -6            0
     -10.425        -5.85            0
     -10.425         -5.7            0
     -10.425        -5.55            0
     -10.425         -5.4            0
     -10.425        -5.25            0
     -10.425         -5.1            0
     -10.425        -4.95            0
     -10.425         -4.8            0
     -10.425        -4.65            0
     -10.425         -4.5            0
     -10.425        -4.35            0
     -10.425         -4.2            0
     -10.425        -4.05            0
     -10.425         -3.9            0
     -10.425        -3.75            0
     -10.425         -3.6            0
     -10.425        -3.45            0
     -10.425         -3.3            0
     -10.425        -3.15            0
     -10.425           -3            0
     -10.425        -2.85            0
     -10.425         -2.7            0
     -10.425        -2.55            0
     -10.425         -2.4            0
     -10.425        -2.25            0
     -10.425         -2.1            0
     -10.425        -1.95            0
     -10.425         -1.8            0
     -10.425        -1.65            0
     -10.425         -1.5            0
     -10.425        -1.35            0
     -10.425         -1.2            0
     -10.425        -1.05            0
     -10.425         -0.9            0
     -10.425        -0.75            0
     -10.425         -0.6            0
     -10.425        -0.45            0
     -10.425         -0.3            0
     -10.425        -0.15            0
     -10.425 -1.78814e-07            0
     -10.425         0.15            0
     -10.425          0.3            0
     -10.425         0.45            0
     -10.425          0.6            0
     -10.425         0.75            0
     -10.425          0.9            0
     -10.425         1.05            0
     -10.425          1.2            0
     -10.425         1.35            0
     -10.425          1.5            0
     -10.425         1.65            0
     -10.425          1.8            0
     -10.425         1.95            0
     -10.425          2.1            0
     -10.425         2.25            0
     -10.425          2.4            0
     -10.425         2.55            0
     -10.425          2.7            0
     -10.425         2.85            0
     -10.425            3            0
     -10.425         3.15            0
     -10.425          3.3            0
     -10.425         3.45            0
     -10.425          3.6            0
     -10.425         3.75            0
     -10.425          3.9            0
     -10.425         4.05            0
     -10.425          4.2            0
     -10.425         4.35            0
     -10.425          4.5            0
     -10.425         4.65            0
     -10.425          4.8            0
     -10.425         4.95            0
     -10.425          5.1            0
     -10.425         5.25            0
     -10.425          5.4            0
     -10.425         5.55            0
     -10.425          5.7            0
     -10.425         5.85            0
     -10.425            6            0
     -10.425         6.15            0
     -10.425          6.3            0
     -10.425         6.45            0
     -10.425          6.6            0
     -10.425         6.75            0
     -10.425          6.9            0
     -10.425         7.05            0
     -10.425          7.2            0
     -10.425         7.35            0

     -10.275         -7.5            0
     -10.275        -7.35            0
     -10.275         -7.2            0
     -10.275        -7.05            0
     -10.275         -6.9            0
     -10.275        -6.75            0
     -10.275         -6.6            0
     -10.275        -6.45            0
     -10.275         -6.3            0
     -10.275        -6.15            0
     -10.275           -6            0
     -10.275        -5.85            0
     -10.275         -5.7            0
     -10.275        -5.55            0
     -10.275         -5.4            0
     -10.275        -5.25            0
     -10.275         -5.1            0
     -10.275        -4.95            0
     -10.275         -4.8            0
     -10.275        -4.65            0
     -10.275         -4.5            0
     -10.275        -4.35            0
     -10.275         -4.2            0
     -10.275        -4.05            0
     -10.275         -3.9            0
     -10.275        -3.75            0
     -10.275         -3.6            0
     -10.275        -3.45            0
     -10.275         -3.3            0
     -10.275        -3.15            0
     -10.275           -3            0
     -10.275        -2.85            0
     -10.275         -2.7            0
     -10.275        -2.55            0
     -10.275         -2.4            0
     -10.275        -2.25            0
     -10.275         -2.1            0
     -10.275        -1.95            0
     -10.275         -1.8            0
     -10.275        -1.65            0
     -10.275         -1.5            0
     -10.275        -1.35            0
     -10.275         -1.2            0
     -10.275        -1.05            0
     -10.275         -0.9            0
     -10.275        -0.75            0
     -10.275         -0.6            0
     -10.275        -0.45            0
     -10.275         -0.3            0
     -10.275        -0.15            0
     -10.275 -1.78814e-07            0
     -10.275         0.15            0
     -10.275          0.3            0
     -10.275         0.45            0
     -10.275          0.6            0
     -10.275         0.75            0
     -10.275          0.9            0
     -10.275         1.05            0
     -10.275          1.2            0
     -10.275         1.35            0
     -10.275          1.5            0
     -10.275         1.65            0
     -10.275          1.8            0
     -10.275         1.95            0
     -10.275          2.1            0
     -10.275         2.25            0
     -10.275          2.4            0
     -10.275         2.55            0
     -10.275          2.7            0
     -10.275         2.85            0
     -10.275            3            0
     -10.275         3.15            0
     -10.275          3.3            0
     -10.275         3.45            0
     -10.275          3.6            0
     -10.275         3.75            0
     -10.275          3.9            0
     -10.275         4.05            0
     -10.275          4.2            0
     -10.275         4.35            0
     -10.275          4.5            0
     -10.275         4.65            0
     -10.275          4.8            0
     -10.275         4.95            0
     -10.275          5.1            0
     -10.275         5.25            0
     -10.275          5.4            0
     -10.275         5.55            0
     -10.275          5.7            0
     -10.275         5.85            0
     -10.275            6            0
     -10.275         6.15            0
     -10.275          6.3            0
     -10.275         6.45            0
     -10.275          6.6            0
     -10.275         6.75            0
     -10.275          6.9            0
     -10.275         7.05            0
     -10.275          7.2            0
     -10.275         7.35            0

     -10.125         -7.5            0
     -10.125        -7.35            0
     -10.125         -7.2            0
     -10.125        -7.05            0
     -10.125         -6.9            0
     -10.125        -6.75            0
     -10.125         -6.6            0
     -10.125        -6.45            0
     -10.125         -6.3            0
     -10.125        -6.15            0
     -10.125           -6            0
     -10.125        -5.85            0
     -10.125         -5.7            0
     -10.125        -5.55            0
     -10.125         -5.4            0
     -10.125        -5.25            0
     -10.125         -5.1            0
     -10.125        -4.95            0
     -10.125         -4.8            0
     -10.125        -4.65            0
     -10.125         -4.5            0
     -10.125        -4.35            0
     -10.125         -4.2            0
     -10.125        -4.05            0
     -10.125         -3.9            0
     -10.125        -3.75            0
     -10.125         -3.6            0
     -10.125        -3.45            0
     -10.125         -3.3            0
     -10.125        -3.15            0
     -10.125           -3            0
     -10.125        -2.85            0
     -10.125         -2.7            0
     -10.125        -2.55            0
     -10.125         -2.4            0
     -10.125        -2.25            0
     -10.125         -2.1            0
     -10.125        -1.95            0
     -10.125         -1.8            0
     -10.125        -1.65            0
     -10.125         -1.5            0
     -10.125        -1.35            0
     -10.125         -1.2            0
     -10.125        -1.05            0
     -10.125         -0.9            0
     -10.125        -0.75            0
     -10.125         -0.6            0
     -10.125        -0.45            0
     -10.125         -0.3            0
     -10.125        -0.15            0
     -10.125 -1.78814e-07            0
     -10.125         0.15            0
     -10.125          0.3            0
     -10.125         0.45            0
     -10.125          0.6            0
     -10.125         0.75            0
     -10.125          0.9            0
     -10.125         1.05            0
     -10.125          1.2            0
     -10.125         1.35            0
     -10.125          1.5            0
     -10.125         1.65            0
     -10.125          1.8            0
     -10.125         1.95            0
     -10.125          2.1            0
     -10.125         2.25            0
     -10.125          2.4            0
     -10.125         2.55            0
     -10.125          2.7            0
     -10.125         2.85            0
     -10.125            3            0
     -10.125         3.15            0
     -10.125          3.3            0
     -10.125         3.45            0
     -10.125          3.6            0
     -10.125         3.75            0
     -10.125          3.9            0
     -10.125         4.05            0
     -10.125          4.2            0
     -10.125         4.35            0
     -10.125          4.5            0
     -10.125         4.65            0
     -10.125          4.8            0
     -10.125         4.95            0
     -10.125          5.1            0
     -10.125         5.25            0
     -10.125          5.4            0
     -10.125         5.55            0
     -10.125          5.7            0
     -10.125         5.85            0
     -10.125            6            0
     -10.125         6.15            0
     -10.125          6.3            0
     -10.125         6.45            0
     -10.125          6.6            0
     -10.125         6.75            0
     -10.125          6.9            0
     -10.125         7.05            0
     -10.125          7.2            0
     -10.125         7.35            0

      -9.975         -7.5            0
      -9.975        -7.35            0
      -9.975         -7.2            0
      -9.975        -7.05            0
      -9.975         -6.9            0
      -9.975        -6.75            0
      -9.975         -6.6            0
      -9.975        -6.45            0
      -9.975         -6.3            0
      -9.975        -6.15            0
      -9.975           -6            0
      -9.975        -5.85            0
      -9.975         -5.7            0
      -9.975        -5.55            0
      -9.975         -5.4            0
      -9.975        -5.25            0
      -9.975         -5.1            0
      -9.975        -4.95            0
      -9.975         -4.8            0
      -9.975        -4.65            0
      -9.975         -4.5            0
      -9.975        -4.35            0
      -9.975         -4.2            0
      -9.975        -4.05            0
      -9.975         -3.9            0
      -9.975        -3.75            0
      -9.975         -3.6            0
      -9.975        -3.45            0
      -9.975         -3.3            0
      -9.975        -3.15            0
      -9.975           -3            0
      -9.975        -2.85            0
      -9.975         -2.7            0
      -9.975        -2.55            0
      -9.975         -2.4            0
      -9.975        -2.25            0
      -9.975         -2.1            0
      -9.975        -1.95            0
      -9.975         -1.8            0
      -9.975        -1.65            0
      -9.975         -1.5            0
      -9.975        -1.35            0
      -9.975         -1.2            0
      -9.975        -1.05            0
      -9.975         -0.9            0
      -9.975        -0.75            0
      -9.975         -0.6            0
      -9.975        -0.45            0
      -9.975         -0.3            0
      -9.975        -0.15            0
      -9.975 -1.78814e-07            0
      -9.975         0.15            0
      -9.975          0.3            0
      -9.975         0.45            0
      -9.975          0.6            0
      -9.975         0.75            0
      -9.975          0.9            0
      -9.975         1.05            0
      -9.975          1.2            0
      -9.975         1.35            0
      -9.975          1.5            0
      -9.975         1.65            0
      -9.975          1.8            0
      -9.975         1.95            0
      -9.975          2.1            0
      -9.975         2.25            0
      -9.975          2.4            0
      -9.975         2.55            0
      -9.975          2.7            0
      -9.975         2.85            0
      -9.975            3            0
      -9.975         3.15            0
      -9.975          3.3            0
      -9.975         3.45            0
      -9.975          3.6            0
      -9.975         3.75            0
      -9.975          3.9            0
      -9.975         4.05            0
      -9.975          4.2            0
      -9.975         4.35            0
      -9.975          4.5            0
      -9.975         4.65            0
      -9.975          4.8            0
      -9.975         4.95            0
      -9.975          5.1            0
      -9.975         5.25            0
      -9.975          5.4            0
      -9.975         5.55            0
      -9.975          5.7            0
      -9.975         5.85            0
      -9.975            6            0
      -9.975         6.15            0
      -9.975          6.3            0
      -9.975         6.45            0
      -9.975          6.6            0
      -9.975         6.75            0
      -9.975          6.9            0
      -9.975         7.05            0
      -9.975          7.2            0
      -9.975         7.35            0

      -9.825         -7.5            0
      -9.825        -7.35            0
      -9.825         -7.2            0
      -9.825        -7.05            0
      -9.825         -6.9            0
      -9.825        -6.75            0
      -9.825         -6.6            0
      -9.825        -6.45            0
      -9.825         -6.3            0
      -9.825        -6.15            0
      -9.825           -6            0
      -9.825        -5.85            0
      -9.825         -5.7            0
      -9.825        -5.55            0
      -9.825         -5.4            0
      -9.825        -5.25            0
      -9.825         -5.1            0
      -9.825        -4.95            0
      -9.825         -4.8            0
      -9.825        -4.65            0
      -9.825         -4.5            0
      -9.825        -4.35            0
      -9.825         -4.2            0
      -9.825        -4.05            0
      -9.825         -3.9            0
      -9.825        -3.75            0
      -9.825         -3.6            0
      -9.825        -3.45            0
      -9.825         -3.3            0
      -9.825        -3.15            0
      -9.825           -3            0
      -9.825        -2.85            0
      -9.825         -2.7            0
      -9.825        -2.55            0
      -9.825         -2.4            0
      -9.825        -2.25            0
      -9.825         -2.1            0
      -9.825        -1.95            0
      -9.825         -1.8            0
      -9.825        -1.65            0
      -9.825         -1.5            0
      -9.825        -1.35            0
      -9.825         -1.2            0
      -9.825        -1.05            0
      -9.825         -0.9            0
      -9.825        -0.75            0
      -9.825         -0.6            0
      -9.825        -0.45            0
      -9.825         -0.3            0
      -9.825        -0.15            0
      -9.825 -1.78814e-07            0
      -9.825         0.15            0
      -9.825          0.3            0
      -9.825         0.45            0
      -9.825          0.6            0
      -9.825         0.75            0
      -9.825          0.9            0
      -9.825         1.05            0
      -9.825          1.2            0
      -9.825         1.35            0
      -9.825          1.5            0
      -9.825         1.65            0
      -9.825          1.8            0
      -9.825         1.95            0
      -9.825          2.1            0
      -9.825         2.25            0
      -9.825          2.4            0
      -9.825         2.55            0
      -9.825          2.7            0
      -9.825         2.85            0
      -9.825            3            0
      -9.825         3.15            0
      -9.825          3.3            0
      -9.825         3.45            0
      -9.825          3.6            0
      -9.825         3.75            0
      -9.825          3.9            0
      -9.825         4.05            0
      -9.825          4.2            0
      -9.825         4.35            0
      -9.825          4.5            0
      -9.825         4.65            0
      -9.825          4.8            0
      -9.825         4.95            0
      -9.825          5.1            0
      -9.825         5.25            0
      -9.825          5.4            0
      -9.825         5.55            0
      -9.825          5.7            0
      -9.825         5.85            0
      -9.825            6            0
      -9.825         6.15            0
      -9.825          6.3            0
      -9.825         6.45            0
      -9.825          6.6            0
      -9.825         6.75            0
      -9.825          6.9            0
      -9.825         7.05            0
      -9.825          7.2            0
      -9.825         7.35            0

      -9.675         -7.5            0
      -9.675        -7.35            0
      -9.675         -7.2            0
      -9.675        -7.05            0
      -9.675         -6.9            0
      -9.675        -6.75            0
      -9.675         -6.6            0
      -9.675        -6.45            0
      -9.675         -6.3            0
      -9.675        -6.15            0
      -9.675           -6            0
      -9.675        -5.85            0
      -9.675         -5.7            0
      -9.675        -5.55            0
      -9.675         -5.4            0
      -9.675        -5.25            0
      -9.675         -5.1            0
      -9.675        -4.95            0
      -9.675         -4.8            0
      -9.675        -4.65            0
      -9.675         -4.5            0
      -9.675        -4.35            0
      -9.675         -4.2            0
      -9.675        -4.05            0
      -9.675         -3.9            0
      -9.675        -3.75            0
      -9.675         -3.6            0
      -9.675        -3.45            0
      -9.675         -3.3            0
      -9.675        -3.15            0
      -9.675           -3            0
      -9.675        -2.85            0
      -9.675         -2.7            0
      -9.675        -2.55            0
      -9.675         -2.4            0
      -9.675        -2.25            0
      -9.675         -2.1            0
      -9.675        -1.95            0
      -9.675         -1.8            0
      -9.675        -1.65            0
      -9.675         -1.5            0
      -9.675        -1.35            0
      -9.675         -1.2            0
      -9.675        -1.05            0
      -9.675         -0.9            0
      -9.675        -0.75            0
      -9.675         -0.6            0
      -9.675        -0.45            0
      -9.675         -0.3            0
      -9.675        -0.15            0
      -9.675 -1.78814e-07            0
      -9.675         0.15            0
      -9.675          0.3            0
      -9.675         0.45            0
      -9.675          0.6            0
      -9.675         0.75            0
      -9.675          0.9            0
      -9.675         1.05            0
      -9.675          1.2            0
      -9.675         1.35            0
      -9.675          1.5            0
      -9.675         1.65            0
      -9.675          1.8            0
      -9.675         1.95            0
      -9.675          2.1            0
      -9.675         2.25            0
      -9.675          2.4            0
      -9.675         2.55            0
      -9.675          2.7            0
      -9.675         2.85            0
      -9.675            3            0
      -9.675         3.15            0
      -9.675          3.3            0
      -9.675         3.45            0
      -9.675          3.6            0
      -9.675         3.75            0
      -9.675          3.9            0
      -9.675         4.05            0
      -9.675          4.2            0
      -9.675         4.35            0
      -9.675          4.5            0
      -9.675         4.65            0
      -9.675          4.8            0
      -9.675         4.95            0
      -9.675          5.1            0
      -9.675         5.25            0
      -9.675          5.4            0
      -9.675         5.55            0
      -9.675          5.7            0
      -9.675         5.85            0
      -9.675            6            0
      -9.675         6.15            0
      -9.675          6.3            0
      -9.675         6.45            0
      -9.675          6.6            0
      -9.675         6.75            0
      -9.675          6.9            0
      -9.675         7.05            0
      -9.675          7.2            0
      -9.675         7.35            0

      -9.525         -7.5            0
      -9.525        -7.35            0
      -9.525         -7.2            0
      -9.525        -7.05            0
      -9.525         -6.9            0
      -9.525        -6.75            0
      -9.525         -6.6            0
      -9.525        -6.45            0
      -9.525         -6.3            0
      -9.525        -6.15            0
      -9.525           -6            0
      -9.525        -5.85            0
      -9.525         -5.7            0
      -9.525        -5.55            0
      -9.525         -5.4            0
      -9.525        -5.25            0
      -9.525         -5.1            0
      -9.525        -4.95            0
      -9.525         -4.8            0
      -9.525        -4.65            0
      -9.525         -4.5            0
      -9.525        -4.35            0
      -9.525         -4.2            0
      -9.525        -4.05            0
      -9.525         -3.9            0
      -9.525        -3.75            0
      -9.525         -3.6            0
      -9.525        -3.45            0
      -9.525         -3.3            0
      -9.525        -3.15            0
      -9.525           -3            0
      -9.525        -2.85            0
      -9.525         -2.7            0
      -9.525        -2.55            0
      -9.525         -2.4            0
      -9.525        -2.25            0
      -9.525         -2.1            0
      -9.525        -1.95            0
      -9.525         -1.8            0
      -9.525        -1.65            0
      -9.525         -1.5            0
      -9.525        -1.35            0
      -9.525         -1.2            0
      -9.525        -1.05            0
      -9.525         -0.9            0
      -9.525        -0.75            0
      -9.525         -0.6            0
      -9.525        -0.45            0
      -9.525         -0.3            0
      -9.525        -0.15            0
      -9.525 -1.78814e-07            0
      -9.525         0.15            0
      -9.525          0.3            0
      -9.525         0.45            0
      -9.525          0.6            0
      -9.525         0.75            0
      -9.525          0.9            0
      -9.525         1.05            0
      -9.525          1.2            0
      -9.525         1.35            0
      -9.525          1.5            0
      -9.525         1.65            0
      -9.525          1.8            0
      -9.525         1.95            0
      -9.525          2.1            0
      -9.525         2.25            0
      -9.525          2.4            0
      -9.525         2.55            0
      -9.525          2.7            0
      -9.525         2.85            0
      -9.525            3            0
      -9.525         3.15            0
      -9.525          3.3            0
      -9.525         3.45            0
      -9.525          3.6            0
      -9.525         3.75            0
      -9.525          3.9            0
      -9.525         4.05            0
      -9.525          4.2            0
      -9.525         4.35            0
      -9.525          4.5            0
      -9.525         4.65            0
      -9.525          4.8            0
      -9.525         4.95            0
      -9.525          5.1            0
      -9.525         5.25            0
      -9.525          5.4            0
      -9.525         5.55            0
      -9.525          5.7            0
      -9.525         5.85            0
      -9.525            6            0
      -9.525         6.15            0
      -9.525          6.3            0
      -9.525         6.45            0
      -9.525          6.6            0
      -9.525         6.75            0
      -9.525          6.9            0
      -9.525         7.05            0
      -9.525          7.2            0
      -9.525         7.35            0

      -9.375         -7.5            0
      -9.375        -7.35            0
      -9.375         -7.2            0
      -9.375        -7.05            0
      -9.375         -6.9            0
      -9.375        -6.75            0
      -9.375         -6.6            0
      -9.375        -6.45            0
      -9.375         -6.3            0
      -9.375        -6.15            0
      -9.375           -6            0
      -9.375        -5.85            0
      -9.375         -5.7            0
      -9.375        -5.55            0
      -9.375         -5.4            0
      -9.375        -5.25            0
      -9.375         -5.1            0
      -9.375        -4.95            0
      -9.375         -4.8            0
      -9.375        -4.65            0
      -9.375         -4.5            0
      -9.375        -4.35            0
      -9.375         -4.2            0
      -9.375        -4.05            0
      -9.375         -3.9            0
      -9.375        -3.75            0
      -9.375         -3.6            0
      -9.375        -3.45            0
      -9.375         -3.3            0
      -9.375        -3.15            0
      -9.375           -3            0
      -9.375        -2.85            0
      -9.375         -2.7            0
      -9.375        -2.55            0
      -9.375         -2.4            0
      -9.375        -2.25            0
      -9.375         -2.1            0
      -9.375        -1.95            0
      -9.375         -1.8            0
      -9.375        -1.65            0
      -9.375         -1.5            0
      -9.375        -1.35            0
      -9.375         -1.2            0
      -9.375        -1.05            0
      -9.375         -0.9            0
      -9.375        -0.75            0
      -9.375         -0.6            0
      -9.375        -0.45            0
      -9.375         -0.3            0
      -9.375        -0.15            0
      -9.375 -1.78814e-07            0
      -9.375         0.15            0
      -9.375          0.3            0
      -9.375         0.45            0
      -9.375          0.6            0
      -9.375         0.75            0
      -9.375          0.9            0
      -9.375         1.05            0
      -9.375          1.2            0
      -9.375         1.35            0
      -9.375          1.5            0
      -9.375         1.65            0
      -9.375          1.8            0
      -9.375         1.95            0
      -9.375          2.1            0
      -9.375         2.25            0
      -9.375          2.4            0
      -9.375         2.55            0
      -9.375          2.7            0
      -9.375         2.85            0
      -9.375            3            0
      -9.375         3.15            0
      -9.375          3.3            0
      -9.375         3.45            0
      -9.375          3.6            0
      -9.375         3.75            0
      -9.375          3.9            0
      -9.375         4.05            0
      -9.375          4.2            0
      -9.375         4.35            0
      -9.375          4.5            0
      -9.375         4.65            0
      -9.375          4.8            0
      -9.375         4.95            0
      -9.375          5.1            0
      -9.375         5.25            0
      -9.375          5.4            0
      -9.375         5.55            0
      -9.375          5.7            0
      -9.375         5.85            0
      -9.375            6            0
      -9.375         6.15            0
      -9.375          6.3            0
      -9.375         6.45            0
      -9.375          6.6            0
      -9.375         6.75            0
      -9.375          6.9            0
      -9.375         7.05            0
      -9.375          7.2            0
      -9.375         7.35            0

      -9.225         -7.5            0
      -9.225        -7.35            0
      -9.225         -7.2            0
      -9.225        -7.05            0
      -9.225         -6.9            0
      -9.225        -6.75            0
      -9.225         -6.6            0
      -9.225        -6.45            0
      -9.225         -6.3            0
      -9.225        -6.15            0
      -9.225           -6            0
      -9.225        -5.85            0
      -9.225         -5.7            0
      -9.225        -5.55            0
      -9.225         -5.4            0
      -9.225        -5.25            0
      -9.225         -5.1            0
      -9.225        -4.95            0
      -9.225         -4.8            0
      -9.225        -4.65            0
      -9.225         -4.5            0
      -9.225        -4.35            0
      -9.225         -4.2            0
      -9.225        -4.05            0
      -9.225         -3.9            0
      -9.225        -3.75            0
      -9.225         -3.6            0
      -9.225        -3.45            0
      -9.225         -3.3            0
      -9.225        -3.15            0
      -9.225           -3            0
      -9.225        -2.85            0
      -9.225         -2.7            0
      -9.225        -2.55            0
      -9.225         -2.4            0
      -9.225        -2.25            0
      -9.225         -2.1            0
      -9.225        -1.95            0
      -9.225         -1.8            0
      -9.225        -1.65            0
      -9.225         -1.5            0
      -9.225        -1.35            0
      -9.225         -1.2            0
      -9.225        -1.05            0
      -9.225         -0.9            0
      -9.225        -0.75            0
      -9.225         -0.6            0
      -9.225        -0.45            0
      -9.225         -0.3            0
      -9.225        -0.15            0
      -9.225 -1.78814e-07            0
      -9.225         0.15            0
      -9.225          0.3            0
      -9.225         0.45            0
      -9.225          0.6            0
      -9.225         0.75            0
      -9.225          0.9            0
      -9.225         1.05            0
      -9.225          1.2            0
      -9.225         1.35            0
      -9.225          1.5            0
      -9.225         1.65            0
      -9.225          1.8            0
      -9.225         1.95            0
      -9.225          2.1            0
      -9.225         2.25            0
      -9.225          2.4            0
      -9.225         2.55            0
      -9.225          2.7            0
      -9.225         2.85            0
      -9.225            3            0
      -9.225         3.15            0
      -9.225          3.3            0
      -9.225         3.45            0
      -9.225          3.6            0
      -9.225         3.75            0
      -9.225          3.9            0
      -9.225         4.05            0
      -9.225          4.2            0
      -9.225         4.35            0
      -9.225          4.5            0
      -9.225         4.65            0
      -9.225          4.8            0
      -9.225         4.95            0
      -9.225          5.1            0
      -9.225         5.25            0
      -9.225          5.4            0
      -9.225         5.55            0
      -9.225          5.7            0
      -9.225         5.85            0
      -9.225            6            0
      -9.225         6.15            0
      -9.225          6.3            0
      -9.225         6.45            0
      -9.225          6.6            0
      -9.225         6.75            0
      -9.225          6.9            0
      -9.225         7.05            0
      -9.225          7.2            0
      -9.225         7.35            0

      -9.075         -7.5            0
      -9.075        -7.35            0
      -9.075         -7.2            0
      -9.075        -7.05            0
      -9.075         -6.9            0
      -9.075        -6.75            0
      -9.075         -6.6            0
      -9.075        -6.45            0
      -9.075         -6.3            0
      -9.075        -6.15            0
      -9.075           -6            0
      -9.075        -5.85            0
      -9.075         -5.7            0
      -9.075        -5.55            0
      -9.075         -5.4            0
      -9.075        -5.25            0
      -9.075         -5.1            0
      -9.075        -4.95            0
      -9.075         -4.8            0
      -9.075        -4.65            0
      -9.075         -4.5            0
      -9.075        -4.35            0
      -9.075         -4.2            0
      -9.075        -4.05            0
      -9.075         -3.9            0
      -9.075        -3.75            0
      -9.075         -3.6            0
      -9.075        -3.45            0
      -9.075         -3.3            0
      -9.075        -3.15            0
      -9.075           -3            0
      -9.075        -2.85            0
      -9.075         -2.7            0
      -9.075        -2.55            0
      -9.075         -2.4            0
      -9.075        -2.25            0
      -9.075         -2.1            0
      -9.075        -1.95            0
      -9.075         -1.8            0
      -9.075        -1.65            0
      -9.075         -1.5            0
      -9.075        -1.35            0
      -9.075         -1.2            0
      -9.075        -1.05            0
      -9.075         -0.9            0
      -9.075        -0.75            0
      -9.075         -0.6            0
      -9.075        -0.45            0
      -9.075         -0.3            0
      -9.075        -0.15            0
      -9.075 -1.78814e-07            0
      -9.075         0.15            0
      -9.075          0.3            0
      -9.075         0.45            0
      -9.075          0.6            0
      -9.075         0.75            0
      -9.075          0.9            0
      -9.075         1.05            0
      -9.075          1.2            0
      -9.075         1.35            0
      -9.075          1.5            0
      -9.075         1.65            0
      -9.075          1.8            0
      -9.075         1.95            0
      -9.075          2.1            0
      -9.075         2.25            0
      -9.075          2.4            0
      -9.075         2.55            0
      -9.075          2.7            0
      -9.075         2.85            0
      -9.075            3            0
      -9.075         3.15            0
      -9.075          3.3            0
      -9.075         3.45            0
      -9.075          3.6            0
      -9.075         3.75            0
      -9.075          3.9            0
      -9.075         4.05            0
      -9.075          4.2            0
      -9.075         4.35            0
      -9.075          4.5            0
      -9.075         4.65            0
      -9.075          4.8            0
      -9.075         4.95            0
      -9.075          5.1            0
      -9.075         5.25            0
      -9.075          5.4            0
      -9.075         5.55            0
      -9.075          5.7            0
      -9.075         5.85            0
      -9.075            6            0
      -9.075         6.15            0
      -9.075          6.3            0
      -9.075         6.45            0
      -9.075          6.6            0
      -9.075         6.75            0
      -9.075          6.9            0
      -9.075         7.05            0
      -9.075          7.2            0
      -9.075         7.35            0

      -8.925         -7.5            0
      -8.925        -7.35            0
      -8.925         -7.2            0
      -8.925        -7.05            0
      -8.925         -6.9            0
      -8.925        -6.75            0
      -8.925         -6.6            0
      -8.925        -6.45            0
      -8.925         -6.3            0
      -8.925        -6.15            0
      -8.925           -6            0
      -8.925        -5.85            0
      -8.925         -5.7            0
      -8.925        -5.55            0
      -8.925         -5.4            0
      -8.925        -5.25            0
      -8.925         -5.1            0
      -8.925        -4.95            0
      -8.925         -4.8            0
      -8.925        -4.65            0
      -8.925         -4.5            0
      -8.925        -4.35            0
      -8.925         -4.2            0
      -8.925        -4.05            0
      -8.925         -3.9            0
      -8.925        -3.75            0
      -8.925         -3.6            0
      -8.925        -3.45            0
      -8.925         -3.3            0
      -8.925        -3.15            0
      -8.925           -3            0
      -8.925        -2.85            0
      -8.925         -2.7            0
      -8.925        -2.55            0
      -8.925         -2.4            0
      -8.925        -2.25            0
      -8.925         -2.1            0
      -8.925        -1.95            0
      -8.925         -1.8            0
      -8.925        -1.65            0
      -8.925         -1.5            0
      -8.925        -1.35            0
      -8.925         -1.2            0
      -8.925        -1.05            0
      -8.925         -0.9            0
      -8.925        -0.75            0
      -8.925         -0.6            0
      -8.925        -0.45            0
      -8.925         -0.3            0
      -8.925        -0.15            0
      -8.925 -1.78814e-07            0
      -8.925         0.15            0
      -8.925          0.3            0
      -8.925         0.45            0
      -8.925          0.6            0
      -8.925         0.75            0
      -8.925          0.9            0
      -8.925         1.05            0
      -8.925          1.2            0
      -8.925         1.35            0
      -8.925          1.5            0
      -8.925         1.65            0
      -8.925          1.8            0
      -8.925         1.95            0
      -8.925          2.1            0
      -8.925         2.25            0
      -8.925          2.4            0
      -8.925         2.55            0
      -8.925          2.7            0
      -8.925         2.85            0
      -8.925            3            0
      -8.925         3.15            0
      -8.925          3.3            0
      -8.925         3.45            0
      -8.925          3.6            0
      -8.925         3.75            0
      -8.925          3.9            0
      -8.925         4.05            0
      -8.925          4.2            0
      -8.925         4.35            0
      -8.925          4.5            0
      -8.925         4.65            0
      -8.925          4.8            0
      -8.925         4.95            0
      -8.925          5.1            0
      -8.925         5.25            0
      -8.925          5.4            0
      -8.925         5.55            0
      -8.925          5.7            0
      -8.925         5.85            0
      -8.925            6            0
      -8.925         6.15            0
      -8.925          6.3            0
      -8.925         6.45            0
      -8.925          6.6            0
      -8.925         6.75            0
      -8.925          6.9            0
      -8.925         7.05            0
      -8.925          7.2            0
      -8.925         7.35            0

      -8.775         -7.5            0
      -8.775        -7.35            0
      -8.775         -7.2            0
      -8.775        -7.05            0
      -8.775         -6.9            0
      -8.775        -6.75            0
      -8.775         -6.6            0
      -8.775        -6.45            0
      -8.775         -6.3            0
      -8.775        -6.15            0
      -8.775           -6            0
      -8.775        -5.85            0
      -8.775         -5.7            0
      -8.775        -5.55            0
      -8.775         -5.4            0
      -8.775        -5.25            0
      -8.775         -5.1            0
      -8.775        -4.95            0
      -8.775         -4.8            0
      -8.775        -4.65            0
      -8.775         -4.5            0
      -8.775        -4.35            0
      -8.775         -4.2            0
      -8.775        -4.05            0
      -8.775         -3.9            0
      -8.775        -3.75            0
      -8.775         -3.6            0
      -8.775        -3.45            0
      -8.775         -3.3            0
      -8.775        -3.15            0
      -8.775           -3            0
      -8.775        -2.85            0
      -8.775         -2.7            0
      -8.775        -2.55            0
      -8.775         -2.4            0
      -8.775        -2.25            0
      -8.775         -2.1            0
      -8.775        -1.95            0
      -8.775         -1.8            0
      -8.775        -1.65            0
      -8.775         -1.5            0
      -8.775        -1.35            0
      -8.775         -1.2            0
      -8.775        -1.05            0
      -8.775         -0.9            0
      -8.775        -0.75            0
      -8.775         -0.6            0
      -8.775        -0.45            0
      -8.775         -0.3            0
      -8.775        -0.15            0
      -8.775 -1.78814e-07            0
      -8.775         0.15            0
      -8.775          0.3            0
      -8.775         0.45            0
      -8.775          0.6            0
      -8.775         0.75            0
      -8.775          0.9            0
      -8.775         1.05            0
      -8.775          1.2            0
      -8.775         1.35            0
      -8.775          1.5            0
      -8.775         1.65            0
      -8.775          1.8            0
      -8.775         1.95            0
      -8.775          2.1            0
      -8.775         2.25            0
      -8.775          2.4            0
      -8.775         2.55            0
      -8.775          2.7            0
      -8.775         2.85            0
      -8.775            3            0
      -8.775         3.15            0
      -8.775          3.3            0
      -8.775         3.45            0
      -8.775          3.6            0
      -8.775         3.75            0
      -8.775          3.9            0
      -8.775         4.05            0
      -8.775          4.2            0
      -8.775         4.35            0
      -8.775          4.5            0
      -8.775         4.65            0
      -8.775          4.8            0
      -8.775         4.95            0
      -8.775          5.1            0
      -8.775         5.25            0
      -8.775          5.4            0
      -8.775         5.55            0
      -8.775          5.7            0
      -8.775         5.85            0
      -8.775            6            0
      -8.775         6.15            0
      -8.775          6.3            0
      -8.775         6.45            0
      -8.775          6.6            0
      -8.775         6.75            0
      -8.775          6.9            0
      -8.775         7.05            0
      -8.775          7.2            0
      -8.775         7.35            0

      -8.625         -7.5            0
      -8.625        -7.35            0
      -8.625         -7.2            0
      -8.625        -7.05            0
      -8.625         -6.9            0
      -8.625        -6.75            0
      -8.625         -6.6            0
      -8.625        -6.45            0
      -8.625         -6.3            0
      -8.625        -6.15            0
      -8.625           -6            0
      -8.625        -5.85            0
      -8.625         -5.7            0
      -8.625        -5.55            0
      -8.625         -5.4            0
      -8.625        -5.25            0
      -8.625         -5.1            0
      -8.625        -4.95            0
      -8.625         -4.8            0
      -8.625        -4.65            0
      -8.625         -4.5            0
      -8.625        -4.35            0
      -8.625         -4.2            0
      -8.625        -4.05            0
      -8.625         -3.9            0
      -8.625        -3.75            0
      -8.625         -3.6            0
      -8.625        -3.45            0
      -8.625         -3.3            0
      -8.625        -3.15            0
      -8.625           -3            0
      -8.625        -2.85            0
      -8.625         -2.7            0
      -8.625        -2.55            0
      -8.625         -2.4            0
      -8.625        -2.25            0
      -8.625         -2.1            0
      -8.625        -1.95            0
      -8.625         -1.8            0
      -8.625        -1.65            0
      -8.625         -1.5            0
      -8.625        -1.35            0
      -8.625         -1.2            0
      -8.625        -1.05            0
      -8.625         -0.9            0
      -8.625        -0.75            0
      -8.625         -0.6            0
      -8.625        -0.45            0
      -8.625         -0.3            0
      -8.625        -0.15            0
      -8.625 -1.78814e-07            0
      -8.625         0.15            0
      -8.625          0.3            0
      -8.625         0.45            0
      -8.625          0.6            0
      -8.625         0.75            0
      -8.625          0.9            0
      -8.625         1.05            0
      -8.625          1.2            0
      -8.625         1.35            0
      -8.625          1.5            0
      -8.625         1.65            0
      -8.625          1.8            0
      -8.625         1.95            0
      -8.625          2.1            0
      -8.625         2.25            0
      -8.625          2.4            0
      -8.625         2.55            0
      -8.625          2.7            0
      -8.625         2.85            0
      -8.625            3            0
      -8.625         3.15            0
      -8.625          3.3            0
      -8.625         3.45            0
      -8.625          3.6            0
      -8.625         3.75            0
      -8.625          3.9            0
      -8.625         4.05            0
      -8.625          4.2            0
      -8.625         4.35            0
      -8.625          4.5            0
      -8.625         4.65            0
      -8.625          4.8            0
      -8.625         4.95            0
      -8.625          5.1            0
      -8.625         5.25            0
      -8.625          5.4            0
      -8.625         5.55            0
      -8.625          5.7            0
      -8.625         5.85            0
      -8.625            6            0
      -8.625         6.15            0
      -8.625          6.3            0
      -8.625         6.45            0
      -8.625          6.6            0
      -8.625         6.75            0
      -8.625          6.9            0
      -8.625         7.05            0
      -8.625          7.2            0
      -8.625         7.35            0

      -8.475         -7.5            0
      -8.475        -7.35            0
      -8.475         -7.2            0
      -8.475        -7.05            0
      -8.475         -6.9            0
      -8.475        -6.75            0
      -8.475         -6.6            0
      -8.475        -6.45            0
      -8.475         -6.3            0
      -8.475        -6.15            0
      -8.475           -6            0
      -8.475        -5.85            0
      -8.475         -5.7            0
      -8.475        -5.55            0
      -8.475         -5.4            0
      -8.475        -5.25            0
      -8.475         -5.1            0
      -8.475        -4.95            0
      -8.475         -4.8            0
      -8.475        -4.65            0
      -8.475         -4.5            0
      -8.475        -4.35            0
      -8.475         -4.2            0
      -8.475        -4.05            0
      -8.475         -3.9            0
      -8.475        -3.75            0
      -8.475         -3.6            0
      -8.475        -3.45            0
      -8.475         -3.3            0
      -8.475        -3.15            0
      -8.475           -3            0
      -8.475        -2.85            0
      -8.475         -2.7            0
      -8.475        -2.55            0
      -8.475         -2.4            0
      -8.475        -2.25            0
      -8.475         -2.1            0
      -8.475        -1.95            0
      -8.475         -1.8            0
      -8.475        -1.65            0
      -8.475         -1.5            0
      -8.475        -1.35            0
      -8.475         -1.2            0
      -8.475        -1.05            0
      -8.475         -0.9            0
      -8.475        -0.75            0
      -8.475         -0.6            0
      -8.475        -0.45            0
      -8.475         -0.3            0
      -8.475        -0.15            0
      -8.475 -1.78814e-07            0
      -8.475         0.15            0
      -8.475          0.3            0
      -8.475         0.45            0
      -8.475          0.6            0
      -8.475         0.75            0
      -8.475          0.9            0
      -8.475         1.05            0
      -8.475          1.2            0
      -8.475         1.35            0
      -8.475          1.5            0
      -8.475         1.65            0
      -8.475          1.8            0
      -8.475         1.95            0
      -8.475          2.1            0
      -8.475         2.25            0
      -8.475          2.4            0
      -8.475         2.55            0
      -8.475          2.7            0
      -8.475         2.85            0
      -8.475            3            0
      -8.475         3.15            0
      -8.475          3.3            0
      -8.475         3.45            0
      -8.475          3.6            0
      -8.475         3.75            0
      -8.475          3.9            0
      -8.475         4.05            0
      -8.475          4.2            0
      -8.475         4.35            0
      -8.475          4.5            0
      -8.475         4.65            0
      -8.475          4.8            0
      -8.475         4.95            0
      -8.475          5.1            0
      -8.475         5.25            0
      -8.475          5.4            0
      -8.475         5.55            0
      -8.475          5.7            0
      -8.475         5.85            0
      -8.475            6            0
      -8.475         6.15            0
      -8.475          6.3            0
      -8.475         6.45            0
      -8.475          6.6            0
      -8.475         6.75            0
      -8.475          6.9            0
      -8.475         7.05            0
      -8.475          7.2            0
      -8.475         7.35            0

      -8.325         -7.5            0
      -8.325        -7.35            0
      -8.325         -7.2            0
      -8.325        -7.05            0
      -8.325         -6.9            0
      -8.325        -6.75            0
      -8.325         -6.6            0
      -8.325        -6.45            0
      -8.325         -6.3            0
      -8.325        -6.15            0
      -8.325           -6            0
      -8.325        -5.85            0
      -8.325         -5.7            0
      -8.325        -5.55            0
      -8.325         -5.4            0
      -8.325        -5.25            0
      -8.325         -5.1            0
      -8.325        -4.95            0
      -8.325         -4.8            0
      -8.325        -4.65            0
      -8.325         -4.5            0
      -8.325        -4.35            0
      -8.325         -4.2            0
      -8.325        -4.05            0
      -8.325         -3.9            0
      -8.325        -3.75            0
      -8.325         -3.6            0
      -8.325        -3.45            0
      -8.325         -3.3            0
      -8.325        -3.15            0
      -8.325           -3            0
      -8.325        -2.85            0
      -8.325         -2.7            0
      -8.325        -2.55            0
      -8.325         -2.4            0
      -8.325        -2.25            0
      -8.325         -2.1            0
      -8.325        -1.95            0
      -8.325         -1.8            0
      -8.325        -1.65            0
      -8.325         -1.5            0
      -8.325        -1.35            0
      -8.325         -1.2            0
      -8.325        -1.05            0
      -8.325         -0.9            0
      -8.325        -0.75            0
      -8.325         -0.6            0
      -8.325        -0.45            0
      -8.325         -0.3            0
      -8.325        -0.15            0
      -8.325 -1.78814e-07            0
      -8.325         0.15            0
      -8.325          0.3            0
      -8.325         0.45            0
      -8.325          0.6            0
      -8.325         0.75            0
      -8.325          0.9            0
      -8.325         1.05            0
      -8.325          1.2            0
      -8.325         1.35            0
      -8.325          1.5            0
      -8.325         1.65            0
      -8.325          1.8            0
      -8.325         1.95            0
      -8.325          2.1            0
      -8.325         2.25            0
      -8.325          2.4            0
      -8.325         2.55            0
      -8.325          2.7            0
      -8.325         2.85            0
      -8.325            3            0
      -8.325         3.15            0
      -8.325          3.3            0
      -8.325         3.45            0
      -8.325          3.6            0
      -8.325         3.75            0
      -8.325          3.9            0
      -8.325         4.05            0
      -8.325          4.2            0
      -8.325         4.35            0
      -8.325          4.5            0
      -8.325         4.65            0
      -8.325          4.8            0
      -8.325         4.95            0
      -8.325          5.1            0
      -8.325         5.25            0
      -8.325          5.4            0
      -8.325         5.55            0
      -8.325          5.7            0
      -8.325         5.85            0
      -8.325            6            0
      -8.325         6.15            0
      -8.325          6.3            0
      -8.325         6.45            0
      -8.325          6.6            0
      -8.325         6.75            0
      -8.325          6.9            0
      -8.325         7.05            0
      -8.325          7.2            0
      -8.325         7.35            0

      -8.175         -7.5            0
      -8.175        -7.35            0
      -8.175         -7.2            0
      -8.175        -7.05            0
      -8.175         -6.9            0
      -8.175        -6.75            0
      -8.175         -6.6            0
      -8.175        -6.45            0
      -8.175         -6.3            0
      -8.175        -6.15            0
      -8.175           -6            0
      -8.175        -5.85            0
      -8.175         -5.7            0
      -8.175        -5.55            0
      -8.175         -5.4            0
      -8.175        -5.25            0
      -8.175         -5.1            0
      -8.175        -4.95            0
      -8.175         -4.8            0
      -8.175        -4.65            0
      -8.175         -4.5            0
      -8.175        -4.35            0
      -8.175         -4.2            0
      -8.175        -4.05            0
      -8.175         -3.9            0
      -8.175        -3.75            0
      -8.175         -3.6            0
      -8.175        -3.45            0
      -8.175         -3.3            0
      -8.175        -3.15            0
      -8.175           -3            0
      -8.175        -2.85            0
      -8.175         -2.7            0
      -8.175        -2.55            0
      -8.175         -2.4            0
      -8.175        -2.25            0
      -8.175         -2.1            0
      -8.175        -1.95            0
      -8.175         -1.8            0
      -8.175        -1.65            0
      -8.175         -1.5            0
      -8.175        -1.35            0
      -8.175         -1.2            0
      -8.175        -1.05            0
      -8.175         -0.9            0
      -8.175        -0.75            0
      -8.175         -0.6            0
      -8.175        -0.45            0
      -8.175         -0.3            0
      -8.175        -0.15            0
      -8.175 -1.78814e-07            0
      -8.175         0.15            0
      -8.175          0.3            0
      -8.175         0.45            0
      -8.175          0.6            0
      -8.175         0.75            0
      -8.175          0.9            0
      -8.175         1.05            0
      -8.175          1.2            0
      -8.175         1.35            0
      -8.175          1.5            0
      -8.175         1.65            0
      -8.175          1.8            0
      -8.175         1.95            0
      -8.175          2.1            0
      -8.175         2.25            0
      -8.175          2.4            0
      -8.175         2.55            0
      -8.175          2.7            0
      -8.175         2.85            0
      -8.175            3            0
      -8.175         3.15            0
      -8.175          3.3            0
      -8.175         3.45            0
      -8.175          3.6            0
      -8.175         3.75            0
      -8.175          3.9            0
      -8.175         4.05            0
      -8.175          4.2            0
      -8.175         4.35            0
      -8.175          4.5            0
      -8.175         4.65            0
      -8.175          4.8            0
      -8.175         4.95            0
      -8.175          5.1            0
      -8.175         5.25            0
      -8.175          5.4            0
      -8.175         5.55            0
      -8.175          5.7            0
      -8.175         5.85            0
      -8.175            6            0
      -8.175         6.15            0
      -8.175          6.3            0
      -8.175         6.45            0
      -8.175          6.6            0
      -8.175         6.75            0
      -8.175          6.9            0
      -8.175         7.05            0
      -8.175          7.2            0
      -8.175         7.35            0

      -8.025         -7.5            0
      -8.025        -7.35            0
      -8.025         -7.2            0
      -8.025        -7.05            0
      -8.025         -6.9            0
      -8.025        -6.75            0
      -8.025         -6.6            0
      -8.025        -6.45            0
      -8.025         -6.3            0
      -8.025        -6.15            0
      -8.025           -6            0
      -8.025        -5.85            0
      -8.025         -5.7            0
      -8.025        -5.55            0
      -8.025         -5.4            0
      -8.025        -5.25            0
      -8.025         -5.1            0
      -8.025        -4.95            0
      -8.025         -4.8            0
      -8.025        -4.65            0
      -8.025         -4.5            0
      -8.025        -4.35            0
      -8.025         -4.2            0
      -8.025        -4.05            0
      -8.025         -3.9            0
      -8.025        -3.75            0
      -8.025         -3.6            0
      -8.025        -3.45            0
      -8.025         -3.3            0
      -8.025        -3.15            0
      -8.025           -3            0
      -8.025        -2.85            0
      -8.025         -2.7            0
      -8.025        -2.55            0
      -8.025         -2.4            0
      -8.025        -2.25            0
      -8.025         -2.1            0
      -8.025        -1.95            0
      -8.025         -1.8            0
      -8.025        -1.65            0
      -8.025         -1.5            0
      -8.025        -1.35            0
      -8.025         -1.2            0
      -8.025        -1.05            0
      -8.025         -0.9            0
      -8.025        -0.75            0
      -8.025         -0.6            0
      -8.025        -0.45            0
      -8.025         -0.3            0
      -8.025        -0.15            0
      -8.025 -1.78814e-07            0
      -8.025         0.15            0
      -8.025          0.3            0
      -8.025         0.45            0
      -8.025          0.6            0
      -8.025         0.75            0
      -8.025          0.9            0
      -8.025         1.05            0
      -8.025          1.2            0
      -8.025         1.35            0
      -8.025          1.5            0
      -8.025         1.65            0
      -8.025          1.8            0
      -8.025         1.95            0
      -8.025          2.1            0
      -8.025         2.25            0
      -8.025          2.4            0
      -8.025         2.55            0
      -8.025          2.7            0
      -8.025         2.85            0
      -8.025            3            0
      -8.025         3.15            0
      -8.025          3.3            0
      -8.025         3.45            0
      -8.025          3.6            0
      -8.025         3.75            0
      -8.025          3.9            0
      -8.025         4.05            0
      -8.025          4.2            0
      -8.025         4.35            0
      -8.025          4.5            0
      -8.025         4.65            0
      -8.025          4.8            0
      -8.025         4.95            0
      -8.025          5.1            0
      -8.025         5.25            0
      -8.025          5.4            0
      -8.025         5.55            0
      -8.025          5.7            0
      -8.025         5.85            0
      -8.025            6            0
      -8.025         6.15            0
      -8.025          6.3            0
      -8.025         6.45            0
      -8.025          6.6            0
      -8.025         6.75            0
      -8.025          6.9            0
      -8.025         7.05            0
      -8.025          7.2            0
      -8.025         7.35            0

      -7.875         -7.5            0
      -7.875        -7.35            0
      -7.875         -7.2            0
      -7.875        -7.05            0
      -7.875         -6.9            0
      -7.875        -6.75            0
      -7.875         -6.6            0
      -7.875        -6.45            0
      -7.875         -6.3            0
      -7.875        -6.15            0
      -7.875           -6            0
      -7.875        -5.85            0
      -7.875         -5.7            0
      -7.875        -5.55            0
      -7.875         -5.4            0
      -7.875        -5.25            0
      -7.875         -5.1            0
      -7.875        -4.95            0
      -7.875         -4.8            0
      -7.875        -4.65            0
      -7.875         -4.5            0
      -7.875        -4.35            0
      -7.875         -4.2            0
      -7.875        -4.05            0
      -7.875         -3.9            0
      -7.875        -3.75            0
      -7.875         -3.6            0
      -7.875        -3.45            0
      -7.875         -3.3            0
      -7.875        -3.15            0
      -7.875           -3            0
      -7.875        -2.85            0
      -7.875         -2.7            0
      -7.875        -2.55            0
      -7.875         -2.4            0
      -7.875        -2.25            0
      -7.875         -2.1            0
      -7.875        -1.95            0
      -7.875         -1.8            0
      -7.875        -1.65            0
      -7.875         -1.5            0
      -7.875        -1.35            0
      -7.875         -1.2            0
      -7.875        -1.05            0
      -7.875         -0.9            0
      -7.875        -0.75            0
      -7.875         -0.6            0
      -7.875        -0.45            0
      -7.875         -0.3            0
      -7.875        -0.15            0
      -7.875 -1.78814e-07            0
      -7.875         0.15            0
      -7.875          0.3            0
      -7.875         0.45            0
      -7.875          0.6            0
      -7.875         0.75            0
      -7.875          0.9            0
      -7.875         1.05            0
      -7.875          1.2            0
      -7.875         1.35            0
      -7.875          1.5            0
      -7.875         1.65            0
      -7.875          1.8            0
      -7.875         1.95            0
      -7.875          2.1            0
      -7.875         2.25            0
      -7.875          2.4            0
      -7.875         2.55            0
      -7.875          2.7            0
      -7.875         2.85            0
      -7.875            3            0
      -7.875         3.15            0
      -7.875          3.3            0
      -7.875         3.45            0
      -7.875          3.6            0
      -7.875         3.75            0
      -7.875          3.9            0
      -7.875         4.05            0
      -7.875          4.2            0
      -7.875         4.35            0
      -7.875          4.5            0
      -7.875         4.65            0
      -7.875          4.8            0
      -7.875         4.95            0
      -7.875          5.1            0
      -7.875         5.25            0
      -7.875          5.4            0
      -7.875         5.55            0
      -7.875          5.7            0
      -7.875         5.85            0
      -7.875            6            0
      -7.875         6.15            0
      -7.875          6.3            0
      -7.875         6.45            0
      -7.875          6.6            0
      -7.875         6.75            0
      -7.875          6.9            0
      -7.875         7.05            0
      -7.875          7.2            0
      -7.875         7.35            0

      -7.725         -7.5            0
      -7.725        -7.35            0
      -7.725         -7.2            0
      -7.725        -7.05            0
      -7.725         -6.9            0
      -7.725        -6.75            0
      -7.725         -6.6            0
      -7.725        -6.45            0
      -7.725         -6.3            0
      -7.725        -6.15            0
      -7.725           -6            0
      -7.725        -5.85            0
      -7.725         -5.7            0
      -7.725        -5.55            0
      -7.725         -5.4            0
      -7.725        -5.25            0
      -7.725         -5.1            0
      -7.725        -4.95            0
      -7.725         -4.8            0
      -7.725        -4.65            0
      -7.725         -4.5            0
      -7.725        -4.35            0
      -7.725         -4.2            0
      -7.725        -4.05            0
      -7.725         -3.9            0
      -7.725        -3.75            0
      -7.725         -3.6            0
      -7.725        -3.45            0
      -7.725         -3.3            0
      -7.725        -3.15            0
      -7.725           -3            0
      -7.725        -2.85            0
      -7.725         -2.7            0
      -7.725        -2.55            0
      -7.725         -2.4            0
      -7.725        -2.25            0
      -7.725         -2.1            0
      -7.725        -1.95            0
      -7.725         -1.8            0
      -7.725        -1.65            0
      -7.725         -1.5            0
      -7.725        -1.35            0
      -7.725         -1.2            0
      -7.725        -1.05            0
      -7.725         -0.9            0
      -7.725        -0.75            0
      -7.725         -0.6            0
      -7.725        -0.45            0
      -7.725         -0.3            0
      -7.725        -0.15            0
      -7.725 -1.78814e-07            0
      -7.725         0.15            0
      -7.725          0.3            0
      -7.725         0.45            0
      -7.725          0.6            0
      -7.725         0.75            0
      -7.725          0.9            0
      -7.725         1.05            0
      -7.725          1.2            0
      -7.725         1.35            0
      -7.725          1.5            0
      -7.725         1.65            0
      -7.725          1.8            0
      -7.725         1.95            0
      -7.725          2.1            0
      -7.725         2.25            0
      -7.725          2.4            0
      -7.725         2.55            0
      -7.725          2.7            0
      -7.725         2.85            0
      -7.725            3            0
      -7.725         3.15            0
      -7.725          3.3            0
      -7.725         3.45            0
      -7.725          3.6            0
      -7.725         3.75            0
      -7.725          3.9            0
      -7.725         4.05            0
      -7.725          4.2            0
      -7.725         4.35            0
      -7.725          4.5            0
      -7.725         4.65            0
      -7.725          4.8            0
      -7.725         4.95            0
      -7.725          5.1            0
      -7.725         5.25            0
      -7.725          5.4            0
      -7.725         5.55            0
      -7.725          5.7            0
      -7.725         5.85            0
      -7.725            6            0
      -7.725         6.15            0
      -7.725          6.3            0
      -7.725         6.45            0
      -7.725          6.6            0
      -7.725         6.75            0
      -7.725          6.9            0
      -7.725         7.05            0
      -7.725          7.2            0
      -7.725         7.35            0

      -7.575         -7.5            0
      -7.575        -7.35            0
      -7.575         -7.2            0
      -7.575        -7.05            0
      -7.575         -6.9            0
      -7.575        -6.75            0
      -7.575         -6.6            0
      -7.575        -6.45            0
      -7.575         -6.3            0
      -7.575        -6.15            0
      -7.575           -6            0
      -7.575        -5.85            0
      -7.575         -5.7            0
      -7.575        -5.55            0
      -7.575         -5.4            0
      -7.575        -5.25            0
      -7.575         -5.1            0
      -7.575        -4.95            0
      -7.575         -4.8            0
      -7.575        -4.65            0
      -7.575         -4.5            0
      -7.575        -4.35            0
      -7.575         -4.2            0
      -7.575        -4.05            0
      -7.575         -3.9            0
      -7.575        -3.75            0
      -7.575         -3.6            0
      -7.575        -3.45            0
      -7.575         -3.3            0
      -7.575        -3.15            0
      -7.575           -3            0
      -7.575        -2.85            0
      -7.575         -2.7            0
      -7.575        -2.55            0
      -7.575         -2.4            0
      -7.575        -2.25            0
      -7.575         -2.1            0
      -7.575        -1.95            0
      -7.575         -1.8            0
      -7.575        -1.65            0
      -7.575         -1.5            0
      -7.575        -1.35            0
      -7.575         -1.2            0
      -7.575        -1.05            0
      -7.575         -0.9            0
      -7.575        -0.75            0
      -7.575         -0.6            0
      -7.575        -0.45            0
      -7.575         -0.3            0
      -7.575        -0.15            0
      -7.575 -1.78814e-07            0
      -7.575         0.15            0
      -7.575          0.3            0
      -7.575         0.45            0
      -7.575          0.6            0
      -7.575         0.75            0
      -7.575          0.9            0
      -7.575         1.05            0
      -7.575          1.2            0
      -7.575         1.35            0
      -7.575          1.5            0
      -7.575         1.65            0
      -7.575          1.8            0
      -7.575         1.95            0
      -7.575          2.1            0
      -7.575         2.25            0
      -7.575          2.4            0
      -7.575         2.55            0
      -7.575          2.7            0
      -7.575         2.85            0
      -7.575            3            0
      -7.575         3.15            0
      -7.575          3.3            0
      -7.575         3.45            0
      -7.575          3.6            0
      -7.575         3.75            0
      -7.575          3.9            0
      -7.575         4.05            0
      -7.575          4.2            0
      -7.575         4.35            0
      -7.575          4.5            0
      -7.575         4.65            0
      -7.575          4.8            0
      -7.575         4.95            0
      -7.575          5.1            0
      -7.575         5.25            0
      -7.575          5.4            0
      -7.575         5.55            0
      -7.575          5.7            0
      -7.575         5.85            0
      -7.575            6            0
      -7.575         6.15            0
      -7.575          6.3            0
      -7.575         6.45            0
      -7.575          6.6            0
      -7.575         6.75            0
      -7.575          6.9            0
      -7.575         7.05            0
      -7.575          7.2            0
      -7.575         7.35            0

      -7.425         -7.5            0
      -7.425        -7.35            0
      -7.425         -7.2            0
      -7.425        -7.05            0
      -7.425         -6.9            0
      -7.425        -6.75            0
      -7.425         -6.6            0
      -7.425        -6.45            0
      -7.425         -6.3            0
      -7.425        -6.15            0
      -7.425           -6            0
      -7.425        -5.85            0
      -7.425         -5.7            0
      -7.425        -5.55            0
      -7.425         -5.4            0
      -7.425        -5.25            0
      -7.425         -5.1            0
      -7.425        -4.95            0
      -7.425         -4.8            0
      -7.425        -4.65            0
      -7.425         -4.5            0
      -7.425        -4.35            0
      -7.425         -4.2            0
      -7.425        -4.05            0
      -7.425         -3.9            0
      -7.425        -3.75            0
      -7.425         -3.6            0
      -7.425        -3.45            0
      -7.425         -3.3            0
      -7.425        -3.15            0
      -7.425           -3            0
      -7.425        -2.85            0
      -7.425         -2.7            0
      -7.425        -2.55            0
      -7.425         -2.4            0
      -7.425        -2.25            0
      -7.425         -2.1            0
      -7.425        -1.95            0
      -7.425         -1.8            0
      -7.425        -1.65            0
      -7.425         -1.5            0
      -7.425        -1.35            0
      -7.425         -1.2            0
      -7.425        -1.05            0
      -7.425         -0.9            0
      -7.425        -0.75            0
      -7.425         -0.6            0
      -7.425        -0.45            0
      -7.425         -0.3            0
      -7.425        -0.15            0
      -7.425 -1.78814e-07            0
      -7.425         0.15            0
      -7.425          0.3            0
      -7.425         0.45            0
      -7.425          0.6            0
      -7.425         0.75            0
      -7.425          0.9            0
      -7.425         1.05            0
      -7.425          1.2            0
      -7.425         1.35            0
      -7.425          1.5            0
      -7.425         1.65            0
      -7.425          1.8            0
      -7.425         1.95            0
      -7.425          2.1            0
      -7.425         2.25            0
      -7.425          2.4            0
      -7.425         2.55            0
      -7.425          2.7            0
      -7.425         2.85            0
      -7.425            3            0
      -7.425         3.15            0
      -7.425          3.3            0
      -7.425         3.45            0
      -7.425          3.6            0
      -7.425         3.75            0
      -7.425          3.9            0
      -7.425         4.05            0
      -7.425          4.2            0
      -7.425         4.35            0
      -7.425          4.5            0
      -7.425         4.65            0
      -7.425          4.8            0
      -7.425         4.95            0
      -7.425          5.1            0
      -7.425         5.25            0
      -7.425          5.4            0
      -7.425         5.55            0
      -7.425          5.7            0
      -7.425         5.85            0
      -7.425            6            0
      -7.425         6.15            0
      -7.425          6.3            0
      -7.425         6.45            0
      -7.425          6.6            0
      -7.425         6.75            0
      -7.425          6.9            0
      -7.425         7.05            0
      -7.425          7.2            0
      -7.425         7.35            0

      -7.275         -7.5            0
      -7.275        -7.35            0
      -7.275         -7.2            0
      -7.275        -7.05            0
      -7.275         -6.9            0
      -7.275        -6.75            0
      -7.275         -6.6            0
      -7.275        -6.45            0
      -7.275         -6.3            0
      -7.275        -6.15            0
      -7.275           -6            0
      -7.275        -5.85            0
      -7.275         -5.7            0
      -7.275        -5.55            0
      -7.275         -5.4            0
      -7.275        -5.25            0
      -7.275         -5.1            0
      -7.275        -4.95            0
      -7.275         -4.8            0
      -7.275        -4.65            0
      -7.275         -4.5            0
      -7.275        -4.35            0
      -7.275         -4.2            0
      -7.275        -4.05            0
      -7.275         -3.9            0
      -7.275        -3.75            0
      -7.275         -3.6            0
      -7.275        -3.45            0
      -7.275         -3.3            0
      -7.275        -3.15            0
      -7.275           -3            0
      -7.275        -2.85            0
      -7.275         -2.7            0
      -7.275        -2.55            0
      -7.275         -2.4            0
      -7.275        -2.25            0
      -7.275         -2.1            0
      -7.275        -1.95            0
      -7.275         -1.8            0
      -7.275        -1.65            0
      -7.275         -1.5            0
      -7.275        -1.35            0
      -7.275         -1.2            0
      -7.275        -1.05            0
      -7.275         -0.9            0
      -7.275        -0.75            0
      -7.275         -0.6            0
      -7.275        -0.45            0
      -7.275         -0.3            0
      -7.275        -0.15            0
      -7.275 -1.78814e-07            0
      -7.275         0.15            0
      -7.275          0.3            0
      -7.275         0.45            0
      -7.275          0.6            0
      -7.275         0.75            0
      -7.275          0.9            0
      -7.275         1.05            0
      -7.275          1.2            0
      -7.275         1.35            0
      -7.275          1.5            0
      -7.275         1.65            0
      -7.275          1.8            0
      -7.275         1.95            0
      -7.275          2.1            0
      -7.275         2.25            0
      -7.275          2.4            0
      -7.275         2.55            0
      -7.275          2.7            0
      -7.275         2.85            0
      -7.275            3            0
      -7.275         3.15            0
      -7.275          3.3            0
      -7.275         3.45            0
      -7.275          3.6            0
      -7.275         3.75            0
      -7.275          3.9            0
      -7.275         4.05            0
      -7.275          4.2            0
      -7.275         4.35            0
      -7.275          4.5            0
      -7.275         4.65            0
      -7.275          4.8            0
      -7.275         4.95            0
      -7.275          5.1            0
      -7.275         5.25            0
      -7.275          5.4            0
      -7.275         5.55            0
      -7.275          5.7            0
      -7.275         5.85            0
      -7.275            6            0
      -7.275         6.15            0
      -7.275          6.3            0
      -7.275         6.45            0
      -7.275          6.6            0
      -7.275         6.75            0
      -7.275          6.9            0
      -7.275         7.05            0
      -7.275          7.2            0
      -7.275         7.35            0

      -7.125         -7.5            0
      -7.125        -7.35            0
      -7.125         -7.2            0
      -7.125        -7.05            0
      -7.125         -6.9            0
      -7.125        -6.75            0
      -7.125         -6.6            0
      -7.125        -6.45            0
      -7.125         -6.3            0
      -7.125        -6.15            0
      -7.125           -6            0
      -7.125        -5.85            0
      -7.125         -5.7            0
      -7.125        -5.55            0
      -7.125         -5.4            0
      -7.125        -5.25            0
      -7.125         -5.1            0
      -7.125        -4.95            0
      -7.125         -4.8            0
      -7.125        -4.65            0
      -7.125         -4.5            0
      -7.125        -4.35            0
      -7.125         -4.2            0
      -7.125        -4.05            0
      -7.125         -3.9            0
      -7.125        -3.75            0
      -7.125         -3.6            0
      -7.125        -3.45            0
      -7.125         -3.3            0
      -7.125        -3.15            0
      -7.125           -3            0
      -7.125        -2.85            0
      -7.125         -2.7            0
      -7.125        -2.55            0
      -7.125         -2.4            0
      -7.125        -2.25            0
      -7.125         -2.1            0
      -7.125        -1.95            0
      -7.125         -1.8            0
      -7.125        -1.65            0
      -7.125         -1.5            0
      -7.125        -1.35            0
      -7.125         -1.2            0
      -7.125        -1.05            0
      -7.125         -0.9            0
      -7.125        -0.75            0
      -7.125         -0.6            0
      -7.125        -0.45            0
      -7.125         -0.3            0
      -7.125        -0.15            0
      -7.125 -1.78814e-07            0
      -7.125         0.15            0
      -7.125          0.3            0
      -7.125         0.45            0
      -7.125          0.6            0
      -7.125         0.75            0
      -7.125          0.9            0
      -7.125         1.05            0
      -7.125          1.2            0
      -7.125         1.35            0
      -7.125          1.5            0
      -7.125         1.65            0
      -7.125          1.8            0
      -7.125         1.95            0
      -7.125          2.1            0
      -7.125         2.25            0
      -7.125          2.4            0
      -7.125         2.55            0
      -7.125          2.7            0
      -7.125         2.85            0
      -7.125            3            0
      -7.125         3.15            0
      -7.125          3.3            0
      -7.125         3.45            0
      -7.125          3.6            0
      -7.125         3.75            0
      -7.125          3.9            0
      -7.125         4.05            0
      -7.125          4.2            0
      -7.125         4.35            0
      -7.125          4.5            0
      -7.125         4.65            0
      -7.125          4.8            0
      -7.125         4.95            0
      -7.125          5.1            0
      -7.125         5.25            0
      -7.125          5.4            0
      -7.125         5.55            0
      -7.125          5.7            0
      -7.125         5.85            0
      -7.125            6            0
      -7.125         6.15            0
      -7.125          6.3            0
      -7.125         6.45            0
      -7.125          6.6            0
      -7.125         6.75            0
      -7.125          6.9            0
      -7.125         7.05            0
      -7.125          7.2            0
      -7.125         7.35            0

      -6.975         -7.5            0
      -6.975        -7.35            0
      -6.975         -7.2            0
      -6.975        -7.05            0
      -6.975         -6.9            0
      -6.975        -6.75            0
      -6.975         -6.6            0
      -6.975        -6.45            0
      -6.975         -6.3            0
      -6.975        -6.15            0
      -6.975           -6            0
      -6.975        -5.85            0
      -6.975         -5.7            0
      -6.975        -5.55            0
      -6.975         -5.4            0
      -6.975        -5.25            0
      -6.975         -5.1            0
      -6.975        -4.95            0
      -6.975         -4.8            0
      -6.975        -4.65            0
      -6.975         -4.5            0
      -6.975        -4.35            0
      -6.975         -4.2            0
      -6.975        -4.05            0
      -6.975         -3.9            0
      -6.975        -3.75            0
      -6.975         -3.6            0
      -6.975        -3.45            0
      -6.975         -3.3            0
      -6.975        -3.15            0
      -6.975           -3            0
      -6.975        -2.85            0
      -6.975         -2.7            0
      -6.975        -2.55            0
      -6.975         -2.4            0
      -6.975        -2.25            0
      -6.975         -2.1            0
      -6.975        -1.95            0
      -6.975         -1.8            0
      -6.975        -1.65            0
      -6.975         -1.5            0
      -6.975        -1.35            0
      -6.975         -1.2            0
      -6.975        -1.05            0
      -6.975         -0.9            0
      -6.975        -0.75            0
      -6.975         -0.6            0
      -6.975        -0.45            0
      -6.975         -0.3            0
      -6.975        -0.15            0
      -6.975 -1.78814e-07            0
      -6.975         0.15            0
      -6.975          0.3            0
      -6.975         0.45            0
      -6.975          0.6            0
      -6.975         0.75            0
      -6.975          0.9            0
      -6.975         1.05            0
      -6.975          1.2            0
      -6.975         1.35            0
      -6.975          1.5            0
      -6.975         1.65            0
      -6.975          1.8            0
      -6.975         1.95            0
      -6.975          2.1            0
      -6.975         2.25            0
      -6.975          2.4            0
      -6.975         2.55            0
      -6.975          2.7            0
      -6.975         2.85            0
      -6.975            3            0
      -6.975         3.15            0
      -6.975          3.3            0
      -6.975         3.45            0
      -6.975          3.6            0
      -6.975         3.75            0
      -6.975          3.9            0
      -6.975         4.05            0
      -6.975          4.2            0
      -6.975         4.35            0
      -6.975          4.5            0
      -6.975         4.65            0
      -6.975          4.8            0
      -6.975         4.95            0
      -6.975          5.1            0
      -6.975         5.25            0
      -6.975          5.4            0
      -6.975         5.55            0
      -6.975          5.7            0
      -6.975         5.85            0
      -6.975            6            0
      -6.975         6.15            0
      -6.975          6.3            0
      -6.975         6.45            0
      -6.975          6.6            0
      -6.975         6.75            0
      -6.975          6.9            0
      -6.975         7.05            0
      -6.975          7.2            0
      -6.975         7.35            0

      -6.825         -7.5            0
      -6.825        -7.35            0
      -6.825         -7.2            0
      -6.825        -7.05            0
      -6.825         -6.9            0
      -6.825        -6.75            0
      -6.825         -6.6            0
      -6.825        -6.45            0
      -6.825         -6.3            0
      -6.825        -6.15            0
      -6.825           -6            0
      -6.825        -5.85            0
      -6.825         -5.7            0
      -6.825        -5.55            0
      -6.825         -5.4            0
      -6.825        -5.25            0
      -6.825         -5.1            0
      -6.825        -4.95            0
      -6.825         -4.8            0
      -6.825        -4.65            0
      -6.825         -4.5            0
      -6.825        -4.35            0
      -6.825         -4.2            0
      -6.825        -4.05            0
      -6.825         -3.9            0
      -6.825        -3.75            0
      -6.825         -3.6            0
      -6.825        -3.45            0
      -6.825         -3.3            0
      -6.825        -3.15            0
      -6.825           -3            0
      -6.825        -2.85            0
      -6.825         -2.7            0
      -6.825        -2.55            0
      -6.825         -2.4            0
      -6.825        -2.25            0
      -6.825         -2.1            0
      -6.825        -1.95            0
      -6.825         -1.8            0
      -6.825        -1.65            0
      -6.825         -1.5            0
      -6.825        -1.35            0
      -6.825         -1.2            0
      -6.825        -1.05            0
      -6.825         -0.9            0
      -6.825        -0.75            0
      -6.825         -0.6            0
      -6.825        -0.45            0
      -6.825         -0.3            0
      -6.825        -0.15            0
      -6.825 -1.78814e-07            0
      -6.825         0.15            0
      -6.825          0.3            0
      -6.825         0.45            0
      -6.825          0.6            0
      -6.825         0.75            0
      -6.825          0.9            0
      -6.825         1.05            0
      -6.825          1.2            0
      -6.825         1.35            0
      -6.825          1.5            0
      -6.825         1.65            0
      -6.825          1.8            0
      -6.825         1.95            0
      -6.825          2.1            0
      -6.825         2.25            0
      -6.825          2.4            0
      -6.825         2.55            0
      -6.825          2.7            0
      -6.825         2.85            0
      -6.825            3            0
      -6.825         3.15            0
      -6.825          3.3            0
      -6.825         3.45            0
      -6.825          3.6            0
      -6.825         3.75            0
      -6.825          3.9            0
      -6.825         4.05            0
      -6.825          4.2            0
      -6.825         4.35            0
      -6.825          4.5            0
      -6.825         4.65            0
      -6.825          4.8            0
      -6.825         4.95            0
      -6.825          5.1            0
      -6.825         5.25            0
      -6.825          5.4            0
      -6.825         5.55            0
      -6.825          5.7            0
      -6.825         5.85            0
      -6.825            6            0
      -6.825         6.15            0
      -6.825          6.3            0
      -6.825         6.45            0
      -6.825          6.6            0
      -6.825         6.75            0
      -6.825          6.9            0
      -6.825         7.05            0
      -6.825          7.2            0
      -6.825         7.35            0

      -6.675         -7.5            0
      -6.675        -7.35            0
      -6.675         -7.2            0
      -6.675        -7.05            0
      -6.675         -6.9            0
      -6.675        -6.75            0
      -6.675         -6.6            0
      -6.675        -6.45            0
      -6.675         -6.3            0
      -6.675        -6.15            0
      -6.675           -6            0
      -6.675        -5.85            0
      -6.675         -5.7            0
      -6.675        -5.55            0
      -6.675         -5.4            0
      -6.675        -5.25            0
      -6.675         -5.1            0
      -6.675        -4.95            0
      -6.675         -4.8            0
      -6.675        -4.65            0
      -6.675         -4.5            0
      -6.675        -4.35            0
      -6.675         -4.2            0
      -6.675        -4.05            0
      -6.675         -3.9            0
      -6.675        -3.75            0
      -6.675         -3.6            0
      -6.675        -3.45            0
      -6.675         -3.3            0
      -6.675        -3.15            0
      -6.675           -3            0
      -6.675        -2.85            0
      -6.675         -2.7            0
      -6.675        -2.55            0
      -6.675         -2.4            0
      -6.675        -2.25            0
      -6.675         -2.1            0
      -6.675        -1.95            0
      -6.675         -1.8            0
      -6.675        -1.65            0
      -6.675         -1.5            0
      -6.675        -1.35            0
      -6.675         -1.2            0
      -6.675        -1.05            0
      -6.675         -0.9            0
      -6.675        -0.75            0
      -6.675         -0.6            0
      -6.675        -0.45            0
      -6.675         -0.3            0
      -6.675        -0.15            0
      -6.675 -1.78814e-07            0
      -6.675         0.15            0
      -6.675          0.3            0
      -6.675         0.45            0
      -6.675          0.6            0
      -6.675         0.75            0
      -6.675          0.9            0
      -6.675         1.05            0
      -6.675          1.2            0
      -6.675         1.35            0
      -6.675          1.5            0
      -6.675         1.65            0
      -6.675          1.8            0
      -6.675         1.95            0
      -6.675          2.1            0
      -6.675         2.25            0
      -6.675          2.4            0
      -6.675         2.55            0
      -6.675          2.7            0
      -6.675         2.85            0
      -6.675            3            0
      -6.675         3.15            0
      -6.675          3.3            0
      -6.675         3.45            0
      -6.675          3.6            0
      -6.675         3.75            0
      -6.675          3.9            0
      -6.675         4.05            0
      -6.675          4.2            0
      -6.675         4.35            0
      -6.675          4.5            0
      -6.675         4.65            0
      -6.675          4.8            0
      -6.675         4.95            0
      -6.675          5.1            0
      -6.675         5.25            0
      -6.675          5.4            0
      -6.675         5.55            0
      -6.675          5.7            0
      -6.675         5.85            0
      -6.675            6            0
      -6.675         6.15            0
      -6.675          6.3            0
      -6.675         6.45            0
      -6.675          6.6            0
      -6.675         6.75            0
      -6.675          6.9            0
      -6.675         7.05            0
      -6.675          7.2            0
      -6.675         7.35            0

      -6.525         -7.5            0
      -6.525        -7.35            0
      -6.525         -7.2            0
      -6.525        -7.05            0
      -6.525         -6.9            0
      -6.525        -6.75            0
      -6.525         -6.6            0
      -6.525        -6.45            0
      -6.525         -6.3            0
      -6.525        -6.15            0
      -6.525           -6            0
      -6.525        -5.85            0
      -6.525         -5.7            0
      -6.525        -5.55            0
      -6.525         -5.4            0
      -6.525        -5.25            0
      -6.525         -5.1            0
      -6.525        -4.95            0
      -6.525         -4.8            0
      -6.525        -4.65            0
      -6.525         -4.5            0
      -6.525        -4.35            0
      -6.525         -4.2            0
      -6.525        -4.05            0
      -6.525         -3.9            0
      -6.525        -3.75            0
      -6.525         -3.6            0
      -6.525        -3.45            0
      -6.525         -3.3            0
      -6.525        -3.15            0
      -6.525           -3            0
      -6.525        -2.85            0
      -6.525         -2.7            0
      -6.525        -2.55            0
      -6.525         -2.4            0
      -6.525        -2.25            0
      -6.525         -2.1            0
      -6.525        -1.95            0
      -6.525         -1.8            0
      -6.525        -1.65            0
      -6.525         -1.5            0
      -6.525        -1.35            0
      -6.525         -1.2            0
      -6.525        -1.05            0
      -6.525         -0.9            0
      -6.525        -0.75            0
      -6.525         -0.6            0
      -6.525        -0.45            0
      -6.525         -0.3            0
      -6.525        -0.15            0
      -6.525 -1.78814e-07            0
      -6.525         0.15            0
      -6.525          0.3            0
      -6.525         0.45            0
      -6.525          0.6            0
      -6.525         0.75            0
      -6.525          0.9            0
      -6.525         1.05            0
      -6.525          1.2            0
      -6.525         1.35            0
      -6.525          1.5            0
      -6.525         1.65            0
      -6.525          1.8            0
      -6.525         1.95            0
      -6.525          2.1            0
      -6.525         2.25            0
      -6.525          2.4            0
      -6.525         2.55            0
      -6.525          2.7            0
      -6.525         2.85            0
      -6.525            3            0
      -6.525         3.15            0
      -6.525          3.3            0
      -6.525         3.45            0
      -6.525          3.6            0
      -6.525         3.75            0
      -6.525          3.9            0
      -6.525         4.05            0
      -6.525          4.2            0
      -6.525         4.35            0
      -6.525          4.5            0
      -6.525         4.65            0
      -6.525          4.8            0
      -6.525         4.95            0
      -6.525          5.1            0
      -6.525         5.25            0
      -6.525          5.4            0
      -6.525         5.55            0
      -6.525          5.7            0
      -6.525         5.85            0
      -6.525            6            0
      -6.525         6.15            0
      -6.525          6.3            0
      -6.525         6.45            0
      -6.525          6.6            0
      -6.525         6.75            0
      -6.525          6.9            0
      -6.525         7.05            0
      -6.525          7.2            0
      -6.525         7.35            0

      -6.375         -7.5            0
      -6.375        -7.35            0
      -6.375         -7.2            0
      -6.375        -7.05            0
      -6.375         -6.9            0
      -6.375        -6.75            0
      -6.375         -6.6            0
      -6.375        -6.45            0
      -6.375         -6.3            0
      -6.375        -6.15            0
      -6.375           -6            0
      -6.375        -5.85            0
      -6.375         -5.7            0
      -6.375        -5.55            0
      -6.375         -5.4            0
      -6.375        -5.25            0
      -6.375         -5.1            0
      -6.375        -4.95            0
      -6.375         -4.8            0
      -6.375        -4.65            0
      -6.375         -4.5            0
      -6.375        -4.35            0
      -6.375         -4.2            0
      -6.375        -4.05            0
      -6.375         -3.9            0
      -6.375        -3.75            0
      -6.375         -3.6            0
      -6.375        -3.45            0
      -6.375         -3.3            0
      -6.375        -3.15            0
      -6.375           -3            0
      -6.375        -2.85            0
      -6.375         -2.7            0
      -6.375        -2.55            0
      -6.375         -2.4            0
      -6.375        -2.25            0
      -6.375         -2.1            0
      -6.375        -1.95            0
      -6.375         -1.8            0
      -6.375        -1.65            0
      -6.375         -1.5            0
      -6.375        -1.35            0
      -6.375         -1.2            0
      -6.375        -1.05            0
      -6.375         -0.9            0
      -6.375        -0.75            0
      -6.375         -0.6            0
      -6.375        -0.45            0
      -6.375         -0.3            0
      -6.375        -0.15            0
      -6.375 -1.78814e-07            0
      -6.375         0.15            0
      -6.375          0.3            0
      -6.375         0.45            0
      -6.375          0.6            0
      -6.375         0.75            0
      -6.375          0.9            0
      -6.375         1.05            0
      -6.375          1.2            0
      -6.375         1.35            0
      -6.375          1.5            0
      -6.375         1.65            0
      -6.375          1.8            0
      -6.375         1.95            0
      -6.375          2.1            0
      -6.375         2.25            0
      -6.375          2.4            0
      -6.375         2.55            0
      -6.375          2.7            0
      -6.375         2.85            0
      -6.375            3            0
      -6.375         3.15            0
      -6.375          3.3            0
      -6.375         3.45            0
      -6.375          3.6            0
      -6.375         3.75            0
      -6.375          3.9            0
      -6.375         4.05            0
      -6.375          4.2            0
      -6.375         4.35            0
      -6.375          4.5            0
      -6.375         4.65            0
      -6.375          4.8            0
      -6.375         4.95            0
      -6.375          5.1            0
      -6.375         5.25            0
      -6.375          5.4            0
      -6.375         5.55            0
      -6.375          5.7            0
      -6.375         5.85            0
      -6.375            6            0
      -6.375         6.15            0
      -6.375          6.3            0
      -6.375         6.45            0
      -6.375          6.6            0
      -6.375         6.75            0
      -6.375          6.9            0
      -6.375         7.05            0
      -6.375          7.2            0
      -6.375         7.35            0

      -6.225         -7.5            0
      -6.225        -7.35            0
      -6.225         -7.2            0
      -6.225        -7.05            0
      -6.225         -6.9            0
      -6.225        -6.75            0
      -6.225         -6.6            0
      -6.225        -6.45            0
      -6.225         -6.3            0
      -6.225        -6.15            0
      -6.225           -6            0
      -6.225        -5.85            0
      -6.225         -5.7            0
      -6.225        -5.55            0
      -6.225         -5.4            0
      -6.225        -5.25            0
      -6.225         -5.1            0
      -6.225        -4.95            0
      -6.225         -4.8            0
      -6.225        -4.65            0
      -6.225         -4.5            0
      -6.225        -4.35            0
      -6.225         -4.2            0
      -6.225        -4.05            0
      -6.225         -3.9            0
      -6.225        -3.75            0
      -6.225         -3.6            0
      -6.225        -3.45            0
      -6.225         -3.3            0
      -6.225        -3.15            0
      -6.225           -3            0
      -6.225        -2.85            0
      -6.225         -2.7            0
      -6.225        -2.55            0
      -6.225         -2.4            0
      -6.225        -2.25            0
      -6.225         -2.1            0
      -6.225        -1.95            0
      -6.225         -1.8            0
      -6.225        -1.65            0
      -6.225         -1.5            0
      -6.225        -1.35            0
      -6.225         -1.2            0
      -6.225        -1.05            0
      -6.225         -0.9            0
      -6.225        -0.75            0
      -6.225         -0.6            0
      -6.225        -0.45            0
      -6.225         -0.3            0
      -6.225        -0.15            0
      -6.225 -1.78814e-07            0
      -6.225         0.15            0
      -6.225          0.3            0
      -6.225         0.45            0
      -6.225          0.6            0
      -6.225         0.75            0
      -6.225          0.9            0
      -6.225         1.05            0
      -6.225          1.2            0
      -6.225         1.35            0
      -6.225          1.5            0
      -6.225         1.65            0
      -6.225          1.8            0
      -6.225         1.95            0
      -6.225          2.1            0
      -6.225         2.25            0
      -6.225          2.4            0
      -6.225         2.55            0
      -6.225          2.7            0
      -6.225         2.85            0
      -6.225            3            0
      -6.225         3.15            0
      -6.225          3.3            0
      -6.225         3.45            0
      -6.225          3.6            0
      -6.225         3.75            0
      -6.225          3.9            0
      -6.225         4.05            0
      -6.225          4.2            0
      -6.225         4.35            0
      -6.225          4.5            0
      -6.225         4.65            0
      -6.225          4.8            0
      -6.225         4.95            0
      -6.225          5.1            0
      -6.225         5.25            0
      -6.225          5.4            0
      -6.225         5.55            0
      -6.225          5.7            0
      -6.225         5.85            0
      -6.225            6            0
      -6.225         6.15            0
      -6.225          6.3            0
      -6.225         6.45            0
      -6.225          6.6            0
      -6.225         6.75            0
      -6.225          6.9            0
      -6.225         7.05            0
      -6.225          7.2            0
      -6.225         7.35            0

      -6.075         -7.5            0
      -6.075        -7.35            0
      -6.075         -7.2            0
      -6.075        -7.05            0
      -6.075         -6.9            0
      -6.075        -6.75            0
      -6.075         -6.6            0
      -6.075        -6.45            0
      -6.075         -6.3            0
      -6.075        -6.15            0
      -6.075           -6            0
      -6.075        -5.85            0
      -6.075         -5.7            0
      -6.075        -5.55            0
      -6.075         -5.4            0
      -6.075        -5.25            0
      -6.075         -5.1            0
      -6.075        -4.95            0
      -6.075         -4.8            0
      -6.075        -4.65            0
      -6.075         -4.5            0
      -6.075        -4.35            0
      -6.075         -4.2            0
      -6.075        -4.05            0
      -6.075         -3.9            0
      -6.075        -3.75            0
      -6.075         -3.6            0
      -6.075        -3.45            0
      -6.075         -3.3            0
      -6.075        -3.15            0
      -6.075           -3            0
      -6.075        -2.85            0
      -6.075         -2.7            0
      -6.075        -2.55            0
      -6.075         -2.4            0
      -6.075        -2.25            0
      -6.075         -2.1            0
      -6.075        -1.95            0
      -6.075         -1.8            0
      -6.075        -1.65            0
      -6.075         -1.5            0
      -6.075        -1.35            0
      -6.075         -1.2            0
      -6.075        -1.05            0
      -6.075         -0.9            0
      -6.075        -0.75            0
      -6.075         -0.6            0
      -6.075        -0.45            0
      -6.075         -0.3            0
      -6.075        -0.15            0
      -6.075 -1.78814e-07            0
      -6.075         0.15            0
      -6.075          0.3            0
      -6.075         0.45            0
      -6.075          0.6            0
      -6.075         0.75            0
      -6.075          0.9            0
      -6.075         1.05            0
      -6.075          1.2            0
      -6.075         1.35            0
      -6.075          1.5            0
      -6.075         1.65            0
      -6.075          1.8            0
      -6.075         1.95            0
      -6.075          2.1            0
      -6.075         2.25            0
      -6.075          2.4            0
      -6.075         2.55            0
      -6.075          2.7            0
      -6.075         2.85            0
      -6.075            3            0
      -6.075         3.15            0
      -6.075          3.3            0
      -6.075         3.45            0
      -6.075          3.6            0
      -6.075         3.75            0
      -6.075          3.9            0
      -6.075         4.05            0
      -6.075          4.2            0
      -6.075         4.35            0
      -6.075          4.5            0
      -6.075         4.65            0
      -6.075          4.8            0
      -6.075         4.95            0
      -6.075          5.1            0
      -6.075         5.25            0
      -6.075          5.4            0
      -6.075         5.55            0
      -6.075          5.7            0
      -6.075         5.85            0
      -6.075            6            0
      -6.075         6.15            0
      -6.075          6.3            0
      -6.075         6.45            0
      -6.075          6.6            0
      -6.075         6.75            0
      -6.075          6.9            0
      -6.075         7.05            0
      -6.075          7.2            0
      -6.075         7.35            0

      -5.925         -7.5            0
      -5.925        -7.35            0
      -5.925         -7.2            0
      -5.925        -7.05            0
      -5.925         -6.9            0
      -5.925        -6.75            0
      -5.925         -6.6            0
      -5.925        -6.45            0
      -5.925         -6.3            0
      -5.925        -6.15            0
      -5.925           -6            0
      -5.925        -5.85            0
      -5.925         -5.7            0
      -5.925        -5.55            0
      -5.925         -5.4            0
      -5.925        -5.25            0
      -5.925         -5.1            0
      -5.925        -4.95            0
      -5.925         -4.8            0
      -5.925        -4.65            0
      -5.925         -4.5            0
      -5.925        -4.35            0
      -5.925         -4.2            0
      -5.925        -4.05            0
      -5.925         -3.9            0
      -5.925        -3.75            0
      -5.925         -3.6            0
      -5.925        -3.45            0
      -5.925         -3.3            0
      -5.925        -3.15            0
      -5.925           -3            0
      -5.925        -2.85            0
      -5.925         -2.7            0
      -5.925        -2.55            0
      -5.925         -2.4            0
      -5.925        -2.25            0
      -5.925         -2.1            0
      -5.925        -1.95            0
      -5.925         -1.8            0
      -5.925        -1.65            0
      -5.925         -1.5            0
      -5.925        -1.35            0
      -5.925         -1.2            0
      -5.925        -1.05            0
      -5.925         -0.9            0
      -5.925        -0.75            0
      -5.925         -0.6            0
      -5.925        -0.45            0
      -5.925         -0.3            0
      -5.925        -0.15            0
      -5.925 -1.78814e-07            0
      -5.925         0.15            0
      -5.925          0.3            0
      -5.925         0.45            0
      -5.925          0.6            0
      -5.925         0.75            0
      -5.925          0.9            0
      -5.925         1.05            0
      -5.925          1.2            0
      -5.925         1.35            0
      -5.925          1.5            0
      -5.925         1.65            0
      -5.925          1.8            0
      -5.925         1.95            0
      -5.925          2.1            0
      -5.925         2.25            0
      -5.925          2.4            0
      -5.925         2.55            0
      -5.925          2.7            0
      -5.925         2.85            0
      -5.925            3            0
      -5.925         3.15            0
      -5.925          3.3            0
      -5.925         3.45            0
      -5.925          3.6            0
      -5.925         3.75            0
      -5.925          3.9            0
      -5.925         4.05            0
      -5.925          4.2            0
      -5.925         4.35            0
      -5.925          4.5            0
      -5.925         4.65            0
      -5.925          4.8            0
      -5.925         4.95            0
      -5.925          5.1            0
      -5.925         5.25            0
      -5.925          5.4            0
      -5.925         5.55            0
      -5.925          5.7            0
      -5.925         5.85            0
      -5.925            6            0
      -5.925         6.15            0
      -5.925          6.3            0
      -5.925         6.45            0
      -5.925          6.6            0
      -5.925         6.75            0
      -5.925          6.9            0
      -5.925         7.05            0
      -5.925          7.2            0
      -5.925         7.35            0

      -5.775         -7.5            0
      -5.775        -7.35            0
      -5.775         -7.2            0
      -5.775        -7.05            0
      -5.775         -6.9            0
      -5.775        -6.75            0
      -5.775         -6.6            0
      -5.775        -6.45            0
      -5.775         -6.3            0
      -5.775        -6.15            0
      -5.775           -6            0
      -5.775        -5.85            0
      -5.775         -5.7            0
      -5.775        -5.55            0
      -5.775         -5.4            0
      -5.775        -5.25            0
      -5.775         -5.1            0
      -5.775        -4.95            0
      -5.775         -4.8            0
      -5.775        -4.65            0
      -5.775         -4.5            0
      -5.775        -4.35            0
      -5.775         -4.2            0
      -5.775        -4.05            0
      -5.775         -3.9            0
      -5.775        -3.75            0
      -5.775         -3.6            0
      -5.775        -3.45            0
      -5.775         -3.3            0
      -5.775        -3.15            0
      -5.775           -3            0
      -5.775        -2.85            0
      -5.775         -2.7            0
      -5.775        -2.55            0
      -5.775         -2.4            0
      -5.775        -2.25            0
      -5.775         -2.1            0
      -5.775        -1.95            0
      -5.775         -1.8            0
      -5.775        -1.65            0
      -5.775         -1.5            0
      -5.775        -1.35            0
      -5.775         -1.2            0
      -5.775        -1.05            0
      -5.775         -0.9            0
      -5.775        -0.75            0
      -5.775         -0.6            0
      -5.775        -0.45            0
      -5.775         -0.3            0
      -5.775        -0.15            0
      -5.775 -1.78814e-07            0
      -5.775         0.15            0
      -5.775          0.3            0
      -5.775         0.45            0
      -5.775          0.6            0
      -5.775         0.75            0
      -5.775          0.9            0
      -5.775         1.05            0
      -5.775          1.2            0
      -5.775         1.35            0
      -5.775          1.5            0
      -5.775         1.65            0
      -5.775          1.8            0
      -5.775         1.95            0
      -5.775          2.1            0
      -5.775         2.25            0
      -5.775          2.4            0
      -5.775         2.55            0
      -5.775          2.7            0
      -5.775         2.85            0
      -5.775            3            0
      -5.775         3.15            0
      -5.775          3.3            0
      -5.775         3.45            0
      -5.775          3.6            0
      -5.775         3.75            0
      -5.775          3.9            0
      -5.775         4.05            0
      -5.775          4.2            0
      -5.775         4.35            0
      -5.775          4.5            0
      -5.775         4.65            0
      -5.775          4.8            0
      -5.775         4.95            0
      -5.775          5.1            0
      -5.775         5.25            0
      -5.775          5.4            0
      -5.775         5.55            0
      -5.775          5.7            0
      -5.775         5.85            0
      -5.775            6            0
      -5.775         6.15            0
      -5.775          6.3            0
      -5.775         6.45            0
      -5.775          6.6            0
      -5.775         6.75            0
      -5.775          6.9            0
      -5.775         7.05            0
      -5.775          7.2            0
      -5.775         7.35            0

      -5.625         -7.5            0
      -5.625        -7.35            0
      -5.625         -7.2            0
      -5.625        -7.05            0
      -5.625         -6.9            0
      -5.625        -6.75            0
      -5.625         -6.6            0
      -5.625        -6.45            0
      -5.625         -6.3            0
      -5.625        -6.15            0
      -5.625           -6            0
      -5.625        -5.85            0
      -5.625         -5.7            0
      -5.625        -5.55            0
      -5.625         -5.4            0
      -5.625        -5.25            0
      -5.625         -5.1            0
      -5.625        -4.95            0
      -5.625         -4.8            0
      -5.625        -4.65            0
      -5.625         -4.5            0
      -5.625        -4.35            0
      -5.625         -4.2            0
      -5.625        -4.05            0
      -5.625         -3.9            0
      -5.625        -3.75            0
      -5.625         -3.6            0
      -5.625        -3.45            0
      -5.625         -3.3            0
      -5.625        -3.15            0
      -5.625           -3            0
      -5.625        -2.85            0
      -5.625         -2.7            0
      -5.625        -2.55            0
      -5.625         -2.4            0
      -5.625        -2.25            0
      -5.625         -2.1            0
      -5.625        -1.95            0
      -5.625         -1.8            0
      -5.625        -1.65            0
      -5.625         -1.5            0
      -5.625        -1.35            0
      -5.625         -1.2            0
      -5.625        -1.05            0
      -5.625         -0.9            0
      -5.625        -0.75            0
      -5.625         -0.6            0
      -5.625        -0.45            0
      -5.625         -0.3            0
      -5.625        -0.15            0
      -5.625 -1.78814e-07            0
      -5.625         0.15            0
      -5.625          0.3            0
      -5.625         0.45            0
      -5.625          0.6            0
      -5.625         0.75            0
      -5.625          0.9            0
      -5.625         1.05            0
      -5.625          1.2            0
      -5.625         1.35            0
      -5.625          1.5            0
      -5.625         1.65            0
      -5.625          1.8            0
      -5.625         1.95            0
      -5.625          2.1            0
      -5.625         2.25            0
      -5.625          2.4            0
      -5.625         2.55            0
      -5.625          2.7            0
      -5.625         2.85            0
      -5.625            3            0
      -5.625         3.15            0
      -5.625          3.3            0
      -5.625         3.45            0
      -5.625          3.6            0
      -5.625         3.75            0
      -5.625          3.9            0
      -5.625         4.05            0
      -5.625          4.2            0
      -5.625         4.35            0
      -5.625          4.5            0
      -5.625         4.65            0
      -5.625          4.8            0
      -5.625         4.95            0
      -5.625          5.1            0
      -5.625         5.25            0
      -5.625          5.4            0
      -5.625         5.55            0
      -5.625          5.7            0
      -5.625         5.85            0
      -5.625            6            0
      -5.625         6.15            0
      -5.625          6.3            0
      -5.625         6.45            0
      -5.625          6.6            0
      -5.625         6.75            0
      -5.625          6.9            0
      -5.625         7.05            0
      -5.625          7.2            0
      -5.625         7.35            0

      -5.475         -7.5            0
      -5.475        -7.35            0
      -5.475         -7.2            0
      -5.475        -7.05            0
      -5.475         -6.9            0
      -5.475        -6.75            0
      -5.475         -6.6            0
      -5.475        -6.45            0
      -5.475         -6.3            0
      -5.475        -6.15            0
      -5.475           -6            0
      -5.475        -5.85            0
      -5.475         -5.7            0
      -5.475        -5.55            0
      -5.475         -5.4            0
      -5.475        -5.25            0
      -5.475         -5.1            0
      -5.475        -4.95            0
      -5.475         -4.8            0
      -5.475        -4.65            0
      -5.475         -4.5            0
      -5.475        -4.35            0
      -5.475         -4.2            0
      -5.475        -4.05            0
      -5.475         -3.9            0
      -5.475        -3.75            0
      -5.475         -3.6            0
      -5.475        -3.45            0
      -5.475         -3.3            0
      -5.475        -3.15            0
      -5.475           -3            0
      -5.475        -2.85            0
      -5.475         -2.7            0
      -5.475        -2.55            0
      -5.475         -2.4            0
      -5.475        -2.25            0
      -5.475         -2.1            0
      -5.475        -1.95            0
      -5.475         -1.8            0
      -5.475        -1.65            0
      -5.475         -1.5            0
      -5.475        -1.35            0
      -5.475         -1.2            0
      -5.475        -1.05            0
      -5.475         -0.9            0
      -5.475        -0.75            0
      -5.475         -0.6            0
      -5.475        -0.45            0
      -5.475         -0.3            0
      -5.475        -0.15            0
      -5.475 -1.78814e-07            0
      -5.475         0.15            0
      -5.475          0.3            0
      -5.475         0.45            0
      -5.475          0.6            0
      -5.475         0.75            0
      -5.475          0.9            0
      -5.475         1.05            0
      -5.475          1.2            0
      -5.475         1.35            0
      -5.475          1.5            0
      -5.475         1.65            0
      -5.475          1.8            0
      -5.475         1.95            0
      -5.475          2.1            0
      -5.475         2.25            0
      -5.475          2.4            0
      -5.475         2.55            0
      -5.475          2.7            0
      -5.475         2.85            0
      -5.475            3            0
      -5.475         3.15            0
      -5.475          3.3            0
      -5.475         3.45            0
      -5.475          3.6            0
      -5.475         3.75            0
      -5.475          3.9            0
      -5.475         4.05            0
      -5.475          4.2            0
      -5.475         4.35            0
      -5.475          4.5            0
      -5.475         4.65            0
      -5.475          4.8            0
      -5.475         4.95            0
      -5.475          5.1            0
      -5.475         5.25            0
      -5.475          5.4            0
      -5.475         5.55            0
      -5.475          5.7            0
      -5.475         5.85            0
      -5.475            6            0
      -5.475         6.15            0
      -5.475          6.3            0
      -5.475         6.45            0
      -5.475          6.6            0
      -5.475         6.75            0
      -5.475          6.9            0
      -5.475         7.05            0
      -5.475          7.2            0
      -5.475         7.35            0

      -5.325         -7.5            0
      -5.325        -7.35            0
      -5.325         -7.2            0
      -5.325        -7.05            0
      -5.325         -6.9            0
      -5.325        -6.75            0
      -5.325         -6.6            0
      -5.325        -6.45            0
      -5.325         -6.3            0
      -5.325        -6.15            0
      -5.325           -6            0
      -5.325        -5.85            0
      -5.325         -5.7            0
      -5.325        -5.55            0
      -5.325         -5.4            0
      -5.325        -5.25            0
      -5.325         -5.1            0
      -5.325        -4.95            0
      -5.325         -4.8            0
      -5.325        -4.65            0
      -5.325         -4.5            0
      -5.325        -4.35            0
      -5.325         -4.2            0
      -5.325        -4.05            0
      -5.325         -3.9            0
      -5.325        -3.75            0
      -5.325         -3.6            0
      -5.325        -3.45            0
      -5.325         -3.3            0
      -5.325        -3.15            0
      -5.325           -3            0
      -5.325        -2.85            0
      -5.325         -2.7            0
      -5.325        -2.55            0
      -5.325         -2.4            0
      -5.325        -2.25            0
      -5.325         -2.1            0
      -5.325        -1.95            0
      -5.325         -1.8            0
      -5.325        -1.65            0
      -5.325         -1.5            0
      -5.325        -1.35            0
      -5.325         -1.2            0
      -5.325        -1.05            0
      -5.325         -0.9            0
      -5.325        -0.75            0
      -5.325         -0.6            0
      -5.325        -0.45            0
      -5.325         -0.3            0
      -5.325        -0.15            0
      -5.325 -1.78814e-07            0
      -5.325         0.15            0
      -5.325          0.3            0
      -5.325         0.45            0
      -5.325          0.6            0
      -5.325         0.75            0
      -5.325          0.9            0
      -5.325         1.05            0
      -5.325          1.2            0
      -5.325         1.35            0
      -5.325          1.5            0
      -5.325         1.65            0
      -5.325          1.8            0
      -5.325         1.95            0
      -5.325          2.1            0
      -5.325         2.25            0
      -5.325          2.4            0
      -5.325         2.55            0
      -5.325          2.7            0
      -5.325         2.85            0
      -5.325            3            0
      -5.325         3.15            0
      -5.325          3.3            0
      -5.325         3.45            0
      -5.325          3.6            0
      -5.325         3.75            0
      -5.325          3.9            0
      -5.325         4.05            0
      -5.325          4.2            0
      -5.325         4.35            0
      -5.325          4.5            0
      -5.325         4.65            0
      -5.325          4.8            0
      -5.325         4.95            0
      -5.325          5.1            0
      -5.325         5.25            0
      -5.325          5.4            0
      -5.325         5.55            0
      -5.325          5.7            0
      -5.325         5.85            0
      -5.325            6            0
      -5.325         6.15            0
      -5.325          6.3            0
      -5.325         6.45            0
      -5.325          6.6            0
      -5.325         6.75            0
      -5.325          6.9            0
      -5.325         7.05            0
      -5.325          7.2            0
      -5.325         7.35            0

      -5.175         -7.5            0
      -5.175        -7.35            0
      -5.175         -7.2            0
      -5.175        -7.05            0
      -5.175         -6.9            0
      -5.175        -6.75            0
      -5.175         -6.6            0
      -5.175        -6.45            0
      -5.175         -6.3            0
      -5.175        -6.15            0
      -5.175           -6            0
      -5.175        -5.85            0
      -5.175         -5.7            0
      -5.175        -5.55            0
      -5.175         -5.4            0
      -5.175        -5.25            0
      -5.175         -5.1            0
      -5.175        -4.95            0
      -5.175         -4.8            0
      -5.175        -4.65            0
      -5.175         -4.5            0
      -5.175        -4.35            0
      -5.175         -4.2            0
      -5.175        -4.05            0
      -5.175         -3.9            0
      -5.175        -3.75            0
      -5.175         -3.6            0
      -5.175        -3.45            0
      -5.175         -3.3            0
      -5.175        -3.15            0
      -5.175           -3            0
      -5.175        -2.85            0
      -5.175         -2.7            0
      -5.175        -2.55            0
      -5.175         -2.4            0
      -5.175        -2.25            0
      -5.175         -2.1            0
      -5.175        -1.95            0
      -5.175         -1.8            0
      -5.175        -1.65            0
      -5.175         -1.5            0
      -5.175        -1.35            0
      -5.175         -1.2            0
      -5.175        -1.05            0
      -5.175         -0.9            0
      -5.175        -0.75            0
      -5.175         -0.6            0
      -5.175        -0.45            0
      -5.175         -0.3            0
      -5.175        -0.15            0
      -5.175 -1.78814e-07            0
      -5.175         0.15            0
      -5.175          0.3            0
      -5.175         0.45            0
      -5.175          0.6            0
      -5.175         0.75            0
      -5.175          0.9            0
      -5.175         1.05            0
      -5.175          1.2            0
      -5.175         1.35            0
      -5.175          1.5            0
      -5.175         1.65            0
      -5.175          1.8            0
      -5.175         1.95            0
      -5.175          2.1            0
      -5.175         2.25            0
      -5.175          2.4            0
      -5.175         2.55            0
      -5.175          2.7            0
      -5.175         2.85            0
      -5.175            3            0
      -5.175         3.15            0
      -5.175          3.3            0
      -5.175         3.45            0
      -5.175          3.6            0
      -5.175         3.75            0
      -5.175          3.9            0
      -5.175         4.05            0
      -5.175          4.2            0
      -5.175         4.35            0
      -5.175          4.5            0
      -5.175         4.65            0
      -5.175          4.8            0
      -5.175         4.95            0
      -5.175          5.1            0
      -5.175         5.25            0
      -5.175          5.4            0
      -5.175         5.55            0
      -5.175          5.7            0
      -5.175         5.85            0
      -5.175            6            0
      -5.175         6.15            0
      -5.175          6.3            0
      -5.175         6.45            0
      -5.175          6.6            0
      -5.175         6.75            0
      -5.175          6.9            0
      -5.175         7.05            0
      -5.175          7.2            0
      -5.175         7.35            0

      -5.025         -7.5            0
      -5.025        -7.35            0
      -5.025         -7.2            0
      -5.025        -7.05            0
      -5.025         -6.9            0
      -5.025        -6.75            0
      -5.025         -6.6            0
      -5.025        -6.45            0
      -5.025         -6.3            0
      -5.025        -6.15            0
      -5.025           -6            0
      -5.025        -5.85            0
      -5.025         -5.7            0
      -5.025        -5.55            0
      -5.025         -5.4            0
      -5.025        -5.25            0
      -5.025         -5.1            0
      -5.025        -4.95            0
      -5.025         -4.8            0
      -5.025        -4.65            0
      -5.025         -4.5            0
      -5.025        -4.35            0
      -5.025         -4.2            0
      -5.025        -4.05            0
      -5.025         -3.9            0
      -5.025        -3.75            0
      -5.025         -3.6            0
      -5.025        -3.45            0
      -5.025         -3.3            0
      -5.025        -3.15            0
      -5.025           -3            0
      -5.025        -2.85            0
      -5.025         -2.7            0
      -5.025        -2.55            0
      -5.025         -2.4            0
      -5.025        -2.25            0
      -5.025         -2.1            0
      -5.025        -1.95            0
      -5.025         -1.8            0
      -5.025        -1.65            0
      -5.025         -1.5            0
      -5.025        -1.35            0
      -5.025         -1.2            0
      -5.025        -1.05            0
      -5.025         -0.9            0
      -5.025        -0.75            0
      -5.025         -0.6            0
      -5.025        -0.45            0
      -5.025         -0.3            0
      -5.025        -0.15            0
      -5.025 -1.78814e-07            0
      -5.025         0.15            0
      -5.025          0.3            0
      -5.025         0.45            0
      -5.025          0.6            0
      -5.025         0.75            0
      -5.025          0.9            0
      -5.025         1.05            0
      -5.025          1.2            0
      -5.025         1.35            0
      -5.025          1.5            0
      -5.025         1.65            0
      -5.025          1.8            0
      -5.025         1.95            0
      -5.025          2.1            0
      -5.025         2.25            0
      -5.025          2.4            0
      -5.025         2.55            0
      -5.025          2.7            0
      -5.025         2.85            0
      -5.025            3            0
      -5.025         3.15            0
      -5.025          3.3            0
      -5.025         3.45            0
      -5.025          3.6            0
      -5.025         3.75            0
      -5.025          3.9            0
      -5.025         4.05            0
      -5.025          4.2            0
      -5.025         4.35            0
      -5.025          4.5            0
      -5.025         4.65            0
      -5.025          4.8            0
      -5.025         4.95            0
      -5.025          5.1            0
      -5.025         5.25            0
      -5.025          5.4            0
      -5.025         5.55            0
      -5.025          5.7            0
      -5.025         5.85            0
      -5.025            6            0
      -5.025         6.15            0
      -5.025          6.3            0
      -5.025         6.45            0
      -5.025          6.6            0
      -5.025         6.75            0
      -5.025          6.9            0
      -5.025         7.05            0
      -5.025          7.2            0
      -5.025         7.35            0

      -4.875         -7.5            0
      -4.875        -7.35            0
      -4.875         -7.2            0
      -4.875        -7.05            0
      -4.875         -6.9            0
      -4.875        -6.75            0
      -4.875         -6.6            0
      -4.875        -6.45            0
      -4.875         -6.3            0
      -4.875        -6.15            0
      -4.875           -6            0
      -4.875        -5.85            0
      -4.875         -5.7            0
      -4.875        -5.55            0
      -4.875         -5.4            0
      -4.875        -5.25            0
      -4.875         -5.1            0
      -4.875        -4.95            0
      -4.875         -4.8            0
      -4.875        -4.65            0
      -4.875         -4.5            0
      -4.875        -4.35            0
      -4.875         -4.2            0
      -4.875        -4.05            0
      -4.875         -3.9            0
      -4.875        -3.75            0
      -4.875         -3.6            0
      -4.875        -3.45            0
      -4.875         -3.3            0
      -4.875        -3.15            0
      -4.875           -3            0
      -4.875        -2.85            0
      -4.875         -2.7            0
      -4.875        -2.55            0
      -4.875         -2.4            0
      -4.875        -2.25            0
      -4.875         -2.1            0
      -4.875        -1.95            0
      -4.875         -1.8            0
      -4.875        -1.65            0
      -4.875         -1.5            0
      -4.875        -1.35            0
      -4.875         -1.2            0
      -4.875        -1.05            0
      -4.875         -0.9            0
      -4.875        -0.75            0
      -4.875         -0.6            0
      -4.875        -0.45            0
      -4.875         -0.3            0
      -4.875        -0.15            0
      -4.875 -1.78814e-07            0
      -4.875         0.15            0
      -4.875          0.3            0
      -4.875         0.45            0
      -4.875          0.6            0
      -4.875         0.75            0
      -4.875          0.9            0
      -4.875         1.05            0
      -4.875          1.2            0
      -4.875         1.35            0
      -4.875          1.5            0
      -4.875         1.65            0
      -4.875          1.8            0
      -4.875         1.95            0
      -4.875          2.1            0
      -4.875         2.25            0
      -4.875          2.4            0
      -4.875         2.55            0
      -4.875          2.7            0
      -4.875         2.85            0
      -4.875            3            0
      -4.875         3.15            0
      -4.875          3.3            0
      -4.875         3.45            0
      -4.875          3.6            0
      -4.875         3.75            0
      -4.875          3.9            0
      -4.875         4.05            0
      -4.875          4.2            0
      -4.875         4.35            0
      -4.875          4.5            0
      -4.875         4.65            0
      -4.875          4.8            0
      -4.875         4.95            0
      -4.875          5.1            0
      -4.875         5.25            0
      -4.875          5.4            0
      -4.875         5.55            0
      -4.875          5.7            0
      -4.875         5.85            0
      -4.875            6            0
      -4.875         6.15            0
      -4.875          6.3            0
      -4.875         6.45            0
      -4.875          6.6            0
      -4.875         6.75            0
      -4.875          6.9            0
      -4.875         7.05            0
      -4.875          7.2            0
      -4.875         7.35            0

      -4.725         -7.5            0
      -4.725        -7.35            0
      -4.725         -7.2            0
      -4.725        -7.05            0
      -4.725         -6.9            0
      -4.725        -6.75            0
      -4.725         -6.6            0
      -4.725        -6.45            0
      -4.725         -6.3            0
      -4.725        -6.15            0
      -4.725           -6            0
      -4.725        -5.85            0
      -4.725         -5.7            0
      -4.725        -5.55            0
      -4.725         -5.4            0
      -4.725        -5.25            0
      -4.725         -5.1            0
      -4.725        -4.95            0
      -4.725         -4.8            0
      -4.725        -4.65            0
      -4.725         -4.5            0
      -4.725        -4.35            0
      -4.725         -4.2            0
      -4.725        -4.05            0
      -4.725         -3.9            0
      -4.725        -3.75            0
      -4.725         -3.6            0
      -4.725        -3.45            0
      -4.725         -3.3            0
      -4.725        -3.15            0
      -4.725           -3            0
      -4.725        -2.85            0
      -4.725         -2.7            0
      -4.725        -2.55            0
      -4.725         -2.4            0
      -4.725        -2.25            0
      -4.725         -2.1            0
      -4.725        -1.95            0
      -4.725         -1.8            0
      -4.725        -1.65            0
      -4.725         -1.5            0
      -4.725        -1.35            0
      -4.725         -1.2            0
      -4.725        -1.05            0
      -4.725         -0.9            0
      -4.725        -0.75            0
      -4.725         -0.6            0
      -4.725        -0.45            0
      -4.725         -0.3            0
      -4.725        -0.15            0
      -4.725 -1.78814e-07            0
      -4.725         0.15            0
      -4.725          0.3            0
      -4.725         0.45            0
      -4.725          0.6            0
      -4.725         0.75            0
      -4.725          0.9            0
      -4.725         1.05            0
      -4.725          1.2            0
      -4.725         1.35            0
      -4.725          1.5            0
      -4.725         1.65            0
      -4.725          1.8            0
      -4.725         1.95            0
      -4.725          2.1            0
      -4.725         2.25            0
      -4.725          2.4            0
      -4.725         2.55            0
      -4.725          2.7            0
      -4.725         2.85            0
      -4.725            3            0
      -4.725         3.15            0
      -4.725          3.3            0
      -4.725         3.45            0
      -4.725          3.6            0
      -4.725         3.75            0
      -4.725          3.9            0
      -4.725         4.05            0
      -4.725          4.2            0
      -4.725         4.35            0
      -4.725          4.5            0
      -4.725         4.65            0
      -4.725          4.8            0
      -4.725         4.95            0
      -4.725          5.1            0
      -4.725         5.25            0
      -4.725          5.4            0
      -4.725         5.55            0
      -4.725          5.7            0
      -4.725         5.85            0
      -4.725            6            0
      -4.725         6.15            0
      -4.725          6.3            0
      -4.725         6.45            0
      -4.725          6.6            0
      -4.725         6.75            0
      -4.725          6.9            0
      -4.725         7.05            0
      -4.725          7.2            0
      -4.725         7.35            0

      -4.575         -7.5            0
      -4.575        -7.35            0
      -4.575         -7.2            0
      -4.575        -7.05            0
      -4.575         -6.9            0
      -4.575        -6.75            0
      -4.575         -6.6            0
      -4.575        -6.45            0
      -4.575         -6.3            0
      -4.575        -6.15            0
      -4.575           -6            0
      -4.575        -5.85            0
      -4.575         -5.7            0
      -4.575        -5.55            0
      -4.575         -5.4            0
      -4.575        -5.25            0
      -4.575         -5.1            0
      -4.575        -4.95            0
      -4.575         -4.8            0
      -4.575        -4.65            0
      -4.575         -4.5            0
      -4.575        -4.35            0
      -4.575         -4.2            0
      -4.575        -4.05            0
      -4.575         -3.9            0
      -4.575        -3.75            0
      -4.575         -3.6            0
      -4.575        -3.45            0
      -4.575         -3.3            0
      -4.575        -3.15            0
      -4.575           -3            0
      -4.575        -2.85            0
      -4.575         -2.7            0
      -4.575        -2.55            0
      -4.575         -2.4            0
      -4.575        -2.25            0
      -4.575         -2.1            0
      -4.575        -1.95            0
      -4.575         -1.8            0
      -4.575        -1.65            0
      -4.575         -1.5            0
      -4.575        -1.35            0
      -4.575         -1.2            0
      -4.575        -1.05            0
      -4.575         -0.9            0
      -4.575        -0.75            0
      -4.575         -0.6            0
      -4.575        -0.45            0
      -4.575         -0.3            0
      -4.575        -0.15            0
      -4.575 -1.78814e-07            0
      -4.575         0.15            0
      -4.575          0.3            0
      -4.575         0.45            0
      -4.575          0.6            0
      -4.575         0.75            0
      -4.575          0.9            0
      -4.575         1.05            0
      -4.575          1.2            0
      -4.575         1.35            0
      -4.575          1.5            0
      -4.575         1.65            0
      -4.575          1.8            0
      -4.575         1.95            0
      -4.575          2.1            0
      -4.575         2.25            0
      -4.575          2.4            0
      -4.575         2.55            0
      -4.575          2.7            0
      -4.575         2.85            0
      -4.575            3            0
      -4.575         3.15            0
      -4.575          3.3            0
      -4.575         3.45            0
      -4.575          3.6            0
      -4.575         3.75            0
      -4.575          3.9            0
      -4.575         4.05            0
      -4.575          4.2            0
      -4.575         4.35            0
      -4.575          4.5            0
      -4.575         4.65            0
      -4.575          4.8            0
      -4.575         4.95            0
      -4.575          5.1            0
      -4.575         5.25            0
      -4.575          5.4            0
      -4.575         5.55            0
      -4.575          5.7            0
      -4.575         5.85            0
      -4.575            6            0
      -4.575         6.15            0
      -4.575          6.3            0
      -4.575         6.45            0
      -4.575          6.6            0
      -4.575         6.75            0
      -4.575          6.9            0
      -4.575         7.05            0
      -4.575          7.2            0
      -4.575         7.35            0

      -4.425         -7.5      3.37561
      -4.425        -7.35      3.44011
      -4.425         -7.2      3.46161
      -4.425        -7.05      4.02063
      -4.425         -6.9      3.39711
      -4.425        -6.75      3.46161
      -4.425         -6.6      3.80562
      -4.425        -6.45      3.52611
      -4.425         -6.3      3.82712
      -4.425        -6.15      3.93463
      -4.425           -6      3.41861
      -4.425        -5.85      3.87013
      -4.425         -5.7      3.50461
      -4.425        -5.55      3.82712
      -4.425         -5.4      3.65512
      -4.425        -5.25      3.41861
      -4.425         -5.1      3.76262
      -4.425        -4.95      2.92409
      -4.425         -4.8      2.34358
      -4.425        -4.65      1.67705
      -4.425         -4.5      1.11804
      -4.425        -4.35      1.31154
      -4.425         -4.2      1.16104
      -4.425        -4.05     0.688022
      -4.425         -3.9     0.408513
      -4.425        -3.75     0.129004
      -4.425         -3.6    0.0430014
      -4.425        -3.45            0
      -4.425         -3.3            0
      -4.425        -3.15            0
      -4.425           -3            0
      -4.425        -2.85            0
      -4.425         -2.7            0
      -4.425        -2.55            0
      -4.425         -2.4            0
      -4.425        -2.25            0
      -4.425         -2.1            0
      -4.425        -1.95            0
      -4.425         -1.8            0
      -4.425        -1.65            0
      -4.425         -1.5    0.0215007
      -4.425        -1.35     0.107503
      -4.425         -1.2     0.344011
      -4.425        -1.05     0.473015
      -4.425         -0.9     0.559018
      -4.425        -0.75      0.92453
      -4.425         -0.6      1.03203
      -4.425        -0.45      1.44055
      -4.425         -0.3      2.40808
      -4.425        -0.15      3.56912
      -4.425 -1.78814e-07      3.41861
      -4.425         0.15      2.62308
      -4.425          0.3      1.87056
      -4.425         0.45     0.946031
      -4.425          0.6     0.989032
      -4.425         0.75     0.967531
      -4.425          0.9     0.688022
      -4.425         1.05     0.215007
      -4.425          1.2     0.107503
      -4.425         1.35            0
      -4.425          1.5    0.0430014
      -4.425         1.65            0
      -4.425          1.8            0
      -4.425         1.95            0
      -4.425          2.1            0
      -4.425         2.25            0
      -4.425          2.4            0
      -4.425         2.55            0
      -4.425          2.7            0
      -4.425         2.85            0
      -4.425            3            0
      -4.425         3.15            0
      -4.425          3.3            0
      -4.425         3.45    0.0860028
      -4.425          3.6    0.0860028
      -4.425         3.75     0.215007
      -4.425          3.9     0.795526
      -4.425         4.05      1.37604
      -4.425          4.2      1.37604
      -4.425         4.35      1.61255
      -4.425          4.5      2.25757
      -4.425         4.65      2.51558
      -4.425          4.8      3.44011
      -4.425         4.95      3.50461
      -4.425          5.1      3.50461
      -4.425         5.25      3.59062
      -4.425          5.4      3.82712
      -4.425         5.55      3.48311
      -4.425          5.7      3.97763
      -4.425         5.85      3.41861
      -4.425            6      3.80562
      -4.425         6.15      3.91313
      -4.425          6.3      3.41861
      -4.425         6.45      3.37561
      -4.425          6.6       3.1606
      -4.425         6.75      3.67662
      -4.425          6.9       3.2036
      -4.425         7.05      3.74112
      -4.425          7.2      3.63362
      -4.425         7.35       3.1391

      -4.275         -7.5      40.2818
      -4.275        -7.35      41.9287
      -4.275         -7.2      40.7714
      -4.275        -7.05      39.5696
      -4.275         -6.9      42.5296
      -4.275        -6.75      40.6601
      -4.275         -6.6      39.2136
      -4.275        -6.45      42.1958
      -4.275         -6.3      40.6156
      -4.275        -6.15      39.0133
      -4.275           -6      42.4406
      -4.275        -5.85      40.3931
      -4.275         -5.7      40.6379
      -4.275        -5.55      40.3041
      -4.275         -5.4      42.0177
      -4.275        -5.25      39.3026
      -4.275         -5.1      39.3248
      -4.275        -4.95      36.7432
      -4.275         -4.8      31.1349
      -4.275        -4.65      22.3664
      -4.275         -4.5      16.1572
      -4.275        -4.35      14.2878
      -4.275         -4.2      11.3724
      -4.275        -4.05      7.36645
      -4.275         -3.9      3.56082
      -4.275        -3.75      1.22403
      -4.275         -3.6     0.244807
      -4.275        -3.45    0.0445103
      -4.275         -3.3    0.0222551
      -4.275        -3.15            0
      -4.275           -3            0
      -4.275        -2.85            0
      -4.275         -2.7            0
      -4.275        -2.55            0
      -4.275         -2.4            0
      -4.275        -2.25            0
      -4.275         -2.1            0
      -4.275        -1.95            0
      -4.275         -1.8            0
      -4.275        -1.65            0
      -4.275         -1.5     0.244807
      -4.275        -1.35      0.73442
      -4.275         -1.2      2.55934
      -4.275        -1.05      5.78634
      -4.275         -0.9      8.41244
      -4.275        -0.75       10.816
      -4.275         -0.6      11.7507
      -4.275        -0.45      17.7596
      -4.275         -0.3      28.6424
      -4.275        -0.15      35.1631
      -4.275 -1.78814e-07       35.764
      -4.275         0.15      27.2848
      -4.275          0.3      18.5385
      -4.275         0.45      12.7299
      -4.275          0.6      10.1261
      -4.275         0.75      8.67951
      -4.275          0.9      6.23144
      -4.275         1.05      2.93768
      -4.275          1.2     0.801185
      -4.275         1.35    0.0890206
      -4.275          1.5    0.0667654
      -4.275         1.65            0
      -4.275          1.8            0
      -4.275         1.95            0
      -4.275          2.1            0
      -4.275         2.25            0
      -4.275          2.4            0
      -4.275         2.55            0
      -4.275          2.7            0
      -4.275         2.85            0
      -4.275            3            0
      -4.275         3.15            0
      -4.275          3.3     0.111276
      -4.275         3.45     0.333827
      -4.275          3.6      1.06825
      -4.275         3.75      3.93916
      -4.275          3.9      7.87832
      -4.275         4.05       11.773
      -4.275          4.2      13.5534
      -4.275         4.35       17.181
      -4.275          4.5       21.543
      -4.275         4.65      30.0444
      -4.275          4.8      36.2091
      -4.275         4.95       37.678
      -4.275          5.1      41.7506
      -4.275         5.25      40.5934
      -4.275          5.4      39.9702
      -4.275         5.55      42.6186
      -4.275          5.7      40.7492
      -4.275         5.85      38.5682
      -4.275            6      39.5919
      -4.275         6.15      42.9302
      -4.275          6.3      40.7714
      -4.275         6.45      40.4598
      -4.275          6.6      42.1067
      -4.275         6.75       39.948
      -4.275          6.9      40.6824
      -4.275         7.05      40.9717
      -4.275          7.2      41.2833
      -4.275         7.35      41.8174

      -4.125         -7.5      90.9429
      -4.125        -7.35      90.8276
      -4.125         -7.2      93.7798
      -4.125        -7.05      91.4042
      -4.125         -6.9      91.2888
      -4.125        -6.75      91.7732
      -4.125         -6.6       89.213
      -4.125        -6.45      91.7732
      -4.125         -6.3      90.5047
      -4.125        -6.15      93.3185
      -4.125           -6      91.9808
      -4.125        -5.85      92.5343
      -4.125         -5.7      91.4964
      -4.125        -5.55      91.5426
      -4.125         -5.4      89.9972
      -4.125        -5.25      87.0219
      -4.125         -5.1      89.3514
      -4.125        -4.95      82.7089
      -4.125         -4.8      67.8324
      -4.125        -4.65      50.0497
      -4.125         -4.5      38.2638
      -4.125        -4.35      30.9524
      -4.125         -4.2      26.8469
      -4.125        -4.05      16.9754
      -4.125         -3.9      8.83366
      -4.125        -3.75      2.46789
      -4.125         -3.6     0.668867
      -4.125        -3.45     0.115322
      -4.125         -3.3    0.0691932
      -4.125        -3.15    0.0230644
      -4.125           -3            0
      -4.125        -2.85            0
      -4.125         -2.7            0
      -4.125        -2.55            0
      -4.125         -2.4            0
      -4.125        -2.25            0
      -4.125         -2.1            0
      -4.125        -1.95            0
      -4.125         -1.8            0
      -4.125        -1.65    0.0230644
      -4.125         -1.5     0.322901
      -4.125        -1.35       1.6837
      -4.125         -1.2      5.00497
      -4.125        -1.05      11.9935
      -4.125         -0.9      17.8749
      -4.125        -0.75      22.8337
      -4.125         -0.6      28.0002
      -4.125        -0.45      39.5785
      -4.125         -0.3      61.4205
      -4.125        -0.15       79.526
      -4.125 -1.78814e-07      80.0334
      -4.125         0.15      62.7351
      -4.125          0.3      40.5472
      -4.125         0.45      26.8469
      -4.125          0.6      21.9342
      -4.125         0.75       19.351
      -4.125          0.9      12.8007
      -4.125         1.05      6.18126
      -4.125          1.2      1.40693
      -4.125         1.35     0.276773
      -4.125          1.5    0.0691932
      -4.125         1.65            0
      -4.125          1.8            0
      -4.125         1.95            0
      -4.125          2.1            0
      -4.125         2.25            0
      -4.125          2.4            0
      -4.125         2.55            0
      -4.125          2.7            0
      -4.125         2.85    0.0230644
      -4.125            3    0.0230644
      -4.125         3.15            0
      -4.125          3.3    0.0922575
      -4.125         3.45     0.807254
      -4.125          3.6      3.02143
      -4.125         3.75      8.99511
      -4.125          3.9      18.2901
      -4.125         4.05      25.9013
      -4.125          4.2      31.9672
      -4.125         4.35      38.0562
      -4.125          4.5      51.6181
      -4.125         4.65      66.5408
      -4.125          4.8      78.9494
      -4.125         4.95        86.33
      -4.125          5.1      89.3053
      -4.125         5.25      92.4651
      -4.125          5.4      90.4124
      -4.125         5.55      90.8276
      -4.125          5.7      91.8424
      -4.125         5.85      91.0351
      -4.125            6       94.195
      -4.125         6.15      89.8127
      -4.125          6.3      92.1653
      -4.125         6.45       90.643
      -4.125          6.6      90.3893
      -4.125         6.75      91.6117
      -4.125          6.9       91.704
      -4.125         7.05      90.4124
      -4.125          7.2      90.7814
      -4.125         7.35      92.5343

      -3.975         -7.5      147.079
      -3.975        -7.35      148.395
      -3.975         -7.2      146.481
      -3.975        -7.05      148.778
      -3.975         -6.9      146.074
      -3.975        -6.75      151.363
      -3.975         -6.6      149.113
      -3.975        -6.45      146.193
      -3.975         -6.3      149.472
      -3.975        -6.15       149.76
      -3.975           -6        148.3
      -3.975        -5.85      145.978
      -3.975         -5.7      149.951
      -3.975        -5.55      146.768
      -3.975         -5.4      152.081
      -3.975        -5.25      146.983
      -3.975         -5.1      141.383
      -3.975        -4.95      132.024
      -3.975         -4.8      108.496
      -3.975        -4.65      82.7185
      -3.975         -4.5      61.7995
      -3.975        -4.35      53.6378
      -3.975         -4.2      44.6622
      -3.975        -4.05       30.445
      -3.975         -3.9        13.93
      -3.975        -3.75      4.97843
      -3.975         -3.6        1.101
      -3.975        -3.45     0.239347
      -3.975         -3.3    0.0718042
      -3.975        -3.15            0
      -3.975           -3            0
      -3.975        -2.85    0.0239347
      -3.975         -2.7            0
      -3.975        -2.55            0
      -3.975         -2.4            0
      -3.975        -2.25            0
      -3.975         -2.1            0
      -3.975        -1.95            0
      -3.975         -1.8            0
      -3.975        -1.65     0.119674
      -3.975         -1.5     0.359021
      -3.975        -1.35      2.60889
      -3.975         -1.2      9.62177
      -3.975        -1.05      19.6744
      -3.975         -0.9      29.7269
      -3.975        -0.75      36.2851
      -3.975         -0.6      44.5904
      -3.975        -0.45      66.8497
      -3.975         -0.3      102.967
      -3.975        -0.15      131.785
      -3.975 -1.78814e-07      129.894
      -3.975         0.15      101.411
      -3.975          0.3      65.7487
      -3.975         0.45      45.5478
      -3.975          0.6        37.41
      -3.975         0.75      29.7269
      -3.975          0.9      21.0386
      -3.975         1.05       9.7175
      -3.975          1.2      2.36954
      -3.975         1.35     0.670173
      -3.975          1.5    0.0718042
      -3.975         1.65            0
      -3.975          1.8            0
      -3.975         1.95            0
      -3.975          2.1            0
      -3.975         2.25            0
      -3.975          2.4            0
      -3.975         2.55            0
      -3.975          2.7            0
      -3.975         2.85    0.0239347
      -3.975            3            0
      -3.975         3.15            0
      -3.975          3.3     0.239347
      -3.975         3.45      1.22067
      -3.975          3.6      5.55286
      -3.975         3.75      13.1162
      -3.975          3.9      28.2191
      -3.975         4.05      44.5425
      -3.975          4.2      52.9676
      -3.975         4.35       64.169
      -3.975          4.5      81.1388
      -3.975         4.65      109.645
      -3.975          4.8      130.014
      -3.975         4.95      143.225
      -3.975          5.1      143.249
      -3.975         5.25      147.558
      -3.975          5.4      146.074
      -3.975         5.55      150.909
      -3.975          5.7      145.404
      -3.975         5.85      149.999
      -3.975            6      149.281
      -3.975         6.15      145.284
      -3.975          6.3      149.089
      -3.975         6.45      148.395
      -3.975          6.6      149.305
      -3.975         6.75      147.941
      -3.975          6.9      149.257
      -3.975         7.05      151.363
      -3.975          7.2      145.068
      -3.975         7.35      149.544

      -3.825         -7.5      211.822
      -3.825        -7.35      212.742
      -3.825         -7.2      216.697
      -3.825        -7.05       214.11
      -3.825         -6.9      215.752
      -3.825        -6.75      213.165
      -3.825         -6.6      212.866
      -3.825        -6.45      214.508
      -3.825         -6.3      215.304
      -3.825        -6.15      210.652
      -3.825           -6      215.453
      -3.825        -5.85      211.996
      -3.825         -5.7      217.343
      -3.825        -5.55      211.971
      -3.825         -5.4       212.12
      -3.825        -5.25      206.772
      -3.825         -5.1      206.026
      -3.825        -4.95      191.948
      -3.825         -4.8      160.359
      -3.825        -4.65      117.775
      -3.825         -4.5      92.0066
      -3.825        -4.35      75.3912
      -3.825         -4.2      63.7255
      -3.825        -4.05      42.7822
      -3.825         -3.9      21.8637
      -3.825        -3.75      6.96454
      -3.825         -3.6      1.26854
      -3.825        -3.45      0.22386
      -3.825         -3.3    0.0248734
      -3.825        -3.15            0
      -3.825           -3    0.0248734
      -3.825        -2.85            0
      -3.825         -2.7    0.0248734
      -3.825        -2.55            0
      -3.825         -2.4            0
      -3.825        -2.25            0
      -3.825         -2.1            0
      -3.825        -1.95            0
      -3.825         -1.8            0
      -3.825        -1.65     0.198987
      -3.825         -1.5     0.671581
      -3.825        -1.35      3.10917
      -3.825         -1.2      14.0534
      -3.825        -1.05      30.3206
      -3.825         -0.9      47.1848
      -3.825        -0.75      51.9604
      -3.825         -0.6      64.7702
      -3.825        -0.45      98.3741
      -3.825         -0.3      145.708
      -3.825        -0.15      186.799
      -3.825 -1.78814e-07      183.242
      -3.825         0.15      146.405
      -3.825          0.3      99.1701
      -3.825         0.45      65.0687
      -3.825          0.6      53.1046
      -3.825         0.75      44.3492
      -3.825          0.9      31.3156
      -3.825         1.05      14.3519
      -3.825          1.2       4.1041
      -3.825         1.35     0.771074
      -3.825          1.5    0.0248734
      -3.825         1.65            0
      -3.825          1.8            0
      -3.825         1.95            0
      -3.825          2.1            0
      -3.825         2.25            0
      -3.825          2.4            0
      -3.825         2.55            0
      -3.825          2.7            0
      -3.825         2.85            0
      -3.825            3            0
      -3.825         3.15    0.0248734
      -3.825          3.3     0.323354
      -3.825         3.45      1.44265
      -3.825          3.6      6.54169
      -3.825         3.75      18.2819
      -3.825          3.9      40.8172
      -3.825         4.05      62.9545
      -3.825          4.2      74.0729
      -3.825         4.35      89.7431
      -3.825          4.5      121.855
      -3.825         4.65      161.652
      -3.825          4.8      189.237
      -3.825         4.95      202.444
      -3.825          5.1      207.668
      -3.825         5.25      214.607
      -3.825          5.4      217.219
      -3.825         5.55      212.941
      -3.825          5.7      216.746
      -3.825         5.85      210.329
      -3.825            6      213.364
      -3.825         6.15      215.378
      -3.825          6.3      215.229
      -3.825         6.45       213.04
      -3.825          6.6      213.936
      -3.825         6.75      213.065
      -3.825          6.9      213.389
      -3.825         7.05      213.339
      -3.825          7.2      212.667
      -3.825         7.35      213.339

      -3.675         -7.5      292.852
      -3.675        -7.35       290.91
      -3.675         -7.2      288.632
      -3.675        -7.05      290.263
      -3.675         -6.9      284.775
      -3.675        -6.75      288.554
      -3.675         -6.6      288.606
      -3.675        -6.45      291.557
      -3.675         -6.3      291.143
      -3.675        -6.15      288.088
      -3.675           -6       286.25
      -3.675        -5.85       291.04
      -3.675         -5.7      291.221
      -3.675        -5.55       290.03
      -3.675         -5.4       286.82
      -3.675        -5.25      289.719
      -3.675         -5.1       273.72
      -3.675        -4.95      258.627
      -3.675         -4.8      219.458
      -3.675        -4.65       161.26
      -3.675         -4.5      123.437
      -3.675        -4.35      103.477
      -3.675         -4.2       85.044
      -3.675        -4.05      57.0585
      -3.675         -3.9      28.8399
      -3.675        -3.75         9.76
      -3.675         -3.6      2.20053
      -3.675        -3.45     0.388329
      -3.675         -3.3            0
      -3.675        -3.15     0.129443
      -3.675           -3            0
      -3.675        -2.85    0.0258886
      -3.675         -2.7            0
      -3.675        -2.55            0
      -3.675         -2.4            0
      -3.675        -2.25            0
      -3.675         -2.1            0
      -3.675        -1.95            0
      -3.675         -1.8    0.0258886
      -3.675        -1.65     0.103554
      -3.675         -1.5      1.08732
      -3.675        -1.35       5.9026
      -3.675         -1.2      18.6139
      -3.675        -1.05      40.7745
      -3.675         -0.9      63.9707
      -3.675        -0.75      72.3069
      -3.675         -0.6      84.3709
      -3.675        -0.45      134.517
      -3.675         -0.3      201.905
      -3.675        -0.15      253.009
      -3.675 -1.78814e-07      254.459
      -3.675         0.15      203.795
      -3.675          0.3       136.07
      -3.675         0.45      91.8269
      -3.675          0.6      75.0252
      -3.675         0.75      61.2006
      -3.675          0.9      45.1497
      -3.675         1.05      20.7368
      -3.675          1.2      6.23915
      -3.675         1.35      1.34621
      -3.675          1.5     0.155332
      -3.675         1.65            0
      -3.675          1.8            0
      -3.675         1.95            0
      -3.675          2.1            0
      -3.675         2.25            0
      -3.675          2.4            0
      -3.675         2.55            0
      -3.675          2.7    0.0258886
      -3.675         2.85            0
      -3.675            3    0.0258886
      -3.675         3.15    0.0776658
      -3.675          3.3     0.284775
      -3.675         3.45      2.09698
      -3.675          3.6      8.51735
      -3.675         3.75      26.1216
      -3.675          3.9      55.7123
      -3.675         4.05      84.7593
      -3.675          4.2      101.846
      -3.675         4.35       120.33
      -3.675          4.5      165.661
      -3.675         4.65      217.128
      -3.675          4.8      256.297
      -3.675         4.95      277.086
      -3.675          5.1        282.6
      -3.675         5.25      289.227
      -3.675          5.4      296.606
      -3.675         5.55      288.606
      -3.675          5.7      289.668
      -3.675         5.85      290.703
      -3.675            6      292.153
      -3.675         6.15      290.056
      -3.675          6.3      286.794
      -3.675         6.45       284.49
      -3.675          6.6      295.518
      -3.675         6.75       288.14
      -3.675          6.9      293.162
      -3.675         7.05      289.409
      -3.675          7.2      288.192
      -3.675         7.35      287.286

      -3.525         -7.5      383.828
      -3.525        -7.35      384.503
      -3.525         -7.2       382.02
      -3.525        -7.05      379.186
      -3.525         -6.9      388.336
      -3.525        -6.75      388.713
      -3.525         -6.6      379.402
      -3.525        -6.45       383.72
      -3.525         -6.3      375.731
      -3.525        -6.15      386.689
      -3.525           -6      387.796
      -3.525        -5.85      383.558
      -3.525         -5.7      382.317
      -3.525        -5.55      381.345
      -3.525         -5.4      390.549
      -3.525        -5.25      375.002
      -3.525         -5.1      363.451
      -3.525        -4.95      346.798
      -3.525         -4.8      286.447
      -3.525        -4.65        216.3
      -3.525         -4.5       161.24
      -3.525        -4.35      132.225
      -3.525         -4.2      111.146
      -3.525        -4.05      82.4552
      -3.525         -3.9      40.0265
      -3.525        -3.75      13.6031
      -3.525         -3.6       3.3198
      -3.525        -3.45     0.620776
      -3.525         -3.3    0.0809707
      -3.525        -3.15    0.0539805
      -3.525           -3    0.0269902
      -3.525        -2.85            0
      -3.525         -2.7            0
      -3.525        -2.55            0
      -3.525         -2.4            0
      -3.525        -2.25            0
      -3.525         -2.1    0.0269902
      -3.525        -1.95            0
      -3.525         -1.8    0.0269902
      -3.525        -1.65     0.188932
      -3.525         -1.5     0.998639
      -3.525        -1.35      6.31572
      -3.525         -1.2      23.2386
      -3.525        -1.05      54.0075
      -3.525         -0.9      81.9424
      -3.525        -0.75      94.4389
      -3.525         -0.6       115.68
      -3.525        -0.45      173.439
      -3.525         -0.3      270.091
      -3.525        -0.15       334.22
      -3.525 -1.78814e-07      341.966
      -3.525         0.15      271.522
      -3.525          0.3      176.489
      -3.525         0.45      117.246
      -3.525          0.6      96.2202
      -3.525         0.75      85.4241
      -3.525          0.9      60.5661
      -3.525         1.05      28.3128
      -3.525          1.2      8.74484
      -3.525         1.35      1.32252
      -3.525          1.5     0.188932
      -3.525         1.65    0.0269902
      -3.525          1.8            0
      -3.525         1.95            0
      -3.525          2.1            0
      -3.525         2.25            0
      -3.525          2.4            0
      -3.525         2.55            0
      -3.525          2.7            0
      -3.525         2.85            0
      -3.525            3            0
      -3.525         3.15     0.134951
      -3.525          3.3     0.350873
      -3.525         3.45      2.72601
      -3.525          3.6      12.9553
      -3.525         3.75      37.7863
      -3.525          3.9      77.1921
      -3.525         4.05       112.36
      -3.525          4.2      134.654
      -3.525         4.35      163.777
      -3.525          4.5      213.034
      -3.525         4.65      287.176
      -3.525          4.8      338.458
      -3.525         4.95      369.254
      -3.525          5.1      375.083
      -3.525         5.25      383.828
      -3.525          5.4      379.105
      -3.525         5.55      382.452
      -3.525          5.7      384.881
      -3.525         5.85      381.588
      -3.525            6       377.89
      -3.525         6.15      387.364
      -3.525          6.3      382.398
      -3.525         6.45       377.62
      -3.525          6.6      385.502
      -3.525         6.75      385.232
      -3.525          6.9       382.02
      -3.525         7.05      380.239
      -3.525          7.2      383.747
      -3.525         7.35      385.394

      -3.375         -7.5      500.651
      -3.375        -7.35      502.427
      -3.375         -7.2      502.483
      -3.375        -7.05       498.79
      -3.375         -6.9      505.387
      -3.375        -6.75      500.087
      -3.375         -6.6      503.385
      -3.375        -6.45      500.707
      -3.375         -6.3      504.287
      -3.375        -6.15       497.24
      -3.375           -6      495.239
      -3.375        -5.85      502.427
      -3.375         -5.7      503.498
      -3.375        -5.55      501.779
      -3.375         -5.4      501.948
      -3.375        -5.25      487.881
      -3.375         -5.1       482.92
      -3.375        -4.95      447.711
      -3.375         -4.8      372.105
      -3.375        -4.65      288.692
      -3.375         -4.5      213.397
      -3.375        -4.35      170.069
      -3.375         -4.2      145.234
      -3.375        -4.05      106.924
      -3.375         -3.9      57.7609
      -3.375        -3.75      19.7611
      -3.375         -3.6      4.39761
      -3.375        -3.45     0.817504
      -3.375         -3.3    0.0845694
      -3.375        -3.15    0.0845694
      -3.375           -3    0.0845694
      -3.375        -2.85            0
      -3.375         -2.7            0
      -3.375        -2.55            0
      -3.375         -2.4            0
      -3.375        -2.25            0
      -3.375         -2.1            0
      -3.375        -1.95            0
      -3.375         -1.8    0.0845694
      -3.375        -1.65     0.253708
      -3.375         -1.5       1.6632
      -3.375        -1.35      8.40056
      -3.375         -1.2      32.9257
      -3.375        -1.05      72.9834
      -3.375         -0.9      107.544
      -3.375        -0.75      120.342
      -3.375         -0.6      149.829
      -3.375        -0.45      229.437
      -3.375         -0.3      346.481
      -3.375        -0.15      441.565
      -3.375 -1.78814e-07      431.952
      -3.375         0.15      353.359
      -3.375          0.3      233.242
      -3.375         0.45      151.407
      -3.375          0.6       124.43
      -3.375         0.75      105.571
      -3.375          0.9      77.2401
      -3.375         1.05      34.6171
      -3.375          1.2      10.3457
      -3.375         1.35      2.02967
      -3.375          1.5     0.394657
      -3.375         1.65            0
      -3.375          1.8            0
      -3.375         1.95            0
      -3.375          2.1            0
      -3.375         2.25            0
      -3.375          2.4            0
      -3.375         2.55            0
      -3.375          2.7            0
      -3.375         2.85            0
      -3.375            3            0
      -3.375         3.15     0.112759
      -3.375          3.3     0.817504
      -3.375         3.45      4.65132
      -3.375          3.6      19.0845
      -3.375         3.75       54.209
      -3.375          3.9      106.557
      -3.375         4.05      150.477
      -3.375          4.2      177.709
      -3.375         4.35      215.821
      -3.375          4.5      281.983
      -3.375         4.65      381.916
      -3.375          4.8      438.774
      -3.375         4.95       474.97
      -3.375          5.1      492.081
      -3.375         5.25      497.719
      -3.375          5.4      506.402
      -3.375         5.55      503.414
      -3.375          5.7      500.313
      -3.375         5.85      499.044
      -3.375            6      505.218
      -3.375         6.15      500.003
      -3.375          6.3      503.724
      -3.375         6.45      504.598
      -3.375          6.6      506.317
      -3.375         6.75      498.086
      -3.375          6.9      498.565
      -3.375         7.05      503.526
      -3.375          7.2      500.031
      -3.375         7.35      503.329

      -3.225         -7.5      675.543
      -3.225        -7.35      670.911
      -3.225         -7.2      670.203
      -3.225        -7.05      680.322
      -3.225         -6.9       679.26
      -3.225        -6.75       669.17
      -3.225         -6.6      675.395
      -3.225        -6.45      679.791
      -3.225         -6.3      682.977
      -3.225        -6.15       675.72
      -3.225           -6       676.31
      -3.225        -5.85      679.466
      -3.225         -5.7      678.581
      -3.225        -5.55      680.912
      -3.225         -5.4      676.428
      -3.225        -5.25      665.984
      -3.225         -5.1      647.664
      -3.225        -4.95      608.487
      -3.225         -4.8      527.212
      -3.225        -4.65      404.606
      -3.225         -4.5      299.346
      -3.225        -4.35      247.543
      -3.225         -4.2      202.406
      -3.225        -4.05      143.581
      -3.225         -3.9      79.2396
      -3.225        -3.75      30.2975
      -3.225         -3.6      7.16873
      -3.225        -3.45      1.50455
      -3.225         -3.3     0.354012
      -3.225        -3.15    0.0885029
      -3.225           -3    0.0885029
      -3.225        -2.85     0.029501
      -3.225         -2.7            0
      -3.225        -2.55            0
      -3.225         -2.4            0
      -3.225        -2.25            0
      -3.225         -2.1            0
      -3.225        -1.95            0
      -3.225         -1.8     0.029501
      -3.225        -1.65     0.560518
      -3.225         -1.5      2.36008
      -3.225        -1.35      12.4789
      -3.225         -1.2      42.9534
      -3.225        -1.05      96.9992
      -3.225         -0.9      141.398
      -3.225        -0.75      164.586
      -3.225         -0.6      200.046
      -3.225        -0.45      301.028
      -3.225         -0.3      476.323
      -3.225        -0.15      594.238
      -3.225 -1.78814e-07      596.362
      -3.225         0.15      479.214
      -3.225          0.3      314.244
      -3.225         0.45      197.863
      -3.225          0.6      155.205
      -3.225         0.75       138.33
      -3.225          0.9      100.185
      -3.225         1.05      44.3104
      -3.225          1.2      15.0455
      -3.225         1.35      3.33361
      -3.225          1.5     0.442514
      -3.225         1.65            0
      -3.225          1.8     0.029501
      -3.225         1.95            0
      -3.225          2.1            0
      -3.225         2.25            0
      -3.225          2.4            0
      -3.225         2.55            0
      -3.225          2.7            0
      -3.225         2.85            0
      -3.225            3            0
      -3.225         3.15     0.324511
      -3.225          3.3      1.29804
      -3.225         3.45      7.28674
      -3.225          3.6      27.8194
      -3.225         3.75       76.791
      -3.225          3.9      145.204
      -3.225         4.05      207.657
      -3.225          4.2      242.291
      -3.225         4.35      294.243
      -3.225          4.5      400.181
      -3.225         4.65      520.043
      -3.225          4.8      608.841
      -3.225         4.95      653.417
      -3.225          5.1      666.604
      -3.225         5.25      677.313
      -3.225          5.4      680.056
      -3.225         5.55      682.328
      -3.225          5.7      678.994
      -3.225         5.85      683.036
      -3.225            6      676.339
      -3.225         6.15      679.643
      -3.225          6.3      674.038
      -3.225         6.45       673.33
      -3.225          6.6      673.124
      -3.225         6.75      672.445
      -3.225          6.9      685.514
      -3.225         7.05      679.289
      -3.225          7.2      674.894
      -3.225         7.35       682.18

      -3.075         -7.5      974.704
      -3.075        -7.35      973.312
      -3.075         -7.2      972.167
      -3.075        -7.05      969.692
      -3.075         -6.9      976.406
      -3.075        -6.75      967.557
      -3.075         -6.6      970.063
      -3.075        -6.45      978.664
      -3.075         -6.3      969.723
      -3.075        -6.15      976.684
      -3.075           -6      971.796
      -3.075        -5.85      971.517
      -3.075         -5.7      975.508
      -3.075        -5.55       969.97
      -3.075         -5.4      977.953
      -3.075        -5.25      965.948
      -3.075         -5.1      928.541
      -3.075        -4.95      877.769
      -3.075         -4.8      758.309
      -3.075        -4.65      588.727
      -3.075         -4.5      445.258
      -3.075        -4.35      351.231
      -3.075         -4.2      300.644
      -3.075        -4.05       218.87
      -3.075         -3.9       124.41
      -3.075        -3.75      49.0709
      -3.075         -3.6      12.7164
      -3.075        -3.45      2.44426
      -3.075         -3.3       0.1547
      -3.075        -3.15    0.0618801
      -3.075           -3      0.03094
      -3.075        -2.85      0.03094
      -3.075         -2.7      0.03094
      -3.075        -2.55            0
      -3.075         -2.4            0
      -3.075        -2.25            0
      -3.075         -2.1            0
      -3.075        -1.95            0
      -3.075         -1.8      0.03094
      -3.075        -1.65     0.649741
      -3.075         -1.5       3.7128
      -3.075        -1.35      18.5331
      -3.075         -1.2      63.7674
      -3.075        -1.05      136.167
      -3.075         -0.9      200.925
      -3.075        -0.75      231.122
      -3.075         -0.6      281.647
      -3.075        -0.45      433.965
      -3.075         -0.3      667.222
      -3.075        -0.15      839.372
      -3.075 -1.78814e-07      845.901
      -3.075         0.15      674.926
      -3.075          0.3      439.101
      -3.075         0.45      269.519
      -3.075          0.6      221.531
      -3.075         0.75      189.446
      -3.075          0.9      133.104
      -3.075         1.05      64.7266
      -3.075          1.2      18.0071
      -3.075         1.35      4.14597
      -3.075          1.5     0.711621
      -3.075         1.65    0.0618801
      -3.075          1.8      0.03094
      -3.075         1.95            0
      -3.075          2.1            0
      -3.075         2.25            0
      -3.075          2.4            0
      -3.075         2.55            0
      -3.075          2.7            0
      -3.075         2.85      0.03094
      -3.075            3    0.0618801
      -3.075         3.15      0.12376
      -3.075          3.3      1.79452
      -3.075         3.45      11.5716
      -3.075          3.6       45.915
      -3.075         3.75      119.769
      -3.075          3.9      216.426
      -3.075         4.05      298.417
      -3.075          4.2      347.828
      -3.075         4.35      437.585
      -3.075          4.5      578.733
      -3.075         4.65      750.141
      -3.075          4.8      873.499
      -3.075         4.95      924.488
      -3.075          5.1      963.411
      -3.075         5.25      961.524
      -3.075          5.4      974.642
      -3.075         5.55       973.93
      -3.075          5.7      966.969
      -3.075         5.85      977.396
      -3.075            6      975.323
      -3.075         6.15      961.864
      -3.075          6.3      969.042
      -3.075         6.45      977.303
      -3.075          6.6      967.773
      -3.075         6.75      976.282
      -3.075          6.9       975.57
      -3.075         7.05      970.682
      -3.075          7.2      971.641
      -3.075         7.35      971.393

      -2.925         -7.5      1007.74
      -2.925        -7.35      1003.02
      -2.925         -7.2      999.187
      -2.925        -7.05      1001.11
      -2.925         -6.9      1002.11
      -2.925        -6.75      1000.49
      -2.925         -6.6      1007.48
      -2.925        -6.45      998.504
      -2.925         -6.3      997.723
      -2.925        -6.15      998.634
      -2.925           -6       999.87
      -2.925        -5.85       1000.2
      -2.925         -5.7      993.592
      -2.925        -5.55      995.349
      -2.925         -5.4      1003.55
      -2.925        -5.25      974.889
      -2.925         -5.1      951.177
      -2.925        -4.95      898.387
      -2.925         -4.8      788.219
      -2.925        -4.65      607.891
      -2.925         -4.5      463.765
      -2.925        -4.35      363.355
      -2.925         -4.2      307.149
      -2.925        -4.05      227.329
      -2.925         -3.9      126.919
      -2.925        -3.75      51.4572
      -2.925         -3.6      13.8238
      -2.925        -3.45      2.86235
      -2.925         -3.3     0.455373
      -2.925        -3.15      0.09758
      -2.925           -3    0.0325267
      -2.925        -2.85    0.0325267
      -2.925         -2.7            0
      -2.925        -2.55            0
      -2.925         -2.4            0
      -2.925        -2.25            0
      -2.925         -2.1      0.09758
      -2.925        -1.95    0.0325267
      -2.925         -1.8    0.0650533
      -2.925        -1.65       0.4879
      -2.925         -1.5      3.18761
      -2.925        -1.35      18.9305
      -2.925         -1.2      62.6464
      -2.925        -1.05      140.548
      -2.925         -0.9      209.407
      -2.925        -0.75        235.2
      -2.925         -0.6      282.787
      -2.925        -0.45      428.539
      -2.925         -0.3      681.531
      -2.925        -0.15      877.179
      -2.925 -1.78814e-07      868.918
      -2.925         0.15      689.858
      -2.925          0.3      441.907
      -2.925         0.45      283.795
      -2.925          0.6      215.164
      -2.925         0.75      187.419
      -2.925          0.9      132.644
      -2.925         1.05      66.5496
      -2.925          1.2      20.1665
      -2.925         1.35      3.35025
      -2.925          1.5     0.422847
      -2.925         1.65      0.09758
      -2.925          1.8    0.0325267
      -2.925         1.95            0
      -2.925          2.1            0
      -2.925         2.25            0
      -2.925          2.4            0
      -2.925         2.55            0
      -2.925          2.7            0
      -2.925         2.85      0.09758
      -2.925            3    0.0650533
      -2.925         3.15       0.4879
      -2.925          3.3      2.69971
      -2.925         3.45      14.3768
      -2.925          3.6      48.4973
      -2.925         3.75      128.838
      -2.925          3.9       228.76
      -2.925         4.05       301.36
      -2.925          4.2      364.169
      -2.925         4.35      444.249
      -2.925          4.5      604.541
      -2.925         4.65      780.445
      -2.925          4.8      903.298
      -2.925         4.95      957.748
      -2.925          5.1       978.89
      -2.925         5.25      1011.71
      -2.925          5.4      1001.72
      -2.925         5.55      997.593
      -2.925          5.7      994.926
      -2.925         5.85      1000.59
      -2.925            6      995.641
      -2.925         6.15        997.3
      -2.925          6.3      1005.98
      -2.925         6.45      1010.73
      -2.925          6.6      992.584
      -2.925         6.75       1002.5
      -2.925          6.9      1003.51
      -2.925         7.05      991.608
      -2.925          7.2      1001.53
      -2.925         7.35      999.415

      -2.775         -7.5      994.434
      -2.775        -7.35      995.497
      -2.775         -7.2      998.069
      -2.775        -7.05      986.515
      -2.775         -6.9      996.834
      -2.775        -6.75      991.143
      -2.775         -6.6      995.909
      -2.775        -6.45      1000.09
      -2.775         -6.3      987.543
      -2.775        -6.15      1005.65
      -2.775           -6      1003.45
      -2.775        -5.85      999.029
      -2.775         -5.7      1005.17
      -2.775        -5.55      1001.02
      -2.775         -5.4      999.646
      -2.775        -5.25      985.075
      -2.775         -5.1      970.435
      -2.775        -4.95      918.048
      -2.775         -4.8      796.473
      -2.775        -4.65      615.414
      -2.775         -4.5      465.521
      -2.775        -4.35      371.409
      -2.775         -4.2      307.639
      -2.775        -4.05      237.286
      -2.775         -3.9      133.986
      -2.775        -3.75      57.0158
      -2.775         -3.6      15.3596
      -2.775        -3.45      3.11993
      -2.775         -3.3     0.582844
      -2.775        -3.15            0
      -2.775           -3            0
      -2.775        -2.85    0.0342849
      -2.775         -2.7            0
      -2.775        -2.55            0
      -2.775         -2.4            0
      -2.775        -2.25            0
      -2.775         -2.1    0.0342849
      -2.775        -1.95    0.0342849
      -2.775         -1.8    0.0342849
      -2.775        -1.65      0.20571
      -2.775         -1.5      3.22278
      -2.775        -1.35      18.4796
      -2.775         -1.2      64.1471
      -2.775        -1.05      142.145
      -2.775         -0.9      204.304
      -2.775        -0.75      231.218
      -2.775         -0.6      285.971
      -2.775        -0.45      430.756
      -2.775         -0.3      674.385
      -2.775        -0.15      873.066
      -2.775 -1.78814e-07      878.243
      -2.775         0.15      679.047
      -2.775          0.3      442.378
      -2.775         0.45      279.628
      -2.775          0.6      211.572
      -2.775         0.75       188.43
      -2.775          0.9      132.717
      -2.775         1.05      63.3586
      -2.775          1.2      19.8167
      -2.775         1.35      3.90848
      -2.775          1.5     0.479989
      -2.775         1.65      0.13714
      -2.775          1.8            0
      -2.775         1.95            0
      -2.775          2.1            0
      -2.775         2.25            0
      -2.775          2.4            0
      -2.775         2.55            0
      -2.775          2.7            0
      -2.775         2.85            0
      -2.775            3     0.171425
      -2.775         3.15     0.514274
      -2.775          3.3      2.87993
      -2.775         3.45      13.8168
      -2.775          3.6      53.2445
      -2.775         3.75      131.997
      -2.775          3.9       231.32
      -2.775         4.05      311.444
      -2.775          4.2      366.814
      -2.775         4.35      448.858
      -2.775          4.5      607.049
      -2.775         4.65      797.227
      -2.775          4.8      916.025
      -2.775         4.95      951.853
      -2.775          5.1      993.886
      -2.775         5.25      1001.29
      -2.775          5.4       997.04
      -2.775         5.55      991.417
      -2.775          5.7      1004.03
      -2.775         5.85      1003.38
      -2.775            6      1008.25
      -2.775         6.15      1000.61
      -2.775          6.3      997.143
      -2.775         6.45      992.514
      -2.775          6.6        995.6
      -2.775         6.75         1004
      -2.775          6.9      999.646
      -2.775         7.05      998.103
      -2.775          7.2       1001.7
      -2.775         7.35      1000.88

      -2.625         -7.5      1002.84
      -2.625        -7.35      997.581
      -2.625         -7.2      1001.68
      -2.625        -7.05      1001.17
      -2.625         -6.9      1007.91
      -2.625        -6.75      998.596
      -2.625         -6.6      1005.77
      -2.625        -6.45      998.958
      -2.625         -6.3      999.756
      -2.625        -6.15      1002.98
      -2.625           -6      985.838
      -2.625        -5.85      996.603
      -2.625         -5.7      1001.82
      -2.625        -5.55       999.72
      -2.625         -5.4      996.204
      -2.625        -5.25      989.716
      -2.625         -5.1      965.179
      -2.625        -4.95      904.035
      -2.625         -4.8       794.76
      -2.625        -4.65      626.225
      -2.625         -4.5      463.525
      -2.625        -4.35      372.915
      -2.625         -4.2      314.598
      -2.625        -4.05      228.229
      -2.625         -3.9      139.938
      -2.625        -3.75      59.9839
      -2.625         -3.6      16.8535
      -2.625        -3.45      3.33445
      -2.625         -3.3     0.471173
      -2.625        -3.15    0.0724881
      -2.625           -3     0.036244
      -2.625        -2.85     0.036244
      -2.625         -2.7            0
      -2.625        -2.55            0
      -2.625         -2.4            0
      -2.625        -2.25     0.036244
      -2.625         -2.1            0
      -2.625        -1.95            0
      -2.625         -1.8     0.144976
      -2.625        -1.65     0.616149
      -2.625         -1.5      3.18948
      -2.625        -1.35      18.5932
      -2.625         -1.2      58.6066
      -2.625        -1.05      133.958
      -2.625         -0.9      194.413
      -2.625        -0.75      216.667
      -2.625         -0.6      268.423
      -2.625        -0.45      424.092
      -2.625         -0.3      659.243
      -2.625        -0.15       853.91
      -2.625 -1.78814e-07      862.717
      -2.625         0.15      675.734
      -2.625          0.3      429.419
      -2.625         0.45       272.41
      -2.625          0.6      210.505
      -2.625         0.75      188.433
      -2.625          0.9      126.709
      -2.625         1.05      60.4188
      -2.625          1.2       18.267
      -2.625         1.35      3.40694
      -2.625          1.5     0.761125
      -2.625         1.65            0
      -2.625          1.8     0.036244
      -2.625         1.95            0
      -2.625          2.1            0
      -2.625         2.25            0
      -2.625          2.4            0
      -2.625         2.55            0
      -2.625          2.7            0
      -2.625         2.85            0
      -2.625            3     0.036244
      -2.625         3.15     0.398685
      -2.625          3.3      3.47943
      -2.625         3.45      14.6426
      -2.625          3.6       56.287
      -2.625         3.75      139.503
      -2.625          3.9      231.165
      -2.625         4.05      309.307
      -2.625          4.2      364.506
      -2.625         4.35      456.023
      -2.625          4.5       616.62
      -2.625         4.65      798.891
      -2.625          4.8      910.016
      -2.625         4.95      947.854
      -2.625          5.1      992.398
      -2.625         5.25      1000.99
      -2.625          5.4      1000.63
      -2.625         5.55      1002.37
      -2.625          5.7         1004
      -2.625         5.85      993.703
      -2.625            6      987.614
      -2.625         6.15      1005.34
      -2.625          6.3      1003.89
      -2.625         6.45      993.667
      -2.625          6.6      990.332
      -2.625         6.75      991.891
      -2.625          6.9      1002.84
      -2.625         7.05      992.398
      -2.625          7.2      997.835
      -2.625         7.35      1002.15

      -2.475         -7.5      1006.38
      -2.475        -7.35      996.343
      -2.475         -7.2      995.305
      -2.475        -7.05      1001.99
      -2.475         -6.9       998.38
      -2.475        -6.75      988.347
      -2.475         -6.6      1003.11
      -2.475        -6.45      1010.18
      -2.475         -6.3      989.846
      -2.475        -6.15      1001.49
      -2.475           -6      1000.88
      -2.475        -5.85       1002.8
      -2.475         -5.7      999.457
      -2.475        -5.55          991
      -2.475         -5.4      993.998
      -2.475        -5.25      983.196
      -2.475         -5.1      962.554
      -2.475        -4.95      914.464
      -2.475         -4.8      801.526
      -2.475        -4.65      640.344
      -2.475         -4.5      473.858
      -2.475        -4.35      372.374
      -2.475         -4.2      314.637
      -2.475        -4.05      238.909
      -2.475         -3.9      144.037
      -2.475        -3.75      62.7736
      -2.475         -3.6      18.4899
      -2.475        -3.45       3.4981
      -2.475         -3.3     0.461288
      -2.475        -3.15    0.0768813
      -2.475           -3    0.0384406
      -2.475        -2.85            0
      -2.475         -2.7            0
      -2.475        -2.55            0
      -2.475         -2.4            0
      -2.475        -2.25    0.0384406
      -2.475         -2.1            0
      -2.475        -1.95            0
      -2.475         -1.8    0.0768813
      -2.475        -1.65     0.384406
      -2.475         -1.5      3.19057
      -2.475        -1.35      16.3373
      -2.475         -1.2      59.0833
      -2.475        -1.05      129.929
      -2.475         -0.9      196.086
      -2.475        -0.75       218.65
      -2.475         -0.6      258.014
      -2.475        -0.45      409.201
      -2.475         -0.3      653.952
      -2.475        -0.15      863.646
      -2.475 -1.78814e-07      864.222
      -2.475         0.15      674.287
      -2.475          0.3      424.423
      -2.475         0.45      262.204
      -2.475          0.6          212
      -2.475         0.75      180.363
      -2.475          0.9      123.433
      -2.475         1.05      56.2387
      -2.475          1.2      16.3373
      -2.475         1.35       3.3059
      -2.475          1.5      0.57661
      -2.475         1.65    0.0768813
      -2.475          1.8            0
      -2.475         1.95            0
      -2.475          2.1            0
      -2.475         2.25            0
      -2.475          2.4            0
      -2.475         2.55            0
      -2.475          2.7    0.0384406
      -2.475         2.85            0
      -2.475            3    0.0768813
      -2.475         3.15     0.807253
      -2.475          3.3       3.8825
      -2.475         3.45      16.7217
      -2.475          3.6      59.1986
      -2.475         3.75      140.347
      -2.475          3.9      234.565
      -2.475         4.05      310.293
      -2.475          4.2      370.952
      -2.475         4.35      462.748
      -2.475          4.5      625.237
      -2.475         4.65       809.56
      -2.475          4.8       913.35
      -2.475         4.95      966.744
      -2.475          5.1      991.038
      -2.475         5.25      997.765
      -2.475          5.4      993.114
      -2.475         5.55      1002.69
      -2.475          5.7      987.194
      -2.475         5.85      1002.34
      -2.475            6      1002.15
      -2.475         6.15      1002.92
      -2.475          6.3      999.495
      -2.475         6.45      1003.88
      -2.475          6.6      1007.61
      -2.475         6.75      993.767
      -2.475          6.9      1004.34
      -2.475         7.05       1001.8
      -2.475          7.2      1003.34
      -2.475         7.35      996.958

      -2.325         -7.5      989.708
      -2.325        -7.35      994.087
      -2.325         -7.2      1000.72
      -2.325        -7.05      990.609
      -2.325         -6.9      1002.76
      -2.325        -6.75      994.291
      -2.325         -6.6       1001.9
      -2.325        -6.45      993.596
      -2.325         -6.3      992.736
      -2.325        -6.15      998.588
      -2.325           -6      997.197
      -2.325        -5.85      992.695
      -2.325         -5.7      1000.68
      -2.325        -5.55      998.915
      -2.325         -5.4      1012.58
      -2.325        -5.25      996.297
      -2.325         -5.1       957.34
      -2.325        -4.95      921.657
      -2.325         -4.8      832.286
      -2.325        -4.65      658.619
      -2.325         -4.5      484.869
      -2.325        -4.35      379.049
      -2.325         -4.2      312.921
      -2.325        -4.05       244.01
      -2.325         -3.9      148.583
      -2.325        -3.75      65.5959
      -2.325         -3.6      18.9054
      -2.325        -3.45      3.84655
      -2.325         -3.3     0.613811
      -2.325        -3.15    0.0409207
      -2.325           -3            0
      -2.325        -2.85            0
      -2.325         -2.7            0
      -2.325        -2.55            0
      -2.325         -2.4            0
      -2.325        -2.25            0
      -2.325         -2.1            0
      -2.325        -1.95            0
      -2.325         -1.8    0.0818414
      -2.325        -1.65     0.286445
      -2.325         -1.5      3.23274
      -2.325        -1.35      16.2046
      -2.325         -1.2      55.1202
      -2.325        -1.05       124.89
      -2.325         -0.9      183.448
      -2.325        -0.75      208.368
      -2.325         -0.6      244.297
      -2.325        -0.45      396.031
      -2.325         -0.3      647.243
      -2.325        -0.15      860.972
      -2.325 -1.78814e-07       853.32
      -2.325         0.15      651.785
      -2.325          0.3      408.798
      -2.325         0.45      250.967
      -2.325          0.6      209.391
      -2.325         0.75      182.956
      -2.325          0.9      123.253
      -2.325         1.05      52.9514
      -2.325          1.2      14.4041
      -2.325         1.35      4.05115
      -2.325          1.5     0.450128
      -2.325         1.65    0.0818414
      -2.325          1.8            0
      -2.325         1.95            0
      -2.325          2.1            0
      -2.325         2.25            0
      -2.325          2.4            0
      -2.325         2.55            0
      -2.325          2.7            0
      -2.325         2.85    0.0818414
      -2.325            3     0.122762
      -2.325         3.15     0.982097
      -2.325          3.3      4.37852
      -2.325         3.45      20.1739
      -2.325          3.6      61.3401
      -2.325         3.75      141.299
      -2.325          3.9      230.384
      -2.325         4.05      314.721
      -2.325          4.2      367.468
      -2.325         4.35       475.13
      -2.325          4.5      649.698
      -2.325         4.65      821.156
      -2.325          4.8       919.57
      -2.325         4.95       962.21
      -2.325          5.1      985.125
      -2.325         5.25      1001.66
      -2.325          5.4      1000.63
      -2.325         5.55      1005.91
      -2.325          5.7       1000.8
      -2.325         5.85      998.547
      -2.325            6       995.11
      -2.325         6.15      998.097
      -2.325          6.3      994.701
      -2.325         6.45      997.156
      -2.325          6.6      998.875
      -2.325         6.75      1001.13
      -2.325          6.9      986.025
      -2.325         7.05      1004.81
      -2.325          7.2      1000.14
      -2.325         7.35      992.982

      -2.175         -7.5      994.624
      -2.175        -7.35      998.955
      -2.175         -7.2       1002.8
      -2.175        -7.05       998.43
      -2.175         -6.9         1006
      -2.175        -6.75      997.686
      -2.175         -6.6       999.83
      -2.175        -6.45      1004.47
      -2.175         -6.3      999.611
      -2.175        -6.15      1000.09
      -2.175           -6      1003.99
      -2.175        -5.85      1001.05
      -2.175         -5.7       997.03
      -2.175        -5.55      988.325
      -2.175         -5.4      1000.05
      -2.175        -5.25      990.031
      -2.175         -5.1      961.861
      -2.175        -4.95      931.329
      -2.175         -4.8      831.376
      -2.175        -4.65      669.047
      -2.175         -4.5      487.558
      -2.175        -4.35       379.95
      -2.175         -4.2      318.579
      -2.175        -4.05      249.597
      -2.175         -3.9       157.43
      -2.175        -3.75      73.0943
      -2.175         -3.6      23.4899
      -2.175        -3.45       4.8992
      -2.175         -3.3     0.743628
      -2.175        -3.15     0.218714
      -2.175           -3    0.0437428
      -2.175        -2.85            0
      -2.175         -2.7            0
      -2.175        -2.55            0
      -2.175         -2.4            0
      -2.175        -2.25    0.0437428
      -2.175         -2.1    0.0437428
      -2.175        -1.95            0
      -2.175         -1.8    0.0874857
      -2.175        -1.65     0.349943
      -2.175         -1.5      2.79954
      -2.175        -1.35      14.6976
      -2.175         -1.2      51.4853
      -2.175        -1.05      113.469
      -2.175         -0.9      172.128
      -2.175        -0.75      202.661
      -2.175         -0.6      243.954
      -2.175        -0.45      370.808
      -2.175         -0.3      603.126
      -2.175        -0.15      822.715
      -2.175 -1.78814e-07      818.428
      -2.175         0.15       609.25
      -2.175          0.3       375.97
      -2.175         0.45       243.21
      -2.175          0.6      202.398
      -2.175         0.75       178.34
      -2.175          0.9      118.849
      -2.175         1.05      49.2982
      -2.175          1.2      14.6101
      -2.175         1.35      2.62457
      -2.175          1.5     0.349943
      -2.175         1.65    0.0874857
      -2.175          1.8            0
      -2.175         1.95            0
      -2.175          2.1            0
      -2.175         2.25            0
      -2.175          2.4            0
      -2.175         2.55            0
      -2.175          2.7            0
      -2.175         2.85    0.0437428
      -2.175            3     0.174971
      -2.175         3.15     0.831114
      -2.175          3.3      4.41803
      -2.175         3.45      19.2468
      -2.175          3.6      68.9824
      -2.175         3.75      153.887
      -2.175          3.9      249.859
      -2.175         4.05      311.318
      -2.175          4.2       375.27
      -2.175         4.35      476.972
      -2.175          4.5      652.381
      -2.175         4.65      822.715
      -2.175          4.8      928.004
      -2.175         4.95      968.816
      -2.175          5.1      995.062
      -2.175         5.25      987.801
      -2.175          5.4      999.567
      -2.175         5.55      999.786
      -2.175          5.7      996.899
      -2.175         5.85      1000.79
      -2.175            6      1001.05
      -2.175         6.15      996.812
      -2.175          6.3      999.567
      -2.175         6.45      1000.88
      -2.175          6.6      994.931
      -2.175         6.75      997.905
      -2.175          6.9      1003.64
      -2.175         7.05      991.694
      -2.175          7.2      990.119
      -2.175         7.35      1003.77

      -2.025         -7.5         1006
      -2.025        -7.35      1000.32
      -2.025         -7.2      1001.16
      -2.025        -7.05      998.483
      -2.025         -6.9      996.275
      -2.025        -6.75      999.517
      -2.025         -6.6      995.335
      -2.025        -6.45      1001.68
      -2.025         -6.3       1012.2
      -2.025        -6.15      994.583
      -2.025           -6      999.798
      -2.025        -5.85       1011.4
      -2.025         -5.7       998.53
      -2.025        -5.55      999.564
      -2.025         -5.4      1004.83
      -2.025        -5.25      991.858
      -2.025         -5.1      973.347
      -2.025        -4.95      926.693
      -2.025         -4.8      841.889
      -2.025        -4.65      680.314
      -2.025         -4.5        517.8
      -2.025        -4.35      377.086
      -2.025         -4.2      322.209
      -2.025        -4.05      255.682
      -2.025         -3.9      163.736
      -2.025        -3.75      81.9384
      -2.025         -3.6      25.8407
      -2.025        -3.45      5.87288
      -2.025         -3.3     0.892677
      -2.025        -3.15     0.187932
      -2.025           -3            0
      -2.025        -2.85            0
      -2.025         -2.7            0
      -2.025        -2.55            0
      -2.025         -2.4            0
      -2.025        -2.25            0
      -2.025         -2.1            0
      -2.025        -1.95     0.046983
      -2.025         -1.8     0.046983
      -2.025        -1.65     0.234915
      -2.025         -1.5      1.73837
      -2.025        -1.35      12.3565
      -2.025         -1.2      41.2041
      -2.025        -1.05       100.45
      -2.025         -0.9      161.528
      -2.025        -0.75      199.725
      -2.025         -0.6      237.358
      -2.025        -0.45      339.311
      -2.025         -0.3      565.253
      -2.025        -0.15      795.563
      -2.025 -1.78814e-07      785.556
      -2.025         0.15      559.098
      -2.025          0.3      337.761
      -2.025         0.45      228.713
      -2.025          0.6      199.302
      -2.025         0.75      173.085
      -2.025          0.9      104.255
      -2.025         1.05      44.6339
      -2.025          1.2      12.5445
      -2.025         1.35      1.69139
      -2.025          1.5     0.140949
      -2.025         1.65     0.046983
      -2.025          1.8            0
      -2.025         1.95            0
      -2.025          2.1            0
      -2.025         2.25            0
      -2.025          2.4            0
      -2.025         2.55            0
      -2.025          2.7            0
      -2.025         2.85     0.046983
      -2.025            3     0.140949
      -2.025         3.15      1.45647
      -2.025          3.3      5.96684
      -2.025         3.45      23.6325
      -2.025          3.6      77.8978
      -2.025         3.75      160.071
      -2.025          3.9      256.292
      -2.025         4.05      319.062
      -2.025          4.2      375.629
      -2.025         4.35      492.805
      -2.025          4.5      679.938
      -2.025         4.65      839.398
      -2.025          4.8       924.25
      -2.025         4.95      974.287
      -2.025          5.1      991.952
      -2.025         5.25      1006.85
      -2.025          5.4      997.778
      -2.025         5.55      1009.05
      -2.025          5.7      1002.43
      -2.025         5.85      1000.79
      -2.025            6      1001.11
      -2.025         6.15      989.556
      -2.025          6.3      1006.24
      -2.025         6.45      997.026
      -2.025          6.6      1002.99
      -2.025         6.75      1007.88
      -2.025          6.9      997.214
      -2.025         7.05      1005.15
      -2.025          7.2      994.301
      -2.025         7.35      1004.87

      -1.875         -7.5      990.833
      -1.875        -7.35      1007.12
      -1.875         -7.2      994.436
      -1.875        -7.05      992.051
      -1.875         -6.9       998.14
      -1.875        -6.75      997.024
      -1.875         -6.6       994.74
      -1.875        -6.45      995.654
      -1.875         -6.3      993.218
      -1.875        -6.15      990.884
      -1.875           -6      1001.29
      -1.875        -5.85      996.567
      -1.875         -5.7      996.668
      -1.875        -5.55      1004.18
      -1.875         -5.4      999.053
      -1.875        -5.25      989.311
      -1.875         -5.1      986.266
      -1.875        -4.95      936.895
      -1.875         -4.8      863.167
      -1.875        -4.65      707.847
      -1.875         -4.5       526.09
      -1.875        -4.35      387.464
      -1.875         -4.2      324.189
      -1.875        -4.05      256.398
      -1.875         -3.9      178.662
      -1.875        -3.75      84.5864
      -1.875         -3.6       30.445
      -1.875        -3.45      6.90087
      -1.875         -3.3       1.2178
      -1.875        -3.15     0.456675
      -1.875           -3    0.0507417
      -1.875        -2.85    0.0507417
      -1.875         -2.7            0
      -1.875        -2.55            0
      -1.875         -2.4            0
      -1.875        -2.25            0
      -1.875         -2.1    0.0507417
      -1.875        -1.95    0.0507417
      -1.875         -1.8     0.101483
      -1.875        -1.65     0.152225
      -1.875         -1.5      1.52225
      -1.875        -1.35      8.42312
      -1.875         -1.2      33.8955
      -1.875        -1.05      92.0454
      -1.875         -0.9      156.132
      -1.875        -0.75      190.687
      -1.875         -0.6      225.598
      -1.875        -0.45      302.826
      -1.875         -0.3      471.847
      -1.875        -0.15      673.038
      -1.875 -1.78814e-07       680.04
      -1.875         0.15      474.689
      -1.875          0.3      293.338
      -1.875         0.45       221.69
      -1.875          0.6      198.958
      -1.875         0.75      162.475
      -1.875          0.9      93.2632
      -1.875         1.05      35.0625
      -1.875          1.2       8.2709
      -1.875         1.35      1.26854
      -1.875          1.5     0.355192
      -1.875         1.65     0.253708
      -1.875          1.8     0.101483
      -1.875         1.95    0.0507417
      -1.875          2.1     0.101483
      -1.875         2.25            0
      -1.875          2.4            0
      -1.875         2.55            0
      -1.875          2.7     0.152225
      -1.875         2.85            0
      -1.875            3     0.101483
      -1.875         3.15      1.67448
      -1.875          3.3      7.00235
      -1.875         3.45      29.9883
      -1.875          3.6      87.8846
      -1.875         3.75      178.306
      -1.875          3.9      260.711
      -1.875         4.05      324.087
      -1.875          4.2       379.04
      -1.875         4.35      507.823
      -1.875          4.5      702.468
      -1.875         4.65      854.186
      -1.875          4.8      932.886
      -1.875         4.95      965.259
      -1.875          5.1      1001.13
      -1.875         5.25      995.552
      -1.875          5.4      997.683
      -1.875         5.55      993.979
      -1.875          5.7      993.472
      -1.875         5.85      991.036
      -1.875            6       998.14
      -1.875         6.15      1007.93
      -1.875          6.3      987.636
      -1.875         6.45      1001.54
      -1.875          6.6      999.713
      -1.875         6.75      986.774
      -1.875          6.9      997.176
      -1.875         7.05      1000.52
      -1.875          7.2      988.499
      -1.875         7.35      997.683

      -1.725         -7.5      988.526
      -1.725        -7.35      999.832
      -1.725         -7.2      1001.71
      -1.725        -7.05      1002.81
      -1.725         -6.9       997.24
      -1.725        -6.75      998.839
      -1.725         -6.6      1012.08
      -1.725        -6.45      1004.47
      -1.725         -6.3      992.552
      -1.725        -6.15      1001.49
      -1.725           -6      1005.18
      -1.725        -5.85      996.909
      -1.725         -5.7      1005.84
      -1.725        -5.55      995.696
      -1.725         -5.4       999.06
      -1.725        -5.25      996.413
      -1.725         -5.1      972.917
      -1.725        -4.95      934.199
      -1.725         -4.8      865.698
      -1.725        -4.65      727.151
      -1.725         -4.5       544.15
      -1.725        -4.35      388.726
      -1.725         -4.2      332.524
      -1.725        -4.05      263.912
      -1.725         -3.9      174.783
      -1.725        -3.75       95.251
      -1.725         -3.6      32.4857
      -1.725        -3.45      7.44579
      -1.725         -3.3      1.76493
      -1.725        -3.15     0.220616
      -1.725           -3            0
      -1.725        -2.85            0
      -1.725         -2.7            0
      -1.725        -2.55            0
      -1.725         -2.4            0
      -1.725        -2.25            0
      -1.725         -2.1            0
      -1.725        -1.95            0
      -1.725         -1.8     0.055154
      -1.725        -1.65     0.386078
      -1.725         -1.5      1.15823
      -1.725        -1.35      6.45302
      -1.725         -1.2       25.426
      -1.725        -1.05      73.1894
      -1.725         -0.9      137.885
      -1.725        -0.75      189.123
      -1.725         -0.6      223.815
      -1.725        -0.45      255.308
      -1.725         -0.3      349.677
      -1.725        -0.15      484.859
      -1.725 -1.78814e-07      493.298
      -1.725         0.15      353.648
      -1.725          0.3      259.445
      -1.725         0.45      210.523
      -1.725          0.6      193.701
      -1.725         0.75      137.003
      -1.725          0.9      72.5275
      -1.725         1.05      26.3085
      -1.725          1.2       6.8391
      -1.725         1.35        1.434
      -1.725          1.5     0.386078
      -1.725         1.65            0
      -1.725          1.8     0.110308
      -1.725         1.95            0
      -1.725          2.1     0.055154
      -1.725         2.25            0
      -1.725          2.4            0
      -1.725         2.55            0
      -1.725          2.7            0
      -1.725         2.85            0
      -1.725            3     0.220616
      -1.725         3.15      1.54431
      -1.725          3.3       8.2731
      -1.725         3.45      35.4089
      -1.725          3.6      93.0448
      -1.725         3.75      184.159
      -1.725          3.9      269.593
      -1.725         4.05      333.075
      -1.725          4.2      402.569
      -1.725         4.35      532.071
      -1.725          4.5      715.072
      -1.725         4.65      851.192
      -1.725          4.8       929.07
      -1.725         4.95      980.969
      -1.725          5.1      984.885
      -1.725         5.25      1006.78
      -1.725          5.4      993.103
      -1.725         5.55      998.674
      -1.725          5.7      1009.21
      -1.725         5.85      989.077
      -1.725            6      1004.13
      -1.725         6.15      999.612
      -1.725          6.3      998.233
      -1.725         6.45       988.14
      -1.725          6.6       1004.8
      -1.725         6.75      999.281
      -1.725          6.9      996.302
      -1.725         7.05      998.122
      -1.725          7.2      1001.21
      -1.725         7.35      996.302

      -1.575         -7.5      1005.23
      -1.575        -7.35      995.866
      -1.575         -7.2      1002.33
      -1.575        -7.05      992.182
      -1.575         -6.9      1004.63
      -1.575        -6.75      1001.48
      -1.575         -6.6      991.396
      -1.575        -6.45      993.329
      -1.575         -6.3      1005.05
      -1.575        -6.15      1004.87
      -1.575           -6      999.008
      -1.575        -5.85      986.503
      -1.575         -5.7      1001.42
      -1.575        -5.55      1005.77
      -1.575         -5.4      1002.87
      -1.575        -5.25      986.443
      -1.575         -5.1      981.429
      -1.575        -4.95      951.165
      -1.575         -4.8       883.51
      -1.575        -4.65      750.192
      -1.575         -4.5      551.695
      -1.575        -4.35      408.954
      -1.575         -4.2      322.149
      -1.575        -4.05      270.743
      -1.575         -3.9      185.147
      -1.575        -3.75      101.181
      -1.575         -3.6      37.3918
      -1.575        -3.45      9.12143
      -1.575         -3.3      1.87261
      -1.575        -3.15     0.302034
      -1.575           -3     0.120814
      -1.575        -2.85            0
      -1.575         -2.7            0
      -1.575        -2.55            0
      -1.575         -2.4            0
      -1.575        -2.25            0
      -1.575         -2.1            0
      -1.575        -1.95            0
      -1.575         -1.8    0.0604068
      -1.575        -1.65     0.241627
      -1.575         -1.5      1.20814
      -1.575        -1.35      5.19498
      -1.575         -1.2      17.7596
      -1.575        -1.05      52.5539
      -1.575         -0.9      119.907
      -1.575        -0.75      172.884
      -1.575         -0.6      220.787
      -1.575        -0.45      248.393
      -1.575         -0.3      276.844
      -1.575        -0.15      331.694
      -1.575 -1.78814e-07      332.117
      -1.575         0.15      278.898
      -1.575          0.3      243.439
      -1.575         0.45      210.941
      -1.575          0.6      175.844
      -1.575         0.75       117.37
      -1.575          0.9      53.3996
      -1.575         1.05      16.2494
      -1.575          1.2      3.50359
      -1.575         1.35     0.785288
      -1.575          1.5     0.120814
      -1.575         1.65            0
      -1.575          1.8            0
      -1.575         1.95            0
      -1.575          2.1            0
      -1.575         2.25            0
      -1.575          2.4            0
      -1.575         2.55            0
      -1.575          2.7            0
      -1.575         2.85    0.0604068
      -1.575            3     0.422848
      -1.575         3.15      2.35587
      -1.575          3.3      9.06102
      -1.575         3.45      39.4456
      -1.575          3.6      97.4966
      -1.575         3.75      190.885
      -1.575          3.9      276.059
      -1.575         4.05      327.767
      -1.575          4.2      400.437
      -1.575         4.35      547.829
      -1.575          4.5      745.601
      -1.575         4.65      876.019
      -1.575          4.8      949.655
      -1.575         4.95        980.1
      -1.575          5.1      994.779
      -1.575         5.25      996.591
      -1.575          5.4      1003.05
      -1.575         5.55      1007.95
      -1.575          5.7      1008.55
      -1.575         5.85       990.43
      -1.575            6      997.679
      -1.575         6.15      1003.84
      -1.575          6.3      1009.94
      -1.575         6.45      996.652
      -1.575          6.6       1013.2
      -1.575         6.75      993.329
      -1.575          6.9      1006.32
      -1.575         7.05      1010.48
      -1.575          7.2      996.169
      -1.575         7.35      1005.35

      -1.425         -7.5      993.269
      -1.425        -7.35        991.6
      -1.425         -7.2      992.935
      -1.425        -7.05      995.072
      -1.425         -6.9      1006.62
      -1.425        -6.75      999.678
      -1.425         -6.6      998.877
      -1.425        -6.45      999.211
      -1.425         -6.3      988.061
      -1.425        -6.15          992
      -1.425           -6       1015.3
      -1.425        -5.85      983.054
      -1.425         -5.7      999.612
      -1.425        -5.55      1009.56
      -1.425         -5.4      989.397
      -1.425        -5.25      1010.83
      -1.425         -5.1      998.543
      -1.425        -4.95      953.944
      -1.425         -4.8      875.628
      -1.425        -4.65      773.945
      -1.425         -4.5      571.645
      -1.425        -4.35      407.269
      -1.425         -4.2      321.275
      -1.425        -4.05      268.864
      -1.425         -3.9      198.226
      -1.425        -3.75      111.231
      -1.425         -3.6      41.9954
      -1.425        -3.45      11.1498
      -1.425         -3.3       1.9362
      -1.425        -3.15     0.333827
      -1.425           -3            0
      -1.425        -2.85            0
      -1.425         -2.7            0
      -1.425        -2.55            0
      -1.425         -2.4            0
      -1.425        -2.25            0
      -1.425         -2.1            0
      -1.425        -1.95            0
      -1.425         -1.8            0
      -1.425        -1.65     0.133531
      -1.425         -1.5     0.667654
      -1.425        -1.35      2.67062
      -1.425         -1.2      10.2819
      -1.425        -1.05      36.5207
      -1.425         -0.9      89.7995
      -1.425        -0.75      158.835
      -1.425         -0.6      231.542
      -1.425        -0.45      270.934
      -1.425         -0.3      282.284
      -1.425        -0.15       299.71
      -1.425 -1.78814e-07      294.636
      -1.425         0.15      281.349
      -1.425          0.3      267.596
      -1.425         0.45       230.14
      -1.425          0.6      158.368
      -1.425         0.75      94.1392
      -1.425          0.9      36.4539
      -1.425         1.05       8.6795
      -1.425          1.2      2.53709
      -1.425         1.35     0.534123
      -1.425          1.5    0.0667654
      -1.425         1.65    0.0667654
      -1.425          1.8            0
      -1.425         1.95    0.0667654
      -1.425          2.1            0
      -1.425         2.25            0
      -1.425          2.4            0
      -1.425         2.55            0
      -1.425          2.7            0
      -1.425         2.85     0.133531
      -1.425            3     0.400592
      -1.425         3.15      3.33827
      -1.425          3.3      12.2181
      -1.425         3.45      44.8664
      -1.425          3.6      111.164
      -1.425         3.75      199.629
      -1.425          3.9      269.332
      -1.425         4.05      327.418
      -1.425          4.2      397.855
      -1.425         4.35      570.911
      -1.425          4.5       755.25
      -1.425         4.65      878.032
      -1.425          4.8      955.279
      -1.425         4.95      992.334
      -1.425          5.1      1003.48
      -1.425         5.25      999.345
      -1.425          5.4      993.135
      -1.425         5.55      982.186
      -1.425          5.7       1014.5
      -1.425         5.85      993.002
      -1.425            6      999.345
      -1.425         6.15      998.143
      -1.425          6.3      995.272
      -1.425         6.45      997.208
      -1.425          6.6      995.606
      -1.425         6.75       994.07
      -1.425          6.9      993.002
      -1.425         7.05      992.334
      -1.425          7.2      1000.88
      -1.425         7.35      992.267

      -1.275         -7.5      991.254
      -1.275        -7.35      998.119
      -1.275         -7.2      1007.52
      -1.275        -7.05      1009.69
      -1.275         -6.9      997.149
      -1.275        -6.75      988.717
      -1.275         -6.6      996.552
      -1.275        -6.45      1005.13
      -1.275         -6.3      1003.49
      -1.275        -6.15       998.79
      -1.275           -6      1005.88
      -1.275        -5.85       1001.7
      -1.275         -5.7      996.627
      -1.275        -5.55      999.238
      -1.275         -5.4          992
      -1.275        -5.25      996.104
      -1.275         -5.1      984.837
      -1.275        -4.95      954.765
      -1.275         -4.8      888.726
      -1.275        -4.65      802.987
      -1.275         -4.5      608.602
      -1.275        -4.35      429.887
      -1.275         -4.2      329.896
      -1.275        -4.05      276.617
      -1.275         -3.9       213.04
      -1.275        -3.75      119.168
      -1.275         -3.6      49.2493
      -1.275        -3.45      12.6854
      -1.275         -3.3      2.83557
      -1.275        -3.15      0.22386
      -1.275           -3            0
      -1.275        -2.85            0
      -1.275         -2.7            0
      -1.275        -2.55            0
      -1.275         -2.4            0
      -1.275        -2.25            0
      -1.275         -2.1            0
      -1.275        -1.95            0
      -1.275         -1.8            0
      -1.275        -1.65            0
      -1.275         -1.5      0.22386
      -1.275        -1.35      1.26854
      -1.275         -1.2      4.77569
      -1.275        -1.05      20.2967
      -1.275         -0.9      53.5026
      -1.275        -0.75      136.033
      -1.275         -0.6      218.562
      -1.275        -0.45      298.704
      -1.275         -0.3      343.626
      -1.275        -0.15      365.489
      -1.275 -1.78814e-07      361.161
      -1.275         0.15      348.924
      -1.275          0.3      294.003
      -1.275         0.45      219.906
      -1.275          0.6      124.019
      -1.275         0.75      57.8306
      -1.275          0.9       25.147
      -1.275         1.05      4.55183
      -1.275          1.2      1.04468
      -1.275         1.35      0.14924
      -1.275          1.5      0.14924
      -1.275         1.65            0
      -1.275          1.8      0.14924
      -1.275         1.95    0.0746201
      -1.275          2.1    0.0746201
      -1.275         2.25            0
      -1.275          2.4            0
      -1.275         2.55            0
      -1.275          2.7    0.0746201
      -1.275         2.85            0
      -1.275            3     0.522341
      -1.275         3.15      2.08936
      -1.275          3.3      14.6255
      -1.275         3.45      48.2792
      -1.275          3.6      113.199
      -1.275         3.75        201.4
      -1.275          3.9      277.288
      -1.275         4.05       322.21
      -1.275          4.2      407.426
      -1.275         4.35      595.618
      -1.275          4.5      778.288
      -1.275         4.65      899.919
      -1.275          4.8      939.617
      -1.275         4.95      985.732
      -1.275          5.1      997.746
      -1.275         5.25      1009.39
      -1.275          5.4       999.91
      -1.275         5.55      1003.19
      -1.275          5.7      1003.79
      -1.275         5.85      989.538
      -1.275            6      1010.36
      -1.275         6.15       997.82
      -1.275          6.3      990.433
      -1.275         6.45       1001.1
      -1.275          6.6      994.239
      -1.275         6.75      1002.67
      -1.275          6.9      997.447
      -1.275         7.05      1006.63
      -1.275          7.2      1000.73
      -1.275         7.35      987.448

      -1.125         -7.5      997.075
      -1.125        -7.35      994.368
      -1.125         -7.2      1012.64
      -1.125        -7.05      984.897
      -1.125         -6.9      1008.41
      -1.125        -6.75      1000.71
      -1.125         -6.6      1001.22
      -1.125        -6.45      999.189
      -1.125         -6.3      1004.86
      -1.125        -6.15      996.398
      -1.125           -6      999.612
      -1.125        -5.85      1005.11
      -1.125         -5.7      996.229
      -1.125        -5.55      994.876
      -1.125         -5.4      1023.88
      -1.125        -5.25      980.076
      -1.125         -5.1      993.438
      -1.125        -4.95      963.839
      -1.125         -4.8      920.286
      -1.125        -4.65      830.219
      -1.125         -4.5       626.66
      -1.125        -4.35      425.554
      -1.125         -4.2      333.627
      -1.125        -4.05      272.821
      -1.125         -3.9      211.593
      -1.125        -3.75       131.59
      -1.125         -3.6      54.7165
      -1.125        -3.45      17.5059
      -1.125         -3.3      2.95993
      -1.125        -3.15     0.422848
      -1.125           -3     0.169139
      -1.125        -2.85            0
      -1.125         -2.7            0
      -1.125        -2.55            0
      -1.125         -2.4            0
      -1.125        -2.25            0
      -1.125         -2.1            0
      -1.125        -1.95            0
      -1.125         -1.8            0
      -1.125        -1.65    0.0845695
      -1.125         -1.5     0.338278
      -1.125        -1.35     0.422848
      -1.125         -1.2       1.9451
      -1.125        -1.05      9.64093
      -1.125         -0.9      28.9228
      -1.125        -0.75      80.5102
      -1.125         -0.6      165.925
      -1.125        -0.45      276.542
      -1.125         -0.3      369.992
      -1.125        -0.15      422.848
      -1.125 -1.78814e-07      414.222
      -1.125         0.15      356.799
      -1.125          0.3       267.24
      -1.125         0.45      159.836
      -1.125          0.6      84.9078
      -1.125         0.75      36.7032
      -1.125          0.9      11.4169
      -1.125         1.05      2.28338
      -1.125          1.2     0.422848
      -1.125         1.35            0
      -1.125          1.5            0
      -1.125         1.65            0
      -1.125          1.8     0.169139
      -1.125         1.95    0.0845695
      -1.125          2.1            0
      -1.125         2.25            0
      -1.125          2.4            0
      -1.125         2.55            0
      -1.125          2.7            0
      -1.125         2.85     0.253709
      -1.125            3     0.676556
      -1.125         3.15      2.62166
      -1.125          3.3      16.2373
      -1.125         3.45      55.0548
      -1.125          3.6      120.089
      -1.125         3.75      200.599
      -1.125          3.9      260.812
      -1.125         4.05       316.29
      -1.125          4.2      420.649
      -1.125         4.35      610.338
      -1.125          4.5      792.586
      -1.125         4.65      910.137
      -1.125          4.8       959.61
      -1.125         4.95       986.25
      -1.125          5.1      997.751
      -1.125         5.25       998.09
      -1.125          5.4      1008.24
      -1.125         5.55      1012.38
      -1.125          5.7      995.891
      -1.125         5.85      984.728
      -1.125            6      1007.82
      -1.125         6.15      988.956
      -1.125          6.3      1004.01
      -1.125         6.45      1004.35
      -1.125          6.6      1008.58
      -1.125         6.75       985.15
      -1.125          6.9      1011.62
      -1.125         7.05      1000.96
      -1.125          7.2      1002.06
      -1.125         7.35      1000.03

      -0.975         -7.5      1007.22
      -0.975        -7.35      1001.76
      -0.975         -7.2      999.904
      -0.975        -7.05      997.659
      -0.975         -6.9      996.976
      -0.975        -6.75      988.975
      -0.975         -6.6      991.121
      -0.975        -6.45      988.096
      -0.975         -6.3      1003.81
      -0.975        -6.15      999.611
      -0.975           -6      996.196
      -0.975        -5.85      1002.15
      -0.975         -5.7      994.439
      -0.975        -5.55      1004.78
      -0.975         -5.4      1002.25
      -0.975        -5.25      997.171
      -0.975         -5.1      988.194
      -0.975        -4.95      975.021
      -0.975         -4.8      920.961
      -0.975        -4.65      805.524
      -0.975         -4.5       648.03
      -0.975        -4.35      449.064
      -0.975         -4.2      315.086
      -0.975        -4.05      273.224
      -0.975         -3.9      204.333
      -0.975        -3.75      136.515
      -0.975         -3.6      58.6457
      -0.975        -3.45       18.833
      -0.975         -3.3      5.36691
      -0.975        -3.15    0.0975801
      -0.975           -3            0
      -0.975        -2.85            0
      -0.975         -2.7            0
      -0.975        -2.55            0
      -0.975         -2.4            0
      -0.975        -2.25            0
      -0.975         -2.1            0
      -0.975        -1.95            0
      -0.975         -1.8            0
      -0.975        -1.65            0
      -0.975         -1.5    0.0975801
      -0.975        -1.35      0.19516
      -0.975         -1.2     0.487901
      -0.975        -1.05       2.9274
      -0.975         -0.9      14.4419
      -0.975        -0.75      36.7877
      -0.975         -0.6      88.7003
      -0.975        -0.45      165.691
      -0.975         -0.3      239.462
      -0.975        -0.15      298.498
      -0.975 -1.78814e-07      296.253
      -0.975         0.15      235.071
      -0.975          0.3      157.202
      -0.975         0.45      88.4076
      -0.975          0.6      42.8377
      -0.975         0.75      11.8072
      -0.975          0.9      3.02498
      -0.975         1.05      1.07338
      -0.975          1.2      0.19516
      -0.975         1.35    0.0975801
      -0.975          1.5            0
      -0.975         1.65    0.0975801
      -0.975          1.8      0.29274
      -0.975         1.95    0.0975801
      -0.975          2.1    0.0975801
      -0.975         2.25            0
      -0.975          2.4            0
      -0.975         2.55            0
      -0.975          2.7    0.0975801
      -0.975         2.85      0.29274
      -0.975            3     0.585481
      -0.975         3.15      3.61046
      -0.975          3.3      19.0281
      -0.975         3.45      60.1094
      -0.975          3.6      128.415
      -0.975         3.75      207.748
      -0.975          3.9      270.882
      -0.975         4.05      312.452
      -0.975          4.2      433.061
      -0.975         4.35      637.686
      -0.975          4.5      798.205
      -0.975         4.65      918.717
      -0.975          4.8      975.899
      -0.975         4.95      978.338
      -0.975          5.1      1011.61
      -0.975         5.25      994.439
      -0.975          5.4      1006.83
      -0.975         5.55      1002.15
      -0.975          5.7      984.974
      -0.975         5.85      1005.56
      -0.975            6      1015.61
      -0.975         6.15       989.95
      -0.975          6.3      1000.39
      -0.975         6.45      1001.86
      -0.975          6.6      1000.98
      -0.975         6.75      982.437
      -0.975          6.9      997.562
      -0.975         7.05      1011.42
      -0.975          7.2      982.632
      -0.975         7.35      1002.34

      -0.825         -7.5      993.384
      -0.825        -7.35      1002.15
      -0.825         -7.2      994.883
      -0.825        -7.05      985.312
      -0.825         -6.9      1000.07
      -0.825        -6.75      1010.34
      -0.825         -6.6      993.154
      -0.825        -6.45      1003.76
      -0.825         -6.3      1002.61
      -0.825        -6.15      994.653
      -0.825           -6      992.808
      -0.825        -5.85      1012.99
      -0.825         -5.7       981.16
      -0.825        -5.55      997.766
      -0.825         -5.4      1009.99
      -0.825        -5.25      997.997
      -0.825         -5.1      997.997
      -0.825        -4.95      978.508
      -0.825         -4.8      913.466
      -0.825        -4.65      841.044
      -0.825         -4.5      680.631
      -0.825        -4.35      453.562
      -0.825         -4.2       320.48
      -0.825        -4.05      267.547
      -0.825         -3.9      207.003
      -0.825        -3.75      132.966
      -0.825         -3.6      62.0433
      -0.825        -3.45      23.2951
      -0.825         -3.3      4.15159
      -0.825        -3.15      0.57661
      -0.825           -3     0.115322
      -0.825        -2.85            0
      -0.825         -2.7            0
      -0.825        -2.55            0
      -0.825         -2.4            0
      -0.825        -2.25            0
      -0.825         -2.1            0
      -0.825        -1.95            0
      -0.825         -1.8            0
      -0.825        -1.65     0.115322
      -0.825         -1.5            0
      -0.825        -1.35            0
      -0.825         -1.2     0.115322
      -0.825        -1.05      1.49919
      -0.825         -0.9      4.61288
      -0.825        -0.75      9.45641
      -0.825         -0.6      29.2918
      -0.825        -0.45      61.6973
      -0.825         -0.3      91.1044
      -0.825        -0.15      116.014
      -0.825 -1.78814e-07       116.36
      -0.825         0.15      90.5278
      -0.825          0.3      57.1997
      -0.825         0.45      25.1402
      -0.825          0.6      12.1088
      -0.825         0.75      3.34434
      -0.825          0.9      1.49919
      -0.825         1.05     0.230644
      -0.825          1.2            0
      -0.825         1.35     0.115322
      -0.825          1.5     0.230644
      -0.825         1.65     0.230644
      -0.825          1.8     0.115322
      -0.825         1.95     0.230644
      -0.825          2.1            0
      -0.825         2.25            0
      -0.825          2.4            0
      -0.825         2.55            0
      -0.825          2.7            0
      -0.825         2.85            0
      -0.825            3     0.345966
      -0.825         3.15      4.15159
      -0.825          3.3      18.7975
      -0.825         3.45      60.4288
      -0.825          3.6       132.62
      -0.825         3.75      207.003
      -0.825          3.9      260.743
      -0.825         4.05      326.246
      -0.825          4.2      453.677
      -0.825         4.35      649.955
      -0.825          4.5      851.884
      -0.825         4.65      917.964
      -0.825          4.8      965.822
      -0.825         4.95      986.004
      -0.825          5.1      993.384
      -0.825         5.25      991.885
      -0.825          5.4      1005.61
      -0.825         5.55      996.613
      -0.825          5.7      987.964
      -0.825         5.85      993.846
      -0.825            6      999.266
      -0.825         6.15      999.958
      -0.825          6.3      1006.65
      -0.825         6.45       993.73
      -0.825          6.6      981.967
      -0.825         6.75      1016.79
      -0.825          6.9      1004.57
      -0.825         7.05      990.617
      -0.825          7.2      999.612
      -0.825         7.35      1001.57

      -0.675         -7.5      993.269
      -0.675        -7.35      1017.37
      -0.675         -7.2      999.893
      -0.675        -7.05      1001.16
      -0.675         -6.9      1008.77
      -0.675        -6.75      994.678
      -0.675         -6.6      996.792
      -0.675        -6.45      1008.63
      -0.675         -6.3      1005.53
      -0.675        -6.15      991.014
      -0.675           -6      1005.53
      -0.675        -5.85      991.436
      -0.675         -5.7      1003.42
      -0.675        -5.55      1008.07
      -0.675         -5.4      995.665
      -0.675        -5.25      996.792
      -0.675         -5.1      999.752
      -0.675        -4.95      971.422
      -0.675         -4.8      939.708
      -0.675        -4.65      857.817
      -0.675         -4.5      710.948
      -0.675        -4.35      470.488
      -0.675         -4.2      322.633
      -0.675        -4.05      261.743
      -0.675         -3.9      209.169
      -0.675        -3.75        145.6
      -0.675         -3.6      64.8366
      -0.675        -3.45      24.2433
      -0.675         -3.3      6.90651
      -0.675        -3.15      1.40949
      -0.675           -3            0
      -0.675        -2.85            0
      -0.675         -2.7            0
      -0.675        -2.55            0
      -0.675         -2.4            0
      -0.675        -2.25            0
      -0.675         -2.1            0
      -0.675        -1.95            0
      -0.675         -1.8            0
      -0.675        -1.65            0
      -0.675         -1.5            0
      -0.675        -1.35            0
      -0.675         -1.2     0.281898
      -0.675        -1.05     0.422847
      -0.675         -0.9      1.26854
      -0.675        -0.75      3.38278
      -0.675         -0.6      5.77892
      -0.675        -0.45      11.5578
      -0.675         -0.3      14.6587
      -0.675        -0.15      25.2299
      -0.675 -1.78814e-07      21.0014
      -0.675         0.15      20.2967
      -0.675          0.3      9.30264
      -0.675         0.45      4.65132
      -0.675          0.6      3.10088
      -0.675         0.75      1.12759
      -0.675          0.9     0.281898
      -0.675         1.05     0.281898
      -0.675          1.2     0.281898
      -0.675         1.35     0.140949
      -0.675          1.5     0.422847
      -0.675         1.65     0.281898
      -0.675          1.8     0.422847
      -0.675         1.95            0
      -0.675          2.1     0.140949
      -0.675         2.25            0
      -0.675          2.4            0
      -0.675         2.55            0
      -0.675          2.7            0
      -0.675         2.85     0.140949
      -0.675            3     0.845695
      -0.675         3.15      3.94658
      -0.675          3.3      19.5919
      -0.675         3.45      59.0577
      -0.675          3.6      140.385
      -0.675         3.75      209.169
      -0.675          3.9      268.508
      -0.675         4.05      328.975
      -0.675          4.2      471.898
      -0.675         4.35      681.489
      -0.675          4.5      864.582
      -0.675         4.65      928.714
      -0.675          4.8       962.26
      -0.675         4.95      1002.43
      -0.675          5.1      1009.48
      -0.675         5.25      988.336
      -0.675          5.4      1021.74
      -0.675         5.55      994.819
      -0.675          5.7      1012.72
      -0.675         5.85      996.933
      -0.675            6      993.551
      -0.675         6.15       1000.6
      -0.675          6.3      1011.59
      -0.675         6.45      1010.32
      -0.675          6.6      995.806
      -0.675         6.75      1003.84
      -0.675          6.9      1012.72
      -0.675         7.05      991.718
      -0.675          7.2      1009.34
      -0.675         7.35      1005.67

      -0.525         -7.5      1004.32
      -0.525        -7.35      996.531
      -0.525         -7.2      976.415
      -0.525        -7.05      1009.03
      -0.525         -6.9       978.59
      -0.525        -6.75      998.162
      -0.525         -6.6      971.885
      -0.525        -6.45       1003.6
      -0.525         -6.3      980.221
      -0.525        -6.15      994.175
      -0.525           -6      998.705
      -0.525        -5.85      994.718
      -0.525         -5.7      1014.83
      -0.525        -5.55       987.47
      -0.525         -5.4      1014.11
      -0.525        -5.25      991.094
      -0.525         -5.1      1002.51
      -0.525        -4.95      990.188
      -0.525         -4.8       926.58
      -0.525        -4.65      874.026
      -0.525         -4.5      713.646
      -0.525        -4.35      483.496
      -0.525         -4.2      335.439
      -0.525        -4.05      263.313
      -0.525         -3.9      222.176
      -0.525        -3.75      156.756
      -0.525         -3.6      73.7567
      -0.525        -3.45      27.3643
      -0.525         -3.3      4.89295
      -0.525        -3.15     0.543661
      -0.525           -3            0
      -0.525        -2.85            0
      -0.525         -2.7            0
      -0.525        -2.55            0
      -0.525         -2.4            0
      -0.525        -2.25            0
      -0.525         -2.1            0
      -0.525        -1.95            0
      -0.525         -1.8            0
      -0.525        -1.65            0
      -0.525         -1.5            0
      -0.525        -1.35            0
      -0.525         -1.2            0
      -0.525        -1.05            0
      -0.525         -0.9      0.18122
      -0.525        -0.75      0.18122
      -0.525         -0.6     0.362441
      -0.525        -0.45     0.906102
      -0.525         -0.3      1.63098
      -0.525        -0.15      1.63098
      -0.525 -1.78814e-07      2.53708
      -0.525         0.15       1.8122
      -0.525          0.3      1.26854
      -0.525         0.45     0.362441
      -0.525          0.6            0
      -0.525         0.75      0.18122
      -0.525          0.9      0.18122
      -0.525         1.05      0.18122
      -0.525          1.2            0
      -0.525         1.35      0.18122
      -0.525          1.5     0.362441
      -0.525         1.65      0.18122
      -0.525          1.8     0.906102
      -0.525         1.95            0
      -0.525          2.1            0
      -0.525         2.25            0
      -0.525          2.4            0
      -0.525         2.55            0
      -0.525          2.7            0
      -0.525         2.85            0
      -0.525            3     0.724881
      -0.525         3.15      4.53051
      -0.525          3.3      21.2028
      -0.525         3.45      61.2525
      -0.525          3.6      144.795
      -0.525         3.75      210.216
      -0.525          3.9      253.165
      -0.525         4.05      351.386
      -0.525          4.2       481.14
      -0.525         4.35      695.705
      -0.525          4.5      842.312
      -0.525         4.65      909.182
      -0.525          4.8      980.764
      -0.525         4.95       1030.6
      -0.525          5.1      983.664
      -0.525         5.25      1001.24
      -0.525          5.4      1007.22
      -0.525         5.55      1000.16
      -0.525          5.7      987.288
      -0.525         5.85      1011.75
      -0.525            6      996.168
      -0.525         6.15       999.43
      -0.525          6.3      972.428
      -0.525         6.45      1000.88
      -0.525          6.6      999.793
      -0.525         6.75      989.282
      -0.525          6.9      987.651
      -0.525         7.05      1018.82
      -0.525          7.2      993.631
      -0.525         7.35      971.522

      -0.375         -7.5      983.374
      -0.375        -7.35      991.493
      -0.375         -7.2      1015.34
      -0.375        -7.05      995.806
      -0.375         -6.9      1014.83
      -0.375        -6.75      1020.42
      -0.375         -6.6      996.567
      -0.375        -6.45      986.672
      -0.375         -6.3      1005.95
      -0.375        -6.15      1009.25
      -0.375           -6      984.135
      -0.375        -5.85      1016.86
      -0.375         -5.7      995.045
      -0.375        -5.55      991.746
      -0.375         -5.4      993.015
      -0.375        -5.25      984.389
      -0.375         -5.1      996.821
      -0.375        -4.95      1000.37
      -0.375         -4.8      939.736
      -0.375        -4.65      859.818
      -0.375         -4.5      741.082
      -0.375        -4.35      498.283
      -0.375         -4.2      344.536
      -0.375        -4.05      263.603
      -0.375         -3.9      224.025
      -0.375        -3.75      149.688
      -0.375         -3.6      73.3217
      -0.375        -3.45      25.6246
      -0.375         -3.3        6.089
      -0.375        -3.15      1.52225
      -0.375           -3     0.253708
      -0.375        -2.85            0
      -0.375         -2.7            0
      -0.375        -2.55            0
      -0.375         -2.4            0
      -0.375        -2.25            0
      -0.375         -2.1            0
      -0.375        -1.95            0
      -0.375         -1.8            0
      -0.375        -1.65            0
      -0.375         -1.5            0
      -0.375        -1.35            0
      -0.375         -1.2     0.253708
      -0.375        -1.05            0
      -0.375         -0.9            0
      -0.375        -0.75            0
      -0.375         -0.6            0
      -0.375        -0.45            0
      -0.375         -0.3            0
      -0.375        -0.15            0
      -0.375 -1.78814e-07     0.253708
      -0.375         0.15     0.253708
      -0.375          0.3            0
      -0.375         0.45            0
      -0.375          0.6            0
      -0.375         0.75            0
      -0.375          0.9            0
      -0.375         1.05     0.253708
      -0.375          1.2     0.507417
      -0.375         1.35            0
      -0.375          1.5     0.253708
      -0.375         1.65            0
      -0.375          1.8            0
      -0.375         1.95     0.253708
      -0.375          2.1            0
      -0.375         2.25            0
      -0.375          2.4            0
      -0.375         2.55            0
      -0.375          2.7            0
      -0.375         2.85     0.253708
      -0.375            3     0.253708
      -0.375         3.15      4.31304
      -0.375          3.3      18.7744
      -0.375         3.45      63.6808
      -0.375          3.6      141.823
      -0.375         3.75      210.578
      -0.375          3.9      264.364
      -0.375         4.05      352.655
      -0.375          4.2      497.269
      -0.375         4.35      726.621
      -0.375          4.5      862.101
      -0.375         4.65      947.347
      -0.375          4.8      969.927
      -0.375         4.95      990.224
      -0.375          5.1      1014.07
      -0.375         5.25       974.24
      -0.375          5.4      1022.45
      -0.375         5.55      998.596
      -0.375          5.7      986.672
      -0.375         5.85      989.463
      -0.375            6      1015.59
      -0.375         6.15      987.941
      -0.375          6.3          992
      -0.375         6.45       994.03
      -0.375          6.6      1018.39
      -0.375         6.75      993.522
      -0.375          6.9      985.657
      -0.375         7.05      1002.66
      -0.375          7.2      1002.91
      -0.375         7.35      977.285

      -0.225         -7.5      988.617
      -0.225        -7.35       989.04
      -0.225         -7.2      1005.53
      -0.225        -7.05      1011.87
      -0.225         -6.9      997.074
      -0.225        -6.75      1022.45
      -0.225         -6.6      1000.88
      -0.225        -6.45       1021.6
      -0.225         -6.3      1015.68
      -0.225        -6.15      978.469
      -0.225           -6      981.852
      -0.225        -5.85      1009.34
      -0.225         -5.7      1022.87
      -0.225        -5.55      986.926
      -0.225         -5.4      1005.11
      -0.225        -5.25       997.92
      -0.225         -5.1      999.611
      -0.225        -4.95      965.361
      -0.225         -4.8      915.042
      -0.225        -4.65      860.072
      -0.225         -4.5       705.31
      -0.225        -4.35      515.451
      -0.225         -4.2      348.849
      -0.225        -4.05      245.252
      -0.225         -3.9      195.356
      -0.225        -3.75      153.071
      -0.225         -3.6      75.2668
      -0.225        -3.45      23.6795
      -0.225         -3.3      4.65132
      -0.225        -3.15     0.845695
      -0.225           -3            0
      -0.225        -2.85            0
      -0.225         -2.7            0
      -0.225        -2.55            0
      -0.225         -2.4            0
      -0.225        -2.25            0
      -0.225         -2.1            0
      -0.225        -1.95            0
      -0.225         -1.8            0
      -0.225        -1.65            0
      -0.225         -1.5            0
      -0.225        -1.35            0
      -0.225         -1.2            0
      -0.225        -1.05            0
      -0.225         -0.9            0
      -0.225        -0.75            0
      -0.225         -0.6     0.422847
      -0.225        -0.45            0
      -0.225         -0.3            0
      -0.225        -0.15            0
      -0.225 -1.78814e-07            0
      -0.225         0.15            0
      -0.225          0.3            0
      -0.225         0.45            0
      -0.225          0.6     0.422847
      -0.225         0.75            0
      -0.225          0.9            0
      -0.225         1.05            0
      -0.225          1.2            0
      -0.225         1.35            0
      -0.225          1.5            0
      -0.225         1.65            0
      -0.225          1.8            0
      -0.225         1.95            0
      -0.225          2.1     0.422847
      -0.225         2.25            0
      -0.225          2.4            0
      -0.225         2.55            0
      -0.225          2.7            0
      -0.225         2.85     0.845695
      -0.225            3      1.26854
      -0.225         3.15      3.38278
      -0.225          3.3      17.3367
      -0.225         3.45      58.7758
      -0.225          3.6      140.808
      -0.225         3.75      219.458
      -0.225          3.9      257.937
      -0.225         4.05      320.518
      -0.225          4.2      498.537
      -0.225         4.35      716.304
      -0.225          4.5      877.831
      -0.225         4.65      924.767
      -0.225          4.8      959.441
      -0.225         4.95       986.08
      -0.225          5.1      970.012
      -0.225         5.25      1005.53
      -0.225          5.4      1024.56
      -0.225         5.55       1006.8
      -0.225          5.7      982.275
      -0.225         5.85      1018.22
      -0.225            6      978.469
      -0.225         6.15      1027.52
      -0.225          6.3      986.503
      -0.225         6.45      996.651
      -0.225          6.6      1007.22
      -0.225         6.75       997.92
      -0.225          6.9      1016.53
      -0.225         7.05      997.497
      -0.225          7.2      1044.43
      -0.225         7.35      1016.53

       0.075         -7.5      932.379
       0.075        -7.35      1064.31
       0.075         -7.2      943.795
       0.075        -7.05      978.046
       0.075         -6.9       931.11
       0.075        -6.75      993.269
       0.075         -6.6      938.721
       0.075        -6.45      975.509
       0.075         -6.3      1000.88
       0.075        -6.15       1036.4
       0.075           -6      976.778
       0.075        -5.85      998.343
       0.075         -5.7      989.463
       0.075        -5.55      1028.79
       0.075         -5.4      1030.06
       0.075        -5.25      1021.18
       0.075         -5.1      933.647
       0.075        -4.95      1052.89
       0.075         -4.8      919.693
       0.075        -4.65      953.944
       0.075         -4.5       748.44
       0.075        -4.35      484.583
       0.075         -4.2      342.506
       0.075        -4.05      290.496
       0.075         -3.9      216.921
       0.075        -3.75      129.391
       0.075         -3.6      65.9642
       0.075        -3.45      21.5652
       0.075         -3.3      3.80563
       0.075        -3.15            0
       0.075           -3            0
       0.075        -2.85            0
       0.075         -2.7            0
       0.075        -2.55            0
       0.075         -2.4            0
       0.075        -2.25            0
       0.075         -2.1            0
       0.075        -1.95            0
       0.075         -1.8            0
       0.075        -1.65            0
       0.075         -1.5            0
       0.075        -1.35            0
       0.075         -1.2            0
       0.075        -1.05            0
       0.075         -0.9            0
       0.075        -0.75            0
       0.075         -0.6            0
       0.075        -0.45            0
       0.075         -0.3            0
       0.075        -0.15            0
       0.075 -1.78814e-07            0
       0.075         0.15            0
       0.075          0.3            0
       0.075         0.45            0
       0.075          0.6            0
       0.075         0.75            0
       0.075          0.9            0
       0.075         1.05            0
       0.075          1.2            0
       0.075         1.35            0
       0.075          1.5            0
       0.075         1.65            0
       0.075          1.8            0
       0.075         1.95            0
       0.075          2.1            0
       0.075         2.25            0
       0.075          2.4            0
       0.075         2.55            0
       0.075          2.7            0
       0.075         2.85            0
       0.075            3      2.53708
       0.075         3.15      1.26854
       0.075          3.3      27.9079
       0.075         3.45      64.6957
       0.075          3.6      147.151
       0.075         3.75      220.726
       0.075          3.9      253.708
       0.075         4.05      342.506
       0.075          4.2      549.279
       0.075         4.35      749.708
       0.075          4.5      895.591
       0.075         4.65       948.87
       0.075          4.8      1037.67
       0.075         4.95      1013.57
       0.075          5.1      999.611
       0.075         5.25      994.537
       0.075          5.4      970.435
       0.075         5.55       974.24
       0.075          5.7      1049.08
       0.075         5.85      997.074
       0.075            6      1021.18
       0.075         6.15       1016.1
       0.075          6.3      1019.91
       0.075         6.45      946.333
       0.075          6.6      961.555
       0.075         6.75      1032.59
       0.075          6.9      1004.69
       0.075         7.05      955.212
       0.075          7.2      962.824
       0.075         7.35      962.824

       0.225         -7.5      988.617
       0.225        -7.35       989.04
       0.225         -7.2      1005.53
       0.225        -7.05      1011.87
       0.225         -6.9      997.074
       0.225        -6.75      1022.45
       0.225         -6.6      1000.88
       0.225        -6.45       1021.6
       0.225         -6.3      1015.68
       0.225        -6.15      978.469
       0.225           -6      981.852
       0.225        -5.85      1009.34
       0.225         -5.7      1022.87
       0.225        -5.55      986.926
       0.225         -5.4      1005.11
       0.225        -5.25       997.92
       0.225         -5.1      999.611
       0.225        -4.95      965.361
       0.225         -4.8      915.042
       0.225        -4.65      860.072
       0.225         -4.5       705.31
       0.225        -4.35      515.451
       0.225         -4.2      348.849
       0.225        -4.05      245.252
       0.225         -3.9      195.356
       0.225        -3.75      153.071
       0.225         -3.6      75.2668
       0.225        -3.45      23.6795
       0.225         -3.3      4.65132
       0.225        -3.15     0.845695
       0.225           -3            0
       0.225        -2.85            0
       0.225         -2.7            0
       0.225        -2.55            0
       0.225         -2.4            0
       0.225        -2.25            0
       0.225         -2.1            0
       0.225        -1.95            0
       0.225         -1.8            0
       0.225        -1.65            0
       0.225         -1.5            0
       0.225        -1.35            0
       0.225         -1.2            0
       0.225        -1.05            0
       0.225         -0.9            0
       0.225        -0.75            0
       0.225         -0.6     0.422847
       0.225        -0.45            0
       0.225         -0.3            0
       0.225        -0.15            0
       0.225 -1.78814e-07            0
       0.225         0.15            0
       0.225          0.3            0
       0.225         0.45            0
       0.225          0.6     0.422847
       0.225         0.75            0
       0.225          0.9            0
       0.225         1.05            0
       0.225          1.2            0
       0.225         1.35            0
       0.225          1.5            0
       0.225         1.65            0
       0.225          1.8            0
       0.225         1.95            0
       0.225          2.1     0.422847
       0.225         2.25            0
       0.225          2.4            0
       0.225         2.55            0
       0.225          2.7            0
       0.225         2.85     0.845695
       0.225            3      1.26854
       0.225         3.15      3.38278
       0.225          3.3      17.3367
       0.225         3.45      58.7758
       0.225          3.6      140.808
       0.225         3.75      219.458
       0.225          3.9      257.937
       0.225         4.05      320.518
       0.225          4.2      498.537
       0.225         4.35      716.304
       0.225          4.5      877.831
       0.225         4.65      924.767
       0.225          4.8      959.441
       0.225         4.95       986.08
       0.225          5.1      970.012
       0.225         5.25      1005.53
       0.225          5.4      1024.56
       0.225         5.55       1006.8
       0.225          5.7      982.275
       0.225         5.85      1018.22
       0.225            6      978.469
       0.225         6.15      1027.52
       0.225          6.3      986.503
       0.225         6.45      996.651
       0.225          6.6      1007.22
       0.225         6.75       997.92
       0.225          6.9      1016.53
       0.225         7.05      997.497
       0.225          7.2      1044.43
       0.225         7.35      1016.53

       0.375         -7.5      983.374
       0.375        -7.35      991.493
       0.375         -7.2      1015.34
       0.375        -7.05      995.806
       0.375         -6.9      1014.83
       0.375        -6.75      1020.42
       0.375         -6.6      996.567
       0.375        -6.45      986.672
       0.375         -6.3      1005.95
       0.375        -6.15      1009.25
       0.375           -6      984.135
       0.375        -5.85      1016.86
       0.375         -5.7      995.045
       0.375        -5.55      991.746
       0.375         -5.4      993.015
       0.375        -5.25      984.389
       0.375         -5.1      996.821
       0.375        -4.95      1000.37
       0.375         -4.8      939.736
       0.375        -4.65      859.818
       0.375         -4.5      741.082
       0.375        -4.35      498.283
       0.375         -4.2      344.536
       0.375        -4.05      263.603
       0.375         -3.9      224.025
       0.375        -3.75      149.688
       0.375         -3.6      73.3217
       0.375        -3.45      25.6246
       0.375         -3.3        6.089
       0.375        -3.15      1.52225
       0.375           -3     0.253708
       0.375        -2.85            0
       0.375         -2.7            0
       0.375        -2.55            0
       0.375         -2.4            0
       0.375        -2.25            0
       0.375         -2.1            0
       0.375        -1.95            0
       0.375         -1.8            0
       0.375        -1.65            0
       0.375         -1.5            0
       0.375        -1.35            0
       0.375         -1.2     0.253708
       0.375        -1.05            0
       0.375         -0.9            0
       0.375        -0.75            0
       0.375         -0.6            0
       0.375        -0.45            0
       0.375         -0.3            0
       0.375        -0.15            0
       0.375 -1.78814e-07     0.253708
       0.375         0.15     0.253708
       0.375          0.3            0
       0.375         0.45            0
       0.375          0.6            0
       0.375         0.75            0
       0.375          0.9            0
       0.375         1.05     0.253708
       0.375          1.2     0.507417
       0.375         1.35            0
       0.375          1.5     0.253708
       0.375         1.65            0
       0.375          1.8            0
       0.375         1.95     0.253708
       0.375          2.1            0
       0.375         2.25            0
       0.375          2.4            0
       0.375         2.55            0
       0.375          2.7            0
       0.375         2.85     0.253708
       0.375            3     0.253708
       0.375         3.15      4.31304
       0.375          3.3      18.7744
       0.375         3.45      63.6808
       0.375          3.6      141.823
       0.375         3.75      210.578
       0.375          3.9      264.364
       0.375         4.05      352.655
       0.375          4.2      497.269
       0.375         4.35      726.621
       0.375          4.5      862.101
       0.375         4.65      947.347
       0.375          4.8      969.927
       0.375         4.95      990.224
       0.375          5.1      1014.07
       0.375         5.25       974.24
       0.375          5.4      1022.45
       0.375         5.55      998.596
       0.375          5.7      986.672
       0.375         5.85      989.463
       0.375            6      1015.59
       0.375         6.15      987.941
       0.375          6.3          992
       0.375         6.45       994.03
       0.375          6.6      1018.39
       0.375         6.75      993.522
       0.375          6.9      985.657
       0.375         7.05      1002.66
       0.375          7.2      1002.91
       0.375         7.35      977.285

       0.525         -7.5      1004.32
       0.525        -7.35      996.531
       0.525         -7.2      976.415
       0.525        -7.05      1009.03
       0.525         -6.9       978.59
       0.525        -6.75      998.162
       0.525         -6.6      971.885
       0.525        -6.45       1003.6
       0.525         -6.3      980.221
       0.525        -6.15      994.175
       0.525           -6      998.705
       0.525        -5.85      994.718
       0.525         -5.7      1014.83
       0.525        -5.55       987.47
       0.525         -5.4      1014.11
       0.525        -5.25      991.094
       0.525         -5.1      1002.51
       0.525        -4.95      990.188
       0.525         -4.8       926.58
       0.525        -4.65      874.026
       0.525         -4.5      713.646
       0.525        -4.35      483.496
       0.525         -4.2      335.439
       0.525        -4.05      263.313
       0.525         -3.9      222.176
       0.525        -3.75      156.756
       0.525         -3.6      73.7567
       0.525        -3.45      27.3643
       0.525         -3.3      4.89295
       0.525        -3.15     0.543661
       0.525           -3            0
       0.525        -2.85            0
       0.525         -2.7            0
       0.525        -2.55            0
       0.525         -2.4            0
       0.525        -2.25            0
       0.525         -2.1            0
       0.525        -1.95            0
       0.525         -1.8            0
       0.525        -1.65            0
       0.525         -1.5            0
       0.525        -1.35            0
       0.525         -1.2            0
       0.525        -1.05            0
       0.525         -0.9      0.18122
       0.525        -0.75      0.18122
       0.525         -0.6     0.362441
       0.525        -0.45     0.906102
       0.525         -0.3      1.63098
       0.525        -0.15      1.63098
       0.525 -1.78814e-07      2.53708
       0.525         0.15       1.8122
       0.525          0.3      1.26854
[truncated: 726,631 more chars]
