# Supplementary material for: Free energies of membrane stalk formation from a lipidomics perspective
Source: Nat Commun. 2021 Nov 15;12:6594. doi: 10.1038/s41467-021-26924-2 (PMC8593120; doi:10.1038/s41467-021-26924-2)
Supplement: Supplementary file 4 — Source Data [file 41467_2021_26924_MOESM4_ESM.zip › SI_data/Fig6/README]

The columns in the density files in densities-POPC_DPSM_60_40, densities-POPC_DIPC_60_40,
and source_data_for_lipid_enrichment are as follows:

r z density

r:       radial distance from the stalk center
z:       membrane normal, relative to the stalk center
density: average mass density, computed from the final umbrella window restrained to xi[ch] = 1


The average densities inside the stalk and in the flat membrane were
computed within a bash script, as follows:

##### BEGIN OF SCRIPT ##########

radiallyWeightedAverage(){
    # average of density column 3, weighted by radius r in column 1
    awk  '{w=$1; val=$3;   W += w; sum += w*val} END{print sum/W}'
}

#
# densities in the stalk, average within -1 < z < 1 and r < 1
#
D=1
R=1
densPOPC_S=$(egrep -v '#|@|&' $d2/dens_POPC.xvg | \
             awk -v D=$D -v R=$R '{if (($2>(-D)) && ($2<(D)) && ($1<R)) {print} }' | \
             radiallyWeightedAverage)

densL_S=$(egrep -v '#|@|&' $d2/dens_${L}.xvg | \
                awk -v D=$D -v R=$R '{if (($2>(-D)) && ($2<(D)) && ($1<R)) {print} }' | \
                radiallyWeightedAverage)

#
# densities in the flat membrane, average within 1 < |z| < 3.5 and 2 < r < 3
#
Di=1
Do=3.5
Ri=2
Ro=3
densPOPC_M=$(egrep -v '#|@|&' $d2/dens_POPC.xvg | \
             awk -v Di=$Di -v Do=$Do -v Ri=$Ri -v Ro=$Ro \
                     '{zabs=sqrt($2^2); if ((zabs > Di && zabs < Do) && ($1 > Ri && $1 < Ro)) {print} }' | \
                  radiallyWeightedAverage)

densL_M=$(egrep -v '#|@|&' $d2/dens_${L}.xvg | \
                 awk -v Di=$Di -v Do=$Do -v Ri=$Ri -v Ro=$Ro \
                     '{zabs=sqrt($2^2); if ((zabs > Di && zabs < Do) && ($1 > Ri && $1 < Ro)) {print} }' | \
                  radiallyWeightedAverage)

##### END OF SCRIPT ##########
