# Supplementary material for: Free energies of membrane stalk formation from a lipidomics perspective
Source: Nat Commun. 2021 Nov 15;12:6594. doi: 10.1038/s41467-021-26924-2 (PMC8593120; doi:10.1038/s41467-021-26924-2)
Supplement: Supplementary file 4 — Source Data [file 41467_2021_26924_MOESM4_ESM.zip › SI_data/Fig6/densities-POPC_DIPC_60_40/dens_Tails_sym.xvg]

     -14.925         -7.5            0
     -14.925        -7.35            0
     -14.925         -7.2            0
     -14.925        -7.05            0
     -14.925         -6.9            0
     -14.925        -6.75            0
     -14.925         -6.6            0
     -14.925        -6.45            0
     -14.925         -6.3            0
     -14.925        -6.15            0
     -14.925           -6            0
     -14.925        -5.85            0
     -14.925         -5.7            0
     -14.925        -5.55            0
     -14.925         -5.4            0
     -14.925        -5.25            0
     -14.925         -5.1            0
     -14.925        -4.95            0
     -14.925         -4.8            0
     -14.925        -4.65            0
     -14.925         -4.5            0
     -14.925        -4.35            0
     -14.925         -4.2            0
     -14.925        -4.05            0
     -14.925         -3.9            0
     -14.925        -3.75            0
     -14.925         -3.6            0
     -14.925        -3.45            0
     -14.925         -3.3            0
     -14.925        -3.15            0
     -14.925           -3            0
     -14.925        -2.85            0
     -14.925         -2.7            0
     -14.925        -2.55            0
     -14.925         -2.4            0
     -14.925        -2.25            0
     -14.925         -2.1            0
     -14.925        -1.95            0
     -14.925         -1.8            0
     -14.925        -1.65            0
     -14.925         -1.5            0
     -14.925        -1.35            0
     -14.925         -1.2            0
     -14.925        -1.05            0
     -14.925         -0.9            0
     -14.925        -0.75            0
     -14.925         -0.6            0
     -14.925        -0.45            0
     -14.925         -0.3            0
     -14.925        -0.15            0
     -14.925 -1.78814e-07            0
     -14.925         0.15            0
     -14.925          0.3            0
     -14.925         0.45            0
     -14.925          0.6            0
     -14.925         0.75            0
     -14.925          0.9            0
     -14.925         1.05            0
     -14.925          1.2            0
     -14.925         1.35            0
     -14.925          1.5            0
     -14.925         1.65            0
     -14.925          1.8            0
     -14.925         1.95            0
     -14.925          2.1            0
     -14.925         2.25            0
     -14.925          2.4            0
     -14.925         2.55            0
     -14.925          2.7            0
     -14.925         2.85            0
     -14.925            3            0
     -14.925         3.15            0
     -14.925          3.3            0
     -14.925         3.45            0
     -14.925          3.6            0
     -14.925         3.75            0
     -14.925          3.9            0
     -14.925         4.05            0
     -14.925          4.2            0
     -14.925         4.35            0
     -14.925          4.5            0
     -14.925         4.65            0
     -14.925          4.8            0
     -14.925         4.95            0
     -14.925          5.1            0
     -14.925         5.25            0
     -14.925          5.4            0
     -14.925         5.55            0
     -14.925          5.7            0
     -14.925         5.85            0
     -14.925            6            0
     -14.925         6.15            0
     -14.925          6.3            0
     -14.925         6.45            0
     -14.925          6.6            0
     -14.925         6.75            0
     -14.925          6.9            0
     -14.925         7.05            0
     -14.925          7.2            0
     -14.925         7.35            0

     -14.775         -7.5            0
     -14.775        -7.35            0
     -14.775         -7.2            0
     -14.775        -7.05            0
     -14.775         -6.9            0
     -14.775        -6.75            0
     -14.775         -6.6            0
     -14.775        -6.45            0
     -14.775         -6.3            0
     -14.775        -6.15            0
     -14.775           -6            0
     -14.775        -5.85            0
     -14.775         -5.7            0
     -14.775        -5.55            0
     -14.775         -5.4            0
     -14.775        -5.25            0
     -14.775         -5.1            0
     -14.775        -4.95            0
     -14.775         -4.8            0
     -14.775        -4.65            0
     -14.775         -4.5            0
     -14.775        -4.35            0
     -14.775         -4.2            0
     -14.775        -4.05            0
     -14.775         -3.9            0
     -14.775        -3.75            0
     -14.775         -3.6            0
     -14.775        -3.45            0
     -14.775         -3.3            0
     -14.775        -3.15            0
     -14.775           -3            0
     -14.775        -2.85            0
     -14.775         -2.7            0
     -14.775        -2.55            0
     -14.775         -2.4            0
     -14.775        -2.25            0
     -14.775         -2.1            0
     -14.775        -1.95            0
     -14.775         -1.8            0
     -14.775        -1.65            0
     -14.775         -1.5            0
     -14.775        -1.35            0
     -14.775         -1.2            0
     -14.775        -1.05            0
     -14.775         -0.9            0
     -14.775        -0.75            0
     -14.775         -0.6            0
     -14.775        -0.45            0
     -14.775         -0.3            0
     -14.775        -0.15            0
     -14.775 -1.78814e-07            0
     -14.775         0.15            0
     -14.775          0.3            0
     -14.775         0.45            0
     -14.775          0.6            0
     -14.775         0.75            0
     -14.775          0.9            0
     -14.775         1.05            0
     -14.775          1.2            0
     -14.775         1.35            0
     -14.775          1.5            0
     -14.775         1.65            0
     -14.775          1.8            0
     -14.775         1.95            0
     -14.775          2.1            0
     -14.775         2.25            0
     -14.775          2.4            0
     -14.775         2.55            0
     -14.775          2.7            0
     -14.775         2.85            0
     -14.775            3            0
     -14.775         3.15            0
     -14.775          3.3            0
     -14.775         3.45            0
     -14.775          3.6            0
     -14.775         3.75            0
     -14.775          3.9            0
     -14.775         4.05            0
     -14.775          4.2            0
     -14.775         4.35            0
     -14.775          4.5            0
     -14.775         4.65            0
     -14.775          4.8            0
     -14.775         4.95            0
     -14.775          5.1            0
     -14.775         5.25            0
     -14.775          5.4            0
     -14.775         5.55            0
     -14.775          5.7            0
     -14.775         5.85            0
     -14.775            6            0
     -14.775         6.15            0
     -14.775          6.3            0
     -14.775         6.45            0
     -14.775          6.6            0
     -14.775         6.75            0
     -14.775          6.9            0
     -14.775         7.05            0
     -14.775          7.2            0
     -14.775         7.35            0

     -14.625         -7.5            0
     -14.625        -7.35            0
     -14.625         -7.2            0
     -14.625        -7.05            0
     -14.625         -6.9            0
     -14.625        -6.75            0
     -14.625         -6.6            0
     -14.625        -6.45            0
     -14.625         -6.3            0
     -14.625        -6.15            0
     -14.625           -6            0
     -14.625        -5.85            0
     -14.625         -5.7            0
     -14.625        -5.55            0
     -14.625         -5.4            0
     -14.625        -5.25            0
     -14.625         -5.1            0
     -14.625        -4.95            0
     -14.625         -4.8            0
     -14.625        -4.65            0
     -14.625         -4.5            0
     -14.625        -4.35            0
     -14.625         -4.2            0
     -14.625        -4.05            0
     -14.625         -3.9            0
     -14.625        -3.75            0
     -14.625         -3.6            0
     -14.625        -3.45            0
     -14.625         -3.3            0
     -14.625        -3.15            0
     -14.625           -3            0
     -14.625        -2.85            0
     -14.625         -2.7            0
     -14.625        -2.55            0
     -14.625         -2.4            0
     -14.625        -2.25            0
     -14.625         -2.1            0
     -14.625        -1.95            0
     -14.625         -1.8            0
     -14.625        -1.65            0
     -14.625         -1.5            0
     -14.625        -1.35            0
     -14.625         -1.2            0
     -14.625        -1.05            0
     -14.625         -0.9            0
     -14.625        -0.75            0
     -14.625         -0.6            0
     -14.625        -0.45            0
     -14.625         -0.3            0
     -14.625        -0.15            0
     -14.625 -1.78814e-07            0
     -14.625         0.15            0
     -14.625          0.3            0
     -14.625         0.45            0
     -14.625          0.6            0
     -14.625         0.75            0
     -14.625          0.9            0
     -14.625         1.05            0
     -14.625          1.2            0
     -14.625         1.35            0
     -14.625          1.5            0
     -14.625         1.65            0
     -14.625          1.8            0
     -14.625         1.95            0
     -14.625          2.1            0
     -14.625         2.25            0
     -14.625          2.4            0
     -14.625         2.55            0
     -14.625          2.7            0
     -14.625         2.85            0
     -14.625            3            0
     -14.625         3.15            0
     -14.625          3.3            0
     -14.625         3.45            0
     -14.625          3.6            0
     -14.625         3.75            0
     -14.625          3.9            0
     -14.625         4.05            0
     -14.625          4.2            0
     -14.625         4.35            0
     -14.625          4.5            0
     -14.625         4.65            0
     -14.625          4.8            0
     -14.625         4.95            0
     -14.625          5.1            0
     -14.625         5.25            0
     -14.625          5.4            0
     -14.625         5.55            0
     -14.625          5.7            0
     -14.625         5.85            0
     -14.625            6            0
     -14.625         6.15            0
     -14.625          6.3            0
     -14.625         6.45            0
     -14.625          6.6            0
     -14.625         6.75            0
     -14.625          6.9            0
     -14.625         7.05            0
     -14.625          7.2            0
     -14.625         7.35            0

     -14.475         -7.5            0
     -14.475        -7.35            0
     -14.475         -7.2            0
     -14.475        -7.05            0
     -14.475         -6.9            0
     -14.475        -6.75            0
     -14.475         -6.6            0
     -14.475        -6.45            0
     -14.475         -6.3            0
     -14.475        -6.15            0
     -14.475           -6            0
     -14.475        -5.85            0
     -14.475         -5.7            0
     -14.475        -5.55            0
     -14.475         -5.4            0
     -14.475        -5.25            0
     -14.475         -5.1            0
     -14.475        -4.95            0
     -14.475         -4.8            0
     -14.475        -4.65            0
     -14.475         -4.5            0
     -14.475        -4.35            0
     -14.475         -4.2            0
     -14.475        -4.05            0
     -14.475         -3.9            0
     -14.475        -3.75            0
     -14.475         -3.6            0
     -14.475        -3.45            0
     -14.475         -3.3            0
     -14.475        -3.15            0
     -14.475           -3            0
     -14.475        -2.85            0
     -14.475         -2.7            0
     -14.475        -2.55            0
     -14.475         -2.4            0
     -14.475        -2.25            0
     -14.475         -2.1            0
     -14.475        -1.95            0
     -14.475         -1.8            0
     -14.475        -1.65            0
     -14.475         -1.5            0
     -14.475        -1.35            0
     -14.475         -1.2            0
     -14.475        -1.05            0
     -14.475         -0.9            0
     -14.475        -0.75            0
     -14.475         -0.6            0
     -14.475        -0.45            0
     -14.475         -0.3            0
     -14.475        -0.15            0
     -14.475 -1.78814e-07            0
     -14.475         0.15            0
     -14.475          0.3            0
     -14.475         0.45            0
     -14.475          0.6            0
     -14.475         0.75            0
     -14.475          0.9            0
     -14.475         1.05            0
     -14.475          1.2            0
     -14.475         1.35            0
     -14.475          1.5            0
     -14.475         1.65            0
     -14.475          1.8            0
     -14.475         1.95            0
     -14.475          2.1            0
     -14.475         2.25            0
     -14.475          2.4            0
     -14.475         2.55            0
     -14.475          2.7            0
     -14.475         2.85            0
     -14.475            3            0
     -14.475         3.15            0
     -14.475          3.3            0
     -14.475         3.45            0
     -14.475          3.6            0
     -14.475         3.75            0
     -14.475          3.9            0
     -14.475         4.05            0
     -14.475          4.2            0
     -14.475         4.35            0
     -14.475          4.5            0
     -14.475         4.65            0
     -14.475          4.8            0
     -14.475         4.95            0
     -14.475          5.1            0
     -14.475         5.25            0
     -14.475          5.4            0
     -14.475         5.55            0
     -14.475          5.7            0
     -14.475         5.85            0
     -14.475            6            0
     -14.475         6.15            0
     -14.475          6.3            0
     -14.475         6.45            0
     -14.475          6.6            0
     -14.475         6.75            0
     -14.475          6.9            0
     -14.475         7.05            0
     -14.475          7.2            0
     -14.475         7.35            0

     -14.325         -7.5            0
     -14.325        -7.35            0
     -14.325         -7.2            0
     -14.325        -7.05            0
     -14.325         -6.9            0
     -14.325        -6.75            0
     -14.325         -6.6            0
     -14.325        -6.45            0
     -14.325         -6.3            0
     -14.325        -6.15            0
     -14.325           -6            0
     -14.325        -5.85            0
     -14.325         -5.7            0
     -14.325        -5.55            0
     -14.325         -5.4            0
     -14.325        -5.25            0
     -14.325         -5.1            0
     -14.325        -4.95            0
     -14.325         -4.8            0
     -14.325        -4.65            0
     -14.325         -4.5            0
     -14.325        -4.35            0
     -14.325         -4.2            0
     -14.325        -4.05            0
     -14.325         -3.9            0
     -14.325        -3.75            0
     -14.325         -3.6            0
     -14.325        -3.45            0
     -14.325         -3.3            0
     -14.325        -3.15            0
     -14.325           -3            0
     -14.325        -2.85            0
     -14.325         -2.7            0
     -14.325        -2.55            0
     -14.325         -2.4            0
     -14.325        -2.25            0
     -14.325         -2.1            0
     -14.325        -1.95            0
     -14.325         -1.8            0
     -14.325        -1.65            0
     -14.325         -1.5            0
     -14.325        -1.35            0
     -14.325         -1.2            0
     -14.325        -1.05            0
     -14.325         -0.9            0
     -14.325        -0.75            0
     -14.325         -0.6            0
     -14.325        -0.45            0
     -14.325         -0.3            0
     -14.325        -0.15            0
     -14.325 -1.78814e-07            0
     -14.325         0.15            0
     -14.325          0.3            0
     -14.325         0.45            0
     -14.325          0.6            0
     -14.325         0.75            0
     -14.325          0.9            0
     -14.325         1.05            0
     -14.325          1.2            0
     -14.325         1.35            0
     -14.325          1.5            0
     -14.325         1.65            0
     -14.325          1.8            0
     -14.325         1.95            0
     -14.325          2.1            0
     -14.325         2.25            0
     -14.325          2.4            0
     -14.325         2.55            0
     -14.325          2.7            0
     -14.325         2.85            0
     -14.325            3            0
     -14.325         3.15            0
     -14.325          3.3            0
     -14.325         3.45            0
     -14.325          3.6            0
     -14.325         3.75            0
     -14.325          3.9            0
     -14.325         4.05            0
     -14.325          4.2            0
     -14.325         4.35            0
     -14.325          4.5            0
     -14.325         4.65            0
     -14.325          4.8            0
     -14.325         4.95            0
     -14.325          5.1            0
     -14.325         5.25            0
     -14.325          5.4            0
     -14.325         5.55            0
     -14.325          5.7            0
     -14.325         5.85            0
     -14.325            6            0
     -14.325         6.15            0
     -14.325          6.3            0
     -14.325         6.45            0
     -14.325          6.6            0
     -14.325         6.75            0
     -14.325          6.9            0
     -14.325         7.05            0
     -14.325          7.2            0
     -14.325         7.35            0

     -14.175         -7.5            0
     -14.175        -7.35            0
     -14.175         -7.2            0
     -14.175        -7.05            0
     -14.175         -6.9            0
     -14.175        -6.75            0
     -14.175         -6.6            0
     -14.175        -6.45            0
     -14.175         -6.3            0
     -14.175        -6.15            0
     -14.175           -6            0
     -14.175        -5.85            0
     -14.175         -5.7            0
     -14.175        -5.55            0
     -14.175         -5.4            0
     -14.175        -5.25            0
     -14.175         -5.1            0
     -14.175        -4.95            0
     -14.175         -4.8            0
     -14.175        -4.65            0
     -14.175         -4.5            0
     -14.175        -4.35            0
     -14.175         -4.2            0
     -14.175        -4.05            0
     -14.175         -3.9            0
     -14.175        -3.75            0
     -14.175         -3.6            0
     -14.175        -3.45            0
     -14.175         -3.3            0
     -14.175        -3.15            0
     -14.175           -3            0
     -14.175        -2.85            0
     -14.175         -2.7            0
     -14.175        -2.55            0
     -14.175         -2.4            0
     -14.175        -2.25            0
     -14.175         -2.1            0
     -14.175        -1.95            0
     -14.175         -1.8            0
     -14.175        -1.65            0
     -14.175         -1.5            0
     -14.175        -1.35            0
     -14.175         -1.2            0
     -14.175        -1.05            0
     -14.175         -0.9            0
     -14.175        -0.75            0
     -14.175         -0.6            0
     -14.175        -0.45            0
     -14.175         -0.3            0
     -14.175        -0.15            0
     -14.175 -1.78814e-07            0
     -14.175         0.15            0
     -14.175          0.3            0
     -14.175         0.45            0
     -14.175          0.6            0
     -14.175         0.75            0
     -14.175          0.9            0
     -14.175         1.05            0
     -14.175          1.2            0
     -14.175         1.35            0
     -14.175          1.5            0
     -14.175         1.65            0
     -14.175          1.8            0
     -14.175         1.95            0
     -14.175          2.1            0
     -14.175         2.25            0
     -14.175          2.4            0
     -14.175         2.55            0
     -14.175          2.7            0
     -14.175         2.85            0
     -14.175            3            0
     -14.175         3.15            0
     -14.175          3.3            0
     -14.175         3.45            0
     -14.175          3.6            0
     -14.175         3.75            0
     -14.175          3.9            0
     -14.175         4.05            0
     -14.175          4.2            0
     -14.175         4.35            0
     -14.175          4.5            0
     -14.175         4.65            0
     -14.175          4.8            0
     -14.175         4.95            0
     -14.175          5.1            0
     -14.175         5.25            0
     -14.175          5.4            0
     -14.175         5.55            0
     -14.175          5.7            0
     -14.175         5.85            0
     -14.175            6            0
     -14.175         6.15            0
     -14.175          6.3            0
     -14.175         6.45            0
     -14.175          6.6            0
     -14.175         6.75            0
     -14.175          6.9            0
     -14.175         7.05            0
     -14.175          7.2            0
     -14.175         7.35            0

     -14.025         -7.5            0
     -14.025        -7.35            0
     -14.025         -7.2            0
     -14.025        -7.05            0
     -14.025         -6.9            0
     -14.025        -6.75            0
     -14.025         -6.6            0
     -14.025        -6.45            0
     -14.025         -6.3            0
     -14.025        -6.15            0
     -14.025           -6            0
     -14.025        -5.85            0
     -14.025         -5.7            0
     -14.025        -5.55            0
     -14.025         -5.4            0
     -14.025        -5.25            0
     -14.025         -5.1            0
     -14.025        -4.95            0
     -14.025         -4.8            0
     -14.025        -4.65            0
     -14.025         -4.5            0
     -14.025        -4.35            0
     -14.025         -4.2            0
     -14.025        -4.05            0
     -14.025         -3.9            0
     -14.025        -3.75            0
     -14.025         -3.6            0
     -14.025        -3.45            0
     -14.025         -3.3            0
     -14.025        -3.15            0
     -14.025           -3            0
     -14.025        -2.85            0
     -14.025         -2.7            0
     -14.025        -2.55            0
     -14.025         -2.4            0
     -14.025        -2.25            0
     -14.025         -2.1            0
     -14.025        -1.95            0
     -14.025         -1.8            0
     -14.025        -1.65            0
     -14.025         -1.5            0
     -14.025        -1.35            0
     -14.025         -1.2            0
     -14.025        -1.05            0
     -14.025         -0.9            0
     -14.025        -0.75            0
     -14.025         -0.6            0
     -14.025        -0.45            0
     -14.025         -0.3            0
     -14.025        -0.15            0
     -14.025 -1.78814e-07            0
     -14.025         0.15            0
     -14.025          0.3            0
     -14.025         0.45            0
     -14.025          0.6            0
     -14.025         0.75            0
     -14.025          0.9            0
     -14.025         1.05            0
     -14.025          1.2            0
     -14.025         1.35            0
     -14.025          1.5            0
     -14.025         1.65            0
     -14.025          1.8            0
     -14.025         1.95            0
     -14.025          2.1            0
     -14.025         2.25            0
     -14.025          2.4            0
     -14.025         2.55            0
     -14.025          2.7            0
     -14.025         2.85            0
     -14.025            3            0
     -14.025         3.15            0
     -14.025          3.3            0
     -14.025         3.45            0
     -14.025          3.6            0
     -14.025         3.75            0
     -14.025          3.9            0
     -14.025         4.05            0
     -14.025          4.2            0
     -14.025         4.35            0
     -14.025          4.5            0
     -14.025         4.65            0
     -14.025          4.8            0
     -14.025         4.95            0
     -14.025          5.1            0
     -14.025         5.25            0
     -14.025          5.4            0
     -14.025         5.55            0
     -14.025          5.7            0
     -14.025         5.85            0
     -14.025            6            0
     -14.025         6.15            0
     -14.025          6.3            0
     -14.025         6.45            0
     -14.025          6.6            0
     -14.025         6.75            0
     -14.025          6.9            0
     -14.025         7.05            0
     -14.025          7.2            0
     -14.025         7.35            0

     -13.875         -7.5            0
     -13.875        -7.35            0
     -13.875         -7.2            0
     -13.875        -7.05            0
     -13.875         -6.9            0
     -13.875        -6.75            0
     -13.875         -6.6            0
     -13.875        -6.45            0
     -13.875         -6.3            0
     -13.875        -6.15            0
     -13.875           -6            0
     -13.875        -5.85            0
     -13.875         -5.7            0
     -13.875        -5.55            0
     -13.875         -5.4            0
     -13.875        -5.25            0
     -13.875         -5.1            0
     -13.875        -4.95            0
     -13.875         -4.8            0
     -13.875        -4.65            0
     -13.875         -4.5            0
     -13.875        -4.35            0
     -13.875         -4.2            0
     -13.875        -4.05            0
     -13.875         -3.9            0
     -13.875        -3.75            0
     -13.875         -3.6            0
     -13.875        -3.45            0
     -13.875         -3.3            0
     -13.875        -3.15            0
     -13.875           -3            0
     -13.875        -2.85            0
     -13.875         -2.7            0
     -13.875        -2.55            0
     -13.875         -2.4            0
     -13.875        -2.25            0
     -13.875         -2.1            0
     -13.875        -1.95            0
     -13.875         -1.8            0
     -13.875        -1.65            0
     -13.875         -1.5            0
     -13.875        -1.35            0
     -13.875         -1.2            0
     -13.875        -1.05            0
     -13.875         -0.9            0
     -13.875        -0.75            0
     -13.875         -0.6            0
     -13.875        -0.45            0
     -13.875         -0.3            0
     -13.875        -0.15            0
     -13.875 -1.78814e-07            0
     -13.875         0.15            0
     -13.875          0.3            0
     -13.875         0.45            0
     -13.875          0.6            0
     -13.875         0.75            0
     -13.875          0.9            0
     -13.875         1.05            0
     -13.875          1.2            0
     -13.875         1.35            0
     -13.875          1.5            0
     -13.875         1.65            0
     -13.875          1.8            0
     -13.875         1.95            0
     -13.875          2.1            0
     -13.875         2.25            0
     -13.875          2.4            0
     -13.875         2.55            0
     -13.875          2.7            0
     -13.875         2.85            0
     -13.875            3            0
     -13.875         3.15            0
     -13.875          3.3            0
     -13.875         3.45            0
     -13.875          3.6            0
     -13.875         3.75            0
     -13.875          3.9            0
     -13.875         4.05            0
     -13.875          4.2            0
     -13.875         4.35            0
     -13.875          4.5            0
     -13.875         4.65            0
     -13.875          4.8            0
     -13.875         4.95            0
     -13.875          5.1            0
     -13.875         5.25            0
     -13.875          5.4            0
     -13.875         5.55            0
     -13.875          5.7            0
     -13.875         5.85            0
     -13.875            6            0
     -13.875         6.15            0
     -13.875          6.3            0
     -13.875         6.45            0
     -13.875          6.6            0
     -13.875         6.75            0
     -13.875          6.9            0
     -13.875         7.05            0
     -13.875          7.2            0
     -13.875         7.35            0

     -13.725         -7.5            0
     -13.725        -7.35            0
     -13.725         -7.2            0
     -13.725        -7.05            0
     -13.725         -6.9            0
     -13.725        -6.75            0
     -13.725         -6.6            0
     -13.725        -6.45            0
     -13.725         -6.3            0
     -13.725        -6.15            0
     -13.725           -6            0
     -13.725        -5.85            0
     -13.725         -5.7            0
     -13.725        -5.55            0
     -13.725         -5.4            0
     -13.725        -5.25            0
     -13.725         -5.1            0
     -13.725        -4.95            0
     -13.725         -4.8            0
     -13.725        -4.65            0
     -13.725         -4.5            0
     -13.725        -4.35            0
     -13.725         -4.2            0
     -13.725        -4.05            0
     -13.725         -3.9            0
     -13.725        -3.75            0
     -13.725         -3.6            0
     -13.725        -3.45            0
     -13.725         -3.3            0
     -13.725        -3.15            0
     -13.725           -3            0
     -13.725        -2.85            0
     -13.725         -2.7            0
     -13.725        -2.55            0
     -13.725         -2.4            0
     -13.725        -2.25            0
     -13.725         -2.1            0
     -13.725        -1.95            0
     -13.725         -1.8            0
     -13.725        -1.65            0
     -13.725         -1.5            0
     -13.725        -1.35            0
     -13.725         -1.2            0
     -13.725        -1.05            0
     -13.725         -0.9            0
     -13.725        -0.75            0
     -13.725         -0.6            0
     -13.725        -0.45            0
     -13.725         -0.3            0
     -13.725        -0.15            0
     -13.725 -1.78814e-07            0
     -13.725         0.15            0
     -13.725          0.3            0
     -13.725         0.45            0
     -13.725          0.6            0
     -13.725         0.75            0
     -13.725          0.9            0
     -13.725         1.05            0
     -13.725          1.2            0
     -13.725         1.35            0
     -13.725          1.5            0
     -13.725         1.65            0
     -13.725          1.8            0
     -13.725         1.95            0
     -13.725          2.1            0
     -13.725         2.25            0
     -13.725          2.4            0
     -13.725         2.55            0
     -13.725          2.7            0
     -13.725         2.85            0
     -13.725            3            0
     -13.725         3.15            0
     -13.725          3.3            0
     -13.725         3.45            0
     -13.725          3.6            0
     -13.725         3.75            0
     -13.725          3.9            0
     -13.725         4.05            0
     -13.725          4.2            0
     -13.725         4.35            0
     -13.725          4.5            0
     -13.725         4.65            0
     -13.725          4.8            0
     -13.725         4.95            0
     -13.725          5.1            0
     -13.725         5.25            0
     -13.725          5.4            0
     -13.725         5.55            0
     -13.725          5.7            0
     -13.725         5.85            0
     -13.725            6            0
     -13.725         6.15            0
     -13.725          6.3            0
     -13.725         6.45            0
     -13.725          6.6            0
     -13.725         6.75            0
     -13.725          6.9            0
     -13.725         7.05            0
     -13.725          7.2            0
     -13.725         7.35            0

     -13.575         -7.5            0
     -13.575        -7.35            0
     -13.575         -7.2            0
     -13.575        -7.05            0
     -13.575         -6.9            0
     -13.575        -6.75            0
     -13.575         -6.6            0
     -13.575        -6.45            0
     -13.575         -6.3            0
     -13.575        -6.15            0
     -13.575           -6            0
     -13.575        -5.85            0
     -13.575         -5.7            0
     -13.575        -5.55            0
     -13.575         -5.4            0
     -13.575        -5.25            0
     -13.575         -5.1            0
     -13.575        -4.95            0
     -13.575         -4.8            0
     -13.575        -4.65            0
     -13.575         -4.5            0
     -13.575        -4.35            0
     -13.575         -4.2            0
     -13.575        -4.05            0
     -13.575         -3.9            0
     -13.575        -3.75            0
     -13.575         -3.6            0
     -13.575        -3.45            0
     -13.575         -3.3            0
     -13.575        -3.15            0
     -13.575           -3            0
     -13.575        -2.85            0
     -13.575         -2.7            0
     -13.575        -2.55            0
     -13.575         -2.4            0
     -13.575        -2.25            0
     -13.575         -2.1            0
     -13.575        -1.95            0
     -13.575         -1.8            0
     -13.575        -1.65            0
     -13.575         -1.5            0
     -13.575        -1.35            0
     -13.575         -1.2            0
     -13.575        -1.05            0
     -13.575         -0.9            0
     -13.575        -0.75            0
     -13.575         -0.6            0
     -13.575        -0.45            0
     -13.575         -0.3            0
     -13.575        -0.15            0
     -13.575 -1.78814e-07            0
     -13.575         0.15            0
     -13.575          0.3            0
     -13.575         0.45            0
     -13.575          0.6            0
     -13.575         0.75            0
     -13.575          0.9            0
     -13.575         1.05            0
     -13.575          1.2            0
     -13.575         1.35            0
     -13.575          1.5            0
     -13.575         1.65            0
     -13.575          1.8            0
     -13.575         1.95            0
     -13.575          2.1            0
     -13.575         2.25            0
     -13.575          2.4            0
     -13.575         2.55            0
     -13.575          2.7            0
     -13.575         2.85            0
     -13.575            3            0
     -13.575         3.15            0
     -13.575          3.3            0
     -13.575         3.45            0
     -13.575          3.6            0
     -13.575         3.75            0
     -13.575          3.9            0
     -13.575         4.05            0
     -13.575          4.2            0
     -13.575         4.35            0
     -13.575          4.5            0
     -13.575         4.65            0
     -13.575          4.8            0
     -13.575         4.95            0
     -13.575          5.1            0
     -13.575         5.25            0
     -13.575          5.4            0
     -13.575         5.55            0
     -13.575          5.7            0
     -13.575         5.85            0
     -13.575            6            0
     -13.575         6.15            0
     -13.575          6.3            0
     -13.575         6.45            0
     -13.575          6.6            0
     -13.575         6.75            0
     -13.575          6.9            0
     -13.575         7.05            0
     -13.575          7.2            0
     -13.575         7.35            0

     -13.425         -7.5            0
     -13.425        -7.35            0
     -13.425         -7.2            0
     -13.425        -7.05            0
     -13.425         -6.9            0
     -13.425        -6.75            0
     -13.425         -6.6            0
     -13.425        -6.45            0
     -13.425         -6.3            0
     -13.425        -6.15            0
     -13.425           -6            0
     -13.425        -5.85            0
     -13.425         -5.7            0
     -13.425        -5.55            0
     -13.425         -5.4            0
     -13.425        -5.25            0
     -13.425         -5.1            0
     -13.425        -4.95            0
     -13.425         -4.8            0
     -13.425        -4.65            0
     -13.425         -4.5            0
     -13.425        -4.35            0
     -13.425         -4.2            0
     -13.425        -4.05            0
     -13.425         -3.9            0
     -13.425        -3.75            0
     -13.425         -3.6            0
     -13.425        -3.45            0
     -13.425         -3.3            0
     -13.425        -3.15            0
     -13.425           -3            0
     -13.425        -2.85            0
     -13.425         -2.7            0
     -13.425        -2.55            0
     -13.425         -2.4            0
     -13.425        -2.25            0
     -13.425         -2.1            0
     -13.425        -1.95            0
     -13.425         -1.8            0
     -13.425        -1.65            0
     -13.425         -1.5            0
     -13.425        -1.35            0
     -13.425         -1.2            0
     -13.425        -1.05            0
     -13.425         -0.9            0
     -13.425        -0.75            0
     -13.425         -0.6            0
     -13.425        -0.45            0
     -13.425         -0.3            0
     -13.425        -0.15            0
     -13.425 -1.78814e-07            0
     -13.425         0.15            0
     -13.425          0.3            0
     -13.425         0.45            0
     -13.425          0.6            0
     -13.425         0.75            0
     -13.425          0.9            0
     -13.425         1.05            0
     -13.425          1.2            0
     -13.425         1.35            0
     -13.425          1.5            0
     -13.425         1.65            0
     -13.425          1.8            0
     -13.425         1.95            0
     -13.425          2.1            0
     -13.425         2.25            0
     -13.425          2.4            0
     -13.425         2.55            0
     -13.425          2.7            0
     -13.425         2.85            0
     -13.425            3            0
     -13.425         3.15            0
     -13.425          3.3            0
     -13.425         3.45            0
     -13.425          3.6            0
     -13.425         3.75            0
     -13.425          3.9            0
     -13.425         4.05            0
     -13.425          4.2            0
     -13.425         4.35            0
     -13.425          4.5            0
     -13.425         4.65            0
     -13.425          4.8            0
     -13.425         4.95            0
     -13.425          5.1            0
     -13.425         5.25            0
     -13.425          5.4            0
     -13.425         5.55            0
     -13.425          5.7            0
     -13.425         5.85            0
     -13.425            6            0
     -13.425         6.15            0
     -13.425          6.3            0
     -13.425         6.45            0
     -13.425          6.6            0
     -13.425         6.75            0
     -13.425          6.9            0
     -13.425         7.05            0
     -13.425          7.2            0
     -13.425         7.35            0

     -13.275         -7.5            0
     -13.275        -7.35            0
     -13.275         -7.2            0
     -13.275        -7.05            0
     -13.275         -6.9            0
     -13.275        -6.75            0
     -13.275         -6.6            0
     -13.275        -6.45            0
     -13.275         -6.3            0
     -13.275        -6.15            0
     -13.275           -6            0
     -13.275        -5.85            0
     -13.275         -5.7            0
     -13.275        -5.55            0
     -13.275         -5.4            0
     -13.275        -5.25            0
     -13.275         -5.1            0
     -13.275        -4.95            0
     -13.275         -4.8            0
     -13.275        -4.65            0
     -13.275         -4.5            0
     -13.275        -4.35            0
     -13.275         -4.2            0
     -13.275        -4.05            0
     -13.275         -3.9            0
     -13.275        -3.75            0
     -13.275         -3.6            0
     -13.275        -3.45            0
     -13.275         -3.3            0
     -13.275        -3.15            0
     -13.275           -3            0
     -13.275        -2.85            0
     -13.275         -2.7            0
     -13.275        -2.55            0
     -13.275         -2.4            0
     -13.275        -2.25            0
     -13.275         -2.1            0
     -13.275        -1.95            0
     -13.275         -1.8            0
     -13.275        -1.65            0
     -13.275         -1.5            0
     -13.275        -1.35            0
     -13.275         -1.2            0
     -13.275        -1.05            0
     -13.275         -0.9            0
     -13.275        -0.75            0
     -13.275         -0.6            0
     -13.275        -0.45            0
     -13.275         -0.3            0
     -13.275        -0.15            0
     -13.275 -1.78814e-07            0
     -13.275         0.15            0
     -13.275          0.3            0
     -13.275         0.45            0
     -13.275          0.6            0
     -13.275         0.75            0
     -13.275          0.9            0
     -13.275         1.05            0
     -13.275          1.2            0
     -13.275         1.35            0
     -13.275          1.5            0
     -13.275         1.65            0
     -13.275          1.8            0
     -13.275         1.95            0
     -13.275          2.1            0
     -13.275         2.25            0
     -13.275          2.4            0
     -13.275         2.55            0
     -13.275          2.7            0
     -13.275         2.85            0
     -13.275            3            0
     -13.275         3.15            0
     -13.275          3.3            0
     -13.275         3.45            0
     -13.275          3.6            0
     -13.275         3.75            0
     -13.275          3.9            0
     -13.275         4.05            0
     -13.275          4.2            0
     -13.275         4.35            0
     -13.275          4.5            0
     -13.275         4.65            0
     -13.275          4.8            0
     -13.275         4.95            0
     -13.275          5.1            0
     -13.275         5.25            0
     -13.275          5.4            0
     -13.275         5.55            0
     -13.275          5.7            0
     -13.275         5.85            0
     -13.275            6            0
     -13.275         6.15            0
     -13.275          6.3            0
     -13.275         6.45            0
     -13.275          6.6            0
     -13.275         6.75            0
     -13.275          6.9            0
     -13.275         7.05            0
     -13.275          7.2            0
     -13.275         7.35            0

     -13.125         -7.5            0
     -13.125        -7.35            0
     -13.125         -7.2            0
     -13.125        -7.05            0
     -13.125         -6.9            0
     -13.125        -6.75            0
     -13.125         -6.6            0
     -13.125        -6.45            0
     -13.125         -6.3            0
     -13.125        -6.15            0
     -13.125           -6            0
     -13.125        -5.85            0
     -13.125         -5.7            0
     -13.125        -5.55            0
     -13.125         -5.4            0
     -13.125        -5.25            0
     -13.125         -5.1            0
     -13.125        -4.95            0
     -13.125         -4.8            0
     -13.125        -4.65            0
     -13.125         -4.5            0
     -13.125        -4.35            0
     -13.125         -4.2            0
     -13.125        -4.05            0
     -13.125         -3.9            0
     -13.125        -3.75            0
     -13.125         -3.6            0
     -13.125        -3.45            0
     -13.125         -3.3            0
     -13.125        -3.15            0
     -13.125           -3            0
     -13.125        -2.85            0
     -13.125         -2.7            0
     -13.125        -2.55            0
     -13.125         -2.4            0
     -13.125        -2.25            0
     -13.125         -2.1            0
     -13.125        -1.95            0
     -13.125         -1.8            0
     -13.125        -1.65            0
     -13.125         -1.5            0
     -13.125        -1.35            0
     -13.125         -1.2            0
     -13.125        -1.05            0
     -13.125         -0.9            0
     -13.125        -0.75            0
     -13.125         -0.6            0
     -13.125        -0.45            0
     -13.125         -0.3            0
     -13.125        -0.15            0
     -13.125 -1.78814e-07            0
     -13.125         0.15            0
     -13.125          0.3            0
     -13.125         0.45            0
     -13.125          0.6            0
     -13.125         0.75            0
     -13.125          0.9            0
     -13.125         1.05            0
     -13.125          1.2            0
     -13.125         1.35            0
     -13.125          1.5            0
     -13.125         1.65            0
     -13.125          1.8            0
     -13.125         1.95            0
     -13.125          2.1            0
     -13.125         2.25            0
     -13.125          2.4            0
     -13.125         2.55            0
     -13.125          2.7            0
     -13.125         2.85            0
     -13.125            3            0
     -13.125         3.15            0
     -13.125          3.3            0
     -13.125         3.45            0
     -13.125          3.6            0
     -13.125         3.75            0
     -13.125          3.9            0
     -13.125         4.05            0
     -13.125          4.2            0
     -13.125         4.35            0
     -13.125          4.5            0
     -13.125         4.65            0
     -13.125          4.8            0
     -13.125         4.95            0
     -13.125          5.1            0
     -13.125         5.25            0
     -13.125          5.4            0
     -13.125         5.55            0
     -13.125          5.7            0
     -13.125         5.85            0
     -13.125            6            0
     -13.125         6.15            0
     -13.125          6.3            0
     -13.125         6.45            0
     -13.125          6.6            0
     -13.125         6.75            0
     -13.125          6.9            0
     -13.125         7.05            0
     -13.125          7.2            0
     -13.125         7.35            0

     -12.975         -7.5            0
     -12.975        -7.35            0
     -12.975         -7.2            0
     -12.975        -7.05            0
     -12.975         -6.9            0
     -12.975        -6.75            0
     -12.975         -6.6            0
     -12.975        -6.45            0
     -12.975         -6.3            0
     -12.975        -6.15            0
     -12.975           -6            0
     -12.975        -5.85            0
     -12.975         -5.7            0
     -12.975        -5.55            0
     -12.975         -5.4            0
     -12.975        -5.25            0
     -12.975         -5.1            0
     -12.975        -4.95            0
     -12.975         -4.8            0
     -12.975        -4.65            0
     -12.975         -4.5            0
     -12.975        -4.35            0
     -12.975         -4.2            0
     -12.975        -4.05            0
     -12.975         -3.9            0
     -12.975        -3.75            0
     -12.975         -3.6            0
     -12.975        -3.45            0
     -12.975         -3.3            0
     -12.975        -3.15            0
     -12.975           -3            0
     -12.975        -2.85            0
     -12.975         -2.7            0
     -12.975        -2.55            0
     -12.975         -2.4            0
     -12.975        -2.25            0
     -12.975         -2.1            0
     -12.975        -1.95            0
     -12.975         -1.8            0
     -12.975        -1.65            0
     -12.975         -1.5            0
     -12.975        -1.35            0
     -12.975         -1.2            0
     -12.975        -1.05            0
     -12.975         -0.9            0
     -12.975        -0.75            0
     -12.975         -0.6            0
     -12.975        -0.45            0
     -12.975         -0.3            0
     -12.975        -0.15            0
     -12.975 -1.78814e-07            0
     -12.975         0.15            0
     -12.975          0.3            0
     -12.975         0.45            0
     -12.975          0.6            0
     -12.975         0.75            0
     -12.975          0.9            0
     -12.975         1.05            0
     -12.975          1.2            0
     -12.975         1.35            0
     -12.975          1.5            0
     -12.975         1.65            0
     -12.975          1.8            0
     -12.975         1.95            0
     -12.975          2.1            0
     -12.975         2.25            0
     -12.975          2.4            0
     -12.975         2.55            0
     -12.975          2.7            0
     -12.975         2.85            0
     -12.975            3            0
     -12.975         3.15            0
     -12.975          3.3            0
     -12.975         3.45            0
     -12.975          3.6            0
     -12.975         3.75            0
     -12.975          3.9            0
     -12.975         4.05            0
     -12.975          4.2            0
     -12.975         4.35            0
     -12.975          4.5            0
     -12.975         4.65            0
     -12.975          4.8            0
     -12.975         4.95            0
     -12.975          5.1            0
     -12.975         5.25            0
     -12.975          5.4            0
     -12.975         5.55            0
     -12.975          5.7            0
     -12.975         5.85            0
     -12.975            6            0
     -12.975         6.15            0
     -12.975          6.3            0
     -12.975         6.45            0
     -12.975          6.6            0
     -12.975         6.75            0
     -12.975          6.9            0
     -12.975         7.05            0
     -12.975          7.2            0
     -12.975         7.35            0

     -12.825         -7.5            0
     -12.825        -7.35            0
     -12.825         -7.2            0
     -12.825        -7.05            0
     -12.825         -6.9            0
     -12.825        -6.75            0
     -12.825         -6.6            0
     -12.825        -6.45            0
     -12.825         -6.3            0
     -12.825        -6.15            0
     -12.825           -6            0
     -12.825        -5.85            0
     -12.825         -5.7            0
     -12.825        -5.55            0
     -12.825         -5.4            0
     -12.825        -5.25            0
     -12.825         -5.1            0
     -12.825        -4.95            0
     -12.825         -4.8            0
     -12.825        -4.65            0
     -12.825         -4.5            0
     -12.825        -4.35            0
     -12.825         -4.2            0
     -12.825        -4.05            0
     -12.825         -3.9            0
     -12.825        -3.75            0
     -12.825         -3.6            0
     -12.825        -3.45            0
     -12.825         -3.3            0
     -12.825        -3.15            0
     -12.825           -3            0
     -12.825        -2.85            0
     -12.825         -2.7            0
     -12.825        -2.55            0
     -12.825         -2.4            0
     -12.825        -2.25            0
     -12.825         -2.1            0
     -12.825        -1.95            0
     -12.825         -1.8            0
     -12.825        -1.65            0
     -12.825         -1.5            0
     -12.825        -1.35            0
     -12.825         -1.2            0
     -12.825        -1.05            0
     -12.825         -0.9            0
     -12.825        -0.75            0
     -12.825         -0.6            0
     -12.825        -0.45            0
     -12.825         -0.3            0
     -12.825        -0.15            0
     -12.825 -1.78814e-07            0
     -12.825         0.15            0
     -12.825          0.3            0
     -12.825         0.45            0
     -12.825          0.6            0
     -12.825         0.75            0
     -12.825          0.9            0
     -12.825         1.05            0
     -12.825          1.2            0
     -12.825         1.35            0
     -12.825          1.5            0
     -12.825         1.65            0
     -12.825          1.8            0
     -12.825         1.95            0
     -12.825          2.1            0
     -12.825         2.25            0
     -12.825          2.4            0
     -12.825         2.55            0
     -12.825          2.7            0
     -12.825         2.85            0
     -12.825            3            0
     -12.825         3.15            0
     -12.825          3.3            0
     -12.825         3.45            0
     -12.825          3.6            0
     -12.825         3.75            0
     -12.825          3.9            0
     -12.825         4.05            0
     -12.825          4.2            0
     -12.825         4.35            0
     -12.825          4.5            0
     -12.825         4.65            0
     -12.825          4.8            0
     -12.825         4.95            0
     -12.825          5.1            0
     -12.825         5.25            0
     -12.825          5.4            0
     -12.825         5.55            0
     -12.825          5.7            0
     -12.825         5.85            0
     -12.825            6            0
     -12.825         6.15            0
     -12.825          6.3            0
     -12.825         6.45            0
     -12.825          6.6            0
     -12.825         6.75            0
     -12.825          6.9            0
     -12.825         7.05            0
     -12.825          7.2            0
     -12.825         7.35            0

     -12.675         -7.5            0
     -12.675        -7.35            0
     -12.675         -7.2            0
     -12.675        -7.05            0
     -12.675         -6.9            0
     -12.675        -6.75            0
     -12.675         -6.6            0
     -12.675        -6.45            0
     -12.675         -6.3            0
     -12.675        -6.15            0
     -12.675           -6            0
     -12.675        -5.85            0
     -12.675         -5.7            0
     -12.675        -5.55            0
     -12.675         -5.4            0
     -12.675        -5.25            0
     -12.675         -5.1            0
     -12.675        -4.95            0
     -12.675         -4.8            0
     -12.675        -4.65            0
     -12.675         -4.5            0
     -12.675        -4.35            0
     -12.675         -4.2            0
     -12.675        -4.05            0
     -12.675         -3.9            0
     -12.675        -3.75            0
     -12.675         -3.6            0
     -12.675        -3.45            0
     -12.675         -3.3            0
     -12.675        -3.15            0
     -12.675           -3            0
     -12.675        -2.85            0
     -12.675         -2.7            0
     -12.675        -2.55            0
     -12.675         -2.4            0
     -12.675        -2.25            0
     -12.675         -2.1            0
     -12.675        -1.95            0
     -12.675         -1.8            0
     -12.675        -1.65            0
     -12.675         -1.5            0
     -12.675        -1.35            0
     -12.675         -1.2            0
     -12.675        -1.05            0
     -12.675         -0.9            0
     -12.675        -0.75            0
     -12.675         -0.6            0
     -12.675        -0.45            0
     -12.675         -0.3            0
     -12.675        -0.15            0
     -12.675 -1.78814e-07            0
     -12.675         0.15            0
     -12.675          0.3            0
     -12.675         0.45            0
     -12.675          0.6            0
     -12.675         0.75            0
     -12.675          0.9            0
     -12.675         1.05            0
     -12.675          1.2            0
     -12.675         1.35            0
     -12.675          1.5            0
     -12.675         1.65            0
     -12.675          1.8            0
     -12.675         1.95            0
     -12.675          2.1            0
     -12.675         2.25            0
     -12.675          2.4            0
     -12.675         2.55            0
     -12.675          2.7            0
     -12.675         2.85            0
     -12.675            3            0
     -12.675         3.15            0
     -12.675          3.3            0
     -12.675         3.45            0
     -12.675          3.6            0
     -12.675         3.75            0
     -12.675          3.9            0
     -12.675         4.05            0
     -12.675          4.2            0
     -12.675         4.35            0
     -12.675          4.5            0
     -12.675         4.65            0
     -12.675          4.8            0
     -12.675         4.95            0
     -12.675          5.1            0
     -12.675         5.25            0
     -12.675          5.4            0
     -12.675         5.55            0
     -12.675          5.7            0
     -12.675         5.85            0
     -12.675            6            0
     -12.675         6.15            0
     -12.675          6.3            0
     -12.675         6.45            0
     -12.675          6.6            0
     -12.675         6.75            0
     -12.675          6.9            0
     -12.675         7.05            0
     -12.675          7.2            0
     -12.675         7.35            0

     -12.525         -7.5            0
     -12.525        -7.35            0
     -12.525         -7.2            0
     -12.525        -7.05            0
     -12.525         -6.9            0
     -12.525        -6.75            0
     -12.525         -6.6            0
     -12.525        -6.45            0
     -12.525         -6.3            0
     -12.525        -6.15            0
     -12.525           -6            0
     -12.525        -5.85            0
     -12.525         -5.7            0
     -12.525        -5.55            0
     -12.525         -5.4            0
     -12.525        -5.25            0
     -12.525         -5.1            0
     -12.525        -4.95            0
     -12.525         -4.8            0
     -12.525        -4.65            0
     -12.525         -4.5            0
     -12.525        -4.35            0
     -12.525         -4.2            0
     -12.525        -4.05            0
     -12.525         -3.9            0
     -12.525        -3.75            0
     -12.525         -3.6            0
     -12.525        -3.45            0
     -12.525         -3.3            0
     -12.525        -3.15            0
     -12.525           -3            0
     -12.525        -2.85            0
     -12.525         -2.7            0
     -12.525        -2.55            0
     -12.525         -2.4            0
     -12.525        -2.25            0
     -12.525         -2.1            0
     -12.525        -1.95            0
     -12.525         -1.8            0
     -12.525        -1.65            0
     -12.525         -1.5            0
     -12.525        -1.35            0
     -12.525         -1.2            0
     -12.525        -1.05            0
     -12.525         -0.9            0
     -12.525        -0.75            0
     -12.525         -0.6            0
     -12.525        -0.45            0
     -12.525         -0.3            0
     -12.525        -0.15            0
     -12.525 -1.78814e-07            0
     -12.525         0.15            0
     -12.525          0.3            0
     -12.525         0.45            0
     -12.525          0.6            0
     -12.525         0.75            0
     -12.525          0.9            0
     -12.525         1.05            0
     -12.525          1.2            0
     -12.525         1.35            0
     -12.525          1.5            0
     -12.525         1.65            0
     -12.525          1.8            0
     -12.525         1.95            0
     -12.525          2.1            0
     -12.525         2.25            0
     -12.525          2.4            0
     -12.525         2.55            0
     -12.525          2.7            0
     -12.525         2.85            0
     -12.525            3            0
     -12.525         3.15            0
     -12.525          3.3            0
     -12.525         3.45            0
     -12.525          3.6            0
     -12.525         3.75            0
     -12.525          3.9            0
     -12.525         4.05            0
     -12.525          4.2            0
     -12.525         4.35            0
     -12.525          4.5            0
     -12.525         4.65            0
     -12.525          4.8            0
     -12.525         4.95            0
     -12.525          5.1            0
     -12.525         5.25            0
     -12.525          5.4            0
     -12.525         5.55            0
     -12.525          5.7            0
     -12.525         5.85            0
     -12.525            6            0
     -12.525         6.15            0
     -12.525          6.3            0
     -12.525         6.45            0
     -12.525          6.6            0
     -12.525         6.75            0
     -12.525          6.9            0
     -12.525         7.05            0
     -12.525          7.2            0
     -12.525         7.35            0

     -12.375         -7.5            0
     -12.375        -7.35            0
     -12.375         -7.2            0
     -12.375        -7.05            0
     -12.375         -6.9            0
     -12.375        -6.75            0
     -12.375         -6.6            0
     -12.375        -6.45            0
     -12.375         -6.3            0
     -12.375        -6.15            0
     -12.375           -6            0
     -12.375        -5.85            0
     -12.375         -5.7            0
     -12.375        -5.55            0
     -12.375         -5.4            0
     -12.375        -5.25            0
     -12.375         -5.1            0
     -12.375        -4.95            0
     -12.375         -4.8            0
     -12.375        -4.65            0
     -12.375         -4.5            0
     -12.375        -4.35            0
     -12.375         -4.2            0
     -12.375        -4.05            0
     -12.375         -3.9            0
     -12.375        -3.75            0
     -12.375         -3.6            0
     -12.375        -3.45            0
     -12.375         -3.3            0
     -12.375        -3.15            0
     -12.375           -3            0
     -12.375        -2.85            0
     -12.375         -2.7            0
     -12.375        -2.55            0
     -12.375         -2.4            0
     -12.375        -2.25            0
     -12.375         -2.1            0
     -12.375        -1.95            0
     -12.375         -1.8            0
     -12.375        -1.65            0
     -12.375         -1.5            0
     -12.375        -1.35            0
     -12.375         -1.2            0
     -12.375        -1.05            0
     -12.375         -0.9            0
     -12.375        -0.75            0
     -12.375         -0.6            0
     -12.375        -0.45            0
     -12.375         -0.3            0
     -12.375        -0.15            0
     -12.375 -1.78814e-07            0
     -12.375         0.15            0
     -12.375          0.3            0
     -12.375         0.45            0
     -12.375          0.6            0
     -12.375         0.75            0
     -12.375          0.9            0
     -12.375         1.05            0
     -12.375          1.2            0
     -12.375         1.35            0
     -12.375          1.5            0
     -12.375         1.65            0
     -12.375          1.8            0
     -12.375         1.95            0
     -12.375          2.1            0
     -12.375         2.25            0
     -12.375          2.4            0
     -12.375         2.55            0
     -12.375          2.7            0
     -12.375         2.85            0
     -12.375            3            0
     -12.375         3.15            0
     -12.375          3.3            0
     -12.375         3.45            0
     -12.375          3.6            0
     -12.375         3.75            0
     -12.375          3.9            0
     -12.375         4.05            0
     -12.375          4.2            0
     -12.375         4.35            0
     -12.375          4.5            0
     -12.375         4.65            0
     -12.375          4.8            0
     -12.375         4.95            0
     -12.375          5.1            0
     -12.375         5.25            0
     -12.375          5.4            0
     -12.375         5.55            0
     -12.375          5.7            0
     -12.375         5.85            0
     -12.375            6            0
     -12.375         6.15            0
     -12.375          6.3            0
     -12.375         6.45            0
     -12.375          6.6            0
     -12.375         6.75            0
     -12.375          6.9            0
     -12.375         7.05            0
     -12.375          7.2            0
     -12.375         7.35            0

     -12.225         -7.5            0
     -12.225        -7.35            0
     -12.225         -7.2            0
     -12.225        -7.05            0
     -12.225         -6.9            0
     -12.225        -6.75            0
     -12.225         -6.6            0
     -12.225        -6.45            0
     -12.225         -6.3            0
     -12.225        -6.15            0
     -12.225           -6            0
     -12.225        -5.85            0
     -12.225         -5.7            0
     -12.225        -5.55            0
     -12.225         -5.4            0
     -12.225        -5.25            0
     -12.225         -5.1            0
     -12.225        -4.95            0
     -12.225         -4.8            0
     -12.225        -4.65            0
     -12.225         -4.5            0
     -12.225        -4.35            0
     -12.225         -4.2            0
     -12.225        -4.05            0
     -12.225         -3.9            0
     -12.225        -3.75            0
     -12.225         -3.6            0
     -12.225        -3.45            0
     -12.225         -3.3            0
     -12.225        -3.15            0
     -12.225           -3            0
     -12.225        -2.85            0
     -12.225         -2.7            0
     -12.225        -2.55            0
     -12.225         -2.4            0
     -12.225        -2.25            0
     -12.225         -2.1            0
     -12.225        -1.95            0
     -12.225         -1.8            0
     -12.225        -1.65            0
     -12.225         -1.5            0
     -12.225        -1.35            0
     -12.225         -1.2            0
     -12.225        -1.05            0
     -12.225         -0.9            0
     -12.225        -0.75            0
     -12.225         -0.6            0
     -12.225        -0.45            0
     -12.225         -0.3            0
     -12.225        -0.15            0
     -12.225 -1.78814e-07            0
     -12.225         0.15            0
     -12.225          0.3            0
     -12.225         0.45            0
     -12.225          0.6            0
     -12.225         0.75            0
     -12.225          0.9            0
     -12.225         1.05            0
     -12.225          1.2            0
     -12.225         1.35            0
     -12.225          1.5            0
     -12.225         1.65            0
     -12.225          1.8            0
     -12.225         1.95            0
     -12.225          2.1            0
     -12.225         2.25            0
     -12.225          2.4            0
     -12.225         2.55            0
     -12.225          2.7            0
     -12.225         2.85            0
     -12.225            3            0
     -12.225         3.15            0
     -12.225          3.3            0
     -12.225         3.45            0
     -12.225          3.6            0
     -12.225         3.75            0
     -12.225          3.9            0
     -12.225         4.05            0
     -12.225          4.2            0
     -12.225         4.35            0
     -12.225          4.5            0
     -12.225         4.65            0
     -12.225          4.8            0
     -12.225         4.95            0
     -12.225          5.1            0
     -12.225         5.25            0
     -12.225          5.4            0
     -12.225         5.55            0
     -12.225          5.7            0
     -12.225         5.85            0
     -12.225            6            0
     -12.225         6.15            0
     -12.225          6.3            0
     -12.225         6.45            0
     -12.225          6.6            0
     -12.225         6.75            0
     -12.225          6.9            0
     -12.225         7.05            0
     -12.225          7.2            0
     -12.225         7.35            0

     -12.075         -7.5            0
     -12.075        -7.35            0
     -12.075         -7.2            0
     -12.075        -7.05            0
     -12.075         -6.9            0
     -12.075        -6.75            0
     -12.075         -6.6            0
     -12.075        -6.45            0
     -12.075         -6.3            0
     -12.075        -6.15            0
     -12.075           -6            0
     -12.075        -5.85            0
     -12.075         -5.7            0
     -12.075        -5.55            0
     -12.075         -5.4            0
     -12.075        -5.25            0
     -12.075         -5.1            0
     -12.075        -4.95            0
     -12.075         -4.8            0
     -12.075        -4.65            0
     -12.075         -4.5            0
     -12.075        -4.35            0
     -12.075         -4.2            0
     -12.075        -4.05            0
     -12.075         -3.9            0
     -12.075        -3.75            0
     -12.075         -3.6            0
     -12.075        -3.45            0
     -12.075         -3.3            0
     -12.075        -3.15            0
     -12.075           -3            0
     -12.075        -2.85            0
     -12.075         -2.7            0
     -12.075        -2.55            0
     -12.075         -2.4            0
     -12.075        -2.25            0
     -12.075         -2.1            0
     -12.075        -1.95            0
     -12.075         -1.8            0
     -12.075        -1.65            0
     -12.075         -1.5            0
     -12.075        -1.35            0
     -12.075         -1.2            0
     -12.075        -1.05            0
     -12.075         -0.9            0
     -12.075        -0.75            0
     -12.075         -0.6            0
     -12.075        -0.45            0
     -12.075         -0.3            0
     -12.075        -0.15            0
     -12.075 -1.78814e-07            0
     -12.075         0.15            0
     -12.075          0.3            0
     -12.075         0.45            0
     -12.075          0.6            0
     -12.075         0.75            0
     -12.075          0.9            0
     -12.075         1.05            0
     -12.075          1.2            0
     -12.075         1.35            0
     -12.075          1.5            0
     -12.075         1.65            0
     -12.075          1.8            0
     -12.075         1.95            0
     -12.075          2.1            0
     -12.075         2.25            0
     -12.075          2.4            0
     -12.075         2.55            0
     -12.075          2.7            0
     -12.075         2.85            0
     -12.075            3            0
     -12.075         3.15            0
     -12.075          3.3            0
     -12.075         3.45            0
     -12.075          3.6            0
     -12.075         3.75            0
     -12.075          3.9            0
     -12.075         4.05            0
     -12.075          4.2            0
     -12.075         4.35            0
     -12.075          4.5            0
     -12.075         4.65            0
     -12.075          4.8            0
     -12.075         4.95            0
     -12.075          5.1            0
     -12.075         5.25            0
     -12.075          5.4            0
     -12.075         5.55            0
     -12.075          5.7            0
     -12.075         5.85            0
     -12.075            6            0
     -12.075         6.15            0
     -12.075          6.3            0
     -12.075         6.45            0
     -12.075          6.6            0
     -12.075         6.75            0
     -12.075          6.9            0
     -12.075         7.05            0
     -12.075          7.2            0
     -12.075         7.35            0

     -11.925         -7.5            0
     -11.925        -7.35            0
     -11.925         -7.2            0
     -11.925        -7.05            0
     -11.925         -6.9            0
     -11.925        -6.75            0
     -11.925         -6.6            0
     -11.925        -6.45            0
     -11.925         -6.3            0
     -11.925        -6.15            0
     -11.925           -6            0
     -11.925        -5.85            0
     -11.925         -5.7            0
     -11.925        -5.55            0
     -11.925         -5.4            0
     -11.925        -5.25            0
     -11.925         -5.1            0
     -11.925        -4.95            0
     -11.925         -4.8            0
     -11.925        -4.65            0
     -11.925         -4.5            0
     -11.925        -4.35            0
     -11.925         -4.2            0
     -11.925        -4.05            0
     -11.925         -3.9            0
     -11.925        -3.75            0
     -11.925         -3.6            0
     -11.925        -3.45            0
     -11.925         -3.3            0
     -11.925        -3.15            0
     -11.925           -3            0
     -11.925        -2.85            0
     -11.925         -2.7            0
     -11.925        -2.55            0
     -11.925         -2.4            0
     -11.925        -2.25            0
     -11.925         -2.1            0
     -11.925        -1.95            0
     -11.925         -1.8            0
     -11.925        -1.65            0
     -11.925         -1.5            0
     -11.925        -1.35            0
     -11.925         -1.2            0
     -11.925        -1.05            0
     -11.925         -0.9            0
     -11.925        -0.75            0
     -11.925         -0.6            0
     -11.925        -0.45            0
     -11.925         -0.3            0
     -11.925        -0.15            0
     -11.925 -1.78814e-07            0
     -11.925         0.15            0
     -11.925          0.3            0
     -11.925         0.45            0
     -11.925          0.6            0
     -11.925         0.75            0
     -11.925          0.9            0
     -11.925         1.05            0
     -11.925          1.2            0
     -11.925         1.35            0
     -11.925          1.5            0
     -11.925         1.65            0
     -11.925          1.8            0
     -11.925         1.95            0
     -11.925          2.1            0
     -11.925         2.25            0
     -11.925          2.4            0
     -11.925         2.55            0
     -11.925          2.7            0
     -11.925         2.85            0
     -11.925            3            0
     -11.925         3.15            0
     -11.925          3.3            0
     -11.925         3.45            0
     -11.925          3.6            0
     -11.925         3.75            0
     -11.925          3.9            0
     -11.925         4.05            0
     -11.925          4.2            0
     -11.925         4.35            0
     -11.925          4.5            0
     -11.925         4.65            0
     -11.925          4.8            0
     -11.925         4.95            0
     -11.925          5.1            0
     -11.925         5.25            0
     -11.925          5.4            0
     -11.925         5.55            0
     -11.925          5.7            0
     -11.925         5.85            0
     -11.925            6            0
     -11.925         6.15            0
     -11.925          6.3            0
     -11.925         6.45            0
     -11.925          6.6            0
     -11.925         6.75            0
     -11.925          6.9            0
     -11.925         7.05            0
     -11.925          7.2            0
     -11.925         7.35            0

     -11.775         -7.5            0
     -11.775        -7.35            0
     -11.775         -7.2            0
     -11.775        -7.05            0
     -11.775         -6.9            0
     -11.775        -6.75            0
     -11.775         -6.6            0
     -11.775        -6.45            0
     -11.775         -6.3            0
     -11.775        -6.15            0
     -11.775           -6            0
     -11.775        -5.85            0
     -11.775         -5.7            0
     -11.775        -5.55            0
     -11.775         -5.4            0
     -11.775        -5.25            0
     -11.775         -5.1            0
     -11.775        -4.95            0
     -11.775         -4.8            0
     -11.775        -4.65            0
     -11.775         -4.5            0
     -11.775        -4.35            0
     -11.775         -4.2            0
     -11.775        -4.05            0
     -11.775         -3.9            0
     -11.775        -3.75            0
     -11.775         -3.6            0
     -11.775        -3.45            0
     -11.775         -3.3            0
     -11.775        -3.15            0
     -11.775           -3            0
     -11.775        -2.85            0
     -11.775         -2.7            0
     -11.775        -2.55            0
     -11.775         -2.4            0
     -11.775        -2.25            0
     -11.775         -2.1            0
     -11.775        -1.95            0
     -11.775         -1.8            0
     -11.775        -1.65            0
     -11.775         -1.5            0
     -11.775        -1.35            0
     -11.775         -1.2            0
     -11.775        -1.05            0
     -11.775         -0.9            0
     -11.775        -0.75            0
     -11.775         -0.6            0
     -11.775        -0.45            0
     -11.775         -0.3            0
     -11.775        -0.15            0
     -11.775 -1.78814e-07            0
     -11.775         0.15            0
     -11.775          0.3            0
     -11.775         0.45            0
     -11.775          0.6            0
     -11.775         0.75            0
     -11.775          0.9            0
     -11.775         1.05            0
     -11.775          1.2            0
     -11.775         1.35            0
     -11.775          1.5            0
     -11.775         1.65            0
     -11.775          1.8            0
     -11.775         1.95            0
     -11.775          2.1            0
     -11.775         2.25            0
     -11.775          2.4            0
     -11.775         2.55            0
     -11.775          2.7            0
     -11.775         2.85            0
     -11.775            3            0
     -11.775         3.15            0
     -11.775          3.3            0
     -11.775         3.45            0
     -11.775          3.6            0
     -11.775         3.75            0
     -11.775          3.9            0
     -11.775         4.05            0
     -11.775          4.2            0
     -11.775         4.35            0
     -11.775          4.5            0
     -11.775         4.65            0
     -11.775          4.8            0
     -11.775         4.95            0
     -11.775          5.1            0
     -11.775         5.25            0
     -11.775          5.4            0
     -11.775         5.55            0
     -11.775          5.7            0
     -11.775         5.85            0
     -11.775            6            0
     -11.775         6.15            0
     -11.775          6.3            0
     -11.775         6.45            0
     -11.775          6.6            0
     -11.775         6.75            0
     -11.775          6.9            0
     -11.775         7.05            0
     -11.775          7.2            0
     -11.775         7.35            0

     -11.625         -7.5            0
     -11.625        -7.35            0
     -11.625         -7.2            0
     -11.625        -7.05            0
     -11.625         -6.9            0
     -11.625        -6.75            0
     -11.625         -6.6            0
     -11.625        -6.45            0
     -11.625         -6.3            0
     -11.625        -6.15            0
     -11.625           -6            0
     -11.625        -5.85            0
     -11.625         -5.7            0
     -11.625        -5.55            0
     -11.625         -5.4            0
     -11.625        -5.25            0
     -11.625         -5.1            0
     -11.625        -4.95            0
     -11.625         -4.8            0
     -11.625        -4.65            0
     -11.625         -4.5            0
     -11.625        -4.35            0
     -11.625         -4.2            0
     -11.625        -4.05            0
     -11.625         -3.9            0
     -11.625        -3.75            0
     -11.625         -3.6            0
     -11.625        -3.45            0
     -11.625         -3.3            0
     -11.625        -3.15            0
     -11.625           -3            0
     -11.625        -2.85            0
     -11.625         -2.7            0
     -11.625        -2.55            0
     -11.625         -2.4            0
     -11.625        -2.25            0
     -11.625         -2.1            0
     -11.625        -1.95            0
     -11.625         -1.8            0
     -11.625        -1.65            0
     -11.625         -1.5            0
     -11.625        -1.35            0
     -11.625         -1.2            0
     -11.625        -1.05            0
     -11.625         -0.9            0
     -11.625        -0.75            0
     -11.625         -0.6            0
     -11.625        -0.45            0
     -11.625         -0.3            0
     -11.625        -0.15            0
     -11.625 -1.78814e-07            0
     -11.625         0.15            0
     -11.625          0.3            0
     -11.625         0.45            0
     -11.625          0.6            0
     -11.625         0.75            0
     -11.625          0.9            0
     -11.625         1.05            0
     -11.625          1.2            0
     -11.625         1.35            0
     -11.625          1.5            0
     -11.625         1.65            0
     -11.625          1.8            0
     -11.625         1.95            0
     -11.625          2.1            0
     -11.625         2.25            0
     -11.625          2.4            0
     -11.625         2.55            0
     -11.625          2.7            0
     -11.625         2.85            0
     -11.625            3            0
     -11.625         3.15            0
     -11.625          3.3            0
     -11.625         3.45            0
     -11.625          3.6            0
     -11.625         3.75            0
     -11.625          3.9            0
     -11.625         4.05            0
     -11.625          4.2            0
     -11.625         4.35            0
     -11.625          4.5            0
     -11.625         4.65            0
     -11.625          4.8            0
     -11.625         4.95            0
     -11.625          5.1            0
     -11.625         5.25            0
     -11.625          5.4            0
     -11.625         5.55            0
     -11.625          5.7            0
     -11.625         5.85            0
     -11.625            6            0
     -11.625         6.15            0
     -11.625          6.3            0
     -11.625         6.45            0
     -11.625          6.6            0
     -11.625         6.75            0
     -11.625          6.9            0
     -11.625         7.05            0
     -11.625          7.2            0
     -11.625         7.35            0

     -11.475         -7.5            0
     -11.475        -7.35            0
     -11.475         -7.2            0
     -11.475        -7.05            0
     -11.475         -6.9            0
     -11.475        -6.75            0
     -11.475         -6.6            0
     -11.475        -6.45            0
     -11.475         -6.3            0
     -11.475        -6.15            0
     -11.475           -6            0
     -11.475        -5.85            0
     -11.475         -5.7            0
     -11.475        -5.55            0
     -11.475         -5.4            0
     -11.475        -5.25            0
     -11.475         -5.1            0
     -11.475        -4.95            0
     -11.475         -4.8            0
     -11.475        -4.65            0
     -11.475         -4.5            0
     -11.475        -4.35            0
     -11.475         -4.2            0
     -11.475        -4.05            0
     -11.475         -3.9            0
     -11.475        -3.75            0
     -11.475         -3.6            0
     -11.475        -3.45            0
     -11.475         -3.3            0
     -11.475        -3.15            0
     -11.475           -3            0
     -11.475        -2.85            0
     -11.475         -2.7            0
     -11.475        -2.55            0
     -11.475         -2.4            0
     -11.475        -2.25            0
     -11.475         -2.1            0
     -11.475        -1.95            0
     -11.475         -1.8            0
     -11.475        -1.65            0
     -11.475         -1.5            0
     -11.475        -1.35            0
     -11.475         -1.2            0
     -11.475        -1.05            0
     -11.475         -0.9            0
     -11.475        -0.75            0
     -11.475         -0.6            0
     -11.475        -0.45            0
     -11.475         -0.3            0
     -11.475        -0.15            0
     -11.475 -1.78814e-07            0
     -11.475         0.15            0
     -11.475          0.3            0
     -11.475         0.45            0
     -11.475          0.6            0
     -11.475         0.75            0
     -11.475          0.9            0
     -11.475         1.05            0
     -11.475          1.2            0
     -11.475         1.35            0
     -11.475          1.5            0
     -11.475         1.65            0
     -11.475          1.8            0
     -11.475         1.95            0
     -11.475          2.1            0
     -11.475         2.25            0
     -11.475          2.4            0
     -11.475         2.55            0
     -11.475          2.7            0
     -11.475         2.85            0
     -11.475            3            0
     -11.475         3.15            0
     -11.475          3.3            0
     -11.475         3.45            0
     -11.475          3.6            0
     -11.475         3.75            0
     -11.475          3.9            0
     -11.475         4.05            0
     -11.475          4.2            0
     -11.475         4.35            0
     -11.475          4.5            0
     -11.475         4.65            0
     -11.475          4.8            0
     -11.475         4.95            0
     -11.475          5.1            0
     -11.475         5.25            0
     -11.475          5.4            0
     -11.475         5.55            0
     -11.475          5.7            0
     -11.475         5.85            0
     -11.475            6            0
     -11.475         6.15            0
     -11.475          6.3            0
     -11.475         6.45            0
     -11.475          6.6            0
     -11.475         6.75            0
     -11.475          6.9            0
     -11.475         7.05            0
     -11.475          7.2            0
     -11.475         7.35            0

     -11.325         -7.5            0
     -11.325        -7.35            0
     -11.325         -7.2            0
     -11.325        -7.05            0
     -11.325         -6.9            0
     -11.325        -6.75            0
     -11.325         -6.6            0
     -11.325        -6.45            0
     -11.325         -6.3            0
     -11.325        -6.15            0
     -11.325           -6            0
     -11.325        -5.85            0
     -11.325         -5.7            0
     -11.325        -5.55            0
     -11.325         -5.4            0
     -11.325        -5.25            0
     -11.325         -5.1            0
     -11.325        -4.95            0
     -11.325         -4.8            0
     -11.325        -4.65            0
     -11.325         -4.5            0
     -11.325        -4.35            0
     -11.325         -4.2            0
     -11.325        -4.05            0
     -11.325         -3.9            0
     -11.325        -3.75            0
     -11.325         -3.6            0
     -11.325        -3.45            0
     -11.325         -3.3            0
     -11.325        -3.15            0
     -11.325           -3            0
     -11.325        -2.85            0
     -11.325         -2.7            0
     -11.325        -2.55            0
     -11.325         -2.4            0
     -11.325        -2.25            0
     -11.325         -2.1            0
     -11.325        -1.95            0
     -11.325         -1.8            0
     -11.325        -1.65            0
     -11.325         -1.5            0
     -11.325        -1.35            0
     -11.325         -1.2            0
     -11.325        -1.05            0
     -11.325         -0.9            0
     -11.325        -0.75            0
     -11.325         -0.6            0
     -11.325        -0.45            0
     -11.325         -0.3            0
     -11.325        -0.15            0
     -11.325 -1.78814e-07            0
     -11.325         0.15            0
     -11.325          0.3            0
     -11.325         0.45            0
     -11.325          0.6            0
     -11.325         0.75            0
     -11.325          0.9            0
     -11.325         1.05            0
     -11.325          1.2            0
     -11.325         1.35            0
     -11.325          1.5            0
     -11.325         1.65            0
     -11.325          1.8            0
     -11.325         1.95            0
     -11.325          2.1            0
     -11.325         2.25            0
     -11.325          2.4            0
     -11.325         2.55            0
     -11.325          2.7            0
     -11.325         2.85            0
     -11.325            3            0
     -11.325         3.15            0
     -11.325          3.3            0
     -11.325         3.45            0
     -11.325          3.6            0
     -11.325         3.75            0
     -11.325          3.9            0
     -11.325         4.05            0
     -11.325          4.2            0
     -11.325         4.35            0
     -11.325          4.5            0
     -11.325         4.65            0
     -11.325          4.8            0
     -11.325         4.95            0
     -11.325          5.1            0
     -11.325         5.25            0
     -11.325          5.4            0
     -11.325         5.55            0
     -11.325          5.7            0
     -11.325         5.85            0
     -11.325            6            0
     -11.325         6.15            0
     -11.325          6.3            0
     -11.325         6.45            0
     -11.325          6.6            0
     -11.325         6.75            0
     -11.325          6.9            0
     -11.325         7.05            0
     -11.325          7.2            0
     -11.325         7.35            0

     -11.175         -7.5            0
     -11.175        -7.35            0
     -11.175         -7.2            0
     -11.175        -7.05            0
     -11.175         -6.9            0
     -11.175        -6.75            0
     -11.175         -6.6            0
     -11.175        -6.45            0
     -11.175         -6.3            0
     -11.175        -6.15            0
     -11.175           -6            0
     -11.175        -5.85            0
     -11.175         -5.7            0
     -11.175        -5.55            0
     -11.175         -5.4            0
     -11.175        -5.25            0
     -11.175         -5.1            0
     -11.175        -4.95            0
     -11.175         -4.8            0
     -11.175        -4.65            0
     -11.175         -4.5            0
     -11.175        -4.35            0
     -11.175         -4.2            0
     -11.175        -4.05            0
     -11.175         -3.9            0
     -11.175        -3.75            0
     -11.175         -3.6            0
     -11.175        -3.45            0
     -11.175         -3.3            0
     -11.175        -3.15            0
     -11.175           -3            0
     -11.175        -2.85            0
     -11.175         -2.7            0
     -11.175        -2.55            0
     -11.175         -2.4            0
     -11.175        -2.25            0
     -11.175         -2.1            0
     -11.175        -1.95            0
     -11.175         -1.8            0
     -11.175        -1.65            0
     -11.175         -1.5            0
     -11.175        -1.35            0
     -11.175         -1.2            0
     -11.175        -1.05            0
     -11.175         -0.9            0
     -11.175        -0.75            0
     -11.175         -0.6            0
     -11.175        -0.45            0
     -11.175         -0.3            0
     -11.175        -0.15            0
     -11.175 -1.78814e-07            0
     -11.175         0.15            0
     -11.175          0.3            0
     -11.175         0.45            0
     -11.175          0.6            0
     -11.175         0.75            0
     -11.175          0.9            0
     -11.175         1.05            0
     -11.175          1.2            0
     -11.175         1.35            0
     -11.175          1.5            0
     -11.175         1.65            0
     -11.175          1.8            0
     -11.175         1.95            0
     -11.175          2.1            0
     -11.175         2.25            0
     -11.175          2.4            0
     -11.175         2.55            0
     -11.175          2.7            0
     -11.175         2.85            0
     -11.175            3            0
     -11.175         3.15            0
     -11.175          3.3            0
     -11.175         3.45            0
     -11.175          3.6            0
     -11.175         3.75            0
     -11.175          3.9            0
     -11.175         4.05            0
     -11.175          4.2            0
     -11.175         4.35            0
     -11.175          4.5            0
     -11.175         4.65            0
     -11.175          4.8            0
     -11.175         4.95            0
     -11.175          5.1            0
     -11.175         5.25            0
     -11.175          5.4            0
     -11.175         5.55            0
     -11.175          5.7            0
     -11.175         5.85            0
     -11.175            6            0
     -11.175         6.15            0
     -11.175          6.3            0
     -11.175         6.45            0
     -11.175          6.6            0
     -11.175         6.75            0
     -11.175          6.9            0
     -11.175         7.05            0
     -11.175          7.2            0
     -11.175         7.35            0

     -11.025         -7.5            0
     -11.025        -7.35            0
     -11.025         -7.2            0
     -11.025        -7.05            0
     -11.025         -6.9            0
     -11.025        -6.75            0
     -11.025         -6.6            0
     -11.025        -6.45            0
     -11.025         -6.3            0
     -11.025        -6.15            0
     -11.025           -6            0
     -11.025        -5.85            0
     -11.025         -5.7            0
     -11.025        -5.55            0
     -11.025         -5.4            0
     -11.025        -5.25            0
     -11.025         -5.1            0
     -11.025        -4.95            0
     -11.025         -4.8            0
     -11.025        -4.65            0
     -11.025         -4.5            0
     -11.025        -4.35            0
     -11.025         -4.2            0
     -11.025        -4.05            0
     -11.025         -3.9            0
     -11.025        -3.75            0
     -11.025         -3.6            0
     -11.025        -3.45            0
     -11.025         -3.3            0
     -11.025        -3.15            0
     -11.025           -3            0
     -11.025        -2.85            0
     -11.025         -2.7            0
     -11.025        -2.55            0
     -11.025         -2.4            0
     -11.025        -2.25            0
     -11.025         -2.1            0
     -11.025        -1.95            0
     -11.025         -1.8            0
     -11.025        -1.65            0
     -11.025         -1.5            0
     -11.025        -1.35            0
     -11.025         -1.2            0
     -11.025        -1.05            0
     -11.025         -0.9            0
     -11.025        -0.75            0
     -11.025         -0.6            0
     -11.025        -0.45            0
     -11.025         -0.3            0
     -11.025        -0.15            0
     -11.025 -1.78814e-07            0
     -11.025         0.15            0
     -11.025          0.3            0
     -11.025         0.45            0
     -11.025          0.6            0
     -11.025         0.75            0
     -11.025          0.9            0
     -11.025         1.05            0
     -11.025          1.2            0
     -11.025         1.35            0
     -11.025          1.5            0
     -11.025         1.65            0
     -11.025          1.8            0
     -11.025         1.95            0
     -11.025          2.1            0
     -11.025         2.25            0
     -11.025          2.4            0
     -11.025         2.55            0
     -11.025          2.7            0
     -11.025         2.85            0
     -11.025            3            0
     -11.025         3.15            0
     -11.025          3.3            0
     -11.025         3.45            0
     -11.025          3.6            0
     -11.025         3.75            0
     -11.025          3.9            0
     -11.025         4.05            0
     -11.025          4.2            0
     -11.025         4.35            0
     -11.025          4.5            0
     -11.025         4.65            0
     -11.025          4.8            0
     -11.025         4.95            0
     -11.025          5.1            0
     -11.025         5.25            0
     -11.025          5.4            0
     -11.025         5.55            0
     -11.025          5.7            0
     -11.025         5.85            0
     -11.025            6            0
     -11.025         6.15            0
     -11.025          6.3            0
     -11.025         6.45            0
     -11.025          6.6            0
     -11.025         6.75            0
     -11.025          6.9            0
     -11.025         7.05            0
     -11.025          7.2            0
     -11.025         7.35            0

     -10.875         -7.5            0
     -10.875        -7.35            0
     -10.875         -7.2            0
     -10.875        -7.05            0
     -10.875         -6.9            0
     -10.875        -6.75            0
     -10.875         -6.6            0
     -10.875        -6.45            0
     -10.875         -6.3            0
     -10.875        -6.15            0
     -10.875           -6            0
     -10.875        -5.85            0
     -10.875         -5.7            0
     -10.875        -5.55            0
     -10.875         -5.4            0
     -10.875        -5.25            0
     -10.875         -5.1            0
     -10.875        -4.95            0
     -10.875         -4.8            0
     -10.875        -4.65            0
     -10.875         -4.5            0
     -10.875        -4.35            0
     -10.875         -4.2            0
     -10.875        -4.05            0
     -10.875         -3.9            0
     -10.875        -3.75            0
     -10.875         -3.6            0
     -10.875        -3.45            0
     -10.875         -3.3            0
     -10.875        -3.15            0
     -10.875           -3            0
     -10.875        -2.85            0
     -10.875         -2.7            0
     -10.875        -2.55            0
     -10.875         -2.4            0
     -10.875        -2.25            0
     -10.875         -2.1            0
     -10.875        -1.95            0
     -10.875         -1.8            0
     -10.875        -1.65            0
     -10.875         -1.5            0
     -10.875        -1.35            0
     -10.875         -1.2            0
     -10.875        -1.05            0
     -10.875         -0.9            0
     -10.875        -0.75            0
     -10.875         -0.6            0
     -10.875        -0.45            0
     -10.875         -0.3            0
     -10.875        -0.15            0
     -10.875 -1.78814e-07            0
     -10.875         0.15            0
     -10.875          0.3            0
     -10.875         0.45            0
     -10.875          0.6            0
     -10.875         0.75            0
     -10.875          0.9            0
     -10.875         1.05            0
     -10.875          1.2            0
     -10.875         1.35            0
     -10.875          1.5            0
     -10.875         1.65            0
     -10.875          1.8            0
     -10.875         1.95            0
     -10.875          2.1            0
     -10.875         2.25            0
     -10.875          2.4            0
     -10.875         2.55            0
     -10.875          2.7            0
     -10.875         2.85            0
     -10.875            3            0
     -10.875         3.15            0
     -10.875          3.3            0
     -10.875         3.45            0
     -10.875          3.6            0
     -10.875         3.75            0
     -10.875          3.9            0
     -10.875         4.05            0
     -10.875          4.2            0
     -10.875         4.35            0
     -10.875          4.5            0
     -10.875         4.65            0
     -10.875          4.8            0
     -10.875         4.95            0
     -10.875          5.1            0
     -10.875         5.25            0
     -10.875          5.4            0
     -10.875         5.55            0
     -10.875          5.7            0
     -10.875         5.85            0
     -10.875            6            0
     -10.875         6.15            0
     -10.875          6.3            0
     -10.875         6.45            0
     -10.875          6.6            0
     -10.875         6.75            0
     -10.875          6.9            0
     -10.875         7.05            0
     -10.875          7.2            0
     -10.875         7.35            0

     -10.725         -7.5            0
     -10.725        -7.35            0
     -10.725         -7.2            0
     -10.725        -7.05            0
     -10.725         -6.9            0
     -10.725        -6.75            0
     -10.725         -6.6            0
     -10.725        -6.45            0
     -10.725         -6.3            0
     -10.725        -6.15            0
     -10.725           -6            0
     -10.725        -5.85            0
     -10.725         -5.7            0
     -10.725        -5.55            0
     -10.725         -5.4            0
     -10.725        -5.25            0
     -10.725         -5.1            0
     -10.725        -4.95            0
     -10.725         -4.8            0
     -10.725        -4.65            0
     -10.725         -4.5            0
     -10.725        -4.35            0
     -10.725         -4.2            0
     -10.725        -4.05            0
     -10.725         -3.9            0
     -10.725        -3.75            0
     -10.725         -3.6            0
     -10.725        -3.45            0
     -10.725         -3.3            0
     -10.725        -3.15            0
     -10.725           -3            0
     -10.725        -2.85            0
     -10.725         -2.7            0
     -10.725        -2.55            0
     -10.725         -2.4            0
     -10.725        -2.25            0
     -10.725         -2.1            0
     -10.725        -1.95            0
     -10.725         -1.8            0
     -10.725        -1.65            0
     -10.725         -1.5            0
     -10.725        -1.35            0
     -10.725         -1.2            0
     -10.725        -1.05            0
     -10.725         -0.9            0
     -10.725        -0.75            0
     -10.725         -0.6            0
     -10.725        -0.45            0
     -10.725         -0.3            0
     -10.725        -0.15            0
     -10.725 -1.78814e-07            0
     -10.725         0.15            0
     -10.725          0.3            0
     -10.725         0.45            0
     -10.725          0.6            0
     -10.725         0.75            0
     -10.725          0.9            0
     -10.725         1.05            0
     -10.725          1.2            0
     -10.725         1.35            0
     -10.725          1.5            0
     -10.725         1.65            0
     -10.725          1.8            0
     -10.725         1.95            0
     -10.725          2.1            0
     -10.725         2.25            0
     -10.725          2.4            0
     -10.725         2.55            0
     -10.725          2.7            0
     -10.725         2.85            0
     -10.725            3            0
     -10.725         3.15            0
     -10.725          3.3            0
     -10.725         3.45            0
     -10.725          3.6            0
     -10.725         3.75            0
     -10.725          3.9            0
     -10.725         4.05            0
     -10.725          4.2            0
     -10.725         4.35            0
     -10.725          4.5            0
     -10.725         4.65            0
     -10.725          4.8            0
     -10.725         4.95            0
     -10.725          5.1            0
     -10.725         5.25            0
     -10.725          5.4            0
     -10.725         5.55            0
     -10.725          5.7            0
     -10.725         5.85            0
     -10.725            6            0
     -10.725         6.15            0
     -10.725          6.3            0
     -10.725         6.45            0
     -10.725          6.6            0
     -10.725         6.75            0
     -10.725          6.9            0
     -10.725         7.05            0
     -10.725          7.2            0
     -10.725         7.35            0

     -10.575         -7.5            0
     -10.575        -7.35            0
     -10.575         -7.2            0
     -10.575        -7.05            0
     -10.575         -6.9            0
     -10.575        -6.75            0
     -10.575         -6.6            0
     -10.575        -6.45            0
     -10.575         -6.3            0
     -10.575        -6.15            0
     -10.575           -6            0
     -10.575        -5.85            0
     -10.575         -5.7            0
     -10.575        -5.55            0
     -10.575         -5.4            0
     -10.575        -5.25            0
     -10.575         -5.1            0
     -10.575        -4.95            0
     -10.575         -4.8            0
     -10.575        -4.65            0
     -10.575         -4.5            0
     -10.575        -4.35            0
     -10.575         -4.2            0
     -10.575        -4.05            0
     -10.575         -3.9            0
     -10.575        -3.75            0
     -10.575         -3.6            0
     -10.575        -3.45            0
     -10.575         -3.3            0
     -10.575        -3.15            0
     -10.575           -3            0
     -10.575        -2.85            0
     -10.575         -2.7            0
     -10.575        -2.55            0
     -10.575         -2.4            0
     -10.575        -2.25            0
     -10.575         -2.1            0
     -10.575        -1.95            0
     -10.575         -1.8            0
     -10.575        -1.65            0
     -10.575         -1.5            0
     -10.575        -1.35            0
     -10.575         -1.2            0
     -10.575        -1.05            0
     -10.575         -0.9            0
     -10.575        -0.75            0
     -10.575         -0.6            0
     -10.575        -0.45            0
     -10.575         -0.3            0
     -10.575        -0.15            0
     -10.575 -1.78814e-07            0
     -10.575         0.15            0
     -10.575          0.3            0
     -10.575         0.45            0
     -10.575          0.6            0
     -10.575         0.75            0
     -10.575          0.9            0
     -10.575         1.05            0
     -10.575          1.2            0
     -10.575         1.35            0
     -10.575          1.5            0
     -10.575         1.65            0
     -10.575          1.8            0
     -10.575         1.95            0
     -10.575          2.1            0
     -10.575         2.25            0
     -10.575          2.4            0
     -10.575         2.55            0
     -10.575          2.7            0
     -10.575         2.85            0
     -10.575            3            0
     -10.575         3.15            0
     -10.575          3.3            0
     -10.575         3.45            0
     -10.575          3.6            0
     -10.575         3.75            0
     -10.575          3.9            0
     -10.575         4.05            0
     -10.575          4.2            0
     -10.575         4.35            0
     -10.575          4.5            0
     -10.575         4.65            0
     -10.575          4.8            0
     -10.575         4.95            0
     -10.575          5.1            0
     -10.575         5.25            0
     -10.575          5.4            0
     -10.575         5.55            0
     -10.575          5.7            0
     -10.575         5.85            0
     -10.575            6            0
     -10.575         6.15            0
     -10.575          6.3            0
     -10.575         6.45            0
     -10.575          6.6            0
     -10.575         6.75            0
     -10.575          6.9            0
     -10.575         7.05            0
     -10.575          7.2            0
     -10.575         7.35            0

     -10.425         -7.5            0
     -10.425        -7.35            0
     -10.425         -7.2            0
     -10.425        -7.05            0
     -10.425         -6.9            0
     -10.425        -6.75            0
     -10.425         -6.6            0
     -10.425        -6.45            0
     -10.425         -6.3            0
     -10.425        -6.15            0
     -10.425           -6            0
     -10.425        -5.85            0
     -10.425         -5.7            0
     -10.425        -5.55            0
     -10.425         -5.4            0
     -10.425        -5.25            0
     -10.425         -5.1            0
     -10.425        -4.95            0
     -10.425         -4.8            0
     -10.425        -4.65            0
     -10.425         -4.5            0
     -10.425        -4.35            0
     -10.425         -4.2            0
     -10.425        -4.05            0
     -10.425         -3.9            0
     -10.425        -3.75            0
     -10.425         -3.6            0
     -10.425        -3.45            0
     -10.425         -3.3            0
     -10.425        -3.15            0
     -10.425           -3            0
     -10.425        -2.85            0
     -10.425         -2.7            0
     -10.425        -2.55            0
     -10.425         -2.4            0
     -10.425        -2.25            0
     -10.425         -2.1            0
     -10.425        -1.95            0
     -10.425         -1.8            0
     -10.425        -1.65            0
     -10.425         -1.5            0
     -10.425        -1.35            0
     -10.425         -1.2            0
     -10.425        -1.05            0
     -10.425         -0.9            0
     -10.425        -0.75            0
     -10.425         -0.6            0
     -10.425        -0.45            0
     -10.425         -0.3            0
     -10.425        -0.15            0
     -10.425 -1.78814e-07            0
     -10.425         0.15            0
     -10.425          0.3            0
     -10.425         0.45            0
     -10.425          0.6            0
     -10.425         0.75            0
     -10.425          0.9            0
     -10.425         1.05            0
     -10.425          1.2            0
     -10.425         1.35            0
     -10.425          1.5            0
     -10.425         1.65            0
     -10.425          1.8            0
     -10.425         1.95            0
     -10.425          2.1            0
     -10.425         2.25            0
     -10.425          2.4            0
     -10.425         2.55            0
     -10.425          2.7            0
     -10.425         2.85            0
     -10.425            3            0
     -10.425         3.15            0
     -10.425          3.3            0
     -10.425         3.45            0
     -10.425          3.6            0
     -10.425         3.75            0
     -10.425          3.9            0
     -10.425         4.05            0
     -10.425          4.2            0
     -10.425         4.35            0
     -10.425          4.5            0
     -10.425         4.65            0
     -10.425          4.8            0
     -10.425         4.95            0
     -10.425          5.1            0
     -10.425         5.25            0
     -10.425          5.4            0
     -10.425         5.55            0
     -10.425          5.7            0
     -10.425         5.85            0
     -10.425            6            0
     -10.425         6.15            0
     -10.425          6.3            0
     -10.425         6.45            0
     -10.425          6.6            0
     -10.425         6.75            0
     -10.425          6.9            0
     -10.425         7.05            0
     -10.425          7.2            0
     -10.425         7.35            0

     -10.275         -7.5            0
     -10.275        -7.35            0
     -10.275         -7.2            0
     -10.275        -7.05            0
     -10.275         -6.9            0
     -10.275        -6.75            0
     -10.275         -6.6            0
     -10.275        -6.45            0
     -10.275         -6.3            0
     -10.275        -6.15            0
     -10.275           -6            0
     -10.275        -5.85            0
     -10.275         -5.7            0
     -10.275        -5.55            0
     -10.275         -5.4            0
     -10.275        -5.25            0
     -10.275         -5.1            0
     -10.275        -4.95            0
     -10.275         -4.8            0
     -10.275        -4.65            0
     -10.275         -4.5            0
     -10.275        -4.35            0
     -10.275         -4.2            0
     -10.275        -4.05            0
     -10.275         -3.9            0
     -10.275        -3.75            0
     -10.275         -3.6            0
     -10.275        -3.45            0
     -10.275         -3.3            0
     -10.275        -3.15            0
     -10.275           -3            0
     -10.275        -2.85            0
     -10.275         -2.7            0
     -10.275        -2.55            0
     -10.275         -2.4            0
     -10.275        -2.25            0
     -10.275         -2.1            0
     -10.275        -1.95            0
     -10.275         -1.8            0
     -10.275        -1.65            0
     -10.275         -1.5            0
     -10.275        -1.35            0
     -10.275         -1.2            0
     -10.275        -1.05            0
     -10.275         -0.9            0
     -10.275        -0.75            0
     -10.275         -0.6            0
     -10.275        -0.45            0
     -10.275         -0.3            0
     -10.275        -0.15            0
     -10.275 -1.78814e-07            0
     -10.275         0.15            0
     -10.275          0.3            0
     -10.275         0.45            0
     -10.275          0.6            0
     -10.275         0.75            0
     -10.275          0.9            0
     -10.275         1.05            0
     -10.275          1.2            0
     -10.275         1.35            0
     -10.275          1.5            0
     -10.275         1.65            0
     -10.275          1.8            0
     -10.275         1.95            0
     -10.275          2.1            0
     -10.275         2.25            0
     -10.275          2.4            0
     -10.275         2.55            0
     -10.275          2.7            0
     -10.275         2.85            0
     -10.275            3            0
     -10.275         3.15            0
     -10.275          3.3            0
     -10.275         3.45            0
     -10.275          3.6            0
     -10.275         3.75            0
     -10.275          3.9            0
     -10.275         4.05            0
     -10.275          4.2            0
     -10.275         4.35            0
     -10.275          4.5            0
     -10.275         4.65            0
     -10.275          4.8            0
     -10.275         4.95            0
     -10.275          5.1            0
     -10.275         5.25            0
     -10.275          5.4            0
     -10.275         5.55            0
     -10.275          5.7            0
     -10.275         5.85            0
     -10.275            6            0
     -10.275         6.15            0
     -10.275          6.3            0
     -10.275         6.45            0
     -10.275          6.6            0
     -10.275         6.75            0
     -10.275          6.9            0
     -10.275         7.05            0
     -10.275          7.2            0
     -10.275         7.35            0

     -10.125         -7.5            0
     -10.125        -7.35            0
     -10.125         -7.2            0
     -10.125        -7.05            0
     -10.125         -6.9            0
     -10.125        -6.75            0
     -10.125         -6.6            0
     -10.125        -6.45            0
     -10.125         -6.3            0
     -10.125        -6.15            0
     -10.125           -6            0
     -10.125        -5.85            0
     -10.125         -5.7            0
     -10.125        -5.55            0
     -10.125         -5.4            0
     -10.125        -5.25            0
     -10.125         -5.1            0
     -10.125        -4.95            0
     -10.125         -4.8            0
     -10.125        -4.65            0
     -10.125         -4.5            0
     -10.125        -4.35            0
     -10.125         -4.2            0
     -10.125        -4.05            0
     -10.125         -3.9            0
     -10.125        -3.75            0
     -10.125         -3.6            0
     -10.125        -3.45            0
     -10.125         -3.3            0
     -10.125        -3.15            0
     -10.125           -3            0
     -10.125        -2.85            0
     -10.125         -2.7            0
     -10.125        -2.55            0
     -10.125         -2.4            0
     -10.125        -2.25            0
     -10.125         -2.1            0
     -10.125        -1.95            0
     -10.125         -1.8            0
     -10.125        -1.65            0
     -10.125         -1.5            0
     -10.125        -1.35            0
     -10.125         -1.2            0
     -10.125        -1.05            0
     -10.125         -0.9            0
     -10.125        -0.75            0
     -10.125         -0.6            0
     -10.125        -0.45            0
     -10.125         -0.3            0
     -10.125        -0.15            0
     -10.125 -1.78814e-07            0
     -10.125         0.15            0
     -10.125          0.3            0
     -10.125         0.45            0
     -10.125          0.6            0
     -10.125         0.75            0
     -10.125          0.9            0
     -10.125         1.05            0
     -10.125          1.2            0
     -10.125         1.35            0
     -10.125          1.5            0
     -10.125         1.65            0
     -10.125          1.8            0
     -10.125         1.95            0
     -10.125          2.1            0
     -10.125         2.25            0
     -10.125          2.4            0
     -10.125         2.55            0
     -10.125          2.7            0
     -10.125         2.85            0
     -10.125            3            0
     -10.125         3.15            0
     -10.125          3.3            0
     -10.125         3.45            0
     -10.125          3.6            0
     -10.125         3.75            0
     -10.125          3.9            0
     -10.125         4.05            0
     -10.125          4.2            0
     -10.125         4.35            0
     -10.125          4.5            0
     -10.125         4.65            0
     -10.125          4.8            0
     -10.125         4.95            0
     -10.125          5.1            0
     -10.125         5.25            0
     -10.125          5.4            0
     -10.125         5.55            0
     -10.125          5.7            0
     -10.125         5.85            0
     -10.125            6            0
     -10.125         6.15            0
     -10.125          6.3            0
     -10.125         6.45            0
     -10.125          6.6            0
     -10.125         6.75            0
     -10.125          6.9            0
     -10.125         7.05            0
     -10.125          7.2            0
     -10.125         7.35            0

      -9.975         -7.5            0
      -9.975        -7.35            0
      -9.975         -7.2            0
      -9.975        -7.05            0
      -9.975         -6.9            0
      -9.975        -6.75            0
      -9.975         -6.6            0
      -9.975        -6.45            0
      -9.975         -6.3            0
      -9.975        -6.15            0
      -9.975           -6            0
      -9.975        -5.85            0
      -9.975         -5.7            0
      -9.975        -5.55            0
      -9.975         -5.4            0
      -9.975        -5.25            0
      -9.975         -5.1            0
      -9.975        -4.95            0
      -9.975         -4.8            0
      -9.975        -4.65            0
      -9.975         -4.5            0
      -9.975        -4.35            0
      -9.975         -4.2            0
      -9.975        -4.05            0
      -9.975         -3.9            0
      -9.975        -3.75            0
      -9.975         -3.6            0
      -9.975        -3.45            0
      -9.975         -3.3            0
      -9.975        -3.15            0
      -9.975           -3            0
      -9.975        -2.85            0
      -9.975         -2.7            0
      -9.975        -2.55            0
      -9.975         -2.4            0
      -9.975        -2.25            0
      -9.975         -2.1            0
      -9.975        -1.95            0
      -9.975         -1.8            0
      -9.975        -1.65            0
      -9.975         -1.5            0
      -9.975        -1.35            0
      -9.975         -1.2            0
      -9.975        -1.05            0
      -9.975         -0.9            0
      -9.975        -0.75            0
      -9.975         -0.6            0
      -9.975        -0.45            0
      -9.975         -0.3            0
      -9.975        -0.15            0
      -9.975 -1.78814e-07            0
      -9.975         0.15            0
      -9.975          0.3            0
      -9.975         0.45            0
      -9.975          0.6            0
      -9.975         0.75            0
      -9.975          0.9            0
      -9.975         1.05            0
      -9.975          1.2            0
      -9.975         1.35            0
      -9.975          1.5            0
      -9.975         1.65            0
      -9.975          1.8            0
      -9.975         1.95            0
      -9.975          2.1            0
      -9.975         2.25            0
      -9.975          2.4            0
      -9.975         2.55            0
      -9.975          2.7            0
      -9.975         2.85            0
      -9.975            3            0
      -9.975         3.15            0
      -9.975          3.3            0
      -9.975         3.45            0
      -9.975          3.6            0
      -9.975         3.75            0
      -9.975          3.9            0
      -9.975         4.05            0
      -9.975          4.2            0
      -9.975         4.35            0
      -9.975          4.5            0
      -9.975         4.65            0
      -9.975          4.8            0
      -9.975         4.95            0
      -9.975          5.1            0
      -9.975         5.25            0
      -9.975          5.4            0
      -9.975         5.55            0
      -9.975          5.7            0
      -9.975         5.85            0
      -9.975            6            0
      -9.975         6.15            0
      -9.975          6.3            0
      -9.975         6.45            0
      -9.975          6.6            0
      -9.975         6.75            0
      -9.975          6.9            0
      -9.975         7.05            0
      -9.975          7.2            0
      -9.975         7.35            0

      -9.825         -7.5            0
      -9.825        -7.35            0
      -9.825         -7.2            0
      -9.825        -7.05            0
      -9.825         -6.9            0
      -9.825        -6.75            0
      -9.825         -6.6            0
      -9.825        -6.45            0
      -9.825         -6.3            0
      -9.825        -6.15            0
      -9.825           -6            0
      -9.825        -5.85            0
      -9.825         -5.7            0
      -9.825        -5.55            0
      -9.825         -5.4            0
      -9.825        -5.25            0
      -9.825         -5.1            0
      -9.825        -4.95            0
      -9.825         -4.8            0
      -9.825        -4.65            0
      -9.825         -4.5            0
      -9.825        -4.35            0
      -9.825         -4.2            0
      -9.825        -4.05            0
      -9.825         -3.9            0
      -9.825        -3.75            0
      -9.825         -3.6            0
      -9.825        -3.45            0
      -9.825         -3.3            0
      -9.825        -3.15            0
      -9.825           -3            0
      -9.825        -2.85            0
      -9.825         -2.7            0
      -9.825        -2.55            0
      -9.825         -2.4            0
      -9.825        -2.25            0
      -9.825         -2.1            0
      -9.825        -1.95            0
      -9.825         -1.8            0
      -9.825        -1.65            0
      -9.825         -1.5            0
      -9.825        -1.35            0
      -9.825         -1.2            0
      -9.825        -1.05            0
      -9.825         -0.9            0
      -9.825        -0.75            0
      -9.825         -0.6            0
      -9.825        -0.45            0
      -9.825         -0.3            0
      -9.825        -0.15            0
      -9.825 -1.78814e-07            0
      -9.825         0.15            0
      -9.825          0.3            0
      -9.825         0.45            0
      -9.825          0.6            0
      -9.825         0.75            0
      -9.825          0.9            0
      -9.825         1.05            0
      -9.825          1.2            0
      -9.825         1.35            0
      -9.825          1.5            0
      -9.825         1.65            0
      -9.825          1.8            0
      -9.825         1.95            0
      -9.825          2.1            0
      -9.825         2.25            0
      -9.825          2.4            0
      -9.825         2.55            0
      -9.825          2.7            0
      -9.825         2.85            0
      -9.825            3            0
      -9.825         3.15            0
      -9.825          3.3            0
      -9.825         3.45            0
      -9.825          3.6            0
      -9.825         3.75            0
      -9.825          3.9            0
      -9.825         4.05            0
      -9.825          4.2            0
      -9.825         4.35            0
      -9.825          4.5            0
      -9.825         4.65            0
      -9.825          4.8            0
      -9.825         4.95            0
      -9.825          5.1            0
      -9.825         5.25            0
      -9.825          5.4            0
      -9.825         5.55            0
      -9.825          5.7            0
      -9.825         5.85            0
      -9.825            6            0
      -9.825         6.15            0
      -9.825          6.3            0
      -9.825         6.45            0
      -9.825          6.6            0
      -9.825         6.75            0
      -9.825          6.9            0
      -9.825         7.05            0
      -9.825          7.2            0
      -9.825         7.35            0

      -9.675         -7.5            0
      -9.675        -7.35            0
      -9.675         -7.2            0
      -9.675        -7.05            0
      -9.675         -6.9            0
      -9.675        -6.75            0
      -9.675         -6.6            0
      -9.675        -6.45            0
      -9.675         -6.3            0
      -9.675        -6.15            0
      -9.675           -6            0
      -9.675        -5.85            0
      -9.675         -5.7            0
      -9.675        -5.55            0
      -9.675         -5.4            0
      -9.675        -5.25            0
      -9.675         -5.1            0
      -9.675        -4.95            0
      -9.675         -4.8            0
      -9.675        -4.65            0
      -9.675         -4.5            0
      -9.675        -4.35            0
      -9.675         -4.2            0
      -9.675        -4.05            0
      -9.675         -3.9            0
      -9.675        -3.75            0
      -9.675         -3.6            0
      -9.675        -3.45            0
      -9.675         -3.3            0
      -9.675        -3.15            0
      -9.675           -3            0
      -9.675        -2.85            0
      -9.675         -2.7            0
      -9.675        -2.55            0
      -9.675         -2.4            0
      -9.675        -2.25            0
      -9.675         -2.1            0
      -9.675        -1.95            0
      -9.675         -1.8            0
      -9.675        -1.65            0
      -9.675         -1.5            0
      -9.675        -1.35            0
      -9.675         -1.2            0
      -9.675        -1.05            0
      -9.675         -0.9            0
      -9.675        -0.75            0
      -9.675         -0.6            0
      -9.675        -0.45            0
      -9.675         -0.3            0
      -9.675        -0.15            0
      -9.675 -1.78814e-07            0
      -9.675         0.15            0
      -9.675          0.3            0
      -9.675         0.45            0
      -9.675          0.6            0
      -9.675         0.75            0
      -9.675          0.9            0
      -9.675         1.05            0
      -9.675          1.2            0
      -9.675         1.35            0
      -9.675          1.5            0
      -9.675         1.65            0
      -9.675          1.8            0
      -9.675         1.95            0
      -9.675          2.1            0
      -9.675         2.25            0
      -9.675          2.4            0
      -9.675         2.55            0
      -9.675          2.7            0
      -9.675         2.85            0
      -9.675            3            0
      -9.675         3.15            0
      -9.675          3.3            0
      -9.675         3.45            0
      -9.675          3.6            0
      -9.675         3.75            0
      -9.675          3.9            0
      -9.675         4.05            0
      -9.675          4.2            0
      -9.675         4.35            0
      -9.675          4.5            0
      -9.675         4.65            0
      -9.675          4.8            0
      -9.675         4.95            0
      -9.675          5.1            0
      -9.675         5.25            0
      -9.675          5.4            0
      -9.675         5.55            0
      -9.675          5.7            0
      -9.675         5.85            0
      -9.675            6            0
      -9.675         6.15            0
      -9.675          6.3            0
      -9.675         6.45            0
      -9.675          6.6            0
      -9.675         6.75            0
      -9.675          6.9            0
      -9.675         7.05            0
      -9.675          7.2            0
      -9.675         7.35            0

      -9.525         -7.5            0
      -9.525        -7.35            0
      -9.525         -7.2            0
      -9.525        -7.05            0
      -9.525         -6.9            0
      -9.525        -6.75            0
      -9.525         -6.6            0
      -9.525        -6.45            0
      -9.525         -6.3            0
      -9.525        -6.15            0
      -9.525           -6            0
      -9.525        -5.85            0
      -9.525         -5.7            0
      -9.525        -5.55            0
      -9.525         -5.4            0
      -9.525        -5.25            0
      -9.525         -5.1            0
      -9.525        -4.95            0
      -9.525         -4.8            0
      -9.525        -4.65            0
      -9.525         -4.5            0
      -9.525        -4.35            0
      -9.525         -4.2            0
      -9.525        -4.05            0
      -9.525         -3.9            0
      -9.525        -3.75            0
      -9.525         -3.6            0
      -9.525        -3.45            0
      -9.525         -3.3            0
      -9.525        -3.15            0
      -9.525           -3            0
      -9.525        -2.85            0
      -9.525         -2.7            0
      -9.525        -2.55            0
      -9.525         -2.4            0
      -9.525        -2.25            0
      -9.525         -2.1            0
      -9.525        -1.95            0
      -9.525         -1.8            0
      -9.525        -1.65            0
      -9.525         -1.5            0
      -9.525        -1.35            0
      -9.525         -1.2            0
      -9.525        -1.05            0
      -9.525         -0.9            0
      -9.525        -0.75            0
      -9.525         -0.6            0
      -9.525        -0.45            0
      -9.525         -0.3            0
      -9.525        -0.15            0
      -9.525 -1.78814e-07            0
      -9.525         0.15            0
      -9.525          0.3            0
      -9.525         0.45            0
      -9.525          0.6            0
      -9.525         0.75            0
      -9.525          0.9            0
      -9.525         1.05            0
      -9.525          1.2            0
      -9.525         1.35            0
      -9.525          1.5            0
      -9.525         1.65            0
      -9.525          1.8            0
      -9.525         1.95            0
      -9.525          2.1            0
      -9.525         2.25            0
      -9.525          2.4            0
      -9.525         2.55            0
      -9.525          2.7            0
      -9.525         2.85            0
      -9.525            3            0
      -9.525         3.15            0
      -9.525          3.3            0
      -9.525         3.45            0
      -9.525          3.6            0
      -9.525         3.75            0
      -9.525          3.9            0
      -9.525         4.05            0
      -9.525          4.2            0
      -9.525         4.35            0
      -9.525          4.5            0
      -9.525         4.65            0
      -9.525          4.8            0
      -9.525         4.95            0
      -9.525          5.1            0
      -9.525         5.25            0
      -9.525          5.4            0
      -9.525         5.55            0
      -9.525          5.7            0
      -9.525         5.85            0
      -9.525            6            0
      -9.525         6.15            0
      -9.525          6.3            0
      -9.525         6.45            0
      -9.525          6.6            0
      -9.525         6.75            0
      -9.525          6.9            0
      -9.525         7.05            0
      -9.525          7.2            0
      -9.525         7.35            0

      -9.375         -7.5            0
      -9.375        -7.35            0
      -9.375         -7.2            0
      -9.375        -7.05            0
      -9.375         -6.9            0
      -9.375        -6.75            0
      -9.375         -6.6            0
      -9.375        -6.45            0
      -9.375         -6.3            0
      -9.375        -6.15            0
      -9.375           -6            0
      -9.375        -5.85            0
      -9.375         -5.7            0
      -9.375        -5.55            0
      -9.375         -5.4            0
      -9.375        -5.25            0
      -9.375         -5.1            0
      -9.375        -4.95            0
      -9.375         -4.8            0
      -9.375        -4.65            0
      -9.375         -4.5            0
      -9.375        -4.35            0
      -9.375         -4.2            0
      -9.375        -4.05            0
      -9.375         -3.9            0
      -9.375        -3.75            0
      -9.375         -3.6            0
      -9.375        -3.45            0
      -9.375         -3.3            0
      -9.375        -3.15            0
      -9.375           -3            0
      -9.375        -2.85            0
      -9.375         -2.7            0
      -9.375        -2.55            0
      -9.375         -2.4            0
      -9.375        -2.25            0
      -9.375         -2.1            0
      -9.375        -1.95            0
      -9.375         -1.8            0
      -9.375        -1.65            0
      -9.375         -1.5            0
      -9.375        -1.35            0
      -9.375         -1.2            0
      -9.375        -1.05            0
      -9.375         -0.9            0
      -9.375        -0.75            0
      -9.375         -0.6            0
      -9.375        -0.45            0
      -9.375         -0.3            0
      -9.375        -0.15            0
      -9.375 -1.78814e-07            0
      -9.375         0.15            0
      -9.375          0.3            0
      -9.375         0.45            0
      -9.375          0.6            0
      -9.375         0.75            0
      -9.375          0.9            0
      -9.375         1.05            0
      -9.375          1.2            0
      -9.375         1.35            0
      -9.375          1.5            0
      -9.375         1.65            0
      -9.375          1.8            0
      -9.375         1.95            0
      -9.375          2.1            0
      -9.375         2.25            0
      -9.375          2.4            0
      -9.375         2.55            0
      -9.375          2.7            0
      -9.375         2.85            0
      -9.375            3            0
      -9.375         3.15            0
      -9.375          3.3            0
      -9.375         3.45            0
      -9.375          3.6            0
      -9.375         3.75            0
      -9.375          3.9            0
      -9.375         4.05            0
      -9.375          4.2            0
      -9.375         4.35            0
      -9.375          4.5            0
      -9.375         4.65            0
      -9.375          4.8            0
      -9.375         4.95            0
      -9.375          5.1            0
      -9.375         5.25            0
      -9.375          5.4            0
      -9.375         5.55            0
      -9.375          5.7            0
      -9.375         5.85            0
      -9.375            6            0
      -9.375         6.15            0
      -9.375          6.3            0
      -9.375         6.45            0
      -9.375          6.6            0
      -9.375         6.75            0
      -9.375          6.9            0
      -9.375         7.05            0
      -9.375          7.2            0
      -9.375         7.35            0

      -9.225         -7.5            0
      -9.225        -7.35            0
      -9.225         -7.2            0
      -9.225        -7.05            0
      -9.225         -6.9            0
      -9.225        -6.75            0
      -9.225         -6.6            0
      -9.225        -6.45            0
      -9.225         -6.3            0
      -9.225        -6.15            0
      -9.225           -6            0
      -9.225        -5.85            0
      -9.225         -5.7            0
      -9.225        -5.55            0
      -9.225         -5.4            0
      -9.225        -5.25            0
      -9.225         -5.1            0
      -9.225        -4.95            0
      -9.225         -4.8            0
      -9.225        -4.65            0
      -9.225         -4.5            0
      -9.225        -4.35            0
      -9.225         -4.2            0
      -9.225        -4.05            0
      -9.225         -3.9            0
      -9.225        -3.75            0
      -9.225         -3.6            0
      -9.225        -3.45            0
      -9.225         -3.3            0
      -9.225        -3.15            0
      -9.225           -3            0
      -9.225        -2.85            0
      -9.225         -2.7            0
      -9.225        -2.55            0
      -9.225         -2.4            0
      -9.225        -2.25            0
      -9.225         -2.1            0
      -9.225        -1.95            0
      -9.225         -1.8            0
      -9.225        -1.65            0
      -9.225         -1.5            0
      -9.225        -1.35            0
      -9.225         -1.2            0
      -9.225        -1.05            0
      -9.225         -0.9            0
      -9.225        -0.75            0
      -9.225         -0.6            0
      -9.225        -0.45            0
      -9.225         -0.3            0
      -9.225        -0.15            0
      -9.225 -1.78814e-07            0
      -9.225         0.15            0
      -9.225          0.3            0
      -9.225         0.45            0
      -9.225          0.6            0
      -9.225         0.75            0
      -9.225          0.9            0
      -9.225         1.05            0
      -9.225          1.2            0
      -9.225         1.35            0
      -9.225          1.5            0
      -9.225         1.65            0
      -9.225          1.8            0
      -9.225         1.95            0
      -9.225          2.1            0
      -9.225         2.25            0
      -9.225          2.4            0
      -9.225         2.55            0
      -9.225          2.7            0
      -9.225         2.85            0
      -9.225            3            0
      -9.225         3.15            0
      -9.225          3.3            0
      -9.225         3.45            0
      -9.225          3.6            0
      -9.225         3.75            0
      -9.225          3.9            0
      -9.225         4.05            0
      -9.225          4.2            0
      -9.225         4.35            0
      -9.225          4.5            0
      -9.225         4.65            0
      -9.225          4.8            0
      -9.225         4.95            0
      -9.225          5.1            0
      -9.225         5.25            0
      -9.225          5.4            0
      -9.225         5.55            0
      -9.225          5.7            0
      -9.225         5.85            0
      -9.225            6            0
      -9.225         6.15            0
      -9.225          6.3            0
      -9.225         6.45            0
      -9.225          6.6            0
      -9.225         6.75            0
      -9.225          6.9            0
      -9.225         7.05            0
      -9.225          7.2            0
      -9.225         7.35            0

      -9.075         -7.5            0
      -9.075        -7.35            0
      -9.075         -7.2            0
      -9.075        -7.05            0
      -9.075         -6.9            0
      -9.075        -6.75            0
      -9.075         -6.6            0
      -9.075        -6.45            0
      -9.075         -6.3            0
      -9.075        -6.15            0
      -9.075           -6            0
      -9.075        -5.85            0
      -9.075         -5.7            0
      -9.075        -5.55            0
      -9.075         -5.4            0
      -9.075        -5.25            0
      -9.075         -5.1            0
      -9.075        -4.95            0
      -9.075         -4.8            0
      -9.075        -4.65            0
      -9.075         -4.5            0
      -9.075        -4.35            0
      -9.075         -4.2            0
      -9.075        -4.05            0
      -9.075         -3.9            0
      -9.075        -3.75            0
      -9.075         -3.6            0
      -9.075        -3.45            0
      -9.075         -3.3            0
      -9.075        -3.15            0
      -9.075           -3            0
      -9.075        -2.85            0
      -9.075         -2.7            0
      -9.075        -2.55            0
      -9.075         -2.4            0
      -9.075        -2.25            0
      -9.075         -2.1            0
      -9.075        -1.95            0
      -9.075         -1.8            0
      -9.075        -1.65            0
      -9.075         -1.5            0
      -9.075        -1.35            0
      -9.075         -1.2            0
      -9.075        -1.05            0
      -9.075         -0.9            0
      -9.075        -0.75            0
      -9.075         -0.6            0
      -9.075        -0.45            0
      -9.075         -0.3            0
      -9.075        -0.15            0
      -9.075 -1.78814e-07            0
      -9.075         0.15            0
      -9.075          0.3            0
      -9.075         0.45            0
      -9.075          0.6            0
      -9.075         0.75            0
      -9.075          0.9            0
      -9.075         1.05            0
      -9.075          1.2            0
      -9.075         1.35            0
      -9.075          1.5            0
      -9.075         1.65            0
      -9.075          1.8            0
      -9.075         1.95            0
      -9.075          2.1            0
      -9.075         2.25            0
      -9.075          2.4            0
      -9.075         2.55            0
      -9.075          2.7            0
      -9.075         2.85            0
      -9.075            3            0
      -9.075         3.15            0
      -9.075          3.3            0
      -9.075         3.45            0
      -9.075          3.6            0
      -9.075         3.75            0
      -9.075          3.9            0
      -9.075         4.05            0
      -9.075          4.2            0
      -9.075         4.35            0
      -9.075          4.5            0
      -9.075         4.65            0
      -9.075          4.8            0
      -9.075         4.95            0
      -9.075          5.1            0
      -9.075         5.25            0
      -9.075          5.4            0
      -9.075         5.55            0
      -9.075          5.7            0
      -9.075         5.85            0
      -9.075            6            0
      -9.075         6.15            0
      -9.075          6.3            0
      -9.075         6.45            0
      -9.075          6.6            0
      -9.075         6.75            0
      -9.075          6.9            0
      -9.075         7.05            0
      -9.075          7.2            0
      -9.075         7.35            0

      -8.925         -7.5            0
      -8.925        -7.35            0
      -8.925         -7.2            0
      -8.925        -7.05            0
      -8.925         -6.9            0
      -8.925        -6.75            0
      -8.925         -6.6            0
      -8.925        -6.45            0
      -8.925         -6.3            0
      -8.925        -6.15            0
      -8.925           -6            0
      -8.925        -5.85            0
      -8.925         -5.7            0
      -8.925        -5.55            0
      -8.925         -5.4            0
      -8.925        -5.25            0
      -8.925         -5.1            0
      -8.925        -4.95            0
      -8.925         -4.8            0
      -8.925        -4.65            0
      -8.925         -4.5            0
      -8.925        -4.35            0
      -8.925         -4.2            0
      -8.925        -4.05            0
      -8.925         -3.9            0
      -8.925        -3.75            0
      -8.925         -3.6            0
      -8.925        -3.45            0
      -8.925         -3.3            0
      -8.925        -3.15            0
      -8.925           -3            0
      -8.925        -2.85            0
      -8.925         -2.7            0
      -8.925        -2.55            0
      -8.925         -2.4            0
      -8.925        -2.25            0
      -8.925         -2.1            0
      -8.925        -1.95            0
      -8.925         -1.8            0
      -8.925        -1.65            0
      -8.925         -1.5            0
      -8.925        -1.35            0
      -8.925         -1.2            0
      -8.925        -1.05            0
      -8.925         -0.9            0
      -8.925        -0.75            0
      -8.925         -0.6            0
      -8.925        -0.45            0
      -8.925         -0.3            0
      -8.925        -0.15            0
      -8.925 -1.78814e-07            0
      -8.925         0.15            0
      -8.925          0.3            0
      -8.925         0.45            0
      -8.925          0.6            0
      -8.925         0.75            0
      -8.925          0.9            0
      -8.925         1.05            0
      -8.925          1.2            0
      -8.925         1.35            0
      -8.925          1.5            0
      -8.925         1.65            0
      -8.925          1.8            0
      -8.925         1.95            0
      -8.925          2.1            0
      -8.925         2.25            0
      -8.925          2.4            0
      -8.925         2.55            0
      -8.925          2.7            0
      -8.925         2.85            0
      -8.925            3            0
      -8.925         3.15            0
      -8.925          3.3            0
      -8.925         3.45            0
      -8.925          3.6            0
      -8.925         3.75            0
      -8.925          3.9            0
      -8.925         4.05            0
      -8.925          4.2            0
      -8.925         4.35            0
      -8.925          4.5            0
      -8.925         4.65            0
      -8.925          4.8            0
      -8.925         4.95            0
      -8.925          5.1            0
      -8.925         5.25            0
      -8.925          5.4            0
      -8.925         5.55            0
      -8.925          5.7            0
      -8.925         5.85            0
      -8.925            6            0
      -8.925         6.15            0
      -8.925          6.3            0
      -8.925         6.45            0
      -8.925          6.6            0
      -8.925         6.75            0
      -8.925          6.9            0
      -8.925         7.05            0
      -8.925          7.2            0
      -8.925         7.35            0

      -8.775         -7.5            0
      -8.775        -7.35            0
      -8.775         -7.2            0
      -8.775        -7.05            0
      -8.775         -6.9            0
      -8.775        -6.75            0
      -8.775         -6.6            0
      -8.775        -6.45            0
      -8.775         -6.3            0
      -8.775        -6.15            0
      -8.775           -6            0
      -8.775        -5.85            0
      -8.775         -5.7            0
      -8.775        -5.55            0
      -8.775         -5.4            0
      -8.775        -5.25            0
      -8.775         -5.1            0
      -8.775        -4.95            0
      -8.775         -4.8            0
      -8.775        -4.65            0
      -8.775         -4.5            0
      -8.775        -4.35            0
      -8.775         -4.2            0
      -8.775        -4.05            0
      -8.775         -3.9            0
      -8.775        -3.75            0
      -8.775         -3.6            0
      -8.775        -3.45            0
      -8.775         -3.3            0
      -8.775        -3.15            0
      -8.775           -3            0
      -8.775        -2.85            0
      -8.775         -2.7            0
      -8.775        -2.55            0
      -8.775         -2.4            0
      -8.775        -2.25            0
      -8.775         -2.1            0
      -8.775        -1.95            0
      -8.775         -1.8            0
      -8.775        -1.65            0
      -8.775         -1.5            0
      -8.775        -1.35            0
      -8.775         -1.2            0
      -8.775        -1.05            0
      -8.775         -0.9            0
      -8.775        -0.75            0
      -8.775         -0.6            0
      -8.775        -0.45            0
      -8.775         -0.3            0
      -8.775        -0.15            0
      -8.775 -1.78814e-07            0
      -8.775         0.15            0
      -8.775          0.3            0
      -8.775         0.45            0
      -8.775          0.6            0
      -8.775         0.75            0
      -8.775          0.9            0
      -8.775         1.05            0
      -8.775          1.2            0
      -8.775         1.35            0
      -8.775          1.5            0
      -8.775         1.65            0
      -8.775          1.8            0
      -8.775         1.95            0
      -8.775          2.1            0
      -8.775         2.25            0
      -8.775          2.4            0
      -8.775         2.55            0
      -8.775          2.7            0
      -8.775         2.85            0
      -8.775            3            0
      -8.775         3.15            0
      -8.775          3.3            0
      -8.775         3.45            0
      -8.775          3.6            0
      -8.775         3.75            0
      -8.775          3.9            0
      -8.775         4.05            0
      -8.775          4.2            0
      -8.775         4.35            0
      -8.775          4.5            0
      -8.775         4.65            0
      -8.775          4.8            0
      -8.775         4.95            0
      -8.775          5.1            0
      -8.775         5.25            0
      -8.775          5.4            0
      -8.775         5.55            0
      -8.775          5.7            0
      -8.775         5.85            0
      -8.775            6            0
      -8.775         6.15            0
      -8.775          6.3            0
      -8.775         6.45            0
      -8.775          6.6            0
      -8.775         6.75            0
      -8.775          6.9            0
      -8.775         7.05            0
      -8.775          7.2            0
      -8.775         7.35            0

      -8.625         -7.5            0
      -8.625        -7.35            0
      -8.625         -7.2            0
      -8.625        -7.05            0
      -8.625         -6.9            0
      -8.625        -6.75            0
      -8.625         -6.6            0
      -8.625        -6.45            0
      -8.625         -6.3            0
      -8.625        -6.15            0
      -8.625           -6            0
      -8.625        -5.85            0
      -8.625         -5.7            0
      -8.625        -5.55            0
      -8.625         -5.4            0
      -8.625        -5.25            0
      -8.625         -5.1            0
      -8.625        -4.95            0
      -8.625         -4.8            0
      -8.625        -4.65            0
      -8.625         -4.5            0
      -8.625        -4.35            0
      -8.625         -4.2            0
      -8.625        -4.05            0
      -8.625         -3.9            0
      -8.625        -3.75            0
      -8.625         -3.6            0
      -8.625        -3.45            0
      -8.625         -3.3            0
      -8.625        -3.15            0
      -8.625           -3            0
      -8.625        -2.85            0
      -8.625         -2.7            0
      -8.625        -2.55            0
      -8.625         -2.4            0
      -8.625        -2.25            0
      -8.625         -2.1            0
      -8.625        -1.95            0
      -8.625         -1.8            0
      -8.625        -1.65            0
      -8.625         -1.5            0
      -8.625        -1.35            0
      -8.625         -1.2            0
      -8.625        -1.05            0
      -8.625         -0.9            0
      -8.625        -0.75            0
      -8.625         -0.6            0
      -8.625        -0.45            0
      -8.625         -0.3            0
      -8.625        -0.15            0
      -8.625 -1.78814e-07            0
      -8.625         0.15            0
      -8.625          0.3            0
      -8.625         0.45            0
      -8.625          0.6            0
      -8.625         0.75            0
      -8.625          0.9            0
      -8.625         1.05            0
      -8.625          1.2            0
      -8.625         1.35            0
      -8.625          1.5            0
      -8.625         1.65            0
      -8.625          1.8            0
      -8.625         1.95            0
      -8.625          2.1            0
      -8.625         2.25            0
      -8.625          2.4            0
      -8.625         2.55            0
      -8.625          2.7            0
      -8.625         2.85            0
      -8.625            3            0
      -8.625         3.15            0
      -8.625          3.3            0
      -8.625         3.45            0
      -8.625          3.6            0
      -8.625         3.75            0
      -8.625          3.9            0
      -8.625         4.05            0
      -8.625          4.2            0
      -8.625         4.35            0
      -8.625          4.5            0
      -8.625         4.65            0
      -8.625          4.8            0
      -8.625         4.95            0
      -8.625          5.1            0
      -8.625         5.25            0
      -8.625          5.4            0
      -8.625         5.55            0
      -8.625          5.7            0
      -8.625         5.85            0
      -8.625            6            0
      -8.625         6.15            0
      -8.625          6.3            0
      -8.625         6.45            0
      -8.625          6.6            0
      -8.625         6.75            0
      -8.625          6.9            0
      -8.625         7.05            0
      -8.625          7.2            0
      -8.625         7.35            0

      -8.475         -7.5            0
      -8.475        -7.35            0
      -8.475         -7.2            0
      -8.475        -7.05            0
      -8.475         -6.9            0
      -8.475        -6.75            0
      -8.475         -6.6            0
      -8.475        -6.45            0
      -8.475         -6.3            0
      -8.475        -6.15            0
      -8.475           -6            0
      -8.475        -5.85            0
      -8.475         -5.7            0
      -8.475        -5.55            0
      -8.475         -5.4            0
      -8.475        -5.25            0
      -8.475         -5.1            0
      -8.475        -4.95            0
      -8.475         -4.8            0
      -8.475        -4.65            0
      -8.475         -4.5            0
      -8.475        -4.35            0
      -8.475         -4.2            0
      -8.475        -4.05            0
      -8.475         -3.9            0
      -8.475        -3.75            0
      -8.475         -3.6            0
      -8.475        -3.45            0
      -8.475         -3.3            0
      -8.475        -3.15            0
      -8.475           -3            0
      -8.475        -2.85            0
      -8.475         -2.7            0
      -8.475        -2.55            0
      -8.475         -2.4            0
      -8.475        -2.25            0
      -8.475         -2.1            0
      -8.475        -1.95            0
      -8.475         -1.8            0
      -8.475        -1.65            0
      -8.475         -1.5            0
      -8.475        -1.35            0
      -8.475         -1.2            0
      -8.475        -1.05            0
      -8.475         -0.9            0
      -8.475        -0.75            0
      -8.475         -0.6            0
      -8.475        -0.45            0
      -8.475         -0.3            0
      -8.475        -0.15            0
      -8.475 -1.78814e-07            0
      -8.475         0.15            0
      -8.475          0.3            0
      -8.475         0.45            0
      -8.475          0.6            0
      -8.475         0.75            0
      -8.475          0.9            0
      -8.475         1.05            0
      -8.475          1.2            0
      -8.475         1.35            0
      -8.475          1.5            0
      -8.475         1.65            0
      -8.475          1.8            0
      -8.475         1.95            0
      -8.475          2.1            0
      -8.475         2.25            0
      -8.475          2.4            0
      -8.475         2.55            0
      -8.475          2.7            0
      -8.475         2.85            0
      -8.475            3            0
      -8.475         3.15            0
      -8.475          3.3            0
      -8.475         3.45            0
      -8.475          3.6            0
      -8.475         3.75            0
      -8.475          3.9            0
      -8.475         4.05            0
      -8.475          4.2            0
      -8.475         4.35            0
      -8.475          4.5            0
      -8.475         4.65            0
      -8.475          4.8            0
      -8.475         4.95            0
      -8.475          5.1            0
      -8.475         5.25            0
      -8.475          5.4            0
      -8.475         5.55            0
      -8.475          5.7            0
      -8.475         5.85            0
      -8.475            6            0
      -8.475         6.15            0
      -8.475          6.3            0
      -8.475         6.45            0
      -8.475          6.6            0
      -8.475         6.75            0
      -8.475          6.9            0
      -8.475         7.05            0
      -8.475          7.2            0
      -8.475         7.35            0

      -8.325         -7.5            0
      -8.325        -7.35            0
      -8.325         -7.2            0
      -8.325        -7.05            0
      -8.325         -6.9            0
      -8.325        -6.75            0
      -8.325         -6.6            0
      -8.325        -6.45            0
      -8.325         -6.3            0
      -8.325        -6.15            0
      -8.325           -6            0
      -8.325        -5.85            0
      -8.325         -5.7            0
      -8.325        -5.55            0
      -8.325         -5.4            0
      -8.325        -5.25            0
      -8.325         -5.1            0
      -8.325        -4.95            0
      -8.325         -4.8            0
      -8.325        -4.65            0
      -8.325         -4.5            0
      -8.325        -4.35            0
      -8.325         -4.2            0
      -8.325        -4.05            0
      -8.325         -3.9            0
      -8.325        -3.75            0
      -8.325         -3.6            0
      -8.325        -3.45            0
      -8.325         -3.3            0
      -8.325        -3.15            0
      -8.325           -3            0
      -8.325        -2.85            0
      -8.325         -2.7            0
      -8.325        -2.55            0
      -8.325         -2.4            0
      -8.325        -2.25            0
      -8.325         -2.1            0
      -8.325        -1.95            0
      -8.325         -1.8            0
      -8.325        -1.65            0
      -8.325         -1.5            0
      -8.325        -1.35            0
      -8.325         -1.2            0
      -8.325        -1.05            0
      -8.325         -0.9            0
      -8.325        -0.75            0
      -8.325         -0.6            0
      -8.325        -0.45            0
      -8.325         -0.3            0
      -8.325        -0.15            0
      -8.325 -1.78814e-07            0
      -8.325         0.15            0
      -8.325          0.3            0
      -8.325         0.45            0
      -8.325          0.6            0
      -8.325         0.75            0
      -8.325          0.9            0
      -8.325         1.05            0
      -8.325          1.2            0
      -8.325         1.35            0
      -8.325          1.5            0
      -8.325         1.65            0
      -8.325          1.8            0
      -8.325         1.95            0
      -8.325          2.1            0
      -8.325         2.25            0
      -8.325          2.4            0
      -8.325         2.55            0
      -8.325          2.7            0
      -8.325         2.85            0
      -8.325            3            0
      -8.325         3.15            0
      -8.325          3.3            0
      -8.325         3.45            0
      -8.325          3.6            0
      -8.325         3.75            0
      -8.325          3.9            0
      -8.325         4.05            0
      -8.325          4.2            0
      -8.325         4.35            0
      -8.325          4.5            0
      -8.325         4.65            0
      -8.325          4.8            0
      -8.325         4.95            0
      -8.325          5.1            0
      -8.325         5.25            0
      -8.325          5.4            0
      -8.325         5.55            0
      -8.325          5.7            0
      -8.325         5.85            0
      -8.325            6            0
      -8.325         6.15            0
      -8.325          6.3            0
      -8.325         6.45            0
      -8.325          6.6            0
      -8.325         6.75            0
      -8.325          6.9            0
      -8.325         7.05            0
      -8.325          7.2            0
      -8.325         7.35            0

      -8.175         -7.5            0
      -8.175        -7.35            0
      -8.175         -7.2            0
      -8.175        -7.05            0
      -8.175         -6.9            0
      -8.175        -6.75            0
      -8.175         -6.6            0
      -8.175        -6.45            0
      -8.175         -6.3            0
      -8.175        -6.15            0
      -8.175           -6            0
      -8.175        -5.85            0
      -8.175         -5.7            0
      -8.175        -5.55            0
      -8.175         -5.4            0
      -8.175        -5.25            0
      -8.175         -5.1            0
      -8.175        -4.95            0
      -8.175         -4.8            0
      -8.175        -4.65            0
      -8.175         -4.5            0
      -8.175        -4.35            0
      -8.175         -4.2            0
      -8.175        -4.05            0
      -8.175         -3.9            0
      -8.175        -3.75            0
      -8.175         -3.6            0
      -8.175        -3.45            0
      -8.175         -3.3            0
      -8.175        -3.15            0
      -8.175           -3            0
      -8.175        -2.85            0
      -8.175         -2.7            0
      -8.175        -2.55            0
      -8.175         -2.4            0
      -8.175        -2.25            0
      -8.175         -2.1            0
      -8.175        -1.95            0
      -8.175         -1.8            0
      -8.175        -1.65            0
      -8.175         -1.5            0
      -8.175        -1.35            0
      -8.175         -1.2            0
      -8.175        -1.05            0
      -8.175         -0.9            0
      -8.175        -0.75            0
      -8.175         -0.6            0
      -8.175        -0.45            0
      -8.175         -0.3            0
      -8.175        -0.15            0
      -8.175 -1.78814e-07            0
      -8.175         0.15            0
      -8.175          0.3            0
      -8.175         0.45            0
      -8.175          0.6            0
      -8.175         0.75            0
      -8.175          0.9            0
      -8.175         1.05            0
      -8.175          1.2            0
      -8.175         1.35            0
      -8.175          1.5            0
      -8.175         1.65            0
      -8.175          1.8            0
      -8.175         1.95            0
      -8.175          2.1            0
      -8.175         2.25            0
      -8.175          2.4            0
      -8.175         2.55            0
      -8.175          2.7            0
      -8.175         2.85            0
      -8.175            3            0
      -8.175         3.15            0
      -8.175          3.3            0
      -8.175         3.45            0
      -8.175          3.6            0
      -8.175         3.75            0
      -8.175          3.9            0
      -8.175         4.05            0
      -8.175          4.2            0
      -8.175         4.35            0
      -8.175          4.5            0
      -8.175         4.65            0
      -8.175          4.8            0
      -8.175         4.95            0
      -8.175          5.1            0
      -8.175         5.25            0
      -8.175          5.4            0
      -8.175         5.55            0
      -8.175          5.7            0
      -8.175         5.85            0
      -8.175            6            0
      -8.175         6.15            0
      -8.175          6.3            0
      -8.175         6.45            0
      -8.175          6.6            0
      -8.175         6.75            0
      -8.175          6.9            0
      -8.175         7.05            0
      -8.175          7.2            0
      -8.175         7.35            0

      -8.025         -7.5            0
      -8.025        -7.35            0
      -8.025         -7.2            0
      -8.025        -7.05            0
      -8.025         -6.9            0
      -8.025        -6.75            0
      -8.025         -6.6            0
      -8.025        -6.45            0
      -8.025         -6.3            0
      -8.025        -6.15            0
      -8.025           -6            0
      -8.025        -5.85            0
      -8.025         -5.7            0
      -8.025        -5.55            0
      -8.025         -5.4            0
      -8.025        -5.25            0
      -8.025         -5.1            0
      -8.025        -4.95            0
      -8.025         -4.8            0
      -8.025        -4.65            0
      -8.025         -4.5            0
      -8.025        -4.35            0
      -8.025         -4.2            0
      -8.025        -4.05            0
      -8.025         -3.9            0
      -8.025        -3.75            0
      -8.025         -3.6            0
      -8.025        -3.45            0
      -8.025         -3.3            0
      -8.025        -3.15            0
      -8.025           -3            0
      -8.025        -2.85            0
      -8.025         -2.7            0
      -8.025        -2.55            0
      -8.025         -2.4            0
      -8.025        -2.25            0
      -8.025         -2.1            0
      -8.025        -1.95            0
      -8.025         -1.8            0
      -8.025        -1.65            0
      -8.025         -1.5            0
      -8.025        -1.35            0
      -8.025         -1.2            0
      -8.025        -1.05            0
      -8.025         -0.9            0
      -8.025        -0.75            0
      -8.025         -0.6            0
      -8.025        -0.45            0
      -8.025         -0.3            0
      -8.025        -0.15            0
      -8.025 -1.78814e-07            0
      -8.025         0.15            0
      -8.025          0.3            0
      -8.025         0.45            0
      -8.025          0.6            0
      -8.025         0.75            0
      -8.025          0.9            0
      -8.025         1.05            0
      -8.025          1.2            0
      -8.025         1.35            0
      -8.025          1.5            0
      -8.025         1.65            0
      -8.025          1.8            0
      -8.025         1.95            0
      -8.025          2.1            0
      -8.025         2.25            0
      -8.025          2.4            0
      -8.025         2.55            0
      -8.025          2.7            0
      -8.025         2.85            0
      -8.025            3            0
      -8.025         3.15            0
      -8.025          3.3            0
      -8.025         3.45            0
      -8.025          3.6            0
      -8.025         3.75            0
      -8.025          3.9            0
      -8.025         4.05            0
      -8.025          4.2            0
      -8.025         4.35            0
      -8.025          4.5            0
      -8.025         4.65            0
      -8.025          4.8            0
      -8.025         4.95            0
      -8.025          5.1            0
      -8.025         5.25            0
      -8.025          5.4            0
      -8.025         5.55            0
      -8.025          5.7            0
      -8.025         5.85            0
      -8.025            6            0
      -8.025         6.15            0
      -8.025          6.3            0
      -8.025         6.45            0
      -8.025          6.6            0
      -8.025         6.75            0
      -8.025          6.9            0
      -8.025         7.05            0
      -8.025          7.2            0
      -8.025         7.35            0

      -7.875         -7.5            0
      -7.875        -7.35            0
      -7.875         -7.2            0
      -7.875        -7.05            0
      -7.875         -6.9            0
      -7.875        -6.75            0
      -7.875         -6.6            0
      -7.875        -6.45            0
      -7.875         -6.3            0
      -7.875        -6.15            0
      -7.875           -6            0
      -7.875        -5.85            0
      -7.875         -5.7            0
      -7.875        -5.55            0
      -7.875         -5.4            0
      -7.875        -5.25            0
      -7.875         -5.1            0
      -7.875        -4.95            0
      -7.875         -4.8            0
      -7.875        -4.65            0
      -7.875         -4.5            0
      -7.875        -4.35            0
      -7.875         -4.2            0
      -7.875        -4.05            0
      -7.875         -3.9            0
      -7.875        -3.75            0
      -7.875         -3.6            0
      -7.875        -3.45            0
      -7.875         -3.3            0
      -7.875        -3.15            0
      -7.875           -3            0
      -7.875        -2.85            0
      -7.875         -2.7            0
      -7.875        -2.55            0
      -7.875         -2.4            0
      -7.875        -2.25            0
      -7.875         -2.1            0
      -7.875        -1.95            0
      -7.875         -1.8            0
      -7.875        -1.65            0
      -7.875         -1.5            0
      -7.875        -1.35            0
      -7.875         -1.2            0
      -7.875        -1.05            0
      -7.875         -0.9            0
      -7.875        -0.75            0
      -7.875         -0.6            0
      -7.875        -0.45            0
      -7.875         -0.3            0
      -7.875        -0.15            0
      -7.875 -1.78814e-07            0
      -7.875         0.15            0
      -7.875          0.3            0
      -7.875         0.45            0
      -7.875          0.6            0
      -7.875         0.75            0
      -7.875          0.9            0
      -7.875         1.05            0
      -7.875          1.2            0
      -7.875         1.35            0
      -7.875          1.5            0
      -7.875         1.65            0
      -7.875          1.8            0
      -7.875         1.95            0
      -7.875          2.1            0
      -7.875         2.25            0
      -7.875          2.4            0
      -7.875         2.55            0
      -7.875          2.7            0
      -7.875         2.85            0
      -7.875            3            0
      -7.875         3.15            0
      -7.875          3.3            0
      -7.875         3.45            0
      -7.875          3.6            0
      -7.875         3.75            0
      -7.875          3.9            0
      -7.875         4.05            0
      -7.875          4.2            0
      -7.875         4.35            0
      -7.875          4.5            0
      -7.875         4.65            0
      -7.875          4.8            0
      -7.875         4.95            0
      -7.875          5.1            0
      -7.875         5.25            0
      -7.875          5.4            0
      -7.875         5.55            0
      -7.875          5.7            0
      -7.875         5.85            0
      -7.875            6            0
      -7.875         6.15            0
      -7.875          6.3            0
      -7.875         6.45            0
      -7.875          6.6            0
      -7.875         6.75            0
      -7.875          6.9            0
      -7.875         7.05            0
      -7.875          7.2            0
      -7.875         7.35            0

      -7.725         -7.5            0
      -7.725        -7.35            0
      -7.725         -7.2            0
      -7.725        -7.05            0
      -7.725         -6.9            0
      -7.725        -6.75            0
      -7.725         -6.6            0
      -7.725        -6.45            0
      -7.725         -6.3            0
      -7.725        -6.15            0
      -7.725           -6            0
      -7.725        -5.85            0
      -7.725         -5.7            0
      -7.725        -5.55            0
      -7.725         -5.4            0
      -7.725        -5.25            0
      -7.725         -5.1            0
      -7.725        -4.95            0
      -7.725         -4.8            0
      -7.725        -4.65            0
      -7.725         -4.5            0
      -7.725        -4.35            0
      -7.725         -4.2            0
      -7.725        -4.05            0
      -7.725         -3.9            0
      -7.725        -3.75            0
      -7.725         -3.6            0
      -7.725        -3.45            0
      -7.725         -3.3            0
      -7.725        -3.15            0
      -7.725           -3            0
      -7.725        -2.85            0
      -7.725         -2.7            0
      -7.725        -2.55            0
      -7.725         -2.4            0
      -7.725        -2.25            0
      -7.725         -2.1            0
      -7.725        -1.95            0
      -7.725         -1.8            0
      -7.725        -1.65            0
      -7.725         -1.5            0
      -7.725        -1.35            0
      -7.725         -1.2            0
      -7.725        -1.05            0
      -7.725         -0.9            0
      -7.725        -0.75            0
      -7.725         -0.6            0
      -7.725        -0.45            0
      -7.725         -0.3            0
      -7.725        -0.15            0
      -7.725 -1.78814e-07            0
      -7.725         0.15            0
      -7.725          0.3            0
      -7.725         0.45            0
      -7.725          0.6            0
      -7.725         0.75            0
      -7.725          0.9            0
      -7.725         1.05            0
      -7.725          1.2            0
      -7.725         1.35            0
      -7.725          1.5            0
      -7.725         1.65            0
      -7.725          1.8            0
      -7.725         1.95            0
      -7.725          2.1            0
      -7.725         2.25            0
      -7.725          2.4            0
      -7.725         2.55            0
      -7.725          2.7            0
      -7.725         2.85            0
      -7.725            3            0
      -7.725         3.15            0
      -7.725          3.3            0
      -7.725         3.45            0
      -7.725          3.6            0
      -7.725         3.75            0
      -7.725          3.9            0
      -7.725         4.05            0
      -7.725          4.2            0
      -7.725         4.35            0
      -7.725          4.5            0
      -7.725         4.65            0
      -7.725          4.8            0
      -7.725         4.95            0
      -7.725          5.1            0
      -7.725         5.25            0
      -7.725          5.4            0
      -7.725         5.55            0
      -7.725          5.7            0
      -7.725         5.85            0
      -7.725            6            0
      -7.725         6.15            0
      -7.725          6.3            0
      -7.725         6.45            0
      -7.725          6.6            0
      -7.725         6.75            0
      -7.725          6.9            0
      -7.725         7.05            0
      -7.725          7.2            0
      -7.725         7.35            0

      -7.575         -7.5            0
      -7.575        -7.35            0
      -7.575         -7.2            0
      -7.575        -7.05            0
      -7.575         -6.9            0
      -7.575        -6.75            0
      -7.575         -6.6            0
      -7.575        -6.45            0
      -7.575         -6.3            0
      -7.575        -6.15            0
      -7.575           -6            0
      -7.575        -5.85            0
      -7.575         -5.7            0
      -7.575        -5.55            0
      -7.575         -5.4            0
      -7.575        -5.25            0
      -7.575         -5.1            0
      -7.575        -4.95            0
      -7.575         -4.8            0
      -7.575        -4.65            0
      -7.575         -4.5            0
      -7.575        -4.35            0
      -7.575         -4.2            0
      -7.575        -4.05            0
      -7.575         -3.9            0
      -7.575        -3.75            0
      -7.575         -3.6            0
      -7.575        -3.45            0
      -7.575         -3.3            0
      -7.575        -3.15            0
      -7.575           -3            0
      -7.575        -2.85            0
      -7.575         -2.7            0
      -7.575        -2.55            0
      -7.575         -2.4            0
      -7.575        -2.25            0
      -7.575         -2.1            0
      -7.575        -1.95            0
      -7.575         -1.8            0
      -7.575        -1.65            0
      -7.575         -1.5            0
      -7.575        -1.35            0
      -7.575         -1.2            0
      -7.575        -1.05            0
      -7.575         -0.9            0
      -7.575        -0.75            0
      -7.575         -0.6            0
      -7.575        -0.45            0
      -7.575         -0.3            0
      -7.575        -0.15            0
      -7.575 -1.78814e-07            0
      -7.575         0.15            0
      -7.575          0.3            0
      -7.575         0.45            0
      -7.575          0.6            0
      -7.575         0.75            0
      -7.575          0.9            0
      -7.575         1.05            0
      -7.575          1.2            0
      -7.575         1.35            0
      -7.575          1.5            0
      -7.575         1.65            0
      -7.575          1.8            0
      -7.575         1.95            0
      -7.575          2.1            0
      -7.575         2.25            0
      -7.575          2.4            0
      -7.575         2.55            0
      -7.575          2.7            0
      -7.575         2.85            0
      -7.575            3            0
      -7.575         3.15            0
      -7.575          3.3            0
      -7.575         3.45            0
      -7.575          3.6            0
      -7.575         3.75            0
      -7.575          3.9            0
      -7.575         4.05            0
      -7.575          4.2            0
      -7.575         4.35            0
      -7.575          4.5            0
      -7.575         4.65            0
      -7.575          4.8            0
      -7.575         4.95            0
      -7.575          5.1            0
      -7.575         5.25            0
      -7.575          5.4            0
      -7.575         5.55            0
      -7.575          5.7            0
      -7.575         5.85            0
      -7.575            6            0
      -7.575         6.15            0
      -7.575          6.3            0
      -7.575         6.45            0
      -7.575          6.6            0
      -7.575         6.75            0
      -7.575          6.9            0
      -7.575         7.05            0
      -7.575          7.2            0
      -7.575         7.35            0

      -7.425         -7.5            0
      -7.425        -7.35            0
      -7.425         -7.2            0
      -7.425        -7.05            0
      -7.425         -6.9            0
      -7.425        -6.75            0
      -7.425         -6.6            0
      -7.425        -6.45            0
      -7.425         -6.3            0
      -7.425        -6.15            0
      -7.425           -6            0
      -7.425        -5.85            0
      -7.425         -5.7            0
      -7.425        -5.55            0
      -7.425         -5.4            0
      -7.425        -5.25            0
      -7.425         -5.1            0
      -7.425        -4.95            0
      -7.425         -4.8            0
      -7.425        -4.65            0
      -7.425         -4.5            0
      -7.425        -4.35            0
      -7.425         -4.2            0
      -7.425        -4.05            0
      -7.425         -3.9            0
      -7.425        -3.75            0
      -7.425         -3.6            0
      -7.425        -3.45            0
      -7.425         -3.3            0
      -7.425        -3.15            0
      -7.425           -3            0
      -7.425        -2.85            0
      -7.425         -2.7            0
      -7.425        -2.55            0
      -7.425         -2.4            0
      -7.425        -2.25            0
      -7.425         -2.1            0
      -7.425        -1.95            0
      -7.425         -1.8            0
      -7.425        -1.65            0
      -7.425         -1.5            0
      -7.425        -1.35            0
      -7.425         -1.2            0
      -7.425        -1.05            0
      -7.425         -0.9            0
      -7.425        -0.75            0
      -7.425         -0.6            0
      -7.425        -0.45            0
      -7.425         -0.3            0
      -7.425        -0.15            0
      -7.425 -1.78814e-07            0
      -7.425         0.15            0
      -7.425          0.3            0
      -7.425         0.45            0
      -7.425          0.6            0
      -7.425         0.75            0
      -7.425          0.9            0
      -7.425         1.05            0
      -7.425          1.2            0
      -7.425         1.35            0
      -7.425          1.5            0
      -7.425         1.65            0
      -7.425          1.8            0
      -7.425         1.95            0
      -7.425          2.1            0
      -7.425         2.25            0
      -7.425          2.4            0
      -7.425         2.55            0
      -7.425          2.7            0
      -7.425         2.85            0
      -7.425            3            0
      -7.425         3.15            0
      -7.425          3.3            0
      -7.425         3.45            0
      -7.425          3.6            0
      -7.425         3.75            0
      -7.425          3.9            0
      -7.425         4.05            0
      -7.425          4.2            0
      -7.425         4.35            0
      -7.425          4.5            0
      -7.425         4.65            0
      -7.425          4.8            0
      -7.425         4.95            0
      -7.425          5.1            0
      -7.425         5.25            0
      -7.425          5.4            0
      -7.425         5.55            0
      -7.425          5.7            0
      -7.425         5.85            0
      -7.425            6            0
      -7.425         6.15            0
      -7.425          6.3            0
      -7.425         6.45            0
      -7.425          6.6            0
      -7.425         6.75            0
      -7.425          6.9            0
      -7.425         7.05            0
      -7.425          7.2            0
      -7.425         7.35            0

      -7.275         -7.5            0
      -7.275        -7.35            0
      -7.275         -7.2            0
      -7.275        -7.05            0
      -7.275         -6.9            0
      -7.275        -6.75            0
      -7.275         -6.6            0
      -7.275        -6.45            0
      -7.275         -6.3            0
      -7.275        -6.15            0
      -7.275           -6            0
      -7.275        -5.85            0
      -7.275         -5.7            0
      -7.275        -5.55            0
      -7.275         -5.4            0
      -7.275        -5.25            0
      -7.275         -5.1            0
      -7.275        -4.95            0
      -7.275         -4.8            0
      -7.275        -4.65            0
      -7.275         -4.5            0
      -7.275        -4.35            0
      -7.275         -4.2            0
      -7.275        -4.05            0
      -7.275         -3.9            0
      -7.275        -3.75            0
      -7.275         -3.6            0
      -7.275        -3.45            0
      -7.275         -3.3            0
      -7.275        -3.15            0
      -7.275           -3            0
      -7.275        -2.85            0
      -7.275         -2.7            0
      -7.275        -2.55            0
      -7.275         -2.4            0
      -7.275        -2.25            0
      -7.275         -2.1            0
      -7.275        -1.95            0
      -7.275         -1.8            0
      -7.275        -1.65            0
      -7.275         -1.5            0
      -7.275        -1.35            0
      -7.275         -1.2            0
      -7.275        -1.05            0
      -7.275         -0.9            0
      -7.275        -0.75            0
      -7.275         -0.6            0
      -7.275        -0.45            0
      -7.275         -0.3            0
      -7.275        -0.15            0
      -7.275 -1.78814e-07            0
      -7.275         0.15            0
      -7.275          0.3            0
      -7.275         0.45            0
      -7.275          0.6            0
      -7.275         0.75            0
      -7.275          0.9            0
      -7.275         1.05            0
      -7.275          1.2            0
      -7.275         1.35            0
      -7.275          1.5            0
      -7.275         1.65            0
      -7.275          1.8            0
      -7.275         1.95            0
      -7.275          2.1            0
      -7.275         2.25            0
      -7.275          2.4            0
      -7.275         2.55            0
      -7.275          2.7            0
      -7.275         2.85            0
      -7.275            3            0
      -7.275         3.15            0
      -7.275          3.3            0
      -7.275         3.45            0
      -7.275          3.6            0
      -7.275         3.75            0
      -7.275          3.9            0
      -7.275         4.05            0
      -7.275          4.2            0
      -7.275         4.35            0
      -7.275          4.5            0
      -7.275         4.65            0
      -7.275          4.8            0
      -7.275         4.95            0
      -7.275          5.1            0
      -7.275         5.25            0
      -7.275          5.4            0
      -7.275         5.55            0
      -7.275          5.7            0
      -7.275         5.85            0
      -7.275            6            0
      -7.275         6.15            0
      -7.275          6.3            0
      -7.275         6.45            0
      -7.275          6.6            0
      -7.275         6.75            0
      -7.275          6.9            0
      -7.275         7.05            0
      -7.275          7.2            0
      -7.275         7.35            0

      -7.125         -7.5            0
      -7.125        -7.35            0
      -7.125         -7.2            0
      -7.125        -7.05            0
      -7.125         -6.9            0
      -7.125        -6.75            0
      -7.125         -6.6            0
      -7.125        -6.45            0
      -7.125         -6.3            0
      -7.125        -6.15            0
      -7.125           -6            0
      -7.125        -5.85            0
      -7.125         -5.7            0
      -7.125        -5.55            0
      -7.125         -5.4            0
      -7.125        -5.25            0
      -7.125         -5.1            0
      -7.125        -4.95            0
      -7.125         -4.8            0
      -7.125        -4.65            0
      -7.125         -4.5            0
      -7.125        -4.35            0
      -7.125         -4.2            0
      -7.125        -4.05            0
      -7.125         -3.9            0
      -7.125        -3.75            0
      -7.125         -3.6            0
      -7.125        -3.45            0
      -7.125         -3.3            0
      -7.125        -3.15            0
      -7.125           -3            0
      -7.125        -2.85            0
      -7.125         -2.7            0
      -7.125        -2.55            0
      -7.125         -2.4            0
      -7.125        -2.25            0
      -7.125         -2.1            0
      -7.125        -1.95            0
      -7.125         -1.8            0
      -7.125        -1.65            0
      -7.125         -1.5            0
      -7.125        -1.35            0
      -7.125         -1.2            0
      -7.125        -1.05            0
      -7.125         -0.9            0
      -7.125        -0.75            0
      -7.125         -0.6            0
      -7.125        -0.45            0
      -7.125         -0.3            0
      -7.125        -0.15            0
      -7.125 -1.78814e-07            0
      -7.125         0.15            0
      -7.125          0.3            0
      -7.125         0.45            0
      -7.125          0.6            0
      -7.125         0.75            0
      -7.125          0.9            0
      -7.125         1.05            0
      -7.125          1.2            0
      -7.125         1.35            0
      -7.125          1.5            0
      -7.125         1.65            0
      -7.125          1.8            0
      -7.125         1.95            0
      -7.125          2.1            0
      -7.125         2.25            0
      -7.125          2.4            0
      -7.125         2.55            0
      -7.125          2.7            0
      -7.125         2.85            0
      -7.125            3            0
      -7.125         3.15            0
      -7.125          3.3            0
      -7.125         3.45            0
      -7.125          3.6            0
      -7.125         3.75            0
      -7.125          3.9            0
      -7.125         4.05            0
      -7.125          4.2            0
      -7.125         4.35            0
      -7.125          4.5            0
      -7.125         4.65            0
      -7.125          4.8            0
      -7.125         4.95            0
      -7.125          5.1            0
      -7.125         5.25            0
      -7.125          5.4            0
      -7.125         5.55            0
      -7.125          5.7            0
      -7.125         5.85            0
      -7.125            6            0
      -7.125         6.15            0
      -7.125          6.3            0
      -7.125         6.45            0
      -7.125          6.6            0
      -7.125         6.75            0
      -7.125          6.9            0
      -7.125         7.05            0
      -7.125          7.2            0
      -7.125         7.35            0

      -6.975         -7.5            0
      -6.975        -7.35            0
      -6.975         -7.2            0
      -6.975        -7.05            0
      -6.975         -6.9            0
      -6.975        -6.75            0
      -6.975         -6.6            0
      -6.975        -6.45            0
      -6.975         -6.3            0
      -6.975        -6.15            0
      -6.975           -6            0
      -6.975        -5.85            0
      -6.975         -5.7            0
      -6.975        -5.55            0
      -6.975         -5.4            0
      -6.975        -5.25            0
      -6.975         -5.1            0
      -6.975        -4.95            0
      -6.975         -4.8            0
      -6.975        -4.65            0
      -6.975         -4.5            0
      -6.975        -4.35            0
      -6.975         -4.2            0
      -6.975        -4.05            0
      -6.975         -3.9            0
      -6.975        -3.75            0
      -6.975         -3.6            0
      -6.975        -3.45            0
      -6.975         -3.3            0
      -6.975        -3.15            0
      -6.975           -3            0
      -6.975        -2.85            0
      -6.975         -2.7            0
      -6.975        -2.55            0
      -6.975         -2.4            0
      -6.975        -2.25            0
      -6.975         -2.1            0
      -6.975        -1.95            0
      -6.975         -1.8            0
      -6.975        -1.65            0
      -6.975         -1.5            0
      -6.975        -1.35            0
      -6.975         -1.2            0
      -6.975        -1.05            0
      -6.975         -0.9            0
      -6.975        -0.75            0
      -6.975         -0.6            0
      -6.975        -0.45            0
      -6.975         -0.3            0
      -6.975        -0.15            0
      -6.975 -1.78814e-07            0
      -6.975         0.15            0
      -6.975          0.3            0
      -6.975         0.45            0
      -6.975          0.6            0
      -6.975         0.75            0
      -6.975          0.9            0
      -6.975         1.05            0
      -6.975          1.2            0
      -6.975         1.35            0
      -6.975          1.5            0
      -6.975         1.65            0
      -6.975          1.8            0
      -6.975         1.95            0
      -6.975          2.1            0
      -6.975         2.25            0
      -6.975          2.4            0
      -6.975         2.55            0
      -6.975          2.7            0
      -6.975         2.85            0
      -6.975            3            0
      -6.975         3.15            0
      -6.975          3.3            0
      -6.975         3.45            0
      -6.975          3.6            0
      -6.975         3.75            0
      -6.975          3.9            0
      -6.975         4.05            0
      -6.975          4.2            0
      -6.975         4.35            0
      -6.975          4.5            0
      -6.975         4.65            0
      -6.975          4.8            0
      -6.975         4.95            0
      -6.975          5.1            0
      -6.975         5.25            0
      -6.975          5.4            0
      -6.975         5.55            0
      -6.975          5.7            0
      -6.975         5.85            0
      -6.975            6            0
      -6.975         6.15            0
      -6.975          6.3            0
      -6.975         6.45            0
      -6.975          6.6            0
      -6.975         6.75            0
      -6.975          6.9            0
      -6.975         7.05            0
      -6.975          7.2            0
      -6.975         7.35            0

      -6.825         -7.5            0
      -6.825        -7.35            0
      -6.825         -7.2            0
      -6.825        -7.05            0
      -6.825         -6.9            0
      -6.825        -6.75            0
      -6.825         -6.6            0
      -6.825        -6.45            0
      -6.825         -6.3            0
      -6.825        -6.15            0
      -6.825           -6            0
      -6.825        -5.85            0
      -6.825         -5.7            0
      -6.825        -5.55            0
      -6.825         -5.4            0
      -6.825        -5.25            0
      -6.825         -5.1            0
      -6.825        -4.95            0
      -6.825         -4.8            0
      -6.825        -4.65            0
      -6.825         -4.5            0
      -6.825        -4.35            0
      -6.825         -4.2            0
      -6.825        -4.05            0
      -6.825         -3.9            0
      -6.825        -3.75            0
      -6.825         -3.6            0
      -6.825        -3.45            0
      -6.825         -3.3            0
      -6.825        -3.15            0
      -6.825           -3            0
      -6.825        -2.85            0
      -6.825         -2.7            0
      -6.825        -2.55            0
      -6.825         -2.4            0
      -6.825        -2.25            0
      -6.825         -2.1            0
      -6.825        -1.95            0
      -6.825         -1.8            0
      -6.825        -1.65            0
      -6.825         -1.5            0
      -6.825        -1.35            0
      -6.825         -1.2            0
      -6.825        -1.05            0
      -6.825         -0.9            0
      -6.825        -0.75            0
      -6.825         -0.6            0
      -6.825        -0.45            0
      -6.825         -0.3            0
      -6.825        -0.15            0
      -6.825 -1.78814e-07            0
      -6.825         0.15            0
      -6.825          0.3            0
      -6.825         0.45            0
      -6.825          0.6            0
      -6.825         0.75            0
      -6.825          0.9            0
      -6.825         1.05            0
      -6.825          1.2            0
      -6.825         1.35            0
      -6.825          1.5            0
      -6.825         1.65            0
      -6.825          1.8            0
      -6.825         1.95            0
      -6.825          2.1            0
      -6.825         2.25            0
      -6.825          2.4            0
      -6.825         2.55            0
      -6.825          2.7            0
      -6.825         2.85            0
      -6.825            3            0
      -6.825         3.15            0
      -6.825          3.3            0
      -6.825         3.45            0
      -6.825          3.6            0
      -6.825         3.75            0
      -6.825          3.9            0
      -6.825         4.05            0
      -6.825          4.2            0
      -6.825         4.35            0
      -6.825          4.5            0
      -6.825         4.65            0
      -6.825          4.8            0
      -6.825         4.95            0
      -6.825          5.1            0
      -6.825         5.25            0
      -6.825          5.4            0
      -6.825         5.55            0
      -6.825          5.7            0
      -6.825         5.85            0
      -6.825            6            0
      -6.825         6.15            0
      -6.825          6.3            0
      -6.825         6.45            0
      -6.825          6.6            0
      -6.825         6.75            0
      -6.825          6.9            0
      -6.825         7.05            0
      -6.825          7.2            0
      -6.825         7.35            0

      -6.675         -7.5            0
      -6.675        -7.35            0
      -6.675         -7.2            0
      -6.675        -7.05            0
      -6.675         -6.9            0
      -6.675        -6.75            0
      -6.675         -6.6            0
      -6.675        -6.45            0
      -6.675         -6.3            0
      -6.675        -6.15            0
      -6.675           -6            0
      -6.675        -5.85            0
      -6.675         -5.7            0
      -6.675        -5.55            0
      -6.675         -5.4            0
      -6.675        -5.25            0
      -6.675         -5.1            0
      -6.675        -4.95            0
      -6.675         -4.8            0
      -6.675        -4.65            0
      -6.675         -4.5            0
      -6.675        -4.35            0
      -6.675         -4.2            0
      -6.675        -4.05            0
      -6.675         -3.9            0
      -6.675        -3.75            0
      -6.675         -3.6            0
      -6.675        -3.45            0
      -6.675         -3.3            0
      -6.675        -3.15            0
      -6.675           -3            0
      -6.675        -2.85            0
      -6.675         -2.7            0
      -6.675        -2.55            0
      -6.675         -2.4            0
      -6.675        -2.25            0
      -6.675         -2.1            0
      -6.675        -1.95            0
      -6.675         -1.8            0
      -6.675        -1.65            0
      -6.675         -1.5            0
      -6.675        -1.35            0
      -6.675         -1.2            0
      -6.675        -1.05            0
      -6.675         -0.9            0
      -6.675        -0.75            0
      -6.675         -0.6            0
      -6.675        -0.45            0
      -6.675         -0.3            0
      -6.675        -0.15            0
      -6.675 -1.78814e-07            0
      -6.675         0.15            0
      -6.675          0.3            0
      -6.675         0.45            0
      -6.675          0.6            0
      -6.675         0.75            0
      -6.675          0.9            0
      -6.675         1.05            0
      -6.675          1.2            0
      -6.675         1.35            0
      -6.675          1.5            0
      -6.675         1.65            0
      -6.675          1.8            0
      -6.675         1.95            0
      -6.675          2.1            0
      -6.675         2.25            0
      -6.675          2.4            0
      -6.675         2.55            0
      -6.675          2.7            0
      -6.675         2.85            0
      -6.675            3            0
      -6.675         3.15            0
      -6.675          3.3            0
      -6.675         3.45            0
      -6.675          3.6            0
      -6.675         3.75            0
      -6.675          3.9            0
      -6.675         4.05            0
      -6.675          4.2            0
      -6.675         4.35            0
      -6.675          4.5            0
      -6.675         4.65            0
      -6.675          4.8            0
      -6.675         4.95            0
      -6.675          5.1            0
      -6.675         5.25            0
      -6.675          5.4            0
      -6.675         5.55            0
      -6.675          5.7            0
      -6.675         5.85            0
      -6.675            6            0
      -6.675         6.15            0
      -6.675          6.3            0
      -6.675         6.45            0
      -6.675          6.6            0
      -6.675         6.75            0
      -6.675          6.9            0
      -6.675         7.05            0
      -6.675          7.2            0
      -6.675         7.35            0

      -6.525         -7.5            0
      -6.525        -7.35            0
      -6.525         -7.2            0
      -6.525        -7.05            0
      -6.525         -6.9            0
      -6.525        -6.75            0
      -6.525         -6.6            0
      -6.525        -6.45            0
      -6.525         -6.3            0
      -6.525        -6.15            0
      -6.525           -6            0
      -6.525        -5.85            0
      -6.525         -5.7            0
      -6.525        -5.55            0
      -6.525         -5.4            0
      -6.525        -5.25            0
      -6.525         -5.1            0
      -6.525        -4.95            0
      -6.525         -4.8            0
      -6.525        -4.65            0
      -6.525         -4.5            0
      -6.525        -4.35            0
      -6.525         -4.2            0
      -6.525        -4.05            0
      -6.525         -3.9            0
      -6.525        -3.75            0
      -6.525         -3.6            0
      -6.525        -3.45            0
      -6.525         -3.3            0
      -6.525        -3.15            0
      -6.525           -3            0
      -6.525        -2.85            0
      -6.525         -2.7            0
      -6.525        -2.55            0
      -6.525         -2.4            0
      -6.525        -2.25            0
      -6.525         -2.1            0
      -6.525        -1.95            0
      -6.525         -1.8            0
      -6.525        -1.65            0
      -6.525         -1.5            0
      -6.525        -1.35            0
      -6.525         -1.2            0
      -6.525        -1.05            0
      -6.525         -0.9            0
      -6.525        -0.75            0
      -6.525         -0.6            0
      -6.525        -0.45            0
      -6.525         -0.3            0
      -6.525        -0.15            0
      -6.525 -1.78814e-07            0
      -6.525         0.15            0
      -6.525          0.3            0
      -6.525         0.45            0
      -6.525          0.6            0
      -6.525         0.75            0
      -6.525          0.9            0
      -6.525         1.05            0
      -6.525          1.2            0
      -6.525         1.35            0
      -6.525          1.5            0
      -6.525         1.65            0
      -6.525          1.8            0
      -6.525         1.95            0
      -6.525          2.1            0
      -6.525         2.25            0
      -6.525          2.4            0
      -6.525         2.55            0
      -6.525          2.7            0
      -6.525         2.85            0
      -6.525            3            0
      -6.525         3.15            0
      -6.525          3.3            0
      -6.525         3.45            0
      -6.525          3.6            0
      -6.525         3.75            0
      -6.525          3.9            0
      -6.525         4.05            0
      -6.525          4.2            0
      -6.525         4.35            0
      -6.525          4.5            0
      -6.525         4.65            0
      -6.525          4.8            0
      -6.525         4.95            0
      -6.525          5.1            0
      -6.525         5.25            0
      -6.525          5.4            0
      -6.525         5.55            0
      -6.525          5.7            0
      -6.525         5.85            0
      -6.525            6            0
      -6.525         6.15            0
      -6.525          6.3            0
      -6.525         6.45            0
      -6.525          6.6            0
      -6.525         6.75            0
      -6.525          6.9            0
      -6.525         7.05            0
      -6.525          7.2            0
      -6.525         7.35            0

      -6.375         -7.5            0
      -6.375        -7.35            0
      -6.375         -7.2            0
      -6.375        -7.05            0
      -6.375         -6.9            0
      -6.375        -6.75            0
      -6.375         -6.6            0
      -6.375        -6.45            0
      -6.375         -6.3            0
      -6.375        -6.15            0
      -6.375           -6            0
      -6.375        -5.85            0
      -6.375         -5.7            0
      -6.375        -5.55            0
      -6.375         -5.4            0
      -6.375        -5.25            0
      -6.375         -5.1            0
      -6.375        -4.95            0
      -6.375         -4.8            0
      -6.375        -4.65            0
      -6.375         -4.5            0
      -6.375        -4.35            0
      -6.375         -4.2            0
      -6.375        -4.05            0
      -6.375         -3.9            0
      -6.375        -3.75            0
      -6.375         -3.6            0
      -6.375        -3.45            0
      -6.375         -3.3            0
      -6.375        -3.15            0
      -6.375           -3            0
      -6.375        -2.85            0
      -6.375         -2.7            0
      -6.375        -2.55            0
      -6.375         -2.4            0
      -6.375        -2.25            0
      -6.375         -2.1            0
      -6.375        -1.95            0
      -6.375         -1.8            0
      -6.375        -1.65            0
      -6.375         -1.5            0
      -6.375        -1.35            0
      -6.375         -1.2            0
      -6.375        -1.05            0
      -6.375         -0.9            0
      -6.375        -0.75            0
      -6.375         -0.6            0
      -6.375        -0.45            0
      -6.375         -0.3            0
      -6.375        -0.15            0
      -6.375 -1.78814e-07            0
      -6.375         0.15            0
      -6.375          0.3            0
      -6.375         0.45            0
      -6.375          0.6            0
      -6.375         0.75            0
      -6.375          0.9            0
      -6.375         1.05            0
      -6.375          1.2            0
      -6.375         1.35            0
      -6.375          1.5            0
      -6.375         1.65            0
      -6.375          1.8            0
      -6.375         1.95            0
      -6.375          2.1            0
      -6.375         2.25            0
      -6.375          2.4            0
      -6.375         2.55            0
      -6.375          2.7            0
      -6.375         2.85            0
      -6.375            3            0
      -6.375         3.15            0
      -6.375          3.3            0
      -6.375         3.45            0
      -6.375          3.6            0
      -6.375         3.75            0
      -6.375          3.9            0
      -6.375         4.05            0
      -6.375          4.2            0
      -6.375         4.35            0
      -6.375          4.5            0
      -6.375         4.65            0
      -6.375          4.8            0
      -6.375         4.95            0
      -6.375          5.1            0
      -6.375         5.25            0
      -6.375          5.4            0
      -6.375         5.55            0
      -6.375          5.7            0
      -6.375         5.85            0
      -6.375            6            0
      -6.375         6.15            0
      -6.375          6.3            0
      -6.375         6.45            0
      -6.375          6.6            0
      -6.375         6.75            0
      -6.375          6.9            0
      -6.375         7.05            0
      -6.375          7.2            0
      -6.375         7.35            0

      -6.225         -7.5            0
      -6.225        -7.35            0
      -6.225         -7.2            0
      -6.225        -7.05            0
      -6.225         -6.9            0
      -6.225        -6.75            0
      -6.225         -6.6            0
      -6.225        -6.45            0
      -6.225         -6.3            0
      -6.225        -6.15            0
      -6.225           -6            0
      -6.225        -5.85            0
      -6.225         -5.7            0
      -6.225        -5.55            0
      -6.225         -5.4            0
      -6.225        -5.25            0
      -6.225         -5.1            0
      -6.225        -4.95            0
      -6.225         -4.8            0
      -6.225        -4.65            0
      -6.225         -4.5            0
      -6.225        -4.35            0
      -6.225         -4.2            0
      -6.225        -4.05            0
      -6.225         -3.9            0
      -6.225        -3.75            0
      -6.225         -3.6            0
      -6.225        -3.45            0
      -6.225         -3.3            0
      -6.225        -3.15            0
      -6.225           -3            0
      -6.225        -2.85            0
      -6.225         -2.7            0
      -6.225        -2.55            0
      -6.225         -2.4            0
      -6.225        -2.25            0
      -6.225         -2.1            0
      -6.225        -1.95            0
      -6.225         -1.8            0
      -6.225        -1.65            0
      -6.225         -1.5            0
      -6.225        -1.35            0
      -6.225         -1.2            0
      -6.225        -1.05            0
      -6.225         -0.9            0
      -6.225        -0.75            0
      -6.225         -0.6            0
      -6.225        -0.45            0
      -6.225         -0.3            0
      -6.225        -0.15            0
      -6.225 -1.78814e-07            0
      -6.225         0.15            0
      -6.225          0.3            0
      -6.225         0.45            0
      -6.225          0.6            0
      -6.225         0.75            0
      -6.225          0.9            0
      -6.225         1.05            0
      -6.225          1.2            0
      -6.225         1.35            0
      -6.225          1.5            0
      -6.225         1.65            0
      -6.225          1.8            0
      -6.225         1.95            0
      -6.225          2.1            0
      -6.225         2.25            0
      -6.225          2.4            0
      -6.225         2.55            0
      -6.225          2.7            0
      -6.225         2.85            0
      -6.225            3            0
      -6.225         3.15            0
      -6.225          3.3            0
      -6.225         3.45            0
      -6.225          3.6            0
      -6.225         3.75            0
      -6.225          3.9            0
      -6.225         4.05            0
      -6.225          4.2            0
      -6.225         4.35            0
      -6.225          4.5            0
      -6.225         4.65            0
      -6.225          4.8            0
      -6.225         4.95            0
      -6.225          5.1            0
      -6.225         5.25            0
      -6.225          5.4            0
      -6.225         5.55            0
      -6.225          5.7            0
      -6.225         5.85            0
      -6.225            6            0
      -6.225         6.15            0
      -6.225          6.3            0
      -6.225         6.45            0
      -6.225          6.6            0
      -6.225         6.75            0
      -6.225          6.9            0
      -6.225         7.05            0
      -6.225          7.2            0
      -6.225         7.35            0

      -6.075         -7.5            0
      -6.075        -7.35            0
      -6.075         -7.2            0
      -6.075        -7.05            0
      -6.075         -6.9            0
      -6.075        -6.75            0
      -6.075         -6.6            0
      -6.075        -6.45            0
      -6.075         -6.3            0
      -6.075        -6.15            0
      -6.075           -6            0
      -6.075        -5.85            0
      -6.075         -5.7            0
      -6.075        -5.55            0
      -6.075         -5.4            0
      -6.075        -5.25            0
      -6.075         -5.1            0
      -6.075        -4.95            0
      -6.075         -4.8            0
      -6.075        -4.65            0
      -6.075         -4.5            0
      -6.075        -4.35            0
      -6.075         -4.2            0
      -6.075        -4.05            0
      -6.075         -3.9            0
      -6.075        -3.75            0
      -6.075         -3.6            0
      -6.075        -3.45            0
      -6.075         -3.3            0
      -6.075        -3.15            0
      -6.075           -3            0
      -6.075        -2.85            0
      -6.075         -2.7            0
      -6.075        -2.55            0
      -6.075         -2.4            0
      -6.075        -2.25            0
      -6.075         -2.1            0
      -6.075        -1.95            0
      -6.075         -1.8            0
      -6.075        -1.65            0
      -6.075         -1.5            0
      -6.075        -1.35            0
      -6.075         -1.2            0
      -6.075        -1.05            0
      -6.075         -0.9            0
      -6.075        -0.75            0
      -6.075         -0.6            0
      -6.075        -0.45            0
      -6.075         -0.3            0
      -6.075        -0.15            0
      -6.075 -1.78814e-07            0
      -6.075         0.15            0
      -6.075          0.3            0
      -6.075         0.45            0
      -6.075          0.6            0
      -6.075         0.75            0
      -6.075          0.9            0
      -6.075         1.05            0
      -6.075          1.2            0
      -6.075         1.35            0
      -6.075          1.5            0
      -6.075         1.65            0
      -6.075          1.8            0
      -6.075         1.95            0
      -6.075          2.1            0
      -6.075         2.25            0
      -6.075          2.4            0
      -6.075         2.55            0
      -6.075          2.7            0
      -6.075         2.85            0
      -6.075            3            0
      -6.075         3.15            0
      -6.075          3.3            0
      -6.075         3.45            0
      -6.075          3.6            0
      -6.075         3.75            0
      -6.075          3.9            0
      -6.075         4.05            0
      -6.075          4.2            0
      -6.075         4.35            0
      -6.075          4.5            0
      -6.075         4.65            0
      -6.075          4.8            0
      -6.075         4.95            0
      -6.075          5.1            0
      -6.075         5.25            0
      -6.075          5.4            0
      -6.075         5.55            0
      -6.075          5.7            0
      -6.075         5.85            0
      -6.075            6            0
      -6.075         6.15            0
      -6.075          6.3            0
      -6.075         6.45            0
      -6.075          6.6            0
      -6.075         6.75            0
      -6.075          6.9            0
      -6.075         7.05            0
      -6.075          7.2            0
      -6.075         7.35            0

      -5.925         -7.5            0
      -5.925        -7.35            0
      -5.925         -7.2            0
      -5.925        -7.05            0
      -5.925         -6.9            0
      -5.925        -6.75            0
      -5.925         -6.6            0
      -5.925        -6.45            0
      -5.925         -6.3            0
      -5.925        -6.15            0
      -5.925           -6            0
      -5.925        -5.85            0
      -5.925         -5.7            0
      -5.925        -5.55            0
      -5.925         -5.4            0
      -5.925        -5.25            0
      -5.925         -5.1            0
      -5.925        -4.95            0
      -5.925         -4.8            0
      -5.925        -4.65            0
      -5.925         -4.5            0
      -5.925        -4.35            0
      -5.925         -4.2            0
      -5.925        -4.05            0
      -5.925         -3.9            0
      -5.925        -3.75            0
      -5.925         -3.6            0
      -5.925        -3.45            0
      -5.925         -3.3            0
      -5.925        -3.15            0
      -5.925           -3            0
      -5.925        -2.85            0
      -5.925         -2.7            0
      -5.925        -2.55            0
      -5.925         -2.4            0
      -5.925        -2.25            0
      -5.925         -2.1            0
      -5.925        -1.95            0
      -5.925         -1.8            0
      -5.925        -1.65            0
      -5.925         -1.5            0
      -5.925        -1.35            0
      -5.925         -1.2            0
      -5.925        -1.05            0
      -5.925         -0.9            0
      -5.925        -0.75            0
      -5.925         -0.6            0
      -5.925        -0.45            0
      -5.925         -0.3            0
      -5.925        -0.15            0
      -5.925 -1.78814e-07            0
      -5.925         0.15            0
      -5.925          0.3            0
      -5.925         0.45            0
      -5.925          0.6            0
      -5.925         0.75            0
      -5.925          0.9            0
      -5.925         1.05            0
      -5.925          1.2            0
      -5.925         1.35            0
      -5.925          1.5            0
      -5.925         1.65            0
      -5.925          1.8            0
      -5.925         1.95            0
      -5.925          2.1            0
      -5.925         2.25            0
      -5.925          2.4            0
      -5.925         2.55            0
      -5.925          2.7            0
      -5.925         2.85            0
      -5.925            3            0
      -5.925         3.15            0
      -5.925          3.3            0
      -5.925         3.45            0
      -5.925          3.6            0
      -5.925         3.75            0
      -5.925          3.9            0
      -5.925         4.05            0
      -5.925          4.2            0
      -5.925         4.35            0
      -5.925          4.5            0
      -5.925         4.65            0
      -5.925          4.8            0
      -5.925         4.95            0
      -5.925          5.1            0
      -5.925         5.25            0
      -5.925          5.4            0
      -5.925         5.55            0
      -5.925          5.7            0
      -5.925         5.85            0
      -5.925            6            0
      -5.925         6.15            0
      -5.925          6.3            0
      -5.925         6.45            0
      -5.925          6.6            0
      -5.925         6.75            0
      -5.925          6.9            0
      -5.925         7.05            0
      -5.925          7.2            0
      -5.925         7.35            0

      -5.775         -7.5            0
      -5.775        -7.35            0
      -5.775         -7.2            0
      -5.775        -7.05            0
      -5.775         -6.9            0
      -5.775        -6.75            0
      -5.775         -6.6            0
      -5.775        -6.45            0
      -5.775         -6.3            0
      -5.775        -6.15            0
      -5.775           -6            0
      -5.775        -5.85            0
      -5.775         -5.7            0
      -5.775        -5.55            0
      -5.775         -5.4            0
      -5.775        -5.25            0
      -5.775         -5.1            0
      -5.775        -4.95            0
      -5.775         -4.8            0
      -5.775        -4.65            0
      -5.775         -4.5            0
      -5.775        -4.35            0
      -5.775         -4.2            0
      -5.775        -4.05            0
      -5.775         -3.9            0
      -5.775        -3.75            0
      -5.775         -3.6            0
      -5.775        -3.45            0
      -5.775         -3.3            0
      -5.775        -3.15            0
      -5.775           -3            0
      -5.775        -2.85            0
      -5.775         -2.7            0
      -5.775        -2.55            0
      -5.775         -2.4            0
      -5.775        -2.25            0
      -5.775         -2.1            0
      -5.775        -1.95            0
      -5.775         -1.8            0
      -5.775        -1.65            0
      -5.775         -1.5            0
      -5.775        -1.35            0
      -5.775         -1.2            0
      -5.775        -1.05            0
      -5.775         -0.9            0
      -5.775        -0.75            0
      -5.775         -0.6            0
      -5.775        -0.45            0
      -5.775         -0.3            0
      -5.775        -0.15            0
      -5.775 -1.78814e-07            0
      -5.775         0.15            0
      -5.775          0.3            0
      -5.775         0.45            0
      -5.775          0.6            0
      -5.775         0.75            0
      -5.775          0.9            0
      -5.775         1.05            0
      -5.775          1.2            0
      -5.775         1.35            0
      -5.775          1.5            0
      -5.775         1.65            0
      -5.775          1.8            0
      -5.775         1.95            0
      -5.775          2.1            0
      -5.775         2.25            0
      -5.775          2.4            0
      -5.775         2.55            0
      -5.775          2.7            0
      -5.775         2.85            0
      -5.775            3            0
      -5.775         3.15            0
      -5.775          3.3            0
      -5.775         3.45            0
      -5.775          3.6            0
      -5.775         3.75            0
      -5.775          3.9            0
      -5.775         4.05            0
      -5.775          4.2            0
      -5.775         4.35            0
      -5.775          4.5            0
      -5.775         4.65            0
      -5.775          4.8            0
      -5.775         4.95            0
      -5.775          5.1            0
      -5.775         5.25            0
      -5.775          5.4            0
      -5.775         5.55            0
      -5.775          5.7            0
      -5.775         5.85            0
      -5.775            6            0
      -5.775         6.15            0
      -5.775          6.3            0
      -5.775         6.45            0
      -5.775          6.6            0
      -5.775         6.75            0
      -5.775          6.9            0
      -5.775         7.05            0
      -5.775          7.2            0
      -5.775         7.35            0

      -5.625         -7.5            0
      -5.625        -7.35            0
      -5.625         -7.2            0
      -5.625        -7.05            0
      -5.625         -6.9            0
      -5.625        -6.75            0
      -5.625         -6.6            0
      -5.625        -6.45            0
      -5.625         -6.3            0
      -5.625        -6.15            0
      -5.625           -6            0
      -5.625        -5.85            0
      -5.625         -5.7            0
      -5.625        -5.55            0
      -5.625         -5.4            0
      -5.625        -5.25            0
      -5.625         -5.1            0
      -5.625        -4.95            0
      -5.625         -4.8            0
      -5.625        -4.65            0
      -5.625         -4.5            0
      -5.625        -4.35            0
      -5.625         -4.2            0
      -5.625        -4.05            0
      -5.625         -3.9            0
      -5.625        -3.75            0
      -5.625         -3.6            0
      -5.625        -3.45            0
      -5.625         -3.3            0
      -5.625        -3.15            0
      -5.625           -3            0
      -5.625        -2.85            0
      -5.625         -2.7            0
      -5.625        -2.55            0
      -5.625         -2.4            0
      -5.625        -2.25            0
      -5.625         -2.1            0
      -5.625        -1.95            0
      -5.625         -1.8            0
      -5.625        -1.65            0
      -5.625         -1.5            0
      -5.625        -1.35            0
      -5.625         -1.2            0
      -5.625        -1.05            0
      -5.625         -0.9            0
      -5.625        -0.75            0
      -5.625         -0.6            0
      -5.625        -0.45            0
      -5.625         -0.3            0
      -5.625        -0.15            0
      -5.625 -1.78814e-07            0
      -5.625         0.15            0
      -5.625          0.3            0
      -5.625         0.45            0
      -5.625          0.6            0
      -5.625         0.75            0
      -5.625          0.9            0
      -5.625         1.05            0
      -5.625          1.2            0
      -5.625         1.35            0
      -5.625          1.5            0
      -5.625         1.65            0
      -5.625          1.8            0
      -5.625         1.95            0
      -5.625          2.1            0
      -5.625         2.25            0
      -5.625          2.4            0
      -5.625         2.55            0
      -5.625          2.7            0
      -5.625         2.85            0
      -5.625            3            0
      -5.625         3.15            0
      -5.625          3.3            0
      -5.625         3.45            0
      -5.625          3.6            0
      -5.625         3.75            0
      -5.625          3.9            0
      -5.625         4.05            0
      -5.625          4.2            0
      -5.625         4.35            0
      -5.625          4.5            0
      -5.625         4.65            0
      -5.625          4.8            0
      -5.625         4.95            0
      -5.625          5.1            0
      -5.625         5.25            0
      -5.625          5.4            0
      -5.625         5.55            0
      -5.625          5.7            0
      -5.625         5.85            0
      -5.625            6            0
      -5.625         6.15            0
      -5.625          6.3            0
      -5.625         6.45            0
      -5.625          6.6            0
      -5.625         6.75            0
      -5.625          6.9            0
      -5.625         7.05            0
      -5.625          7.2            0
      -5.625         7.35            0

      -5.475         -7.5            0
      -5.475        -7.35            0
      -5.475         -7.2            0
      -5.475        -7.05            0
      -5.475         -6.9            0
      -5.475        -6.75            0
      -5.475         -6.6            0
      -5.475        -6.45            0
      -5.475         -6.3            0
      -5.475        -6.15            0
      -5.475           -6            0
      -5.475        -5.85            0
      -5.475         -5.7            0
      -5.475        -5.55            0
      -5.475         -5.4            0
      -5.475        -5.25            0
      -5.475         -5.1            0
      -5.475        -4.95            0
      -5.475         -4.8            0
      -5.475        -4.65            0
      -5.475         -4.5            0
      -5.475        -4.35            0
      -5.475         -4.2            0
      -5.475        -4.05            0
      -5.475         -3.9            0
      -5.475        -3.75            0
      -5.475         -3.6            0
      -5.475        -3.45            0
      -5.475         -3.3            0
      -5.475        -3.15            0
      -5.475           -3            0
      -5.475        -2.85            0
      -5.475         -2.7            0
      -5.475        -2.55            0
      -5.475         -2.4            0
      -5.475        -2.25            0
      -5.475         -2.1            0
      -5.475        -1.95            0
      -5.475         -1.8            0
      -5.475        -1.65            0
      -5.475         -1.5            0
      -5.475        -1.35            0
      -5.475         -1.2            0
      -5.475        -1.05            0
      -5.475         -0.9            0
      -5.475        -0.75            0
      -5.475         -0.6            0
      -5.475        -0.45            0
      -5.475         -0.3            0
      -5.475        -0.15            0
      -5.475 -1.78814e-07            0
      -5.475         0.15            0
      -5.475          0.3            0
      -5.475         0.45            0
      -5.475          0.6            0
      -5.475         0.75            0
      -5.475          0.9            0
      -5.475         1.05            0
      -5.475          1.2            0
      -5.475         1.35            0
      -5.475          1.5            0
      -5.475         1.65            0
      -5.475          1.8            0
      -5.475         1.95            0
      -5.475          2.1            0
      -5.475         2.25            0
      -5.475          2.4            0
      -5.475         2.55            0
      -5.475          2.7            0
      -5.475         2.85            0
      -5.475            3            0
      -5.475         3.15            0
      -5.475          3.3            0
      -5.475         3.45            0
      -5.475          3.6            0
      -5.475         3.75            0
      -5.475          3.9            0
      -5.475         4.05            0
      -5.475          4.2            0
      -5.475         4.35            0
      -5.475          4.5            0
      -5.475         4.65            0
      -5.475          4.8            0
      -5.475         4.95            0
      -5.475          5.1            0
      -5.475         5.25            0
      -5.475          5.4            0
      -5.475         5.55            0
      -5.475          5.7            0
      -5.475         5.85            0
      -5.475            6            0
      -5.475         6.15            0
      -5.475          6.3            0
      -5.475         6.45            0
      -5.475          6.6            0
      -5.475         6.75            0
      -5.475          6.9            0
      -5.475         7.05            0
      -5.475          7.2            0
      -5.475         7.35            0

      -5.325         -7.5            0
      -5.325        -7.35            0
      -5.325         -7.2            0
      -5.325        -7.05            0
      -5.325         -6.9            0
      -5.325        -6.75            0
      -5.325         -6.6            0
      -5.325        -6.45            0
      -5.325         -6.3            0
      -5.325        -6.15            0
      -5.325           -6            0
      -5.325        -5.85            0
      -5.325         -5.7            0
      -5.325        -5.55            0
      -5.325         -5.4            0
      -5.325        -5.25            0
      -5.325         -5.1            0
      -5.325        -4.95            0
      -5.325         -4.8            0
      -5.325        -4.65            0
      -5.325         -4.5            0
      -5.325        -4.35            0
      -5.325         -4.2            0
      -5.325        -4.05            0
      -5.325         -3.9            0
      -5.325        -3.75            0
      -5.325         -3.6            0
      -5.325        -3.45            0
      -5.325         -3.3            0
      -5.325        -3.15            0
      -5.325           -3            0
      -5.325        -2.85            0
      -5.325         -2.7            0
      -5.325        -2.55            0
      -5.325         -2.4            0
      -5.325        -2.25            0
      -5.325         -2.1            0
      -5.325        -1.95            0
      -5.325         -1.8            0
      -5.325        -1.65            0
      -5.325         -1.5            0
      -5.325        -1.35            0
      -5.325         -1.2            0
      -5.325        -1.05            0
      -5.325         -0.9            0
      -5.325        -0.75            0
      -5.325         -0.6            0
      -5.325        -0.45            0
      -5.325         -0.3            0
      -5.325        -0.15            0
      -5.325 -1.78814e-07            0
      -5.325         0.15            0
      -5.325          0.3            0
      -5.325         0.45            0
      -5.325          0.6            0
      -5.325         0.75            0
      -5.325          0.9            0
      -5.325         1.05            0
      -5.325          1.2            0
      -5.325         1.35            0
      -5.325          1.5            0
      -5.325         1.65            0
      -5.325          1.8            0
      -5.325         1.95            0
      -5.325          2.1            0
      -5.325         2.25            0
      -5.325          2.4            0
      -5.325         2.55            0
      -5.325          2.7            0
      -5.325         2.85            0
      -5.325            3            0
      -5.325         3.15            0
      -5.325          3.3            0
      -5.325         3.45            0
      -5.325          3.6            0
      -5.325         3.75            0
      -5.325          3.9            0
      -5.325         4.05            0
      -5.325          4.2            0
      -5.325         4.35            0
      -5.325          4.5            0
      -5.325         4.65            0
      -5.325          4.8            0
      -5.325         4.95            0
      -5.325          5.1            0
      -5.325         5.25            0
      -5.325          5.4            0
      -5.325         5.55            0
      -5.325          5.7            0
      -5.325         5.85            0
      -5.325            6            0
      -5.325         6.15            0
      -5.325          6.3            0
      -5.325         6.45            0
      -5.325          6.6            0
      -5.325         6.75            0
      -5.325          6.9            0
      -5.325         7.05            0
      -5.325          7.2            0
      -5.325         7.35            0

      -5.175         -7.5            0
      -5.175        -7.35            0
      -5.175         -7.2            0
      -5.175        -7.05            0
      -5.175         -6.9            0
      -5.175        -6.75            0
      -5.175         -6.6            0
      -5.175        -6.45            0
      -5.175         -6.3            0
      -5.175        -6.15            0
      -5.175           -6            0
      -5.175        -5.85            0
      -5.175         -5.7            0
      -5.175        -5.55            0
      -5.175         -5.4            0
      -5.175        -5.25            0
      -5.175         -5.1            0
      -5.175        -4.95            0
      -5.175         -4.8            0
      -5.175        -4.65            0
      -5.175         -4.5            0
      -5.175        -4.35            0
      -5.175         -4.2            0
      -5.175        -4.05            0
      -5.175         -3.9            0
      -5.175        -3.75            0
      -5.175         -3.6            0
      -5.175        -3.45            0
      -5.175         -3.3            0
      -5.175        -3.15            0
      -5.175           -3            0
      -5.175        -2.85            0
      -5.175         -2.7            0
      -5.175        -2.55            0
      -5.175         -2.4            0
      -5.175        -2.25            0
      -5.175         -2.1            0
      -5.175        -1.95            0
      -5.175         -1.8            0
      -5.175        -1.65            0
      -5.175         -1.5            0
      -5.175        -1.35            0
      -5.175         -1.2            0
      -5.175        -1.05            0
      -5.175         -0.9            0
      -5.175        -0.75            0
      -5.175         -0.6            0
      -5.175        -0.45            0
      -5.175         -0.3            0
      -5.175        -0.15            0
      -5.175 -1.78814e-07            0
      -5.175         0.15            0
      -5.175          0.3            0
      -5.175         0.45            0
      -5.175          0.6            0
      -5.175         0.75            0
      -5.175          0.9            0
      -5.175         1.05            0
      -5.175          1.2            0
      -5.175         1.35            0
      -5.175          1.5            0
      -5.175         1.65            0
      -5.175          1.8            0
      -5.175         1.95            0
      -5.175          2.1            0
      -5.175         2.25            0
      -5.175          2.4            0
      -5.175         2.55            0
      -5.175          2.7            0
      -5.175         2.85            0
      -5.175            3            0
      -5.175         3.15            0
      -5.175          3.3            0
      -5.175         3.45            0
      -5.175          3.6            0
      -5.175         3.75            0
      -5.175          3.9            0
      -5.175         4.05            0
      -5.175          4.2            0
      -5.175         4.35            0
      -5.175          4.5            0
      -5.175         4.65            0
      -5.175          4.8            0
      -5.175         4.95            0
      -5.175          5.1            0
      -5.175         5.25            0
      -5.175          5.4            0
      -5.175         5.55            0
      -5.175          5.7            0
      -5.175         5.85            0
      -5.175            6            0
      -5.175         6.15            0
      -5.175          6.3            0
      -5.175         6.45            0
      -5.175          6.6            0
      -5.175         6.75            0
      -5.175          6.9            0
      -5.175         7.05            0
      -5.175          7.2            0
      -5.175         7.35            0

      -5.025         -7.5            0
      -5.025        -7.35            0
      -5.025         -7.2            0
      -5.025        -7.05            0
      -5.025         -6.9            0
      -5.025        -6.75            0
      -5.025         -6.6            0
      -5.025        -6.45            0
      -5.025         -6.3            0
      -5.025        -6.15            0
      -5.025           -6            0
      -5.025        -5.85            0
      -5.025         -5.7            0
      -5.025        -5.55            0
      -5.025         -5.4            0
      -5.025        -5.25            0
      -5.025         -5.1            0
      -5.025        -4.95            0
      -5.025         -4.8            0
      -5.025        -4.65            0
      -5.025         -4.5            0
      -5.025        -4.35            0
      -5.025         -4.2            0
      -5.025        -4.05            0
      -5.025         -3.9            0
      -5.025        -3.75            0
      -5.025         -3.6            0
      -5.025        -3.45            0
      -5.025         -3.3            0
      -5.025        -3.15            0
      -5.025           -3            0
      -5.025        -2.85            0
      -5.025         -2.7            0
      -5.025        -2.55            0
      -5.025         -2.4            0
      -5.025        -2.25            0
      -5.025         -2.1            0
      -5.025        -1.95            0
      -5.025         -1.8            0
      -5.025        -1.65            0
      -5.025         -1.5            0
      -5.025        -1.35            0
      -5.025         -1.2            0
      -5.025        -1.05            0
      -5.025         -0.9            0
      -5.025        -0.75            0
      -5.025         -0.6            0
      -5.025        -0.45            0
      -5.025         -0.3            0
      -5.025        -0.15            0
      -5.025 -1.78814e-07            0
      -5.025         0.15            0
      -5.025          0.3            0
      -5.025         0.45            0
      -5.025          0.6            0
      -5.025         0.75            0
      -5.025          0.9            0
      -5.025         1.05            0
      -5.025          1.2            0
      -5.025         1.35            0
      -5.025          1.5            0
      -5.025         1.65            0
      -5.025          1.8            0
      -5.025         1.95            0
      -5.025          2.1            0
      -5.025         2.25            0
      -5.025          2.4            0
      -5.025         2.55            0
      -5.025          2.7            0
      -5.025         2.85            0
      -5.025            3            0
      -5.025         3.15            0
      -5.025          3.3            0
      -5.025         3.45            0
      -5.025          3.6            0
      -5.025         3.75            0
      -5.025          3.9            0
      -5.025         4.05            0
      -5.025          4.2            0
      -5.025         4.35            0
      -5.025          4.5            0
      -5.025         4.65            0
      -5.025          4.8            0
      -5.025         4.95            0
      -5.025          5.1            0
      -5.025         5.25            0
      -5.025          5.4            0
      -5.025         5.55            0
      -5.025          5.7            0
      -5.025         5.85            0
      -5.025            6            0
      -5.025         6.15            0
      -5.025          6.3            0
      -5.025         6.45            0
      -5.025          6.6            0
      -5.025         6.75            0
      -5.025          6.9            0
      -5.025         7.05            0
      -5.025          7.2            0
      -5.025         7.35            0

      -4.875         -7.5            0
      -4.875        -7.35            0
      -4.875         -7.2            0
      -4.875        -7.05            0
      -4.875         -6.9            0
      -4.875        -6.75            0
      -4.875         -6.6            0
      -4.875        -6.45            0
      -4.875         -6.3            0
      -4.875        -6.15            0
      -4.875           -6            0
      -4.875        -5.85            0
      -4.875         -5.7            0
      -4.875        -5.55            0
      -4.875         -5.4            0
      -4.875        -5.25            0
      -4.875         -5.1            0
      -4.875        -4.95            0
      -4.875         -4.8            0
      -4.875        -4.65            0
      -4.875         -4.5            0
      -4.875        -4.35            0
      -4.875         -4.2            0
      -4.875        -4.05            0
      -4.875         -3.9            0
      -4.875        -3.75            0
      -4.875         -3.6            0
      -4.875        -3.45            0
      -4.875         -3.3            0
      -4.875        -3.15            0
      -4.875           -3            0
      -4.875        -2.85            0
      -4.875         -2.7            0
      -4.875        -2.55            0
      -4.875         -2.4            0
      -4.875        -2.25            0
      -4.875         -2.1            0
      -4.875        -1.95            0
      -4.875         -1.8            0
      -4.875        -1.65            0
      -4.875         -1.5            0
      -4.875        -1.35            0
      -4.875         -1.2            0
      -4.875        -1.05            0
      -4.875         -0.9            0
      -4.875        -0.75            0
      -4.875         -0.6            0
      -4.875        -0.45            0
      -4.875         -0.3            0
      -4.875        -0.15            0
      -4.875 -1.78814e-07            0
      -4.875         0.15            0
      -4.875          0.3            0
      -4.875         0.45            0
      -4.875          0.6            0
      -4.875         0.75            0
      -4.875          0.9            0
      -4.875         1.05            0
      -4.875          1.2            0
      -4.875         1.35            0
      -4.875          1.5            0
      -4.875         1.65            0
      -4.875          1.8            0
      -4.875         1.95            0
      -4.875          2.1            0
      -4.875         2.25            0
      -4.875          2.4            0
      -4.875         2.55            0
      -4.875          2.7            0
      -4.875         2.85            0
      -4.875            3            0
      -4.875         3.15            0
      -4.875          3.3            0
      -4.875         3.45            0
      -4.875          3.6            0
      -4.875         3.75            0
      -4.875          3.9            0
      -4.875         4.05            0
      -4.875          4.2            0
      -4.875         4.35            0
      -4.875          4.5            0
      -4.875         4.65            0
      -4.875          4.8            0
      -4.875         4.95            0
      -4.875          5.1            0
      -4.875         5.25            0
      -4.875          5.4            0
      -4.875         5.55            0
      -4.875          5.7            0
      -4.875         5.85            0
      -4.875            6            0
      -4.875         6.15            0
      -4.875          6.3            0
      -4.875         6.45            0
      -4.875          6.6            0
      -4.875         6.75            0
      -4.875          6.9            0
      -4.875         7.05            0
      -4.875          7.2            0
      -4.875         7.35            0

      -4.725         -7.5            0
      -4.725        -7.35            0
      -4.725         -7.2            0
      -4.725        -7.05            0
      -4.725         -6.9            0
      -4.725        -6.75            0
      -4.725         -6.6            0
      -4.725        -6.45            0
      -4.725         -6.3            0
      -4.725        -6.15            0
      -4.725           -6            0
      -4.725        -5.85            0
      -4.725         -5.7            0
      -4.725        -5.55            0
      -4.725         -5.4            0
      -4.725        -5.25            0
      -4.725         -5.1            0
      -4.725        -4.95            0
      -4.725         -4.8            0
      -4.725        -4.65            0
      -4.725         -4.5            0
      -4.725        -4.35            0
      -4.725         -4.2            0
      -4.725        -4.05            0
      -4.725         -3.9            0
      -4.725        -3.75            0
      -4.725         -3.6            0
      -4.725        -3.45            0
      -4.725         -3.3            0
      -4.725        -3.15            0
      -4.725           -3            0
      -4.725        -2.85            0
      -4.725         -2.7            0
      -4.725        -2.55            0
      -4.725         -2.4            0
      -4.725        -2.25            0
      -4.725         -2.1            0
      -4.725        -1.95            0
      -4.725         -1.8            0
      -4.725        -1.65            0
      -4.725         -1.5            0
      -4.725        -1.35            0
      -4.725         -1.2            0
      -4.725        -1.05            0
      -4.725         -0.9            0
      -4.725        -0.75            0
      -4.725         -0.6            0
      -4.725        -0.45            0
      -4.725         -0.3            0
      -4.725        -0.15            0
      -4.725 -1.78814e-07            0
      -4.725         0.15            0
      -4.725          0.3            0
      -4.725         0.45            0
      -4.725          0.6            0
      -4.725         0.75            0
      -4.725          0.9            0
      -4.725         1.05            0
      -4.725          1.2            0
      -4.725         1.35            0
      -4.725          1.5            0
      -4.725         1.65            0
      -4.725          1.8            0
      -4.725         1.95            0
      -4.725          2.1            0
      -4.725         2.25            0
      -4.725          2.4            0
      -4.725         2.55            0
      -4.725          2.7            0
      -4.725         2.85            0
      -4.725            3            0
      -4.725         3.15            0
      -4.725          3.3            0
      -4.725         3.45            0
      -4.725          3.6            0
      -4.725         3.75            0
      -4.725          3.9            0
      -4.725         4.05            0
      -4.725          4.2            0
      -4.725         4.35            0
      -4.725          4.5            0
      -4.725         4.65            0
      -4.725          4.8            0
      -4.725         4.95            0
      -4.725          5.1            0
      -4.725         5.25            0
      -4.725          5.4            0
      -4.725         5.55            0
      -4.725          5.7            0
      -4.725         5.85            0
      -4.725            6            0
      -4.725         6.15            0
      -4.725          6.3            0
      -4.725         6.45            0
      -4.725          6.6            0
      -4.725         6.75            0
      -4.725          6.9            0
      -4.725         7.05            0
      -4.725          7.2            0
      -4.725         7.35            0

      -4.575         -7.5            0
      -4.575        -7.35            0
      -4.575         -7.2            0
      -4.575        -7.05            0
      -4.575         -6.9            0
      -4.575        -6.75            0
      -4.575         -6.6            0
      -4.575        -6.45            0
      -4.575         -6.3            0
      -4.575        -6.15            0
      -4.575           -6            0
      -4.575        -5.85            0
      -4.575         -5.7            0
      -4.575        -5.55            0
      -4.575         -5.4            0
      -4.575        -5.25            0
      -4.575         -5.1            0
      -4.575        -4.95            0
      -4.575         -4.8            0
      -4.575        -4.65            0
      -4.575         -4.5    0.0415915
      -4.575        -4.35     0.228753
      -4.575         -4.2     0.769443
      -4.575        -4.05      2.05878
      -4.575         -3.9      5.42769
      -4.575        -3.75       8.8382
      -4.575         -3.6      13.1429
      -4.575        -3.45      15.6592
      -4.575         -3.3      14.7858
      -4.575        -3.15      15.4305
      -4.575           -3      14.5778
      -4.575        -2.85      13.9747
      -4.575         -2.7      14.4115
      -4.575        -2.55      13.3093
      -4.575         -2.4      14.1619
      -4.575        -2.25      14.7234
      -4.575         -2.1      14.1827
      -4.575        -1.95       14.661
      -4.575         -1.8      15.2641
      -4.575        -1.65      15.0977
      -4.575         -1.5       14.765
      -4.575        -1.35      12.1447
      -4.575         -1.2      7.98557
      -4.575        -1.05      3.18175
      -4.575         -0.9     0.935809
      -4.575        -0.75     0.187162
      -4.575         -0.6    0.0207958
      -4.575        -0.45            0
      -4.575         -0.3            0
      -4.575        -0.15            0
      -4.575 -1.78814e-07            0
      -4.575         0.15            0
      -4.575          0.3            0
      -4.575         0.45    0.0207958
      -4.575          0.6     0.228753
      -4.575         0.75     0.915013
      -4.575          0.9      4.15915
      -4.575         1.05      9.46207
      -4.575          1.2      14.1203
      -4.575         1.35      15.0561
      -4.575          1.5      14.8898
      -4.575         1.65      15.0145
      -4.575          1.8      16.0127
      -4.575         1.95      13.8708
      -4.575          2.1      13.7876
      -4.575         2.25       14.869
      -4.575          2.4      13.7252
      -4.575         2.55      14.8066
      -4.575          2.7      14.7858
      -4.575         2.85      15.5552
      -4.575            3      16.1999
      -4.575         3.15      15.0145
      -4.575          3.3      13.2053
      -4.575         3.45      12.7062
      -4.575          3.6      9.25411
      -4.575         3.75      5.21974
      -4.575          3.9      2.53708
      -4.575         4.05     0.790239
      -4.575          4.2     0.083183
      -4.575         4.35    0.0415915
      -4.575          4.5    0.0207958
      -4.575         4.65            0
      -4.575          4.8            0
      -4.575         4.95            0
      -4.575          5.1            0
      -4.575         5.25            0
      -4.575          5.4            0
      -4.575         5.55            0
      -4.575          5.7            0
      -4.575         5.85            0
      -4.575            6            0
      -4.575         6.15            0
      -4.575          6.3            0
      -4.575         6.45            0
      -4.575          6.6            0
      -4.575         6.75            0
      -4.575          6.9            0
      -4.575         7.05            0
      -4.575          7.2            0
      -4.575         7.35            0

      -4.425         -7.5            0
      -4.425        -7.35            0
      -4.425         -7.2            0
      -4.425        -7.05            0
      -4.425         -6.9            0
      -4.425        -6.75            0
      -4.425         -6.6            0
      -4.425        -6.45            0
      -4.425         -6.3            0
      -4.425        -6.15            0
      -4.425           -6            0
      -4.425        -5.85            0
      -4.425         -5.7            0
      -4.425        -5.55            0
      -4.425         -5.4            0
      -4.425        -5.25            0
      -4.425         -5.1            0
      -4.425        -4.95            0
      -4.425         -4.8            0
      -4.425        -4.65            0
      -4.425         -4.5    0.0215007
      -4.425        -4.35     0.774025
      -4.425         -4.2      2.38658
      -4.425        -4.05      7.67575
      -4.425         -3.9      20.4902
      -4.425        -3.75      38.9163
      -4.425         -3.6      52.7627
      -4.425        -3.45      61.9865
      -4.425         -3.3      63.5561
      -4.425        -3.15      64.4161
      -4.425           -3      62.9325
      -4.425        -2.85      60.7395
      -4.425         -2.7        62.18
      -4.425        -2.55      59.7504
      -4.425         -2.4      58.8259
      -4.425        -2.25       61.535
      -4.425         -2.1       61.879
      -4.425        -1.95      65.8566
      -4.425         -1.8      62.8465
      -4.425        -1.65      65.5126
      -4.425         -1.5      61.0835
      -4.425        -1.35      53.3432
      -4.425         -1.2      33.9066
      -4.425        -1.05      11.9329
      -4.425         -0.9       3.2036
      -4.425        -0.75     0.559018
      -4.425         -0.6    0.0215007
      -4.425        -0.45            0
      -4.425         -0.3            0
      -4.425        -0.15            0
      -4.425 -1.78814e-07            0
      -4.425         0.15            0
      -4.425          0.3            0
      -4.425         0.45    0.0860028
      -4.425          0.6     0.731024
      -4.425         0.75      4.34314
      -4.425          0.9       16.491
      -4.425         1.05      39.4323
      -4.425          1.2      59.8364
      -4.425         1.35      60.9975
      -4.425          1.5      64.6741
      -4.425         1.65      67.1037
      -4.425          1.8      62.3305
      -4.425         1.95      64.5881
      -4.425          2.1      63.4486
      -4.425         2.25      59.9439
      -4.425          2.4      59.7074
      -4.425         2.55      59.9009
      -4.425          2.7        61.32
      -4.425         2.85      63.5561
      -4.425            3      65.0826
      -4.425         3.15      64.0291
      -4.425          3.3      63.7066
      -4.425         3.45      55.7298
      -4.425          3.6      40.7868
      -4.425         3.75      22.8982
      -4.425          3.9      8.53578
      -4.425         4.05      2.70909
      -4.425          4.2     0.666522
      -4.425         4.35     0.107503
      -4.425          4.5            0
      -4.425         4.65            0
      -4.425          4.8            0
      -4.425         4.95            0
      -4.425          5.1            0
      -4.425         5.25            0
      -4.425          5.4            0
      -4.425         5.55            0
      -4.425          5.7            0
      -4.425         5.85            0
      -4.425            6            0
      -4.425         6.15            0
      -4.425          6.3            0
      -4.425         6.45            0
      -4.425          6.6            0
      -4.425         6.75            0
      -4.425          6.9            0
      -4.425         7.05            0
      -4.425          7.2            0
      -4.425         7.35            0

      -4.275         -7.5            0
      -4.275        -7.35            0
      -4.275         -7.2            0
      -4.275        -7.05            0
      -4.275         -6.9            0
      -4.275        -6.75            0
      -4.275         -6.6            0
      -4.275        -6.45            0
      -4.275         -6.3            0
      -4.275        -6.15            0
      -4.275           -6            0
      -4.275        -5.85            0
      -4.275         -5.7            0
      -4.275        -5.55            0
      -4.275         -5.4            0
      -4.275        -5.25            0
      -4.275         -5.1            0
      -4.275        -4.95    0.0222551
      -4.275         -4.8            0
      -4.275        -4.65    0.0222551
      -4.275         -4.5     0.111276
      -4.275        -4.35     0.890206
      -4.275         -4.2      5.02966
      -4.275        -4.05      15.7121
      -4.275         -3.9      36.1201
      -4.275        -3.75      70.7936
      -4.275         -3.6      102.351
      -4.275        -3.45      114.102
      -4.275         -3.3      118.086
      -4.275        -3.15      122.359
      -4.275           -3      117.285
      -4.275        -2.85      115.927
      -4.275         -2.7      111.699
      -4.275        -2.55      109.874
      -4.275         -2.4      109.495
      -4.275        -2.25        112.5
      -4.275         -2.1       119.31
      -4.275        -1.95      119.243
      -4.275         -1.8      118.286
      -4.275        -1.65      119.888
      -4.275         -1.5      116.884
      -4.275        -1.35      101.283
      -4.275         -1.2      60.4672
      -4.275        -1.05      21.5207
      -4.275         -0.9      5.76408
      -4.275        -0.75     0.934716
      -4.275         -0.6     0.133531
      -4.275        -0.45    0.0222551
      -4.275         -0.3            0
      -4.275        -0.15            0
      -4.275 -1.78814e-07            0
      -4.275         0.15            0
      -4.275          0.3            0
      -4.275         0.45     0.155786
      -4.275          0.6      1.46884
      -4.275         0.75      8.34568
      -4.275          0.9      30.9569
      -4.275         1.05      74.1319
      -4.275          1.2       109.54
      -4.275         1.35      115.148
      -4.275          1.5      120.289
      -4.275         1.65      119.911
      -4.275          1.8       116.75
      -4.275         1.95      117.107
      -4.275          2.1       111.61
      -4.275         2.25       107.96
      -4.275          2.4      109.228
      -4.275         2.55      113.323
      -4.275          2.7      114.948
      -4.275         2.85      118.709
      -4.275            3       117.04
      -4.275         3.15      117.307
      -4.275          3.3      117.685
      -4.275         3.45      99.7921
      -4.275          3.6      74.9998
      -4.275         3.75      41.9732
      -4.275          3.9      17.1142
      -4.275         4.05      5.00741
      -4.275          4.2     0.956971
      -4.275         4.35     0.267062
      -4.275          4.5            0
      -4.275         4.65            0
      -4.275          4.8            0
      -4.275         4.95            0
      -4.275          5.1            0
      -4.275         5.25            0
      -4.275          5.4            0
      -4.275         5.55            0
      -4.275          5.7            0
      -4.275         5.85            0
      -4.275            6            0
      -4.275         6.15            0
      -4.275          6.3            0
      -4.275         6.45            0
      -4.275          6.6            0
      -4.275         6.75            0
      -4.275          6.9            0
      -4.275         7.05            0
      -4.275          7.2            0
      -4.275         7.35            0

      -4.125         -7.5            0
      -4.125        -7.35            0
      -4.125         -7.2            0
      -4.125        -7.05            0
      -4.125         -6.9            0
      -4.125        -6.75            0
      -4.125         -6.6            0
      -4.125        -6.45            0
      -4.125         -6.3            0
      -4.125        -6.15            0
      -4.125           -6            0
      -4.125        -5.85            0
      -4.125         -5.7            0
      -4.125        -5.55            0
      -4.125         -5.4            0
      -4.125        -5.25            0
      -4.125         -5.1            0
      -4.125        -4.95            0
      -4.125         -4.8            0
      -4.125        -4.65    0.0691932
      -4.125         -4.5     0.161451
      -4.125        -4.35      1.33773
      -4.125         -4.2      6.50416
      -4.125        -4.05      21.2423
      -4.125         -3.9      54.8471
      -4.125        -3.75      105.127
      -4.125         -3.6      154.808
      -4.125        -3.45       174.62
      -4.125         -3.3       180.64
      -4.125        -3.15        183.5
      -4.125           -3      175.912
      -4.125        -2.85      174.298
      -4.125         -2.7      174.851
      -4.125        -2.55      166.732
      -4.125         -2.4      165.233
      -4.125        -2.25      171.899
      -4.125         -2.1      172.683
      -4.125        -1.95      179.556
      -4.125         -1.8      184.031
      -4.125        -1.65      182.163
      -4.125         -1.5      171.645
      -4.125        -1.35      150.933
      -4.125         -1.2      95.8787
      -4.125        -1.05      35.2885
      -4.125         -0.9      8.69527
      -4.125        -0.75      1.75289
      -4.125         -0.6      0.36903
      -4.125        -0.45            0
      -4.125         -0.3            0
      -4.125        -0.15            0
      -4.125 -1.78814e-07    0.0230644
      -4.125         0.15    0.0230644
      -4.125          0.3            0
      -4.125         0.45     0.230644
      -4.125          0.6      2.23725
      -4.125         0.75      13.1467
      -4.125          0.9      44.6296
      -4.125         1.05      112.923
      -4.125          1.2      165.464
      -4.125         1.35      176.512
      -4.125          1.5      185.345
      -4.125         1.65      186.245
      -4.125          1.8      176.489
      -4.125         1.95      176.235
      -4.125          2.1      173.859
      -4.125         2.25      167.309
      -4.125          2.4      169.961
      -4.125         2.55      171.553
      -4.125          2.7      176.489
      -4.125         2.85      181.678
      -4.125            3      186.314
      -4.125         3.15      182.601
      -4.125          3.3      176.166
      -4.125         3.45      155.915
      -4.125          3.6      115.968
      -4.125         3.75      61.2359
      -4.125          3.9      24.1023
      -4.125         4.05      6.61948
      -4.125          4.2      1.63757
      -4.125         4.35     0.230644
      -4.125          4.5            0
      -4.125         4.65    0.0230644
      -4.125          4.8            0
      -4.125         4.95            0
      -4.125          5.1            0
      -4.125         5.25            0
      -4.125          5.4            0
      -4.125         5.55            0
      -4.125          5.7            0
      -4.125         5.85            0
      -4.125            6            0
      -4.125         6.15            0
      -4.125          6.3            0
      -4.125         6.45            0
      -4.125          6.6            0
      -4.125         6.75            0
      -4.125          6.9            0
      -4.125         7.05            0
      -4.125          7.2            0
      -4.125         7.35            0

      -3.975         -7.5            0
      -3.975        -7.35            0
      -3.975         -7.2            0
      -3.975        -7.05            0
      -3.975         -6.9            0
      -3.975        -6.75            0
      -3.975         -6.6            0
      -3.975        -6.45            0
      -3.975         -6.3            0
      -3.975        -6.15            0
      -3.975           -6            0
      -3.975        -5.85            0
      -3.975         -5.7            0
      -3.975        -5.55            0
      -3.975         -5.4            0
      -3.975        -5.25            0
      -3.975         -5.1            0
      -3.975        -4.95            0
      -3.975         -4.8            0
      -3.975        -4.65    0.0239347
      -3.975         -4.5     0.311152
      -3.975        -4.35      2.05839
      -3.975         -4.2      8.44896
      -3.975        -4.05      29.5594
      -3.975         -3.9      77.5725
      -3.975        -3.75      148.635
      -3.975         -3.6      209.573
      -3.975        -3.45      241.286
      -3.975         -3.3      248.849
      -3.975        -3.15      251.434
      -3.975           -3      252.703
      -3.975        -2.85      245.164
      -3.975         -2.7      236.475
      -3.975        -2.55      232.789
      -3.975         -2.4      236.786
      -3.975        -2.25      237.121
      -3.975         -2.1      248.179
      -3.975        -1.95      250.094
      -3.975         -1.8      252.368
      -3.975        -1.65      251.674
      -3.975         -1.5      243.823
      -3.975        -1.35      214.001
      -3.975         -1.2      128.386
      -3.975        -1.05      49.2338
      -3.975         -0.9       11.728
      -3.975        -0.75      2.22593
      -3.975         -0.6     0.215413
      -3.975        -0.45    0.0478695
      -3.975         -0.3            0
      -3.975        -0.15            0
      -3.975 -1.78814e-07    0.0239347
      -3.975         0.15            0
      -3.975          0.3     0.119674
      -3.975         0.45     0.406891
      -3.975          0.6      3.51841
      -3.975         0.75      16.9697
      -3.975          0.9       63.451
      -3.975         1.05       151.22
      -3.975          1.2      229.055
      -3.975         1.35      246.504
      -3.975          1.5      254.737
      -3.975         1.65      257.562
      -3.975          1.8       247.94
      -3.975         1.95      247.844
      -3.975          2.1      242.555
      -3.975         2.25      229.917
      -3.975          2.4      233.747
      -3.975         2.55      242.291
      -3.975          2.7      240.831
      -3.975         2.85      251.195
      -3.975            3      256.892
      -3.975         3.15      252.152
      -3.975          3.3      243.775
      -3.975         3.45      218.261
      -3.975          3.6      154.786
      -3.975         3.75      82.6227
      -3.975          3.9      33.6522
      -3.975         4.05      8.78405
      -3.975          4.2      1.79511
      -3.975         4.35     0.263282
      -3.975          4.5    0.0239347
      -3.975         4.65            0
      -3.975          4.8            0
      -3.975         4.95            0
      -3.975          5.1            0
      -3.975         5.25            0
      -3.975          5.4            0
      -3.975         5.55            0
      -3.975          5.7            0
      -3.975         5.85            0
      -3.975            6            0
      -3.975         6.15            0
      -3.975          6.3            0
      -3.975         6.45            0
      -3.975          6.6            0
      -3.975         6.75            0
      -3.975          6.9            0
      -3.975         7.05            0
      -3.975          7.2            0
      -3.975         7.35            0

      -3.825         -7.5            0
      -3.825        -7.35            0
      -3.825         -7.2            0
      -3.825        -7.05            0
      -3.825         -6.9            0
      -3.825        -6.75            0
      -3.825         -6.6            0
      -3.825        -6.45            0
      -3.825         -6.3            0
      -3.825        -6.15            0
      -3.825           -6            0
      -3.825        -5.85            0
      -3.825         -5.7            0
      -3.825        -5.55            0
      -3.825         -5.4            0
      -3.825        -5.25            0
      -3.825         -5.1            0
      -3.825        -4.95            0
      -3.825         -4.8            0
      -3.825        -4.65    0.0497467
      -3.825         -4.5     0.472594
      -3.825        -4.35       2.2386
      -3.825         -4.2      9.32751
      -3.825        -4.05      36.4395
      -3.825         -3.9      99.6924
      -3.825        -3.75      189.311
      -3.825         -3.6      275.249
      -3.825        -3.45      320.717
      -3.825         -3.3      336.636
      -3.825        -3.15      336.984
      -3.825           -3      327.881
      -3.825        -2.85      328.925
      -3.825         -2.7      315.991
      -3.825        -2.55      310.569
      -3.825         -2.4      308.529
      -3.825        -2.25      313.031
      -3.825         -2.1      329.423
      -3.825        -1.95      334.696
      -3.825         -1.8      340.193
      -3.825        -1.65      334.522
      -3.825         -1.5      324.473
      -3.825        -1.35      283.581
      -3.825         -1.2      169.014
      -3.825        -1.05      63.3276
      -3.825         -0.9      16.4662
      -3.825        -0.75      2.66145
      -3.825         -0.6       0.3731
      -3.825        -0.45    0.0746201
      -3.825         -0.3            0
      -3.825        -0.15            0
      -3.825 -1.78814e-07            0
      -3.825         0.15            0
      -3.825          0.3     0.124367
      -3.825         0.45     0.820821
      -3.825          0.6       3.3579
      -3.825         0.75      21.4657
      -3.825          0.9      80.1668
      -3.825         1.05      199.758
      -3.825          1.2       305.32
      -3.825         1.35       326.96
      -3.825          1.5      337.059
      -3.825         1.65      341.088
      -3.825          1.8      334.198
      -3.825         1.95      328.577
      -3.825          2.1      318.951
      -3.825         2.25      309.051
      -3.825          2.4      308.529
      -3.825         2.55      319.623
      -3.825          2.7      329.597
      -3.825         2.85      332.607
      -3.825            3      336.935
      -3.825         3.15      332.557
      -3.825          3.3      325.169
      -3.825         3.45      285.621
      -3.825          3.6      202.594
      -3.825         3.75      102.951
      -3.825          3.9      37.7578
      -3.825         4.05      9.82498
      -3.825          4.2      1.89038
      -3.825         4.35      0.22386
      -3.825          4.5    0.0994934
      -3.825         4.65            0
      -3.825          4.8            0
      -3.825         4.95            0
      -3.825          5.1            0
      -3.825         5.25            0
      -3.825          5.4            0
      -3.825         5.55            0
      -3.825          5.7            0
      -3.825         5.85            0
      -3.825            6            0
      -3.825         6.15            0
      -3.825          6.3            0
      -3.825         6.45            0
      -3.825          6.6            0
      -3.825         6.75            0
      -3.825          6.9            0
      -3.825         7.05            0
      -3.825          7.2            0
      -3.825         7.35            0

      -3.675         -7.5            0
      -3.675        -7.35            0
      -3.675         -7.2            0
      -3.675        -7.05            0
      -3.675         -6.9            0
      -3.675        -6.75            0
      -3.675         -6.6            0
      -3.675        -6.45            0
      -3.675         -6.3            0
      -3.675        -6.15            0
      -3.675           -6            0
      -3.675        -5.85            0
      -3.675         -5.7            0
      -3.675        -5.55            0
      -3.675         -5.4            0
      -3.675        -5.25            0
      -3.675         -5.1            0
      -3.675        -4.95            0
      -3.675         -4.8            0
      -3.675        -4.65    0.0517772
      -3.675         -4.5     0.465995
      -3.675        -4.35      2.61475
      -3.675         -4.2      11.2874
      -3.675        -4.05      45.4345
      -3.675         -3.9      122.401
      -3.675        -3.75      234.577
      -3.675         -3.6      349.936
      -3.675        -3.45      411.862
      -3.675         -3.3      433.996
      -3.675        -3.15      437.569
      -3.675           -3      431.045
      -3.675        -2.85       424.91
      -3.675         -2.7      412.302
      -3.675        -2.55      403.293
      -3.675         -2.4      406.063
      -3.675        -2.25      415.719
      -3.675         -2.1      427.317
      -3.675        -1.95      431.874
      -3.675         -1.8      439.899
      -3.675        -1.65      430.527
      -3.675         -1.5      418.774
      -3.675        -1.35       361.56
      -3.675         -1.2      225.645
      -3.675        -1.05      84.8369
      -3.675         -0.9      21.4358
      -3.675        -0.75      3.59852
      -3.675         -0.6     0.388329
      -3.675        -0.45     0.103554
      -3.675         -0.3            0
      -3.675        -0.15            0
      -3.675 -1.78814e-07            0
      -3.675         0.15            0
      -3.675          0.3    0.0776658
      -3.675         0.45     0.440106
      -3.675          0.6       4.7635
      -3.675         0.75      24.1541
      -3.675          0.9      96.1503
      -3.675         1.05      254.744
      -3.675          1.2      382.478
      -3.675         1.35       422.01
      -3.675          1.5      439.252
      -3.675         1.65      445.129
      -3.675          1.8      428.016
      -3.675         1.95      424.133
      -3.675          2.1      414.373
      -3.675         2.25      408.186
      -3.675          2.4      406.244
      -3.675         2.55      410.541
      -3.675          2.7      431.485
      -3.675         2.85      429.595
      -3.675            3      440.339
      -3.675         3.15      436.145
      -3.675          3.3      420.923
      -3.675         3.45      362.259
      -3.675          3.6      253.786
      -3.675         3.75      131.074
      -3.675          3.9      46.8066
      -3.675         4.05       11.624
      -3.675          4.2      1.76042
      -3.675         4.35      0.36244
      -3.675          4.5            0
      -3.675         4.65            0
      -3.675          4.8            0
      -3.675         4.95            0
      -3.675          5.1            0
      -3.675         5.25            0
      -3.675          5.4            0
      -3.675         5.55            0
      -3.675          5.7            0
      -3.675         5.85            0
      -3.675            6            0
      -3.675         6.15            0
      -3.675          6.3            0
      -3.675         6.45            0
      -3.675          6.6            0
      -3.675         6.75            0
      -3.675          6.9            0
      -3.675         7.05            0
      -3.675          7.2            0
      -3.675         7.35            0

      -3.525         -7.5            0
      -3.525        -7.35            0
      -3.525         -7.2            0
      -3.525        -7.05            0
      -3.525         -6.9            0
      -3.525        -6.75            0
      -3.525         -6.6            0
      -3.525        -6.45            0
      -3.525         -6.3            0
      -3.525        -6.15            0
      -3.525           -6            0
      -3.525        -5.85            0
      -3.525         -5.7            0
      -3.525        -5.55            0
      -3.525         -5.4            0
      -3.525        -5.25            0
      -3.525         -5.1            0
      -3.525        -4.95            0
      -3.525         -4.8            0
      -3.525        -4.65     0.134951
      -3.525         -4.5     0.350873
      -3.525        -4.35      3.13087
      -3.525         -4.2      14.1699
      -3.525        -4.05      52.9279
      -3.525         -3.9      144.236
      -3.525        -3.75      294.518
      -3.525         -3.6      440.697
      -3.525        -3.45      532.248
      -3.525         -3.3      560.021
      -3.525        -3.15      569.386
      -3.525           -3       564.15
      -3.525        -2.85      553.597
      -3.525         -2.7      544.069
      -3.525        -2.55      521.236
      -3.525         -2.4      519.643
      -3.525        -2.25       531.33
      -3.525         -2.1      540.507
      -3.525        -1.95      557.295
      -3.525         -1.8      573.948
      -3.525        -1.65      563.286
      -3.525         -1.5      540.399
      -3.525        -1.35      479.887
      -3.525         -1.2      295.138
      -3.525        -1.05      109.688
      -3.525         -0.9      25.2629
      -3.525        -0.75      4.37242
      -3.525         -0.6     0.485824
      -3.525        -0.45    0.0269902
      -3.525         -0.3            0
      -3.525        -0.15            0
      -3.525 -1.78814e-07            0
      -3.525         0.15            0
      -3.525          0.3    0.0809707
      -3.525         0.45     0.539805
      -3.525          0.6       4.9662
      -3.525         0.75      30.1481
      -3.525          0.9       121.78
      -3.525         1.05      312.493
      -3.525          1.2      494.083
      -3.525         1.35      550.952
      -3.525          1.5      571.141
      -3.525         1.65      565.338
      -3.525          1.8      559.751
      -3.525         1.95      554.137
      -3.525          2.1       534.65
      -3.525         2.25      526.229
      -3.525          2.4      529.009
      -3.525         2.55      534.623
      -3.525          2.7      549.063
      -3.525         2.85       566.39
      -3.525            3      573.111
      -3.525         3.15      558.158
      -3.525          3.3      538.806
      -3.525         3.45      460.184
      -3.525          3.6      302.507
      -3.525         3.75      157.488
      -3.525          3.9      56.7065
      -3.525         4.05      13.4951
      -3.525          4.2      2.69902
      -3.525         4.35     0.431844
      -3.525          4.5    0.0269902
      -3.525         4.65            0
      -3.525          4.8            0
      -3.525         4.95            0
      -3.525          5.1            0
      -3.525         5.25            0
      -3.525          5.4            0
      -3.525         5.55            0
      -3.525          5.7            0
      -3.525         5.85            0
      -3.525            6            0
      -3.525         6.15            0
      -3.525          6.3            0
      -3.525         6.45            0
      -3.525          6.6            0
      -3.525         6.75            0
      -3.525          6.9            0
      -3.525         7.05            0
      -3.525          7.2            0
      -3.525         7.35            0

      -3.375         -7.5            0
      -3.375        -7.35            0
      -3.375         -7.2            0
      -3.375        -7.05            0
      -3.375         -6.9            0
      -3.375        -6.75            0
      -3.375         -6.6            0
      -3.375        -6.45            0
      -3.375         -6.3            0
      -3.375        -6.15            0
      -3.375           -6            0
      -3.375        -5.85            0
      -3.375         -5.7            0
      -3.375        -5.55            0
      -3.375         -5.4            0
      -3.375        -5.25            0
      -3.375         -5.1            0
      -3.375        -4.95            0
      -3.375         -4.8            0
      -3.375        -4.65            0
      -3.375         -4.5     0.338278
      -3.375        -4.35      2.53708
      -3.375         -4.2      16.0964
      -3.375        -4.05      60.1007
      -3.375         -3.9      177.201
      -3.375        -3.75      366.721
      -3.375         -3.6      580.907
      -3.375        -3.45      705.083
      -3.375         -3.3       741.42
      -3.375        -3.15      751.512
      -3.375           -3      745.028
      -3.375        -2.85       737.84
      -3.375         -2.7      716.669
      -3.375        -2.55      695.894
      -3.375         -2.4      705.309
      -3.375        -2.25       718.53
      -3.375         -2.1      728.453
      -3.375        -1.95      742.097
      -3.375         -1.8      764.677
      -3.375        -1.65      756.192
      -3.375         -1.5      723.632
      -3.375        -1.35      624.883
      -3.375         -1.2      390.767
      -3.375        -1.05      147.151
      -3.375         -0.9      35.2654
      -3.375        -0.75      4.90503
      -3.375         -0.6     0.732935
      -3.375        -0.45    0.0563796
      -3.375         -0.3            0
      -3.375        -0.15            0
      -3.375 -1.78814e-07            0
      -3.375         0.15            0
      -3.375          0.3            0
      -3.375         0.45     0.648366
      -3.375          0.6      5.63796
      -3.375         0.75       33.123
      -3.375          0.9      148.729
      -3.375         1.05      404.298
      -3.375          1.2       649.38
      -3.375         1.35      726.339
      -3.375          1.5      753.401
      -3.375         1.65      767.101
      -3.375          1.8      744.408
      -3.375         1.95      738.517
      -3.375          2.1      711.539
      -3.375         2.25      694.089
      -3.375          2.4      700.827
      -3.375         2.55      720.644
      -3.375          2.7      737.135
      -3.375         2.85      750.836
      -3.375            3      753.485
      -3.375         3.15      748.947
      -3.375          3.3      712.497
      -3.375         3.45      586.686
      -3.375          3.6      392.487
      -3.375         3.75      187.152
      -3.375          3.9       63.709
      -3.375         4.05      16.0964
      -3.375          4.2      3.38278
      -3.375         4.35     0.394657
      -3.375          4.5    0.0563796
      -3.375         4.65            0
      -3.375          4.8            0
      -3.375         4.95            0
      -3.375          5.1            0
      -3.375         5.25            0
      -3.375          5.4            0
      -3.375         5.55            0
      -3.375          5.7            0
      -3.375         5.85            0
      -3.375            6            0
      -3.375         6.15            0
      -3.375          6.3            0
      -3.375         6.45            0
      -3.375          6.6            0
      -3.375         6.75            0
      -3.375          6.9            0
      -3.375         7.05            0
      -3.375          7.2            0
      -3.375         7.35            0

      -3.225         -7.5            0
      -3.225        -7.35            0
      -3.225         -7.2            0
      -3.225        -7.05            0
      -3.225         -6.9            0
      -3.225        -6.75            0
      -3.225         -6.6            0
      -3.225        -6.45            0
      -3.225         -6.3            0
      -3.225        -6.15            0
      -3.225           -6            0
      -3.225        -5.85            0
      -3.225         -5.7            0
      -3.225        -5.55            0
      -3.225         -5.4            0
      -3.225        -5.25            0
      -3.225         -5.1            0
      -3.225        -4.95            0
      -3.225         -4.8            0
      -3.225        -4.65    0.0590019
      -3.225         -4.5     0.472015
      -3.225        -4.35      3.54012
      -3.225         -4.2      18.2611
      -3.225        -4.05      72.4544
      -3.225         -3.9      216.006
      -3.225        -3.75      486.235
      -3.225         -3.6       783.31
      -3.225        -3.45      982.235
      -3.225         -3.3      1069.38
      -3.225        -3.15      1078.53
      -3.225           -3      1078.08
      -3.225        -2.85      1044.87
      -3.225         -2.7      1022.15
      -3.225        -2.55      1005.25
      -3.225         -2.4      1003.77
      -3.225        -2.25      1005.86
      -3.225         -2.1      1036.22
      -3.225        -1.95      1061.15
      -3.225         -1.8      1074.48
      -3.225        -1.65      1068.91
      -3.225         -1.5      1036.31
      -3.225        -1.35      902.553
      -3.225         -1.2      549.337
      -3.225        -1.05      209.162
      -3.225         -0.9      51.1547
      -3.225        -0.75      7.93576
      -3.225         -0.6     0.973532
      -3.225        -0.45     0.177006
      -3.225         -0.3            0
      -3.225        -0.15            0
      -3.225 -1.78814e-07            0
      -3.225         0.15            0
      -3.225          0.3            0
      -3.225         0.45      0.91453
      -3.225          0.6       6.2247
      -3.225         0.75      41.3604
      -3.225          0.9      203.439
      -3.225         1.05      549.809
      -3.225          1.2      911.462
      -3.225         1.35      1029.76
      -3.225          1.5      1070.12
      -3.225         1.65      1087.58
      -3.225          1.8      1059.08
      -3.225         1.95      1036.87
      -3.225          2.1      1019.64
      -3.225         2.25      1000.97
      -3.225          2.4      1000.76
      -3.225         2.55      1027.16
      -3.225          2.7       1052.3
      -3.225         2.85      1076.81
      -3.225            3      1086.37
      -3.225         3.15       1058.2
      -3.225          3.3      986.984
      -3.225         3.45      809.536
      -3.225          3.6      501.546
      -3.225         3.75      228.042
      -3.225          3.9      78.3841
      -3.225         4.05      18.7921
      -3.225          4.2      3.54012
      -3.225         4.35     0.649021
      -3.225          4.5     0.118004
      -3.225         4.65     0.029501
      -3.225          4.8            0
      -3.225         4.95            0
      -3.225          5.1            0
      -3.225         5.25            0
      -3.225          5.4            0
      -3.225         5.55            0
      -3.225          5.7            0
      -3.225         5.85            0
      -3.225            6            0
      -3.225         6.15            0
      -3.225          6.3            0
      -3.225         6.45            0
      -3.225          6.6            0
      -3.225         6.75            0
      -3.225          6.9            0
      -3.225         7.05            0
      -3.225          7.2            0
      -3.225         7.35            0

      -3.075         -7.5            0
      -3.075        -7.35            0
      -3.075         -7.2            0
      -3.075        -7.05            0
      -3.075         -6.9            0
      -3.075        -6.75            0
      -3.075         -6.6            0
      -3.075        -6.45            0
      -3.075         -6.3            0
      -3.075        -6.15            0
      -3.075           -6            0
      -3.075        -5.85            0
      -3.075         -5.7            0
      -3.075        -5.55            0
      -3.075         -5.4            0
      -3.075        -5.25            0
      -3.075         -5.1            0
      -3.075        -4.95            0
      -3.075         -4.8            0
      -3.075        -4.65       0.1547
      -3.075         -4.5     0.464101
      -3.075        -4.35      3.34152
      -3.075         -4.2      17.3264
      -3.075        -4.05      69.4294
      -3.075         -3.9      211.351
      -3.075        -3.75      480.158
      -3.075         -3.6      793.581
      -3.075        -3.45      1001.96
      -3.075         -3.3      1078.85
      -3.075        -3.15      1102.61
      -3.075           -3       1100.1
      -3.075        -2.85      1085.16
      -3.075         -2.7       1055.4
      -3.075        -2.55      1031.94
      -3.075         -2.4      1019.72
      -3.075        -2.25      1040.92
      -3.075         -2.1      1055.46
      -3.075        -1.95      1088.35
      -3.075         -1.8      1110.75
      -3.075        -1.65      1105.49
      -3.075         -1.5      1063.22
      -3.075        -1.35      928.201
      -3.075         -1.2      577.186
      -3.075        -1.05      220.633
      -3.075         -0.9      53.8357
      -3.075        -0.75      8.29193
      -3.075         -0.6     0.804441
      -3.075        -0.45      0.12376
      -3.075         -0.3            0
      -3.075        -0.15            0
      -3.075 -1.78814e-07            0
      -3.075         0.15            0
      -3.075          0.3    0.0618801
      -3.075         0.45     0.928201
      -3.075          0.6      6.80681
      -3.075         0.75      44.3061
      -3.075          0.9      206.927
      -3.075         1.05      564.377
      -3.075          1.2      936.246
      -3.075         1.35      1062.76
      -3.075          1.5      1101.84
      -3.075         1.65      1107.96
      -3.075          1.8       1079.5
      -3.075         1.95      1069.72
      -3.075          2.1      1040.58
      -3.075         2.25      1027.43
      -3.075          2.4      1035.01
      -3.075         2.55      1056.54
      -3.075          2.7      1082.81
      -3.075         2.85      1101.96
      -3.075            3       1113.9
      -3.075         3.15      1080.89
      -3.075          3.3      1007.22
      -3.075         3.45      810.722
      -3.075          3.6      490.585
      -3.075         3.75      223.356
      -3.075          3.9      72.8019
      -3.075         4.05      17.2645
      -3.075          4.2      3.00118
      -3.075         4.35     0.556921
      -3.075          4.5    0.0618801
      -3.075         4.65      0.03094
      -3.075          4.8            0
      -3.075         4.95            0
      -3.075          5.1            0
      -3.075         5.25            0
      -3.075          5.4            0
      -3.075         5.55            0
      -3.075          5.7            0
      -3.075         5.85            0
      -3.075            6            0
      -3.075         6.15            0
      -3.075          6.3            0
      -3.075         6.45            0
      -3.075          6.6            0
      -3.075         6.75            0
      -3.075          6.9            0
      -3.075         7.05            0
      -3.075          7.2            0
      -3.075         7.35            0

      -2.925         -7.5            0
      -2.925        -7.35            0
      -2.925         -7.2            0
      -2.925        -7.05            0
      -2.925         -6.9            0
      -2.925        -6.75            0
      -2.925         -6.6            0
      -2.925        -6.45            0
      -2.925         -6.3            0
      -2.925        -6.15            0
      -2.925           -6            0
      -2.925        -5.85            0
      -2.925         -5.7            0
      -2.925        -5.55            0
      -2.925         -5.4            0
      -2.925        -5.25            0
      -2.925         -5.1            0
      -2.925        -4.95            0
      -2.925         -4.8            0
      -2.925        -4.65    0.0650533
      -2.925         -4.5      0.39032
      -2.925        -4.35      3.12256
      -2.925         -4.2      17.0765
      -2.925        -4.05      65.5412
      -2.925         -3.9      201.275
      -2.925        -3.75      454.788
      -2.925         -3.6      771.825
      -2.925        -3.45      1004.13
      -2.925         -3.3      1074.81
      -2.925        -3.15      1101.55
      -2.925           -3      1114.59
      -2.925        -2.85      1075.82
      -2.925         -2.7      1052.69
      -2.925        -2.55      1034.45
      -2.925         -2.4      1015.87
      -2.925        -2.25      1043.07
      -2.925         -2.1      1064.34
      -2.925        -1.95      1072.37
      -2.925         -1.8      1105.13
      -2.925        -1.65      1100.38
      -2.925         -1.5      1045.63
      -2.925        -1.35      934.686
      -2.925         -1.2      589.904
      -2.925        -1.05      224.336
      -2.925         -0.9      55.2953
      -2.925        -0.75      7.83893
      -2.925         -0.6     0.910747
      -2.925        -0.45    0.0325267
      -2.925         -0.3    0.0325267
      -2.925        -0.15            0
      -2.925 -1.78814e-07            0
      -2.925         0.15            0
      -2.925          0.3    0.0650533
      -2.925         0.45     0.910747
      -2.925          0.6      7.74135
      -2.925         0.75      47.2287
      -2.925          0.9      205.211
      -2.925         1.05      562.516
      -2.925          1.2      940.118
      -2.925         1.35      1058.22
      -2.925          1.5      1100.05
      -2.925         1.65      1112.61
      -2.925          1.8      1090.81
      -2.925         1.95      1062.32
      -2.925          2.1      1045.18
      -2.925         2.25      1013.24
      -2.925          2.4         1031
      -2.925         2.55      1052.11
      -2.925          2.7      1077.48
      -2.925         2.85      1101.84
      -2.925            3       1093.9
      -2.925         3.15      1082.23
      -2.925          3.3      997.886
      -2.925         3.45      789.683
      -2.925          3.6      470.889
      -2.925         3.75      204.625
      -2.925          3.9       63.427
      -2.925         4.05      15.5803
      -2.925          4.2      2.63466
      -2.925         4.35     0.455373
      -2.925          4.5      0.09758
      -2.925         4.65            0
      -2.925          4.8            0
      -2.925         4.95            0
      -2.925          5.1            0
      -2.925         5.25            0
      -2.925          5.4            0
      -2.925         5.55            0
      -2.925          5.7            0
      -2.925         5.85            0
      -2.925            6            0
      -2.925         6.15            0
      -2.925          6.3            0
      -2.925         6.45            0
      -2.925          6.6            0
      -2.925         6.75            0
      -2.925          6.9            0
      -2.925         7.05            0
      -2.925          7.2            0
      -2.925         7.35            0

      -2.775         -7.5            0
      -2.775        -7.35            0
      -2.775         -7.2            0
      -2.775        -7.05            0
      -2.775         -6.9            0
      -2.775        -6.75            0
      -2.775         -6.6            0
      -2.775        -6.45            0
      -2.775         -6.3            0
      -2.775        -6.15            0
      -2.775           -6            0
      -2.775        -5.85            0
      -2.775         -5.7            0
      -2.775        -5.55            0
      -2.775         -5.4            0
      -2.775        -5.25            0
      -2.775         -5.1            0
      -2.775        -4.95            0
      -2.775         -4.8            0
      -2.775        -4.65      0.20571
      -2.775         -4.5     0.445704
      -2.775        -4.35      2.81136
      -2.775         -4.2       13.714
      -2.775        -4.05      57.5987
      -2.775         -3.9      182.362
      -2.775        -3.75      422.596
      -2.775         -3.6      741.274
      -2.775        -3.45      981.715
      -2.775         -3.3      1078.81
      -2.775        -3.15      1099.76
      -2.775           -3      1099.83
      -2.775        -2.85       1082.1
      -2.775         -2.7      1063.28
      -2.775        -2.55      1041.47
      -2.775         -2.4      1018.91
      -2.775        -2.25      1039.93
      -2.775         -2.1      1059.54
      -2.775        -1.95      1077.99
      -2.775         -1.8      1117.35
      -2.775        -1.65         1093
      -2.775         -1.5      1051.38
      -2.775        -1.35      940.813
      -2.775         -1.2      592.924
      -2.775        -1.05      231.766
      -2.775         -0.9      52.9702
      -2.775        -0.75      9.66835
      -2.775         -0.6     0.822838
      -2.775        -0.45    0.0685699
      -2.775         -0.3            0
      -2.775        -0.15            0
      -2.775 -1.78814e-07            0
      -2.775         0.15            0
      -2.775          0.3     0.171425
      -2.775         0.45       1.1314
      -2.775          0.6      8.43409
      -2.775         0.75      45.7704
      -2.775          0.9      213.492
      -2.775         1.05       578.25
      -2.775          1.2      942.458
      -2.775         1.35      1051.07
      -2.775          1.5      1090.12
      -2.775         1.65      1114.91
      -2.775          1.8      1092.25
      -2.775         1.95      1062.66
      -2.775          2.1       1040.1
      -2.775         2.25      1025.33
      -2.775          2.4      1044.15
      -2.775         2.55       1072.6
      -2.775          2.7      1078.84
      -2.775         2.85      1095.85
      -2.775            3      1109.19
      -2.775         3.15      1075.42
      -2.775          3.3      977.498
      -2.775         3.45       756.84
      -2.775          3.6      448.138
      -2.775         3.75      190.933
      -2.775          3.9      56.7758
      -2.775         4.05      13.3368
      -2.775          4.2      2.39995
      -2.775         4.35     0.274279
      -2.775          4.5            0
      -2.775         4.65            0
      -2.775          4.8            0
      -2.775         4.95            0
      -2.775          5.1            0
      -2.775         5.25            0
      -2.775          5.4            0
      -2.775         5.55            0
      -2.775          5.7            0
      -2.775         5.85            0
      -2.775            6            0
      -2.775         6.15            0
      -2.775          6.3            0
      -2.775         6.45            0
      -2.775          6.6            0
      -2.775         6.75            0
      -2.775          6.9            0
      -2.775         7.05            0
      -2.775          7.2            0
      -2.775         7.35            0

      -2.625         -7.5            0
      -2.625        -7.35            0
      -2.625         -7.2            0
      -2.625        -7.05            0
      -2.625         -6.9            0
      -2.625        -6.75            0
      -2.625         -6.6            0
      -2.625        -6.45            0
      -2.625         -6.3            0
      -2.625        -6.15            0
      -2.625           -6            0
      -2.625        -5.85            0
      -2.625         -5.7            0
      -2.625        -5.55            0
      -2.625         -5.4            0
      -2.625        -5.25            0
      -2.625         -5.1            0
      -2.625        -4.95            0
      -2.625         -4.8            0
      -2.625        -4.65     0.108732
      -2.625         -4.5     0.217464
      -2.625        -4.35      1.84845
      -2.625         -4.2      12.0693
      -2.625        -4.05      50.6692
      -2.625         -3.9       164.62
      -2.625        -3.75      405.208
      -2.625         -3.6      714.878
      -2.625        -3.45      957.785
      -2.625         -3.3      1062.53
      -2.625        -3.15      1098.74
      -2.625           -3      1099.68
      -2.625        -2.85      1089.75
      -2.625         -2.7      1066.37
      -2.625        -2.55      1043.79
      -2.625         -2.4      1021.43
      -2.625        -2.25       1032.3
      -2.625         -2.1      1061.08
      -2.625        -1.95      1076.92
      -2.625         -1.8       1104.5
      -2.625        -1.65      1093.19
      -2.625         -1.5      1070.11
      -2.625        -1.35      945.064
      -2.625         -1.2      595.272
      -2.625        -1.05      236.275
      -2.625         -0.9      61.2524
      -2.625        -0.75      9.31472
      -2.625         -0.6      1.19605
      -2.625        -0.45     0.217464
      -2.625         -0.3            0
      -2.625        -0.15            0
      -2.625 -1.78814e-07            0
      -2.625         0.15            0
      -2.625          0.3    0.0724881
      -2.625         0.45      1.34103
      -2.625          0.6      8.98852
      -2.625         0.75      55.2359
      -2.625          0.9      228.845
      -2.625         1.05      591.829
      -2.625          1.2      956.625
      -2.625         1.35      1072.75
      -2.625          1.5      1090.22
      -2.625         1.65      1119.65
      -2.625          1.8      1073.87
      -2.625         1.95      1056.77
      -2.625          2.1      1046.44
      -2.625         2.25      1024.66
      -2.625          2.4      1032.63
      -2.625         2.55      1049.81
      -2.625          2.7      1076.85
      -2.625         2.85      1112.29
      -2.625            3       1104.5
      -2.625         3.15      1069.42
      -2.625          3.3      955.683
      -2.625         3.45      726.512
      -2.625          3.6      409.232
      -2.625         3.75      170.093
      -2.625          3.9      53.3875
      -2.625         4.05      11.3081
      -2.625          4.2      1.88469
      -2.625         4.35     0.217464
      -2.625          4.5            0
      -2.625         4.65            0
      -2.625          4.8            0
      -2.625         4.95            0
      -2.625          5.1            0
      -2.625         5.25            0
      -2.625          5.4            0
      -2.625         5.55            0
      -2.625          5.7            0
      -2.625         5.85            0
      -2.625            6            0
      -2.625         6.15            0
      -2.625          6.3            0
      -2.625         6.45            0
      -2.625          6.6            0
      -2.625         6.75            0
      -2.625          6.9            0
      -2.625         7.05            0
      -2.625          7.2            0
      -2.625         7.35            0

      -2.475         -7.5            0
      -2.475        -7.35            0
      -2.475         -7.2            0
      -2.475        -7.05            0
      -2.475         -6.9            0
      -2.475        -6.75            0
      -2.475         -6.6            0
      -2.475        -6.45            0
      -2.475         -6.3            0
      -2.475        -6.15            0
      -2.475           -6            0
      -2.475        -5.85            0
      -2.475         -5.7            0
      -2.475        -5.55            0
      -2.475         -5.4            0
      -2.475        -5.25            0
      -2.475         -5.1            0
      -2.475        -4.95            0
      -2.475         -4.8            0
      -2.475        -4.65    0.0768813
      -2.475         -4.5     0.192203
      -2.475        -4.35      2.03735
      -2.475         -4.2      10.3405
      -2.475        -4.05      44.3221
      -2.475         -3.9      146.036
      -2.475        -3.75      356.499
      -2.475         -3.6      675.018
      -2.475        -3.45      940.027
      -2.475         -3.3      1064.04
      -2.475        -3.15      1090.25
      -2.475           -3      1116.55
      -2.475        -2.85      1076.72
      -2.475         -2.7      1051.01
      -2.475        -2.55      1037.05
      -2.475         -2.4      1018.48
      -2.475        -2.25      1025.83
      -2.475         -2.1       1051.2
      -2.475        -1.95      1103.98
      -2.475         -1.8      1092.29
      -2.475        -1.65      1104.55
      -2.475         -1.5         1064
      -2.475        -1.35      955.481
      -2.475         -1.2      624.468
      -2.475        -1.05      260.512
      -2.475         -0.9      65.7335
      -2.475        -0.75      11.1093
      -2.475         -0.6       1.2301
      -2.475        -0.45    0.0768813
      -2.475         -0.3            0
      -2.475        -0.15            0
      -2.475 -1.78814e-07            0
      -2.475         0.15    0.0384406
      -2.475          0.3     0.192203
      -2.475         0.45      1.57607
      -2.475          0.6      10.2252
      -2.475         0.75      62.0432
      -2.475          0.9      247.673
      -2.475         1.05      610.822
      -2.475          1.2      958.902
      -2.475         1.35      1058.27
      -2.475          1.5      1089.75
      -2.475         1.65      1107.21
      -2.475          1.8      1079.68
      -2.475         1.95      1055.46
      -2.475          2.1      1034.86
      -2.475         2.25      1021.21
      -2.475          2.4      1035.59
      -2.475         2.55      1060.62
      -2.475          2.7       1086.1
      -2.475         2.85      1110.51
      -2.475            3      1092.87
      -2.475         3.15      1053.73
      -2.475          3.3      946.524
      -2.475         3.45      680.822
      -2.475          3.6      379.371
      -2.475         3.75      154.685
      -2.475          3.9      44.7449
      -2.475         4.05       9.4564
      -2.475          4.2      1.34542
      -2.475         4.35     0.192203
      -2.475          4.5    0.0384406
      -2.475         4.65            0
      -2.475          4.8            0
      -2.475         4.95            0
      -2.475          5.1            0
      -2.475         5.25            0
      -2.475          5.4            0
      -2.475         5.55            0
      -2.475          5.7            0
      -2.475         5.85            0
      -2.475            6            0
      -2.475         6.15            0
      -2.475          6.3            0
      -2.475         6.45            0
      -2.475          6.6            0
      -2.475         6.75            0
      -2.475          6.9            0
      -2.475         7.05            0
      -2.475          7.2            0
      -2.475         7.35            0

      -2.325         -7.5            0
      -2.325        -7.35            0
      -2.325         -7.2            0
      -2.325        -7.05            0
      -2.325         -6.9            0
      -2.325        -6.75            0
      -2.325         -6.6            0
      -2.325        -6.45            0
      -2.325         -6.3            0
      -2.325        -6.15            0
      -2.325           -6            0
      -2.325        -5.85            0
      -2.325         -5.7            0
      -2.325        -5.55            0
      -2.325         -5.4            0
      -2.325        -5.25            0
      -2.325         -5.1            0
      -2.325        -4.95            0
      -2.325         -4.8            0
      -2.325        -4.65    0.0409207
      -2.325         -4.5     0.245524
      -2.325        -4.35     0.777493
      -2.325         -4.2      8.02046
      -2.325        -4.05      34.0051
      -2.325         -3.9      127.959
      -2.325        -3.75      329.412
      -2.325         -3.6      630.834
      -2.325        -3.45      913.596
      -2.325         -3.3      1053.54
      -2.325        -3.15      1090.58
      -2.325           -3       1098.6
      -2.325        -2.85      1101.79
      -2.325         -2.7      1061.61
      -2.325        -2.55      1043.81
      -2.325         -2.4      1034.72
      -2.325        -2.25      1043.48
      -2.325         -2.1      1052.97
      -2.325        -1.95      1076.21
      -2.325         -1.8       1090.7
      -2.325        -1.65      1089.19
      -2.325         -1.5      1067.91
      -2.325        -1.35      963.683
      -2.325         -1.2      666.148
      -2.325        -1.05      288.982
      -2.325         -0.9      77.6266
      -2.325        -0.75       13.913
      -2.325         -0.6      1.47315
      -2.325        -0.45     0.286445
      -2.325         -0.3    0.0409207
      -2.325        -0.15            0
      -2.325 -1.78814e-07            0
      -2.325         0.15            0
      -2.325          0.3     0.409207
      -2.325         0.45      1.71867
      -2.325          0.6      14.1586
      -2.325         0.75      70.3427
      -2.325          0.9      272.777
      -2.325         1.05      635.949
      -2.325          1.2      960.245
      -2.325         1.35      1060.83
      -2.325          1.5      1091.11
      -2.325         1.65      1119.39
      -2.325          1.8      1079.32
      -2.325         1.95      1047.24
      -2.325          2.1      1032.39
      -2.325         2.25      1034.56
      -2.325          2.4      1049.94
      -2.325         2.55      1058.74
      -2.325          2.7      1091.81
      -2.325         2.85      1101.01
      -2.325            3      1083.21
      -2.325         3.15      1046.34
      -2.325          3.3      909.545
      -2.325         3.45      640.532
      -2.325          3.6      335.345
      -2.325         3.75      127.836
      -2.325          3.9      34.0051
      -2.325         4.05      8.14322
      -2.325          4.2     0.941176
      -2.325         4.35     0.245524
      -2.325          4.5    0.0409207
      -2.325         4.65            0
      -2.325          4.8            0
      -2.325         4.95            0
      -2.325          5.1            0
      -2.325         5.25            0
      -2.325          5.4            0
      -2.325         5.55            0
      -2.325          5.7            0
      -2.325         5.85            0
      -2.325            6            0
      -2.325         6.15            0
      -2.325          6.3            0
      -2.325         6.45            0
      -2.325          6.6            0
      -2.325         6.75            0
      -2.325          6.9            0
      -2.325         7.05            0
      -2.325          7.2            0
      -2.325         7.35            0

      -2.175         -7.5            0
      -2.175        -7.35            0
      -2.175         -7.2            0
      -2.175        -7.05            0
      -2.175         -6.9            0
      -2.175        -6.75            0
      -2.175         -6.6            0
      -2.175        -6.45            0
      -2.175         -6.3            0
      -2.175        -6.15            0
      -2.175           -6            0
      -2.175        -5.85            0
      -2.175         -5.7            0
      -2.175        -5.55            0
      -2.175         -5.4            0
      -2.175        -5.25            0
      -2.175         -5.1            0
      -2.175        -4.95            0
      -2.175         -4.8            0
      -2.175        -4.65            0
      -2.175         -4.5     0.174971
      -2.175        -4.35     0.656142
      -2.175         -4.2      6.25522
      -2.175        -4.05      27.6892
      -2.175         -3.9      107.039
      -2.175        -3.75      288.571
      -2.175         -3.6      586.985
      -2.175        -3.45      872.144
      -2.175         -3.3      1035.13
      -2.175        -3.15      1097.94
      -2.175           -3      1105.47
      -2.175        -2.85       1092.7
      -2.175         -2.7      1062.43
      -2.175        -2.55      1045.72
      -2.175         -2.4      1030.27
      -2.175        -2.25      1037.36
      -2.175         -2.1      1043.05
      -2.175        -1.95      1055.47
      -2.175         -1.8      1101.93
      -2.175        -1.65      1103.68
      -2.175         -1.5      1080.58
      -2.175        -1.35      992.525
      -2.175         -1.2      700.323
      -2.175        -1.05      336.164
      -2.175         -0.9      104.983
      -2.175        -0.75      21.4777
      -2.175         -0.6      3.19323
      -2.175        -0.45       0.6124
      -2.175         -0.3            0
      -2.175        -0.15            0
      -2.175 -1.78814e-07            0
      -2.175         0.15            0
      -2.175          0.3     0.656142
      -2.175         0.45      3.19323
      -2.175          0.6      18.8094
      -2.175         0.75      92.4286
      -2.175          0.9      305.806
      -2.175         1.05       687.55
      -2.175          1.2      989.157
      -2.175         1.35      1085.13
      -2.175          1.5      1086.44
      -2.175         1.65      1093.05
      -2.175          1.8      1072.49
      -2.175         1.95      1053.94
      -2.175          2.1      1021.66
      -2.175         2.25      1037.27
      -2.175          2.4      1039.07
      -2.175         2.55      1074.19
      -2.175          2.7      1102.36
      -2.175         2.85      1105.16
      -2.175            3      1087.75
      -2.175         3.15      1039.11
      -2.175          3.3      878.662
      -2.175         3.45      593.196
      -2.175          3.6      301.607
      -2.175         3.75      114.213
      -2.175          3.9      29.3514
      -2.175         4.05      6.47394
      -2.175          4.2      1.13731
      -2.175         4.35     0.131228
      -2.175          4.5    0.0437428
      -2.175         4.65            0
      -2.175          4.8            0
      -2.175         4.95            0
      -2.175          5.1            0
      -2.175         5.25            0
      -2.175          5.4            0
      -2.175         5.55            0
      -2.175          5.7            0
      -2.175         5.85            0
      -2.175            6            0
      -2.175         6.15            0
      -2.175          6.3            0
      -2.175         6.45            0
      -2.175          6.6            0
      -2.175         6.75            0
      -2.175          6.9            0
      -2.175         7.05            0
      -2.175          7.2            0
      -2.175         7.35            0

      -2.025         -7.5            0
      -2.025        -7.35            0
      -2.025         -7.2            0
      -2.025        -7.05            0
      -2.025         -6.9            0
      -2.025        -6.75            0
      -2.025         -6.6            0
      -2.025        -6.45            0
      -2.025         -6.3            0
      -2.025        -6.15            0
      -2.025           -6            0
      -2.025        -5.85            0
      -2.025         -5.7            0
      -2.025        -5.55            0
      -2.025         -5.4            0
      -2.025        -5.25            0
      -2.025         -5.1            0
      -2.025        -4.95            0
      -2.025         -4.8            0
      -2.025        -4.65            0
      -2.025         -4.5     0.093966
      -2.025        -4.35     0.422847
      -2.025         -4.2      4.27545
      -2.025        -4.05      20.8605
      -2.025         -3.9      84.2875
      -2.025        -3.75      251.171
      -2.025         -3.6      528.042
      -2.025        -3.45      832.069
      -2.025         -3.3      1013.89
      -2.025        -3.15      1079.01
      -2.025           -3      1100.25
      -2.025        -2.85      1085.21
      -2.025         -2.7       1066.8
      -2.025        -2.55       1049.6
      -2.025         -2.4      1023.38
      -2.025        -2.25      1022.91
      -2.025         -2.1      1044.48
      -2.025        -1.95      1071.96
      -2.025         -1.8      1105.79
      -2.025        -1.65      1084.65
      -2.025         -1.5      1068.68
      -2.025        -1.35      1002.19
      -2.025         -1.2      767.139
      -2.025        -1.05      402.222
      -2.025         -0.9      137.942
      -2.025        -0.75      34.6735
      -2.025         -0.6      8.17504
      -2.025        -0.45      1.83234
      -2.025         -0.3     0.375864
      -2.025        -0.15     0.046983
      -2.025 -1.78814e-07     0.140949
      -2.025         0.15     0.422847
      -2.025          0.3      1.55044
      -2.025         0.45      6.95349
      -2.025          0.6      32.1364
      -2.025         0.75      131.411
      -2.025          0.9      370.696
      -2.025         1.05      737.633
      -2.025          1.2      1007.27
      -2.025         1.35      1078.31
      -2.025          1.5      1095.31
      -2.025         1.65      1090.76
      -2.025          1.8      1071.96
      -2.025         1.95      1044.71
      -2.025          2.1       1022.4
      -2.025         2.25      1028.79
      -2.025          2.4      1048.19
      -2.025         2.55      1053.27
      -2.025          2.7      1094.56
      -2.025         2.85      1100.91
      -2.025            3      1084.32
      -2.025         3.15      1024.46
      -2.025          3.3      826.854
      -2.025         3.45       539.13
      -2.025          3.6      256.245
      -2.025         3.75      91.8518
      -2.025          3.9      22.7868
      -2.025         4.05      5.49701
      -2.025          4.2      1.03363
      -2.025         4.35     0.187932
      -2.025          4.5            0
      -2.025         4.65            0
      -2.025          4.8            0
      -2.025         4.95            0
      -2.025          5.1            0
      -2.025         5.25            0
      -2.025          5.4            0
      -2.025         5.55            0
      -2.025          5.7            0
      -2.025         5.85            0
      -2.025            6            0
      -2.025         6.15            0
      -2.025          6.3            0
      -2.025         6.45            0
      -2.025          6.6            0
      -2.025         6.75            0
      -2.025          6.9            0
      -2.025         7.05            0
      -2.025          7.2            0
      -2.025         7.35            0

      -1.875         -7.5            0
      -1.875        -7.35            0
      -1.875         -7.2            0
      -1.875        -7.05            0
      -1.875         -6.9            0
      -1.875        -6.75            0
      -1.875         -6.6            0
      -1.875        -6.45            0
      -1.875         -6.3            0
      -1.875        -6.15            0
      -1.875           -6            0
      -1.875        -5.85            0
      -1.875         -5.7            0
      -1.875        -5.55            0
      -1.875         -5.4            0
      -1.875        -5.25            0
      -1.875         -5.1            0
      -1.875        -4.95            0
      -1.875         -4.8            0
      -1.875        -4.65            0
      -1.875         -4.5    0.0507417
      -1.875        -4.35     0.456675
      -1.875         -4.2      3.45044
      -1.875        -4.05      17.5566
      -1.875         -3.9      67.0298
      -1.875        -3.75      216.819
      -1.875         -3.6       478.19
      -1.875        -3.45      774.318
      -1.875         -3.3      986.419
      -1.875        -3.15      1085.52
      -1.875           -3      1106.17
      -1.875        -2.85      1107.79
      -1.875         -2.7      1073.64
      -1.875        -2.55      1051.47
      -1.875         -2.4      1031.78
      -1.875        -2.25      1029.65
      -1.875         -2.1       1026.4
      -1.875        -1.95      1064.15
      -1.875         -1.8      1099.88
      -1.875        -1.65      1090.08
      -1.875         -1.5       1081.1
      -1.875        -1.35      1041.78
      -1.875         -1.2      833.331
      -1.875        -1.05      505.286
      -1.875         -0.9      209.817
      -1.875        -0.75      62.7167
      -1.875         -0.6      15.7807
      -1.875        -0.45      3.24747
      -1.875         -0.3       0.6089
      -1.875        -0.15     0.405934
      -1.875 -1.78814e-07     0.355192
      -1.875         0.15      1.16706
      -1.875          0.3      3.90711
      -1.875         0.45      14.5121
      -1.875          0.6       55.207
      -1.875         0.75      183.736
      -1.875          0.9      468.346
      -1.875         1.05      801.211
      -1.875          1.2      1007.12
      -1.875         1.35      1075.67
      -1.875          1.5      1091.35
      -1.875         1.65      1086.28
      -1.875          1.8      1058.17
      -1.875         1.95       1036.2
      -1.875          2.1      1041.73
      -1.875         2.25      1036.04
      -1.875          2.4      1045.99
      -1.875         2.55      1081.66
      -1.875          2.7      1105.66
      -1.875         2.85      1085.82
      -1.875            3       1070.6
      -1.875         3.15      988.296
      -1.875          3.3      775.739
      -1.875         3.45       476.82
      -1.875          3.6      224.938
      -1.875         3.75      76.5185
      -1.875          3.9      19.0789
      -1.875         4.05       3.6534
      -1.875          4.2     0.811867
      -1.875         4.35    0.0507417
      -1.875          4.5            0
      -1.875         4.65            0
      -1.875          4.8            0
      -1.875         4.95            0
      -1.875          5.1            0
      -1.875         5.25            0
      -1.875          5.4            0
      -1.875         5.55            0
      -1.875          5.7            0
      -1.875         5.85            0
      -1.875            6            0
      -1.875         6.15            0
      -1.875          6.3            0
      -1.875         6.45            0
      -1.875          6.6            0
      -1.875         6.75            0
      -1.875          6.9            0
      -1.875         7.05            0
      -1.875          7.2            0
      -1.875         7.35            0

      -1.725         -7.5            0
      -1.725        -7.35            0
      -1.725         -7.2            0
      -1.725        -7.05            0
      -1.725         -6.9            0
      -1.725        -6.75            0
      -1.725         -6.6            0
      -1.725        -6.45            0
      -1.725         -6.3            0
      -1.725        -6.15            0
      -1.725           -6            0
      -1.725        -5.85            0
      -1.725         -5.7            0
      -1.725        -5.55            0
      -1.725         -5.4            0
      -1.725        -5.25            0
      -1.725         -5.1            0
      -1.725        -4.95            0
      -1.725         -4.8            0
      -1.725        -4.65            0
      -1.725         -4.5     0.110308
      -1.725        -4.35     0.441232
      -1.725         -4.2      3.19893
      -1.725        -4.05       15.057
      -1.725         -3.9       56.919
      -1.725        -3.75      180.023
      -1.725         -3.6       417.24
      -1.725        -3.45      723.345
      -1.725         -3.3      959.846
      -1.725        -3.15      1078.98
      -1.725           -3      1089.95
      -1.725        -2.85      1094.04
      -1.725         -2.7      1083.11
      -1.725        -2.55      1058.07
      -1.725         -2.4      1036.84
      -1.725        -2.25      1034.69
      -1.725         -2.1      1041.64
      -1.725        -1.95      1050.68
      -1.725         -1.8      1075.12
      -1.725        -1.65      1101.59
      -1.725         -1.5      1085.87
      -1.725        -1.35      1040.37
      -1.725         -1.2      908.332
      -1.725        -1.05       626.77
      -1.725         -0.9      311.069
      -1.725        -0.75      117.478
      -1.725         -0.6      38.7733
      -1.725        -0.45      9.92772
      -1.725         -0.3      4.13655
      -1.725        -0.15      1.70977
      -1.725 -1.78814e-07       2.0407
      -1.725         0.15      3.80563
      -1.725          0.3      10.9205
      -1.725         0.45      34.9677
      -1.725          0.6      103.855
      -1.725         0.75      273.785
      -1.725          0.9      574.374
      -1.725         1.05      888.366
      -1.725          1.2       1038.5
      -1.725         1.35      1083.34
      -1.725          1.5      1109.31
      -1.725         1.65      1099.99
      -1.725          1.8      1047.26
      -1.725         1.95      1035.19
      -1.725          2.1      1031.05
      -1.725         2.25      1029.28
      -1.725          2.4      1047.43
      -1.725         2.55      1074.62
      -1.725          2.7      1088.85
      -1.725         2.85      1098.83
      -1.725            3      1075.34
      -1.725         3.15      964.478
      -1.725          3.3       710.77
      -1.725         3.45      423.914
      -1.725          3.6      183.332
      -1.725         3.75      59.3457
      -1.725          3.9      14.5607
      -1.725         4.05      2.15101
      -1.725          4.2     0.055154
      -1.725         4.35            0
      -1.725          4.5            0
      -1.725         4.65            0
      -1.725          4.8            0
      -1.725         4.95            0
      -1.725          5.1            0
      -1.725         5.25            0
      -1.725          5.4            0
      -1.725         5.55            0
      -1.725          5.7            0
      -1.725         5.85            0
      -1.725            6            0
      -1.725         6.15            0
      -1.725          6.3            0
      -1.725         6.45            0
      -1.725          6.6            0
      -1.725         6.75            0
      -1.725          6.9            0
      -1.725         7.05            0
      -1.725          7.2            0
      -1.725         7.35            0

      -1.575         -7.5            0
      -1.575        -7.35            0
      -1.575         -7.2            0
      -1.575        -7.05            0
      -1.575         -6.9            0
      -1.575        -6.75            0
      -1.575         -6.6            0
      -1.575        -6.45            0
      -1.575         -6.3            0
      -1.575        -6.15            0
      -1.575           -6            0
      -1.575        -5.85            0
      -1.575         -5.7            0
      -1.575        -5.55            0
      -1.575         -5.4            0
      -1.575        -5.25            0
      -1.575         -5.1            0
      -1.575        -4.95            0
      -1.575         -4.8            0
      -1.575        -4.65            0
      -1.575         -4.5            0
      -1.575        -4.35     0.362441
      -1.575         -4.2      2.47668
      -1.575        -4.05      10.9336
      -1.575         -3.9      43.2513
      -1.575        -3.75       144.07
      -1.575         -3.6      362.803
      -1.575        -3.45      664.716
      -1.575         -3.3      936.547
      -1.575        -3.15      1059.23
      -1.575           -3       1072.4
      -1.575        -2.85      1097.53
      -1.575         -2.7      1081.89
      -1.575        -2.55      1052.47
      -1.575         -2.4      1034.29
      -1.575        -2.25      1011.27
      -1.575         -2.1      1017.37
      -1.575        -1.95      1047.15
      -1.575         -1.8      1063.34
      -1.575        -1.65      1098.98
      -1.575         -1.5      1090.28
      -1.575        -1.35      1061.29
      -1.575         -1.2       963.73
      -1.575        -1.05      761.488
      -1.575         -0.9       457.34
      -1.575        -0.75      223.384
      -1.575         -0.6      95.9864
      -1.575        -0.45      37.7542
      -1.575         -0.3      15.8266
      -1.575        -0.15      9.60468
      -1.575 -1.78814e-07      10.4504
      -1.575         0.15      14.7393
      -1.575          0.3      32.7405
      -1.575         0.45      84.7507
      -1.575          0.6      200.853
      -1.575         0.75      417.894
      -1.575          0.9      716.787
      -1.575         1.05      950.682
      -1.575          1.2      1062.43
      -1.575         1.35      1078.62
      -1.575          1.5      1086.96
      -1.575         1.65      1075.06
      -1.575          1.8      1044.86
      -1.575         1.95      1025.53
      -1.575          2.1      1021.36
      -1.575         2.25      1034.29
      -1.575          2.4      1058.63
      -1.575         2.55      1084.06
      -1.575          2.7      1112.63
      -1.575         2.85      1083.09
      -1.575            3       1057.9
      -1.575         3.15      928.453
      -1.575          3.3      661.092
      -1.575         3.45       366.73
      -1.575          3.6      143.466
      -1.575         3.75      41.5599
      -1.575          3.9      8.94021
      -1.575         4.05       1.7518
      -1.575          4.2     0.422848
      -1.575         4.35            0
      -1.575          4.5    0.0604068
      -1.575         4.65            0
      -1.575          4.8            0
      -1.575         4.95            0
      -1.575          5.1            0
      -1.575         5.25            0
      -1.575          5.4            0
      -1.575         5.55            0
      -1.575          5.7            0
      -1.575         5.85            0
      -1.575            6            0
      -1.575         6.15            0
      -1.575          6.3            0
      -1.575         6.45            0
      -1.575          6.6            0
      -1.575         6.75            0
      -1.575          6.9            0
      -1.575         7.05            0
      -1.575          7.2            0
      -1.575         7.35            0

      -1.425         -7.5            0
      -1.425        -7.35            0
      -1.425         -7.2            0
      -1.425        -7.05            0
      -1.425         -6.9            0
      -1.425        -6.75            0
      -1.425         -6.6            0
      -1.425        -6.45            0
      -1.425         -6.3            0
      -1.425        -6.15            0
      -1.425           -6            0
      -1.425        -5.85            0
      -1.425         -5.7            0
      -1.425        -5.55            0
      -1.425         -5.4            0
      -1.425        -5.25            0
      -1.425         -5.1            0
      -1.425        -4.95            0
      -1.425         -4.8            0
      -1.425        -4.65            0
      -1.425         -4.5    0.0667654
      -1.425        -4.35     0.333827
      -1.425         -4.2       1.7359
      -1.425        -4.05      8.01185
      -1.425         -3.9      33.6498
      -1.425        -3.75      116.906
      -1.425         -3.6      305.318
      -1.425        -3.45       604.36
      -1.425         -3.3      889.449
      -1.425        -3.15      1049.35
      -1.425           -3      1091.28
      -1.425        -2.85      1110.51
      -1.425         -2.7      1094.75
      -1.425        -2.55      1054.96
      -1.425         -2.4      1045.15
      -1.425        -2.25      1026.72
      -1.425         -2.1      1041.87
      -1.425        -1.95      1037.73
      -1.425         -1.8      1073.65
      -1.425        -1.65      1090.68
      -1.425         -1.5      1099.49
      -1.425        -1.35      1058.43
      -1.425         -1.2      1026.99
      -1.425        -1.05       894.99
      -1.425         -0.9      649.561
      -1.425        -0.75      387.173
      -1.425         -0.6      218.323
      -1.425        -0.45      108.227
      -1.425         -0.3      61.3574
      -1.425        -0.15      41.7951
      -1.425 -1.78814e-07      36.3204
      -1.425         0.15      51.6097
      -1.425          0.3      96.0754
      -1.425         0.45      195.956
      -1.425          0.6      354.591
      -1.425         0.75      606.697
      -1.425          0.9      848.054
      -1.425         1.05      1009.03
      -1.425          1.2      1084.07
      -1.425         1.35      1090.21
      -1.425          1.5      1089.88
      -1.425         1.65      1071.99
      -1.425          1.8      1049.55
      -1.425         1.95      1029.66
      -1.425          2.1      1021.38
      -1.425         2.25      1036.67
      -1.425          2.4      1066.91
      -1.425         2.55      1090.55
      -1.425          2.7      1094.82
      -1.425         2.85      1091.21
      -1.425            3      1028.72
      -1.425         3.15      866.214
      -1.425          3.3      607.432
      -1.425         3.45      304.584
      -1.425          3.6      118.509
      -1.425         3.75      28.6424
      -1.425          3.9      7.01037
      -1.425         4.05      1.33531
      -1.425          4.2     0.133531
      -1.425         4.35            0
      -1.425          4.5            0
      -1.425         4.65            0
      -1.425          4.8            0
      -1.425         4.95            0
      -1.425          5.1            0
      -1.425         5.25            0
      -1.425          5.4            0
      -1.425         5.55            0
      -1.425          5.7            0
      -1.425         5.85            0
      -1.425            6            0
      -1.425         6.15            0
      -1.425          6.3            0
      -1.425         6.45            0
      -1.425          6.6            0
      -1.425         6.75            0
      -1.425          6.9            0
      -1.425         7.05            0
      -1.425          7.2            0
      -1.425         7.35            0

      -1.275         -7.5            0
      -1.275        -7.35            0
      -1.275         -7.2            0
      -1.275        -7.05            0
      -1.275         -6.9            0
      -1.275        -6.75            0
      -1.275         -6.6            0
      -1.275        -6.45            0
      -1.275         -6.3            0
      -1.275        -6.15            0
      -1.275           -6            0
      -1.275        -5.85            0
      -1.275         -5.7            0
      -1.275        -5.55            0
      -1.275         -5.4            0
      -1.275        -5.25            0
      -1.275         -5.1            0
      -1.275        -4.95            0
      -1.275         -4.8            0
      -1.275        -4.65            0
      -1.275         -4.5            0
      -1.275        -4.35     0.298481
      -1.275         -4.2      1.04468
      -1.275        -4.05      6.34271
      -1.275         -3.9      27.4602
      -1.275        -3.75      89.0218
      -1.275         -3.6      256.992
      -1.275        -3.45      533.459
      -1.275         -3.3      833.582
      -1.275        -3.15      1003.86
      -1.275           -3      1092.14
      -1.275        -2.85      1094.75
      -1.275         -2.7       1096.1
      -1.275        -2.55      1069.98
      -1.275         -2.4      1054.01
      -1.275        -2.25      1027.07
      -1.275         -2.1      1023.04
      -1.275        -1.95      1023.56
      -1.275         -1.8      1054.23
      -1.275        -1.65      1077.22
      -1.275         -1.5      1100.12
      -1.275        -1.35      1091.69
      -1.275         -1.2      1046.92
      -1.275        -1.05      982.449
      -1.275         -0.9      820.448
      -1.275        -0.75      617.929
      -1.275         -0.6      431.528
      -1.275        -0.45      269.453
      -1.275         -0.3      183.491
      -1.275        -0.15      142.748
      -1.275 -1.78814e-07      142.002
      -1.275         0.15      169.015
      -1.275          0.3      255.649
      -1.275         0.45      384.891
      -1.275          0.6      578.157
      -1.275         0.75      793.734
      -1.275          0.9       943.87
      -1.275         1.05      1056.02
      -1.275          1.2      1075.65
      -1.275         1.35      1084.45
      -1.275          1.5      1074.83
      -1.275         1.65      1060.65
      -1.275          1.8      1026.47
      -1.275         1.95      1009.91
      -1.275          2.1      1033.64
      -1.275         2.25      1032.74
      -1.275          2.4      1065.28
      -1.275         2.55      1085.95
      -1.275          2.7      1110.27
      -1.275         2.85      1081.92
      -1.275            3      1008.64
      -1.275         3.15      831.119
      -1.275          3.3      530.325
      -1.275         3.45      248.933
      -1.275          3.6      86.7086
      -1.275         3.75      21.7891
      -1.275          3.9      4.77569
      -1.275         4.05     0.522341
      -1.275          4.2      0.22386
      -1.275         4.35            0
      -1.275          4.5            0
      -1.275         4.65            0
      -1.275          4.8            0
      -1.275         4.95            0
      -1.275          5.1            0
      -1.275         5.25            0
      -1.275          5.4            0
      -1.275         5.55            0
      -1.275          5.7            0
      -1.275         5.85            0
      -1.275            6            0
      -1.275         6.15            0
      -1.275          6.3            0
      -1.275         6.45            0
      -1.275          6.6            0
      -1.275         6.75            0
      -1.275          6.9            0
      -1.275         7.05            0
      -1.275          7.2            0
      -1.275         7.35            0

      -1.125         -7.5            0
      -1.125        -7.35            0
      -1.125         -7.2            0
      -1.125        -7.05            0
      -1.125         -6.9            0
      -1.125        -6.75            0
      -1.125         -6.6            0
      -1.125        -6.45            0
      -1.125         -6.3            0
      -1.125        -6.15            0
      -1.125           -6            0
      -1.125        -5.85            0
      -1.125         -5.7            0
      -1.125        -5.55            0
      -1.125         -5.4            0
      -1.125        -5.25            0
      -1.125         -5.1            0
      -1.125        -4.95            0
      -1.125         -4.8            0
      -1.125        -4.65            0
      -1.125         -4.5            0
      -1.125        -4.35            0
      -1.125         -4.2     0.676556
      -1.125        -4.05      3.55192
      -1.125         -3.9      20.2121
      -1.125        -3.75      73.9983
      -1.125         -3.6      210.578
      -1.125        -3.45      477.649
      -1.125         -3.3      768.906
      -1.125        -3.15       996.06
      -1.125           -3      1076.49
      -1.125        -2.85       1096.7
      -1.125         -2.7      1090.61
      -1.125        -2.55      1078.85
      -1.125         -2.4      1061.18
      -1.125        -2.25      1019.49
      -1.125         -2.1       1029.3
      -1.125        -1.95      1016.19
      -1.125         -1.8      1039.36
      -1.125        -1.65      1075.22
      -1.125         -1.5      1086.04
      -1.125        -1.35      1090.78
      -1.125         -1.2      1060.16
      -1.125        -1.05      1041.56
      -1.125         -0.9      951.999
      -1.125        -0.75      835.885
      -1.125         -0.6       705.31
      -1.125        -0.45      539.723
      -1.125         -0.3      446.443
      -1.125        -0.15      383.777
      -1.125 -1.78814e-07      382.846
      -1.125         0.15      430.797
      -1.125          0.3      523.485
      -1.125         0.45      654.653
      -1.125          0.6      799.943
      -1.125         0.75      940.159
      -1.125          0.9      1036.65
      -1.125         1.05      1075.98
      -1.125          1.2       1084.1
      -1.125         1.35      1075.81
      -1.125          1.5      1073.86
      -1.125         1.65      1040.37
      -1.125          1.8      1015.93
      -1.125         1.95       1012.3
      -1.125          2.1      1027.52
      -1.125         2.25      1047.56
      -1.125          2.4      1084.01
      -1.125         2.55      1083.25
      -1.125          2.7      1102.87
      -1.125         2.85      1070.65
      -1.125            3      979.823
      -1.125         3.15       767.13
      -1.125          3.3      464.963
      -1.125         3.45      198.146
      -1.125          3.6       58.945
      -1.125         3.75      17.5905
      -1.125          3.9      2.87536
      -1.125         4.05     0.169139
      -1.125          4.2            0
      -1.125         4.35            0
      -1.125          4.5            0
      -1.125         4.65            0
      -1.125          4.8            0
      -1.125         4.95            0
      -1.125          5.1            0
      -1.125         5.25            0
      -1.125          5.4            0
      -1.125         5.55            0
      -1.125          5.7            0
      -1.125         5.85            0
      -1.125            6            0
      -1.125         6.15            0
      -1.125          6.3            0
      -1.125         6.45            0
      -1.125          6.6            0
      -1.125         6.75            0
      -1.125          6.9            0
      -1.125         7.05            0
      -1.125          7.2            0
      -1.125         7.35            0

      -0.975         -7.5            0
      -0.975        -7.35            0
      -0.975         -7.2            0
      -0.975        -7.05            0
      -0.975         -6.9            0
      -0.975        -6.75            0
      -0.975         -6.6            0
      -0.975        -6.45            0
      -0.975         -6.3            0
      -0.975        -6.15            0
      -0.975           -6            0
      -0.975        -5.85            0
      -0.975         -5.7            0
      -0.975        -5.55            0
      -0.975         -5.4            0
      -0.975        -5.25            0
      -0.975         -5.1            0
      -0.975        -4.95            0
      -0.975         -4.8            0
      -0.975        -4.65            0
      -0.975         -4.5            0
      -0.975        -4.35            0
      -0.975         -4.2     0.390321
      -0.975        -4.05       2.4395
      -0.975         -3.9      12.2951
      -0.975        -3.75       51.132
      -0.975         -3.6      169.594
      -0.975        -3.45      406.909
      -0.975         -3.3      726.484
      -0.975        -3.15      960.969
      -0.975           -3      1087.34
      -0.975        -2.85      1105.58
      -0.975         -2.7      1107.34
      -0.975        -2.55      1091.63
      -0.975         -2.4      1055.82
      -0.975        -2.25      1021.57
      -0.975         -2.1      1005.37
      -0.975        -1.95      1024.69
      -0.975         -1.8      1025.47
      -0.975        -1.65       1068.5
      -0.975         -1.5      1071.33
      -0.975        -1.35      1090.36
      -0.975         -1.2      1090.95
      -0.975        -1.05      1062.55
      -0.975         -0.9      1048.79
      -0.975        -0.75      991.804
      -0.975         -0.6      920.278
      -0.975        -0.45      832.261
      -0.975         -0.3      774.786
      -0.975        -0.15      737.608
      -0.975 -1.78814e-07      738.974
      -0.975         0.15      771.859
      -0.975          0.3        834.7
      -0.975         0.45       900.86
      -0.975          0.6      993.463
      -0.975         0.75      1026.54
      -0.975          0.9       1064.4
      -0.975         1.05      1087.14
      -0.975          1.2      1093.39
      -0.975         1.35      1080.99
      -0.975          1.5       1072.8
      -0.975         1.65       1040.3
      -0.975          1.8      1010.54
      -0.975         1.95      1020.88
      -0.975          2.1      1015.22
      -0.975         2.25      1046.84
      -0.975          2.4      1089.68
      -0.975         2.55      1077.58
      -0.975          2.7         1109
      -0.975         2.85      1063.04
      -0.975            3       950.04
      -0.975         3.15      714.482
      -0.975          3.3      399.298
      -0.975         3.45      157.982
      -0.975          3.6       49.961
      -0.975         3.75      11.1241
      -0.975          3.9      2.14676
      -0.975         4.05      0.19516
      -0.975          4.2            0
      -0.975         4.35            0
      -0.975          4.5            0
      -0.975         4.65            0
      -0.975          4.8            0
      -0.975         4.95            0
      -0.975          5.1            0
      -0.975         5.25            0
      -0.975          5.4            0
      -0.975         5.55            0
      -0.975          5.7            0
      -0.975         5.85            0
      -0.975            6            0
      -0.975         6.15            0
      -0.975          6.3            0
      -0.975         6.45            0
      -0.975          6.6            0
      -0.975         6.75            0
      -0.975          6.9            0
      -0.975         7.05            0
      -0.975          7.2            0
      -0.975         7.35            0

      -0.825         -7.5            0
      -0.825        -7.35            0
      -0.825         -7.2            0
      -0.825        -7.05            0
      -0.825         -6.9            0
      -0.825        -6.75            0
      -0.825         -6.6            0
      -0.825        -6.45            0
      -0.825         -6.3            0
      -0.825        -6.15            0
      -0.825           -6            0
      -0.825        -5.85            0
      -0.825         -5.7            0
      -0.825        -5.55            0
      -0.825         -5.4            0
      -0.825        -5.25            0
      -0.825         -5.1            0
      -0.825        -4.95            0
      -0.825         -4.8            0
      -0.825        -4.65            0
      -0.825         -4.5            0
      -0.825        -4.35     0.115322
      -0.825         -4.2     0.115322
      -0.825        -4.05      1.49919
      -0.825         -3.9      9.45641
      -0.825        -3.75      39.5555
      -0.825         -3.6      131.352
      -0.825        -3.45      348.273
      -0.825         -3.3      647.995
      -0.825        -3.15      939.529
      -0.825           -3      1060.39
      -0.825        -2.85      1094.41
      -0.825         -2.7      1106.52
      -0.825        -2.55      1078.95
      -0.825         -2.4      1090.37
      -0.825        -2.25      1031.79
      -0.825         -2.1       1016.1
      -0.825        -1.95      1005.49
      -0.825         -1.8      1019.56
      -0.825        -1.65      1053.93
      -0.825         -1.5      1059.46
      -0.825        -1.35      1068.11
      -0.825         -1.2      1095.33
      -0.825        -1.05      1075.38
      -0.825         -0.9      1091.41
      -0.825        -0.75      1034.55
      -0.825         -0.6       1037.9
      -0.825        -0.45       1013.8
      -0.825         -0.3       1001.8
      -0.825        -0.15      979.084
      -0.825 -1.78814e-07      983.697
      -0.825         0.15       986.35
      -0.825          0.3      1002.03
      -0.825         0.45      1022.68
      -0.825          0.6      1050.12
      -0.825         0.75      1061.19
      -0.825          0.9      1094.18
      -0.825         1.05      1067.08
      -0.825          1.2      1062.92
      -0.825         1.35      1064.31
      -0.825          1.5      1049.78
      -0.825         1.65      1006.07
      -0.825          1.8       1015.3
      -0.825         1.95      999.266
      -0.825          2.1      1038.24
      -0.825         2.25       1040.2
      -0.825          2.4      1109.51
      -0.825         2.55      1090.95
      -0.825          2.7      1102.82
      -0.825         2.85      1032.82
      -0.825            3      898.359
      -0.825         3.15      643.958
      -0.825          3.3      333.511
      -0.825         3.45      126.739
      -0.825          3.6      35.6345
      -0.825         3.75      6.68868
      -0.825          3.9     0.807254
      -0.825         4.05     0.115322
      -0.825          4.2            0
      -0.825         4.35            0
      -0.825          4.5            0
      -0.825         4.65            0
      -0.825          4.8            0
      -0.825         4.95            0
      -0.825          5.1            0
      -0.825         5.25            0
      -0.825          5.4            0
      -0.825         5.55            0
      -0.825          5.7            0
      -0.825         5.85            0
      -0.825            6            0
      -0.825         6.15            0
      -0.825          6.3            0
      -0.825         6.45            0
      -0.825          6.6            0
      -0.825         6.75            0
      -0.825          6.9            0
      -0.825         7.05            0
      -0.825          7.2            0
      -0.825         7.35            0

      -0.675         -7.5            0
      -0.675        -7.35            0
      -0.675         -7.2            0
      -0.675        -7.05            0
      -0.675         -6.9            0
      -0.675        -6.75            0
      -0.675         -6.6            0
      -0.675        -6.45            0
      -0.675         -6.3            0
      -0.675        -6.15            0
      -0.675           -6            0
      -0.675        -5.85            0
      -0.675         -5.7            0
      -0.675        -5.55            0
      -0.675         -5.4            0
      -0.675        -5.25            0
      -0.675         -5.1            0
      -0.675        -4.95            0
      -0.675         -4.8            0
      -0.675        -4.65            0
      -0.675         -4.5            0
      -0.675        -4.35            0
      -0.675         -4.2     0.140949
      -0.675        -4.05      1.69139
      -0.675         -3.9      7.04746
      -0.675        -3.75      26.3575
      -0.675         -3.6      103.034
      -0.675        -3.45      305.578
      -0.675         -3.3      610.028
      -0.675        -3.15      886.429
      -0.675           -3      1065.29
      -0.675        -2.85      1088.41
      -0.675         -2.7      1093.34
      -0.675        -2.55      1114.91
      -0.675         -2.4      1067.55
      -0.675        -2.25      1057.12
      -0.675         -2.1      989.886
      -0.675        -1.95       997.92
      -0.675         -1.8      1011.45
      -0.675        -1.65      1032.88
      -0.675         -1.5      1054.02
      -0.675        -1.35       1069.8
      -0.675         -1.2      1060.22
      -0.675        -1.05      1066.84
      -0.675         -0.9      1090.52
      -0.675        -0.75      1071.35
      -0.675         -0.6      1072.06
      -0.675        -0.45      1068.54
      -0.675         -0.3      1057.96
      -0.675        -0.15       1059.8
      -0.675 -1.78814e-07      1038.37
      -0.675         0.15      1055.99
      -0.675          0.3      1062.47
      -0.675         0.45       1048.1
      -0.675          0.6      1086.58
      -0.675         0.75      1072.06
      -0.675          0.9      1086.01
      -0.675         1.05      1096.58
      -0.675          1.2      1038.51
      -0.675         1.35      1068.11
      -0.675          1.5      1010.32
      -0.675         1.65      1010.46
      -0.675          1.8      1001.87
      -0.675         1.95       990.45
      -0.675          2.1      1031.75
      -0.675         2.25      1068.25
      -0.675          2.4      1082.49
      -0.675         2.55      1093.34
      -0.675          2.7      1097.57
      -0.675         2.85      1037.24
      -0.675            3       876.14
      -0.675         3.15      579.019
      -0.675          3.3      275.133
      -0.675         3.45      92.6036
      -0.675          3.6      26.6394
      -0.675         3.75      4.65132
      -0.675          3.9     0.422847
      -0.675         4.05            0
      -0.675          4.2            0
      -0.675         4.35            0
      -0.675          4.5            0
      -0.675         4.65            0
      -0.675          4.8            0
      -0.675         4.95            0
      -0.675          5.1            0
      -0.675         5.25            0
      -0.675          5.4            0
      -0.675         5.55            0
      -0.675          5.7            0
      -0.675         5.85            0
      -0.675            6            0
      -0.675         6.15            0
      -0.675          6.3            0
      -0.675         6.45            0
      -0.675          6.6            0
      -0.675         6.75            0
      -0.675          6.9            0
      -0.675         7.05            0
      -0.675          7.2            0
      -0.675         7.35            0

      -0.525         -7.5            0
      -0.525        -7.35            0
      -0.525         -7.2            0
      -0.525        -7.05            0
      -0.525         -6.9            0
      -0.525        -6.75            0
      -0.525         -6.6            0
      -0.525        -6.45            0
      -0.525         -6.3            0
      -0.525        -6.15            0
      -0.525           -6            0
      -0.525        -5.85            0
      -0.525         -5.7            0
      -0.525        -5.55            0
      -0.525         -5.4            0
      -0.525        -5.25            0
      -0.525         -5.1            0
      -0.525        -4.95            0
      -0.525         -4.8            0
      -0.525        -4.65            0
      -0.525         -4.5            0
      -0.525        -4.35            0
      -0.525         -4.2            0
      -0.525        -4.05      0.18122
      -0.525         -3.9      3.80563
      -0.525        -3.75      19.0281
      -0.525         -3.6      79.3745
      -0.525        -3.45      254.071
      -0.525         -3.3       567.22
      -0.525        -3.15      851.554
      -0.525           -3      1026.25
      -0.525        -2.85      1102.18
      -0.525         -2.7      1095.11
      -0.525        -2.55       1092.4
      -0.525         -2.4      1068.48
      -0.525        -2.25      1031.32
      -0.525         -2.1      1023.89
      -0.525        -1.95      991.456
      -0.525         -1.8      979.134
      -0.525        -1.65      1018.82
      -0.525         -1.5      1035.13
      -0.525        -1.35      1038.57
      -0.525         -1.2      1081.89
      -0.525        -1.05      1056.51
      -0.525         -0.9      1082.43
      -0.525        -0.75       1089.5
      -0.525         -0.6      1079.71
      -0.525        -0.45      1067.39
      -0.525         -0.3      1085.51
      -0.525        -0.15      1062.13
      -0.525 -1.78814e-07      1078.26
      -0.525         0.15      1074.27
      -0.525          0.3      1084.06
      -0.525         0.45      1071.37
      -0.525          0.6      1100.01
      -0.525         0.75      1079.71
      -0.525          0.9      1080.62
      -0.525         1.05      1058.33
      -0.525          1.2      1066.84
      -0.525         1.35      1035.86
      -0.525          1.5      1039.48
      -0.525         1.65      998.887
      -0.525          1.8      989.101
      -0.525         1.95      982.939
      -0.525          2.1      1046.73
      -0.525         2.25      1087.87
      -0.525          2.4      1081.16
      -0.525         2.55      1103.45
      -0.525          2.7      1073.73
      -0.525         2.85      1028.43
      -0.525            3      848.292
      -0.525         3.15      520.284
      -0.525          3.3      234.499
      -0.525         3.45      72.4881
      -0.525          3.6      17.0347
      -0.525         3.75      1.99342
      -0.525          3.9            0
      -0.525         4.05            0
      -0.525          4.2            0
      -0.525         4.35            0
      -0.525          4.5            0
      -0.525         4.65            0
      -0.525          4.8            0
      -0.525         4.95            0
      -0.525          5.1            0
      -0.525         5.25            0
      -0.525          5.4            0
      -0.525         5.55            0
      -0.525          5.7            0
      -0.525         5.85            0
      -0.525            6            0
      -0.525         6.15            0
      -0.525          6.3            0
      -0.525         6.45            0
      -0.525          6.6            0
      -0.525         6.75            0
      -0.525          6.9            0
      -0.525         7.05            0
      -0.525          7.2            0
      -0.525         7.35            0

      -0.375         -7.5            0
      -0.375        -7.35            0
      -0.375         -7.2            0
      -0.375        -7.05            0
      -0.375         -6.9            0
      -0.375        -6.75            0
      -0.375         -6.6            0
      -0.375        -6.45            0
      -0.375         -6.3            0
      -0.375        -6.15            0
      -0.375           -6            0
      -0.375        -5.85            0
      -0.375         -5.7            0
      -0.375        -5.55            0
      -0.375         -5.4            0
      -0.375        -5.25            0
      -0.375         -5.1            0
      -0.375        -4.95            0
      -0.375         -4.8            0
      -0.375        -4.65            0
      -0.375         -4.5            0
      -0.375        -4.35            0
      -0.375         -4.2            0
      -0.375        -4.05     0.253708
      -0.375         -3.9      2.02967
      -0.375        -3.75      17.2522
      -0.375         -3.6      75.3514
      -0.375        -3.45      230.114
      -0.375         -3.3      542.936
      -0.375        -3.15      855.251
      -0.375           -3      1023.71
      -0.375        -2.85      1085.11
      -0.375         -2.7      1124.18
      -0.375        -2.55      1093.74
      -0.375         -2.4      1084.86
      -0.375        -2.25      1076.99
      -0.375         -2.1       1019.4
      -0.375        -1.95      998.596
      -0.375         -1.8      962.824
      -0.375        -1.65      1017.62
      -0.375         -1.5       1016.1
      -0.375        -1.35      1024.98
      -0.375         -1.2      1071.16
      -0.375        -1.05      1068.87
      -0.375         -0.9      1041.73
      -0.375        -0.75      1068.62
      -0.375         -0.6      1058.22
      -0.375        -0.45      1071.16
      -0.375         -0.3      1083.34
      -0.375        -0.15      1095.01
      -0.375 -1.78814e-07      1083.84
      -0.375         0.15      1077.25
      -0.375          0.3      1070.14
      -0.375         0.45      1073.44
      -0.375          0.6      1073.19
      -0.375         0.75      1051.37
      -0.375          0.9      1008.74
      -0.375         1.05      1055.43
      -0.375          1.2      1040.46
      -0.375         1.35      998.596
      -0.375          1.5      986.165
      -0.375         1.65      959.272
      -0.375          1.8      973.479
      -0.375         1.95      1032.09
      -0.375          2.1      1059.74
      -0.375         2.25      1055.17
      -0.375          2.4      1085.62
      -0.375         2.55       1108.2
      -0.375          2.7      1070.14
      -0.375         2.85      1022.19
      -0.375            3      814.912
      -0.375         3.15      484.837
      -0.375          3.3      195.609
      -0.375         3.45       56.577
      -0.375          3.6       8.8798
      -0.375         3.75      1.52225
      -0.375          3.9            0
      -0.375         4.05            0
      -0.375          4.2            0
      -0.375         4.35            0
      -0.375          4.5            0
      -0.375         4.65            0
      -0.375          4.8            0
      -0.375         4.95            0
      -0.375          5.1            0
      -0.375         5.25            0
      -0.375          5.4            0
      -0.375         5.55            0
      -0.375          5.7            0
      -0.375         5.85            0
      -0.375            6            0
      -0.375         6.15            0
      -0.375          6.3            0
      -0.375         6.45            0
      -0.375          6.6            0
      -0.375         6.75            0
      -0.375          6.9            0
      -0.375         7.05            0
      -0.375          7.2            0
      -0.375         7.35            0

      -0.225         -7.5            0
      -0.225        -7.35            0
      -0.225         -7.2            0
      -0.225        -7.05            0
      -0.225         -6.9            0
      -0.225        -6.75            0
      -0.225         -6.6            0
      -0.225        -6.45            0
      -0.225         -6.3            0
      -0.225        -6.15            0
      -0.225           -6            0
      -0.225        -5.85            0
      -0.225         -5.7            0
      -0.225        -5.55            0
      -0.225         -5.4            0
      -0.225        -5.25            0
      -0.225         -5.1            0
      -0.225        -4.95            0
      -0.225         -4.8            0
      -0.225        -4.65            0
      -0.225         -4.5            0
      -0.225        -4.35            0
      -0.225         -4.2            0
      -0.225        -4.05            0
      -0.225         -3.9     0.845695
      -0.225        -3.75       13.954
      -0.225         -3.6      64.2728
      -0.225        -3.45      222.841
      -0.225         -3.3      527.714
      -0.225        -3.15      804.679
      -0.225           -3      996.229
      -0.225        -2.85      1088.83
      -0.225         -2.7      1114.63
      -0.225        -2.55       1110.4
      -0.225         -2.4      1062.62
      -0.225        -2.25      1101.52
      -0.225         -2.1      1025.41
      -0.225        -1.95      966.629
      -0.225         -1.8      962.824
      -0.225        -1.65       948.87
      -0.225         -1.5      997.497
      -0.225        -1.35      995.383
      -0.225         -1.2      1005.53
      -0.225        -1.05      1012.72
      -0.225         -0.9      1050.35
      -0.225        -0.75      1095.17
      -0.225         -0.6         1055
      -0.225        -0.45      1038.09
      -0.225         -0.3      1069.38
      -0.225        -0.15      1112.51
      -0.225 -1.78814e-07      1064.73
      -0.225         0.15      1071.92
      -0.225          0.3      1070.23
      -0.225         0.45      1017.79
      -0.225          0.6      1026.67
      -0.225         0.75      1061.35
      -0.225          0.9      1029.21
      -0.225         1.05      1054.16
      -0.225          1.2      1000.03
      -0.225         1.35      961.132
      -0.225          1.5      953.944
      -0.225         1.65      946.755
      -0.225          1.8      953.521
      -0.225         1.95      1034.28
      -0.225          2.1         1066
      -0.225         2.25      1079.95
      -0.225          2.4      1105.32
      -0.225         2.55      1107.01
      -0.225          2.7      1073.61
      -0.225         2.85      997.497
      -0.225            3        751.4
      -0.225         3.15      471.052
      -0.225          3.3       188.59
      -0.225         3.45       38.902
      -0.225          3.6      6.76556
      -0.225         3.75     0.422847
      -0.225          3.9     0.422847
      -0.225         4.05            0
      -0.225          4.2            0
      -0.225         4.35            0
      -0.225          4.5            0
      -0.225         4.65            0
      -0.225          4.8            0
      -0.225         4.95            0
      -0.225          5.1            0
      -0.225         5.25            0
      -0.225          5.4            0
      -0.225         5.55            0
      -0.225          5.7            0
      -0.225         5.85            0
      -0.225            6            0
      -0.225         6.15            0
      -0.225          6.3            0
      -0.225         6.45            0
      -0.225          6.6            0
      -0.225         6.75            0
      -0.225          6.9            0
      -0.225         7.05            0
      -0.225          7.2            0
      -0.225         7.35            0

       0.075         -7.5            0
       0.075        -7.35            0
       0.075         -7.2            0
       0.075        -7.05            0
       0.075         -6.9            0
       0.075        -6.75            0
       0.075         -6.6            0
       0.075        -6.45            0
       0.075         -6.3            0
       0.075        -6.15            0
       0.075           -6            0
       0.075        -5.85            0
       0.075         -5.7            0
       0.075        -5.55            0
       0.075         -5.4            0
       0.075        -5.25            0
       0.075         -5.1            0
       0.075        -4.95            0
       0.075         -4.8            0
       0.075        -4.65            0
       0.075         -4.5            0
       0.075        -4.35            0
       0.075         -4.2            0
       0.075        -4.05            0
       0.075         -3.9            0
       0.075        -3.75      17.7596
       0.075         -3.6      82.4552
       0.075        -3.45      208.041
       0.075         -3.3      476.972
       0.075        -3.15      820.747
       0.075           -3       1040.2
       0.075        -2.85      1098.56
       0.075         -2.7      1122.66
       0.075        -2.55      1046.55
       0.075         -2.4      1044.01
       0.075        -2.25      1030.06
       0.075         -2.1      998.343
       0.075        -1.95      971.703
       0.075         -1.8      995.806
       0.075        -1.65      929.841
       0.075         -1.5      980.583
       0.075        -1.35      1026.25
       0.075         -1.2      1111.24
       0.075        -1.05      1024.98
       0.075         -0.9      1061.77
       0.075        -0.75      1087.14
       0.075         -0.6      1079.53
       0.075        -0.45      1023.71
       0.075         -0.3      1099.83
       0.075        -0.15      1046.55
       0.075 -1.78814e-07      1014.83
       0.075         0.15      1049.08
       0.075          0.3      1076.99
       0.075         0.45       983.12
       0.075          0.6      1127.73
       0.075         0.75      1090.95
       0.075          0.9      1033.86
       0.075         1.05      957.749
       0.075          1.2      1049.08
       0.075         1.35      1005.95
       0.075          1.5      981.852
       0.075         1.65      941.258
       0.075          1.8      999.611
       0.075         1.95      956.481
       0.075          2.1      994.537
       0.075         2.25      1071.92
       0.075          2.4      1130.27
       0.075         2.55      1126.47
       0.075          2.7      1096.02
       0.075         2.85      1031.32
       0.075            3      785.228
       0.075         3.15      457.944
       0.075          3.3      180.133
       0.075         3.45      25.3708
       0.075          3.6      5.07417
       0.075         3.75      1.26854
       0.075          3.9            0
       0.075         4.05            0
       0.075          4.2            0
       0.075         4.35            0
       0.075          4.5            0
       0.075         4.65            0
       0.075          4.8            0
       0.075         4.95            0
       0.075          5.1            0
       0.075         5.25            0
       0.075          5.4            0
       0.075         5.55            0
       0.075          5.7            0
       0.075         5.85            0
       0.075            6            0
       0.075         6.15            0
       0.075          6.3            0
       0.075         6.45            0
       0.075          6.6            0
       0.075         6.75            0
       0.075          6.9            0
       0.075         7.05            0
       0.075          7.2            0
       0.075         7.35            0

       0.225         -7.5            0
       0.225        -7.35            0
       0.225         -7.2            0
       0.225        -7.05            0
       0.225         -6.9            0
       0.225        -6.75            0
       0.225         -6.6            0
       0.225        -6.45            0
       0.225         -6.3            0
       0.225        -6.15            0
       0.225           -6            0
       0.225        -5.85            0
       0.225         -5.7            0
       0.225        -5.55            0
       0.225         -5.4            0
       0.225        -5.25            0
       0.225         -5.1            0
       0.225        -4.95            0
       0.225         -4.8            0
       0.225        -4.65            0
       0.225         -4.5            0
       0.225        -4.35            0
       0.225         -4.2            0
       0.225        -4.05            0
       0.225         -3.9     0.845695
       0.225        -3.75       13.954
       0.225         -3.6      64.2728
       0.225        -3.45      222.841
       0.225         -3.3      527.714
       0.225        -3.15      804.679
       0.225           -3      996.229
       0.225        -2.85      1088.83
       0.225         -2.7      1114.63
       0.225        -2.55       1110.4
       0.225         -2.4      1062.62
       0.225        -2.25      1101.52
       0.225         -2.1      1025.41
       0.225        -1.95      966.629
       0.225         -1.8      962.824
       0.225        -1.65       948.87
       0.225         -1.5      997.497
       0.225        -1.35      995.383
       0.225         -1.2      1005.53
       0.225        -1.05      1012.72
       0.225         -0.9      1050.35
       0.225        -0.75      1095.17
       0.225         -0.6         1055
       0.225        -0.45      1038.09
       0.225         -0.3      1069.38
       0.225        -0.15      1112.51
       0.225 -1.78814e-07      1064.73
       0.225         0.15      1071.92
       0.225          0.3      1070.23
       0.225         0.45      1017.79
       0.225          0.6      1026.67
       0.225         0.75      1061.35
       0.225          0.9      1029.21
       0.225         1.05      1054.16
       0.225          1.2      1000.03
       0.225         1.35      961.132
       0.225          1.5      953.944
       0.225         1.65      946.755
       0.225          1.8      953.521
       0.225         1.95      1034.28
       0.225          2.1         1066
       0.225         2.25      1079.95
       0.225          2.4      1105.32
       0.225         2.55      1107.01
       0.225          2.7      1073.61
       0.225         2.85      997.497
       0.225            3        751.4
       0.225         3.15      471.052
       0.225          3.3       188.59
       0.225         3.45       38.902
       0.225          3.6      6.76556
       0.225         3.75     0.422847
       0.225          3.9     0.422847
       0.225         4.05            0
       0.225          4.2            0
       0.225         4.35            0
       0.225          4.5            0
       0.225         4.65            0
       0.225          4.8            0
       0.225         4.95            0
       0.225          5.1            0
       0.225         5.25            0
       0.225          5.4            0
       0.225         5.55            0
       0.225          5.7            0
       0.225         5.85            0
       0.225            6            0
       0.225         6.15            0
       0.225          6.3            0
       0.225         6.45            0
       0.225          6.6            0
       0.225         6.75            0
       0.225          6.9            0
       0.225         7.05            0
       0.225          7.2            0
       0.225         7.35            0

       0.375         -7.5            0
       0.375        -7.35            0
       0.375         -7.2            0
       0.375        -7.05            0
       0.375         -6.9            0
       0.375        -6.75            0
       0.375         -6.6            0
       0.375        -6.45            0
       0.375         -6.3            0
       0.375        -6.15            0
       0.375           -6            0
       0.375        -5.85            0
       0.375         -5.7            0
       0.375        -5.55            0
       0.375         -5.4            0
       0.375        -5.25            0
       0.375         -5.1            0
       0.375        -4.95            0
       0.375         -4.8            0
       0.375        -4.65            0
       0.375         -4.5            0
       0.375        -4.35            0
       0.375         -4.2            0
       0.375        -4.05     0.253708
       0.375         -3.9      2.02967
       0.375        -3.75      17.2522
       0.375         -3.6      75.3514
       0.375        -3.45      230.114
       0.375         -3.3      542.936
       0.375        -3.15      855.251
       0.375           -3      1023.71
       0.375        -2.85      1085.11
       0.375         -2.7      1124.18
       0.375        -2.55      1093.74
       0.375         -2.4      1084.86
       0.375        -2.25      1076.99
       0.375         -2.1       1019.4
       0.375        -1.95      998.596
       0.375         -1.8      962.824
       0.375        -1.65      1017.62
       0.375         -1.5       1016.1
       0.375        -1.35      1024.98
       0.375         -1.2      1071.16
       0.375        -1.05      1068.87
       0.375         -0.9      1041.73
       0.375        -0.75      1068.62
       0.375         -0.6      1058.22
       0.375        -0.45      1071.16
       0.375         -0.3      1083.34
       0.375        -0.15      1095.01
       0.375 -1.78814e-07      1083.84
       0.375         0.15      1077.25
       0.375          0.3      1070.14
       0.375         0.45      1073.44
       0.375          0.6      1073.19
       0.375         0.75      1051.37
       0.375          0.9      1008.74
       0.375         1.05      1055.43
       0.375          1.2      1040.46
       0.375         1.35      998.596
       0.375          1.5      986.165
       0.375         1.65      959.272
       0.375          1.8      973.479
       0.375         1.95      1032.09
       0.375          2.1      1059.74
       0.375         2.25      1055.17
       0.375          2.4      1085.62
       0.375         2.55       1108.2
       0.375          2.7      1070.14
       0.375         2.85      1022.19
       0.375            3      814.912
       0.375         3.15      484.837
       0.375          3.3      195.609
       0.375         3.45       56.577
       0.375          3.6       8.8798
       0.375         3.75      1.52225
       0.375          3.9            0
       0.375         4.05            0
       0.375          4.2            0
       0.375         4.35            0
       0.375          4.5            0
       0.375         4.65            0
       0.375          4.8            0
       0.375         4.95            0
       0.375          5.1            0
       0.375         5.25            0
       0.375          5.4            0
       0.375         5.55            0
       0.375          5.7            0
       0.375         5.85            0
       0.375            6            0
       0.375         6.15            0
       0.375          6.3            0
       0.375         6.45            0
       0.375          6.6            0
       0.375         6.75            0
       0.375          6.9            0
       0.375         7.05            0
       0.375          7.2            0
       0.375         7.35            0

       0.525         -7.5            0
       0.525        -7.35            0
       0.525         -7.2            0
       0.525        -7.05            0
       0.525         -6.9            0
       0.525        -6.75            0
       0.525         -6.6            0
       0.525        -6.45            0
       0.525         -6.3            0
       0.525        -6.15            0
       0.525           -6            0
       0.525        -5.85            0
       0.525         -5.7            0
       0.525        -5.55            0
       0.525         -5.4            0
       0.525        -5.25            0
       0.525         -5.1            0
       0.525        -4.95            0
       0.525         -4.8            0
       0.525        -4.65            0
       0.525         -4.5            0
       0.525        -4.35            0
       0.525         -4.2            0
       0.525        -4.05      0.18122
       0.525         -3.9      3.80563
       0.525        -3.75      19.0281
       0.525         -3.6      79.3745
       0.525        -3.45      254.071
       0.525         -3.3       567.22
       0.525        -3.15      851.554
       0.525           -3      1026.25
       0.525        -2.85      1102.18
       0.525         -2.7      1095.11
       0.525        -2.55       1092.4
       0.525         -2.4      1068.48
       0.525        -2.25      1031.32
       0.525         -2.1      1023.89
       0.525        -1.95      991.456
       0.525         -1.8      979.134
       0.525        -1.65      1018.82
       0.525         -1.5      1035.13
       0.525        -1.35      1038.57
       0.525         -1.2      1081.89
       0.525        -1.05      1056.51
       0.525         -0.9      1082.43
       0.525        -0.75       1089.5
       0.525         -0.6      1079.71
       0.525        -0.45      1067.39
       0.525         -0.3      1085.51
       0.525        -0.15      1062.13
       0.525 -1.78814e-07      1078.26
       0.525         0.15      1074.27
       0.525          0.3      1084.06
[truncated: 726,631 more chars]
