# Supplementary material for: Free energies of membrane stalk formation from a lipidomics perspective
Source: Nat Commun. 2021 Nov 15;12:6594. doi: 10.1038/s41467-021-26924-2 (PMC8593120; doi:10.1038/s41467-021-26924-2)
Supplement: Supplementary file 4 — Source Data [file 41467_2021_26924_MOESM4_ESM.zip › SI_data/Fig6/densities-POPC_DIPC_60_40/dens_Solvent_sym.xvg]

     -14.925         -7.5            0
     -14.925        -7.35            0
     -14.925         -7.2            0
     -14.925        -7.05            0
     -14.925         -6.9            0
     -14.925        -6.75            0
     -14.925         -6.6            0
     -14.925        -6.45            0
     -14.925         -6.3            0
     -14.925        -6.15            0
     -14.925           -6            0
     -14.925        -5.85            0
     -14.925         -5.7            0
     -14.925        -5.55            0
     -14.925         -5.4            0
     -14.925        -5.25            0
     -14.925         -5.1            0
     -14.925        -4.95            0
     -14.925         -4.8            0
     -14.925        -4.65            0
     -14.925         -4.5            0
     -14.925        -4.35            0
     -14.925         -4.2            0
     -14.925        -4.05            0
     -14.925         -3.9            0
     -14.925        -3.75            0
     -14.925         -3.6            0
     -14.925        -3.45            0
     -14.925         -3.3            0
     -14.925        -3.15            0
     -14.925           -3            0
     -14.925        -2.85            0
     -14.925         -2.7            0
     -14.925        -2.55            0
     -14.925         -2.4            0
     -14.925        -2.25            0
     -14.925         -2.1            0
     -14.925        -1.95            0
     -14.925         -1.8            0
     -14.925        -1.65            0
     -14.925         -1.5            0
     -14.925        -1.35            0
     -14.925         -1.2            0
     -14.925        -1.05            0
     -14.925         -0.9            0
     -14.925        -0.75            0
     -14.925         -0.6            0
     -14.925        -0.45            0
     -14.925         -0.3            0
     -14.925        -0.15            0
     -14.925 -1.78814e-07            0
     -14.925         0.15            0
     -14.925          0.3            0
     -14.925         0.45            0
     -14.925          0.6            0
     -14.925         0.75            0
     -14.925          0.9            0
     -14.925         1.05            0
     -14.925          1.2            0
     -14.925         1.35            0
     -14.925          1.5            0
     -14.925         1.65            0
     -14.925          1.8            0
     -14.925         1.95            0
     -14.925          2.1            0
     -14.925         2.25            0
     -14.925          2.4            0
     -14.925         2.55            0
     -14.925          2.7            0
     -14.925         2.85            0
     -14.925            3            0
     -14.925         3.15            0
     -14.925          3.3            0
     -14.925         3.45            0
     -14.925          3.6            0
     -14.925         3.75            0
     -14.925          3.9            0
     -14.925         4.05            0
     -14.925          4.2            0
     -14.925         4.35            0
     -14.925          4.5            0
     -14.925         4.65            0
     -14.925          4.8            0
     -14.925         4.95            0
     -14.925          5.1            0
     -14.925         5.25            0
     -14.925          5.4            0
     -14.925         5.55            0
     -14.925          5.7            0
     -14.925         5.85            0
     -14.925            6            0
     -14.925         6.15            0
     -14.925          6.3            0
     -14.925         6.45            0
     -14.925          6.6            0
     -14.925         6.75            0
     -14.925          6.9            0
     -14.925         7.05            0
     -14.925          7.2            0
     -14.925         7.35            0

     -14.775         -7.5            0
     -14.775        -7.35            0
     -14.775         -7.2            0
     -14.775        -7.05            0
     -14.775         -6.9            0
     -14.775        -6.75            0
     -14.775         -6.6            0
     -14.775        -6.45            0
     -14.775         -6.3            0
     -14.775        -6.15            0
     -14.775           -6            0
     -14.775        -5.85            0
     -14.775         -5.7            0
     -14.775        -5.55            0
     -14.775         -5.4            0
     -14.775        -5.25            0
     -14.775         -5.1            0
     -14.775        -4.95            0
     -14.775         -4.8            0
     -14.775        -4.65            0
     -14.775         -4.5            0
     -14.775        -4.35            0
     -14.775         -4.2            0
     -14.775        -4.05            0
     -14.775         -3.9            0
     -14.775        -3.75            0
     -14.775         -3.6            0
     -14.775        -3.45            0
     -14.775         -3.3            0
     -14.775        -3.15            0
     -14.775           -3            0
     -14.775        -2.85            0
     -14.775         -2.7            0
     -14.775        -2.55            0
     -14.775         -2.4            0
     -14.775        -2.25            0
     -14.775         -2.1            0
     -14.775        -1.95            0
     -14.775         -1.8            0
     -14.775        -1.65            0
     -14.775         -1.5            0
     -14.775        -1.35            0
     -14.775         -1.2            0
     -14.775        -1.05            0
     -14.775         -0.9            0
     -14.775        -0.75            0
     -14.775         -0.6            0
     -14.775        -0.45            0
     -14.775         -0.3            0
     -14.775        -0.15            0
     -14.775 -1.78814e-07            0
     -14.775         0.15            0
     -14.775          0.3            0
     -14.775         0.45            0
     -14.775          0.6            0
     -14.775         0.75            0
     -14.775          0.9            0
     -14.775         1.05            0
     -14.775          1.2            0
     -14.775         1.35            0
     -14.775          1.5            0
     -14.775         1.65            0
     -14.775          1.8            0
     -14.775         1.95            0
     -14.775          2.1            0
     -14.775         2.25            0
     -14.775          2.4            0
     -14.775         2.55            0
     -14.775          2.7            0
     -14.775         2.85            0
     -14.775            3            0
     -14.775         3.15            0
     -14.775          3.3            0
     -14.775         3.45            0
     -14.775          3.6            0
     -14.775         3.75            0
     -14.775          3.9            0
     -14.775         4.05            0
     -14.775          4.2            0
     -14.775         4.35            0
     -14.775          4.5            0
     -14.775         4.65            0
     -14.775          4.8            0
     -14.775         4.95            0
     -14.775          5.1            0
     -14.775         5.25            0
     -14.775          5.4            0
     -14.775         5.55            0
     -14.775          5.7            0
     -14.775         5.85            0
     -14.775            6            0
     -14.775         6.15            0
     -14.775          6.3            0
     -14.775         6.45            0
     -14.775          6.6            0
     -14.775         6.75            0
     -14.775          6.9            0
     -14.775         7.05            0
     -14.775          7.2            0
     -14.775         7.35            0

     -14.625         -7.5            0
     -14.625        -7.35            0
     -14.625         -7.2            0
     -14.625        -7.05            0
     -14.625         -6.9            0
     -14.625        -6.75            0
     -14.625         -6.6            0
     -14.625        -6.45            0
     -14.625         -6.3            0
     -14.625        -6.15            0
     -14.625           -6            0
     -14.625        -5.85            0
     -14.625         -5.7            0
     -14.625        -5.55            0
     -14.625         -5.4            0
     -14.625        -5.25            0
     -14.625         -5.1            0
     -14.625        -4.95            0
     -14.625         -4.8            0
     -14.625        -4.65            0
     -14.625         -4.5            0
     -14.625        -4.35            0
     -14.625         -4.2            0
     -14.625        -4.05            0
     -14.625         -3.9            0
     -14.625        -3.75            0
     -14.625         -3.6            0
     -14.625        -3.45            0
     -14.625         -3.3            0
     -14.625        -3.15            0
     -14.625           -3            0
     -14.625        -2.85            0
     -14.625         -2.7            0
     -14.625        -2.55            0
     -14.625         -2.4            0
     -14.625        -2.25            0
     -14.625         -2.1            0
     -14.625        -1.95            0
     -14.625         -1.8            0
     -14.625        -1.65            0
     -14.625         -1.5            0
     -14.625        -1.35            0
     -14.625         -1.2            0
     -14.625        -1.05            0
     -14.625         -0.9            0
     -14.625        -0.75            0
     -14.625         -0.6            0
     -14.625        -0.45            0
     -14.625         -0.3            0
     -14.625        -0.15            0
     -14.625 -1.78814e-07            0
     -14.625         0.15            0
     -14.625          0.3            0
     -14.625         0.45            0
     -14.625          0.6            0
     -14.625         0.75            0
     -14.625          0.9            0
     -14.625         1.05            0
     -14.625          1.2            0
     -14.625         1.35            0
     -14.625          1.5            0
     -14.625         1.65            0
     -14.625          1.8            0
     -14.625         1.95            0
     -14.625          2.1            0
     -14.625         2.25            0
     -14.625          2.4            0
     -14.625         2.55            0
     -14.625          2.7            0
     -14.625         2.85            0
     -14.625            3            0
     -14.625         3.15            0
     -14.625          3.3            0
     -14.625         3.45            0
     -14.625          3.6            0
     -14.625         3.75            0
     -14.625          3.9            0
     -14.625         4.05            0
     -14.625          4.2            0
     -14.625         4.35            0
     -14.625          4.5            0
     -14.625         4.65            0
     -14.625          4.8            0
     -14.625         4.95            0
     -14.625          5.1            0
     -14.625         5.25            0
     -14.625          5.4            0
     -14.625         5.55            0
     -14.625          5.7            0
     -14.625         5.85            0
     -14.625            6            0
     -14.625         6.15            0
     -14.625          6.3            0
     -14.625         6.45            0
     -14.625          6.6            0
     -14.625         6.75            0
     -14.625          6.9            0
     -14.625         7.05            0
     -14.625          7.2            0
     -14.625         7.35            0

     -14.475         -7.5            0
     -14.475        -7.35            0
     -14.475         -7.2            0
     -14.475        -7.05            0
     -14.475         -6.9            0
     -14.475        -6.75            0
     -14.475         -6.6            0
     -14.475        -6.45            0
     -14.475         -6.3            0
     -14.475        -6.15            0
     -14.475           -6            0
     -14.475        -5.85            0
     -14.475         -5.7            0
     -14.475        -5.55            0
     -14.475         -5.4            0
     -14.475        -5.25            0
     -14.475         -5.1            0
     -14.475        -4.95            0
     -14.475         -4.8            0
     -14.475        -4.65            0
     -14.475         -4.5            0
     -14.475        -4.35            0
     -14.475         -4.2            0
     -14.475        -4.05            0
     -14.475         -3.9            0
     -14.475        -3.75            0
     -14.475         -3.6            0
     -14.475        -3.45            0
     -14.475         -3.3            0
     -14.475        -3.15            0
     -14.475           -3            0
     -14.475        -2.85            0
     -14.475         -2.7            0
     -14.475        -2.55            0
     -14.475         -2.4            0
     -14.475        -2.25            0
     -14.475         -2.1            0
     -14.475        -1.95            0
     -14.475         -1.8            0
     -14.475        -1.65            0
     -14.475         -1.5            0
     -14.475        -1.35            0
     -14.475         -1.2            0
     -14.475        -1.05            0
     -14.475         -0.9            0
     -14.475        -0.75            0
     -14.475         -0.6            0
     -14.475        -0.45            0
     -14.475         -0.3            0
     -14.475        -0.15            0
     -14.475 -1.78814e-07            0
     -14.475         0.15            0
     -14.475          0.3            0
     -14.475         0.45            0
     -14.475          0.6            0
     -14.475         0.75            0
     -14.475          0.9            0
     -14.475         1.05            0
     -14.475          1.2            0
     -14.475         1.35            0
     -14.475          1.5            0
     -14.475         1.65            0
     -14.475          1.8            0
     -14.475         1.95            0
     -14.475          2.1            0
     -14.475         2.25            0
     -14.475          2.4            0
     -14.475         2.55            0
     -14.475          2.7            0
     -14.475         2.85            0
     -14.475            3            0
     -14.475         3.15            0
     -14.475          3.3            0
     -14.475         3.45            0
     -14.475          3.6            0
     -14.475         3.75            0
     -14.475          3.9            0
     -14.475         4.05            0
     -14.475          4.2            0
     -14.475         4.35            0
     -14.475          4.5            0
     -14.475         4.65            0
     -14.475          4.8            0
     -14.475         4.95            0
     -14.475          5.1            0
     -14.475         5.25            0
     -14.475          5.4            0
     -14.475         5.55            0
     -14.475          5.7            0
     -14.475         5.85            0
     -14.475            6            0
     -14.475         6.15            0
     -14.475          6.3            0
     -14.475         6.45            0
     -14.475          6.6            0
     -14.475         6.75            0
     -14.475          6.9            0
     -14.475         7.05            0
     -14.475          7.2            0
     -14.475         7.35            0

     -14.325         -7.5            0
     -14.325        -7.35            0
     -14.325         -7.2            0
     -14.325        -7.05            0
     -14.325         -6.9            0
     -14.325        -6.75            0
     -14.325         -6.6            0
     -14.325        -6.45            0
     -14.325         -6.3            0
     -14.325        -6.15            0
     -14.325           -6            0
     -14.325        -5.85            0
     -14.325         -5.7            0
     -14.325        -5.55            0
     -14.325         -5.4            0
     -14.325        -5.25            0
     -14.325         -5.1            0
     -14.325        -4.95            0
     -14.325         -4.8            0
     -14.325        -4.65            0
     -14.325         -4.5            0
     -14.325        -4.35            0
     -14.325         -4.2            0
     -14.325        -4.05            0
     -14.325         -3.9            0
     -14.325        -3.75            0
     -14.325         -3.6            0
     -14.325        -3.45            0
     -14.325         -3.3            0
     -14.325        -3.15            0
     -14.325           -3            0
     -14.325        -2.85            0
     -14.325         -2.7            0
     -14.325        -2.55            0
     -14.325         -2.4            0
     -14.325        -2.25            0
     -14.325         -2.1            0
     -14.325        -1.95            0
     -14.325         -1.8            0
     -14.325        -1.65            0
     -14.325         -1.5            0
     -14.325        -1.35            0
     -14.325         -1.2            0
     -14.325        -1.05            0
     -14.325         -0.9            0
     -14.325        -0.75            0
     -14.325         -0.6            0
     -14.325        -0.45            0
     -14.325         -0.3            0
     -14.325        -0.15            0
     -14.325 -1.78814e-07            0
     -14.325         0.15            0
     -14.325          0.3            0
     -14.325         0.45            0
     -14.325          0.6            0
     -14.325         0.75            0
     -14.325          0.9            0
     -14.325         1.05            0
     -14.325          1.2            0
     -14.325         1.35            0
     -14.325          1.5            0
     -14.325         1.65            0
     -14.325          1.8            0
     -14.325         1.95            0
     -14.325          2.1            0
     -14.325         2.25            0
     -14.325          2.4            0
     -14.325         2.55            0
     -14.325          2.7            0
     -14.325         2.85            0
     -14.325            3            0
     -14.325         3.15            0
     -14.325          3.3            0
     -14.325         3.45            0
     -14.325          3.6            0
     -14.325         3.75            0
     -14.325          3.9            0
     -14.325         4.05            0
     -14.325          4.2            0
     -14.325         4.35            0
     -14.325          4.5            0
     -14.325         4.65            0
     -14.325          4.8            0
     -14.325         4.95            0
     -14.325          5.1            0
     -14.325         5.25            0
     -14.325          5.4            0
     -14.325         5.55            0
     -14.325          5.7            0
     -14.325         5.85            0
     -14.325            6            0
     -14.325         6.15            0
     -14.325          6.3            0
     -14.325         6.45            0
     -14.325          6.6            0
     -14.325         6.75            0
     -14.325          6.9            0
     -14.325         7.05            0
     -14.325          7.2            0
     -14.325         7.35            0

     -14.175         -7.5            0
     -14.175        -7.35            0
     -14.175         -7.2            0
     -14.175        -7.05            0
     -14.175         -6.9            0
     -14.175        -6.75            0
     -14.175         -6.6            0
     -14.175        -6.45            0
     -14.175         -6.3            0
     -14.175        -6.15            0
     -14.175           -6            0
     -14.175        -5.85            0
     -14.175         -5.7            0
     -14.175        -5.55            0
     -14.175         -5.4            0
     -14.175        -5.25            0
     -14.175         -5.1            0
     -14.175        -4.95            0
     -14.175         -4.8            0
     -14.175        -4.65            0
     -14.175         -4.5            0
     -14.175        -4.35            0
     -14.175         -4.2            0
     -14.175        -4.05            0
     -14.175         -3.9            0
     -14.175        -3.75            0
     -14.175         -3.6            0
     -14.175        -3.45            0
     -14.175         -3.3            0
     -14.175        -3.15            0
     -14.175           -3            0
     -14.175        -2.85            0
     -14.175         -2.7            0
     -14.175        -2.55            0
     -14.175         -2.4            0
     -14.175        -2.25            0
     -14.175         -2.1            0
     -14.175        -1.95            0
     -14.175         -1.8            0
     -14.175        -1.65            0
     -14.175         -1.5            0
     -14.175        -1.35            0
     -14.175         -1.2            0
     -14.175        -1.05            0
     -14.175         -0.9            0
     -14.175        -0.75            0
     -14.175         -0.6            0
     -14.175        -0.45            0
     -14.175         -0.3            0
     -14.175        -0.15            0
     -14.175 -1.78814e-07            0
     -14.175         0.15            0
     -14.175          0.3            0
     -14.175         0.45            0
     -14.175          0.6            0
     -14.175         0.75            0
     -14.175          0.9            0
     -14.175         1.05            0
     -14.175          1.2            0
     -14.175         1.35            0
     -14.175          1.5            0
     -14.175         1.65            0
     -14.175          1.8            0
     -14.175         1.95            0
     -14.175          2.1            0
     -14.175         2.25            0
     -14.175          2.4            0
     -14.175         2.55            0
     -14.175          2.7            0
     -14.175         2.85            0
     -14.175            3            0
     -14.175         3.15            0
     -14.175          3.3            0
     -14.175         3.45            0
     -14.175          3.6            0
     -14.175         3.75            0
     -14.175          3.9            0
     -14.175         4.05            0
     -14.175          4.2            0
     -14.175         4.35            0
     -14.175          4.5            0
     -14.175         4.65            0
     -14.175          4.8            0
     -14.175         4.95            0
     -14.175          5.1            0
     -14.175         5.25            0
     -14.175          5.4            0
     -14.175         5.55            0
     -14.175          5.7            0
     -14.175         5.85            0
     -14.175            6            0
     -14.175         6.15            0
     -14.175          6.3            0
     -14.175         6.45            0
     -14.175          6.6            0
     -14.175         6.75            0
     -14.175          6.9            0
     -14.175         7.05            0
     -14.175          7.2            0
     -14.175         7.35            0

     -14.025         -7.5            0
     -14.025        -7.35            0
     -14.025         -7.2            0
     -14.025        -7.05            0
     -14.025         -6.9            0
     -14.025        -6.75            0
     -14.025         -6.6            0
     -14.025        -6.45            0
     -14.025         -6.3            0
     -14.025        -6.15            0
     -14.025           -6            0
     -14.025        -5.85            0
     -14.025         -5.7            0
     -14.025        -5.55            0
     -14.025         -5.4            0
     -14.025        -5.25            0
     -14.025         -5.1            0
     -14.025        -4.95            0
     -14.025         -4.8            0
     -14.025        -4.65            0
     -14.025         -4.5            0
     -14.025        -4.35            0
     -14.025         -4.2            0
     -14.025        -4.05            0
     -14.025         -3.9            0
     -14.025        -3.75            0
     -14.025         -3.6            0
     -14.025        -3.45            0
     -14.025         -3.3            0
     -14.025        -3.15            0
     -14.025           -3            0
     -14.025        -2.85            0
     -14.025         -2.7            0
     -14.025        -2.55            0
     -14.025         -2.4            0
     -14.025        -2.25            0
     -14.025         -2.1            0
     -14.025        -1.95            0
     -14.025         -1.8            0
     -14.025        -1.65            0
     -14.025         -1.5            0
     -14.025        -1.35            0
     -14.025         -1.2            0
     -14.025        -1.05            0
     -14.025         -0.9            0
     -14.025        -0.75            0
     -14.025         -0.6            0
     -14.025        -0.45            0
     -14.025         -0.3            0
     -14.025        -0.15            0
     -14.025 -1.78814e-07            0
     -14.025         0.15            0
     -14.025          0.3            0
     -14.025         0.45            0
     -14.025          0.6            0
     -14.025         0.75            0
     -14.025          0.9            0
     -14.025         1.05            0
     -14.025          1.2            0
     -14.025         1.35            0
     -14.025          1.5            0
     -14.025         1.65            0
     -14.025          1.8            0
     -14.025         1.95            0
     -14.025          2.1            0
     -14.025         2.25            0
     -14.025          2.4            0
     -14.025         2.55            0
     -14.025          2.7            0
     -14.025         2.85            0
     -14.025            3            0
     -14.025         3.15            0
     -14.025          3.3            0
     -14.025         3.45            0
     -14.025          3.6            0
     -14.025         3.75            0
     -14.025          3.9            0
     -14.025         4.05            0
     -14.025          4.2            0
     -14.025         4.35            0
     -14.025          4.5            0
     -14.025         4.65            0
     -14.025          4.8            0
     -14.025         4.95            0
     -14.025          5.1            0
     -14.025         5.25            0
     -14.025          5.4            0
     -14.025         5.55            0
     -14.025          5.7            0
     -14.025         5.85            0
     -14.025            6            0
     -14.025         6.15            0
     -14.025          6.3            0
     -14.025         6.45            0
     -14.025          6.6            0
     -14.025         6.75            0
     -14.025          6.9            0
     -14.025         7.05            0
     -14.025          7.2            0
     -14.025         7.35            0

     -13.875         -7.5            0
     -13.875        -7.35            0
     -13.875         -7.2            0
     -13.875        -7.05            0
     -13.875         -6.9            0
     -13.875        -6.75            0
     -13.875         -6.6            0
     -13.875        -6.45            0
     -13.875         -6.3            0
     -13.875        -6.15            0
     -13.875           -6            0
     -13.875        -5.85            0
     -13.875         -5.7            0
     -13.875        -5.55            0
     -13.875         -5.4            0
     -13.875        -5.25            0
     -13.875         -5.1            0
     -13.875        -4.95            0
     -13.875         -4.8            0
     -13.875        -4.65            0
     -13.875         -4.5            0
     -13.875        -4.35            0
     -13.875         -4.2            0
     -13.875        -4.05            0
     -13.875         -3.9            0
     -13.875        -3.75            0
     -13.875         -3.6            0
     -13.875        -3.45            0
     -13.875         -3.3            0
     -13.875        -3.15            0
     -13.875           -3            0
     -13.875        -2.85            0
     -13.875         -2.7            0
     -13.875        -2.55            0
     -13.875         -2.4            0
     -13.875        -2.25            0
     -13.875         -2.1            0
     -13.875        -1.95            0
     -13.875         -1.8            0
     -13.875        -1.65            0
     -13.875         -1.5            0
     -13.875        -1.35            0
     -13.875         -1.2            0
     -13.875        -1.05            0
     -13.875         -0.9            0
     -13.875        -0.75            0
     -13.875         -0.6            0
     -13.875        -0.45            0
     -13.875         -0.3            0
     -13.875        -0.15            0
     -13.875 -1.78814e-07            0
     -13.875         0.15            0
     -13.875          0.3            0
     -13.875         0.45            0
     -13.875          0.6            0
     -13.875         0.75            0
     -13.875          0.9            0
     -13.875         1.05            0
     -13.875          1.2            0
     -13.875         1.35            0
     -13.875          1.5            0
     -13.875         1.65            0
     -13.875          1.8            0
     -13.875         1.95            0
     -13.875          2.1            0
     -13.875         2.25            0
     -13.875          2.4            0
     -13.875         2.55            0
     -13.875          2.7            0
     -13.875         2.85            0
     -13.875            3            0
     -13.875         3.15            0
     -13.875          3.3            0
     -13.875         3.45            0
     -13.875          3.6            0
     -13.875         3.75            0
     -13.875          3.9            0
     -13.875         4.05            0
     -13.875          4.2            0
     -13.875         4.35            0
     -13.875          4.5            0
     -13.875         4.65            0
     -13.875          4.8            0
     -13.875         4.95            0
     -13.875          5.1            0
     -13.875         5.25            0
     -13.875          5.4            0
     -13.875         5.55            0
     -13.875          5.7            0
     -13.875         5.85            0
     -13.875            6            0
     -13.875         6.15            0
     -13.875          6.3            0
     -13.875         6.45            0
     -13.875          6.6            0
     -13.875         6.75            0
     -13.875          6.9            0
     -13.875         7.05            0
     -13.875          7.2            0
     -13.875         7.35            0

     -13.725         -7.5            0
     -13.725        -7.35            0
     -13.725         -7.2            0
     -13.725        -7.05            0
     -13.725         -6.9            0
     -13.725        -6.75            0
     -13.725         -6.6            0
     -13.725        -6.45            0
     -13.725         -6.3            0
     -13.725        -6.15            0
     -13.725           -6            0
     -13.725        -5.85            0
     -13.725         -5.7            0
     -13.725        -5.55            0
     -13.725         -5.4            0
     -13.725        -5.25            0
     -13.725         -5.1            0
     -13.725        -4.95            0
     -13.725         -4.8            0
     -13.725        -4.65            0
     -13.725         -4.5            0
     -13.725        -4.35            0
     -13.725         -4.2            0
     -13.725        -4.05            0
     -13.725         -3.9            0
     -13.725        -3.75            0
     -13.725         -3.6            0
     -13.725        -3.45            0
     -13.725         -3.3            0
     -13.725        -3.15            0
     -13.725           -3            0
     -13.725        -2.85            0
     -13.725         -2.7            0
     -13.725        -2.55            0
     -13.725         -2.4            0
     -13.725        -2.25            0
     -13.725         -2.1            0
     -13.725        -1.95            0
     -13.725         -1.8            0
     -13.725        -1.65            0
     -13.725         -1.5            0
     -13.725        -1.35            0
     -13.725         -1.2            0
     -13.725        -1.05            0
     -13.725         -0.9            0
     -13.725        -0.75            0
     -13.725         -0.6            0
     -13.725        -0.45            0
     -13.725         -0.3            0
     -13.725        -0.15            0
     -13.725 -1.78814e-07            0
     -13.725         0.15            0
     -13.725          0.3            0
     -13.725         0.45            0
     -13.725          0.6            0
     -13.725         0.75            0
     -13.725          0.9            0
     -13.725         1.05            0
     -13.725          1.2            0
     -13.725         1.35            0
     -13.725          1.5            0
     -13.725         1.65            0
     -13.725          1.8            0
     -13.725         1.95            0
     -13.725          2.1            0
     -13.725         2.25            0
     -13.725          2.4            0
     -13.725         2.55            0
     -13.725          2.7            0
     -13.725         2.85            0
     -13.725            3            0
     -13.725         3.15            0
     -13.725          3.3            0
     -13.725         3.45            0
     -13.725          3.6            0
     -13.725         3.75            0
     -13.725          3.9            0
     -13.725         4.05            0
     -13.725          4.2            0
     -13.725         4.35            0
     -13.725          4.5            0
     -13.725         4.65            0
     -13.725          4.8            0
     -13.725         4.95            0
     -13.725          5.1            0
     -13.725         5.25            0
     -13.725          5.4            0
     -13.725         5.55            0
     -13.725          5.7            0
     -13.725         5.85            0
     -13.725            6            0
     -13.725         6.15            0
     -13.725          6.3            0
     -13.725         6.45            0
     -13.725          6.6            0
     -13.725         6.75            0
     -13.725          6.9            0
     -13.725         7.05            0
     -13.725          7.2            0
     -13.725         7.35            0

     -13.575         -7.5            0
     -13.575        -7.35            0
     -13.575         -7.2            0
     -13.575        -7.05            0
     -13.575         -6.9            0
     -13.575        -6.75            0
     -13.575         -6.6            0
     -13.575        -6.45            0
     -13.575         -6.3            0
     -13.575        -6.15            0
     -13.575           -6            0
     -13.575        -5.85            0
     -13.575         -5.7            0
     -13.575        -5.55            0
     -13.575         -5.4            0
     -13.575        -5.25            0
     -13.575         -5.1            0
     -13.575        -4.95            0
     -13.575         -4.8            0
     -13.575        -4.65            0
     -13.575         -4.5            0
     -13.575        -4.35            0
     -13.575         -4.2            0
     -13.575        -4.05            0
     -13.575         -3.9            0
     -13.575        -3.75            0
     -13.575         -3.6            0
     -13.575        -3.45            0
     -13.575         -3.3            0
     -13.575        -3.15            0
     -13.575           -3            0
     -13.575        -2.85            0
     -13.575         -2.7            0
     -13.575        -2.55            0
     -13.575         -2.4            0
     -13.575        -2.25            0
     -13.575         -2.1            0
     -13.575        -1.95            0
     -13.575         -1.8            0
     -13.575        -1.65            0
     -13.575         -1.5            0
     -13.575        -1.35            0
     -13.575         -1.2            0
     -13.575        -1.05            0
     -13.575         -0.9            0
     -13.575        -0.75            0
     -13.575         -0.6            0
     -13.575        -0.45            0
     -13.575         -0.3            0
     -13.575        -0.15            0
     -13.575 -1.78814e-07            0
     -13.575         0.15            0
     -13.575          0.3            0
     -13.575         0.45            0
     -13.575          0.6            0
     -13.575         0.75            0
     -13.575          0.9            0
     -13.575         1.05            0
     -13.575          1.2            0
     -13.575         1.35            0
     -13.575          1.5            0
     -13.575         1.65            0
     -13.575          1.8            0
     -13.575         1.95            0
     -13.575          2.1            0
     -13.575         2.25            0
     -13.575          2.4            0
     -13.575         2.55            0
     -13.575          2.7            0
     -13.575         2.85            0
     -13.575            3            0
     -13.575         3.15            0
     -13.575          3.3            0
     -13.575         3.45            0
     -13.575          3.6            0
     -13.575         3.75            0
     -13.575          3.9            0
     -13.575         4.05            0
     -13.575          4.2            0
     -13.575         4.35            0
     -13.575          4.5            0
     -13.575         4.65            0
     -13.575          4.8            0
     -13.575         4.95            0
     -13.575          5.1            0
     -13.575         5.25            0
     -13.575          5.4            0
     -13.575         5.55            0
     -13.575          5.7            0
     -13.575         5.85            0
     -13.575            6            0
     -13.575         6.15            0
     -13.575          6.3            0
     -13.575         6.45            0
     -13.575          6.6            0
     -13.575         6.75            0
     -13.575          6.9            0
     -13.575         7.05            0
     -13.575          7.2            0
     -13.575         7.35            0

     -13.425         -7.5            0
     -13.425        -7.35            0
     -13.425         -7.2            0
     -13.425        -7.05            0
     -13.425         -6.9            0
     -13.425        -6.75            0
     -13.425         -6.6            0
     -13.425        -6.45            0
     -13.425         -6.3            0
     -13.425        -6.15            0
     -13.425           -6            0
     -13.425        -5.85            0
     -13.425         -5.7            0
     -13.425        -5.55            0
     -13.425         -5.4            0
     -13.425        -5.25            0
     -13.425         -5.1            0
     -13.425        -4.95            0
     -13.425         -4.8            0
     -13.425        -4.65            0
     -13.425         -4.5            0
     -13.425        -4.35            0
     -13.425         -4.2            0
     -13.425        -4.05            0
     -13.425         -3.9            0
     -13.425        -3.75            0
     -13.425         -3.6            0
     -13.425        -3.45            0
     -13.425         -3.3            0
     -13.425        -3.15            0
     -13.425           -3            0
     -13.425        -2.85            0
     -13.425         -2.7            0
     -13.425        -2.55            0
     -13.425         -2.4            0
     -13.425        -2.25            0
     -13.425         -2.1            0
     -13.425        -1.95            0
     -13.425         -1.8            0
     -13.425        -1.65            0
     -13.425         -1.5            0
     -13.425        -1.35            0
     -13.425         -1.2            0
     -13.425        -1.05            0
     -13.425         -0.9            0
     -13.425        -0.75            0
     -13.425         -0.6            0
     -13.425        -0.45            0
     -13.425         -0.3            0
     -13.425        -0.15            0
     -13.425 -1.78814e-07            0
     -13.425         0.15            0
     -13.425          0.3            0
     -13.425         0.45            0
     -13.425          0.6            0
     -13.425         0.75            0
     -13.425          0.9            0
     -13.425         1.05            0
     -13.425          1.2            0
     -13.425         1.35            0
     -13.425          1.5            0
     -13.425         1.65            0
     -13.425          1.8            0
     -13.425         1.95            0
     -13.425          2.1            0
     -13.425         2.25            0
     -13.425          2.4            0
     -13.425         2.55            0
     -13.425          2.7            0
     -13.425         2.85            0
     -13.425            3            0
     -13.425         3.15            0
     -13.425          3.3            0
     -13.425         3.45            0
     -13.425          3.6            0
     -13.425         3.75            0
     -13.425          3.9            0
     -13.425         4.05            0
     -13.425          4.2            0
     -13.425         4.35            0
     -13.425          4.5            0
     -13.425         4.65            0
     -13.425          4.8            0
     -13.425         4.95            0
     -13.425          5.1            0
     -13.425         5.25            0
     -13.425          5.4            0
     -13.425         5.55            0
     -13.425          5.7            0
     -13.425         5.85            0
     -13.425            6            0
     -13.425         6.15            0
     -13.425          6.3            0
     -13.425         6.45            0
     -13.425          6.6            0
     -13.425         6.75            0
     -13.425          6.9            0
     -13.425         7.05            0
     -13.425          7.2            0
     -13.425         7.35            0

     -13.275         -7.5            0
     -13.275        -7.35            0
     -13.275         -7.2            0
     -13.275        -7.05            0
     -13.275         -6.9            0
     -13.275        -6.75            0
     -13.275         -6.6            0
     -13.275        -6.45            0
     -13.275         -6.3            0
     -13.275        -6.15            0
     -13.275           -6            0
     -13.275        -5.85            0
     -13.275         -5.7            0
     -13.275        -5.55            0
     -13.275         -5.4            0
     -13.275        -5.25            0
     -13.275         -5.1            0
     -13.275        -4.95            0
     -13.275         -4.8            0
     -13.275        -4.65            0
     -13.275         -4.5            0
     -13.275        -4.35            0
     -13.275         -4.2            0
     -13.275        -4.05            0
     -13.275         -3.9            0
     -13.275        -3.75            0
     -13.275         -3.6            0
     -13.275        -3.45            0
     -13.275         -3.3            0
     -13.275        -3.15            0
     -13.275           -3            0
     -13.275        -2.85            0
     -13.275         -2.7            0
     -13.275        -2.55            0
     -13.275         -2.4            0
     -13.275        -2.25            0
     -13.275         -2.1            0
     -13.275        -1.95            0
     -13.275         -1.8            0
     -13.275        -1.65            0
     -13.275         -1.5            0
     -13.275        -1.35            0
     -13.275         -1.2            0
     -13.275        -1.05            0
     -13.275         -0.9            0
     -13.275        -0.75            0
     -13.275         -0.6            0
     -13.275        -0.45            0
     -13.275         -0.3            0
     -13.275        -0.15            0
     -13.275 -1.78814e-07            0
     -13.275         0.15            0
     -13.275          0.3            0
     -13.275         0.45            0
     -13.275          0.6            0
     -13.275         0.75            0
     -13.275          0.9            0
     -13.275         1.05            0
     -13.275          1.2            0
     -13.275         1.35            0
     -13.275          1.5            0
     -13.275         1.65            0
     -13.275          1.8            0
     -13.275         1.95            0
     -13.275          2.1            0
     -13.275         2.25            0
     -13.275          2.4            0
     -13.275         2.55            0
     -13.275          2.7            0
     -13.275         2.85            0
     -13.275            3            0
     -13.275         3.15            0
     -13.275          3.3            0
     -13.275         3.45            0
     -13.275          3.6            0
     -13.275         3.75            0
     -13.275          3.9            0
     -13.275         4.05            0
     -13.275          4.2            0
     -13.275         4.35            0
     -13.275          4.5            0
     -13.275         4.65            0
     -13.275          4.8            0
     -13.275         4.95            0
     -13.275          5.1            0
     -13.275         5.25            0
     -13.275          5.4            0
     -13.275         5.55            0
     -13.275          5.7            0
     -13.275         5.85            0
     -13.275            6            0
     -13.275         6.15            0
     -13.275          6.3            0
     -13.275         6.45            0
     -13.275          6.6            0
     -13.275         6.75            0
     -13.275          6.9            0
     -13.275         7.05            0
     -13.275          7.2            0
     -13.275         7.35            0

     -13.125         -7.5            0
     -13.125        -7.35            0
     -13.125         -7.2            0
     -13.125        -7.05            0
     -13.125         -6.9            0
     -13.125        -6.75            0
     -13.125         -6.6            0
     -13.125        -6.45            0
     -13.125         -6.3            0
     -13.125        -6.15            0
     -13.125           -6            0
     -13.125        -5.85            0
     -13.125         -5.7            0
     -13.125        -5.55            0
     -13.125         -5.4            0
     -13.125        -5.25            0
     -13.125         -5.1            0
     -13.125        -4.95            0
     -13.125         -4.8            0
     -13.125        -4.65            0
     -13.125         -4.5            0
     -13.125        -4.35            0
     -13.125         -4.2            0
     -13.125        -4.05            0
     -13.125         -3.9            0
     -13.125        -3.75            0
     -13.125         -3.6            0
     -13.125        -3.45            0
     -13.125         -3.3            0
     -13.125        -3.15            0
     -13.125           -3            0
     -13.125        -2.85            0
     -13.125         -2.7            0
     -13.125        -2.55            0
     -13.125         -2.4            0
     -13.125        -2.25            0
     -13.125         -2.1            0
     -13.125        -1.95            0
     -13.125         -1.8            0
     -13.125        -1.65            0
     -13.125         -1.5            0
     -13.125        -1.35            0
     -13.125         -1.2            0
     -13.125        -1.05            0
     -13.125         -0.9            0
     -13.125        -0.75            0
     -13.125         -0.6            0
     -13.125        -0.45            0
     -13.125         -0.3            0
     -13.125        -0.15            0
     -13.125 -1.78814e-07            0
     -13.125         0.15            0
     -13.125          0.3            0
     -13.125         0.45            0
     -13.125          0.6            0
     -13.125         0.75            0
     -13.125          0.9            0
     -13.125         1.05            0
     -13.125          1.2            0
     -13.125         1.35            0
     -13.125          1.5            0
     -13.125         1.65            0
     -13.125          1.8            0
     -13.125         1.95            0
     -13.125          2.1            0
     -13.125         2.25            0
     -13.125          2.4            0
     -13.125         2.55            0
     -13.125          2.7            0
     -13.125         2.85            0
     -13.125            3            0
     -13.125         3.15            0
     -13.125          3.3            0
     -13.125         3.45            0
     -13.125          3.6            0
     -13.125         3.75            0
     -13.125          3.9            0
     -13.125         4.05            0
     -13.125          4.2            0
     -13.125         4.35            0
     -13.125          4.5            0
     -13.125         4.65            0
     -13.125          4.8            0
     -13.125         4.95            0
     -13.125          5.1            0
     -13.125         5.25            0
     -13.125          5.4            0
     -13.125         5.55            0
     -13.125          5.7            0
     -13.125         5.85            0
     -13.125            6            0
     -13.125         6.15            0
     -13.125          6.3            0
     -13.125         6.45            0
     -13.125          6.6            0
     -13.125         6.75            0
     -13.125          6.9            0
     -13.125         7.05            0
     -13.125          7.2            0
     -13.125         7.35            0

     -12.975         -7.5            0
     -12.975        -7.35            0
     -12.975         -7.2            0
     -12.975        -7.05            0
     -12.975         -6.9            0
     -12.975        -6.75            0
     -12.975         -6.6            0
     -12.975        -6.45            0
     -12.975         -6.3            0
     -12.975        -6.15            0
     -12.975           -6            0
     -12.975        -5.85            0
     -12.975         -5.7            0
     -12.975        -5.55            0
     -12.975         -5.4            0
     -12.975        -5.25            0
     -12.975         -5.1            0
     -12.975        -4.95            0
     -12.975         -4.8            0
     -12.975        -4.65            0
     -12.975         -4.5            0
     -12.975        -4.35            0
     -12.975         -4.2            0
     -12.975        -4.05            0
     -12.975         -3.9            0
     -12.975        -3.75            0
     -12.975         -3.6            0
     -12.975        -3.45            0
     -12.975         -3.3            0
     -12.975        -3.15            0
     -12.975           -3            0
     -12.975        -2.85            0
     -12.975         -2.7            0
     -12.975        -2.55            0
     -12.975         -2.4            0
     -12.975        -2.25            0
     -12.975         -2.1            0
     -12.975        -1.95            0
     -12.975         -1.8            0
     -12.975        -1.65            0
     -12.975         -1.5            0
     -12.975        -1.35            0
     -12.975         -1.2            0
     -12.975        -1.05            0
     -12.975         -0.9            0
     -12.975        -0.75            0
     -12.975         -0.6            0
     -12.975        -0.45            0
     -12.975         -0.3            0
     -12.975        -0.15            0
     -12.975 -1.78814e-07            0
     -12.975         0.15            0
     -12.975          0.3            0
     -12.975         0.45            0
     -12.975          0.6            0
     -12.975         0.75            0
     -12.975          0.9            0
     -12.975         1.05            0
     -12.975          1.2            0
     -12.975         1.35            0
     -12.975          1.5            0
     -12.975         1.65            0
     -12.975          1.8            0
     -12.975         1.95            0
     -12.975          2.1            0
     -12.975         2.25            0
     -12.975          2.4            0
     -12.975         2.55            0
     -12.975          2.7            0
     -12.975         2.85            0
     -12.975            3            0
     -12.975         3.15            0
     -12.975          3.3            0
     -12.975         3.45            0
     -12.975          3.6            0
     -12.975         3.75            0
     -12.975          3.9            0
     -12.975         4.05            0
     -12.975          4.2            0
     -12.975         4.35            0
     -12.975          4.5            0
     -12.975         4.65            0
     -12.975          4.8            0
     -12.975         4.95            0
     -12.975          5.1            0
     -12.975         5.25            0
     -12.975          5.4            0
     -12.975         5.55            0
     -12.975          5.7            0
     -12.975         5.85            0
     -12.975            6            0
     -12.975         6.15            0
     -12.975          6.3            0
     -12.975         6.45            0
     -12.975          6.6            0
     -12.975         6.75            0
     -12.975          6.9            0
     -12.975         7.05            0
     -12.975          7.2            0
     -12.975         7.35            0

     -12.825         -7.5            0
     -12.825        -7.35            0
     -12.825         -7.2            0
     -12.825        -7.05            0
     -12.825         -6.9            0
     -12.825        -6.75            0
     -12.825         -6.6            0
     -12.825        -6.45            0
     -12.825         -6.3            0
     -12.825        -6.15            0
     -12.825           -6            0
     -12.825        -5.85            0
     -12.825         -5.7            0
     -12.825        -5.55            0
     -12.825         -5.4            0
     -12.825        -5.25            0
     -12.825         -5.1            0
     -12.825        -4.95            0
     -12.825         -4.8            0
     -12.825        -4.65            0
     -12.825         -4.5            0
     -12.825        -4.35            0
     -12.825         -4.2            0
     -12.825        -4.05            0
     -12.825         -3.9            0
     -12.825        -3.75            0
     -12.825         -3.6            0
     -12.825        -3.45            0
     -12.825         -3.3            0
     -12.825        -3.15            0
     -12.825           -3            0
     -12.825        -2.85            0
     -12.825         -2.7            0
     -12.825        -2.55            0
     -12.825         -2.4            0
     -12.825        -2.25            0
     -12.825         -2.1            0
     -12.825        -1.95            0
     -12.825         -1.8            0
     -12.825        -1.65            0
     -12.825         -1.5            0
     -12.825        -1.35            0
     -12.825         -1.2            0
     -12.825        -1.05            0
     -12.825         -0.9            0
     -12.825        -0.75            0
     -12.825         -0.6            0
     -12.825        -0.45            0
     -12.825         -0.3            0
     -12.825        -0.15            0
     -12.825 -1.78814e-07            0
     -12.825         0.15            0
     -12.825          0.3            0
     -12.825         0.45            0
     -12.825          0.6            0
     -12.825         0.75            0
     -12.825          0.9            0
     -12.825         1.05            0
     -12.825          1.2            0
     -12.825         1.35            0
     -12.825          1.5            0
     -12.825         1.65            0
     -12.825          1.8            0
     -12.825         1.95            0
     -12.825          2.1            0
     -12.825         2.25            0
     -12.825          2.4            0
     -12.825         2.55            0
     -12.825          2.7            0
     -12.825         2.85            0
     -12.825            3            0
     -12.825         3.15            0
     -12.825          3.3            0
     -12.825         3.45            0
     -12.825          3.6            0
     -12.825         3.75            0
     -12.825          3.9            0
     -12.825         4.05            0
     -12.825          4.2            0
     -12.825         4.35            0
     -12.825          4.5            0
     -12.825         4.65            0
     -12.825          4.8            0
     -12.825         4.95            0
     -12.825          5.1            0
     -12.825         5.25            0
     -12.825          5.4            0
     -12.825         5.55            0
     -12.825          5.7            0
     -12.825         5.85            0
     -12.825            6            0
     -12.825         6.15            0
     -12.825          6.3            0
     -12.825         6.45            0
     -12.825          6.6            0
     -12.825         6.75            0
     -12.825          6.9            0
     -12.825         7.05            0
     -12.825          7.2            0
     -12.825         7.35            0

     -12.675         -7.5            0
     -12.675        -7.35            0
     -12.675         -7.2            0
     -12.675        -7.05            0
     -12.675         -6.9            0
     -12.675        -6.75            0
     -12.675         -6.6            0
     -12.675        -6.45            0
     -12.675         -6.3            0
     -12.675        -6.15            0
     -12.675           -6            0
     -12.675        -5.85            0
     -12.675         -5.7            0
     -12.675        -5.55            0
     -12.675         -5.4            0
     -12.675        -5.25            0
     -12.675         -5.1            0
     -12.675        -4.95            0
     -12.675         -4.8            0
     -12.675        -4.65            0
     -12.675         -4.5            0
     -12.675        -4.35            0
     -12.675         -4.2            0
     -12.675        -4.05            0
     -12.675         -3.9            0
     -12.675        -3.75            0
     -12.675         -3.6            0
     -12.675        -3.45            0
     -12.675         -3.3            0
     -12.675        -3.15            0
     -12.675           -3            0
     -12.675        -2.85            0
     -12.675         -2.7            0
     -12.675        -2.55            0
     -12.675         -2.4            0
     -12.675        -2.25            0
     -12.675         -2.1            0
     -12.675        -1.95            0
     -12.675         -1.8            0
     -12.675        -1.65            0
     -12.675         -1.5            0
     -12.675        -1.35            0
     -12.675         -1.2            0
     -12.675        -1.05            0
     -12.675         -0.9            0
     -12.675        -0.75            0
     -12.675         -0.6            0
     -12.675        -0.45            0
     -12.675         -0.3            0
     -12.675        -0.15            0
     -12.675 -1.78814e-07            0
     -12.675         0.15            0
     -12.675          0.3            0
     -12.675         0.45            0
     -12.675          0.6            0
     -12.675         0.75            0
     -12.675          0.9            0
     -12.675         1.05            0
     -12.675          1.2            0
     -12.675         1.35            0
     -12.675          1.5            0
     -12.675         1.65            0
     -12.675          1.8            0
     -12.675         1.95            0
     -12.675          2.1            0
     -12.675         2.25            0
     -12.675          2.4            0
     -12.675         2.55            0
     -12.675          2.7            0
     -12.675         2.85            0
     -12.675            3            0
     -12.675         3.15            0
     -12.675          3.3            0
     -12.675         3.45            0
     -12.675          3.6            0
     -12.675         3.75            0
     -12.675          3.9            0
     -12.675         4.05            0
     -12.675          4.2            0
     -12.675         4.35            0
     -12.675          4.5            0
     -12.675         4.65            0
     -12.675          4.8            0
     -12.675         4.95            0
     -12.675          5.1            0
     -12.675         5.25            0
     -12.675          5.4            0
     -12.675         5.55            0
     -12.675          5.7            0
     -12.675         5.85            0
     -12.675            6            0
     -12.675         6.15            0
     -12.675          6.3            0
     -12.675         6.45            0
     -12.675          6.6            0
     -12.675         6.75            0
     -12.675          6.9            0
     -12.675         7.05            0
     -12.675          7.2            0
     -12.675         7.35            0

     -12.525         -7.5            0
     -12.525        -7.35            0
     -12.525         -7.2            0
     -12.525        -7.05            0
     -12.525         -6.9            0
     -12.525        -6.75            0
     -12.525         -6.6            0
     -12.525        -6.45            0
     -12.525         -6.3            0
     -12.525        -6.15            0
     -12.525           -6            0
     -12.525        -5.85            0
     -12.525         -5.7            0
     -12.525        -5.55            0
     -12.525         -5.4            0
     -12.525        -5.25            0
     -12.525         -5.1            0
     -12.525        -4.95            0
     -12.525         -4.8            0
     -12.525        -4.65            0
     -12.525         -4.5            0
     -12.525        -4.35            0
     -12.525         -4.2            0
     -12.525        -4.05            0
     -12.525         -3.9            0
     -12.525        -3.75            0
     -12.525         -3.6            0
     -12.525        -3.45            0
     -12.525         -3.3            0
     -12.525        -3.15            0
     -12.525           -3            0
     -12.525        -2.85            0
     -12.525         -2.7            0
     -12.525        -2.55            0
     -12.525         -2.4            0
     -12.525        -2.25            0
     -12.525         -2.1            0
     -12.525        -1.95            0
     -12.525         -1.8            0
     -12.525        -1.65            0
     -12.525         -1.5            0
     -12.525        -1.35            0
     -12.525         -1.2            0
     -12.525        -1.05            0
     -12.525         -0.9            0
     -12.525        -0.75            0
     -12.525         -0.6            0
     -12.525        -0.45            0
     -12.525         -0.3            0
     -12.525        -0.15            0
     -12.525 -1.78814e-07            0
     -12.525         0.15            0
     -12.525          0.3            0
     -12.525         0.45            0
     -12.525          0.6            0
     -12.525         0.75            0
     -12.525          0.9            0
     -12.525         1.05            0
     -12.525          1.2            0
     -12.525         1.35            0
     -12.525          1.5            0
     -12.525         1.65            0
     -12.525          1.8            0
     -12.525         1.95            0
     -12.525          2.1            0
     -12.525         2.25            0
     -12.525          2.4            0
     -12.525         2.55            0
     -12.525          2.7            0
     -12.525         2.85            0
     -12.525            3            0
     -12.525         3.15            0
     -12.525          3.3            0
     -12.525         3.45            0
     -12.525          3.6            0
     -12.525         3.75            0
     -12.525          3.9            0
     -12.525         4.05            0
     -12.525          4.2            0
     -12.525         4.35            0
     -12.525          4.5            0
     -12.525         4.65            0
     -12.525          4.8            0
     -12.525         4.95            0
     -12.525          5.1            0
     -12.525         5.25            0
     -12.525          5.4            0
     -12.525         5.55            0
     -12.525          5.7            0
     -12.525         5.85            0
     -12.525            6            0
     -12.525         6.15            0
     -12.525          6.3            0
     -12.525         6.45            0
     -12.525          6.6            0
     -12.525         6.75            0
     -12.525          6.9            0
     -12.525         7.05            0
     -12.525          7.2            0
     -12.525         7.35            0

     -12.375         -7.5            0
     -12.375        -7.35            0
     -12.375         -7.2            0
     -12.375        -7.05            0
     -12.375         -6.9            0
     -12.375        -6.75            0
     -12.375         -6.6            0
     -12.375        -6.45            0
     -12.375         -6.3            0
     -12.375        -6.15            0
     -12.375           -6            0
     -12.375        -5.85            0
     -12.375         -5.7            0
     -12.375        -5.55            0
     -12.375         -5.4            0
     -12.375        -5.25            0
     -12.375         -5.1            0
     -12.375        -4.95            0
     -12.375         -4.8            0
     -12.375        -4.65            0
     -12.375         -4.5            0
     -12.375        -4.35            0
     -12.375         -4.2            0
     -12.375        -4.05            0
     -12.375         -3.9            0
     -12.375        -3.75            0
     -12.375         -3.6            0
     -12.375        -3.45            0
     -12.375         -3.3            0
     -12.375        -3.15            0
     -12.375           -3            0
     -12.375        -2.85            0
     -12.375         -2.7            0
     -12.375        -2.55            0
     -12.375         -2.4            0
     -12.375        -2.25            0
     -12.375         -2.1            0
     -12.375        -1.95            0
     -12.375         -1.8            0
     -12.375        -1.65            0
     -12.375         -1.5            0
     -12.375        -1.35            0
     -12.375         -1.2            0
     -12.375        -1.05            0
     -12.375         -0.9            0
     -12.375        -0.75            0
     -12.375         -0.6            0
     -12.375        -0.45            0
     -12.375         -0.3            0
     -12.375        -0.15            0
     -12.375 -1.78814e-07            0
     -12.375         0.15            0
     -12.375          0.3            0
     -12.375         0.45            0
     -12.375          0.6            0
     -12.375         0.75            0
     -12.375          0.9            0
     -12.375         1.05            0
     -12.375          1.2            0
     -12.375         1.35            0
     -12.375          1.5            0
     -12.375         1.65            0
     -12.375          1.8            0
     -12.375         1.95            0
     -12.375          2.1            0
     -12.375         2.25            0
     -12.375          2.4            0
     -12.375         2.55            0
     -12.375          2.7            0
     -12.375         2.85            0
     -12.375            3            0
     -12.375         3.15            0
     -12.375          3.3            0
     -12.375         3.45            0
     -12.375          3.6            0
     -12.375         3.75            0
     -12.375          3.9            0
     -12.375         4.05            0
     -12.375          4.2            0
     -12.375         4.35            0
     -12.375          4.5            0
     -12.375         4.65            0
     -12.375          4.8            0
     -12.375         4.95            0
     -12.375          5.1            0
     -12.375         5.25            0
     -12.375          5.4            0
     -12.375         5.55            0
     -12.375          5.7            0
     -12.375         5.85            0
     -12.375            6            0
     -12.375         6.15            0
     -12.375          6.3            0
     -12.375         6.45            0
     -12.375          6.6            0
     -12.375         6.75            0
     -12.375          6.9            0
     -12.375         7.05            0
     -12.375          7.2            0
     -12.375         7.35            0

     -12.225         -7.5            0
     -12.225        -7.35            0
     -12.225         -7.2            0
     -12.225        -7.05            0
     -12.225         -6.9            0
     -12.225        -6.75            0
     -12.225         -6.6            0
     -12.225        -6.45            0
     -12.225         -6.3            0
     -12.225        -6.15            0
     -12.225           -6            0
     -12.225        -5.85            0
     -12.225         -5.7            0
     -12.225        -5.55            0
     -12.225         -5.4            0
     -12.225        -5.25            0
     -12.225         -5.1            0
     -12.225        -4.95            0
     -12.225         -4.8            0
     -12.225        -4.65            0
     -12.225         -4.5            0
     -12.225        -4.35            0
     -12.225         -4.2            0
     -12.225        -4.05            0
     -12.225         -3.9            0
     -12.225        -3.75            0
     -12.225         -3.6            0
     -12.225        -3.45            0
     -12.225         -3.3            0
     -12.225        -3.15            0
     -12.225           -3            0
     -12.225        -2.85            0
     -12.225         -2.7            0
     -12.225        -2.55            0
     -12.225         -2.4            0
     -12.225        -2.25            0
     -12.225         -2.1            0
     -12.225        -1.95            0
     -12.225         -1.8            0
     -12.225        -1.65            0
     -12.225         -1.5            0
     -12.225        -1.35            0
     -12.225         -1.2            0
     -12.225        -1.05            0
     -12.225         -0.9            0
     -12.225        -0.75            0
     -12.225         -0.6            0
     -12.225        -0.45            0
     -12.225         -0.3            0
     -12.225        -0.15            0
     -12.225 -1.78814e-07            0
     -12.225         0.15            0
     -12.225          0.3            0
     -12.225         0.45            0
     -12.225          0.6            0
     -12.225         0.75            0
     -12.225          0.9            0
     -12.225         1.05            0
     -12.225          1.2            0
     -12.225         1.35            0
     -12.225          1.5            0
     -12.225         1.65            0
     -12.225          1.8            0
     -12.225         1.95            0
     -12.225          2.1            0
     -12.225         2.25            0
     -12.225          2.4            0
     -12.225         2.55            0
     -12.225          2.7            0
     -12.225         2.85            0
     -12.225            3            0
     -12.225         3.15            0
     -12.225          3.3            0
     -12.225         3.45            0
     -12.225          3.6            0
     -12.225         3.75            0
     -12.225          3.9            0
     -12.225         4.05            0
     -12.225          4.2            0
     -12.225         4.35            0
     -12.225          4.5            0
     -12.225         4.65            0
     -12.225          4.8            0
     -12.225         4.95            0
     -12.225          5.1            0
     -12.225         5.25            0
     -12.225          5.4            0
     -12.225         5.55            0
     -12.225          5.7            0
     -12.225         5.85            0
     -12.225            6            0
     -12.225         6.15            0
     -12.225          6.3            0
     -12.225         6.45            0
     -12.225          6.6            0
     -12.225         6.75            0
     -12.225          6.9            0
     -12.225         7.05            0
     -12.225          7.2            0
     -12.225         7.35            0

     -12.075         -7.5            0
     -12.075        -7.35            0
     -12.075         -7.2            0
     -12.075        -7.05            0
     -12.075         -6.9            0
     -12.075        -6.75            0
     -12.075         -6.6            0
     -12.075        -6.45            0
     -12.075         -6.3            0
     -12.075        -6.15            0
     -12.075           -6            0
     -12.075        -5.85            0
     -12.075         -5.7            0
     -12.075        -5.55            0
     -12.075         -5.4            0
     -12.075        -5.25            0
     -12.075         -5.1            0
     -12.075        -4.95            0
     -12.075         -4.8            0
     -12.075        -4.65            0
     -12.075         -4.5            0
     -12.075        -4.35            0
     -12.075         -4.2            0
     -12.075        -4.05            0
     -12.075         -3.9            0
     -12.075        -3.75            0
     -12.075         -3.6            0
     -12.075        -3.45            0
     -12.075         -3.3            0
     -12.075        -3.15            0
     -12.075           -3            0
     -12.075        -2.85            0
     -12.075         -2.7            0
     -12.075        -2.55            0
     -12.075         -2.4            0
     -12.075        -2.25            0
     -12.075         -2.1            0
     -12.075        -1.95            0
     -12.075         -1.8            0
     -12.075        -1.65            0
     -12.075         -1.5            0
     -12.075        -1.35            0
     -12.075         -1.2            0
     -12.075        -1.05            0
     -12.075         -0.9            0
     -12.075        -0.75            0
     -12.075         -0.6            0
     -12.075        -0.45            0
     -12.075         -0.3            0
     -12.075        -0.15            0
     -12.075 -1.78814e-07            0
     -12.075         0.15            0
     -12.075          0.3            0
     -12.075         0.45            0
     -12.075          0.6            0
     -12.075         0.75            0
     -12.075          0.9            0
     -12.075         1.05            0
     -12.075          1.2            0
     -12.075         1.35            0
     -12.075          1.5            0
     -12.075         1.65            0
     -12.075          1.8            0
     -12.075         1.95            0
     -12.075          2.1            0
     -12.075         2.25            0
     -12.075          2.4            0
     -12.075         2.55            0
     -12.075          2.7            0
     -12.075         2.85            0
     -12.075            3            0
     -12.075         3.15            0
     -12.075          3.3            0
     -12.075         3.45            0
     -12.075          3.6            0
     -12.075         3.75            0
     -12.075          3.9            0
     -12.075         4.05            0
     -12.075          4.2            0
     -12.075         4.35            0
     -12.075          4.5            0
     -12.075         4.65            0
     -12.075          4.8            0
     -12.075         4.95            0
     -12.075          5.1            0
     -12.075         5.25            0
     -12.075          5.4            0
     -12.075         5.55            0
     -12.075          5.7            0
     -12.075         5.85            0
     -12.075            6            0
     -12.075         6.15            0
     -12.075          6.3            0
     -12.075         6.45            0
     -12.075          6.6            0
     -12.075         6.75            0
     -12.075          6.9            0
     -12.075         7.05            0
     -12.075          7.2            0
     -12.075         7.35            0

     -11.925         -7.5            0
     -11.925        -7.35            0
     -11.925         -7.2            0
     -11.925        -7.05            0
     -11.925         -6.9            0
     -11.925        -6.75            0
     -11.925         -6.6            0
     -11.925        -6.45            0
     -11.925         -6.3            0
     -11.925        -6.15            0
     -11.925           -6            0
     -11.925        -5.85            0
     -11.925         -5.7            0
     -11.925        -5.55            0
     -11.925         -5.4            0
     -11.925        -5.25            0
     -11.925         -5.1            0
     -11.925        -4.95            0
     -11.925         -4.8            0
     -11.925        -4.65            0
     -11.925         -4.5            0
     -11.925        -4.35            0
     -11.925         -4.2            0
     -11.925        -4.05            0
     -11.925         -3.9            0
     -11.925        -3.75            0
     -11.925         -3.6            0
     -11.925        -3.45            0
     -11.925         -3.3            0
     -11.925        -3.15            0
     -11.925           -3            0
     -11.925        -2.85            0
     -11.925         -2.7            0
     -11.925        -2.55            0
     -11.925         -2.4            0
     -11.925        -2.25            0
     -11.925         -2.1            0
     -11.925        -1.95            0
     -11.925         -1.8            0
     -11.925        -1.65            0
     -11.925         -1.5            0
     -11.925        -1.35            0
     -11.925         -1.2            0
     -11.925        -1.05            0
     -11.925         -0.9            0
     -11.925        -0.75            0
     -11.925         -0.6            0
     -11.925        -0.45            0
     -11.925         -0.3            0
     -11.925        -0.15            0
     -11.925 -1.78814e-07            0
     -11.925         0.15            0
     -11.925          0.3            0
     -11.925         0.45            0
     -11.925          0.6            0
     -11.925         0.75            0
     -11.925          0.9            0
     -11.925         1.05            0
     -11.925          1.2            0
     -11.925         1.35            0
     -11.925          1.5            0
     -11.925         1.65            0
     -11.925          1.8            0
     -11.925         1.95            0
     -11.925          2.1            0
     -11.925         2.25            0
     -11.925          2.4            0
     -11.925         2.55            0
     -11.925          2.7            0
     -11.925         2.85            0
     -11.925            3            0
     -11.925         3.15            0
     -11.925          3.3            0
     -11.925         3.45            0
     -11.925          3.6            0
     -11.925         3.75            0
     -11.925          3.9            0
     -11.925         4.05            0
     -11.925          4.2            0
     -11.925         4.35            0
     -11.925          4.5            0
     -11.925         4.65            0
     -11.925          4.8            0
     -11.925         4.95            0
     -11.925          5.1            0
     -11.925         5.25            0
     -11.925          5.4            0
     -11.925         5.55            0
     -11.925          5.7            0
     -11.925         5.85            0
     -11.925            6            0
     -11.925         6.15            0
     -11.925          6.3            0
     -11.925         6.45            0
     -11.925          6.6            0
     -11.925         6.75            0
     -11.925          6.9            0
     -11.925         7.05            0
     -11.925          7.2            0
     -11.925         7.35            0

     -11.775         -7.5            0
     -11.775        -7.35            0
     -11.775         -7.2            0
     -11.775        -7.05            0
     -11.775         -6.9            0
     -11.775        -6.75            0
     -11.775         -6.6            0
     -11.775        -6.45            0
     -11.775         -6.3            0
     -11.775        -6.15            0
     -11.775           -6            0
     -11.775        -5.85            0
     -11.775         -5.7            0
     -11.775        -5.55            0
     -11.775         -5.4            0
     -11.775        -5.25            0
     -11.775         -5.1            0
     -11.775        -4.95            0
     -11.775         -4.8            0
     -11.775        -4.65            0
     -11.775         -4.5            0
     -11.775        -4.35            0
     -11.775         -4.2            0
     -11.775        -4.05            0
     -11.775         -3.9            0
     -11.775        -3.75            0
     -11.775         -3.6            0
     -11.775        -3.45            0
     -11.775         -3.3            0
     -11.775        -3.15            0
     -11.775           -3            0
     -11.775        -2.85            0
     -11.775         -2.7            0
     -11.775        -2.55            0
     -11.775         -2.4            0
     -11.775        -2.25            0
     -11.775         -2.1            0
     -11.775        -1.95            0
     -11.775         -1.8            0
     -11.775        -1.65            0
     -11.775         -1.5            0
     -11.775        -1.35            0
     -11.775         -1.2            0
     -11.775        -1.05            0
     -11.775         -0.9            0
     -11.775        -0.75            0
     -11.775         -0.6            0
     -11.775        -0.45            0
     -11.775         -0.3            0
     -11.775        -0.15            0
     -11.775 -1.78814e-07            0
     -11.775         0.15            0
     -11.775          0.3            0
     -11.775         0.45            0
     -11.775          0.6            0
     -11.775         0.75            0
     -11.775          0.9            0
     -11.775         1.05            0
     -11.775          1.2            0
     -11.775         1.35            0
     -11.775          1.5            0
     -11.775         1.65            0
     -11.775          1.8            0
     -11.775         1.95            0
     -11.775          2.1            0
     -11.775         2.25            0
     -11.775          2.4            0
     -11.775         2.55            0
     -11.775          2.7            0
     -11.775         2.85            0
     -11.775            3            0
     -11.775         3.15            0
     -11.775          3.3            0
     -11.775         3.45            0
     -11.775          3.6            0
     -11.775         3.75            0
     -11.775          3.9            0
     -11.775         4.05            0
     -11.775          4.2            0
     -11.775         4.35            0
     -11.775          4.5            0
     -11.775         4.65            0
     -11.775          4.8            0
     -11.775         4.95            0
     -11.775          5.1            0
     -11.775         5.25            0
     -11.775          5.4            0
     -11.775         5.55            0
     -11.775          5.7            0
     -11.775         5.85            0
     -11.775            6            0
     -11.775         6.15            0
     -11.775          6.3            0
     -11.775         6.45            0
     -11.775          6.6            0
     -11.775         6.75            0
     -11.775          6.9            0
     -11.775         7.05            0
     -11.775          7.2            0
     -11.775         7.35            0

     -11.625         -7.5            0
     -11.625        -7.35            0
     -11.625         -7.2            0
     -11.625        -7.05            0
     -11.625         -6.9            0
     -11.625        -6.75            0
     -11.625         -6.6            0
     -11.625        -6.45            0
     -11.625         -6.3            0
     -11.625        -6.15            0
     -11.625           -6            0
     -11.625        -5.85            0
     -11.625         -5.7            0
     -11.625        -5.55            0
     -11.625         -5.4            0
     -11.625        -5.25            0
     -11.625         -5.1            0
     -11.625        -4.95            0
     -11.625         -4.8            0
     -11.625        -4.65            0
     -11.625         -4.5            0
     -11.625        -4.35            0
     -11.625         -4.2            0
     -11.625        -4.05            0
     -11.625         -3.9            0
     -11.625        -3.75            0
     -11.625         -3.6            0
     -11.625        -3.45            0
     -11.625         -3.3            0
     -11.625        -3.15            0
     -11.625           -3            0
     -11.625        -2.85            0
     -11.625         -2.7            0
     -11.625        -2.55            0
     -11.625         -2.4            0
     -11.625        -2.25            0
     -11.625         -2.1            0
     -11.625        -1.95            0
     -11.625         -1.8            0
     -11.625        -1.65            0
     -11.625         -1.5            0
     -11.625        -1.35            0
     -11.625         -1.2            0
     -11.625        -1.05            0
     -11.625         -0.9            0
     -11.625        -0.75            0
     -11.625         -0.6            0
     -11.625        -0.45            0
     -11.625         -0.3            0
     -11.625        -0.15            0
     -11.625 -1.78814e-07            0
     -11.625         0.15            0
     -11.625          0.3            0
     -11.625         0.45            0
     -11.625          0.6            0
     -11.625         0.75            0
     -11.625          0.9            0
     -11.625         1.05            0
     -11.625          1.2            0
     -11.625         1.35            0
     -11.625          1.5            0
     -11.625         1.65            0
     -11.625          1.8            0
     -11.625         1.95            0
     -11.625          2.1            0
     -11.625         2.25            0
     -11.625          2.4            0
     -11.625         2.55            0
     -11.625          2.7            0
     -11.625         2.85            0
     -11.625            3            0
     -11.625         3.15            0
     -11.625          3.3            0
     -11.625         3.45            0
     -11.625          3.6            0
     -11.625         3.75            0
     -11.625          3.9            0
     -11.625         4.05            0
     -11.625          4.2            0
     -11.625         4.35            0
     -11.625          4.5            0
     -11.625         4.65            0
     -11.625          4.8            0
     -11.625         4.95            0
     -11.625          5.1            0
     -11.625         5.25            0
     -11.625          5.4            0
     -11.625         5.55            0
     -11.625          5.7            0
     -11.625         5.85            0
     -11.625            6            0
     -11.625         6.15            0
     -11.625          6.3            0
     -11.625         6.45            0
     -11.625          6.6            0
     -11.625         6.75            0
     -11.625          6.9            0
     -11.625         7.05            0
     -11.625          7.2            0
     -11.625         7.35            0

     -11.475         -7.5            0
     -11.475        -7.35            0
     -11.475         -7.2            0
     -11.475        -7.05            0
     -11.475         -6.9            0
     -11.475        -6.75            0
     -11.475         -6.6            0
     -11.475        -6.45            0
     -11.475         -6.3            0
     -11.475        -6.15            0
     -11.475           -6            0
     -11.475        -5.85            0
     -11.475         -5.7            0
     -11.475        -5.55            0
     -11.475         -5.4            0
     -11.475        -5.25            0
     -11.475         -5.1            0
     -11.475        -4.95            0
     -11.475         -4.8            0
     -11.475        -4.65            0
     -11.475         -4.5            0
     -11.475        -4.35            0
     -11.475         -4.2            0
     -11.475        -4.05            0
     -11.475         -3.9            0
     -11.475        -3.75            0
     -11.475         -3.6            0
     -11.475        -3.45            0
     -11.475         -3.3            0
     -11.475        -3.15            0
     -11.475           -3            0
     -11.475        -2.85            0
     -11.475         -2.7            0
     -11.475        -2.55            0
     -11.475         -2.4            0
     -11.475        -2.25            0
     -11.475         -2.1            0
     -11.475        -1.95            0
     -11.475         -1.8            0
     -11.475        -1.65            0
     -11.475         -1.5            0
     -11.475        -1.35            0
     -11.475         -1.2            0
     -11.475        -1.05            0
     -11.475         -0.9            0
     -11.475        -0.75            0
     -11.475         -0.6            0
     -11.475        -0.45            0
     -11.475         -0.3            0
     -11.475        -0.15            0
     -11.475 -1.78814e-07            0
     -11.475         0.15            0
     -11.475          0.3            0
     -11.475         0.45            0
     -11.475          0.6            0
     -11.475         0.75            0
     -11.475          0.9            0
     -11.475         1.05            0
     -11.475          1.2            0
     -11.475         1.35            0
     -11.475          1.5            0
     -11.475         1.65            0
     -11.475          1.8            0
     -11.475         1.95            0
     -11.475          2.1            0
     -11.475         2.25            0
     -11.475          2.4            0
     -11.475         2.55            0
     -11.475          2.7            0
     -11.475         2.85            0
     -11.475            3            0
     -11.475         3.15            0
     -11.475          3.3            0
     -11.475         3.45            0
     -11.475          3.6            0
     -11.475         3.75            0
     -11.475          3.9            0
     -11.475         4.05            0
     -11.475          4.2            0
     -11.475         4.35            0
     -11.475          4.5            0
     -11.475         4.65            0
     -11.475          4.8            0
     -11.475         4.95            0
     -11.475          5.1            0
     -11.475         5.25            0
     -11.475          5.4            0
     -11.475         5.55            0
     -11.475          5.7            0
     -11.475         5.85            0
     -11.475            6            0
     -11.475         6.15            0
     -11.475          6.3            0
     -11.475         6.45            0
     -11.475          6.6            0
     -11.475         6.75            0
     -11.475          6.9            0
     -11.475         7.05            0
     -11.475          7.2            0
     -11.475         7.35            0

     -11.325         -7.5            0
     -11.325        -7.35            0
     -11.325         -7.2            0
     -11.325        -7.05            0
     -11.325         -6.9            0
     -11.325        -6.75            0
     -11.325         -6.6            0
     -11.325        -6.45            0
     -11.325         -6.3            0
     -11.325        -6.15            0
     -11.325           -6            0
     -11.325        -5.85            0
     -11.325         -5.7            0
     -11.325        -5.55            0
     -11.325         -5.4            0
     -11.325        -5.25            0
     -11.325         -5.1            0
     -11.325        -4.95            0
     -11.325         -4.8            0
     -11.325        -4.65            0
     -11.325         -4.5            0
     -11.325        -4.35            0
     -11.325         -4.2            0
     -11.325        -4.05            0
     -11.325         -3.9            0
     -11.325        -3.75            0
     -11.325         -3.6            0
     -11.325        -3.45            0
     -11.325         -3.3            0
     -11.325        -3.15            0
     -11.325           -3            0
     -11.325        -2.85            0
     -11.325         -2.7            0
     -11.325        -2.55            0
     -11.325         -2.4            0
     -11.325        -2.25            0
     -11.325         -2.1            0
     -11.325        -1.95            0
     -11.325         -1.8            0
     -11.325        -1.65            0
     -11.325         -1.5            0
     -11.325        -1.35            0
     -11.325         -1.2            0
     -11.325        -1.05            0
     -11.325         -0.9            0
     -11.325        -0.75            0
     -11.325         -0.6            0
     -11.325        -0.45            0
     -11.325         -0.3            0
     -11.325        -0.15            0
     -11.325 -1.78814e-07            0
     -11.325         0.15            0
     -11.325          0.3            0
     -11.325         0.45            0
     -11.325          0.6            0
     -11.325         0.75            0
     -11.325          0.9            0
     -11.325         1.05            0
     -11.325          1.2            0
     -11.325         1.35            0
     -11.325          1.5            0
     -11.325         1.65            0
     -11.325          1.8            0
     -11.325         1.95            0
     -11.325          2.1            0
     -11.325         2.25            0
     -11.325          2.4            0
     -11.325         2.55            0
     -11.325          2.7            0
     -11.325         2.85            0
     -11.325            3            0
     -11.325         3.15            0
     -11.325          3.3            0
     -11.325         3.45            0
     -11.325          3.6            0
     -11.325         3.75            0
     -11.325          3.9            0
     -11.325         4.05            0
     -11.325          4.2            0
     -11.325         4.35            0
     -11.325          4.5            0
     -11.325         4.65            0
     -11.325          4.8            0
     -11.325         4.95            0
     -11.325          5.1            0
     -11.325         5.25            0
     -11.325          5.4            0
     -11.325         5.55            0
     -11.325          5.7            0
     -11.325         5.85            0
     -11.325            6            0
     -11.325         6.15            0
     -11.325          6.3            0
     -11.325         6.45            0
     -11.325          6.6            0
     -11.325         6.75            0
     -11.325          6.9            0
     -11.325         7.05            0
     -11.325          7.2            0
     -11.325         7.35            0

     -11.175         -7.5            0
     -11.175        -7.35            0
     -11.175         -7.2            0
     -11.175        -7.05            0
     -11.175         -6.9            0
     -11.175        -6.75            0
     -11.175         -6.6            0
     -11.175        -6.45            0
     -11.175         -6.3            0
     -11.175        -6.15            0
     -11.175           -6            0
     -11.175        -5.85            0
     -11.175         -5.7            0
     -11.175        -5.55            0
     -11.175         -5.4            0
     -11.175        -5.25            0
     -11.175         -5.1            0
     -11.175        -4.95            0
     -11.175         -4.8            0
     -11.175        -4.65            0
     -11.175         -4.5            0
     -11.175        -4.35            0
     -11.175         -4.2            0
     -11.175        -4.05            0
     -11.175         -3.9            0
     -11.175        -3.75            0
     -11.175         -3.6            0
     -11.175        -3.45            0
     -11.175         -3.3            0
     -11.175        -3.15            0
     -11.175           -3            0
     -11.175        -2.85            0
     -11.175         -2.7            0
     -11.175        -2.55            0
     -11.175         -2.4            0
     -11.175        -2.25            0
     -11.175         -2.1            0
     -11.175        -1.95            0
     -11.175         -1.8            0
     -11.175        -1.65            0
     -11.175         -1.5            0
     -11.175        -1.35            0
     -11.175         -1.2            0
     -11.175        -1.05            0
     -11.175         -0.9            0
     -11.175        -0.75            0
     -11.175         -0.6            0
     -11.175        -0.45            0
     -11.175         -0.3            0
     -11.175        -0.15            0
     -11.175 -1.78814e-07            0
     -11.175         0.15            0
     -11.175          0.3            0
     -11.175         0.45            0
     -11.175          0.6            0
     -11.175         0.75            0
     -11.175          0.9            0
     -11.175         1.05            0
     -11.175          1.2            0
     -11.175         1.35            0
     -11.175          1.5            0
     -11.175         1.65            0
     -11.175          1.8            0
     -11.175         1.95            0
     -11.175          2.1            0
     -11.175         2.25            0
     -11.175          2.4            0
     -11.175         2.55            0
     -11.175          2.7            0
     -11.175         2.85            0
     -11.175            3            0
     -11.175         3.15            0
     -11.175          3.3            0
     -11.175         3.45            0
     -11.175          3.6            0
     -11.175         3.75            0
     -11.175          3.9            0
     -11.175         4.05            0
     -11.175          4.2            0
     -11.175         4.35            0
     -11.175          4.5            0
     -11.175         4.65            0
     -11.175          4.8            0
     -11.175         4.95            0
     -11.175          5.1            0
     -11.175         5.25            0
     -11.175          5.4            0
     -11.175         5.55            0
     -11.175          5.7            0
     -11.175         5.85            0
     -11.175            6            0
     -11.175         6.15            0
     -11.175          6.3            0
     -11.175         6.45            0
     -11.175          6.6            0
     -11.175         6.75            0
     -11.175          6.9            0
     -11.175         7.05            0
     -11.175          7.2            0
     -11.175         7.35            0

     -11.025         -7.5            0
     -11.025        -7.35            0
     -11.025         -7.2            0
     -11.025        -7.05            0
     -11.025         -6.9            0
     -11.025        -6.75            0
     -11.025         -6.6            0
     -11.025        -6.45            0
     -11.025         -6.3            0
     -11.025        -6.15            0
     -11.025           -6            0
     -11.025        -5.85            0
     -11.025         -5.7            0
     -11.025        -5.55            0
     -11.025         -5.4            0
     -11.025        -5.25            0
     -11.025         -5.1            0
     -11.025        -4.95            0
     -11.025         -4.8            0
     -11.025        -4.65            0
     -11.025         -4.5            0
     -11.025        -4.35            0
     -11.025         -4.2            0
     -11.025        -4.05            0
     -11.025         -3.9            0
     -11.025        -3.75            0
     -11.025         -3.6            0
     -11.025        -3.45            0
     -11.025         -3.3            0
     -11.025        -3.15            0
     -11.025           -3            0
     -11.025        -2.85            0
     -11.025         -2.7            0
     -11.025        -2.55            0
     -11.025         -2.4            0
     -11.025        -2.25            0
     -11.025         -2.1            0
     -11.025        -1.95            0
     -11.025         -1.8            0
     -11.025        -1.65            0
     -11.025         -1.5            0
     -11.025        -1.35            0
     -11.025         -1.2            0
     -11.025        -1.05            0
     -11.025         -0.9            0
     -11.025        -0.75            0
     -11.025         -0.6            0
     -11.025        -0.45            0
     -11.025         -0.3            0
     -11.025        -0.15            0
     -11.025 -1.78814e-07            0
     -11.025         0.15            0
     -11.025          0.3            0
     -11.025         0.45            0
     -11.025          0.6            0
     -11.025         0.75            0
     -11.025          0.9            0
     -11.025         1.05            0
     -11.025          1.2            0
     -11.025         1.35            0
     -11.025          1.5            0
     -11.025         1.65            0
     -11.025          1.8            0
     -11.025         1.95            0
     -11.025          2.1            0
     -11.025         2.25            0
     -11.025          2.4            0
     -11.025         2.55            0
     -11.025          2.7            0
     -11.025         2.85            0
     -11.025            3            0
     -11.025         3.15            0
     -11.025          3.3            0
     -11.025         3.45            0
     -11.025          3.6            0
     -11.025         3.75            0
     -11.025          3.9            0
     -11.025         4.05            0
     -11.025          4.2            0
     -11.025         4.35            0
     -11.025          4.5            0
     -11.025         4.65            0
     -11.025          4.8            0
     -11.025         4.95            0
     -11.025          5.1            0
     -11.025         5.25            0
     -11.025          5.4            0
     -11.025         5.55            0
     -11.025          5.7            0
     -11.025         5.85            0
     -11.025            6            0
     -11.025         6.15            0
     -11.025          6.3            0
     -11.025         6.45            0
     -11.025          6.6            0
     -11.025         6.75            0
     -11.025          6.9            0
     -11.025         7.05            0
     -11.025          7.2            0
     -11.025         7.35            0

     -10.875         -7.5            0
     -10.875        -7.35            0
     -10.875         -7.2            0
     -10.875        -7.05            0
     -10.875         -6.9            0
     -10.875        -6.75            0
     -10.875         -6.6            0
     -10.875        -6.45            0
     -10.875         -6.3            0
     -10.875        -6.15            0
     -10.875           -6            0
     -10.875        -5.85            0
     -10.875         -5.7            0
     -10.875        -5.55            0
     -10.875         -5.4            0
     -10.875        -5.25            0
     -10.875         -5.1            0
     -10.875        -4.95            0
     -10.875         -4.8            0
     -10.875        -4.65            0
     -10.875         -4.5            0
     -10.875        -4.35            0
     -10.875         -4.2            0
     -10.875        -4.05            0
     -10.875         -3.9            0
     -10.875        -3.75            0
     -10.875         -3.6            0
     -10.875        -3.45            0
     -10.875         -3.3            0
     -10.875        -3.15            0
     -10.875           -3            0
     -10.875        -2.85            0
     -10.875         -2.7            0
     -10.875        -2.55            0
     -10.875         -2.4            0
     -10.875        -2.25            0
     -10.875         -2.1            0
     -10.875        -1.95            0
     -10.875         -1.8            0
     -10.875        -1.65            0
     -10.875         -1.5            0
     -10.875        -1.35            0
     -10.875         -1.2            0
     -10.875        -1.05            0
     -10.875         -0.9            0
     -10.875        -0.75            0
     -10.875         -0.6            0
     -10.875        -0.45            0
     -10.875         -0.3            0
     -10.875        -0.15            0
     -10.875 -1.78814e-07            0
     -10.875         0.15            0
     -10.875          0.3            0
     -10.875         0.45            0
     -10.875          0.6            0
     -10.875         0.75            0
     -10.875          0.9            0
     -10.875         1.05            0
     -10.875          1.2            0
     -10.875         1.35            0
     -10.875          1.5            0
     -10.875         1.65            0
     -10.875          1.8            0
     -10.875         1.95            0
     -10.875          2.1            0
     -10.875         2.25            0
     -10.875          2.4            0
     -10.875         2.55            0
     -10.875          2.7            0
     -10.875         2.85            0
     -10.875            3            0
     -10.875         3.15            0
     -10.875          3.3            0
     -10.875         3.45            0
     -10.875          3.6            0
     -10.875         3.75            0
     -10.875          3.9            0
     -10.875         4.05            0
     -10.875          4.2            0
     -10.875         4.35            0
     -10.875          4.5            0
     -10.875         4.65            0
     -10.875          4.8            0
     -10.875         4.95            0
     -10.875          5.1            0
     -10.875         5.25            0
     -10.875          5.4            0
     -10.875         5.55            0
     -10.875          5.7            0
     -10.875         5.85            0
     -10.875            6            0
     -10.875         6.15            0
     -10.875          6.3            0
     -10.875         6.45            0
     -10.875          6.6            0
     -10.875         6.75            0
     -10.875          6.9            0
     -10.875         7.05            0
     -10.875          7.2            0
     -10.875         7.35            0

     -10.725         -7.5            0
     -10.725        -7.35            0
     -10.725         -7.2            0
     -10.725        -7.05            0
     -10.725         -6.9            0
     -10.725        -6.75            0
     -10.725         -6.6            0
     -10.725        -6.45            0
     -10.725         -6.3            0
     -10.725        -6.15            0
     -10.725           -6            0
     -10.725        -5.85            0
     -10.725         -5.7            0
     -10.725        -5.55            0
     -10.725         -5.4            0
     -10.725        -5.25            0
     -10.725         -5.1            0
     -10.725        -4.95            0
     -10.725         -4.8            0
     -10.725        -4.65            0
     -10.725         -4.5            0
     -10.725        -4.35            0
     -10.725         -4.2            0
     -10.725        -4.05            0
     -10.725         -3.9            0
     -10.725        -3.75            0
     -10.725         -3.6            0
     -10.725        -3.45            0
     -10.725         -3.3            0
     -10.725        -3.15            0
     -10.725           -3            0
     -10.725        -2.85            0
     -10.725         -2.7            0
     -10.725        -2.55            0
     -10.725         -2.4            0
     -10.725        -2.25            0
     -10.725         -2.1            0
     -10.725        -1.95            0
     -10.725         -1.8            0
     -10.725        -1.65            0
     -10.725         -1.5            0
     -10.725        -1.35            0
     -10.725         -1.2            0
     -10.725        -1.05            0
     -10.725         -0.9            0
     -10.725        -0.75            0
     -10.725         -0.6            0
     -10.725        -0.45            0
     -10.725         -0.3            0
     -10.725        -0.15            0
     -10.725 -1.78814e-07            0
     -10.725         0.15            0
     -10.725          0.3            0
     -10.725         0.45            0
     -10.725          0.6            0
     -10.725         0.75            0
     -10.725          0.9            0
     -10.725         1.05            0
     -10.725          1.2            0
     -10.725         1.35            0
     -10.725          1.5            0
     -10.725         1.65            0
     -10.725          1.8            0
     -10.725         1.95            0
     -10.725          2.1            0
     -10.725         2.25            0
     -10.725          2.4            0
     -10.725         2.55            0
     -10.725          2.7            0
     -10.725         2.85            0
     -10.725            3            0
     -10.725         3.15            0
     -10.725          3.3            0
     -10.725         3.45            0
     -10.725          3.6            0
     -10.725         3.75            0
     -10.725          3.9            0
     -10.725         4.05            0
     -10.725          4.2            0
     -10.725         4.35            0
     -10.725          4.5            0
     -10.725         4.65            0
     -10.725          4.8            0
     -10.725         4.95            0
     -10.725          5.1            0
     -10.725         5.25            0
     -10.725          5.4            0
     -10.725         5.55            0
     -10.725          5.7            0
     -10.725         5.85            0
     -10.725            6            0
     -10.725         6.15            0
     -10.725          6.3            0
     -10.725         6.45            0
     -10.725          6.6            0
     -10.725         6.75            0
     -10.725          6.9            0
     -10.725         7.05            0
     -10.725          7.2            0
     -10.725         7.35            0

     -10.575         -7.5            0
     -10.575        -7.35            0
     -10.575         -7.2            0
     -10.575        -7.05            0
     -10.575         -6.9            0
     -10.575        -6.75            0
     -10.575         -6.6            0
     -10.575        -6.45            0
     -10.575         -6.3            0
     -10.575        -6.15            0
     -10.575           -6            0
     -10.575        -5.85            0
     -10.575         -5.7            0
     -10.575        -5.55            0
     -10.575         -5.4            0
     -10.575        -5.25            0
     -10.575         -5.1            0
     -10.575        -4.95            0
     -10.575         -4.8            0
     -10.575        -4.65            0
     -10.575         -4.5            0
     -10.575        -4.35            0
     -10.575         -4.2            0
     -10.575        -4.05            0
     -10.575         -3.9            0
     -10.575        -3.75            0
     -10.575         -3.6            0
     -10.575        -3.45            0
     -10.575         -3.3            0
     -10.575        -3.15            0
     -10.575           -3            0
     -10.575        -2.85            0
     -10.575         -2.7            0
     -10.575        -2.55            0
     -10.575         -2.4            0
     -10.575        -2.25            0
     -10.575         -2.1            0
     -10.575        -1.95            0
     -10.575         -1.8            0
     -10.575        -1.65            0
     -10.575         -1.5            0
     -10.575        -1.35            0
     -10.575         -1.2            0
     -10.575        -1.05            0
     -10.575         -0.9            0
     -10.575        -0.75            0
     -10.575         -0.6            0
     -10.575        -0.45            0
     -10.575         -0.3            0
     -10.575        -0.15            0
     -10.575 -1.78814e-07            0
     -10.575         0.15            0
     -10.575          0.3            0
     -10.575         0.45            0
     -10.575          0.6            0
     -10.575         0.75            0
     -10.575          0.9            0
     -10.575         1.05            0
     -10.575          1.2            0
     -10.575         1.35            0
     -10.575          1.5            0
     -10.575         1.65            0
     -10.575          1.8            0
     -10.575         1.95            0
     -10.575          2.1            0
     -10.575         2.25            0
     -10.575          2.4            0
     -10.575         2.55            0
     -10.575          2.7            0
     -10.575         2.85            0
     -10.575            3            0
     -10.575         3.15            0
     -10.575          3.3            0
     -10.575         3.45            0
     -10.575          3.6            0
     -10.575         3.75            0
     -10.575          3.9            0
     -10.575         4.05            0
     -10.575          4.2            0
     -10.575         4.35            0
     -10.575          4.5            0
     -10.575         4.65            0
     -10.575          4.8            0
     -10.575         4.95            0
     -10.575          5.1            0
     -10.575         5.25            0
     -10.575          5.4            0
     -10.575         5.55            0
     -10.575          5.7            0
     -10.575         5.85            0
     -10.575            6            0
     -10.575         6.15            0
     -10.575          6.3            0
     -10.575         6.45            0
     -10.575          6.6            0
     -10.575         6.75            0
     -10.575          6.9            0
     -10.575         7.05            0
     -10.575          7.2            0
     -10.575         7.35            0

     -10.425         -7.5            0
     -10.425        -7.35            0
     -10.425         -7.2            0
     -10.425        -7.05            0
     -10.425         -6.9            0
     -10.425        -6.75            0
     -10.425         -6.6            0
     -10.425        -6.45            0
     -10.425         -6.3            0
     -10.425        -6.15            0
     -10.425           -6            0
     -10.425        -5.85            0
     -10.425         -5.7            0
     -10.425        -5.55            0
     -10.425         -5.4            0
     -10.425        -5.25            0
     -10.425         -5.1            0
     -10.425        -4.95            0
     -10.425         -4.8            0
     -10.425        -4.65            0
     -10.425         -4.5            0
     -10.425        -4.35            0
     -10.425         -4.2            0
     -10.425        -4.05            0
     -10.425         -3.9            0
     -10.425        -3.75            0
     -10.425         -3.6            0
     -10.425        -3.45            0
     -10.425         -3.3            0
     -10.425        -3.15            0
     -10.425           -3            0
     -10.425        -2.85            0
     -10.425         -2.7            0
     -10.425        -2.55            0
     -10.425         -2.4            0
     -10.425        -2.25            0
     -10.425         -2.1            0
     -10.425        -1.95            0
     -10.425         -1.8            0
     -10.425        -1.65            0
     -10.425         -1.5            0
     -10.425        -1.35            0
     -10.425         -1.2            0
     -10.425        -1.05            0
     -10.425         -0.9            0
     -10.425        -0.75            0
     -10.425         -0.6            0
     -10.425        -0.45            0
     -10.425         -0.3            0
     -10.425        -0.15            0
     -10.425 -1.78814e-07            0
     -10.425         0.15            0
     -10.425          0.3            0
     -10.425         0.45            0
     -10.425          0.6            0
     -10.425         0.75            0
     -10.425          0.9            0
     -10.425         1.05            0
     -10.425          1.2            0
     -10.425         1.35            0
     -10.425          1.5            0
     -10.425         1.65            0
     -10.425          1.8            0
     -10.425         1.95            0
     -10.425          2.1            0
     -10.425         2.25            0
     -10.425          2.4            0
     -10.425         2.55            0
     -10.425          2.7            0
     -10.425         2.85            0
     -10.425            3            0
     -10.425         3.15            0
     -10.425          3.3            0
     -10.425         3.45            0
     -10.425          3.6            0
     -10.425         3.75            0
     -10.425          3.9            0
     -10.425         4.05            0
     -10.425          4.2            0
     -10.425         4.35            0
     -10.425          4.5            0
     -10.425         4.65            0
     -10.425          4.8            0
     -10.425         4.95            0
     -10.425          5.1            0
     -10.425         5.25            0
     -10.425          5.4            0
     -10.425         5.55            0
     -10.425          5.7            0
     -10.425         5.85            0
     -10.425            6            0
     -10.425         6.15            0
     -10.425          6.3            0
     -10.425         6.45            0
     -10.425          6.6            0
     -10.425         6.75            0
     -10.425          6.9            0
     -10.425         7.05            0
     -10.425          7.2            0
     -10.425         7.35            0

     -10.275         -7.5            0
     -10.275        -7.35            0
     -10.275         -7.2            0
     -10.275        -7.05            0
     -10.275         -6.9            0
     -10.275        -6.75            0
     -10.275         -6.6            0
     -10.275        -6.45            0
     -10.275         -6.3            0
     -10.275        -6.15            0
     -10.275           -6            0
     -10.275        -5.85            0
     -10.275         -5.7            0
     -10.275        -5.55            0
     -10.275         -5.4            0
     -10.275        -5.25            0
     -10.275         -5.1            0
     -10.275        -4.95            0
     -10.275         -4.8            0
     -10.275        -4.65            0
     -10.275         -4.5            0
     -10.275        -4.35            0
     -10.275         -4.2            0
     -10.275        -4.05            0
     -10.275         -3.9            0
     -10.275        -3.75            0
     -10.275         -3.6            0
     -10.275        -3.45            0
     -10.275         -3.3            0
     -10.275        -3.15            0
     -10.275           -3            0
     -10.275        -2.85            0
     -10.275         -2.7            0
     -10.275        -2.55            0
     -10.275         -2.4            0
     -10.275        -2.25            0
     -10.275         -2.1            0
     -10.275        -1.95            0
     -10.275         -1.8            0
     -10.275        -1.65            0
     -10.275         -1.5            0
     -10.275        -1.35            0
     -10.275         -1.2            0
     -10.275        -1.05            0
     -10.275         -0.9            0
     -10.275        -0.75            0
     -10.275         -0.6            0
     -10.275        -0.45            0
     -10.275         -0.3            0
     -10.275        -0.15            0
     -10.275 -1.78814e-07            0
     -10.275         0.15            0
     -10.275          0.3            0
     -10.275         0.45            0
     -10.275          0.6            0
     -10.275         0.75            0
     -10.275          0.9            0
     -10.275         1.05            0
     -10.275          1.2            0
     -10.275         1.35            0
     -10.275          1.5            0
     -10.275         1.65            0
     -10.275          1.8            0
     -10.275         1.95            0
     -10.275          2.1            0
     -10.275         2.25            0
     -10.275          2.4            0
     -10.275         2.55            0
     -10.275          2.7            0
     -10.275         2.85            0
     -10.275            3            0
     -10.275         3.15            0
     -10.275          3.3            0
     -10.275         3.45            0
     -10.275          3.6            0
     -10.275         3.75            0
     -10.275          3.9            0
     -10.275         4.05            0
     -10.275          4.2            0
     -10.275         4.35            0
     -10.275          4.5            0
     -10.275         4.65            0
     -10.275          4.8            0
     -10.275         4.95            0
     -10.275          5.1            0
     -10.275         5.25            0
     -10.275          5.4            0
     -10.275         5.55            0
     -10.275          5.7            0
     -10.275         5.85            0
     -10.275            6            0
     -10.275         6.15            0
     -10.275          6.3            0
     -10.275         6.45            0
     -10.275          6.6            0
     -10.275         6.75            0
     -10.275          6.9            0
     -10.275         7.05            0
     -10.275          7.2            0
     -10.275         7.35            0

     -10.125         -7.5            0
     -10.125        -7.35            0
     -10.125         -7.2            0
     -10.125        -7.05            0
     -10.125         -6.9            0
     -10.125        -6.75            0
     -10.125         -6.6            0
     -10.125        -6.45            0
     -10.125         -6.3            0
     -10.125        -6.15            0
     -10.125           -6            0
     -10.125        -5.85            0
     -10.125         -5.7            0
     -10.125        -5.55            0
     -10.125         -5.4            0
     -10.125        -5.25            0
     -10.125         -5.1            0
     -10.125        -4.95            0
     -10.125         -4.8            0
     -10.125        -4.65            0
     -10.125         -4.5            0
     -10.125        -4.35            0
     -10.125         -4.2            0
     -10.125        -4.05            0
     -10.125         -3.9            0
     -10.125        -3.75            0
     -10.125         -3.6            0
     -10.125        -3.45            0
     -10.125         -3.3            0
     -10.125        -3.15            0
     -10.125           -3            0
     -10.125        -2.85            0
     -10.125         -2.7            0
     -10.125        -2.55            0
     -10.125         -2.4            0
     -10.125        -2.25            0
     -10.125         -2.1            0
     -10.125        -1.95            0
     -10.125         -1.8            0
     -10.125        -1.65            0
     -10.125         -1.5            0
     -10.125        -1.35            0
     -10.125         -1.2            0
     -10.125        -1.05            0
     -10.125         -0.9            0
     -10.125        -0.75            0
     -10.125         -0.6            0
     -10.125        -0.45            0
     -10.125         -0.3            0
     -10.125        -0.15            0
     -10.125 -1.78814e-07            0
     -10.125         0.15            0
     -10.125          0.3            0
     -10.125         0.45            0
     -10.125          0.6            0
     -10.125         0.75            0
     -10.125          0.9            0
     -10.125         1.05            0
     -10.125          1.2            0
     -10.125         1.35            0
     -10.125          1.5            0
     -10.125         1.65            0
     -10.125          1.8            0
     -10.125         1.95            0
     -10.125          2.1            0
     -10.125         2.25            0
     -10.125          2.4            0
     -10.125         2.55            0
     -10.125          2.7            0
     -10.125         2.85            0
     -10.125            3            0
     -10.125         3.15            0
     -10.125          3.3            0
     -10.125         3.45            0
     -10.125          3.6            0
     -10.125         3.75            0
     -10.125          3.9            0
     -10.125         4.05            0
     -10.125          4.2            0
     -10.125         4.35            0
     -10.125          4.5            0
     -10.125         4.65            0
     -10.125          4.8            0
     -10.125         4.95            0
     -10.125          5.1            0
     -10.125         5.25            0
     -10.125          5.4            0
     -10.125         5.55            0
     -10.125          5.7            0
     -10.125         5.85            0
     -10.125            6            0
     -10.125         6.15            0
     -10.125          6.3            0
     -10.125         6.45            0
     -10.125          6.6            0
     -10.125         6.75            0
     -10.125          6.9            0
     -10.125         7.05            0
     -10.125          7.2            0
     -10.125         7.35            0

      -9.975         -7.5            0
      -9.975        -7.35            0
      -9.975         -7.2            0
      -9.975        -7.05            0
      -9.975         -6.9            0
      -9.975        -6.75            0
      -9.975         -6.6            0
      -9.975        -6.45            0
      -9.975         -6.3            0
      -9.975        -6.15            0
      -9.975           -6            0
      -9.975        -5.85            0
      -9.975         -5.7            0
      -9.975        -5.55            0
      -9.975         -5.4            0
      -9.975        -5.25            0
      -9.975         -5.1            0
      -9.975        -4.95            0
      -9.975         -4.8            0
      -9.975        -4.65            0
      -9.975         -4.5            0
      -9.975        -4.35            0
      -9.975         -4.2            0
      -9.975        -4.05            0
      -9.975         -3.9            0
      -9.975        -3.75            0
      -9.975         -3.6            0
      -9.975        -3.45            0
      -9.975         -3.3            0
      -9.975        -3.15            0
      -9.975           -3            0
      -9.975        -2.85            0
      -9.975         -2.7            0
      -9.975        -2.55            0
      -9.975         -2.4            0
      -9.975        -2.25            0
      -9.975         -2.1            0
      -9.975        -1.95            0
      -9.975         -1.8            0
      -9.975        -1.65            0
      -9.975         -1.5            0
      -9.975        -1.35            0
      -9.975         -1.2            0
      -9.975        -1.05            0
      -9.975         -0.9            0
      -9.975        -0.75            0
      -9.975         -0.6            0
      -9.975        -0.45            0
      -9.975         -0.3            0
      -9.975        -0.15            0
      -9.975 -1.78814e-07            0
      -9.975         0.15            0
      -9.975          0.3            0
      -9.975         0.45            0
      -9.975          0.6            0
      -9.975         0.75            0
      -9.975          0.9            0
      -9.975         1.05            0
      -9.975          1.2            0
      -9.975         1.35            0
      -9.975          1.5            0
      -9.975         1.65            0
      -9.975          1.8            0
      -9.975         1.95            0
      -9.975          2.1            0
      -9.975         2.25            0
      -9.975          2.4            0
      -9.975         2.55            0
      -9.975          2.7            0
      -9.975         2.85            0
      -9.975            3            0
      -9.975         3.15            0
      -9.975          3.3            0
      -9.975         3.45            0
      -9.975          3.6            0
      -9.975         3.75            0
      -9.975          3.9            0
      -9.975         4.05            0
      -9.975          4.2            0
      -9.975         4.35            0
      -9.975          4.5            0
      -9.975         4.65            0
      -9.975          4.8            0
      -9.975         4.95            0
      -9.975          5.1            0
      -9.975         5.25            0
      -9.975          5.4            0
      -9.975         5.55            0
      -9.975          5.7            0
      -9.975         5.85            0
      -9.975            6            0
      -9.975         6.15            0
      -9.975          6.3            0
      -9.975         6.45            0
      -9.975          6.6            0
      -9.975         6.75            0
      -9.975          6.9            0
      -9.975         7.05            0
      -9.975          7.2            0
      -9.975         7.35            0

      -9.825         -7.5            0
      -9.825        -7.35            0
      -9.825         -7.2            0
      -9.825        -7.05            0
      -9.825         -6.9            0
      -9.825        -6.75            0
      -9.825         -6.6            0
      -9.825        -6.45            0
      -9.825         -6.3            0
      -9.825        -6.15            0
      -9.825           -6            0
      -9.825        -5.85            0
      -9.825         -5.7            0
      -9.825        -5.55            0
      -9.825         -5.4            0
      -9.825        -5.25            0
      -9.825         -5.1            0
      -9.825        -4.95            0
      -9.825         -4.8            0
      -9.825        -4.65            0
      -9.825         -4.5            0
      -9.825        -4.35            0
      -9.825         -4.2            0
      -9.825        -4.05            0
      -9.825         -3.9            0
      -9.825        -3.75            0
      -9.825         -3.6            0
      -9.825        -3.45            0
      -9.825         -3.3            0
      -9.825        -3.15            0
      -9.825           -3            0
      -9.825        -2.85            0
      -9.825         -2.7            0
      -9.825        -2.55            0
      -9.825         -2.4            0
      -9.825        -2.25            0
      -9.825         -2.1            0
      -9.825        -1.95            0
      -9.825         -1.8            0
      -9.825        -1.65            0
      -9.825         -1.5            0
      -9.825        -1.35            0
      -9.825         -1.2            0
      -9.825        -1.05            0
      -9.825         -0.9            0
      -9.825        -0.75            0
      -9.825         -0.6            0
      -9.825        -0.45            0
      -9.825         -0.3            0
      -9.825        -0.15            0
      -9.825 -1.78814e-07            0
      -9.825         0.15            0
      -9.825          0.3            0
      -9.825         0.45            0
      -9.825          0.6            0
      -9.825         0.75            0
      -9.825          0.9            0
      -9.825         1.05            0
      -9.825          1.2            0
      -9.825         1.35            0
      -9.825          1.5            0
      -9.825         1.65            0
      -9.825          1.8            0
      -9.825         1.95            0
      -9.825          2.1            0
      -9.825         2.25            0
      -9.825          2.4            0
      -9.825         2.55            0
      -9.825          2.7            0
      -9.825         2.85            0
      -9.825            3            0
      -9.825         3.15            0
      -9.825          3.3            0
      -9.825         3.45            0
      -9.825          3.6            0
      -9.825         3.75            0
      -9.825          3.9            0
      -9.825         4.05            0
      -9.825          4.2            0
      -9.825         4.35            0
      -9.825          4.5            0
      -9.825         4.65            0
      -9.825          4.8            0
      -9.825         4.95            0
      -9.825          5.1            0
      -9.825         5.25            0
      -9.825          5.4            0
      -9.825         5.55            0
      -9.825          5.7            0
      -9.825         5.85            0
      -9.825            6            0
      -9.825         6.15            0
      -9.825          6.3            0
      -9.825         6.45            0
      -9.825          6.6            0
      -9.825         6.75            0
      -9.825          6.9            0
      -9.825         7.05            0
      -9.825          7.2            0
      -9.825         7.35            0

      -9.675         -7.5            0
      -9.675        -7.35            0
      -9.675         -7.2            0
      -9.675        -7.05            0
      -9.675         -6.9            0
      -9.675        -6.75            0
      -9.675         -6.6            0
      -9.675        -6.45            0
      -9.675         -6.3            0
      -9.675        -6.15            0
      -9.675           -6            0
      -9.675        -5.85            0
      -9.675         -5.7            0
      -9.675        -5.55            0
      -9.675         -5.4            0
      -9.675        -5.25            0
      -9.675         -5.1            0
      -9.675        -4.95            0
      -9.675         -4.8            0
      -9.675        -4.65            0
      -9.675         -4.5            0
      -9.675        -4.35            0
      -9.675         -4.2            0
      -9.675        -4.05            0
      -9.675         -3.9            0
      -9.675        -3.75            0
      -9.675         -3.6            0
      -9.675        -3.45            0
      -9.675         -3.3            0
      -9.675        -3.15            0
      -9.675           -3            0
      -9.675        -2.85            0
      -9.675         -2.7            0
      -9.675        -2.55            0
      -9.675         -2.4            0
      -9.675        -2.25            0
      -9.675         -2.1            0
      -9.675        -1.95            0
      -9.675         -1.8            0
      -9.675        -1.65            0
      -9.675         -1.5            0
      -9.675        -1.35            0
      -9.675         -1.2            0
      -9.675        -1.05            0
      -9.675         -0.9            0
      -9.675        -0.75            0
      -9.675         -0.6            0
      -9.675        -0.45            0
      -9.675         -0.3            0
      -9.675        -0.15            0
      -9.675 -1.78814e-07            0
      -9.675         0.15            0
      -9.675          0.3            0
      -9.675         0.45            0
      -9.675          0.6            0
      -9.675         0.75            0
      -9.675          0.9            0
      -9.675         1.05            0
      -9.675          1.2            0
      -9.675         1.35            0
      -9.675          1.5            0
      -9.675         1.65            0
      -9.675          1.8            0
      -9.675         1.95            0
      -9.675          2.1            0
      -9.675         2.25            0
      -9.675          2.4            0
      -9.675         2.55            0
      -9.675          2.7            0
      -9.675         2.85            0
      -9.675            3            0
      -9.675         3.15            0
      -9.675          3.3            0
      -9.675         3.45            0
      -9.675          3.6            0
      -9.675         3.75            0
      -9.675          3.9            0
      -9.675         4.05            0
      -9.675          4.2            0
      -9.675         4.35            0
      -9.675          4.5            0
      -9.675         4.65            0
      -9.675          4.8            0
      -9.675         4.95            0
      -9.675          5.1            0
      -9.675         5.25            0
      -9.675          5.4            0
      -9.675         5.55            0
      -9.675          5.7            0
      -9.675         5.85            0
      -9.675            6            0
      -9.675         6.15            0
      -9.675          6.3            0
      -9.675         6.45            0
      -9.675          6.6            0
      -9.675         6.75            0
      -9.675          6.9            0
      -9.675         7.05            0
      -9.675          7.2            0
      -9.675         7.35            0

      -9.525         -7.5            0
      -9.525        -7.35            0
      -9.525         -7.2            0
      -9.525        -7.05            0
      -9.525         -6.9            0
      -9.525        -6.75            0
      -9.525         -6.6            0
      -9.525        -6.45            0
      -9.525         -6.3            0
      -9.525        -6.15            0
      -9.525           -6            0
      -9.525        -5.85            0
      -9.525         -5.7            0
      -9.525        -5.55            0
      -9.525         -5.4            0
      -9.525        -5.25            0
      -9.525         -5.1            0
      -9.525        -4.95            0
      -9.525         -4.8            0
      -9.525        -4.65            0
      -9.525         -4.5            0
      -9.525        -4.35            0
      -9.525         -4.2            0
      -9.525        -4.05            0
      -9.525         -3.9            0
      -9.525        -3.75            0
      -9.525         -3.6            0
      -9.525        -3.45            0
      -9.525         -3.3            0
      -9.525        -3.15            0
      -9.525           -3            0
      -9.525        -2.85            0
      -9.525         -2.7            0
      -9.525        -2.55            0
      -9.525         -2.4            0
      -9.525        -2.25            0
      -9.525         -2.1            0
      -9.525        -1.95            0
      -9.525         -1.8            0
      -9.525        -1.65            0
      -9.525         -1.5            0
      -9.525        -1.35            0
      -9.525         -1.2            0
      -9.525        -1.05            0
      -9.525         -0.9            0
      -9.525        -0.75            0
      -9.525         -0.6            0
      -9.525        -0.45            0
      -9.525         -0.3            0
      -9.525        -0.15            0
      -9.525 -1.78814e-07            0
      -9.525         0.15            0
      -9.525          0.3            0
      -9.525         0.45            0
      -9.525          0.6            0
      -9.525         0.75            0
      -9.525          0.9            0
      -9.525         1.05            0
      -9.525          1.2            0
      -9.525         1.35            0
      -9.525          1.5            0
      -9.525         1.65            0
      -9.525          1.8            0
      -9.525         1.95            0
      -9.525          2.1            0
      -9.525         2.25            0
      -9.525          2.4            0
      -9.525         2.55            0
      -9.525          2.7            0
      -9.525         2.85            0
      -9.525            3            0
      -9.525         3.15            0
      -9.525          3.3            0
      -9.525         3.45            0
      -9.525          3.6            0
      -9.525         3.75            0
      -9.525          3.9            0
      -9.525         4.05            0
      -9.525          4.2            0
      -9.525         4.35            0
      -9.525          4.5            0
      -9.525         4.65            0
      -9.525          4.8            0
      -9.525         4.95            0
      -9.525          5.1            0
      -9.525         5.25            0
      -9.525          5.4            0
      -9.525         5.55            0
      -9.525          5.7            0
      -9.525         5.85            0
      -9.525            6            0
      -9.525         6.15            0
      -9.525          6.3            0
      -9.525         6.45            0
      -9.525          6.6            0
      -9.525         6.75            0
      -9.525          6.9            0
      -9.525         7.05            0
      -9.525          7.2            0
      -9.525         7.35            0

      -9.375         -7.5            0
      -9.375        -7.35            0
      -9.375         -7.2            0
      -9.375        -7.05            0
      -9.375         -6.9            0
      -9.375        -6.75            0
      -9.375         -6.6            0
      -9.375        -6.45            0
      -9.375         -6.3            0
      -9.375        -6.15            0
      -9.375           -6            0
      -9.375        -5.85            0
      -9.375         -5.7            0
      -9.375        -5.55            0
      -9.375         -5.4            0
      -9.375        -5.25            0
      -9.375         -5.1            0
      -9.375        -4.95            0
      -9.375         -4.8            0
      -9.375        -4.65            0
      -9.375         -4.5            0
      -9.375        -4.35            0
      -9.375         -4.2            0
      -9.375        -4.05            0
      -9.375         -3.9            0
      -9.375        -3.75            0
      -9.375         -3.6            0
      -9.375        -3.45            0
      -9.375         -3.3            0
      -9.375        -3.15            0
      -9.375           -3            0
      -9.375        -2.85            0
      -9.375         -2.7            0
      -9.375        -2.55            0
      -9.375         -2.4            0
      -9.375        -2.25            0
      -9.375         -2.1            0
      -9.375        -1.95            0
      -9.375         -1.8            0
      -9.375        -1.65            0
      -9.375         -1.5            0
      -9.375        -1.35            0
      -9.375         -1.2            0
      -9.375        -1.05            0
      -9.375         -0.9            0
      -9.375        -0.75            0
      -9.375         -0.6            0
      -9.375        -0.45            0
      -9.375         -0.3            0
      -9.375        -0.15            0
      -9.375 -1.78814e-07            0
      -9.375         0.15            0
      -9.375          0.3            0
      -9.375         0.45            0
      -9.375          0.6            0
      -9.375         0.75            0
      -9.375          0.9            0
      -9.375         1.05            0
      -9.375          1.2            0
      -9.375         1.35            0
      -9.375          1.5            0
      -9.375         1.65            0
      -9.375          1.8            0
      -9.375         1.95            0
      -9.375          2.1            0
      -9.375         2.25            0
      -9.375          2.4            0
      -9.375         2.55            0
      -9.375          2.7            0
      -9.375         2.85            0
      -9.375            3            0
      -9.375         3.15            0
      -9.375          3.3            0
      -9.375         3.45            0
      -9.375          3.6            0
      -9.375         3.75            0
      -9.375          3.9            0
      -9.375         4.05            0
      -9.375          4.2            0
      -9.375         4.35            0
      -9.375          4.5            0
      -9.375         4.65            0
      -9.375          4.8            0
      -9.375         4.95            0
      -9.375          5.1            0
      -9.375         5.25            0
      -9.375          5.4            0
      -9.375         5.55            0
      -9.375          5.7            0
      -9.375         5.85            0
      -9.375            6            0
      -9.375         6.15            0
      -9.375          6.3            0
      -9.375         6.45            0
      -9.375          6.6            0
      -9.375         6.75            0
      -9.375          6.9            0
      -9.375         7.05            0
      -9.375          7.2            0
      -9.375         7.35            0

      -9.225         -7.5            0
      -9.225        -7.35            0
      -9.225         -7.2            0
      -9.225        -7.05            0
      -9.225         -6.9            0
      -9.225        -6.75            0
      -9.225         -6.6            0
      -9.225        -6.45            0
      -9.225         -6.3            0
      -9.225        -6.15            0
      -9.225           -6            0
      -9.225        -5.85            0
      -9.225         -5.7            0
      -9.225        -5.55            0
      -9.225         -5.4            0
      -9.225        -5.25            0
      -9.225         -5.1            0
      -9.225        -4.95            0
      -9.225         -4.8            0
      -9.225        -4.65            0
      -9.225         -4.5            0
      -9.225        -4.35            0
      -9.225         -4.2            0
      -9.225        -4.05            0
      -9.225         -3.9            0
      -9.225        -3.75            0
      -9.225         -3.6            0
      -9.225        -3.45            0
      -9.225         -3.3            0
      -9.225        -3.15            0
      -9.225           -3            0
      -9.225        -2.85            0
      -9.225         -2.7            0
      -9.225        -2.55            0
      -9.225         -2.4            0
      -9.225        -2.25            0
      -9.225         -2.1            0
      -9.225        -1.95            0
      -9.225         -1.8            0
      -9.225        -1.65            0
      -9.225         -1.5            0
      -9.225        -1.35            0
      -9.225         -1.2            0
      -9.225        -1.05            0
      -9.225         -0.9            0
      -9.225        -0.75            0
      -9.225         -0.6            0
      -9.225        -0.45            0
      -9.225         -0.3            0
      -9.225        -0.15            0
      -9.225 -1.78814e-07            0
      -9.225         0.15            0
      -9.225          0.3            0
      -9.225         0.45            0
      -9.225          0.6            0
      -9.225         0.75            0
      -9.225          0.9            0
      -9.225         1.05            0
      -9.225          1.2            0
      -9.225         1.35            0
      -9.225          1.5            0
      -9.225         1.65            0
      -9.225          1.8            0
      -9.225         1.95            0
      -9.225          2.1            0
      -9.225         2.25            0
      -9.225          2.4            0
      -9.225         2.55            0
      -9.225          2.7            0
      -9.225         2.85            0
      -9.225            3            0
      -9.225         3.15            0
      -9.225          3.3            0
      -9.225         3.45            0
      -9.225          3.6            0
      -9.225         3.75            0
      -9.225          3.9            0
      -9.225         4.05            0
      -9.225          4.2            0
      -9.225         4.35            0
      -9.225          4.5            0
      -9.225         4.65            0
      -9.225          4.8            0
      -9.225         4.95            0
      -9.225          5.1            0
      -9.225         5.25            0
      -9.225          5.4            0
      -9.225         5.55            0
      -9.225          5.7            0
      -9.225         5.85            0
      -9.225            6            0
      -9.225         6.15            0
      -9.225          6.3            0
      -9.225         6.45            0
      -9.225          6.6            0
      -9.225         6.75            0
      -9.225          6.9            0
      -9.225         7.05            0
      -9.225          7.2            0
      -9.225         7.35            0

      -9.075         -7.5            0
      -9.075        -7.35            0
      -9.075         -7.2            0
      -9.075        -7.05            0
      -9.075         -6.9            0
      -9.075        -6.75            0
      -9.075         -6.6            0
      -9.075        -6.45            0
      -9.075         -6.3            0
      -9.075        -6.15            0
      -9.075           -6            0
      -9.075        -5.85            0
      -9.075         -5.7            0
      -9.075        -5.55            0
      -9.075         -5.4            0
      -9.075        -5.25            0
      -9.075         -5.1            0
      -9.075        -4.95            0
      -9.075         -4.8            0
      -9.075        -4.65            0
      -9.075         -4.5            0
      -9.075        -4.35            0
      -9.075         -4.2            0
      -9.075        -4.05            0
      -9.075         -3.9            0
      -9.075        -3.75            0
      -9.075         -3.6            0
      -9.075        -3.45            0
      -9.075         -3.3            0
      -9.075        -3.15            0
      -9.075           -3            0
      -9.075        -2.85            0
      -9.075         -2.7            0
      -9.075        -2.55            0
      -9.075         -2.4            0
      -9.075        -2.25            0
      -9.075         -2.1            0
      -9.075        -1.95            0
      -9.075         -1.8            0
      -9.075        -1.65            0
      -9.075         -1.5            0
      -9.075        -1.35            0
      -9.075         -1.2            0
      -9.075        -1.05            0
      -9.075         -0.9            0
      -9.075        -0.75            0
      -9.075         -0.6            0
      -9.075        -0.45            0
      -9.075         -0.3            0
      -9.075        -0.15            0
      -9.075 -1.78814e-07            0
      -9.075         0.15            0
      -9.075          0.3            0
      -9.075         0.45            0
      -9.075          0.6            0
      -9.075         0.75            0
      -9.075          0.9            0
      -9.075         1.05            0
      -9.075          1.2            0
      -9.075         1.35            0
      -9.075          1.5            0
      -9.075         1.65            0
      -9.075          1.8            0
      -9.075         1.95            0
      -9.075          2.1            0
      -9.075         2.25            0
      -9.075          2.4            0
      -9.075         2.55            0
      -9.075          2.7            0
      -9.075         2.85            0
      -9.075            3            0
      -9.075         3.15            0
      -9.075          3.3            0
      -9.075         3.45            0
      -9.075          3.6            0
      -9.075         3.75            0
      -9.075          3.9            0
      -9.075         4.05            0
      -9.075          4.2            0
      -9.075         4.35            0
      -9.075          4.5            0
      -9.075         4.65            0
      -9.075          4.8            0
      -9.075         4.95            0
      -9.075          5.1            0
      -9.075         5.25            0
      -9.075          5.4            0
      -9.075         5.55            0
      -9.075          5.7            0
      -9.075         5.85            0
      -9.075            6            0
      -9.075         6.15            0
      -9.075          6.3            0
      -9.075         6.45            0
      -9.075          6.6            0
      -9.075         6.75            0
      -9.075          6.9            0
      -9.075         7.05            0
      -9.075          7.2            0
      -9.075         7.35            0

      -8.925         -7.5            0
      -8.925        -7.35            0
      -8.925         -7.2            0
      -8.925        -7.05            0
      -8.925         -6.9            0
      -8.925        -6.75            0
      -8.925         -6.6            0
      -8.925        -6.45            0
      -8.925         -6.3            0
      -8.925        -6.15            0
      -8.925           -6            0
      -8.925        -5.85            0
      -8.925         -5.7            0
      -8.925        -5.55            0
      -8.925         -5.4            0
      -8.925        -5.25            0
      -8.925         -5.1            0
      -8.925        -4.95            0
      -8.925         -4.8            0
      -8.925        -4.65            0
      -8.925         -4.5            0
      -8.925        -4.35            0
      -8.925         -4.2            0
      -8.925        -4.05            0
      -8.925         -3.9            0
      -8.925        -3.75            0
      -8.925         -3.6            0
      -8.925        -3.45            0
      -8.925         -3.3            0
      -8.925        -3.15            0
      -8.925           -3            0
      -8.925        -2.85            0
      -8.925         -2.7            0
      -8.925        -2.55            0
      -8.925         -2.4            0
      -8.925        -2.25            0
      -8.925         -2.1            0
      -8.925        -1.95            0
      -8.925         -1.8            0
      -8.925        -1.65            0
      -8.925         -1.5            0
      -8.925        -1.35            0
      -8.925         -1.2            0
      -8.925        -1.05            0
      -8.925         -0.9            0
      -8.925        -0.75            0
      -8.925         -0.6            0
      -8.925        -0.45            0
      -8.925         -0.3            0
      -8.925        -0.15            0
      -8.925 -1.78814e-07            0
      -8.925         0.15            0
      -8.925          0.3            0
      -8.925         0.45            0
      -8.925          0.6            0
      -8.925         0.75            0
      -8.925          0.9            0
      -8.925         1.05            0
      -8.925          1.2            0
      -8.925         1.35            0
      -8.925          1.5            0
      -8.925         1.65            0
      -8.925          1.8            0
      -8.925         1.95            0
      -8.925          2.1            0
      -8.925         2.25            0
      -8.925          2.4            0
      -8.925         2.55            0
      -8.925          2.7            0
      -8.925         2.85            0
      -8.925            3            0
      -8.925         3.15            0
      -8.925          3.3            0
      -8.925         3.45            0
      -8.925          3.6            0
      -8.925         3.75            0
      -8.925          3.9            0
      -8.925         4.05            0
      -8.925          4.2            0
      -8.925         4.35            0
      -8.925          4.5            0
      -8.925         4.65            0
      -8.925          4.8            0
      -8.925         4.95            0
      -8.925          5.1            0
      -8.925         5.25            0
      -8.925          5.4            0
      -8.925         5.55            0
      -8.925          5.7            0
      -8.925         5.85            0
      -8.925            6            0
      -8.925         6.15            0
      -8.925          6.3            0
      -8.925         6.45            0
      -8.925          6.6            0
      -8.925         6.75            0
      -8.925          6.9            0
      -8.925         7.05            0
      -8.925          7.2            0
      -8.925         7.35            0

      -8.775         -7.5            0
      -8.775        -7.35            0
      -8.775         -7.2            0
      -8.775        -7.05            0
      -8.775         -6.9            0
      -8.775        -6.75            0
      -8.775         -6.6            0
      -8.775        -6.45            0
      -8.775         -6.3            0
      -8.775        -6.15            0
      -8.775           -6            0
      -8.775        -5.85            0
      -8.775         -5.7            0
      -8.775        -5.55            0
      -8.775         -5.4            0
      -8.775        -5.25            0
      -8.775         -5.1            0
      -8.775        -4.95            0
      -8.775         -4.8            0
      -8.775        -4.65            0
      -8.775         -4.5            0
      -8.775        -4.35            0
      -8.775         -4.2            0
      -8.775        -4.05            0
      -8.775         -3.9            0
      -8.775        -3.75            0
      -8.775         -3.6            0
      -8.775        -3.45            0
      -8.775         -3.3            0
      -8.775        -3.15            0
      -8.775           -3            0
      -8.775        -2.85            0
      -8.775         -2.7            0
      -8.775        -2.55            0
      -8.775         -2.4            0
      -8.775        -2.25            0
      -8.775         -2.1            0
      -8.775        -1.95            0
      -8.775         -1.8            0
      -8.775        -1.65            0
      -8.775         -1.5            0
      -8.775        -1.35            0
      -8.775         -1.2            0
      -8.775        -1.05            0
      -8.775         -0.9            0
      -8.775        -0.75            0
      -8.775         -0.6            0
      -8.775        -0.45            0
      -8.775         -0.3            0
      -8.775        -0.15            0
      -8.775 -1.78814e-07            0
      -8.775         0.15            0
      -8.775          0.3            0
      -8.775         0.45            0
      -8.775          0.6            0
      -8.775         0.75            0
      -8.775          0.9            0
      -8.775         1.05            0
      -8.775          1.2            0
      -8.775         1.35            0
      -8.775          1.5            0
      -8.775         1.65            0
      -8.775          1.8            0
      -8.775         1.95            0
      -8.775          2.1            0
      -8.775         2.25            0
      -8.775          2.4            0
      -8.775         2.55            0
      -8.775          2.7            0
      -8.775         2.85            0
      -8.775            3            0
      -8.775         3.15            0
      -8.775          3.3            0
      -8.775         3.45            0
      -8.775          3.6            0
      -8.775         3.75            0
      -8.775          3.9            0
      -8.775         4.05            0
      -8.775          4.2            0
      -8.775         4.35            0
      -8.775          4.5            0
      -8.775         4.65            0
      -8.775          4.8            0
      -8.775         4.95            0
      -8.775          5.1            0
      -8.775         5.25            0
      -8.775          5.4            0
      -8.775         5.55            0
      -8.775          5.7            0
      -8.775         5.85            0
      -8.775            6            0
      -8.775         6.15            0
      -8.775          6.3            0
      -8.775         6.45            0
      -8.775          6.6            0
      -8.775         6.75            0
      -8.775          6.9            0
      -8.775         7.05            0
      -8.775          7.2            0
      -8.775         7.35            0

      -8.625         -7.5            0
      -8.625        -7.35            0
      -8.625         -7.2            0
      -8.625        -7.05            0
      -8.625         -6.9            0
      -8.625        -6.75            0
      -8.625         -6.6            0
      -8.625        -6.45            0
      -8.625         -6.3            0
      -8.625        -6.15            0
      -8.625           -6            0
      -8.625        -5.85            0
      -8.625         -5.7            0
      -8.625        -5.55            0
      -8.625         -5.4            0
      -8.625        -5.25            0
      -8.625         -5.1            0
      -8.625        -4.95            0
      -8.625         -4.8            0
      -8.625        -4.65            0
      -8.625         -4.5            0
      -8.625        -4.35            0
      -8.625         -4.2            0
      -8.625        -4.05            0
      -8.625         -3.9            0
      -8.625        -3.75            0
      -8.625         -3.6            0
      -8.625        -3.45            0
      -8.625         -3.3            0
      -8.625        -3.15            0
      -8.625           -3            0
      -8.625        -2.85            0
      -8.625         -2.7            0
      -8.625        -2.55            0
      -8.625         -2.4            0
      -8.625        -2.25            0
      -8.625         -2.1            0
      -8.625        -1.95            0
      -8.625         -1.8            0
      -8.625        -1.65            0
      -8.625         -1.5            0
      -8.625        -1.35            0
      -8.625         -1.2            0
      -8.625        -1.05            0
      -8.625         -0.9            0
      -8.625        -0.75            0
      -8.625         -0.6            0
      -8.625        -0.45            0
      -8.625         -0.3            0
      -8.625        -0.15            0
      -8.625 -1.78814e-07            0
      -8.625         0.15            0
      -8.625          0.3            0
      -8.625         0.45            0
      -8.625          0.6            0
      -8.625         0.75            0
      -8.625          0.9            0
      -8.625         1.05            0
      -8.625          1.2            0
      -8.625         1.35            0
      -8.625          1.5            0
      -8.625         1.65            0
      -8.625          1.8            0
      -8.625         1.95            0
      -8.625          2.1            0
      -8.625         2.25            0
      -8.625          2.4            0
      -8.625         2.55            0
      -8.625          2.7            0
      -8.625         2.85            0
      -8.625            3            0
      -8.625         3.15            0
      -8.625          3.3            0
      -8.625         3.45            0
      -8.625          3.6            0
      -8.625         3.75            0
      -8.625          3.9            0
      -8.625         4.05            0
      -8.625          4.2            0
      -8.625         4.35            0
      -8.625          4.5            0
      -8.625         4.65            0
      -8.625          4.8            0
      -8.625         4.95            0
      -8.625          5.1            0
      -8.625         5.25            0
      -8.625          5.4            0
      -8.625         5.55            0
      -8.625          5.7            0
      -8.625         5.85            0
      -8.625            6            0
      -8.625         6.15            0
      -8.625          6.3            0
      -8.625         6.45            0
      -8.625          6.6            0
      -8.625         6.75            0
      -8.625          6.9            0
      -8.625         7.05            0
      -8.625          7.2            0
      -8.625         7.35            0

      -8.475         -7.5            0
      -8.475        -7.35            0
      -8.475         -7.2            0
      -8.475        -7.05            0
      -8.475         -6.9            0
      -8.475        -6.75            0
      -8.475         -6.6            0
      -8.475        -6.45            0
      -8.475         -6.3            0
      -8.475        -6.15            0
      -8.475           -6            0
      -8.475        -5.85            0
      -8.475         -5.7            0
      -8.475        -5.55            0
      -8.475         -5.4            0
      -8.475        -5.25            0
      -8.475         -5.1            0
      -8.475        -4.95            0
      -8.475         -4.8            0
      -8.475        -4.65            0
      -8.475         -4.5            0
      -8.475        -4.35            0
      -8.475         -4.2            0
      -8.475        -4.05            0
      -8.475         -3.9            0
      -8.475        -3.75            0
      -8.475         -3.6            0
      -8.475        -3.45            0
      -8.475         -3.3            0
      -8.475        -3.15            0
      -8.475           -3            0
      -8.475        -2.85            0
      -8.475         -2.7            0
      -8.475        -2.55            0
      -8.475         -2.4            0
      -8.475        -2.25            0
      -8.475         -2.1            0
      -8.475        -1.95            0
      -8.475         -1.8            0
      -8.475        -1.65            0
      -8.475         -1.5            0
      -8.475        -1.35            0
      -8.475         -1.2            0
      -8.475        -1.05            0
      -8.475         -0.9            0
      -8.475        -0.75            0
      -8.475         -0.6            0
      -8.475        -0.45            0
      -8.475         -0.3            0
      -8.475        -0.15            0
      -8.475 -1.78814e-07            0
      -8.475         0.15            0
      -8.475          0.3            0
      -8.475         0.45            0
      -8.475          0.6            0
      -8.475         0.75            0
      -8.475          0.9            0
      -8.475         1.05            0
      -8.475          1.2            0
      -8.475         1.35            0
      -8.475          1.5            0
      -8.475         1.65            0
      -8.475          1.8            0
      -8.475         1.95            0
      -8.475          2.1            0
      -8.475         2.25            0
      -8.475          2.4            0
      -8.475         2.55            0
      -8.475          2.7            0
      -8.475         2.85            0
      -8.475            3            0
      -8.475         3.15            0
      -8.475          3.3            0
      -8.475         3.45            0
      -8.475          3.6            0
      -8.475         3.75            0
      -8.475          3.9            0
      -8.475         4.05            0
      -8.475          4.2            0
      -8.475         4.35            0
      -8.475          4.5            0
      -8.475         4.65            0
      -8.475          4.8            0
      -8.475         4.95            0
      -8.475          5.1            0
      -8.475         5.25            0
      -8.475          5.4            0
      -8.475         5.55            0
      -8.475          5.7            0
      -8.475         5.85            0
      -8.475            6            0
      -8.475         6.15            0
      -8.475          6.3            0
      -8.475         6.45            0
      -8.475          6.6            0
      -8.475         6.75            0
      -8.475          6.9            0
      -8.475         7.05            0
      -8.475          7.2            0
      -8.475         7.35            0

      -8.325         -7.5            0
      -8.325        -7.35            0
      -8.325         -7.2            0
      -8.325        -7.05            0
      -8.325         -6.9            0
      -8.325        -6.75            0
      -8.325         -6.6            0
      -8.325        -6.45            0
      -8.325         -6.3            0
      -8.325        -6.15            0
      -8.325           -6            0
      -8.325        -5.85            0
      -8.325         -5.7            0
      -8.325        -5.55            0
      -8.325         -5.4            0
      -8.325        -5.25            0
      -8.325         -5.1            0
      -8.325        -4.95            0
      -8.325         -4.8            0
      -8.325        -4.65            0
      -8.325         -4.5            0
      -8.325        -4.35            0
      -8.325         -4.2            0
      -8.325        -4.05            0
      -8.325         -3.9            0
      -8.325        -3.75            0
      -8.325         -3.6            0
      -8.325        -3.45            0
      -8.325         -3.3            0
      -8.325        -3.15            0
      -8.325           -3            0
      -8.325        -2.85            0
      -8.325         -2.7            0
      -8.325        -2.55            0
      -8.325         -2.4            0
      -8.325        -2.25            0
      -8.325         -2.1            0
      -8.325        -1.95            0
      -8.325         -1.8            0
      -8.325        -1.65            0
      -8.325         -1.5            0
      -8.325        -1.35            0
      -8.325         -1.2            0
      -8.325        -1.05            0
      -8.325         -0.9            0
      -8.325        -0.75            0
      -8.325         -0.6            0
      -8.325        -0.45            0
      -8.325         -0.3            0
      -8.325        -0.15            0
      -8.325 -1.78814e-07            0
      -8.325         0.15            0
      -8.325          0.3            0
      -8.325         0.45            0
      -8.325          0.6            0
      -8.325         0.75            0
      -8.325          0.9            0
      -8.325         1.05            0
      -8.325          1.2            0
      -8.325         1.35            0
      -8.325          1.5            0
      -8.325         1.65            0
      -8.325          1.8            0
      -8.325         1.95            0
      -8.325          2.1            0
      -8.325         2.25            0
      -8.325          2.4            0
      -8.325         2.55            0
      -8.325          2.7            0
      -8.325         2.85            0
      -8.325            3            0
      -8.325         3.15            0
      -8.325          3.3            0
      -8.325         3.45            0
      -8.325          3.6            0
      -8.325         3.75            0
      -8.325          3.9            0
      -8.325         4.05            0
      -8.325          4.2            0
      -8.325         4.35            0
      -8.325          4.5            0
      -8.325         4.65            0
      -8.325          4.8            0
      -8.325         4.95            0
      -8.325          5.1            0
      -8.325         5.25            0
      -8.325          5.4            0
      -8.325         5.55            0
      -8.325          5.7            0
      -8.325         5.85            0
      -8.325            6            0
      -8.325         6.15            0
      -8.325          6.3            0
      -8.325         6.45            0
      -8.325          6.6            0
      -8.325         6.75            0
      -8.325          6.9            0
      -8.325         7.05            0
      -8.325          7.2            0
      -8.325         7.35            0

      -8.175         -7.5            0
      -8.175        -7.35            0
      -8.175         -7.2            0
      -8.175        -7.05            0
      -8.175         -6.9            0
      -8.175        -6.75            0
      -8.175         -6.6            0
      -8.175        -6.45            0
      -8.175         -6.3            0
      -8.175        -6.15            0
      -8.175           -6            0
      -8.175        -5.85            0
      -8.175         -5.7            0
      -8.175        -5.55            0
      -8.175         -5.4            0
      -8.175        -5.25            0
      -8.175         -5.1            0
      -8.175        -4.95            0
      -8.175         -4.8            0
      -8.175        -4.65            0
      -8.175         -4.5            0
      -8.175        -4.35            0
      -8.175         -4.2            0
      -8.175        -4.05            0
      -8.175         -3.9            0
      -8.175        -3.75            0
      -8.175         -3.6            0
      -8.175        -3.45            0
      -8.175         -3.3            0
      -8.175        -3.15            0
      -8.175           -3            0
      -8.175        -2.85            0
      -8.175         -2.7            0
      -8.175        -2.55            0
      -8.175         -2.4            0
      -8.175        -2.25            0
      -8.175         -2.1            0
      -8.175        -1.95            0
      -8.175         -1.8            0
      -8.175        -1.65            0
      -8.175         -1.5            0
      -8.175        -1.35            0
      -8.175         -1.2            0
      -8.175        -1.05            0
      -8.175         -0.9            0
      -8.175        -0.75            0
      -8.175         -0.6            0
      -8.175        -0.45            0
      -8.175         -0.3            0
      -8.175        -0.15            0
      -8.175 -1.78814e-07            0
      -8.175         0.15            0
      -8.175          0.3            0
      -8.175         0.45            0
      -8.175          0.6            0
      -8.175         0.75            0
      -8.175          0.9            0
      -8.175         1.05            0
      -8.175          1.2            0
      -8.175         1.35            0
      -8.175          1.5            0
      -8.175         1.65            0
      -8.175          1.8            0
      -8.175         1.95            0
      -8.175          2.1            0
      -8.175         2.25            0
      -8.175          2.4            0
      -8.175         2.55            0
      -8.175          2.7            0
      -8.175         2.85            0
      -8.175            3            0
      -8.175         3.15            0
      -8.175          3.3            0
      -8.175         3.45            0
      -8.175          3.6            0
      -8.175         3.75            0
      -8.175          3.9            0
      -8.175         4.05            0
      -8.175          4.2            0
      -8.175         4.35            0
      -8.175          4.5            0
      -8.175         4.65            0
      -8.175          4.8            0
      -8.175         4.95            0
      -8.175          5.1            0
      -8.175         5.25            0
      -8.175          5.4            0
      -8.175         5.55            0
      -8.175          5.7            0
      -8.175         5.85            0
      -8.175            6            0
      -8.175         6.15            0
      -8.175          6.3            0
      -8.175         6.45            0
      -8.175          6.6            0
      -8.175         6.75            0
      -8.175          6.9            0
      -8.175         7.05            0
      -8.175          7.2            0
      -8.175         7.35            0

      -8.025         -7.5            0
      -8.025        -7.35            0
      -8.025         -7.2            0
      -8.025        -7.05            0
      -8.025         -6.9            0
      -8.025        -6.75            0
      -8.025         -6.6            0
      -8.025        -6.45            0
      -8.025         -6.3            0
      -8.025        -6.15            0
      -8.025           -6            0
      -8.025        -5.85            0
      -8.025         -5.7            0
      -8.025        -5.55            0
      -8.025         -5.4            0
      -8.025        -5.25            0
      -8.025         -5.1            0
      -8.025        -4.95            0
      -8.025         -4.8            0
      -8.025        -4.65            0
      -8.025         -4.5            0
      -8.025        -4.35            0
      -8.025         -4.2            0
      -8.025        -4.05            0
      -8.025         -3.9            0
      -8.025        -3.75            0
      -8.025         -3.6            0
      -8.025        -3.45            0
      -8.025         -3.3            0
      -8.025        -3.15            0
      -8.025           -3            0
      -8.025        -2.85            0
      -8.025         -2.7            0
      -8.025        -2.55            0
      -8.025         -2.4            0
      -8.025        -2.25            0
      -8.025         -2.1            0
      -8.025        -1.95            0
      -8.025         -1.8            0
      -8.025        -1.65            0
      -8.025         -1.5            0
      -8.025        -1.35            0
      -8.025         -1.2            0
      -8.025        -1.05            0
      -8.025         -0.9            0
      -8.025        -0.75            0
      -8.025         -0.6            0
      -8.025        -0.45            0
      -8.025         -0.3            0
      -8.025        -0.15            0
      -8.025 -1.78814e-07            0
      -8.025         0.15            0
      -8.025          0.3            0
      -8.025         0.45            0
      -8.025          0.6            0
      -8.025         0.75            0
      -8.025          0.9            0
      -8.025         1.05            0
      -8.025          1.2            0
      -8.025         1.35            0
      -8.025          1.5            0
      -8.025         1.65            0
      -8.025          1.8            0
      -8.025         1.95            0
      -8.025          2.1            0
      -8.025         2.25            0
      -8.025          2.4            0
      -8.025         2.55            0
      -8.025          2.7            0
      -8.025         2.85            0
      -8.025            3            0
      -8.025         3.15            0
      -8.025          3.3            0
      -8.025         3.45            0
      -8.025          3.6            0
      -8.025         3.75            0
      -8.025          3.9            0
      -8.025         4.05            0
      -8.025          4.2            0
      -8.025         4.35            0
      -8.025          4.5            0
      -8.025         4.65            0
      -8.025          4.8            0
      -8.025         4.95            0
      -8.025          5.1            0
      -8.025         5.25            0
      -8.025          5.4            0
      -8.025         5.55            0
      -8.025          5.7            0
      -8.025         5.85            0
      -8.025            6            0
      -8.025         6.15            0
      -8.025          6.3            0
      -8.025         6.45            0
      -8.025          6.6            0
      -8.025         6.75            0
      -8.025          6.9            0
      -8.025         7.05            0
      -8.025          7.2            0
      -8.025         7.35            0

      -7.875         -7.5            0
      -7.875        -7.35            0
      -7.875         -7.2            0
      -7.875        -7.05            0
      -7.875         -6.9            0
      -7.875        -6.75            0
      -7.875         -6.6            0
      -7.875        -6.45            0
      -7.875         -6.3            0
      -7.875        -6.15            0
      -7.875           -6            0
      -7.875        -5.85            0
      -7.875         -5.7            0
      -7.875        -5.55            0
      -7.875         -5.4            0
      -7.875        -5.25            0
      -7.875         -5.1            0
      -7.875        -4.95            0
      -7.875         -4.8            0
      -7.875        -4.65            0
      -7.875         -4.5            0
      -7.875        -4.35            0
      -7.875         -4.2            0
      -7.875        -4.05            0
      -7.875         -3.9            0
      -7.875        -3.75            0
      -7.875         -3.6            0
      -7.875        -3.45            0
      -7.875         -3.3            0
      -7.875        -3.15            0
      -7.875           -3            0
      -7.875        -2.85            0
      -7.875         -2.7            0
      -7.875        -2.55            0
      -7.875         -2.4            0
      -7.875        -2.25            0
      -7.875         -2.1            0
      -7.875        -1.95            0
      -7.875         -1.8            0
      -7.875        -1.65            0
      -7.875         -1.5            0
      -7.875        -1.35            0
      -7.875         -1.2            0
      -7.875        -1.05            0
      -7.875         -0.9            0
      -7.875        -0.75            0
      -7.875         -0.6            0
      -7.875        -0.45            0
      -7.875         -0.3            0
      -7.875        -0.15            0
      -7.875 -1.78814e-07            0
      -7.875         0.15            0
      -7.875          0.3            0
      -7.875         0.45            0
      -7.875          0.6            0
      -7.875         0.75            0
      -7.875          0.9            0
      -7.875         1.05            0
      -7.875          1.2            0
      -7.875         1.35            0
      -7.875          1.5            0
      -7.875         1.65            0
      -7.875          1.8            0
      -7.875         1.95            0
      -7.875          2.1            0
      -7.875         2.25            0
      -7.875          2.4            0
      -7.875         2.55            0
      -7.875          2.7            0
      -7.875         2.85            0
      -7.875            3            0
      -7.875         3.15            0
      -7.875          3.3            0
      -7.875         3.45            0
      -7.875          3.6            0
      -7.875         3.75            0
      -7.875          3.9            0
      -7.875         4.05            0
      -7.875          4.2            0
      -7.875         4.35            0
      -7.875          4.5            0
      -7.875         4.65            0
      -7.875          4.8            0
      -7.875         4.95            0
      -7.875          5.1            0
      -7.875         5.25            0
      -7.875          5.4            0
      -7.875         5.55            0
      -7.875          5.7            0
      -7.875         5.85            0
      -7.875            6            0
      -7.875         6.15            0
      -7.875          6.3            0
      -7.875         6.45            0
      -7.875          6.6            0
      -7.875         6.75            0
      -7.875          6.9            0
      -7.875         7.05            0
      -7.875          7.2            0
      -7.875         7.35            0

      -7.725         -7.5            0
      -7.725        -7.35            0
      -7.725         -7.2            0
      -7.725        -7.05            0
      -7.725         -6.9            0
      -7.725        -6.75            0
      -7.725         -6.6            0
      -7.725        -6.45            0
      -7.725         -6.3            0
      -7.725        -6.15            0
      -7.725           -6            0
      -7.725        -5.85            0
      -7.725         -5.7            0
      -7.725        -5.55            0
      -7.725         -5.4            0
      -7.725        -5.25            0
      -7.725         -5.1            0
      -7.725        -4.95            0
      -7.725         -4.8            0
      -7.725        -4.65            0
      -7.725         -4.5            0
      -7.725        -4.35            0
      -7.725         -4.2            0
      -7.725        -4.05            0
      -7.725         -3.9            0
      -7.725        -3.75            0
      -7.725         -3.6            0
      -7.725        -3.45            0
      -7.725         -3.3            0
      -7.725        -3.15            0
      -7.725           -3            0
      -7.725        -2.85            0
      -7.725         -2.7            0
      -7.725        -2.55            0
      -7.725         -2.4            0
      -7.725        -2.25            0
      -7.725         -2.1            0
      -7.725        -1.95            0
      -7.725         -1.8            0
      -7.725        -1.65            0
      -7.725         -1.5            0
      -7.725        -1.35            0
      -7.725         -1.2            0
      -7.725        -1.05            0
      -7.725         -0.9            0
      -7.725        -0.75            0
      -7.725         -0.6            0
      -7.725        -0.45            0
      -7.725         -0.3            0
      -7.725        -0.15            0
      -7.725 -1.78814e-07            0
      -7.725         0.15            0
      -7.725          0.3            0
      -7.725         0.45            0
      -7.725          0.6            0
      -7.725         0.75            0
      -7.725          0.9            0
      -7.725         1.05            0
      -7.725          1.2            0
      -7.725         1.35            0
      -7.725          1.5            0
      -7.725         1.65            0
      -7.725          1.8            0
      -7.725         1.95            0
      -7.725          2.1            0
      -7.725         2.25            0
      -7.725          2.4            0
      -7.725         2.55            0
      -7.725          2.7            0
      -7.725         2.85            0
      -7.725            3            0
      -7.725         3.15            0
      -7.725          3.3            0
      -7.725         3.45            0
      -7.725          3.6            0
      -7.725         3.75            0
      -7.725          3.9            0
      -7.725         4.05            0
      -7.725          4.2            0
      -7.725         4.35            0
      -7.725          4.5            0
      -7.725         4.65            0
      -7.725          4.8            0
      -7.725         4.95            0
      -7.725          5.1            0
      -7.725         5.25            0
      -7.725          5.4            0
      -7.725         5.55            0
      -7.725          5.7            0
      -7.725         5.85            0
      -7.725            6            0
      -7.725         6.15            0
      -7.725          6.3            0
      -7.725         6.45            0
      -7.725          6.6            0
      -7.725         6.75            0
      -7.725          6.9            0
      -7.725         7.05            0
      -7.725          7.2            0
      -7.725         7.35            0

      -7.575         -7.5            0
      -7.575        -7.35            0
      -7.575         -7.2            0
      -7.575        -7.05            0
      -7.575         -6.9            0
      -7.575        -6.75            0
      -7.575         -6.6            0
      -7.575        -6.45            0
      -7.575         -6.3            0
      -7.575        -6.15            0
      -7.575           -6            0
      -7.575        -5.85            0
      -7.575         -5.7            0
      -7.575        -5.55            0
      -7.575         -5.4            0
      -7.575        -5.25            0
      -7.575         -5.1            0
      -7.575        -4.95            0
      -7.575         -4.8            0
      -7.575        -4.65            0
      -7.575         -4.5            0
      -7.575        -4.35            0
      -7.575         -4.2            0
      -7.575        -4.05            0
      -7.575         -3.9            0
      -7.575        -3.75            0
      -7.575         -3.6            0
      -7.575        -3.45            0
      -7.575         -3.3            0
      -7.575        -3.15            0
      -7.575           -3            0
      -7.575        -2.85            0
      -7.575         -2.7            0
      -7.575        -2.55            0
      -7.575         -2.4            0
      -7.575        -2.25            0
      -7.575         -2.1            0
      -7.575        -1.95            0
      -7.575         -1.8            0
      -7.575        -1.65            0
      -7.575         -1.5            0
      -7.575        -1.35            0
      -7.575         -1.2            0
      -7.575        -1.05            0
      -7.575         -0.9            0
      -7.575        -0.75            0
      -7.575         -0.6            0
      -7.575        -0.45            0
      -7.575         -0.3            0
      -7.575        -0.15            0
      -7.575 -1.78814e-07            0
      -7.575         0.15            0
      -7.575          0.3            0
      -7.575         0.45            0
      -7.575          0.6            0
      -7.575         0.75            0
      -7.575          0.9            0
      -7.575         1.05            0
      -7.575          1.2            0
      -7.575         1.35            0
      -7.575          1.5            0
      -7.575         1.65            0
      -7.575          1.8            0
      -7.575         1.95            0
      -7.575          2.1            0
      -7.575         2.25            0
      -7.575          2.4            0
      -7.575         2.55            0
      -7.575          2.7            0
      -7.575         2.85            0
      -7.575            3            0
      -7.575         3.15            0
      -7.575          3.3            0
      -7.575         3.45            0
      -7.575          3.6            0
      -7.575         3.75            0
      -7.575          3.9            0
      -7.575         4.05            0
      -7.575          4.2            0
      -7.575         4.35            0
      -7.575          4.5            0
      -7.575         4.65            0
      -7.575          4.8            0
      -7.575         4.95            0
      -7.575          5.1            0
      -7.575         5.25            0
      -7.575          5.4            0
      -7.575         5.55            0
      -7.575          5.7            0
      -7.575         5.85            0
      -7.575            6            0
      -7.575         6.15            0
      -7.575          6.3            0
      -7.575         6.45            0
      -7.575          6.6            0
      -7.575         6.75            0
      -7.575          6.9            0
      -7.575         7.05            0
      -7.575          7.2            0
      -7.575         7.35            0

      -7.425         -7.5            0
      -7.425        -7.35            0
      -7.425         -7.2            0
      -7.425        -7.05            0
      -7.425         -6.9            0
      -7.425        -6.75            0
      -7.425         -6.6            0
      -7.425        -6.45            0
      -7.425         -6.3            0
      -7.425        -6.15            0
      -7.425           -6            0
      -7.425        -5.85            0
      -7.425         -5.7            0
      -7.425        -5.55            0
      -7.425         -5.4            0
      -7.425        -5.25            0
      -7.425         -5.1            0
      -7.425        -4.95            0
      -7.425         -4.8            0
      -7.425        -4.65            0
      -7.425         -4.5            0
      -7.425        -4.35            0
      -7.425         -4.2            0
      -7.425        -4.05            0
      -7.425         -3.9            0
      -7.425        -3.75            0
      -7.425         -3.6            0
      -7.425        -3.45            0
      -7.425         -3.3            0
      -7.425        -3.15            0
      -7.425           -3            0
      -7.425        -2.85            0
      -7.425         -2.7            0
      -7.425        -2.55            0
      -7.425         -2.4            0
      -7.425        -2.25            0
      -7.425         -2.1            0
      -7.425        -1.95            0
      -7.425         -1.8            0
      -7.425        -1.65            0
      -7.425         -1.5            0
      -7.425        -1.35            0
      -7.425         -1.2            0
      -7.425        -1.05            0
      -7.425         -0.9            0
      -7.425        -0.75            0
      -7.425         -0.6            0
      -7.425        -0.45            0
      -7.425         -0.3            0
      -7.425        -0.15            0
      -7.425 -1.78814e-07            0
      -7.425         0.15            0
      -7.425          0.3            0
      -7.425         0.45            0
      -7.425          0.6            0
      -7.425         0.75            0
      -7.425          0.9            0
      -7.425         1.05            0
      -7.425          1.2            0
      -7.425         1.35            0
      -7.425          1.5            0
      -7.425         1.65            0
      -7.425          1.8            0
      -7.425         1.95            0
      -7.425          2.1            0
      -7.425         2.25            0
      -7.425          2.4            0
      -7.425         2.55            0
      -7.425          2.7            0
      -7.425         2.85            0
      -7.425            3            0
      -7.425         3.15            0
      -7.425          3.3            0
      -7.425         3.45            0
      -7.425          3.6            0
      -7.425         3.75            0
      -7.425          3.9            0
      -7.425         4.05            0
      -7.425          4.2            0
      -7.425         4.35            0
      -7.425          4.5            0
      -7.425         4.65            0
      -7.425          4.8            0
      -7.425         4.95            0
      -7.425          5.1            0
      -7.425         5.25            0
      -7.425          5.4            0
      -7.425         5.55            0
      -7.425          5.7            0
      -7.425         5.85            0
      -7.425            6            0
      -7.425         6.15            0
      -7.425          6.3            0
      -7.425         6.45            0
      -7.425          6.6            0
      -7.425         6.75            0
      -7.425          6.9            0
      -7.425         7.05            0
      -7.425          7.2            0
      -7.425         7.35            0

      -7.275         -7.5            0
      -7.275        -7.35            0
      -7.275         -7.2            0
      -7.275        -7.05            0
      -7.275         -6.9            0
      -7.275        -6.75            0
      -7.275         -6.6            0
      -7.275        -6.45            0
      -7.275         -6.3            0
      -7.275        -6.15            0
      -7.275           -6            0
      -7.275        -5.85            0
      -7.275         -5.7            0
      -7.275        -5.55            0
      -7.275         -5.4            0
      -7.275        -5.25            0
      -7.275         -5.1            0
      -7.275        -4.95            0
      -7.275         -4.8            0
      -7.275        -4.65            0
      -7.275         -4.5            0
      -7.275        -4.35            0
      -7.275         -4.2            0
      -7.275        -4.05            0
      -7.275         -3.9            0
      -7.275        -3.75            0
      -7.275         -3.6            0
      -7.275        -3.45            0
      -7.275         -3.3            0
      -7.275        -3.15            0
      -7.275           -3            0
      -7.275        -2.85            0
      -7.275         -2.7            0
      -7.275        -2.55            0
      -7.275         -2.4            0
      -7.275        -2.25            0
      -7.275         -2.1            0
      -7.275        -1.95            0
      -7.275         -1.8            0
      -7.275        -1.65            0
      -7.275         -1.5            0
      -7.275        -1.35            0
      -7.275         -1.2            0
      -7.275        -1.05            0
      -7.275         -0.9            0
      -7.275        -0.75            0
      -7.275         -0.6            0
      -7.275        -0.45            0
      -7.275         -0.3            0
      -7.275        -0.15            0
      -7.275 -1.78814e-07            0
      -7.275         0.15            0
      -7.275          0.3            0
      -7.275         0.45            0
      -7.275          0.6            0
      -7.275         0.75            0
      -7.275          0.9            0
      -7.275         1.05            0
      -7.275          1.2            0
      -7.275         1.35            0
      -7.275          1.5            0
      -7.275         1.65            0
      -7.275          1.8            0
      -7.275         1.95            0
      -7.275          2.1            0
      -7.275         2.25            0
      -7.275          2.4            0
      -7.275         2.55            0
      -7.275          2.7            0
      -7.275         2.85            0
      -7.275            3            0
      -7.275         3.15            0
      -7.275          3.3            0
      -7.275         3.45            0
      -7.275          3.6            0
      -7.275         3.75            0
      -7.275          3.9            0
      -7.275         4.05            0
      -7.275          4.2            0
      -7.275         4.35            0
      -7.275          4.5            0
      -7.275         4.65            0
      -7.275          4.8            0
      -7.275         4.95            0
      -7.275          5.1            0
      -7.275         5.25            0
      -7.275          5.4            0
      -7.275         5.55            0
      -7.275          5.7            0
      -7.275         5.85            0
      -7.275            6            0
      -7.275         6.15            0
      -7.275          6.3            0
      -7.275         6.45            0
      -7.275          6.6            0
      -7.275         6.75            0
      -7.275          6.9            0
      -7.275         7.05            0
      -7.275          7.2            0
      -7.275         7.35            0

      -7.125         -7.5            0
      -7.125        -7.35            0
      -7.125         -7.2            0
      -7.125        -7.05            0
      -7.125         -6.9            0
      -7.125        -6.75            0
      -7.125         -6.6            0
      -7.125        -6.45            0
      -7.125         -6.3            0
      -7.125        -6.15            0
      -7.125           -6            0
      -7.125        -5.85            0
      -7.125         -5.7            0
      -7.125        -5.55            0
      -7.125         -5.4            0
      -7.125        -5.25            0
      -7.125         -5.1            0
      -7.125        -4.95            0
      -7.125         -4.8            0
      -7.125        -4.65            0
      -7.125         -4.5            0
      -7.125        -4.35            0
      -7.125         -4.2            0
      -7.125        -4.05            0
      -7.125         -3.9            0
      -7.125        -3.75            0
      -7.125         -3.6            0
      -7.125        -3.45            0
      -7.125         -3.3            0
      -7.125        -3.15            0
      -7.125           -3            0
      -7.125        -2.85            0
      -7.125         -2.7            0
      -7.125        -2.55            0
      -7.125         -2.4            0
      -7.125        -2.25            0
      -7.125         -2.1            0
      -7.125        -1.95            0
      -7.125         -1.8            0
      -7.125        -1.65            0
      -7.125         -1.5            0
      -7.125        -1.35            0
      -7.125         -1.2            0
      -7.125        -1.05            0
      -7.125         -0.9            0
      -7.125        -0.75            0
      -7.125         -0.6            0
      -7.125        -0.45            0
      -7.125         -0.3            0
      -7.125        -0.15            0
      -7.125 -1.78814e-07            0
      -7.125         0.15            0
      -7.125          0.3            0
      -7.125         0.45            0
      -7.125          0.6            0
      -7.125         0.75            0
      -7.125          0.9            0
      -7.125         1.05            0
      -7.125          1.2            0
      -7.125         1.35            0
      -7.125          1.5            0
      -7.125         1.65            0
      -7.125          1.8            0
      -7.125         1.95            0
      -7.125          2.1            0
      -7.125         2.25            0
      -7.125          2.4            0
      -7.125         2.55            0
      -7.125          2.7            0
      -7.125         2.85            0
      -7.125            3            0
      -7.125         3.15            0
      -7.125          3.3            0
      -7.125         3.45            0
      -7.125          3.6            0
      -7.125         3.75            0
      -7.125          3.9            0
      -7.125         4.05            0
      -7.125          4.2            0
      -7.125         4.35            0
      -7.125          4.5            0
      -7.125         4.65            0
      -7.125          4.8            0
      -7.125         4.95            0
      -7.125          5.1            0
      -7.125         5.25            0
      -7.125          5.4            0
      -7.125         5.55            0
      -7.125          5.7            0
      -7.125         5.85            0
      -7.125            6            0
      -7.125         6.15            0
      -7.125          6.3            0
      -7.125         6.45            0
      -7.125          6.6            0
      -7.125         6.75            0
      -7.125          6.9            0
      -7.125         7.05            0
      -7.125          7.2            0
      -7.125         7.35            0

      -6.975         -7.5            0
      -6.975        -7.35            0
      -6.975         -7.2            0
      -6.975        -7.05            0
      -6.975         -6.9            0
      -6.975        -6.75            0
      -6.975         -6.6            0
      -6.975        -6.45            0
      -6.975         -6.3            0
      -6.975        -6.15            0
      -6.975           -6            0
      -6.975        -5.85            0
      -6.975         -5.7            0
      -6.975        -5.55            0
      -6.975         -5.4            0
      -6.975        -5.25            0
      -6.975         -5.1            0
      -6.975        -4.95            0
      -6.975         -4.8            0
      -6.975        -4.65            0
      -6.975         -4.5            0
      -6.975        -4.35            0
      -6.975         -4.2            0
      -6.975        -4.05            0
      -6.975         -3.9            0
      -6.975        -3.75            0
      -6.975         -3.6            0
      -6.975        -3.45            0
      -6.975         -3.3            0
      -6.975        -3.15            0
      -6.975           -3            0
      -6.975        -2.85            0
      -6.975         -2.7            0
      -6.975        -2.55            0
      -6.975         -2.4            0
      -6.975        -2.25            0
      -6.975         -2.1            0
      -6.975        -1.95            0
      -6.975         -1.8            0
      -6.975        -1.65            0
      -6.975         -1.5            0
      -6.975        -1.35            0
      -6.975         -1.2            0
      -6.975        -1.05            0
      -6.975         -0.9            0
      -6.975        -0.75            0
      -6.975         -0.6            0
      -6.975        -0.45            0
      -6.975         -0.3            0
      -6.975        -0.15            0
      -6.975 -1.78814e-07            0
      -6.975         0.15            0
      -6.975          0.3            0
      -6.975         0.45            0
      -6.975          0.6            0
      -6.975         0.75            0
      -6.975          0.9            0
      -6.975         1.05            0
      -6.975          1.2            0
      -6.975         1.35            0
      -6.975          1.5            0
      -6.975         1.65            0
      -6.975          1.8            0
      -6.975         1.95            0
      -6.975          2.1            0
      -6.975         2.25            0
      -6.975          2.4            0
      -6.975         2.55            0
      -6.975          2.7            0
      -6.975         2.85            0
      -6.975            3            0
      -6.975         3.15            0
      -6.975          3.3            0
      -6.975         3.45            0
      -6.975          3.6            0
      -6.975         3.75            0
      -6.975          3.9            0
      -6.975         4.05            0
      -6.975          4.2            0
      -6.975         4.35            0
      -6.975          4.5            0
      -6.975         4.65            0
      -6.975          4.8            0
      -6.975         4.95            0
      -6.975          5.1            0
      -6.975         5.25            0
      -6.975          5.4            0
      -6.975         5.55            0
      -6.975          5.7            0
      -6.975         5.85            0
      -6.975            6            0
      -6.975         6.15            0
      -6.975          6.3            0
      -6.975         6.45            0
      -6.975          6.6            0
      -6.975         6.75            0
      -6.975          6.9            0
      -6.975         7.05            0
      -6.975          7.2            0
      -6.975         7.35            0

      -6.825         -7.5            0
      -6.825        -7.35            0
      -6.825         -7.2            0
      -6.825        -7.05            0
      -6.825         -6.9            0
      -6.825        -6.75            0
      -6.825         -6.6            0
      -6.825        -6.45            0
      -6.825         -6.3            0
      -6.825        -6.15            0
      -6.825           -6            0
      -6.825        -5.85            0
      -6.825         -5.7            0
      -6.825        -5.55            0
      -6.825         -5.4            0
      -6.825        -5.25            0
      -6.825         -5.1            0
      -6.825        -4.95            0
      -6.825         -4.8            0
      -6.825        -4.65            0
      -6.825         -4.5            0
      -6.825        -4.35            0
      -6.825         -4.2            0
      -6.825        -4.05            0
      -6.825         -3.9            0
      -6.825        -3.75            0
      -6.825         -3.6            0
      -6.825        -3.45            0
      -6.825         -3.3            0
      -6.825        -3.15            0
      -6.825           -3            0
      -6.825        -2.85            0
      -6.825         -2.7            0
      -6.825        -2.55            0
      -6.825         -2.4            0
      -6.825        -2.25            0
      -6.825         -2.1            0
      -6.825        -1.95            0
      -6.825         -1.8            0
      -6.825        -1.65            0
      -6.825         -1.5            0
      -6.825        -1.35            0
      -6.825         -1.2            0
      -6.825        -1.05            0
      -6.825         -0.9            0
      -6.825        -0.75            0
      -6.825         -0.6            0
      -6.825        -0.45            0
      -6.825         -0.3            0
      -6.825        -0.15            0
      -6.825 -1.78814e-07            0
      -6.825         0.15            0
      -6.825          0.3            0
      -6.825         0.45            0
      -6.825          0.6            0
      -6.825         0.75            0
      -6.825          0.9            0
      -6.825         1.05            0
      -6.825          1.2            0
      -6.825         1.35            0
      -6.825          1.5            0
      -6.825         1.65            0
      -6.825          1.8            0
      -6.825         1.95            0
      -6.825          2.1            0
      -6.825         2.25            0
      -6.825          2.4            0
      -6.825         2.55            0
      -6.825          2.7            0
      -6.825         2.85            0
      -6.825            3            0
      -6.825         3.15            0
      -6.825          3.3            0
      -6.825         3.45            0
      -6.825          3.6            0
      -6.825         3.75            0
      -6.825          3.9            0
      -6.825         4.05            0
      -6.825          4.2            0
      -6.825         4.35            0
      -6.825          4.5            0
      -6.825         4.65            0
      -6.825          4.8            0
      -6.825         4.95            0
      -6.825          5.1            0
      -6.825         5.25            0
      -6.825          5.4            0
      -6.825         5.55            0
      -6.825          5.7            0
      -6.825         5.85            0
      -6.825            6            0
      -6.825         6.15            0
      -6.825          6.3            0
      -6.825         6.45            0
      -6.825          6.6            0
      -6.825         6.75            0
      -6.825          6.9            0
      -6.825         7.05            0
      -6.825          7.2            0
      -6.825         7.35            0

      -6.675         -7.5            0
      -6.675        -7.35            0
      -6.675         -7.2            0
      -6.675        -7.05            0
      -6.675         -6.9            0
      -6.675        -6.75            0
      -6.675         -6.6            0
      -6.675        -6.45            0
      -6.675         -6.3            0
      -6.675        -6.15            0
      -6.675           -6            0
      -6.675        -5.85            0
      -6.675         -5.7            0
      -6.675        -5.55            0
      -6.675         -5.4            0
      -6.675        -5.25            0
      -6.675         -5.1            0
      -6.675        -4.95            0
      -6.675         -4.8            0
      -6.675        -4.65            0
      -6.675         -4.5            0
      -6.675        -4.35            0
      -6.675         -4.2            0
      -6.675        -4.05            0
      -6.675         -3.9            0
      -6.675        -3.75            0
      -6.675         -3.6            0
      -6.675        -3.45            0
      -6.675         -3.3            0
      -6.675        -3.15            0
      -6.675           -3            0
      -6.675        -2.85            0
      -6.675         -2.7            0
      -6.675        -2.55            0
      -6.675         -2.4            0
      -6.675        -2.25            0
      -6.675         -2.1            0
      -6.675        -1.95            0
      -6.675         -1.8            0
      -6.675        -1.65            0
      -6.675         -1.5            0
      -6.675        -1.35            0
      -6.675         -1.2            0
      -6.675        -1.05            0
      -6.675         -0.9            0
      -6.675        -0.75            0
      -6.675         -0.6            0
      -6.675        -0.45            0
      -6.675         -0.3            0
      -6.675        -0.15            0
      -6.675 -1.78814e-07            0
      -6.675         0.15            0
      -6.675          0.3            0
      -6.675         0.45            0
      -6.675          0.6            0
      -6.675         0.75            0
      -6.675          0.9            0
      -6.675         1.05            0
      -6.675          1.2            0
      -6.675         1.35            0
      -6.675          1.5            0
      -6.675         1.65            0
      -6.675          1.8            0
      -6.675         1.95            0
      -6.675          2.1            0
      -6.675         2.25            0
      -6.675          2.4            0
      -6.675         2.55            0
      -6.675          2.7            0
      -6.675         2.85            0
      -6.675            3            0
      -6.675         3.15            0
      -6.675          3.3            0
      -6.675         3.45            0
      -6.675          3.6            0
      -6.675         3.75            0
      -6.675          3.9            0
      -6.675         4.05            0
      -6.675          4.2            0
      -6.675         4.35            0
      -6.675          4.5            0
      -6.675         4.65            0
      -6.675          4.8            0
      -6.675         4.95            0
      -6.675          5.1            0
      -6.675         5.25            0
      -6.675          5.4            0
      -6.675         5.55            0
      -6.675          5.7            0
      -6.675         5.85            0
      -6.675            6            0
      -6.675         6.15            0
      -6.675          6.3            0
      -6.675         6.45            0
      -6.675          6.6            0
      -6.675         6.75            0
      -6.675          6.9            0
      -6.675         7.05            0
      -6.675          7.2            0
      -6.675         7.35            0

      -6.525         -7.5            0
      -6.525        -7.35            0
      -6.525         -7.2            0
      -6.525        -7.05            0
      -6.525         -6.9            0
      -6.525        -6.75            0
      -6.525         -6.6            0
      -6.525        -6.45            0
      -6.525         -6.3            0
      -6.525        -6.15            0
      -6.525           -6            0
      -6.525        -5.85            0
      -6.525         -5.7            0
      -6.525        -5.55            0
      -6.525         -5.4            0
      -6.525        -5.25            0
      -6.525         -5.1            0
      -6.525        -4.95            0
      -6.525         -4.8            0
      -6.525        -4.65            0
      -6.525         -4.5            0
      -6.525        -4.35            0
      -6.525         -4.2            0
      -6.525        -4.05            0
      -6.525         -3.9            0
      -6.525        -3.75            0
      -6.525         -3.6            0
      -6.525        -3.45            0
      -6.525         -3.3            0
      -6.525        -3.15            0
      -6.525           -3            0
      -6.525        -2.85            0
      -6.525         -2.7            0
      -6.525        -2.55            0
      -6.525         -2.4            0
      -6.525        -2.25            0
      -6.525         -2.1            0
      -6.525        -1.95            0
      -6.525         -1.8            0
      -6.525        -1.65            0
      -6.525         -1.5            0
      -6.525        -1.35            0
      -6.525         -1.2            0
      -6.525        -1.05            0
      -6.525         -0.9            0
      -6.525        -0.75            0
      -6.525         -0.6            0
      -6.525        -0.45            0
      -6.525         -0.3            0
      -6.525        -0.15            0
      -6.525 -1.78814e-07            0
      -6.525         0.15            0
      -6.525          0.3            0
      -6.525         0.45            0
      -6.525          0.6            0
      -6.525         0.75            0
      -6.525          0.9            0
      -6.525         1.05            0
      -6.525          1.2            0
      -6.525         1.35            0
      -6.525          1.5            0
      -6.525         1.65            0
      -6.525          1.8            0
      -6.525         1.95            0
      -6.525          2.1            0
      -6.525         2.25            0
      -6.525          2.4            0
      -6.525         2.55            0
      -6.525          2.7            0
      -6.525         2.85            0
      -6.525            3            0
      -6.525         3.15            0
      -6.525          3.3            0
      -6.525         3.45            0
      -6.525          3.6            0
      -6.525         3.75            0
      -6.525          3.9            0
      -6.525         4.05            0
      -6.525          4.2            0
      -6.525         4.35            0
      -6.525          4.5            0
      -6.525         4.65            0
      -6.525          4.8            0
      -6.525         4.95            0
      -6.525          5.1            0
      -6.525         5.25            0
      -6.525          5.4            0
      -6.525         5.55            0
      -6.525          5.7            0
      -6.525         5.85            0
      -6.525            6            0
      -6.525         6.15            0
      -6.525          6.3            0
      -6.525         6.45            0
      -6.525          6.6            0
      -6.525         6.75            0
      -6.525          6.9            0
      -6.525         7.05            0
      -6.525          7.2            0
      -6.525         7.35            0

      -6.375         -7.5            0
      -6.375        -7.35            0
      -6.375         -7.2            0
      -6.375        -7.05            0
      -6.375         -6.9            0
      -6.375        -6.75            0
      -6.375         -6.6            0
      -6.375        -6.45            0
      -6.375         -6.3            0
      -6.375        -6.15            0
      -6.375           -6            0
      -6.375        -5.85            0
      -6.375         -5.7            0
      -6.375        -5.55            0
      -6.375         -5.4            0
      -6.375        -5.25            0
      -6.375         -5.1            0
      -6.375        -4.95            0
      -6.375         -4.8            0
      -6.375        -4.65            0
      -6.375         -4.5            0
      -6.375        -4.35            0
      -6.375         -4.2            0
      -6.375        -4.05            0
      -6.375         -3.9            0
      -6.375        -3.75            0
      -6.375         -3.6            0
      -6.375        -3.45            0
      -6.375         -3.3            0
      -6.375        -3.15            0
      -6.375           -3            0
      -6.375        -2.85            0
      -6.375         -2.7            0
      -6.375        -2.55            0
      -6.375         -2.4            0
      -6.375        -2.25            0
      -6.375         -2.1            0
      -6.375        -1.95            0
      -6.375         -1.8            0
      -6.375        -1.65            0
      -6.375         -1.5            0
      -6.375        -1.35            0
      -6.375         -1.2            0
      -6.375        -1.05            0
      -6.375         -0.9            0
      -6.375        -0.75            0
      -6.375         -0.6            0
      -6.375        -0.45            0
      -6.375         -0.3            0
      -6.375        -0.15            0
      -6.375 -1.78814e-07            0
      -6.375         0.15            0
      -6.375          0.3            0
      -6.375         0.45            0
      -6.375          0.6            0
      -6.375         0.75            0
      -6.375          0.9            0
      -6.375         1.05            0
      -6.375          1.2            0
      -6.375         1.35            0
      -6.375          1.5            0
      -6.375         1.65            0
      -6.375          1.8            0
      -6.375         1.95            0
      -6.375          2.1            0
      -6.375         2.25            0
      -6.375          2.4            0
      -6.375         2.55            0
      -6.375          2.7            0
      -6.375         2.85            0
      -6.375            3            0
      -6.375         3.15            0
      -6.375          3.3            0
      -6.375         3.45            0
      -6.375          3.6            0
      -6.375         3.75            0
      -6.375          3.9            0
      -6.375         4.05            0
      -6.375          4.2            0
      -6.375         4.35            0
      -6.375          4.5            0
      -6.375         4.65            0
      -6.375          4.8            0
      -6.375         4.95            0
      -6.375          5.1            0
      -6.375         5.25            0
      -6.375          5.4            0
      -6.375         5.55            0
      -6.375          5.7            0
      -6.375         5.85            0
      -6.375            6            0
      -6.375         6.15            0
      -6.375          6.3            0
      -6.375         6.45            0
      -6.375          6.6            0
      -6.375         6.75            0
      -6.375          6.9            0
      -6.375         7.05            0
      -6.375          7.2            0
      -6.375         7.35            0

      -6.225         -7.5            0
      -6.225        -7.35            0
      -6.225         -7.2            0
      -6.225        -7.05            0
      -6.225         -6.9            0
      -6.225        -6.75            0
      -6.225         -6.6            0
      -6.225        -6.45            0
      -6.225         -6.3            0
      -6.225        -6.15            0
      -6.225           -6            0
      -6.225        -5.85            0
      -6.225         -5.7            0
      -6.225        -5.55            0
      -6.225         -5.4            0
      -6.225        -5.25            0
      -6.225         -5.1            0
      -6.225        -4.95            0
      -6.225         -4.8            0
      -6.225        -4.65            0
      -6.225         -4.5            0
      -6.225        -4.35            0
      -6.225         -4.2            0
      -6.225        -4.05            0
      -6.225         -3.9            0
      -6.225        -3.75            0
      -6.225         -3.6            0
      -6.225        -3.45            0
      -6.225         -3.3            0
      -6.225        -3.15            0
      -6.225           -3            0
      -6.225        -2.85            0
      -6.225         -2.7            0
      -6.225        -2.55            0
      -6.225         -2.4            0
      -6.225        -2.25            0
      -6.225         -2.1            0
      -6.225        -1.95            0
      -6.225         -1.8            0
      -6.225        -1.65            0
      -6.225         -1.5            0
      -6.225        -1.35            0
      -6.225         -1.2            0
      -6.225        -1.05            0
      -6.225         -0.9            0
      -6.225        -0.75            0
      -6.225         -0.6            0
      -6.225        -0.45            0
      -6.225         -0.3            0
      -6.225        -0.15            0
      -6.225 -1.78814e-07            0
      -6.225         0.15            0
      -6.225          0.3            0
      -6.225         0.45            0
      -6.225          0.6            0
      -6.225         0.75            0
      -6.225          0.9            0
      -6.225         1.05            0
      -6.225          1.2            0
      -6.225         1.35            0
      -6.225          1.5            0
      -6.225         1.65            0
      -6.225          1.8            0
      -6.225         1.95            0
      -6.225          2.1            0
      -6.225         2.25            0
      -6.225          2.4            0
      -6.225         2.55            0
      -6.225          2.7            0
      -6.225         2.85            0
      -6.225            3            0
      -6.225         3.15            0
      -6.225          3.3            0
      -6.225         3.45            0
      -6.225          3.6            0
      -6.225         3.75            0
      -6.225          3.9            0
      -6.225         4.05            0
      -6.225          4.2            0
      -6.225         4.35            0
      -6.225          4.5            0
      -6.225         4.65            0
      -6.225          4.8            0
      -6.225         4.95            0
      -6.225          5.1            0
      -6.225         5.25            0
      -6.225          5.4            0
      -6.225         5.55            0
      -6.225          5.7            0
      -6.225         5.85            0
      -6.225            6            0
      -6.225         6.15            0
      -6.225          6.3            0
      -6.225         6.45            0
      -6.225          6.6            0
      -6.225         6.75            0
      -6.225          6.9            0
      -6.225         7.05            0
      -6.225          7.2            0
      -6.225         7.35            0

      -6.075         -7.5            0
      -6.075        -7.35            0
      -6.075         -7.2            0
      -6.075        -7.05            0
      -6.075         -6.9            0
      -6.075        -6.75            0
      -6.075         -6.6            0
      -6.075        -6.45            0
      -6.075         -6.3            0
      -6.075        -6.15            0
      -6.075           -6            0
      -6.075        -5.85            0
      -6.075         -5.7            0
      -6.075        -5.55            0
      -6.075         -5.4            0
      -6.075        -5.25            0
      -6.075         -5.1            0
      -6.075        -4.95            0
      -6.075         -4.8            0
      -6.075        -4.65            0
      -6.075         -4.5            0
      -6.075        -4.35            0
      -6.075         -4.2            0
      -6.075        -4.05            0
      -6.075         -3.9            0
      -6.075        -3.75            0
      -6.075         -3.6            0
      -6.075        -3.45            0
      -6.075         -3.3            0
      -6.075        -3.15            0
      -6.075           -3            0
      -6.075        -2.85            0
      -6.075         -2.7            0
      -6.075        -2.55            0
      -6.075         -2.4            0
      -6.075        -2.25            0
      -6.075         -2.1            0
      -6.075        -1.95            0
      -6.075         -1.8            0
      -6.075        -1.65            0
      -6.075         -1.5            0
      -6.075        -1.35            0
      -6.075         -1.2            0
      -6.075        -1.05            0
      -6.075         -0.9            0
      -6.075        -0.75            0
      -6.075         -0.6            0
      -6.075        -0.45            0
      -6.075         -0.3            0
      -6.075        -0.15            0
      -6.075 -1.78814e-07            0
      -6.075         0.15            0
      -6.075          0.3            0
      -6.075         0.45            0
      -6.075          0.6            0
      -6.075         0.75            0
      -6.075          0.9            0
      -6.075         1.05            0
      -6.075          1.2            0
      -6.075         1.35            0
      -6.075          1.5            0
      -6.075         1.65            0
      -6.075          1.8            0
      -6.075         1.95            0
      -6.075          2.1            0
      -6.075         2.25            0
      -6.075          2.4            0
      -6.075         2.55            0
      -6.075          2.7            0
      -6.075         2.85            0
      -6.075            3            0
      -6.075         3.15            0
      -6.075          3.3            0
      -6.075         3.45            0
      -6.075          3.6            0
      -6.075         3.75            0
      -6.075          3.9            0
      -6.075         4.05            0
      -6.075          4.2            0
      -6.075         4.35            0
      -6.075          4.5            0
      -6.075         4.65            0
      -6.075          4.8            0
      -6.075         4.95            0
      -6.075          5.1            0
      -6.075         5.25            0
      -6.075          5.4            0
      -6.075         5.55            0
      -6.075          5.7            0
      -6.075         5.85            0
      -6.075            6            0
      -6.075         6.15            0
      -6.075          6.3            0
      -6.075         6.45            0
      -6.075          6.6            0
      -6.075         6.75            0
      -6.075          6.9            0
      -6.075         7.05            0
      -6.075          7.2            0
      -6.075         7.35            0

      -5.925         -7.5            0
      -5.925        -7.35            0
      -5.925         -7.2            0
      -5.925        -7.05            0
      -5.925         -6.9            0
      -5.925        -6.75            0
      -5.925         -6.6            0
      -5.925        -6.45            0
      -5.925         -6.3            0
      -5.925        -6.15            0
      -5.925           -6            0
      -5.925        -5.85            0
      -5.925         -5.7            0
      -5.925        -5.55            0
      -5.925         -5.4            0
      -5.925        -5.25            0
      -5.925         -5.1            0
      -5.925        -4.95            0
      -5.925         -4.8            0
      -5.925        -4.65            0
      -5.925         -4.5            0
      -5.925        -4.35            0
      -5.925         -4.2            0
      -5.925        -4.05            0
      -5.925         -3.9            0
      -5.925        -3.75            0
      -5.925         -3.6            0
      -5.925        -3.45            0
      -5.925         -3.3            0
      -5.925        -3.15            0
      -5.925           -3            0
      -5.925        -2.85            0
      -5.925         -2.7            0
      -5.925        -2.55            0
      -5.925         -2.4            0
      -5.925        -2.25            0
      -5.925         -2.1            0
      -5.925        -1.95            0
      -5.925         -1.8            0
      -5.925        -1.65            0
      -5.925         -1.5            0
      -5.925        -1.35            0
      -5.925         -1.2            0
      -5.925        -1.05            0
      -5.925         -0.9            0
      -5.925        -0.75            0
      -5.925         -0.6            0
      -5.925        -0.45            0
      -5.925         -0.3            0
      -5.925        -0.15            0
      -5.925 -1.78814e-07            0
      -5.925         0.15            0
      -5.925          0.3            0
      -5.925         0.45            0
      -5.925          0.6            0
      -5.925         0.75            0
      -5.925          0.9            0
      -5.925         1.05            0
      -5.925          1.2            0
      -5.925         1.35            0
      -5.925          1.5            0
      -5.925         1.65            0
      -5.925          1.8            0
      -5.925         1.95            0
      -5.925          2.1            0
      -5.925         2.25            0
      -5.925          2.4            0
      -5.925         2.55            0
      -5.925          2.7            0
      -5.925         2.85            0
      -5.925            3            0
      -5.925         3.15            0
      -5.925          3.3            0
      -5.925         3.45            0
      -5.925          3.6            0
      -5.925         3.75            0
      -5.925          3.9            0
      -5.925         4.05            0
      -5.925          4.2            0
      -5.925         4.35            0
      -5.925          4.5            0
      -5.925         4.65            0
      -5.925          4.8            0
      -5.925         4.95            0
      -5.925          5.1            0
      -5.925         5.25            0
      -5.925          5.4            0
      -5.925         5.55            0
      -5.925          5.7            0
      -5.925         5.85            0
      -5.925            6            0
      -5.925         6.15            0
      -5.925          6.3            0
      -5.925         6.45            0
      -5.925          6.6            0
      -5.925         6.75            0
      -5.925          6.9            0
      -5.925         7.05            0
      -5.925          7.2            0
      -5.925         7.35            0

      -5.775         -7.5            0
      -5.775        -7.35            0
      -5.775         -7.2            0
      -5.775        -7.05            0
      -5.775         -6.9            0
      -5.775        -6.75            0
      -5.775         -6.6            0
      -5.775        -6.45            0
      -5.775         -6.3            0
      -5.775        -6.15            0
      -5.775           -6            0
      -5.775        -5.85            0
      -5.775         -5.7            0
      -5.775        -5.55            0
      -5.775         -5.4            0
      -5.775        -5.25            0
      -5.775         -5.1            0
      -5.775        -4.95            0
      -5.775         -4.8            0
      -5.775        -4.65            0
      -5.775         -4.5            0
      -5.775        -4.35            0
      -5.775         -4.2            0
      -5.775        -4.05            0
      -5.775         -3.9            0
      -5.775        -3.75            0
      -5.775         -3.6            0
      -5.775        -3.45            0
      -5.775         -3.3            0
      -5.775        -3.15            0
      -5.775           -3            0
      -5.775        -2.85            0
      -5.775         -2.7            0
      -5.775        -2.55            0
      -5.775         -2.4            0
      -5.775        -2.25            0
      -5.775         -2.1            0
      -5.775        -1.95            0
      -5.775         -1.8            0
      -5.775        -1.65            0
      -5.775         -1.5            0
      -5.775        -1.35            0
      -5.775         -1.2            0
      -5.775        -1.05            0
      -5.775         -0.9            0
      -5.775        -0.75            0
      -5.775         -0.6            0
      -5.775        -0.45            0
      -5.775         -0.3            0
      -5.775        -0.15            0
      -5.775 -1.78814e-07            0
      -5.775         0.15            0
      -5.775          0.3            0
      -5.775         0.45            0
      -5.775          0.6            0
      -5.775         0.75            0
      -5.775          0.9            0
      -5.775         1.05            0
      -5.775          1.2            0
      -5.775         1.35            0
      -5.775          1.5            0
      -5.775         1.65            0
      -5.775          1.8            0
      -5.775         1.95            0
      -5.775          2.1            0
      -5.775         2.25            0
      -5.775          2.4            0
      -5.775         2.55            0
      -5.775          2.7            0
      -5.775         2.85            0
      -5.775            3            0
      -5.775         3.15            0
      -5.775          3.3            0
      -5.775         3.45            0
      -5.775          3.6            0
      -5.775         3.75            0
      -5.775          3.9            0
      -5.775         4.05            0
      -5.775          4.2            0
      -5.775         4.35            0
      -5.775          4.5            0
      -5.775         4.65            0
      -5.775          4.8            0
      -5.775         4.95            0
      -5.775          5.1            0
      -5.775         5.25            0
      -5.775          5.4            0
      -5.775         5.55            0
      -5.775          5.7            0
      -5.775         5.85            0
      -5.775            6            0
      -5.775         6.15            0
      -5.775          6.3            0
      -5.775         6.45            0
      -5.775          6.6            0
      -5.775         6.75            0
      -5.775          6.9            0
      -5.775         7.05            0
      -5.775          7.2            0
      -5.775         7.35            0

      -5.625         -7.5            0
      -5.625        -7.35            0
      -5.625         -7.2            0
      -5.625        -7.05            0
      -5.625         -6.9            0
      -5.625        -6.75            0
      -5.625         -6.6            0
      -5.625        -6.45            0
      -5.625         -6.3            0
      -5.625        -6.15            0
      -5.625           -6            0
      -5.625        -5.85            0
      -5.625         -5.7            0
      -5.625        -5.55            0
      -5.625         -5.4            0
      -5.625        -5.25            0
      -5.625         -5.1            0
      -5.625        -4.95            0
      -5.625         -4.8            0
      -5.625        -4.65            0
      -5.625         -4.5            0
      -5.625        -4.35            0
      -5.625         -4.2            0
      -5.625        -4.05            0
      -5.625         -3.9            0
      -5.625        -3.75            0
      -5.625         -3.6            0
      -5.625        -3.45            0
      -5.625         -3.3            0
      -5.625        -3.15            0
      -5.625           -3            0
      -5.625        -2.85            0
      -5.625         -2.7            0
      -5.625        -2.55            0
      -5.625         -2.4            0
      -5.625        -2.25            0
      -5.625         -2.1            0
      -5.625        -1.95            0
      -5.625         -1.8            0
      -5.625        -1.65            0
      -5.625         -1.5            0
      -5.625        -1.35            0
      -5.625         -1.2            0
      -5.625        -1.05            0
      -5.625         -0.9            0
      -5.625        -0.75            0
      -5.625         -0.6            0
      -5.625        -0.45            0
      -5.625         -0.3            0
      -5.625        -0.15            0
      -5.625 -1.78814e-07            0
      -5.625         0.15            0
      -5.625          0.3            0
      -5.625         0.45            0
      -5.625          0.6            0
      -5.625         0.75            0
      -5.625          0.9            0
      -5.625         1.05            0
      -5.625          1.2            0
      -5.625         1.35            0
      -5.625          1.5            0
      -5.625         1.65            0
      -5.625          1.8            0
      -5.625         1.95            0
      -5.625          2.1            0
      -5.625         2.25            0
      -5.625          2.4            0
      -5.625         2.55            0
      -5.625          2.7            0
      -5.625         2.85            0
      -5.625            3            0
      -5.625         3.15            0
      -5.625          3.3            0
      -5.625         3.45            0
      -5.625          3.6            0
      -5.625         3.75            0
      -5.625          3.9            0
      -5.625         4.05            0
      -5.625          4.2            0
      -5.625         4.35            0
      -5.625          4.5            0
      -5.625         4.65            0
      -5.625          4.8            0
      -5.625         4.95            0
      -5.625          5.1            0
      -5.625         5.25            0
      -5.625          5.4            0
      -5.625         5.55            0
      -5.625          5.7            0
      -5.625         5.85            0
      -5.625            6            0
      -5.625         6.15            0
      -5.625          6.3            0
      -5.625         6.45            0
      -5.625          6.6            0
      -5.625         6.75            0
      -5.625          6.9            0
      -5.625         7.05            0
      -5.625          7.2            0
      -5.625         7.35            0

      -5.475         -7.5            0
      -5.475        -7.35            0
      -5.475         -7.2            0
      -5.475        -7.05            0
      -5.475         -6.9            0
      -5.475        -6.75            0
      -5.475         -6.6            0
      -5.475        -6.45            0
      -5.475         -6.3            0
      -5.475        -6.15            0
      -5.475           -6            0
      -5.475        -5.85            0
      -5.475         -5.7            0
      -5.475        -5.55            0
      -5.475         -5.4            0
      -5.475        -5.25            0
      -5.475         -5.1            0
      -5.475        -4.95            0
      -5.475         -4.8            0
      -5.475        -4.65            0
      -5.475         -4.5            0
      -5.475        -4.35            0
      -5.475         -4.2            0
      -5.475        -4.05            0
      -5.475         -3.9            0
      -5.475        -3.75            0
      -5.475         -3.6            0
      -5.475        -3.45            0
      -5.475         -3.3            0
      -5.475        -3.15            0
      -5.475           -3            0
      -5.475        -2.85            0
      -5.475         -2.7            0
      -5.475        -2.55            0
      -5.475         -2.4            0
      -5.475        -2.25            0
      -5.475         -2.1            0
      -5.475        -1.95            0
      -5.475         -1.8            0
      -5.475        -1.65            0
      -5.475         -1.5            0
      -5.475        -1.35            0
      -5.475         -1.2            0
      -5.475        -1.05            0
      -5.475         -0.9            0
      -5.475        -0.75            0
      -5.475         -0.6            0
      -5.475        -0.45            0
      -5.475         -0.3            0
      -5.475        -0.15            0
      -5.475 -1.78814e-07            0
      -5.475         0.15            0
      -5.475          0.3            0
      -5.475         0.45            0
      -5.475          0.6            0
      -5.475         0.75            0
      -5.475          0.9            0
      -5.475         1.05            0
      -5.475          1.2            0
      -5.475         1.35            0
      -5.475          1.5            0
      -5.475         1.65            0
      -5.475          1.8            0
      -5.475         1.95            0
      -5.475          2.1            0
      -5.475         2.25            0
      -5.475          2.4            0
      -5.475         2.55            0
      -5.475          2.7            0
      -5.475         2.85            0
      -5.475            3            0
      -5.475         3.15            0
      -5.475          3.3            0
      -5.475         3.45            0
      -5.475          3.6            0
      -5.475         3.75            0
      -5.475          3.9            0
      -5.475         4.05            0
      -5.475          4.2            0
      -5.475         4.35            0
      -5.475          4.5            0
      -5.475         4.65            0
      -5.475          4.8            0
      -5.475         4.95            0
      -5.475          5.1            0
      -5.475         5.25            0
      -5.475          5.4            0
      -5.475         5.55            0
      -5.475          5.7            0
      -5.475         5.85            0
      -5.475            6            0
      -5.475         6.15            0
      -5.475          6.3            0
      -5.475         6.45            0
      -5.475          6.6            0
      -5.475         6.75            0
      -5.475          6.9            0
      -5.475         7.05            0
      -5.475          7.2            0
      -5.475         7.35            0

      -5.325         -7.5            0
      -5.325        -7.35            0
      -5.325         -7.2            0
      -5.325        -7.05            0
      -5.325         -6.9            0
      -5.325        -6.75            0
      -5.325         -6.6            0
      -5.325        -6.45            0
      -5.325         -6.3            0
      -5.325        -6.15            0
      -5.325           -6            0
      -5.325        -5.85            0
      -5.325         -5.7            0
      -5.325        -5.55            0
      -5.325         -5.4            0
      -5.325        -5.25            0
      -5.325         -5.1            0
      -5.325        -4.95            0
      -5.325         -4.8            0
      -5.325        -4.65            0
      -5.325         -4.5            0
      -5.325        -4.35            0
      -5.325         -4.2            0
      -5.325        -4.05            0
      -5.325         -3.9            0
      -5.325        -3.75            0
      -5.325         -3.6            0
      -5.325        -3.45            0
      -5.325         -3.3            0
      -5.325        -3.15            0
      -5.325           -3            0
      -5.325        -2.85            0
      -5.325         -2.7            0
      -5.325        -2.55            0
      -5.325         -2.4            0
      -5.325        -2.25            0
      -5.325         -2.1            0
      -5.325        -1.95            0
      -5.325         -1.8            0
      -5.325        -1.65            0
      -5.325         -1.5            0
      -5.325        -1.35            0
      -5.325         -1.2            0
      -5.325        -1.05            0
      -5.325         -0.9            0
      -5.325        -0.75            0
      -5.325         -0.6            0
      -5.325        -0.45            0
      -5.325         -0.3            0
      -5.325        -0.15            0
      -5.325 -1.78814e-07            0
      -5.325         0.15            0
      -5.325          0.3            0
      -5.325         0.45            0
      -5.325          0.6            0
      -5.325         0.75            0
      -5.325          0.9            0
      -5.325         1.05            0
      -5.325          1.2            0
      -5.325         1.35            0
      -5.325          1.5            0
      -5.325         1.65            0
      -5.325          1.8            0
      -5.325         1.95            0
      -5.325          2.1            0
      -5.325         2.25            0
      -5.325          2.4            0
      -5.325         2.55            0
      -5.325          2.7            0
      -5.325         2.85            0
      -5.325            3            0
      -5.325         3.15            0
      -5.325          3.3            0
      -5.325         3.45            0
      -5.325          3.6            0
      -5.325         3.75            0
      -5.325          3.9            0
      -5.325         4.05            0
      -5.325          4.2            0
      -5.325         4.35            0
      -5.325          4.5            0
      -5.325         4.65            0
      -5.325          4.8            0
      -5.325         4.95            0
      -5.325          5.1            0
      -5.325         5.25            0
      -5.325          5.4            0
      -5.325         5.55            0
      -5.325          5.7            0
      -5.325         5.85            0
      -5.325            6            0
      -5.325         6.15            0
      -5.325          6.3            0
      -5.325         6.45            0
      -5.325          6.6            0
      -5.325         6.75            0
      -5.325          6.9            0
      -5.325         7.05            0
      -5.325          7.2            0
      -5.325         7.35            0

      -5.175         -7.5            0
      -5.175        -7.35            0
      -5.175         -7.2            0
      -5.175        -7.05            0
      -5.175         -6.9            0
      -5.175        -6.75            0
      -5.175         -6.6            0
      -5.175        -6.45            0
      -5.175         -6.3            0
      -5.175        -6.15            0
      -5.175           -6            0
      -5.175        -5.85            0
      -5.175         -5.7            0
      -5.175        -5.55            0
      -5.175         -5.4            0
      -5.175        -5.25            0
      -5.175         -5.1            0
      -5.175        -4.95            0
      -5.175         -4.8            0
      -5.175        -4.65            0
      -5.175         -4.5            0
      -5.175        -4.35            0
      -5.175         -4.2            0
      -5.175        -4.05            0
      -5.175         -3.9            0
      -5.175        -3.75            0
      -5.175         -3.6            0
      -5.175        -3.45            0
      -5.175         -3.3            0
      -5.175        -3.15            0
      -5.175           -3            0
      -5.175        -2.85            0
      -5.175         -2.7            0
      -5.175        -2.55            0
      -5.175         -2.4            0
      -5.175        -2.25            0
      -5.175         -2.1            0
      -5.175        -1.95            0
      -5.175         -1.8            0
      -5.175        -1.65            0
      -5.175         -1.5            0
      -5.175        -1.35            0
      -5.175         -1.2            0
      -5.175        -1.05            0
      -5.175         -0.9            0
      -5.175        -0.75            0
      -5.175         -0.6            0
      -5.175        -0.45            0
      -5.175         -0.3            0
      -5.175        -0.15            0
      -5.175 -1.78814e-07            0
      -5.175         0.15            0
      -5.175          0.3            0
      -5.175         0.45            0
      -5.175          0.6            0
      -5.175         0.75            0
      -5.175          0.9            0
      -5.175         1.05            0
      -5.175          1.2            0
      -5.175         1.35            0
      -5.175          1.5            0
      -5.175         1.65            0
      -5.175          1.8            0
      -5.175         1.95            0
      -5.175          2.1            0
      -5.175         2.25            0
      -5.175          2.4            0
      -5.175         2.55            0
      -5.175          2.7            0
      -5.175         2.85            0
      -5.175            3            0
      -5.175         3.15            0
      -5.175          3.3            0
      -5.175         3.45            0
      -5.175          3.6            0
      -5.175         3.75            0
      -5.175          3.9            0
      -5.175         4.05            0
      -5.175          4.2            0
      -5.175         4.35            0
      -5.175          4.5            0
      -5.175         4.65            0
      -5.175          4.8            0
      -5.175         4.95            0
      -5.175          5.1            0
      -5.175         5.25            0
      -5.175          5.4            0
      -5.175         5.55            0
      -5.175          5.7            0
      -5.175         5.85            0
      -5.175            6            0
      -5.175         6.15            0
      -5.175          6.3            0
      -5.175         6.45            0
      -5.175          6.6            0
      -5.175         6.75            0
      -5.175          6.9            0
      -5.175         7.05            0
      -5.175          7.2            0
      -5.175         7.35            0

      -5.025         -7.5            0
      -5.025        -7.35            0
      -5.025         -7.2            0
      -5.025        -7.05            0
      -5.025         -6.9            0
      -5.025        -6.75            0
      -5.025         -6.6            0
      -5.025        -6.45            0
      -5.025         -6.3            0
      -5.025        -6.15            0
      -5.025           -6            0
      -5.025        -5.85            0
      -5.025         -5.7            0
      -5.025        -5.55            0
      -5.025         -5.4            0
      -5.025        -5.25            0
      -5.025         -5.1            0
      -5.025        -4.95            0
      -5.025         -4.8            0
      -5.025        -4.65            0
      -5.025         -4.5            0
      -5.025        -4.35            0
      -5.025         -4.2            0
      -5.025        -4.05            0
      -5.025         -3.9            0
      -5.025        -3.75            0
      -5.025         -3.6            0
      -5.025        -3.45            0
      -5.025         -3.3            0
      -5.025        -3.15            0
      -5.025           -3            0
      -5.025        -2.85            0
      -5.025         -2.7            0
      -5.025        -2.55            0
      -5.025         -2.4            0
      -5.025        -2.25            0
      -5.025         -2.1            0
      -5.025        -1.95            0
      -5.025         -1.8            0
      -5.025        -1.65            0
      -5.025         -1.5            0
      -5.025        -1.35            0
      -5.025         -1.2            0
      -5.025        -1.05            0
      -5.025         -0.9            0
      -5.025        -0.75            0
      -5.025         -0.6            0
      -5.025        -0.45            0
      -5.025         -0.3            0
      -5.025        -0.15            0
      -5.025 -1.78814e-07            0
      -5.025         0.15            0
      -5.025          0.3            0
      -5.025         0.45            0
      -5.025          0.6            0
      -5.025         0.75            0
      -5.025          0.9            0
      -5.025         1.05            0
      -5.025          1.2            0
      -5.025         1.35            0
      -5.025          1.5            0
      -5.025         1.65            0
      -5.025          1.8            0
      -5.025         1.95            0
      -5.025          2.1            0
      -5.025         2.25            0
      -5.025          2.4            0
      -5.025         2.55            0
      -5.025          2.7            0
      -5.025         2.85            0
      -5.025            3            0
      -5.025         3.15            0
      -5.025          3.3            0
      -5.025         3.45            0
      -5.025          3.6            0
      -5.025         3.75            0
      -5.025          3.9            0
      -5.025         4.05            0
      -5.025          4.2            0
      -5.025         4.35            0
      -5.025          4.5            0
      -5.025         4.65            0
      -5.025          4.8            0
      -5.025         4.95            0
      -5.025          5.1            0
      -5.025         5.25            0
      -5.025          5.4            0
      -5.025         5.55            0
      -5.025          5.7            0
      -5.025         5.85            0
      -5.025            6            0
      -5.025         6.15            0
      -5.025          6.3            0
      -5.025         6.45            0
      -5.025          6.6            0
      -5.025         6.75            0
      -5.025          6.9            0
      -5.025         7.05            0
      -5.025          7.2            0
      -5.025         7.35            0

      -4.875         -7.5            0
      -4.875        -7.35            0
      -4.875         -7.2            0
      -4.875        -7.05            0
      -4.875         -6.9            0
      -4.875        -6.75            0
      -4.875         -6.6            0
      -4.875        -6.45            0
      -4.875         -6.3            0
      -4.875        -6.15            0
      -4.875           -6            0
      -4.875        -5.85            0
      -4.875         -5.7            0
      -4.875        -5.55            0
      -4.875         -5.4            0
      -4.875        -5.25            0
      -4.875         -5.1            0
      -4.875        -4.95            0
      -4.875         -4.8            0
      -4.875        -4.65            0
      -4.875         -4.5            0
      -4.875        -4.35            0
      -4.875         -4.2            0
      -4.875        -4.05            0
      -4.875         -3.9            0
      -4.875        -3.75            0
      -4.875         -3.6            0
      -4.875        -3.45            0
      -4.875         -3.3            0
      -4.875        -3.15            0
      -4.875           -3            0
      -4.875        -2.85            0
      -4.875         -2.7            0
      -4.875        -2.55            0
      -4.875         -2.4            0
      -4.875        -2.25            0
      -4.875         -2.1            0
      -4.875        -1.95            0
      -4.875         -1.8            0
      -4.875        -1.65            0
      -4.875         -1.5            0
      -4.875        -1.35            0
      -4.875         -1.2            0
      -4.875        -1.05            0
      -4.875         -0.9            0
      -4.875        -0.75            0
      -4.875         -0.6            0
      -4.875        -0.45            0
      -4.875         -0.3            0
      -4.875        -0.15            0
      -4.875 -1.78814e-07            0
      -4.875         0.15            0
      -4.875          0.3            0
      -4.875         0.45            0
      -4.875          0.6            0
      -4.875         0.75            0
      -4.875          0.9            0
      -4.875         1.05            0
      -4.875          1.2            0
      -4.875         1.35            0
      -4.875          1.5            0
      -4.875         1.65            0
      -4.875          1.8            0
      -4.875         1.95            0
      -4.875          2.1            0
      -4.875         2.25            0
      -4.875          2.4            0
      -4.875         2.55            0
      -4.875          2.7            0
      -4.875         2.85            0
      -4.875            3            0
      -4.875         3.15            0
      -4.875          3.3            0
      -4.875         3.45            0
      -4.875          3.6            0
      -4.875         3.75            0
      -4.875          3.9            0
      -4.875         4.05            0
      -4.875          4.2            0
      -4.875         4.35            0
      -4.875          4.5            0
      -4.875         4.65            0
      -4.875          4.8            0
      -4.875         4.95            0
      -4.875          5.1            0
      -4.875         5.25            0
      -4.875          5.4            0
      -4.875         5.55            0
      -4.875          5.7            0
      -4.875         5.85            0
      -4.875            6            0
      -4.875         6.15            0
      -4.875          6.3            0
      -4.875         6.45            0
      -4.875          6.6            0
      -4.875         6.75            0
      -4.875          6.9            0
      -4.875         7.05            0
      -4.875          7.2            0
      -4.875         7.35            0

      -4.725         -7.5            0
      -4.725        -7.35            0
      -4.725         -7.2            0
      -4.725        -7.05            0
      -4.725         -6.9            0
      -4.725        -6.75            0
      -4.725         -6.6            0
      -4.725        -6.45            0
      -4.725         -6.3            0
      -4.725        -6.15            0
      -4.725           -6            0
      -4.725        -5.85            0
      -4.725         -5.7            0
      -4.725        -5.55            0
      -4.725         -5.4            0
      -4.725        -5.25            0
      -4.725         -5.1            0
      -4.725        -4.95            0
      -4.725         -4.8            0
      -4.725        -4.65            0
      -4.725         -4.5            0
      -4.725        -4.35            0
      -4.725         -4.2            0
      -4.725        -4.05            0
      -4.725         -3.9            0
      -4.725        -3.75            0
      -4.725         -3.6            0
      -4.725        -3.45            0
      -4.725         -3.3            0
      -4.725        -3.15            0
      -4.725           -3            0
      -4.725        -2.85            0
      -4.725         -2.7            0
      -4.725        -2.55            0
      -4.725         -2.4            0
      -4.725        -2.25            0
      -4.725         -2.1            0
      -4.725        -1.95            0
      -4.725         -1.8            0
      -4.725        -1.65            0
      -4.725         -1.5            0
      -4.725        -1.35            0
      -4.725         -1.2            0
      -4.725        -1.05            0
      -4.725         -0.9            0
      -4.725        -0.75            0
      -4.725         -0.6            0
      -4.725        -0.45            0
      -4.725         -0.3            0
      -4.725        -0.15            0
      -4.725 -1.78814e-07            0
      -4.725         0.15            0
      -4.725          0.3            0
      -4.725         0.45            0
      -4.725          0.6            0
      -4.725         0.75            0
      -4.725          0.9            0
      -4.725         1.05            0
      -4.725          1.2            0
      -4.725         1.35            0
      -4.725          1.5            0
      -4.725         1.65            0
      -4.725          1.8            0
      -4.725         1.95            0
      -4.725          2.1            0
      -4.725         2.25            0
      -4.725          2.4            0
      -4.725         2.55            0
      -4.725          2.7            0
      -4.725         2.85            0
      -4.725            3            0
      -4.725         3.15            0
      -4.725          3.3            0
      -4.725         3.45            0
      -4.725          3.6            0
      -4.725         3.75            0
      -4.725          3.9            0
      -4.725         4.05            0
      -4.725          4.2            0
      -4.725         4.35            0
      -4.725          4.5            0
      -4.725         4.65            0
      -4.725          4.8            0
      -4.725         4.95            0
      -4.725          5.1            0
      -4.725         5.25            0
      -4.725          5.4            0
      -4.725         5.55            0
      -4.725          5.7            0
      -4.725         5.85            0
      -4.725            6            0
      -4.725         6.15            0
      -4.725          6.3            0
      -4.725         6.45            0
      -4.725          6.6            0
      -4.725         6.75            0
      -4.725          6.9            0
      -4.725         7.05            0
      -4.725          7.2            0
      -4.725         7.35            0

      -4.575         -7.5            0
      -4.575        -7.35    0.0415915
      -4.575         -7.2      9.02536
      -4.575        -7.05      14.0371
      -4.575         -6.9      12.8518
      -4.575        -6.75      15.0353
      -4.575         -6.6      14.5986
      -4.575        -6.45      13.5172
      -4.575         -6.3      13.9124
      -4.575        -6.15      14.0163
      -4.575           -6      14.4531
      -4.575        -5.85      13.8084
      -4.575         -5.7      13.4964
      -4.575        -5.55      13.3093
      -4.575         -5.4      14.7234
      -4.575        -5.25      13.4549
      -4.575         -5.1      13.4341
      -4.575        -4.95      13.3717
      -4.575         -4.8      12.1031
      -4.575        -4.65      11.1465
      -4.575         -4.5      7.69443
      -4.575        -4.35      6.34271
      -4.575         -4.2      5.53167
      -4.575        -4.05      4.09676
      -4.575         -3.9      1.93401
      -4.575        -3.75      1.12297
      -4.575         -3.6     0.166366
      -4.575        -3.45    0.0415915
      -4.575         -3.3            0
      -4.575        -3.15            0
      -4.575           -3            0
      -4.575        -2.85    0.0207958
      -4.575         -2.7            0
      -4.575        -2.55            0
      -4.575         -2.4            0
      -4.575        -2.25            0
      -4.575         -2.1            0
      -4.575        -1.95            0
      -4.575         -1.8            0
      -4.575        -1.65            0
      -4.575         -1.5    0.0623873
      -4.575        -1.35     0.291141
      -4.575         -1.2     0.811035
      -4.575        -1.05      1.99639
      -4.575         -0.9      3.03618
      -4.575        -0.75      3.38971
      -4.575         -0.6      4.61666
      -4.575        -0.45      6.92499
      -4.575         -0.3      9.62844
      -4.575        -0.15      12.2487
      -4.575 -1.78814e-07      12.5814
      -4.575         0.15      9.17093
      -4.575          0.3      6.42589
      -4.575         0.45      4.84541
      -4.575          0.6      4.15915
      -4.575         0.75        2.953
      -4.575          0.9      1.53889
      -4.575         1.05      0.54069
      -4.575          1.2      0.14557
      -4.575         1.35            0
      -4.575          1.5            0
      -4.575         1.65            0
      -4.575          1.8            0
      -4.575         1.95            0
      -4.575          2.1            0
      -4.575         2.25            0
      -4.575          2.4            0
      -4.575         2.55            0
      -4.575          2.7            0
      -4.575         2.85            0
      -4.575            3            0
      -4.575         3.15            0
      -4.575          3.3            0
      -4.575         3.45     0.103979
      -4.575          3.6     0.644668
      -4.575         3.75      1.74684
      -4.575          3.9      3.22334
      -4.575         4.05      4.55427
      -4.575          4.2      6.30111
      -4.575         4.35      7.15374
      -4.575          4.5      8.92138
      -4.575         4.65      11.9368
      -4.575          4.8      12.7478
      -4.575         4.95      13.8292
      -4.575          5.1      13.6004
      -4.575         5.25      13.3093
      -4.575          5.4      14.4738
      -4.575         5.55      14.4115
      -4.575          5.7      13.3301
      -4.575         5.85      13.5172
      -4.575            6      13.5796
      -4.575         6.15      13.6836
      -4.575          6.3      15.0769
      -4.575         6.45      13.9955
      -4.575          6.6      14.3907
      -4.575         6.75       13.746
      -4.575          6.9      13.0597
      -4.575         7.05      9.62844
      -4.575          7.2    0.0207958
      -4.575         7.35            0

      -4.425         -7.5            0
      -4.425        -7.35     0.193506
      -4.425         -7.2      39.3678
      -4.425        -7.05      58.2024
      -4.425         -6.9      59.5354
      -4.425        -6.75      56.3963
      -4.425         -6.6      58.2239
      -4.425        -6.45      56.3103
      -4.425         -6.3      59.4924
      -4.425        -6.15      57.4714
      -4.425           -6      57.7509
      -4.425        -5.85      57.8584
      -4.425         -5.7      57.9444
      -4.425        -5.55      58.0089
      -4.425         -5.4      57.7509
      -4.425        -5.25      58.6539
      -4.425         -5.1      55.9878
      -4.425        -4.95      54.4398
      -4.425         -4.8      50.9136
      -4.425        -4.65      40.0773
      -4.425         -4.5        31.52
      -4.425        -4.35      28.1014
      -4.425         -4.2      21.0922
      -4.425        -4.05       15.287
      -4.425         -3.9      8.34227
      -4.425        -3.75      3.61212
      -4.425         -3.6      1.07503
      -4.425        -3.45     0.279509
      -4.425         -3.3    0.0645021
      -4.425        -3.15    0.0215007
      -4.425           -3            0
      -4.425        -2.85            0
      -4.425         -2.7    0.0215007
      -4.425        -2.55            0
      -4.425         -2.4            0
      -4.425        -2.25            0
      -4.425         -2.1            0
      -4.425        -1.95            0
      -4.425         -1.8            0
      -4.425        -1.65            0
      -4.425         -1.5     0.215007
      -4.425        -1.35     0.817026
      -4.425         -1.2      2.60158
      -4.425        -1.05      6.70822
      -4.425         -0.9      13.0509
      -4.425        -0.75      17.9316
      -4.425         -0.6      20.7912
      -4.425        -0.45      26.4459
      -4.425         -0.3      40.1203
      -4.425        -0.15      51.1932
      -4.425 -1.78814e-07      48.6346
      -4.425         0.15      38.2282
      -4.425          0.3      26.5964
      -4.425         0.45      19.6731
      -4.425          0.6      17.5446
      -4.425         0.75      13.2444
      -4.425          0.9       6.0632
      -4.425         1.05      1.97806
      -4.425          1.2     0.193506
      -4.425         1.35    0.0645021
      -4.425          1.5            0
      -4.425         1.65    0.0215007
      -4.425          1.8            0
      -4.425         1.95            0
      -4.425          2.1            0
      -4.425         2.25            0
      -4.425          2.4            0
      -4.425         2.55            0
      -4.425          2.7            0
      -4.425         2.85    0.0215007
      -4.425            3    0.0215007
      -4.425         3.15    0.0215007
      -4.425          3.3    0.0430014
      -4.425         3.45     0.709523
      -4.425          3.6       3.0746
      -4.425         3.75      6.83722
      -4.425          3.9      14.3625
      -4.425         4.05      20.3612
      -4.425          4.2      24.6828
      -4.425         4.35      31.0685
      -4.425          4.5      41.1093
      -4.425         4.65      49.6021
      -4.425          4.8      54.5258
      -4.425         4.95      57.0413
      -4.425          5.1      57.8154
      -4.425         5.25      56.7833
      -4.425          5.4      60.1159
      -4.425         5.55      57.9229
      -4.425          5.7      56.8693
      -4.425         5.85      58.0089
      -4.425            6      58.1379
      -4.425         6.15      57.7079
      -4.425          6.3      57.1704
      -4.425         6.45      56.8908
      -4.425          6.6      57.9444
      -4.425         6.75      58.3314
      -4.425          6.9      58.3959
      -4.425         7.05      39.0883
      -4.425          7.2     0.129004
      -4.425         7.35            0

      -4.275         -7.5            0
      -4.275        -7.35     0.311572
      -4.275         -7.2      72.8188
      -4.275        -7.05      107.693
      -4.275         -6.9      108.138
      -4.275        -6.75       107.96
      -4.275         -6.6      107.203
      -4.275        -6.45      106.268
      -4.275         -6.3      105.912
      -4.275        -6.15      109.584
      -4.275           -6      106.446
      -4.275        -5.85       107.27
      -4.275         -5.7      109.228
      -4.275        -5.55      108.449
      -4.275         -5.4      106.825
      -4.275        -5.25      108.894
      -4.275         -5.1      106.825
      -4.275        -4.95      100.148
      -4.275         -4.8      93.2713
      -4.275        -4.65      76.3796
      -4.275         -4.5      57.1067
      -4.275        -4.35      48.8278
      -4.275         -4.2      40.5044
      -4.275        -4.05      29.7329
      -4.275         -3.9      16.7581
      -4.275        -3.75      7.49998
      -4.275         -3.6      2.29228
      -4.275        -3.45     0.667654
      -4.275         -3.3     0.133531
      -4.275        -3.15    0.0222551
      -4.275           -3            0
      -4.275        -2.85            0
      -4.275         -2.7    0.0222551
      -4.275        -2.55    0.0222551
      -4.275         -2.4            0
      -4.275        -2.25            0
      -4.275         -2.1            0
      -4.275        -1.95            0
      -4.275         -1.8            0
      -4.275        -1.65    0.0222551
      -4.275         -1.5     0.200296
      -4.275        -1.35      1.64688
      -4.275         -1.2        5.408
      -4.275        -1.05      14.0207
      -4.275         -0.9      25.0593
      -4.275        -0.75      32.7373
      -4.275         -0.6      37.1438
      -4.275        -0.45        51.81
      -4.275         -0.3       74.666
      -4.275        -0.15      96.8099
      -4.275 -1.78814e-07      94.3395
      -4.275         0.15      68.9909
      -4.275          0.3      47.7818
      -4.275         0.45      37.2329
      -4.275          0.6      31.3352
      -4.275         0.75      24.0133
      -4.275          0.9      11.3724
      -4.275         1.05      4.18397
      -4.275          1.2     0.845695
      -4.275         1.35     0.155786
      -4.275          1.5            0
      -4.275         1.65            0
      -4.275          1.8            0
      -4.275         1.95            0
      -4.275          2.1            0
      -4.275         2.25            0
      -4.275          2.4            0
      -4.275         2.55    0.0222551
      -4.275          2.7            0
      -4.275         2.85            0
      -4.275            3            0
      -4.275         3.15    0.0445103
      -4.275          3.3     0.222551
      -4.275         3.45      1.55786
      -4.275          3.6      5.51928
      -4.275         3.75      14.0207
      -4.275          3.9      27.4851
      -4.275         4.05      37.2774
      -4.275          4.2      47.5592
      -4.275         4.35      58.3975
      -4.275          4.5      73.9093
      -4.275         4.65       92.114
      -4.275          4.8      102.218
      -4.275         4.95          105
      -4.275          5.1      107.559
      -4.275         5.25      107.203
      -4.275          5.4      107.759
      -4.275         5.55      107.359
      -4.275          5.7      107.181
      -4.275         5.85      110.118
      -4.275            6      107.403
      -4.275         6.15       108.65
      -4.275          6.3      107.292
      -4.275         6.45      108.605
      -4.275          6.6      109.963
      -4.275         6.75       105.89
      -4.275          6.9      109.384
      -4.275         7.05      72.7298
      -4.275          7.2     0.333827
      -4.275         7.35            0

      -4.125         -7.5            0
      -4.125        -7.35     0.761125
      -4.125         -7.2      113.615
      -4.125        -7.05      166.202
      -4.125         -6.9       164.38
      -4.125        -6.75      167.078
      -4.125         -6.6      164.034
      -4.125        -6.45      165.256
      -4.125         -6.3      166.433
      -4.125        -6.15      164.334
      -4.125           -6       164.08
      -4.125        -5.85      165.095
      -4.125         -5.7      162.627
      -4.125        -5.55       162.35
      -4.125         -5.4      163.757
      -4.125        -5.25      161.312
      -4.125         -5.1       160.92
      -4.125        -4.95      154.139
      -4.125         -4.8      140.762
      -4.125        -4.65      119.358
      -4.125         -4.5      90.3893
      -4.125        -4.35      72.8835
      -4.125         -4.2      61.9048
      -4.125        -4.05       44.422
      -4.125         -3.9      25.7399
      -4.125        -3.75      10.4251
      -4.125         -3.6      3.66724
      -4.125        -3.45     0.876447
      -4.125         -3.3     0.207579
      -4.125        -3.15     0.115322
      -4.125           -3    0.0461288
      -4.125        -2.85    0.0461288
      -4.125         -2.7            0
      -4.125        -2.55            0
      -4.125         -2.4            0
      -4.125        -2.25            0
      -4.125         -2.1            0
      -4.125        -1.95            0
      -4.125         -1.8    0.0230644
      -4.125        -1.65    0.0461288
      -4.125         -1.5     0.161451
      -4.125        -1.35      1.91434
      -4.125         -1.2      8.30318
      -4.125        -1.05      21.3807
      -4.125         -0.9       40.132
      -4.125        -0.75      50.5802
      -4.125         -0.6      57.7071
      -4.125        -0.45      79.9873
      -4.125         -0.3      115.806
      -4.125        -0.15      148.373
      -4.125 -1.78814e-07      144.268
      -4.125         0.15      105.612
      -4.125          0.3      69.4699
      -4.125         0.45      57.0382
      -4.125          0.6      49.4731
      -4.125         0.75      35.7037
      -4.125          0.9      18.4054
      -4.125         1.05      6.22738
      -4.125          1.2       1.6837
      -4.125         1.35     0.253708
      -4.125          1.5    0.0922575
      -4.125         1.65            0
      -4.125          1.8            0
      -4.125         1.95            0
      -4.125          2.1            0
      -4.125         2.25            0
      -4.125          2.4            0
      -4.125         2.55            0
      -4.125          2.7    0.0230644
      -4.125         2.85            0
      -4.125            3     0.115322
      -4.125         3.15     0.115322
      -4.125          3.3     0.461288
      -4.125         3.45      2.51402
      -4.125          3.6      9.34108
      -4.125         3.75      24.1484
      -4.125          3.9      43.8915
      -4.125         4.05      60.7747
      -4.125          4.2      73.7368
      -4.125         4.35      91.2658
      -4.125          4.5      113.131
      -4.125         4.65      141.339
      -4.125          4.8      154.416
      -4.125         4.95      161.889
      -4.125          5.1      162.304
      -4.125         5.25      165.787
      -4.125          5.4      164.103
      -4.125         5.55      163.181
      -4.125          5.7      166.571
      -4.125         5.85      163.042
      -4.125            6      162.466
      -4.125         6.15      164.933
      -4.125          6.3      164.311
      -4.125         6.45      162.027
      -4.125          6.6      164.403
      -4.125         6.75      162.858
      -4.125          6.9      164.034
      -4.125         7.05      113.684
      -4.125          7.2     0.530481
      -4.125         7.35            0

      -3.975         -7.5            0
      -3.975        -7.35     0.789846
      -3.975         -7.2      159.357
      -3.975        -7.05      226.327
      -3.975         -6.9      227.787
      -3.975        -6.75      227.236
      -3.975         -6.6      227.643
      -3.975        -6.45      229.367
      -3.975         -6.3      226.853
      -3.975        -6.15      229.008
      -3.975           -6      230.611
      -3.975        -5.85      230.898
      -3.975         -5.7      229.989
      -3.975        -5.55      230.109
      -3.975         -5.4       234.13
      -3.975        -5.25      229.438
      -3.975         -5.1      224.388
      -3.975        -4.95      217.615
      -3.975         -4.8      196.313
      -3.975        -4.65      163.115
      -3.975         -4.5       129.99
      -3.975        -4.35      106.845
      -3.975         -4.2      93.0343
      -3.975        -4.05      68.2619
      -3.975         -3.9      38.7503
      -3.975        -3.75      16.1559
      -3.975         -3.6      5.31351
      -3.975        -3.45      1.12493
      -3.975         -3.3     0.167543
      -3.975        -3.15     0.167543
      -3.975           -3    0.0478695
      -3.975        -2.85    0.0239347
      -3.975         -2.7    0.0718042
      -3.975        -2.55    0.0478695
      -3.975         -2.4            0
      -3.975        -2.25            0
      -3.975         -2.1            0
      -3.975        -1.95    0.0239347
      -3.975         -1.8     0.095739
      -3.975        -1.65     0.095739
      -3.975         -1.5     0.526564
      -3.975        -1.35      2.96791
      -3.975         -1.2       11.728
      -3.975        -1.05      31.1152
      -3.975         -0.9      56.5339
      -3.975        -0.75      68.4773
      -3.975         -0.6      80.4207
      -3.975        -0.45      111.249
      -3.975         -0.3      162.062
      -3.975        -0.15      200.669
      -3.975 -1.78814e-07      199.616
      -3.975         0.15      150.167
      -3.975          0.3        99.76
      -3.975         0.45      78.6256
      -3.975          0.6       67.855
      -3.975         0.75      51.1485
      -3.975          0.9      26.4479
      -3.975         1.05      8.44896
      -3.975          1.2      1.98658
      -3.975         1.35     0.311152
      -3.975          1.5    0.0478695
      -3.975         1.65            0
      -3.975          1.8            0
      -3.975         1.95            0
      -3.975          2.1            0
      -3.975         2.25            0
      -3.975          2.4            0
      -3.975         2.55            0
      -3.975          2.7            0
      -3.975         2.85    0.0239347
      -3.975            3    0.0239347
      -3.975         3.15    0.0478695
      -3.975          3.3     0.598368
      -3.975         3.45       3.9971
      -3.975          3.6      14.1215
      -3.975         3.75      35.5192
      -3.975          3.9      61.9192
      -3.975         4.05      83.0057
      -3.975          4.2       104.02
      -3.975         4.35      125.442
      -3.975          4.5      158.209
      -3.975         4.65      197.701
      -3.975          4.8      219.888
      -3.975         4.95      223.886
      -3.975          5.1      228.313
      -3.975         5.25      231.257
      -3.975          5.4      229.941
      -3.975         5.55      229.917
      -3.975          5.7      227.667
      -3.975         5.85      229.127
      -3.975            6      228.696
      -3.975         6.15      226.901
      -3.975          6.3      231.162
      -3.975         6.45      230.515
      -3.975          6.6      227.452
      -3.975         6.75      229.582
      -3.975          6.9      227.428
      -3.975         7.05      157.443
      -3.975          7.2     0.765912
      -3.975         7.35            0

      -3.825         -7.5            0
      -3.825        -7.35     0.870568
      -3.825         -7.2      206.722
      -3.825        -7.05      304.823
      -3.825         -6.9      305.246
      -3.825        -6.75      300.769
      -3.825         -6.6       302.46
      -3.825        -6.45      303.256
      -3.825         -6.3      306.763
      -3.825        -6.15      304.549
      -3.825           -6      300.097
      -3.825        -5.85      306.067
      -3.825         -5.7      303.704
      -3.825        -5.55      305.868
      -3.825         -5.4       303.53
      -3.825        -5.25       303.53
      -3.825         -5.1      299.376
      -3.825        -4.95      284.576
      -3.825         -4.8      270.224
      -3.825        -4.65      220.179
      -3.825         -4.5      174.785
      -3.825        -4.35      141.281
      -3.825         -4.2      116.955
      -3.825        -4.05      88.6735
      -3.825         -3.9      53.4031
      -3.825        -3.75      21.9383
      -3.825         -3.6      6.71581
      -3.825        -3.45      1.94012
      -3.825         -3.3      0.22386
      -3.825        -3.15      0.14924
      -3.825           -3     0.198987
      -3.825        -2.85      0.22386
      -3.825         -2.7    0.0994934
      -3.825        -2.55            0
      -3.825         -2.4            0
      -3.825        -2.25            0
      -3.825         -2.1            0
      -3.825        -1.95            0
      -3.825         -1.8    0.0248734
      -3.825        -1.65    0.0248734
      -3.825         -1.5     0.721327
      -3.825        -1.35      3.90512
      -3.825         -1.2       17.088
      -3.825        -1.05      41.8619
      -3.825         -0.9      76.6597
      -3.825        -0.75       90.539
      -3.825         -0.6      107.577
      -3.825        -0.45       147.25
      -3.825         -0.3      214.408
      -3.825        -0.15      268.583
      -3.825 -1.78814e-07      271.095
      -3.825         0.15       202.27
      -3.825          0.3      136.928
      -3.825         0.45      101.782
      -3.825          0.6      88.9223
      -3.825         0.75      67.2327
      -3.825          0.9       35.345
      -3.825         1.05      12.7352
      -3.825          1.2      2.73607
      -3.825         1.35     0.522341
      -3.825          1.5    0.0746201
      -3.825         1.65            0
      -3.825          1.8            0
      -3.825         1.95            0
      -3.825          2.1            0
      -3.825         2.25            0
      -3.825          2.4            0
      -3.825         2.55            0
      -3.825          2.7    0.0248734
      -3.825         2.85    0.0248734
      -3.825            3    0.0248734
      -3.825         3.15      0.22386
      -3.825          3.3      1.36803
      -3.825         3.45      5.42239
      -3.825          3.6      19.7494
      -3.825         3.75      46.4883
      -3.825          3.9      81.8085
      -3.825         4.05      114.119
      -3.825          4.2      140.584
      -3.825         4.35      166.502
      -3.825          4.5        211.1
      -3.825         4.65      266.891
      -3.825          4.8      284.302
      -3.825         4.95      297.212
      -3.825          5.1      301.515
      -3.825         5.25      303.032
      -3.825          5.4      305.271
      -3.825         5.55      307.559
      -3.825          5.7       303.48
      -3.825         5.85      305.171
      -3.825            6      306.713
      -3.825         6.15      301.241
      -3.825          6.3      310.171
      -3.825         6.45      307.012
      -3.825          6.6      301.465
      -3.825         6.75      303.256
      -3.825          6.9       305.32
      -3.825         7.05      208.936
      -3.825          7.2     0.920314
      -3.825         7.35            0

      -3.675         -7.5            0
      -3.675        -7.35      1.11321
      -3.675         -7.2      270.562
      -3.675        -7.05      395.655
      -3.675         -6.9      399.565
      -3.675        -6.75      401.455
      -3.675         -6.6       401.48
      -3.675        -6.45      392.808
      -3.675         -6.3      398.477
      -3.675        -6.15      391.073
      -3.675           -6      393.636
      -3.675        -5.85      393.688
      -3.675         -5.7      395.397
      -3.675        -5.55      392.989
      -3.675         -5.4      393.558
      -3.675        -5.25      393.688
      -3.675         -5.1      386.025
      -3.675        -4.95      378.155
      -3.675         -4.8      350.998
      -3.675        -4.65      289.952
      -3.675         -4.5      227.638
      -3.675        -4.35      185.492
      -3.675         -4.2      153.675
      -3.675        -4.05      120.123
      -3.675         -3.9      68.1129
      -3.675        -3.75      30.0567
      -3.675         -3.6      9.57878
      -3.675        -3.45      2.53708
      -3.675         -3.3     0.465995
      -3.675        -3.15      0.18122
      -3.675           -3     0.103554
      -3.675        -2.85     0.155332
      -3.675         -2.7    0.0776658
      -3.675        -2.55            0
      -3.675         -2.4            0
      -3.675        -2.25            0
      -3.675         -2.1            0
      -3.675        -1.95    0.0258886
      -3.675         -1.8    0.0517772
      -3.675        -1.65     0.103554
      -3.675         -1.5      1.24265
      -3.675        -1.35      5.46249
      -3.675         -1.2      21.0992
      -3.675        -1.05      52.7869
      -3.675         -0.9      97.4706
      -3.675        -0.75      120.149
      -3.675         -0.6      139.177
      -3.675        -0.45       183.99
      -3.675         -0.3      277.267
      -3.675        -0.15      361.586
      -3.675 -1.78814e-07      349.418
      -3.675         0.15      263.002
      -3.675          0.3      174.515
      -3.675         0.45      131.255
      -3.675          0.6      117.068
      -3.675         0.75      88.6167
      -3.675          0.9      46.7289
      -3.675         1.05      16.1545
      -3.675          1.2      4.58228
      -3.675         1.35     0.543661
      -3.675          1.5    0.0517772
      -3.675         1.65    0.0258886
      -3.675          1.8            0
      -3.675         1.95            0
      -3.675          2.1            0
      -3.675         2.25            0
      -3.675          2.4            0
      -3.675         2.55            0
      -3.675          2.7    0.0258886
      -3.675         2.85            0
      -3.675            3    0.0776658
      -3.675         3.15     0.310663
      -3.675          3.3       1.8122
      -3.675         3.45      7.68891
      -3.675          3.6      27.4937
      -3.675         3.75      66.1971
      -3.675          3.9      115.256
      -3.675         4.05      155.306
      -3.675          4.2      180.185
      -3.675         4.35      215.005
      -3.675          4.5      279.959
      -3.675         4.65      349.626
      -3.675          4.8      376.705
      -3.675         4.95      380.847
      -3.675          5.1      399.953
      -3.675         5.25      392.393
      -3.675          5.4      393.222
      -3.675         5.55      393.688
      -3.675          5.7      395.759
      -3.675         5.85      394.387
      -3.675            6       397.96
      -3.675         6.15      389.908
      -3.675          6.3      394.672
      -3.675         6.45      397.804
      -3.675          6.6       395.06
      -3.675         6.75      397.312
      -3.675          6.9      395.345
      -3.675         7.05      273.099
      -3.675          7.2      1.16499
      -3.675         7.35            0

      -3.525         -7.5            0
      -3.525        -7.35      1.59242
      -3.525         -7.2      352.061
      -3.525        -7.05      510.925
      -3.525         -6.9      508.172
      -3.525        -6.75      511.411
      -3.525         -6.6      514.515
      -3.525        -6.45      503.665
      -3.525         -6.3      506.769
      -3.525        -6.15      519.697
      -3.525           -6      514.056
      -3.525        -5.85      511.843
      -3.525         -5.7      516.944
      -3.525        -5.55      513.004
      -3.525         -5.4      513.112
      -3.525        -5.25      513.489
      -3.525         -5.1      500.831
      -3.525        -4.95      486.769
      -3.525         -4.8      455.946
      -3.525        -4.65      392.087
      -3.525         -4.5      304.045
      -3.525        -4.35       240.51
      -3.525         -4.2      207.393
      -3.525        -4.05      162.427
      -3.525         -3.9      95.8963
      -3.525        -3.75      41.8889
      -3.525         -3.6      13.3602
      -3.525        -3.45      3.37378
      -3.525         -3.3     0.863688
      -3.525        -3.15     0.323883
      -3.525           -3    0.0539805
      -3.525        -2.85     0.134951
      -3.525         -2.7    0.0269902
      -3.525        -2.55            0
      -3.525         -2.4    0.0269902
      -3.525        -2.25            0
      -3.525         -2.1            0
      -3.525        -1.95            0
      -3.525         -1.8    0.0269902
      -3.525        -1.65     0.242912
      -3.525         -1.5      1.13359
      -3.525        -1.35      6.45067
      -3.525         -1.2      26.2615
      -3.525        -1.05      69.3649
      -3.525         -0.9       123.75
      -3.525        -0.75      152.765
      -3.525         -0.6      176.246
      -3.525        -0.45      239.592
      -3.525         -0.3      360.887
      -3.525        -0.15      455.784
      -3.525 -1.78814e-07      452.329
      -3.525         0.15      343.505
      -3.525          0.3      226.448
      -3.525         0.45      166.638
      -3.525          0.6      151.253
      -3.525         0.75      118.514
      -3.525          0.9      64.2638
      -3.525         1.05      23.9943
      -3.525          1.2      6.09979
      -3.525         1.35      1.13359
      -3.525          1.5     0.188932
      -3.525         1.65            0
      -3.525          1.8            0
      -3.525         1.95            0
      -3.525          2.1            0
      -3.525         2.25            0
      -3.525          2.4            0
      -3.525         2.55            0
      -3.525          2.7            0
      -3.525         2.85    0.0539805
      -3.525            3    0.0539805
      -3.525         3.15     0.755727
      -3.525          3.3      3.23883
      -3.525         3.45      11.9297
      -3.525          3.6      39.1628
      -3.525         3.75      87.8802
      -3.525          3.9      150.902
      -3.525         4.05      199.053
      -3.525          4.2      236.515
      -3.525         4.35      292.223
      -3.525          4.5      373.005
      -3.525         4.65      448.038
      -3.525          4.8      487.471
      -3.525         4.95      506.148
      -3.525          5.1      510.925
      -3.525         5.25      510.008
      -3.525          5.4      514.515
      -3.525         5.55       512.68
      -3.525          5.7       508.01
      -3.525         5.85      511.546
      -3.525            6      516.296
      -3.525         6.15      509.873
      -3.525          6.3      515.999
      -3.525         6.45      513.192
      -3.525          6.6      508.982
      -3.525         6.75      509.144
      -3.525          6.9      519.157
      -3.525         7.05      349.119
      -3.525          7.2      1.88932
      -3.525         7.35            0

      -3.375         -7.5            0
      -3.375        -7.35       2.4807
      -3.375         -7.2      471.728
      -3.375        -7.05      688.705
      -3.375         -6.9      683.603
      -3.375        -6.75      679.741
      -3.375         -6.6      686.337
      -3.375        -6.45      687.239
      -3.375         -6.3      683.631
      -3.375        -6.15      685.069
      -3.375           -6      689.917
      -3.375        -5.85      675.118
      -3.375         -5.7      683.631
      -3.375        -5.55      688.085
      -3.375         -5.4      676.302
      -3.375        -5.25      692.934
      -3.375         -5.1      678.416
      -3.375        -4.95      654.962
      -3.375         -4.8      613.185
      -3.375        -4.65      527.882
      -3.375         -4.5      409.316
      -3.375        -4.35      328.101
      -3.375         -4.2      280.207
      -3.375        -4.05      215.934
      -3.375         -3.9      135.367
      -3.375        -3.75      63.1734
      -3.375         -3.6      20.1557
      -3.375        -3.45      5.86348
      -3.375         -3.3      1.26854
      -3.375        -3.15     0.253708
      -3.375           -3     0.140949
      -3.375        -2.85     0.112759
      -3.375         -2.7    0.0845694
      -3.375        -2.55            0
      -3.375         -2.4            0
      -3.375        -2.25            0
      -3.375         -2.1            0
      -3.375        -1.95    0.0281898
      -3.375         -1.8    0.0281898
      -3.375        -1.65    0.0845694
      -3.375         -1.5      1.43768
      -3.375        -1.35      10.0074
      -3.375         -1.2       33.715
      -3.375        -1.05      90.3483
      -3.375         -0.9      157.553
      -3.375        -0.75      199.781
      -3.375         -0.6      226.731
      -3.375        -0.45      320.377
      -3.375         -0.3      480.439
      -3.375        -0.15      615.524
      -3.375 -1.78814e-07      600.753
      -3.375         0.15      466.795
      -3.375          0.3      301.377
      -3.375         0.45      219.091
      -3.375          0.6      199.781
      -3.375         0.75      157.722
      -3.375          0.9      88.7133
      -3.375         1.05      34.4761
      -3.375          1.2      9.30264
      -3.375         1.35      1.49406
      -3.375          1.5     0.197329
      -3.375         1.65            0
      -3.375          1.8            0
      -3.375         1.95            0
      -3.375          2.1            0
      -3.375         2.25            0
      -3.375          2.4            0
      -3.375         2.55            0
      -3.375          2.7    0.0281898
      -3.375         2.85    0.0281898
      -3.375            3     0.310088
      -3.375         3.15     0.761125
      -3.375          3.3      5.35606
      -3.375         3.45      22.1854
      -3.375          3.6      59.9597
      -3.375         3.75      128.997
      -3.375          3.9      211.734
      -3.375         4.05      275.414
      -3.375          4.2      326.382
      -3.375         4.35      398.942
      -3.375          4.5      518.185
      -3.375         4.65      603.516
      -3.375          4.8      658.288
      -3.375         4.95      672.271
      -3.375          5.1      683.349
      -3.375         5.25      686.535
      -3.375          5.4      682.616
      -3.375         5.55       682.87
      -3.375          5.7      682.842
      -3.375         5.85      687.662
      -3.375            6      679.544
      -3.375         6.15      686.224
      -3.375          6.3       684.42
      -3.375         6.45      679.346
      -3.375          6.6      682.278
      -3.375         6.75      682.644
      -3.375          6.9      690.989
      -3.375         7.05      464.061
      -3.375          7.2      2.28337
      -3.375         7.35            0

      -3.225         -7.5            0
      -3.225        -7.35       3.1271
      -3.225         -7.2       672.12
      -3.225        -7.05      976.541
      -3.225         -6.9      970.228
      -3.225        -6.75      979.019
      -3.225         -6.6      981.025
      -3.225        -6.45      973.325
      -3.225         -6.3      968.192
      -3.225        -6.15      980.229
      -3.225           -6      963.708
      -3.225        -5.85      972.853
      -3.225         -5.7      977.809
      -3.225        -5.55      969.343
      -3.225         -5.4      970.611
      -3.225        -5.25      973.266
      -3.225         -5.1      959.666
      -3.225        -4.95      930.637
      -3.225         -4.8      887.832
      -3.225        -4.65      759.532
      -3.225         -4.5      594.238
      -3.225        -4.35      472.723
      -3.225         -4.2      404.429
      -3.225        -4.05      323.213
      -3.225         -3.9       207.51
      -3.225        -3.75      99.1232
      -3.225         -3.6      33.3656
      -3.225        -3.45      8.52578
      -3.225         -3.3      1.82906
      -3.225        -3.15     0.472015
      -3.225           -3     0.236008
      -3.225        -2.85     0.177006
      -3.225         -2.7     0.029501
      -3.225        -2.55            0
      -3.225         -2.4            0
      -3.225        -2.25            0
      -3.225         -2.1     0.029501
      -3.225        -1.95            0
      -3.225         -1.8    0.0590019
      -3.225        -1.65     0.265509
      -3.225         -1.5      2.44858
      -3.225        -1.35      13.9835
      -3.225         -1.2      52.2167
      -3.225        -1.05       128.86
      -3.225         -0.9      224.384
      -3.225        -0.75       281.41
      -3.225         -0.6      318.994
      -3.225        -0.45      439.564
      -3.225         -0.3      669.996
      -3.225        -0.15      861.133
      -3.225 -1.78814e-07      861.576
      -3.225         0.15      660.556
      -3.225          0.3      432.956
      -3.225         0.45      307.341
      -3.225          0.6      273.356
      -3.225         0.75      229.045
      -3.225          0.9      130.247
      -3.225         1.05      53.1607
      -3.225          1.2       13.895
      -3.225         1.35      2.38958
      -3.225          1.5     0.501516
      -3.225         1.65    0.0885029
      -3.225          1.8     0.029501
      -3.225         1.95            0
      -3.225          2.1            0
      -3.225         2.25            0
      -3.225          2.4            0
      -3.225         2.55            0
      -3.225          2.7            0
      -3.225         2.85     0.177006
      -3.225            3     0.413014
      -3.225         3.15      1.65205
      -3.225          3.3       9.0568
      -3.225         3.45      33.8671
      -3.225          3.6      99.3888
      -3.225         3.75       204.53
      -3.225          3.9      320.321
      -3.225         4.05      397.909
      -3.225          4.2      469.036
      -3.225         4.35      594.031
      -3.225          4.5      758.145
      -3.225         4.65      882.875
      -3.225          4.8      934.915
      -3.225         4.95      965.154
      -3.225          5.1      977.927
      -3.225         5.25      978.311
      -3.225          5.4      973.207
      -3.225         5.55      977.396
      -3.225          5.7      967.337
      -3.225         5.85      977.485
      -3.225            6      971.968
      -3.225         6.15      969.018
      -3.225          6.3      971.201
      -3.225         6.45      975.449
      -3.225          6.6      976.364
      -3.225         6.75      971.083
      -3.225          6.9      970.847
      -3.225         7.05      668.462
      -3.225          7.2      3.33361
      -3.225         7.35            0

      -3.075         -7.5            0
      -3.075        -7.35      3.96032
      -3.075         -7.2      686.343
      -3.075        -7.05      1001.03
      -3.075         -6.9      995.465
      -3.075        -6.75      994.413
      -3.075         -6.6      1001.62
      -3.075        -6.45      1000.04
      -3.075         -6.3       999.27
      -3.075        -6.15      998.806
      -3.075           -6      994.134
      -3.075        -5.85      1003.69
      -3.075         -5.7         1001
      -3.075        -5.55      1005.03
      -3.075         -5.4      997.414
      -3.075        -5.25         1004
      -3.075         -5.1      988.936
      -3.075        -4.95       965.36
      -3.075         -4.8      923.684
      -3.075        -4.65      796.056
      -3.075         -4.5      632.817
      -3.075        -4.35       492.72
      -3.075         -4.2      414.411
      -3.075        -4.05      344.146
      -3.075         -3.9      219.241
      -3.075        -3.75      108.104
      -3.075         -3.6      39.9436
      -3.075        -3.45       10.829
      -3.075         -3.3      1.51606
      -3.075        -3.15     0.464101
      -3.075           -3      0.24752
      -3.075        -2.85    0.0618801
      -3.075         -2.7    0.0618801
      -3.075        -2.55            0
      -3.075         -2.4            0
      -3.075        -2.25    0.0928201
      -3.075         -2.1            0
      -3.075        -1.95      0.03094
      -3.075         -1.8    0.0928201
      -3.075        -1.65       0.3094
      -3.075         -1.5       2.1658
      -3.075        -1.35      12.5617
      -3.075         -1.2      48.8853
      -3.075        -1.05      127.968
      -3.075         -0.9      231.927
      -3.075        -0.75      287.185
      -3.075         -0.6       325.83
      -3.075        -0.45      453.921
      -3.075         -0.3      689.437
      -3.075        -0.15      873.592
      -3.075 -1.78814e-07       895.59
      -3.075         0.15      688.787
      -3.075          0.3      435.945
      -3.075         0.45      310.762
      -3.075          0.6      278.832
      -3.075         0.75      226.914
      -3.075          0.9      135.734
      -3.075         1.05       53.155
      -3.075          1.2      15.0987
      -3.075         1.35       2.6299
      -3.075          1.5      0.21658
      -3.075         1.65      0.03094
      -3.075          1.8      0.03094
      -3.075         1.95      0.03094
      -3.075          2.1            0
      -3.075         2.25            0
      -3.075          2.4            0
      -3.075         2.55            0
      -3.075          2.7    0.0618801
      -3.075         2.85    0.0618801
      -3.075            3      0.27846
      -3.075         3.15       2.0111
      -3.075          3.3      10.0246
      -3.075         3.45      39.0773
      -3.075          3.6       109.59
      -3.075         3.75       222.83
      -3.075          3.9      335.854
      -3.075         4.05        416.7
      -3.075          4.2      486.749
      -3.075         4.35      614.129
      -3.075          4.5      784.701
      -3.075         4.65       908.74
      -3.075          4.8      957.254
      -3.075         4.95      972.414
      -3.075          5.1      1008.43
      -3.075         5.25      995.372
      -3.075          5.4      995.155
      -3.075         5.55         1011
      -3.075          5.7      994.722
      -3.075         5.85      997.569
      -3.075            6      1003.54
      -3.075         6.15      1005.12
      -3.075          6.3      989.834
      -3.075         6.45      1001.75
      -3.075          6.6      1005.58
      -3.075         6.75      1005.06
      -3.075          6.9      995.589
      -3.075         7.05      685.384
      -3.075          7.2      2.97024
      -3.075         7.35            0

      -2.925         -7.5            0
      -2.925        -7.35      3.44783
      -2.925         -7.2      691.745
      -2.925        -7.05      996.455
      -2.925         -6.9      998.081
      -2.925        -6.75      1003.77
      -2.925         -6.6      997.723
      -2.925        -6.45      995.088
      -2.925         -6.3      991.933
      -2.925        -6.15      999.089
      -2.925           -6      996.455
      -2.925        -5.85      1002.05
      -2.925         -5.7      994.308
      -2.925        -5.55      992.974
      -2.925         -5.4      1002.28
      -2.925        -5.25      1003.84
      -2.925         -5.1      985.493
      -2.925        -4.95      961.911
      -2.925         -4.8       911.56
      -2.925        -4.65      799.441
      -2.925         -4.5      638.141
      -2.925        -4.35      498.471
      -2.925         -4.2      419.854
      -2.925        -4.05       344.49
      -2.925         -3.9      227.817
      -2.925        -3.75      116.283
      -2.925         -3.6      43.3581
      -2.925        -3.45      12.9456
      -2.925         -3.3      2.21181
      -2.925        -3.15      0.39032
      -2.925           -3     0.162633
      -2.925        -2.85      0.19516
      -2.925         -2.7    0.0650533
      -2.925        -2.55            0
      -2.925         -2.4            0
      -2.925        -2.25    0.0325267
      -2.925         -2.1            0
      -2.925        -1.95            0
      -2.925         -1.8      0.19516
      -2.925        -1.65      0.19516
      -2.925         -1.5      2.04918
      -2.925        -1.35      12.6529
      -2.925         -1.2      49.2779
      -2.925        -1.05      129.294
      -2.925         -0.9      222.808
      -2.925        -0.75      276.217
      -2.925         -0.6      319.737
      -2.925        -0.45      446.006
      -2.925         -0.3      676.262
      -2.925        -0.15      884.042
      -2.925 -1.78814e-07      885.116
      -2.925         0.15      681.174
      -2.925          0.3      446.201
      -2.925         0.45      309.426
      -2.925          0.6      278.786
      -2.925         0.75      228.923
      -2.925          0.9       133.62
      -2.925         1.05       51.815
      -2.925          1.2      14.4093
      -2.925         1.35      2.86235
      -2.925          1.5     0.422847
      -2.925         1.65    0.0325267
      -2.925          1.8            0
      -2.925         1.95            0
      -2.925          2.1    0.0325267
      -2.925         2.25    0.0325267
      -2.925          2.4            0
      -2.925         2.55    0.0325267
      -2.925          2.7            0
      -2.925         2.85    0.0650533
      -2.925            3     0.325267
      -2.925         3.15      2.27687
      -2.925          3.3      10.8314
      -2.925         3.45      39.5524
      -2.925          3.6      117.584
      -2.925         3.75      224.044
      -2.925          3.9      339.481
      -2.925         4.05      420.602
      -2.925          4.2      500.878
      -2.925         4.35      623.113
      -2.925          4.5      803.018
      -2.925         4.65      919.594
      -2.925          4.8      956.772
      -2.925         4.95        990.6
      -2.925          5.1      1008.59
      -2.925         5.25      988.746
      -2.925          5.4      991.543
      -2.925         5.55      1012.03
      -2.925          5.7       993.82
      -2.925         5.85      993.983
      -2.925            6       1009.4
      -2.925         6.15      996.064
      -2.925          6.3      1004.26
      -2.925         6.45      1002.83
      -2.925          6.6      989.364
      -2.925         6.75      992.649
      -2.925          6.9      998.764
      -2.925         7.05      685.109
      -2.925          7.2      3.31772
      -2.925         7.35            0

      -2.775         -7.5            0
      -2.775        -7.35      3.39421
      -2.775         -7.2      684.053
      -2.775        -7.05       998.48
      -2.775         -6.9      1003.59
      -2.775        -6.75      997.691
      -2.775         -6.6      1001.53
      -2.775        -6.45      1002.11
      -2.775         -6.3       1001.5
      -2.775        -6.15       1004.1
      -2.775           -6      995.189
      -2.775        -5.85      999.269
      -2.775         -5.7      996.663
      -2.775        -5.55      998.891
      -2.775         -5.4      1004.82
      -2.775        -5.25      994.126
      -2.775         -5.1      988.709
      -2.775        -4.95      966.321
      -2.775         -4.8      916.368
      -2.775        -4.65      825.238
      -2.775         -4.5      651.105
      -2.775        -4.35      492.606
      -2.775         -4.2      421.568
      -2.775        -4.05      357.935
      -2.775         -3.9      241.709
      -2.775        -3.75      123.803
      -2.775         -3.6      48.1018
      -2.775        -3.45      12.9597
      -2.775         -3.3      3.08564
      -2.775        -3.15     0.651414
      -2.775           -3     0.239995
      -2.775        -2.85     0.102855
      -2.775         -2.7            0
      -2.775        -2.55            0
      -2.775         -2.4            0
      -2.775        -2.25            0
      -2.775         -2.1            0
      -2.775        -1.95    0.0342849
      -2.775         -1.8    0.0342849
      -2.775        -1.65     0.377134
      -2.775         -1.5       2.5028
      -2.775        -1.35      12.8568
      -2.775         -1.2      47.1075
      -2.775        -1.05      125.106
      -2.775         -0.9      218.395
      -2.775        -0.75      269.171
      -2.775         -0.6      311.787
      -2.775        -0.45      422.527
      -2.775         -0.3      667.665
      -2.775        -0.15      877.866
      -2.775 -1.78814e-07       877.18
      -2.775         0.15      669.036
      -2.775          0.3      431.579
      -2.775         0.45      311.856
      -2.775          0.6      270.268
      -2.775         0.75      221.001
      -2.775          0.9      126.237
      -2.775         1.05      49.1303
      -2.775          1.2      14.3311
      -2.775         1.35      2.70851
      -2.775          1.5     0.377134
      -2.775         1.65    0.0342849
      -2.775          1.8    0.0685699
      -2.775         1.95    0.0685699
      -2.775          2.1            0
      -2.775         2.25            0
      -2.775          2.4            0
      -2.775         2.55            0
      -2.775          2.7    0.0685699
      -2.775         2.85      0.20571
      -2.775            3     0.308564
      -2.775         3.15      1.95424
      -2.775          3.3      12.7883
      -2.775         3.45      43.5761
      -2.775          3.6      126.409
      -2.775         3.75      231.698
      -2.775          3.9      341.958
      -2.775         4.05      414.711
      -2.775          4.2       505.36
      -2.775         4.35      641.402
      -2.775          4.5      805.422
      -2.775         4.65      922.162
      -2.775          4.8      968.035
      -2.775         4.95       986.96
      -2.775          5.1      1002.22
      -2.775         5.25      995.703
      -2.775          5.4      996.526
      -2.775         5.55      995.292
      -2.775          5.7      1003.14
      -2.775         5.85      997.794
      -2.775            6      997.931
      -2.775         6.15      995.394
      -2.775          6.3          992
      -2.775         6.45      1001.22
      -2.775          6.6       1002.7
      -2.775         6.75       997.04
      -2.775          6.9       1008.8
      -2.775         7.05      686.007
      -2.775          7.2      3.32564
      -2.775         7.35            0

      -2.625         -7.5            0
      -2.625        -7.35      3.18948
      -2.625         -7.2      686.933
      -2.625        -7.05      1001.71
      -2.625         -6.9      998.777
      -2.625        -6.75       1002.4
      -2.625         -6.6      990.477
      -2.625        -6.45      1002.73
      -2.625         -6.3      990.369
      -2.625        -6.15       1008.6
      -2.625           -6      996.168
      -2.625        -5.85      993.123
      -2.625         -5.7       1006.1
      -2.625        -5.55      1008.35
      -2.625         -5.4      994.283
      -2.625        -5.25      998.016
      -2.625         -5.1      997.038
      -2.625        -4.95      977.647
      -2.625         -4.8      930.638
      -2.625        -4.65      831.402
      -2.625         -4.5      652.864
      -2.625        -4.35      511.259
      -2.625         -4.2       431.63
      -2.625        -4.05      352.582
      -2.625         -3.9      249.903
      -2.625        -3.75      135.408
      -2.625         -3.6      54.3298
      -2.625        -3.45      15.4037
      -2.625         -3.3      3.55192
      -2.625        -3.15     0.724881
      -2.625           -3     0.253708
      -2.625        -2.85     0.108732
      -2.625         -2.7     0.036244
      -2.625        -2.55            0
      -2.625         -2.4            0
      -2.625        -2.25            0
      -2.625         -2.1    0.0724881
      -2.625        -1.95     0.036244
      -2.625         -1.8    0.0724881
      -2.625        -1.65     0.217464
      -2.625         -1.5      2.50084
      -2.625        -1.35      11.9968
      -2.625         -1.2      46.1749
      -2.625        -1.05      122.722
      -2.625         -0.9      210.904
      -2.625        -0.75      260.305
      -2.625         -0.6      303.181
      -2.625        -0.45      418.365
      -2.625         -0.3      652.139
      -2.625        -0.15      867.719
      -2.625 -1.78814e-07       877.07
      -2.625         0.15      652.683
      -2.625          0.3      421.627
      -2.625         0.45      303.906
      -2.625          0.6      257.985
      -2.625         0.75      209.128
      -2.625          0.9      121.128
      -2.625         1.05      50.7417
      -2.625          1.2      13.4465
      -2.625         1.35      2.35586
      -2.625          1.5     0.398685
      -2.625         1.65     0.108732
      -2.625          1.8     0.036244
      -2.625         1.95    0.0724881
      -2.625          2.1     0.036244
      -2.625         2.25            0
      -2.625          2.4            0
      -2.625         2.55     0.036244
      -2.625          2.7     0.036244
      -2.625         2.85     0.144976
      -2.625            3     0.906101
      -2.625         3.15      3.15323
      -2.625          3.3      14.1352
      -2.625         3.45      51.2491
      -2.625          3.6      132.436
      -2.625         3.75      243.777
      -2.625          3.9      358.019
      -2.625         4.05      424.418
      -2.625          4.2      508.721
      -2.625         4.35      653.516
      -2.625          4.5      825.168
      -2.625         4.65      918.279
      -2.625          4.8      964.853
      -2.625         4.95      998.596
      -2.625          5.1      1009.72
      -2.625         5.25       998.27
      -2.625          5.4      1006.71
      -2.625         5.55      1001.93
      -2.625          5.7      992.435
      -2.625         5.85      1000.34
      -2.625            6      1007.08
      -2.625         6.15      989.752
      -2.625          6.3       1004.9
      -2.625         6.45      1004.25
      -2.625          6.6      996.276
      -2.625         6.75      998.415
      -2.625          6.9      995.552
      -2.625         7.05      692.551
      -2.625          7.2      3.40694
      -2.625         7.35            0

      -2.475         -7.5            0
      -2.475        -7.35       3.6903
      -2.475         -7.2      687.203
      -2.475        -7.05      1002.11
      -2.475         -6.9      998.803
      -2.475        -6.75      994.613
      -2.475         -6.6       1012.1
      -2.475        -6.45      990.192
      -2.475         -6.3      1007.14
      -2.475        -6.15      1005.84
      -2.475           -6      993.729
      -2.475        -5.85      994.728
      -2.475         -5.7      1003.69
      -2.475        -5.55      1000.26
      -2.475         -5.4      985.618
      -2.475        -5.25      1002.26
      -2.475         -5.1      991.999
      -2.475        -4.95      979.929
      -2.475         -4.8       932.07
      -2.475        -4.65      834.585
      -2.475         -4.5      668.329
      -2.475        -4.35      520.755
      -2.475         -4.2      425.115
      -2.475        -4.05      363.648
      -2.475         -3.9       259.59
      -2.475        -3.75      146.344
      -2.475         -3.6      59.6599
      -2.475        -3.45      18.9512
      -2.475         -3.3      5.03572
      -2.475        -3.15      0.61505
      -2.475           -3     0.269084
      -2.475        -2.85     0.115322
      -2.475         -2.7     0.153763
      -2.475        -2.55            0
      -2.475         -2.4            0
      -2.475        -2.25            0
      -2.475         -2.1            0
      -2.475        -1.95    0.0384406
      -2.475         -1.8    0.0768813
      -2.475        -1.65     0.230644
      -2.475         -1.5      2.15268
      -2.475        -1.35      12.6854
      -2.475         -1.2      45.1293
      -2.475        -1.05      110.402
      -2.475         -0.9      197.162
      -2.475        -0.75      250.018
      -2.475         -0.6      285.422
      -2.475        -0.45      400.744
      -2.475         -0.3      619.125
      -2.475        -0.15      853.459
      -2.475 -1.78814e-07       858.61
      -2.475         0.15      636.077
      -2.475          0.3      397.707
      -2.475         0.45      290.073
      -2.475          0.6      254.785
      -2.475         0.75      202.967
      -2.475          0.9      117.974
      -2.475         1.05      41.8619
      -2.475          1.2      11.8782
      -2.475         1.35        2.268
      -2.475          1.5     0.422847
      -2.475         1.65     0.115322
      -2.475          1.8     0.153763
      -2.475         1.95     0.153763
      -2.475          2.1    0.0384406
      -2.475         2.25            0
      -2.475          2.4            0
      -2.475         2.55            0
      -2.475          2.7     0.115322
      -2.475         2.85     0.269084
      -2.475            3      0.57661
      -2.475         3.15      3.95939
      -2.475          3.3      17.4905
      -2.475         3.45      58.3913
      -2.475          3.6      141.308
      -2.475         3.75       256.13
      -2.475          3.9      354.922
      -2.475         4.05      423.039
      -2.475          4.2       512.99
      -2.475         4.35      669.252
      -2.475          4.5      833.777
      -2.475         4.65      931.494
      -2.475          4.8      963.822
      -2.475         4.95      995.459
      -2.475          5.1      990.884
      -2.475         5.25      993.691
      -2.475          5.4      1001.46
      -2.475         5.55      991.961
      -2.475          5.7      994.459
      -2.475         5.85      1006.65
      -2.475            6      1009.07
      -2.475         6.15      992.191
      -2.475          6.3      1005.03
      -2.475         6.45      997.304
      -2.475          6.6      995.882
      -2.475         6.75      992.614
      -2.475          6.9      1007.26
      -2.475         7.05      686.242
      -2.475          7.2      3.45966
      -2.475         7.35            0

      -2.325         -7.5            0
      -2.325        -7.35      3.51918
      -2.325         -7.2      688.696
      -2.325        -7.05       1009.1
      -2.325         -6.9      991.672
      -2.325        -6.75      998.424
      -2.325         -6.6      1004.73
      -2.325        -6.45      995.437
      -2.325         -6.3      988.481
      -2.325        -6.15      1005.38
      -2.325           -6      997.156
      -2.325        -5.85      1003.05
      -2.325         -5.7      1002.68
      -2.325        -5.55      994.537
      -2.325         -5.4      994.864
      -2.325        -5.25      1006.24
      -2.325         -5.1      1001.13
      -2.325        -4.95      963.151
      -2.325         -4.8      928.859
      -2.325        -4.65      859.662
      -2.325         -4.5      693.933
      -2.325        -4.35      527.959
      -2.325         -4.2      435.274
      -2.325        -4.05      355.315
      -2.325         -3.9      268.358
      -2.325        -3.75      157.422
      -2.325         -3.6      66.7826
      -2.325        -3.45      22.2199
      -2.325         -3.3      6.30179
      -2.325        -3.15      1.06394
      -2.325           -3     0.245524
      -2.325        -2.85    0.0818414
      -2.325         -2.7            0
      -2.325        -2.55            0
      -2.325         -2.4            0
      -2.325        -2.25            0
      -2.325         -2.1            0
      -2.325        -1.95    0.0818414
      -2.325         -1.8    0.0409207
      -2.325        -1.65     0.327366
      -2.325         -1.5      2.49616
      -2.325        -1.35      10.0256
      -2.325         -1.2      38.9974
      -2.325        -1.05      100.829
      -2.325         -0.9      180.542
      -2.325        -0.75      239.222
      -2.325         -0.6      274.251
      -2.325        -0.45      365.954
      -2.325         -0.3      577.964
      -2.325        -0.15      806.793
      -2.325 -1.78814e-07      824.675
      -2.325         0.15      602.598
      -2.325          0.3      384.041
      -2.325         0.45      281.125
      -2.325          0.6      245.483
      -2.325         0.75      190.159
      -2.325          0.9      105.494
      -2.325         1.05      41.1253
      -2.325          1.2      9.20716
      -2.325         1.35      1.63683
      -2.325          1.5     0.286445
      -2.325         1.65     0.204604
      -2.325          1.8     0.122762
      -2.325         1.95     0.122762
      -2.325          2.1    0.0409207
      -2.325         2.25            0
      -2.325          2.4            0
      -2.325         2.55            0
      -2.325          2.7            0
      -2.325         2.85     0.368286
      -2.325            3       1.1867
      -2.325         3.15      5.56522
      -2.325          3.3      21.8107
      -2.325         3.45      65.6368
      -2.325          3.6      152.307
      -2.325         3.75      262.547
      -2.325          3.9      357.811
      -2.325         4.05      433.841
      -2.325          4.2      528.327
      -2.325         4.35      691.028
      -2.325          4.5      847.795
      -2.325         4.65      933.238
      -2.325          4.8      980.419
      -2.325         4.95      1001.33
      -2.325          5.1      992.614
      -2.325         5.25      999.406
      -2.325          5.4      1000.31
      -2.325         5.55      1002.84
      -2.325          5.7      994.742
      -2.325         5.85       996.01
      -2.325            6       996.91
      -2.325         6.15      995.273
      -2.325          6.3      996.092
      -2.325         6.45      999.079
      -2.325          6.6      995.846
      -2.325         6.75      1007.63
      -2.325          6.9         1001
      -2.325         7.05      684.194
      -2.325          7.2      3.43734
      -2.325         7.35            0

      -2.175         -7.5            0
      -2.175        -7.35      3.19323
      -2.175         -7.2      683.263
      -2.175        -7.05      997.468
      -2.175         -6.9      990.075
      -2.175        -6.75      1001.93
      -2.175         -6.6      991.694
      -2.175        -6.45      1004.64
      -2.175         -6.3      992.568
      -2.175        -6.15      1006.35
      -2.175           -6       984.52
      -2.175        -5.85      1006.61
      -2.175         -5.7      997.468
      -2.175        -5.55       1008.4
      -2.175         -5.4       1004.2
      -2.175        -5.25      1003.68
      -2.175         -5.1      998.955
      -2.175        -4.95      981.152
      -2.175         -4.8      948.432
      -2.175        -4.65      872.801
      -2.175         -4.5       711.74
      -2.175        -4.35      547.616
      -2.175         -4.2      424.655
      -2.175        -4.05       371.42
      -2.175         -3.9      288.965
      -2.175        -3.75      170.947
      -2.175         -3.6      78.0809
      -2.175        -3.45       29.264
      -2.175         -3.3        6.124
      -2.175        -3.15        1.531
      -2.175           -3     0.524914
      -2.175        -2.85     0.174971
      -2.175         -2.7            0
      -2.175        -2.55            0
      -2.175         -2.4            0
      -2.175        -2.25            0
      -2.175         -2.1            0
      -2.175        -1.95    0.0437428
      -2.175         -1.8     0.174971
      -2.175        -1.65     0.349943
      -2.175         -1.5      1.48726
      -2.175        -1.35      8.70482
      -2.175         -1.2      34.3819
      -2.175        -1.05      90.1977
      -2.175         -0.9      167.841
      -2.175        -0.75      225.932
      -2.175         -0.6      264.644
      -2.175        -0.45      341.457
      -2.175         -0.3      515.728
      -2.175        -0.15      757.713
      -2.175 -1.78814e-07      776.873
      -2.175         0.15      556.802
      -2.175          0.3      357.641
      -2.175         0.45      272.168
      -2.175          0.6      239.842
      -2.175         0.75      176.065
      -2.175          0.9      97.9839
      -2.175         1.05       35.213
      -2.175          1.2      9.66716
      -2.175         1.35      1.26854
      -2.175          1.5     0.437428
      -2.175         1.65            0
      -2.175          1.8     0.131228
      -2.175         1.95     0.131228
      -2.175          2.1            0
      -2.175         2.25    0.0437428
      -2.175          2.4            0
      -2.175         2.55    0.0437428
      -2.175          2.7     0.131228
      -2.175         2.85     0.262457
      -2.175            3      1.92468
      -2.175         3.15      7.39254
      -2.175          3.3      28.3454
      -2.175         3.45      81.4929
      -2.175          3.6      171.603
      -2.175         3.75      276.936
      -2.175          3.9      360.178
      -2.175         4.05       431.61
      -2.175          4.2      544.817
      -2.175         4.35      703.691
      -2.175          4.5       858.54
      -2.175         4.65      949.919
      -2.175          4.8      976.909
      -2.175         4.95      993.706
      -2.175          5.1      999.961
      -2.175         5.25      1000.84
      -2.175          5.4      1002.41
      -2.175         5.55      1013.61
      -2.175          5.7      1002.24
      -2.175         5.85      998.168
      -2.175            6      999.786
      -2.175         6.15      994.012
      -2.175          6.3      995.674
      -2.175         6.45      995.281
      -2.175          6.6      1004.34
      -2.175         6.75      993.268
      -2.175          6.9      1000.44
      -2.175         7.05      685.494
      -2.175          7.2      2.53708
      -2.175         7.35            0

      -2.025         -7.5            0
      -2.025        -7.35      2.86596
      -2.025         -7.2      693.046
      -2.025        -7.05      1006.05
      -2.025         -6.9      1004.31
      -2.025        -6.75      1005.58
      -2.025         -6.6      999.423
      -2.025        -6.45      1001.07
      -2.025         -6.3      998.953
      -2.025        -6.15      996.604
      -2.025           -6      1006.24
      -2.025        -5.85      988.476
      -2.025         -5.7      984.811
      -2.025        -5.55      1001.82
      -2.025         -5.4      1003.18
      -2.025        -5.25      987.865
      -2.025         -5.1      999.892
      -2.025        -4.95       982.65
      -2.025         -4.8      951.594
      -2.025        -4.65      871.535
      -2.025         -4.5       718.37
      -2.025        -4.35      556.608
      -2.025         -4.2      430.646
      -2.025        -4.05      376.428
      -2.025         -3.9      298.201
      -2.025        -3.75      190.469
      -2.025         -3.6      91.1001
      -2.025        -3.45      33.4049
      -2.025         -3.3      9.91342
      -2.025        -3.15      2.25518
      -2.025           -3     0.563796
      -2.025        -2.85     0.140949
      -2.025         -2.7     0.140949
      -2.025        -2.55     0.046983
      -2.025         -2.4            0
      -2.025        -2.25            0
      -2.025         -2.1            0
      -2.025        -1.95     0.046983
      -2.025         -1.8     0.187932
      -2.025        -1.65     0.328881
      -2.025         -1.5      1.40949
      -2.025        -1.35      6.57762
      -2.025         -1.2      26.0756
      -2.025        -1.05      68.8771
      -2.025         -0.9      146.023
      -2.025        -0.75      213.209
      -2.025         -0.6      256.903
      -2.025        -0.45      313.893
      -2.025         -0.3      445.352
      -2.025        -0.15      628.492
      -2.025 -1.78814e-07      651.513
      -2.025         0.15      466.964
      -2.025          0.3      315.632
      -2.025         0.45        262.4
      -2.025          0.6      224.062
      -2.025         0.75      159.695
      -2.025          0.9      83.1129
      -2.025         1.05      30.7269
      -2.025          1.2      7.09443
      -2.025         1.35      1.17458
      -2.025          1.5      0.46983
      -2.025         1.65     0.093966
      -2.025          1.8     0.093966
      -2.025         1.95            0
      -2.025          2.1            0
      -2.025         2.25            0
      -2.025          2.4            0
      -2.025         2.55     0.046983
      -2.025          2.7     0.046983
      -2.025         2.85      0.46983
      -2.025            3       1.9263
      -2.025         3.15       9.6785
      -2.025          3.3      32.5122
      -2.025         3.45      92.8854
      -2.025          3.6      185.959
      -2.025         3.75      293.409
      -2.025          3.9      364.447
      -2.025         4.05      435.251
      -2.025          4.2      559.286
      -2.025         4.35      730.304
      -2.025          4.5      873.508
      -2.025         4.65      944.452
      -2.025          4.8      982.227
      -2.025         4.95      995.899
      -2.025          5.1      996.839
      -2.025         5.25      1012.25
      -2.025          5.4      988.335
      -2.025         5.55      994.348
      -2.025          5.7      995.147
      -2.025         5.85      993.832
      -2.025            6       998.53
      -2.025         6.15      1004.17
      -2.025          6.3      1008.02
      -2.025         6.45      995.946
      -2.025          6.6      1007.36
      -2.025         6.75       1003.7
      -2.025          6.9      994.583
      -2.025         7.05      693.892
      -2.025          7.2      3.99356
      -2.025         7.35            0

      -1.875         -7.5            0
      -1.875        -7.35      3.80563
      -1.875         -7.2      689.986
      -1.875        -7.05      996.719
      -1.875         -6.9      997.024
      -1.875        -6.75      1004.38
      -1.875         -6.6      993.015
      -1.875        -6.45      1006.77
      -1.875         -6.3      997.125
      -1.875        -6.15      993.472
      -1.875           -6      1000.32
      -1.875        -5.85      1002.86
      -1.875         -5.7      994.791
      -1.875        -5.55      998.089
      -1.875         -5.4      1010.57
      -1.875        -5.25       989.26
      -1.875         -5.1      997.176
      -1.875        -4.95       994.03
      -1.875         -4.8       954.35
      -1.875        -4.65      893.308
      -1.875         -4.5      755.645
      -1.875        -4.35      580.536
      -1.875         -4.2      449.013
      -1.875        -4.05      370.211
      -1.875         -3.9       305.82
      -1.875        -3.75      202.003
      -1.875         -3.6      101.077
      -1.875        -3.45      39.2233
      -1.875         -3.3      11.0109
      -1.875        -3.15      2.94302
      -1.875           -3     0.761125
      -1.875        -2.85     0.152225
      -1.875         -2.7     0.202967
      -1.875        -2.55     0.101483
      -1.875         -2.4            0
      -1.875        -2.25            0
      -1.875         -2.1            0
      -1.875        -1.95    0.0507417
      -1.875         -1.8     0.152225
      -1.875        -1.65     0.101483
      -1.875         -1.5     0.659642
      -1.875        -1.35       4.8712
      -1.875         -1.2       18.064
      -1.875        -1.05      57.5411
      -1.875         -0.9      119.395
      -1.875        -0.75      192.971
      -1.875         -0.6      243.053
      -1.875        -0.45      284.813
      -1.875         -0.3      359.454
      -1.875        -0.15      458.806
      -1.875 -1.78814e-07      469.361
      -1.875         0.15      372.546
      -1.875          0.3      286.234
      -1.875         0.45      255.078
      -1.875          0.6      204.235
      -1.875         0.75      132.588
      -1.875          0.9      70.2772
      -1.875         1.05      25.6246
      -1.875          1.2      5.88604
      -1.875         1.35      1.01483
      -1.875          1.5     0.253708
      -1.875         1.65            0
      -1.875          1.8     0.152225
      -1.875         1.95    0.0507417
      -1.875          2.1            0
      -1.875         2.25    0.0507417
      -1.875          2.4            0
      -1.875         2.55            0
      -1.875          2.7     0.101483
      -1.875         2.85       0.6089
      -1.875            3      2.08041
      -1.875         3.15      11.5184
      -1.875          3.3      39.9845
      -1.875         3.45      105.949
      -1.875          3.6      199.872
      -1.875         3.75      302.674
      -1.875          3.9      383.303
      -1.875         4.05      454.493
      -1.875          4.2      580.789
      -1.875         4.35      757.117
      -1.875          4.5      895.743
      -1.875         4.65      953.538
      -1.875          4.8      988.347
      -1.875         4.95      1008.09
      -1.875          5.1      984.896
      -1.875         5.25      991.899
      -1.875          5.4      989.818
      -1.875         5.55      999.713
      -1.875          5.7      991.188
      -1.875         5.85      1005.29
      -1.875            6      1001.34
      -1.875         6.15      1011.48
      -1.875          6.3      997.328
      -1.875         6.45      1001.29
      -1.875          6.6      999.865
      -1.875         6.75      992.761
      -1.875          6.9      993.776
      -1.875         7.05      690.138
      -1.875          7.2      3.09524
      -1.875         7.35            0

      -1.725         -7.5            0
      -1.725        -7.35      3.14378
      -1.725         -7.2      682.917
      -1.725        -7.05       1000.6
      -1.725         -6.9      998.674
      -1.725        -6.75      1004.19
      -1.725         -6.6       988.36
      -1.725        -6.45      993.489
      -1.725         -6.3      1009.82
      -1.725        -6.15      989.187
      -1.725           -6      1004.35
      -1.725        -5.85      997.736
      -1.725         -5.7      998.839
      -1.725        -5.55      996.302
      -1.725         -5.4      1014.56
      -1.725        -5.25      992.772
      -1.725         -5.1      1009.15
      -1.725        -4.95      980.363
      -1.725         -4.8      953.337
      -1.725        -4.65      911.531
      -1.725         -4.5      780.209
      -1.725        -4.35      604.874
      -1.725         -4.2      450.884
      -1.725        -4.05      388.229
      -1.725         -3.9      311.344
      -1.725        -3.75      228.613
      -1.725         -3.6      116.927
      -1.725        -3.45      49.5835
      -1.725         -3.3      16.6014
      -1.725        -3.15      3.19893
      -1.725           -3     0.772156
      -1.725        -2.85     0.220616
      -1.725         -2.7     0.165462
      -1.725        -2.55     0.110308
      -1.725         -2.4            0
      -1.725        -2.25     0.110308
      -1.725         -2.1     0.055154
      -1.725        -1.95     0.055154
      -1.725         -1.8     0.220616
      -1.725        -1.65     0.330924
      -1.725         -1.5     0.937618
      -1.725        -1.35       3.4747
      -1.725         -1.2      13.3473
      -1.725        -1.05      38.9939
      -1.725         -0.9      91.7211
      -1.725        -0.75      167.172
      -1.725         -0.6      230.323
      -1.725        -0.45       274.06
      -1.725         -0.3      303.292
      -1.725        -0.15      343.444
      -1.725 -1.78814e-07      340.631
      -1.725         0.15      301.913
      -1.725          0.3      265.567
      -1.725         0.45      230.654
      -1.725          0.6      170.316
      -1.725         0.75      106.668
      -1.725          0.9      49.1422
      -1.725         1.05      16.3256
      -1.725          1.2       3.3644
      -1.725         1.35     0.937618
      -1.725          1.5      0.27577
      -1.725         1.65     0.110308
      -1.725          1.8     0.110308
      -1.725         1.95     0.220616
      -1.725          2.1     0.110308
      -1.725         2.25            0
      -1.725          2.4            0
      -1.725         2.55            0
      -1.725          2.7     0.165462
      -1.725         2.85     0.661848
      -1.725            3      3.08863
      -1.725         3.15      15.2225
      -1.725          3.3      44.4541
      -1.725         3.45      116.871
      -1.725          3.6      225.084
      -1.725         3.75      314.819
      -1.725          3.9      382.493
      -1.725         4.05      466.989
      -1.725          4.2       614.03
      -1.725         4.35      779.216
      -1.725          4.5      904.857
      -1.725         4.65      947.767
      -1.725          4.8      987.588
      -1.725         4.95      997.626
      -1.725          5.1      1000.66
      -1.725         5.25      993.545
      -1.725          5.4      1012.52
      -1.725         5.55      1001.65
      -1.725          5.7      1013.73
      -1.725         5.85      992.166
      -1.725            6      996.578
      -1.725         6.15      990.897
      -1.725          6.3      997.957
      -1.725         6.45      993.379
      -1.725          6.6       1008.6
      -1.725         6.75      987.753
      -1.725          6.9      1013.01
      -1.725         7.05      693.948
      -1.725          7.2      3.58501
      -1.725         7.35            0

      -1.575         -7.5            0
      -1.575        -7.35      3.08075
      -1.575         -7.2          689
      -1.575        -7.05      990.369
      -1.575         -6.9      1017.91
      -1.575        -6.75      982.637
      -1.575         -6.6      1003.48
      -1.575        -6.45      1010.73
      -1.575         -6.3      1005.11
      -1.575        -6.15      1001.91
      -1.575           -6       991.88
      -1.575        -5.85      992.967
      -1.575         -5.7      1010.67
      -1.575        -5.55      989.463
      -1.575         -5.4      997.679
      -1.575        -5.25      994.779
      -1.575         -5.1      1005.77
      -1.575        -4.95      996.048
      -1.575         -4.8      962.824
      -1.575        -4.65      917.217
      -1.575         -4.5       822.62
      -1.575        -4.35      638.621
      -1.575         -4.2      482.348
      -1.575        -4.05       386.06
      -1.575         -3.9      317.438
      -1.575        -3.75      228.942
      -1.575         -3.6      133.801
      -1.575        -3.45      57.3261
      -1.575         -3.3      18.6053
      -1.575        -3.15      5.07417
      -1.575           -3     0.302034
      -1.575        -2.85     0.302034
      -1.575         -2.7     0.120814
      -1.575        -2.55            0
      -1.575         -2.4            0
      -1.575        -2.25            0
      -1.575         -2.1    0.0604068
      -1.575        -1.95      0.18122
      -1.575         -1.8     0.120814
      -1.575        -1.65            0
      -1.575         -1.5     0.241627
      -1.575        -1.35      1.87261
      -1.575         -1.2      7.79248
      -1.575        -1.05      27.2435
      -1.575         -0.9      67.1724
      -1.575        -0.75      131.385
      -1.575         -0.6      200.188
      -1.575        -0.45      259.145
      -1.575         -0.3      297.624
      -1.575        -0.15      309.041
      -1.575 -1.78814e-07      310.612
      -1.575         0.15      295.691
      -1.575          0.3      268.871
      -1.575         0.45      202.242
      -1.575          0.6      140.385
      -1.575         0.75      76.8979
      -1.575          0.9      29.4181
      -1.575         1.05      8.63817
      -1.575          1.2      2.77871
      -1.575         1.35     0.664475
      -1.575          1.5     0.120814
      -1.575         1.65     0.241627
      -1.575          1.8     0.120814
      -1.575         1.95      0.18122
      -1.575          2.1     0.120814
      -1.575         2.25            0
      -1.575          2.4            0
      -1.575         2.55    0.0604068
      -1.575          2.7     0.362441
      -1.575         2.85     0.785288
      -1.575            3      4.34929
      -1.575         3.15      18.9073
      -1.575          3.3      60.8901
      -1.575         3.45      136.157
      -1.575          3.6      232.083
      -1.575         3.75      321.183
      -1.575          3.9      391.315
      -1.575         4.05       490.08
      -1.575          4.2      637.715
      -1.575         4.35      808.243
      -1.575          4.5      928.453
      -1.575         4.65      967.173
      -1.575          4.8      986.322
      -1.575         4.95       1003.6
      -1.575          5.1      1011.87
      -1.575         5.25      1005.95
      -1.575          5.4       1007.4
      -1.575         5.55      984.752
      -1.575          5.7      996.712
      -1.575         5.85      993.813
      -1.575            6      994.598
      -1.575         6.15      989.463
      -1.575          6.3      1011.21
      -1.575         6.45      1003.96
      -1.575          6.6      1007.22
      -1.575         6.75      998.826
      -1.575          6.9      995.806
      -1.575         7.05      695.947
      -1.575          7.2      3.02034
      -1.575         7.35            0

      -1.425         -7.5            0
      -1.425        -7.35      4.20622
      -1.425         -7.2      680.273
      -1.425        -7.05      988.328
      -1.425         -6.9      1007.02
      -1.425        -6.75      995.205
      -1.425         -6.6      993.536
      -1.425        -6.45      1001.95
      -1.425         -6.3      990.865
      -1.425        -6.15      1008.62
      -1.425           -6      1000.41
      -1.425        -5.85      999.211
      -1.425         -5.7      1007.49
      -1.425        -5.55      999.745
      -1.425         -5.4      994.137
      -1.425        -5.25       998.21
      -1.425         -5.1      1001.21
      -1.425        -4.95      996.741
      -1.425         -4.8      971.704
      -1.425        -4.65       931.11
      -1.425         -4.5      859.805
      -1.425        -4.35      665.785
      -1.425         -4.2      500.407
      -1.425        -4.05      396.586
      -1.425         -3.9      325.281
      -1.425        -3.75      245.897
      -1.425         -3.6      146.951
      -1.425        -3.45      64.9627
      -1.425         -3.3      21.7655
      -1.425        -3.15      5.87536
      -1.425           -3     0.734419
      -1.425        -2.85     0.200296
      -1.425         -2.7            0
      -1.425        -2.55    0.0667654
      -1.425         -2.4            0
      -1.425        -2.25            0
      -1.425         -2.1            0
      -1.425        -1.95     0.267062
      -1.425         -1.8     0.267062
      -1.425        -1.65    0.0667654
      -1.425         -1.5     0.133531
      -1.425        -1.35      1.13501
      -1.425         -1.2      4.00592
      -1.425        -1.05      16.0905
      -1.425         -0.9      40.8604
      -1.425        -0.75      85.0591
      -1.425         -0.6      158.234
      -1.425        -0.45      230.875
      -1.425         -0.3        292.7
      -1.425        -0.15      325.815
      -1.425 -1.78814e-07      314.198
      -1.425         0.15      301.245
      -1.425          0.3      244.295
      -1.425         0.45      175.459
      -1.425          0.6      98.9463
      -1.425         0.75      46.0681
      -1.425          0.9      16.4243
      -1.425         1.05      4.33975
      -1.425          1.2      1.60237
      -1.425         1.35            0
      -1.425          1.5    0.0667654
      -1.425         1.65            0
      -1.425          1.8     0.133531
      -1.425         1.95     0.133531
      -1.425          2.1    0.0667654
      -1.425         2.25            0
      -1.425          2.4            0
      -1.425         2.55            0
      -1.425          2.7            0
      -1.425         2.85      1.26854
      -1.425            3      5.94212
      -1.425         3.15      24.3026
      -1.425          3.3      69.7031
      -1.425         3.45      148.086
      -1.425          3.6      253.041
      -1.425         3.75      330.556
      -1.425          3.9      391.312
      -1.425         4.05      502.076
      -1.425          4.2      673.997
      -1.425         4.35      827.223
      -1.425          4.5      939.189
      -1.425         4.65      974.241
      -1.425          4.8      1001.41
      -1.425         4.95      1003.48
      -1.425          5.1      979.916
      -1.425         5.25      997.809
      -1.425          5.4      1001.08
      -1.425         5.55      996.474
      -1.425          5.7      1000.15
      -1.425         5.85      1003.88
      -1.425            6      997.942
      -1.425         6.15      1010.43
      -1.425          6.3      1002.68
      -1.425         6.45      990.865
      -1.425          6.6      990.732
      -1.425         6.75      1003.82
      -1.425          6.9      991.399
      -1.425         7.05      695.362
      -1.425          7.2      2.80415
      -1.425         7.35            0

      -1.275         -7.5            0
      -1.275        -7.35       2.6117
      -1.275         -7.2      691.654
      -1.275        -7.05      1006.77
      -1.275         -6.9      1006.48
      -1.275        -6.75      1001.92
      -1.275         -6.6      997.223
      -1.275        -6.45      1011.55
      -1.275         -6.3      988.642
      -1.275        -6.15      991.702
      -1.275           -6      1010.21
      -1.275        -5.85      992.448
      -1.275         -5.7      997.597
      -1.275        -5.55      1004.16
      -1.275         -5.4      1008.34
      -1.275        -5.25      1006.33
      -1.275         -5.1      986.851
      -1.275        -4.95      989.314
      -1.275         -4.8       967.45
      -1.275        -4.65      938.124
      -1.275         -4.5      861.937
      -1.275        -4.35      703.966
      -1.275         -4.2      514.506
      -1.275        -4.05      401.382
      -1.275         -3.9      327.955
      -1.275        -3.75      256.544
      -1.275         -3.6      160.657
      -1.275        -3.45      75.5902
      -1.275         -3.3      28.6541
      -1.275        -3.15       8.5067
      -1.275           -3      1.19392
      -1.275        -2.85     0.447721
      -1.275         -2.7            0
      -1.275        -2.55            0
      -1.275         -2.4            0
      -1.275        -2.25            0
      -1.275         -2.1            0
      -1.275        -1.95    0.0746201
      -1.275         -1.8     0.298481
      -1.275        -1.65    0.0746201
      -1.275         -1.5     0.298481
      -1.275        -1.35     0.298481
      -1.275         -1.2       1.8655
      -1.275        -1.05      6.71581
      -1.275         -0.9      23.4307
      -1.275        -0.75      50.5925
      -1.275         -0.6      98.6478
      -1.275        -0.45      168.268
      -1.275         -0.3      235.949
      -1.275        -0.15      281.019
      -1.275 -1.78814e-07      280.646
      -1.275         0.15      249.679
      -1.275          0.3       183.64
      -1.275         0.45      110.811
      -1.275          0.6      59.4722
      -1.275         0.75      24.4008
      -1.275          0.9      8.73056
      -1.275         1.05       1.8655
      -1.275          1.2     0.671581
      -1.275         1.35            0
      -1.275          1.5      0.14924
      -1.275         1.65    0.0746201
      -1.275          1.8      0.14924
      -1.275         1.95     0.373101
      -1.275          2.1      0.14924
      -1.275         2.25            0
      -1.275          2.4            0
      -1.275         2.55            0
      -1.275          2.7     0.522341
      -1.275         2.85      1.64164
      -1.275            3      7.83511
      -1.275         3.15      27.2363
      -1.275          3.3      80.4405
      -1.275         3.45       162.97
      -1.275          3.6      261.469
      -1.275         3.75      338.253
      -1.275          3.9      401.307
      -1.275         4.05      523.609
      -1.275          4.2       706.13
      -1.275         4.35      862.683
      -1.275          4.5      946.407
      -1.275         4.65      964.764
      -1.275          4.8      988.194
      -1.275         4.95      998.044
      -1.275          5.1      995.059
      -1.275         5.25       1005.8
      -1.275          5.4      1005.21
      -1.275         5.55      992.299
      -1.275          5.7      1015.88
      -1.275         5.85       988.12
      -1.275            6      1000.21
      -1.275         6.15          997
      -1.275          6.3      994.239
      -1.275         6.45      990.881
      -1.275          6.6      1006.33
      -1.275         6.75      997.895
      -1.275          6.9      999.611
      -1.275         7.05      695.385
      -1.275          7.2      3.95487
      -1.275         7.35            0

      -1.125         -7.5            0
      -1.125        -7.35       3.0445
      -1.125         -7.2      692.624
      -1.125        -7.05      980.245
      -1.125         -6.9      1007.65
      -1.125        -6.75      995.214
      -1.125         -6.6      1003.33
      -1.125        -6.45      997.751
      -1.125         -6.3      1001.56
      -1.125        -6.15      990.478
      -1.125           -6      999.274
      -1.125        -5.85      1004.94
      -1.125         -5.7      982.444
      -1.125        -5.55      996.229
      -1.125         -5.4      1004.01
      -1.125        -5.25      999.612
      -1.125         -5.1      1005.02
      -1.125        -4.95      997.244
      -1.125         -4.8      979.315
      -1.125        -4.65      956.481
      -1.125         -4.5      880.453
      -1.125        -4.35      732.795
      -1.125         -4.2      543.951
      -1.125        -4.05      416.674
      -1.125         -3.9      336.502
      -1.125        -3.75      257.176
      -1.125         -3.6      171.169
      -1.125        -3.45      85.5844
      -1.125         -3.3      30.1913
      -1.125        -3.15      10.5712
      -1.125           -3      2.87536
      -1.125        -2.85     0.169139
      -1.125         -2.7    0.0845695
      -1.125        -2.55            0
      -1.125         -2.4            0
      -1.125        -2.25            0
      -1.125         -2.1            0
      -1.125        -1.95     0.169139
      -1.125         -1.8     0.338278
      -1.125        -1.65            0
      -1.125         -1.5     0.591987
      -1.125        -1.35    0.0845695
      -1.125         -1.2     0.507417
      -1.125        -1.05      2.53709
      -1.125         -0.9      8.96437
      -1.125        -0.75      22.6646
      -1.125         -0.6      51.2491
      -1.125        -0.45      85.6689
      -1.125         -0.3      140.724
      -1.125        -0.15      167.194
      -1.125 -1.78814e-07       176.75
      -1.125         0.15      138.779
      -1.125          0.3       96.663
      -1.125         0.45      54.8011
      -1.125          0.6      28.2462
      -1.125         0.75      9.47179
      -1.125          0.9      2.28338
      -1.125         1.05     0.422848
      -1.125          1.2     0.422848
      -1.125         1.35     0.169139
      -1.125          1.5     0.169139
      -1.125         1.65     0.169139
      -1.125          1.8     0.169139
      -1.125         1.95            0
      -1.125          2.1    0.0845695
      -1.125         2.25            0
      -1.125          2.4            0
      -1.125         2.55            0
      -1.125          2.7     0.253709
      -1.125         2.85       1.9451
      -1.125            3      8.11867
      -1.125         3.15      32.3056
      -1.125          3.3      83.9775
      -1.125         3.45       173.96
      -1.125          3.6      262.588
      -1.125         3.75      334.811
      -1.125          3.9      404.327
      -1.125         4.05      531.181
      -1.125          4.2       739.56
      -1.125         4.35      863.201
      -1.125          4.5      953.352
      -1.125         4.65      972.888
      -1.125          4.8      1006.12
      -1.125         4.95      1005.87
      -1.125          5.1      988.195
      -1.125         5.25      1012.47
      -1.125          5.4      998.005
      -1.125         5.55      987.011
      -1.125          5.7      990.901
      -1.125         5.85      998.766
      -1.125            6      986.757
      -1.125         6.15      994.115
      -1.125          6.3      1006.63
      -1.125         6.45      1007.48
      -1.125          6.6      1003.25
      -1.125         6.75      992.001
      -1.125          6.9      991.662
      -1.125         7.05       686.62
      -1.125          7.2      3.63649
      -1.125         7.35            0

      -0.975         -7.5            0
      -0.975        -7.35      3.31772
      -0.975         -7.2      685.208
      -0.975        -7.05      994.049
      -0.975         -6.9      988.779
      -0.975        -6.75      1007.32
      -0.975         -6.6      975.996
      -0.975        -6.45      1002.83
      -0.975         -6.3      994.732
      -0.975        -6.15      1003.71
      -0.975           -6      1007.12
      -0.975        -5.85      994.927
      -0.975         -5.7      1004.49
      -0.975        -5.55       995.61
      -0.975         -5.4      991.609
      -0.975        -5.25      1003.03
      -0.975         -5.1       995.61
      -0.975        -4.95      1001.07
      -0.975         -4.8      993.073
      -0.975        -4.65      940.087
      -0.975         -4.5      891.785
      -0.975        -4.35      772.639
      -0.975         -4.2      565.477
      -0.975        -4.05       413.74
      -0.975         -3.9      328.064
      -0.975        -3.75      262.393
      -0.975         -3.6      177.791
      -0.975        -3.45      86.6512
      -0.975         -3.3      39.8127
      -0.975        -3.15      11.0266
      -0.975           -3      3.02498
      -0.975        -2.85     0.390321
      -0.975         -2.7            0
      -0.975        -2.55    0.0975801
      -0.975         -2.4            0
      -0.975        -2.25            0
      -0.975         -2.1            0
      -0.975        -1.95      0.19516
      -0.975         -1.8     0.390321
      -0.975        -1.65     0.390321
      -0.975         -1.5      0.19516
      -0.975        -1.35      0.19516
      -0.975         -1.2     0.390321
      -0.975        -1.05      1.17096
      -0.975         -0.9      2.53708
      -0.975        -0.75      7.41609
      -0.975         -0.6      16.8814
      -0.975        -0.45       32.299
      -0.975         -0.3      52.2054
      -0.975        -0.15      67.8182
      -0.975 -1.78814e-07      64.7932
      -0.975         0.15      55.9134
      -0.975          0.3      37.2756
      -0.975         0.45       18.833
      -0.975          0.6      8.48947
      -0.975         0.75      3.22014
      -0.975          0.9     0.683061
      -0.975         1.05      0.29274
      -0.975          1.2    0.0975801
      -0.975         1.35            0
      -0.975          1.5    0.0975801
      -0.975         1.65      0.19516
      -0.975          1.8    0.0975801
      -0.975         1.95            0
      -0.975          2.1            0
      -0.975         2.25            0
      -0.975          2.4            0
      -0.975         2.55    0.0975801
      -0.975          2.7     0.585481
      -0.975         2.85      3.61046
      -0.975            3      12.6854
      -0.975         3.15      38.2514
      -0.975          3.3      96.6043
      -0.975         3.45      190.379
      -0.975          3.6      272.053
      -0.975         3.75      330.797
      -0.975          3.9      420.082
      -0.975         4.05      582.749
      -0.975          4.2      755.368
      -0.975         4.35      915.692
      -0.975          4.5      972.093
      -0.975         4.65      987.609
      -0.975          4.8      993.073
      -0.975         4.95      998.537
      -0.975          5.1      1006.34
      -0.975         5.25       998.83
      -0.975          5.4      994.634
      -0.975         5.55      1002.93
      -0.975          5.7      1008.59
      -0.975         5.85      997.269
      -0.975            6      1003.71
      -0.975         6.15       1003.9
      -0.975          6.3      994.439
      -0.975         6.45      1009.95
      -0.975          6.6      1004.59
      -0.975         6.75      987.804
      -0.975          6.9      1002.54
      -0.975         7.05      696.917
      -0.975          7.2      3.22014
      -0.975         7.35            0

      -0.825         -7.5            0
      -0.825        -7.35      4.84353
      -0.825         -7.2      689.857
      -0.825        -7.05      989.348
      -0.825         -6.9      1006.65
      -0.825        -6.75      1014.26
      -0.825         -6.6      1001.11
      -0.825        -6.45      1005.84
      -0.825         -6.3       1012.3
      -0.825        -6.15       997.19
      -0.825           -6      980.353
      -0.825        -5.85       997.19
      -0.825         -5.7      1010.34
      -0.825        -5.55      1022.79
      -0.825         -5.4      993.615
      -0.825        -5.25      994.768
      -0.825         -5.1      990.501
      -0.825        -4.95      997.075
      -0.825         -4.8      995.575
      -0.825        -4.65      950.369
      -0.825         -4.5      894.553
      -0.825        -4.35       796.76
      -0.825         -4.2      591.717
      -0.825        -4.05      416.428
      -0.825         -3.9      326.131
      -0.825        -3.75      252.671
      -0.825         -3.6      175.751
      -0.825        -3.45      96.8705
      -0.825         -3.3      38.8635
      -0.825        -3.15      14.6459
      -0.825           -3      3.57498
      -0.825        -2.85            0
      -0.825         -2.7     0.115322
      -0.825        -2.55     0.115322
      -0.825         -2.4            0
      -0.825        -2.25            0
      -0.825         -2.1            0
      -0.825        -1.95     0.115322
      -0.825         -1.8            0
      -0.825        -1.65     0.230644
      -0.825         -1.5     0.115322
      -0.825        -1.35     0.345966
      -0.825         -1.2     0.115322
      -0.825        -1.05     0.461288
      -0.825         -0.9     0.230644
      -0.825        -0.75       2.0758
      -0.825         -0.6      4.95885
      -0.825        -0.45      9.34109
      -0.825         -0.3      12.1088
      -0.825        -0.15       17.183
      -0.825 -1.78814e-07      15.1072
      -0.825         0.15      14.0693
      -0.825          0.3      9.45641
      -0.825         0.45      4.84353
      -0.825          0.6      1.72983
      -0.825         0.75      0.57661
      -0.825          0.9     0.345966
      -0.825         1.05     0.230644
      -0.825          1.2     0.345966
      -0.825         1.35            0
      -0.825          1.5            0
      -0.825         1.65     0.345966
      -0.825          1.8            0
      -0.825         1.95            0
      -0.825          2.1            0
      -0.825         2.25            0
      -0.825          2.4            0
      -0.825         2.55            0
      -0.825          2.7     0.230644
      -0.825         2.85      2.19112
      -0.825            3      14.1846
      -0.825         3.15      45.4369
      -0.825          3.3      107.365
      -0.825         3.45      187.283
      -0.825          3.6      274.236
      -0.825         3.75      340.315
      -0.825          3.9      421.963
      -0.825         4.05      600.828
      -0.825          4.2      791.225
      -0.825         4.35      916.234
      -0.825          4.5       959.71
      -0.825         4.65      989.002
      -0.825          4.8      983.467
      -0.825         4.95      996.613
      -0.825          5.1      1000.88
      -0.825         5.25      1009.53
      -0.825          5.4      998.689
      -0.825         5.55      1006.76
      -0.825          5.7      986.696
      -0.825         5.85       995.46
      -0.825            6      997.421
      -0.825         6.15      1003.88
      -0.825          6.3      993.154
      -0.825         6.45      972.857
      -0.825          6.6      1005.26
      -0.825         6.75       999.15
      -0.825          6.9      1003.65
      -0.825         7.05      692.855
      -0.825          7.2      3.22902
      -0.825         7.35            0

      -0.675         -7.5            0
      -0.675        -7.35      2.11424
      -0.675         -7.2      693.329
      -0.675        -7.05      999.611
      -0.675         -6.9      995.383
      -0.675        -6.75      994.678
      -0.675         -6.6      1000.74
      -0.675        -6.45      972.267
      -0.675         -6.3      991.577
      -0.675        -6.15      992.282
      -0.675           -6      986.785
      -0.675        -5.85      1009.76
      -0.675         -5.7      1003.56
      -0.675        -5.55      998.343
      -0.675         -5.4      991.859
      -0.675        -5.25       1003.7
      -0.675         -5.1      1018.36
      -0.675        -4.95      991.577
      -0.675         -4.8      1003.28
      -0.675        -4.65       963.81
      -0.675         -4.5      911.518
      -0.675        -4.35      826.667
      -0.675         -4.2      599.316
      -0.675        -4.05       411.29
      -0.675         -3.9      323.337
      -0.675        -3.75       252.44
      -0.675         -3.6      180.274
      -0.675        -3.45      96.2683
      -0.675         -3.3      41.4391
      -0.675        -3.15       13.954
      -0.675           -3      3.38278
      -0.675        -2.85     0.845695
      -0.675         -2.7     0.281898
      -0.675        -2.55            0
      -0.675         -2.4            0
      -0.675        -2.25            0
      -0.675         -2.1            0
      -0.675        -1.95     0.140949
      -0.675         -1.8            0
      -0.675        -1.65            0
      -0.675         -1.5     0.281898
      -0.675        -1.35     0.140949
      -0.675         -1.2            0
      -0.675        -1.05            0
      -0.675         -0.9     0.140949
      -0.675        -0.75     0.563797
      -0.675         -0.6     0.845695
      -0.675        -0.45      2.11424
      -0.675         -0.3      2.81898
      -0.675        -0.15      2.95993
      -0.675 -1.78814e-07      2.67803
      -0.675         0.15      2.81898
      -0.675          0.3      1.83234
      -0.675         0.45     0.986644
      -0.675          0.6     0.281898
      -0.675         0.75            0
      -0.675          0.9     0.140949
      -0.675         1.05            0
      -0.675          1.2            0
      -0.675         1.35     0.140949
      -0.675          1.5            0
      -0.675         1.65     0.140949
      -0.675          1.8     0.140949
      -0.675         1.95            0
      -0.675          2.1            0
      -0.675         2.25            0
      -0.675          2.4            0
      -0.675         2.55            0
      -0.675          2.7     0.563797
      -0.675         2.85      3.80563
      -0.675            3       16.773
      -0.675         3.15      53.4197
      -0.675          3.3      120.934
      -0.675         3.45      191.973
      -0.675          3.6      267.099
      -0.675         3.75      338.842
      -0.675          3.9      448.359
      -0.675         4.05      630.043
      -0.675          4.2      835.406
      -0.675         4.35      909.404
      -0.675          4.5      967.757
      -0.675         4.65      985.517
      -0.675          4.8      1014.27
      -0.675         4.95          992
      -0.675          5.1      1006.66
      -0.675         5.25      995.101
      -0.675          5.4      994.819
      -0.675         5.55      1012.16
      -0.675          5.7      999.471
      -0.675         5.85      980.583
      -0.675            6       999.33
      -0.675         6.15      1010.89
      -0.675          6.3      1002.01
      -0.675         6.45      996.792
      -0.675          6.6       1015.4
      -0.675         6.75      1005.53
      -0.675          6.9       989.04
      -0.675         7.05      695.584
      -0.675          7.2      2.67803
      -0.675         7.35            0

      -0.525         -7.5            0
      -0.525        -7.35      2.35586
      -0.525         -7.2      669.972
      -0.525        -7.05      989.826
      -0.525         -6.9      1007.22
      -0.525        -6.75      982.395
      -0.525         -6.6      1002.33
      -0.525        -6.45      997.256
      -0.525         -6.3      1013.38
      -0.525        -6.15       1004.5
      -0.525           -6      997.437
      -0.525        -5.85      1015.56
      -0.525         -5.7      992.725
      -0.525        -5.55      979.315
      -0.525         -5.4      982.395
      -0.525        -5.25      1016.46
      -0.525         -5.1      1001.79
      -0.525        -4.95      995.987
      -0.525         -4.8      996.712
      -0.525        -4.65      984.751
      -0.525         -4.5      910.813
      -0.525        -4.35       816.76
      -0.525         -4.2      649.494
      -0.525        -4.05       435.11
      -0.525         -3.9      316.048
      -0.525        -3.75      257.877
      -0.525         -3.6      185.207
      -0.525        -3.45      95.8656
      -0.525         -3.3       39.506
      -0.525        -3.15      16.8535
      -0.525           -3      4.89295
      -0.525        -2.85     0.906102
      -0.525         -2.7            0
      -0.525        -2.55            0
      -0.525         -2.4            0
      -0.525        -2.25            0
      -0.525         -2.1            0
      -0.525        -1.95      0.18122
      -0.525         -1.8     0.543661
      -0.525        -1.65     0.543661
      -0.525         -1.5     0.362441
      -0.525        -1.35            0
      -0.525         -1.2      0.18122
      -0.525        -1.05      0.18122
      -0.525         -0.9      0.18122
      -0.525        -0.75     0.362441
      -0.525         -0.6            0
      -0.525        -0.45            0
      -0.525         -0.3     0.362441
      -0.525        -0.15            0
      -0.525 -1.78814e-07     0.543661
      -0.525         0.15     0.543661
      -0.525          0.3            0
      -0.525         0.45            0
      -0.525          0.6      0.18122
      -0.525         0.75      0.18122
      -0.525          0.9            0
      -0.525         1.05            0
      -0.525          1.2            0
      -0.525         1.35      0.18122
      -0.525          1.5      0.18122
      -0.525         1.65     0.362441
      -0.525          1.8            0
      -0.525         1.95            0
      -0.525          2.1            0
      -0.525         2.25            0
      -0.525          2.4            0
      -0.525         2.55            0
      -0.525          2.7     0.906102
      -0.525         2.85      4.71173
      -0.525            3      20.6591
      -0.525         3.15       55.091
      -0.525          3.3      119.787
      -0.525         3.45      201.879
      -0.525          3.6      283.247
      -0.525         3.75      334.352
      -0.525          3.9      449.064
      -0.525         4.05      663.629
      -0.525          4.2      863.152
      -0.525         4.35      948.326
      -0.525          4.5      973.697
      -0.525         4.65      995.625
      -0.525          4.8      1005.05
      -0.525         4.95      992.906
      -0.525          5.1       999.43
      -0.525         5.25      1005.23
      -0.525          5.4      1013.93
      -0.525         5.55      973.697
      -0.525          5.7      1005.59
      -0.525         5.85      1000.16
      -0.525            6      1012.84
      -0.525         6.15      987.288
      -0.525          6.3      998.162
      -0.525         6.45      1024.98
      -0.525          6.6      991.819
      -0.525         6.75      977.503
      -0.525          6.9      995.262
      -0.525         7.05      694.074
      -0.525          7.2      3.98685
      -0.525         7.35            0

      -0.375         -7.5            0
      -0.375        -7.35      4.05934
      -0.375         -7.2      698.713
      -0.375        -7.05      1007.73
      -0.375         -6.9      1003.67
      -0.375        -6.75      999.611
      -0.375         -6.6      992.761
      -0.375        -6.45      1027.27
      -0.375         -6.3      1009.51
      -0.375        -6.15      990.478
      -0.375           -6      996.567
      -0.375        -5.85      992.254
      -0.375         -5.7      996.059
      -0.375        -5.55      989.209
      -0.375         -5.4      1007.22
      -0.375        -5.25      1013.82
      -0.375         -5.1      984.896
      -0.375        -4.95      991.493
      -0.375         -4.8      984.896
      -0.375        -4.65      978.807
      -0.375         -4.5      928.573
      -0.375        -4.35      839.014
      -0.375         -4.2      647.464
      -0.375        -4.05      454.646
      -0.375         -3.9      314.598
      -0.375        -3.75      271.722
      -0.375         -3.6      178.864
      -0.375        -3.45      98.1852
      -0.375         -3.3      51.2491
      -0.375        -3.15      13.7003
      -0.375           -3      5.32788
      -0.375        -2.85      1.01483
      -0.375         -2.7            0
      -0.375        -2.55            0
      -0.375         -2.4            0
      -0.375        -2.25            0
      -0.375         -2.1            0
      -0.375        -1.95     0.253708
      -0.375         -1.8            0
      -0.375        -1.65     0.507417
      -0.375         -1.5     0.253708
      -0.375        -1.35            0
      -0.375         -1.2            0
      -0.375        -1.05            0
      -0.375         -0.9            0
      -0.375        -0.75            0
      -0.375         -0.6            0
      -0.375        -0.45            0
      -0.375         -0.3     0.507417
      -0.375        -0.15            0
      -0.375 -1.78814e-07     0.507417
      -0.375         0.15            0
      -0.375          0.3            0
      -0.375         0.45            0
      -0.375          0.6            0
      -0.375         0.75            0
      -0.375          0.9            0
      -0.375         1.05            0
      -0.375          1.2            0
      -0.375         1.35            0
      -0.375          1.5            0
      -0.375         1.65            0
      -0.375          1.8     0.253708
      -0.375         1.95            0
      -0.375          2.1            0
      -0.375         2.25            0
      -0.375          2.4            0
      -0.375         2.55            0
      -0.375          2.7     0.507417
      -0.375         2.85      6.34271
      -0.375            3       20.043
      -0.375         3.15      58.8604
      -0.375          3.3      120.004
      -0.375         3.45      209.309
      -0.375          3.6      283.646
      -0.375         3.75      341.999
      -0.375          3.9      463.525
      -0.375         4.05      682.222
      -0.375          4.2      859.564
      -0.375         4.35      931.364
      -0.375          4.5      984.643
      -0.375         4.65      1004.43
      -0.375          4.8      979.315
      -0.375         4.95      997.074
      -0.375          5.1       1012.3
      -0.375         5.25      994.283
      -0.375          5.4      1005.45
      -0.375         5.55      990.478
      -0.375          5.7      1006.21
      -0.375         5.85      1011.54
      -0.375            6      981.091
      -0.375         6.15      1015.34
      -0.375          6.3      996.821
      -0.375         6.45      994.537
      -0.375          6.6       1012.8
      -0.375         6.75      1003.92
      -0.375          6.9      1001.39
      -0.375         7.05      693.385
      -0.375          7.2      4.56675
      -0.375         7.35            0

      -0.225         -7.5            0
      -0.225        -7.35      3.38278
      -0.225         -7.2       699.39
      -0.225        -7.05       1006.8
      -0.225         -6.9      970.012
      -0.225        -6.75      976.355
      -0.225         -6.6      1030.48
      -0.225        -6.45      968.743
      -0.225         -6.3      992.846
      -0.225        -6.15       980.16
      -0.225           -6      987.349
      -0.225        -5.85      992.423
      -0.225         -5.7      995.383
      -0.225        -5.55         1055
      -0.225         -5.4      1016.53
      -0.225        -5.25      979.315
      -0.225         -5.1      950.984
      -0.225        -4.95      992.423
      -0.225         -4.8      989.463
      -0.225        -4.65      960.709
      -0.225         -4.5      913.773
      -0.225        -4.35      798.759
      -0.225         -4.2      657.105
      -0.225        -4.05      477.395
      -0.225         -3.9      315.444
      -0.225        -3.75       252.44
      -0.225         -3.6       185.63
      -0.225        -3.45      100.638
      -0.225         -3.3      43.9761
      -0.225        -3.15      16.0682
      -0.225           -3      2.53708
      -0.225        -2.85            0
      -0.225         -2.7            0
      -0.225        -2.55            0
      -0.225         -2.4            0
      -0.225        -2.25            0
      -0.225         -2.1            0
      -0.225        -1.95     0.422847
      -0.225         -1.8            0
      -0.225        -1.65            0
      -0.225         -1.5            0
      -0.225        -1.35            0
      -0.225         -1.2            0
      -0.225        -1.05            0
      -0.225         -0.9            0
      -0.225        -0.75     0.845695
      -0.225         -0.6     0.422847
      -0.225        -0.45      1.26854
      -0.225         -0.3            0
      -0.225        -0.15     0.845695
      -0.225 -1.78814e-07            0
      -0.225         0.15            0
      -0.225          0.3     0.422847
      -0.225         0.45            0
      -0.225          0.6            0
      -0.225         0.75            0
      -0.225          0.9            0
      -0.225         1.05            0
      -0.225          1.2            0
      -0.225         1.35            0
      -0.225          1.5            0
      -0.225         1.65            0
      -0.225          1.8            0
      -0.225         1.95            0
      -0.225          2.1            0
      -0.225         2.25            0
      -0.225          2.4            0
      -0.225         2.55     0.422847
      -0.225          2.7      1.26854
      -0.225         2.85      5.91986
      -0.225            3      21.9881
      -0.225         3.15      57.9301
      -0.225          3.3      117.974
      -0.225         3.45      193.241
      -0.225          3.6      282.885
      -0.225         3.75      326.438
      -0.225          3.9      450.333
      -0.225         4.05      702.772
      -0.225          4.2      872.334
      -0.225         4.35      947.601
      -0.225          4.5      988.617
      -0.225         4.65      989.463
      -0.225          4.8       1001.3
      -0.225         4.95      1018.22
      -0.225          5.1      999.188
      -0.225         5.25      989.886
      -0.225          5.4      986.926
      -0.225         5.55      995.383
      -0.225          5.7      998.766
      -0.225         5.85      978.046
      -0.225            6      995.806
      -0.225         6.15      1010.18
      -0.225          6.3      970.435
      -0.225         6.45      975.509
      -0.225          6.6      983.966
      -0.225         6.75      1011.87
      -0.225          6.9      1017.37
      -0.225         7.05      676.979
      -0.225          7.2      3.80563
      -0.225         7.35            0

       0.075         -7.5            0
       0.075        -7.35      2.53708
       0.075         -7.2      667.253
       0.075        -7.05      1057.96
       0.075         -6.9      980.583
       0.075        -6.75      1003.42
       0.075         -6.6      1052.89
       0.075        -6.45      970.435
       0.075         -6.3      980.583
       0.075        -6.15      1037.67
       0.075           -6      972.972
       0.075        -5.85      993.269
       0.075         -5.7      955.212
       0.075        -5.55      1007.22
       0.075         -5.4      1004.69
       0.075        -5.25      995.806
       0.075         -5.1      1054.16
       0.075        -4.95      1083.34
       0.075         -4.8      972.972
       0.075        -4.65      942.527
       0.075         -4.5      962.824
       0.075        -4.35      867.683
       0.075         -4.2      712.921
       0.075        -4.05      465.555
       0.075         -3.9      289.228
       0.075        -3.75      262.588
       0.075         -3.6      167.448
       0.075        -3.45      125.586
       0.075         -3.3      58.3529
       0.075        -3.15      24.1023
       0.075           -3      2.53708
       0.075        -2.85            0
       0.075         -2.7            0
       0.075        -2.55            0
       0.075         -2.4            0
       0.075        -2.25            0
       0.075         -2.1            0
       0.075        -1.95            0
       0.075         -1.8            0
       0.075        -1.65            0
       0.075         -1.5            0
       0.075        -1.35            0
       0.075         -1.2            0
       0.075        -1.05            0
       0.075         -0.9            0
       0.075        -0.75      1.26854
       0.075         -0.6      2.53708
       0.075        -0.45            0
       0.075         -0.3            0
       0.075        -0.15            0
       0.075 -1.78814e-07            0
       0.075         0.15            0
       0.075          0.3            0
       0.075         0.45            0
       0.075          0.6            0
       0.075         0.75            0
       0.075          0.9            0
       0.075         1.05            0
       0.075          1.2            0
       0.075         1.35            0
       0.075          1.5            0
       0.075         1.65            0
       0.075          1.8            0
       0.075         1.95            0
       0.075          2.1            0
       0.075         2.25            0
       0.075          2.4            0
       0.075         2.55            0
       0.075          2.7            0
       0.075         2.85      6.34271
       0.075            3      11.4169
       0.075         3.15      58.3529
       0.075          3.3      101.483
       0.075         3.45      175.059
       0.075          3.6      296.839
       0.075         3.75      332.358
       0.075          3.9      418.619
       0.075         4.05      729.412
       0.075          4.2      898.128
       0.075         4.35      917.156
       0.075          4.5      936.184
       0.075         4.65      1047.82
       0.075          4.8      1024.98
       0.075         4.95      1002.15
       0.075          5.1      984.389
       0.075         5.25      1003.42
       0.075          5.4      953.944
       0.075         5.55      1076.99
       0.075          5.7      1031.32
       0.075         5.85      956.481
       0.075            6      1007.22
       0.075         6.15      1024.98
       0.075          6.3      1030.06
       0.075         6.45      978.046
       0.075          6.6       1056.7
       0.075         6.75      1028.79
       0.075          6.9       922.23
       0.075         7.05      682.476
       0.075          7.2      5.07417
       0.075         7.35            0

       0.225         -7.5            0
       0.225        -7.35      3.38278
       0.225         -7.2       699.39
       0.225        -7.05       1006.8
       0.225         -6.9      970.012
       0.225        -6.75      976.355
       0.225         -6.6      1030.48
       0.225        -6.45      968.743
       0.225         -6.3      992.846
       0.225        -6.15       980.16
       0.225           -6      987.349
       0.225        -5.85      992.423
       0.225         -5.7      995.383
       0.225        -5.55         1055
       0.225         -5.4      1016.53
       0.225        -5.25      979.315
       0.225         -5.1      950.984
       0.225        -4.95      992.423
       0.225         -4.8      989.463
       0.225        -4.65      960.709
       0.225         -4.5      913.773
       0.225        -4.35      798.759
       0.225         -4.2      657.105
       0.225        -4.05      477.395
       0.225         -3.9      315.444
       0.225        -3.75       252.44
       0.225         -3.6       185.63
       0.225        -3.45      100.638
       0.225         -3.3      43.9761
       0.225        -3.15      16.0682
       0.225           -3      2.53708
       0.225        -2.85            0
       0.225         -2.7            0
       0.225        -2.55            0
       0.225         -2.4            0
       0.225        -2.25            0
       0.225         -2.1            0
       0.225        -1.95     0.422847
       0.225         -1.8            0
       0.225        -1.65            0
       0.225         -1.5            0
       0.225        -1.35            0
       0.225         -1.2            0
       0.225        -1.05            0
       0.225         -0.9            0
       0.225        -0.75     0.845695
       0.225         -0.6     0.422847
       0.225        -0.45      1.26854
       0.225         -0.3            0
       0.225        -0.15     0.845695
       0.225 -1.78814e-07            0
       0.225         0.15            0
       0.225          0.3     0.422847
       0.225         0.45            0
       0.225          0.6            0
       0.225         0.75            0
       0.225          0.9            0
       0.225         1.05            0
       0.225          1.2            0
       0.225         1.35            0
       0.225          1.5            0
       0.225         1.65            0
       0.225          1.8            0
       0.225         1.95            0
       0.225          2.1            0
       0.225         2.25            0
       0.225          2.4            0
       0.225         2.55     0.422847
       0.225          2.7      1.26854
       0.225         2.85      5.91986
       0.225            3      21.9881
       0.225         3.15      57.9301
       0.225          3.3      117.974
       0.225         3.45      193.241
       0.225          3.6      282.885
       0.225         3.75      326.438
       0.225          3.9      450.333
       0.225         4.05      702.772
       0.225          4.2      872.334
       0.225         4.35      947.601
       0.225          4.5      988.617
       0.225         4.65      989.463
       0.225          4.8       1001.3
       0.225         4.95      1018.22
       0.225          5.1      999.188
       0.225         5.25      989.886
       0.225          5.4      986.926
       0.225         5.55      995.383
       0.225          5.7      998.766
       0.225         5.85      978.046
       0.225            6      995.806
       0.225         6.15      1010.18
       0.225          6.3      970.435
       0.225         6.45      975.509
       0.225          6.6      983.966
       0.225         6.75      1011.87
       0.225          6.9      1017.37
       0.225         7.05      676.979
       0.225          7.2      3.80563
       0.225         7.35            0

       0.375         -7.5            0
       0.375        -7.35      4.05934
       0.375         -7.2      698.713
       0.375        -7.05      1007.73
       0.375         -6.9      1003.67
       0.375        -6.75      999.611
       0.375         -6.6      992.761
       0.375        -6.45      1027.27
       0.375         -6.3      1009.51
       0.375        -6.15      990.478
       0.375           -6      996.567
       0.375        -5.85      992.254
       0.375         -5.7      996.059
       0.375        -5.55      989.209
       0.375         -5.4      1007.22
       0.375        -5.25      1013.82
       0.375         -5.1      984.896
       0.375        -4.95      991.493
       0.375         -4.8      984.896
       0.375        -4.65      978.807
       0.375         -4.5      928.573
       0.375        -4.35      839.014
       0.375         -4.2      647.464
       0.375        -4.05      454.646
       0.375         -3.9      314.598
       0.375        -3.75      271.722
       0.375         -3.6      178.864
       0.375        -3.45      98.1852
       0.375         -3.3      51.2491
       0.375        -3.15      13.7003
       0.375           -3      5.32788
       0.375        -2.85      1.01483
       0.375         -2.7            0
       0.375        -2.55            0
       0.375         -2.4            0
       0.375        -2.25            0
       0.375         -2.1            0
       0.375        -1.95     0.253708
       0.375         -1.8            0
       0.375        -1.65     0.507417
       0.375         -1.5     0.253708
       0.375        -1.35            0
       0.375         -1.2            0
       0.375        -1.05            0
       0.375         -0.9            0
       0.375        -0.75            0
       0.375         -0.6            0
       0.375        -0.45            0
       0.375         -0.3     0.507417
       0.375        -0.15            0
       0.375 -1.78814e-07     0.507417
       0.375         0.15            0
       0.375          0.3            0
       0.375         0.45            0
       0.375          0.6            0
       0.375         0.75            0
       0.375          0.9            0
       0.375         1.05            0
       0.375          1.2            0
       0.375         1.35            0
       0.375          1.5            0
       0.375         1.65            0
       0.375          1.8     0.253708
       0.375         1.95            0
       0.375          2.1            0
       0.375         2.25            0
       0.375          2.4            0
       0.375         2.55            0
       0.375          2.7     0.507417
       0.375         2.85      6.34271
       0.375            3       20.043
       0.375         3.15      58.8604
       0.375          3.3      120.004
       0.375         3.45      209.309
       0.375          3.6      283.646
       0.375         3.75      341.999
       0.375          3.9      463.525
       0.375         4.05      682.222
       0.375          4.2      859.564
       0.375         4.35      931.364
       0.375          4.5      984.643
       0.375         4.65      1004.43
       0.375          4.8      979.315
       0.375         4.95      997.074
       0.375          5.1       1012.3
       0.375         5.25      994.283
       0.375          5.4      1005.45
       0.375         5.55      990.478
       0.375          5.7      1006.21
       0.375         5.85      1011.54
       0.375            6      981.091
       0.375         6.15      1015.34
       0.375          6.3      996.821
       0.375         6.45      994.537
       0.375          6.6       1012.8
       0.375         6.75      1003.92
       0.375          6.9      1001.39
       0.375         7.05      693.385
       0.375          7.2      4.56675
       0.375         7.35            0

       0.525         -7.5            0
       0.525        -7.35      2.35586
       0.525         -7.2      669.972
       0.525        -7.05      989.826
       0.525         -6.9      1007.22
       0.525        -6.75      982.395
       0.525         -6.6      1002.33
       0.525        -6.45      997.256
       0.525         -6.3      1013.38
       0.525        -6.15       1004.5
       0.525           -6      997.437
       0.525        -5.85      1015.56
       0.525         -5.7      992.725
       0.525        -5.55      979.315
       0.525         -5.4      982.395
       0.525        -5.25      1016.46
       0.525         -5.1      1001.79
       0.525        -4.95      995.987
       0.525         -4.8      996.712
       0.525        -4.65      984.751
       0.525         -4.5      910.813
       0.525        -4.35       816.76
       0.525         -4.2      649.494
       0.525        -4.05       435.11
       0.525         -3.9      316.048
       0.525        -3.75      257.877
       0.525         -3.6      185.207
       0.525        -3.45      95.8656
       0.525         -3.3       39.506
       0.525        -3.15      16.8535
       0.525           -3      4.89295
       0.525        -2.85     0.906102
       0.525         -2.7            0
       0.525        -2.55            0
       0.525         -2.4            0
       0.525        -2.25            0
       0.525         -2.1            0
       0.525        -1.95      0.18122
       0.525         -1.8     0.543661
       0.525        -1.65     0.543661
       0.525         -1.5     0.362441
       0.525        -1.35            0
       0.525         -1.2      0.18122
       0.525        -1.05      0.18122
       0.525         -0.9      0.18122
       0.525        -0.75     0.362441
       0.525         -0.6            0
       0.525        -0.45            0
       0.525         -0.3     0.362441
       0.525        -0.15            0
       0.525 -1.78814e-07     0.543661
       0.525         0.15     0.543661
       0.525          0.3            0
[truncated: 726,631 more chars]
