# Supplementary material for: Free energies of membrane stalk formation from a lipidomics perspective
Source: Nat Commun. 2021 Nov 15;12:6594. doi: 10.1038/s41467-021-26924-2 (PMC8593120; doi:10.1038/s41467-021-26924-2)
Supplement: Supplementary file 4 — Source Data [file 41467_2021_26924_MOESM4_ESM.zip › SI_data/Fig6/densities-POPC_DIPC_60_40/dens_DIPC_sym.xvg]

     -14.925         -7.5            0
     -14.925        -7.35            0
     -14.925         -7.2            0
     -14.925        -7.05            0
     -14.925         -6.9            0
     -14.925        -6.75            0
     -14.925         -6.6            0
     -14.925        -6.45            0
     -14.925         -6.3            0
     -14.925        -6.15            0
     -14.925           -6            0
     -14.925        -5.85            0
     -14.925         -5.7            0
     -14.925        -5.55            0
     -14.925         -5.4            0
     -14.925        -5.25            0
     -14.925         -5.1            0
     -14.925        -4.95            0
     -14.925         -4.8            0
     -14.925        -4.65            0
     -14.925         -4.5            0
     -14.925        -4.35            0
     -14.925         -4.2            0
     -14.925        -4.05            0
     -14.925         -3.9            0
     -14.925        -3.75            0
     -14.925         -3.6            0
     -14.925        -3.45            0
     -14.925         -3.3            0
     -14.925        -3.15            0
     -14.925           -3            0
     -14.925        -2.85            0
     -14.925         -2.7            0
     -14.925        -2.55            0
     -14.925         -2.4            0
     -14.925        -2.25            0
     -14.925         -2.1            0
     -14.925        -1.95            0
     -14.925         -1.8            0
     -14.925        -1.65            0
     -14.925         -1.5            0
     -14.925        -1.35            0
     -14.925         -1.2            0
     -14.925        -1.05            0
     -14.925         -0.9            0
     -14.925        -0.75            0
     -14.925         -0.6            0
     -14.925        -0.45            0
     -14.925         -0.3            0
     -14.925        -0.15            0
     -14.925 -1.78814e-07            0
     -14.925         0.15            0
     -14.925          0.3            0
     -14.925         0.45            0
     -14.925          0.6            0
     -14.925         0.75            0
     -14.925          0.9            0
     -14.925         1.05            0
     -14.925          1.2            0
     -14.925         1.35            0
     -14.925          1.5            0
     -14.925         1.65            0
     -14.925          1.8            0
     -14.925         1.95            0
     -14.925          2.1            0
     -14.925         2.25            0
     -14.925          2.4            0
     -14.925         2.55            0
     -14.925          2.7            0
     -14.925         2.85            0
     -14.925            3            0
     -14.925         3.15            0
     -14.925          3.3            0
     -14.925         3.45            0
     -14.925          3.6            0
     -14.925         3.75            0
     -14.925          3.9            0
     -14.925         4.05            0
     -14.925          4.2            0
     -14.925         4.35            0
     -14.925          4.5            0
     -14.925         4.65            0
     -14.925          4.8            0
     -14.925         4.95            0
     -14.925          5.1            0
     -14.925         5.25            0
     -14.925          5.4            0
     -14.925         5.55            0
     -14.925          5.7            0
     -14.925         5.85            0
     -14.925            6            0
     -14.925         6.15            0
     -14.925          6.3            0
     -14.925         6.45            0
     -14.925          6.6            0
     -14.925         6.75            0
     -14.925          6.9            0
     -14.925         7.05            0
     -14.925          7.2            0
     -14.925         7.35            0

     -14.775         -7.5            0
     -14.775        -7.35            0
     -14.775         -7.2            0
     -14.775        -7.05            0
     -14.775         -6.9            0
     -14.775        -6.75            0
     -14.775         -6.6            0
     -14.775        -6.45            0
     -14.775         -6.3            0
     -14.775        -6.15            0
     -14.775           -6            0
     -14.775        -5.85            0
     -14.775         -5.7            0
     -14.775        -5.55            0
     -14.775         -5.4            0
     -14.775        -5.25            0
     -14.775         -5.1            0
     -14.775        -4.95            0
     -14.775         -4.8            0
     -14.775        -4.65            0
     -14.775         -4.5            0
     -14.775        -4.35            0
     -14.775         -4.2            0
     -14.775        -4.05            0
     -14.775         -3.9            0
     -14.775        -3.75            0
     -14.775         -3.6            0
     -14.775        -3.45            0
     -14.775         -3.3            0
     -14.775        -3.15            0
     -14.775           -3            0
     -14.775        -2.85            0
     -14.775         -2.7            0
     -14.775        -2.55            0
     -14.775         -2.4            0
     -14.775        -2.25            0
     -14.775         -2.1            0
     -14.775        -1.95            0
     -14.775         -1.8            0
     -14.775        -1.65            0
     -14.775         -1.5            0
     -14.775        -1.35            0
     -14.775         -1.2            0
     -14.775        -1.05            0
     -14.775         -0.9            0
     -14.775        -0.75            0
     -14.775         -0.6            0
     -14.775        -0.45            0
     -14.775         -0.3            0
     -14.775        -0.15            0
     -14.775 -1.78814e-07            0
     -14.775         0.15            0
     -14.775          0.3            0
     -14.775         0.45            0
     -14.775          0.6            0
     -14.775         0.75            0
     -14.775          0.9            0
     -14.775         1.05            0
     -14.775          1.2            0
     -14.775         1.35            0
     -14.775          1.5            0
     -14.775         1.65            0
     -14.775          1.8            0
     -14.775         1.95            0
     -14.775          2.1            0
     -14.775         2.25            0
     -14.775          2.4            0
     -14.775         2.55            0
     -14.775          2.7            0
     -14.775         2.85            0
     -14.775            3            0
     -14.775         3.15            0
     -14.775          3.3            0
     -14.775         3.45            0
     -14.775          3.6            0
     -14.775         3.75            0
     -14.775          3.9            0
     -14.775         4.05            0
     -14.775          4.2            0
     -14.775         4.35            0
     -14.775          4.5            0
     -14.775         4.65            0
     -14.775          4.8            0
     -14.775         4.95            0
     -14.775          5.1            0
     -14.775         5.25            0
     -14.775          5.4            0
     -14.775         5.55            0
     -14.775          5.7            0
     -14.775         5.85            0
     -14.775            6            0
     -14.775         6.15            0
     -14.775          6.3            0
     -14.775         6.45            0
     -14.775          6.6            0
     -14.775         6.75            0
     -14.775          6.9            0
     -14.775         7.05            0
     -14.775          7.2            0
     -14.775         7.35            0

     -14.625         -7.5            0
     -14.625        -7.35            0
     -14.625         -7.2            0
     -14.625        -7.05            0
     -14.625         -6.9            0
     -14.625        -6.75            0
     -14.625         -6.6            0
     -14.625        -6.45            0
     -14.625         -6.3            0
     -14.625        -6.15            0
     -14.625           -6            0
     -14.625        -5.85            0
     -14.625         -5.7            0
     -14.625        -5.55            0
     -14.625         -5.4            0
     -14.625        -5.25            0
     -14.625         -5.1            0
     -14.625        -4.95            0
     -14.625         -4.8            0
     -14.625        -4.65            0
     -14.625         -4.5            0
     -14.625        -4.35            0
     -14.625         -4.2            0
     -14.625        -4.05            0
     -14.625         -3.9            0
     -14.625        -3.75            0
     -14.625         -3.6            0
     -14.625        -3.45            0
     -14.625         -3.3            0
     -14.625        -3.15            0
     -14.625           -3            0
     -14.625        -2.85            0
     -14.625         -2.7            0
     -14.625        -2.55            0
     -14.625         -2.4            0
     -14.625        -2.25            0
     -14.625         -2.1            0
     -14.625        -1.95            0
     -14.625         -1.8            0
     -14.625        -1.65            0
     -14.625         -1.5            0
     -14.625        -1.35            0
     -14.625         -1.2            0
     -14.625        -1.05            0
     -14.625         -0.9            0
     -14.625        -0.75            0
     -14.625         -0.6            0
     -14.625        -0.45            0
     -14.625         -0.3            0
     -14.625        -0.15            0
     -14.625 -1.78814e-07            0
     -14.625         0.15            0
     -14.625          0.3            0
     -14.625         0.45            0
     -14.625          0.6            0
     -14.625         0.75            0
     -14.625          0.9            0
     -14.625         1.05            0
     -14.625          1.2            0
     -14.625         1.35            0
     -14.625          1.5            0
     -14.625         1.65            0
     -14.625          1.8            0
     -14.625         1.95            0
     -14.625          2.1            0
     -14.625         2.25            0
     -14.625          2.4            0
     -14.625         2.55            0
     -14.625          2.7            0
     -14.625         2.85            0
     -14.625            3            0
     -14.625         3.15            0
     -14.625          3.3            0
     -14.625         3.45            0
     -14.625          3.6            0
     -14.625         3.75            0
     -14.625          3.9            0
     -14.625         4.05            0
     -14.625          4.2            0
     -14.625         4.35            0
     -14.625          4.5            0
     -14.625         4.65            0
     -14.625          4.8            0
     -14.625         4.95            0
     -14.625          5.1            0
     -14.625         5.25            0
     -14.625          5.4            0
     -14.625         5.55            0
     -14.625          5.7            0
     -14.625         5.85            0
     -14.625            6            0
     -14.625         6.15            0
     -14.625          6.3            0
     -14.625         6.45            0
     -14.625          6.6            0
     -14.625         6.75            0
     -14.625          6.9            0
     -14.625         7.05            0
     -14.625          7.2            0
     -14.625         7.35            0

     -14.475         -7.5            0
     -14.475        -7.35            0
     -14.475         -7.2            0
     -14.475        -7.05            0
     -14.475         -6.9            0
     -14.475        -6.75            0
     -14.475         -6.6            0
     -14.475        -6.45            0
     -14.475         -6.3            0
     -14.475        -6.15            0
     -14.475           -6            0
     -14.475        -5.85            0
     -14.475         -5.7            0
     -14.475        -5.55            0
     -14.475         -5.4            0
     -14.475        -5.25            0
     -14.475         -5.1            0
     -14.475        -4.95            0
     -14.475         -4.8            0
     -14.475        -4.65            0
     -14.475         -4.5            0
     -14.475        -4.35            0
     -14.475         -4.2            0
     -14.475        -4.05            0
     -14.475         -3.9            0
     -14.475        -3.75            0
     -14.475         -3.6            0
     -14.475        -3.45            0
     -14.475         -3.3            0
     -14.475        -3.15            0
     -14.475           -3            0
     -14.475        -2.85            0
     -14.475         -2.7            0
     -14.475        -2.55            0
     -14.475         -2.4            0
     -14.475        -2.25            0
     -14.475         -2.1            0
     -14.475        -1.95            0
     -14.475         -1.8            0
     -14.475        -1.65            0
     -14.475         -1.5            0
     -14.475        -1.35            0
     -14.475         -1.2            0
     -14.475        -1.05            0
     -14.475         -0.9            0
     -14.475        -0.75            0
     -14.475         -0.6            0
     -14.475        -0.45            0
     -14.475         -0.3            0
     -14.475        -0.15            0
     -14.475 -1.78814e-07            0
     -14.475         0.15            0
     -14.475          0.3            0
     -14.475         0.45            0
     -14.475          0.6            0
     -14.475         0.75            0
     -14.475          0.9            0
     -14.475         1.05            0
     -14.475          1.2            0
     -14.475         1.35            0
     -14.475          1.5            0
     -14.475         1.65            0
     -14.475          1.8            0
     -14.475         1.95            0
     -14.475          2.1            0
     -14.475         2.25            0
     -14.475          2.4            0
     -14.475         2.55            0
     -14.475          2.7            0
     -14.475         2.85            0
     -14.475            3            0
     -14.475         3.15            0
     -14.475          3.3            0
     -14.475         3.45            0
     -14.475          3.6            0
     -14.475         3.75            0
     -14.475          3.9            0
     -14.475         4.05            0
     -14.475          4.2            0
     -14.475         4.35            0
     -14.475          4.5            0
     -14.475         4.65            0
     -14.475          4.8            0
     -14.475         4.95            0
     -14.475          5.1            0
     -14.475         5.25            0
     -14.475          5.4            0
     -14.475         5.55            0
     -14.475          5.7            0
     -14.475         5.85            0
     -14.475            6            0
     -14.475         6.15            0
     -14.475          6.3            0
     -14.475         6.45            0
     -14.475          6.6            0
     -14.475         6.75            0
     -14.475          6.9            0
     -14.475         7.05            0
     -14.475          7.2            0
     -14.475         7.35            0

     -14.325         -7.5            0
     -14.325        -7.35            0
     -14.325         -7.2            0
     -14.325        -7.05            0
     -14.325         -6.9            0
     -14.325        -6.75            0
     -14.325         -6.6            0
     -14.325        -6.45            0
     -14.325         -6.3            0
     -14.325        -6.15            0
     -14.325           -6            0
     -14.325        -5.85            0
     -14.325         -5.7            0
     -14.325        -5.55            0
     -14.325         -5.4            0
     -14.325        -5.25            0
     -14.325         -5.1            0
     -14.325        -4.95            0
     -14.325         -4.8            0
     -14.325        -4.65            0
     -14.325         -4.5            0
     -14.325        -4.35            0
     -14.325         -4.2            0
     -14.325        -4.05            0
     -14.325         -3.9            0
     -14.325        -3.75            0
     -14.325         -3.6            0
     -14.325        -3.45            0
     -14.325         -3.3            0
     -14.325        -3.15            0
     -14.325           -3            0
     -14.325        -2.85            0
     -14.325         -2.7            0
     -14.325        -2.55            0
     -14.325         -2.4            0
     -14.325        -2.25            0
     -14.325         -2.1            0
     -14.325        -1.95            0
     -14.325         -1.8            0
     -14.325        -1.65            0
     -14.325         -1.5            0
     -14.325        -1.35            0
     -14.325         -1.2            0
     -14.325        -1.05            0
     -14.325         -0.9            0
     -14.325        -0.75            0
     -14.325         -0.6            0
     -14.325        -0.45            0
     -14.325         -0.3            0
     -14.325        -0.15            0
     -14.325 -1.78814e-07            0
     -14.325         0.15            0
     -14.325          0.3            0
     -14.325         0.45            0
     -14.325          0.6            0
     -14.325         0.75            0
     -14.325          0.9            0
     -14.325         1.05            0
     -14.325          1.2            0
     -14.325         1.35            0
     -14.325          1.5            0
     -14.325         1.65            0
     -14.325          1.8            0
     -14.325         1.95            0
     -14.325          2.1            0
     -14.325         2.25            0
     -14.325          2.4            0
     -14.325         2.55            0
     -14.325          2.7            0
     -14.325         2.85            0
     -14.325            3            0
     -14.325         3.15            0
     -14.325          3.3            0
     -14.325         3.45            0
     -14.325          3.6            0
     -14.325         3.75            0
     -14.325          3.9            0
     -14.325         4.05            0
     -14.325          4.2            0
     -14.325         4.35            0
     -14.325          4.5            0
     -14.325         4.65            0
     -14.325          4.8            0
     -14.325         4.95            0
     -14.325          5.1            0
     -14.325         5.25            0
     -14.325          5.4            0
     -14.325         5.55            0
     -14.325          5.7            0
     -14.325         5.85            0
     -14.325            6            0
     -14.325         6.15            0
     -14.325          6.3            0
     -14.325         6.45            0
     -14.325          6.6            0
     -14.325         6.75            0
     -14.325          6.9            0
     -14.325         7.05            0
     -14.325          7.2            0
     -14.325         7.35            0

     -14.175         -7.5            0
     -14.175        -7.35            0
     -14.175         -7.2            0
     -14.175        -7.05            0
     -14.175         -6.9            0
     -14.175        -6.75            0
     -14.175         -6.6            0
     -14.175        -6.45            0
     -14.175         -6.3            0
     -14.175        -6.15            0
     -14.175           -6            0
     -14.175        -5.85            0
     -14.175         -5.7            0
     -14.175        -5.55            0
     -14.175         -5.4            0
     -14.175        -5.25            0
     -14.175         -5.1            0
     -14.175        -4.95            0
     -14.175         -4.8            0
     -14.175        -4.65            0
     -14.175         -4.5            0
     -14.175        -4.35            0
     -14.175         -4.2            0
     -14.175        -4.05            0
     -14.175         -3.9            0
     -14.175        -3.75            0
     -14.175         -3.6            0
     -14.175        -3.45            0
     -14.175         -3.3            0
     -14.175        -3.15            0
     -14.175           -3            0
     -14.175        -2.85            0
     -14.175         -2.7            0
     -14.175        -2.55            0
     -14.175         -2.4            0
     -14.175        -2.25            0
     -14.175         -2.1            0
     -14.175        -1.95            0
     -14.175         -1.8            0
     -14.175        -1.65            0
     -14.175         -1.5            0
     -14.175        -1.35            0
     -14.175         -1.2            0
     -14.175        -1.05            0
     -14.175         -0.9            0
     -14.175        -0.75            0
     -14.175         -0.6            0
     -14.175        -0.45            0
     -14.175         -0.3            0
     -14.175        -0.15            0
     -14.175 -1.78814e-07            0
     -14.175         0.15            0
     -14.175          0.3            0
     -14.175         0.45            0
     -14.175          0.6            0
     -14.175         0.75            0
     -14.175          0.9            0
     -14.175         1.05            0
     -14.175          1.2            0
     -14.175         1.35            0
     -14.175          1.5            0
     -14.175         1.65            0
     -14.175          1.8            0
     -14.175         1.95            0
     -14.175          2.1            0
     -14.175         2.25            0
     -14.175          2.4            0
     -14.175         2.55            0
     -14.175          2.7            0
     -14.175         2.85            0
     -14.175            3            0
     -14.175         3.15            0
     -14.175          3.3            0
     -14.175         3.45            0
     -14.175          3.6            0
     -14.175         3.75            0
     -14.175          3.9            0
     -14.175         4.05            0
     -14.175          4.2            0
     -14.175         4.35            0
     -14.175          4.5            0
     -14.175         4.65            0
     -14.175          4.8            0
     -14.175         4.95            0
     -14.175          5.1            0
     -14.175         5.25            0
     -14.175          5.4            0
     -14.175         5.55            0
     -14.175          5.7            0
     -14.175         5.85            0
     -14.175            6            0
     -14.175         6.15            0
     -14.175          6.3            0
     -14.175         6.45            0
     -14.175          6.6            0
     -14.175         6.75            0
     -14.175          6.9            0
     -14.175         7.05            0
     -14.175          7.2            0
     -14.175         7.35            0

     -14.025         -7.5            0
     -14.025        -7.35            0
     -14.025         -7.2            0
     -14.025        -7.05            0
     -14.025         -6.9            0
     -14.025        -6.75            0
     -14.025         -6.6            0
     -14.025        -6.45            0
     -14.025         -6.3            0
     -14.025        -6.15            0
     -14.025           -6            0
     -14.025        -5.85            0
     -14.025         -5.7            0
     -14.025        -5.55            0
     -14.025         -5.4            0
     -14.025        -5.25            0
     -14.025         -5.1            0
     -14.025        -4.95            0
     -14.025         -4.8            0
     -14.025        -4.65            0
     -14.025         -4.5            0
     -14.025        -4.35            0
     -14.025         -4.2            0
     -14.025        -4.05            0
     -14.025         -3.9            0
     -14.025        -3.75            0
     -14.025         -3.6            0
     -14.025        -3.45            0
     -14.025         -3.3            0
     -14.025        -3.15            0
     -14.025           -3            0
     -14.025        -2.85            0
     -14.025         -2.7            0
     -14.025        -2.55            0
     -14.025         -2.4            0
     -14.025        -2.25            0
     -14.025         -2.1            0
     -14.025        -1.95            0
     -14.025         -1.8            0
     -14.025        -1.65            0
     -14.025         -1.5            0
     -14.025        -1.35            0
     -14.025         -1.2            0
     -14.025        -1.05            0
     -14.025         -0.9            0
     -14.025        -0.75            0
     -14.025         -0.6            0
     -14.025        -0.45            0
     -14.025         -0.3            0
     -14.025        -0.15            0
     -14.025 -1.78814e-07            0
     -14.025         0.15            0
     -14.025          0.3            0
     -14.025         0.45            0
     -14.025          0.6            0
     -14.025         0.75            0
     -14.025          0.9            0
     -14.025         1.05            0
     -14.025          1.2            0
     -14.025         1.35            0
     -14.025          1.5            0
     -14.025         1.65            0
     -14.025          1.8            0
     -14.025         1.95            0
     -14.025          2.1            0
     -14.025         2.25            0
     -14.025          2.4            0
     -14.025         2.55            0
     -14.025          2.7            0
     -14.025         2.85            0
     -14.025            3            0
     -14.025         3.15            0
     -14.025          3.3            0
     -14.025         3.45            0
     -14.025          3.6            0
     -14.025         3.75            0
     -14.025          3.9            0
     -14.025         4.05            0
     -14.025          4.2            0
     -14.025         4.35            0
     -14.025          4.5            0
     -14.025         4.65            0
     -14.025          4.8            0
     -14.025         4.95            0
     -14.025          5.1            0
     -14.025         5.25            0
     -14.025          5.4            0
     -14.025         5.55            0
     -14.025          5.7            0
     -14.025         5.85            0
     -14.025            6            0
     -14.025         6.15            0
     -14.025          6.3            0
     -14.025         6.45            0
     -14.025          6.6            0
     -14.025         6.75            0
     -14.025          6.9            0
     -14.025         7.05            0
     -14.025          7.2            0
     -14.025         7.35            0

     -13.875         -7.5            0
     -13.875        -7.35            0
     -13.875         -7.2            0
     -13.875        -7.05            0
     -13.875         -6.9            0
     -13.875        -6.75            0
     -13.875         -6.6            0
     -13.875        -6.45            0
     -13.875         -6.3            0
     -13.875        -6.15            0
     -13.875           -6            0
     -13.875        -5.85            0
     -13.875         -5.7            0
     -13.875        -5.55            0
     -13.875         -5.4            0
     -13.875        -5.25            0
     -13.875         -5.1            0
     -13.875        -4.95            0
     -13.875         -4.8            0
     -13.875        -4.65            0
     -13.875         -4.5            0
     -13.875        -4.35            0
     -13.875         -4.2            0
     -13.875        -4.05            0
     -13.875         -3.9            0
     -13.875        -3.75            0
     -13.875         -3.6            0
     -13.875        -3.45            0
     -13.875         -3.3            0
     -13.875        -3.15            0
     -13.875           -3            0
     -13.875        -2.85            0
     -13.875         -2.7            0
     -13.875        -2.55            0
     -13.875         -2.4            0
     -13.875        -2.25            0
     -13.875         -2.1            0
     -13.875        -1.95            0
     -13.875         -1.8            0
     -13.875        -1.65            0
     -13.875         -1.5            0
     -13.875        -1.35            0
     -13.875         -1.2            0
     -13.875        -1.05            0
     -13.875         -0.9            0
     -13.875        -0.75            0
     -13.875         -0.6            0
     -13.875        -0.45            0
     -13.875         -0.3            0
     -13.875        -0.15            0
     -13.875 -1.78814e-07            0
     -13.875         0.15            0
     -13.875          0.3            0
     -13.875         0.45            0
     -13.875          0.6            0
     -13.875         0.75            0
     -13.875          0.9            0
     -13.875         1.05            0
     -13.875          1.2            0
     -13.875         1.35            0
     -13.875          1.5            0
     -13.875         1.65            0
     -13.875          1.8            0
     -13.875         1.95            0
     -13.875          2.1            0
     -13.875         2.25            0
     -13.875          2.4            0
     -13.875         2.55            0
     -13.875          2.7            0
     -13.875         2.85            0
     -13.875            3            0
     -13.875         3.15            0
     -13.875          3.3            0
     -13.875         3.45            0
     -13.875          3.6            0
     -13.875         3.75            0
     -13.875          3.9            0
     -13.875         4.05            0
     -13.875          4.2            0
     -13.875         4.35            0
     -13.875          4.5            0
     -13.875         4.65            0
     -13.875          4.8            0
     -13.875         4.95            0
     -13.875          5.1            0
     -13.875         5.25            0
     -13.875          5.4            0
     -13.875         5.55            0
     -13.875          5.7            0
     -13.875         5.85            0
     -13.875            6            0
     -13.875         6.15            0
     -13.875          6.3            0
     -13.875         6.45            0
     -13.875          6.6            0
     -13.875         6.75            0
     -13.875          6.9            0
     -13.875         7.05            0
     -13.875          7.2            0
     -13.875         7.35            0

     -13.725         -7.5            0
     -13.725        -7.35            0
     -13.725         -7.2            0
     -13.725        -7.05            0
     -13.725         -6.9            0
     -13.725        -6.75            0
     -13.725         -6.6            0
     -13.725        -6.45            0
     -13.725         -6.3            0
     -13.725        -6.15            0
     -13.725           -6            0
     -13.725        -5.85            0
     -13.725         -5.7            0
     -13.725        -5.55            0
     -13.725         -5.4            0
     -13.725        -5.25            0
     -13.725         -5.1            0
     -13.725        -4.95            0
     -13.725         -4.8            0
     -13.725        -4.65            0
     -13.725         -4.5            0
     -13.725        -4.35            0
     -13.725         -4.2            0
     -13.725        -4.05            0
     -13.725         -3.9            0
     -13.725        -3.75            0
     -13.725         -3.6            0
     -13.725        -3.45            0
     -13.725         -3.3            0
     -13.725        -3.15            0
     -13.725           -3            0
     -13.725        -2.85            0
     -13.725         -2.7            0
     -13.725        -2.55            0
     -13.725         -2.4            0
     -13.725        -2.25            0
     -13.725         -2.1            0
     -13.725        -1.95            0
     -13.725         -1.8            0
     -13.725        -1.65            0
     -13.725         -1.5            0
     -13.725        -1.35            0
     -13.725         -1.2            0
     -13.725        -1.05            0
     -13.725         -0.9            0
     -13.725        -0.75            0
     -13.725         -0.6            0
     -13.725        -0.45            0
     -13.725         -0.3            0
     -13.725        -0.15            0
     -13.725 -1.78814e-07            0
     -13.725         0.15            0
     -13.725          0.3            0
     -13.725         0.45            0
     -13.725          0.6            0
     -13.725         0.75            0
     -13.725          0.9            0
     -13.725         1.05            0
     -13.725          1.2            0
     -13.725         1.35            0
     -13.725          1.5            0
     -13.725         1.65            0
     -13.725          1.8            0
     -13.725         1.95            0
     -13.725          2.1            0
     -13.725         2.25            0
     -13.725          2.4            0
     -13.725         2.55            0
     -13.725          2.7            0
     -13.725         2.85            0
     -13.725            3            0
     -13.725         3.15            0
     -13.725          3.3            0
     -13.725         3.45            0
     -13.725          3.6            0
     -13.725         3.75            0
     -13.725          3.9            0
     -13.725         4.05            0
     -13.725          4.2            0
     -13.725         4.35            0
     -13.725          4.5            0
     -13.725         4.65            0
     -13.725          4.8            0
     -13.725         4.95            0
     -13.725          5.1            0
     -13.725         5.25            0
     -13.725          5.4            0
     -13.725         5.55            0
     -13.725          5.7            0
     -13.725         5.85            0
     -13.725            6            0
     -13.725         6.15            0
     -13.725          6.3            0
     -13.725         6.45            0
     -13.725          6.6            0
     -13.725         6.75            0
     -13.725          6.9            0
     -13.725         7.05            0
     -13.725          7.2            0
     -13.725         7.35            0

     -13.575         -7.5            0
     -13.575        -7.35            0
     -13.575         -7.2            0
     -13.575        -7.05            0
     -13.575         -6.9            0
     -13.575        -6.75            0
     -13.575         -6.6            0
     -13.575        -6.45            0
     -13.575         -6.3            0
     -13.575        -6.15            0
     -13.575           -6            0
     -13.575        -5.85            0
     -13.575         -5.7            0
     -13.575        -5.55            0
     -13.575         -5.4            0
     -13.575        -5.25            0
     -13.575         -5.1            0
     -13.575        -4.95            0
     -13.575         -4.8            0
     -13.575        -4.65            0
     -13.575         -4.5            0
     -13.575        -4.35            0
     -13.575         -4.2            0
     -13.575        -4.05            0
     -13.575         -3.9            0
     -13.575        -3.75            0
     -13.575         -3.6            0
     -13.575        -3.45            0
     -13.575         -3.3            0
     -13.575        -3.15            0
     -13.575           -3            0
     -13.575        -2.85            0
     -13.575         -2.7            0
     -13.575        -2.55            0
     -13.575         -2.4            0
     -13.575        -2.25            0
     -13.575         -2.1            0
     -13.575        -1.95            0
     -13.575         -1.8            0
     -13.575        -1.65            0
     -13.575         -1.5            0
     -13.575        -1.35            0
     -13.575         -1.2            0
     -13.575        -1.05            0
     -13.575         -0.9            0
     -13.575        -0.75            0
     -13.575         -0.6            0
     -13.575        -0.45            0
     -13.575         -0.3            0
     -13.575        -0.15            0
     -13.575 -1.78814e-07            0
     -13.575         0.15            0
     -13.575          0.3            0
     -13.575         0.45            0
     -13.575          0.6            0
     -13.575         0.75            0
     -13.575          0.9            0
     -13.575         1.05            0
     -13.575          1.2            0
     -13.575         1.35            0
     -13.575          1.5            0
     -13.575         1.65            0
     -13.575          1.8            0
     -13.575         1.95            0
     -13.575          2.1            0
     -13.575         2.25            0
     -13.575          2.4            0
     -13.575         2.55            0
     -13.575          2.7            0
     -13.575         2.85            0
     -13.575            3            0
     -13.575         3.15            0
     -13.575          3.3            0
     -13.575         3.45            0
     -13.575          3.6            0
     -13.575         3.75            0
     -13.575          3.9            0
     -13.575         4.05            0
     -13.575          4.2            0
     -13.575         4.35            0
     -13.575          4.5            0
     -13.575         4.65            0
     -13.575          4.8            0
     -13.575         4.95            0
     -13.575          5.1            0
     -13.575         5.25            0
     -13.575          5.4            0
     -13.575         5.55            0
     -13.575          5.7            0
     -13.575         5.85            0
     -13.575            6            0
     -13.575         6.15            0
     -13.575          6.3            0
     -13.575         6.45            0
     -13.575          6.6            0
     -13.575         6.75            0
     -13.575          6.9            0
     -13.575         7.05            0
     -13.575          7.2            0
     -13.575         7.35            0

     -13.425         -7.5            0
     -13.425        -7.35            0
     -13.425         -7.2            0
     -13.425        -7.05            0
     -13.425         -6.9            0
     -13.425        -6.75            0
     -13.425         -6.6            0
     -13.425        -6.45            0
     -13.425         -6.3            0
     -13.425        -6.15            0
     -13.425           -6            0
     -13.425        -5.85            0
     -13.425         -5.7            0
     -13.425        -5.55            0
     -13.425         -5.4            0
     -13.425        -5.25            0
     -13.425         -5.1            0
     -13.425        -4.95            0
     -13.425         -4.8            0
     -13.425        -4.65            0
     -13.425         -4.5            0
     -13.425        -4.35            0
     -13.425         -4.2            0
     -13.425        -4.05            0
     -13.425         -3.9            0
     -13.425        -3.75            0
     -13.425         -3.6            0
     -13.425        -3.45            0
     -13.425         -3.3            0
     -13.425        -3.15            0
     -13.425           -3            0
     -13.425        -2.85            0
     -13.425         -2.7            0
     -13.425        -2.55            0
     -13.425         -2.4            0
     -13.425        -2.25            0
     -13.425         -2.1            0
     -13.425        -1.95            0
     -13.425         -1.8            0
     -13.425        -1.65            0
     -13.425         -1.5            0
     -13.425        -1.35            0
     -13.425         -1.2            0
     -13.425        -1.05            0
     -13.425         -0.9            0
     -13.425        -0.75            0
     -13.425         -0.6            0
     -13.425        -0.45            0
     -13.425         -0.3            0
     -13.425        -0.15            0
     -13.425 -1.78814e-07            0
     -13.425         0.15            0
     -13.425          0.3            0
     -13.425         0.45            0
     -13.425          0.6            0
     -13.425         0.75            0
     -13.425          0.9            0
     -13.425         1.05            0
     -13.425          1.2            0
     -13.425         1.35            0
     -13.425          1.5            0
     -13.425         1.65            0
     -13.425          1.8            0
     -13.425         1.95            0
     -13.425          2.1            0
     -13.425         2.25            0
     -13.425          2.4            0
     -13.425         2.55            0
     -13.425          2.7            0
     -13.425         2.85            0
     -13.425            3            0
     -13.425         3.15            0
     -13.425          3.3            0
     -13.425         3.45            0
     -13.425          3.6            0
     -13.425         3.75            0
     -13.425          3.9            0
     -13.425         4.05            0
     -13.425          4.2            0
     -13.425         4.35            0
     -13.425          4.5            0
     -13.425         4.65            0
     -13.425          4.8            0
     -13.425         4.95            0
     -13.425          5.1            0
     -13.425         5.25            0
     -13.425          5.4            0
     -13.425         5.55            0
     -13.425          5.7            0
     -13.425         5.85            0
     -13.425            6            0
     -13.425         6.15            0
     -13.425          6.3            0
     -13.425         6.45            0
     -13.425          6.6            0
     -13.425         6.75            0
     -13.425          6.9            0
     -13.425         7.05            0
     -13.425          7.2            0
     -13.425         7.35            0

     -13.275         -7.5            0
     -13.275        -7.35            0
     -13.275         -7.2            0
     -13.275        -7.05            0
     -13.275         -6.9            0
     -13.275        -6.75            0
     -13.275         -6.6            0
     -13.275        -6.45            0
     -13.275         -6.3            0
     -13.275        -6.15            0
     -13.275           -6            0
     -13.275        -5.85            0
     -13.275         -5.7            0
     -13.275        -5.55            0
     -13.275         -5.4            0
     -13.275        -5.25            0
     -13.275         -5.1            0
     -13.275        -4.95            0
     -13.275         -4.8            0
     -13.275        -4.65            0
     -13.275         -4.5            0
     -13.275        -4.35            0
     -13.275         -4.2            0
     -13.275        -4.05            0
     -13.275         -3.9            0
     -13.275        -3.75            0
     -13.275         -3.6            0
     -13.275        -3.45            0
     -13.275         -3.3            0
     -13.275        -3.15            0
     -13.275           -3            0
     -13.275        -2.85            0
     -13.275         -2.7            0
     -13.275        -2.55            0
     -13.275         -2.4            0
     -13.275        -2.25            0
     -13.275         -2.1            0
     -13.275        -1.95            0
     -13.275         -1.8            0
     -13.275        -1.65            0
     -13.275         -1.5            0
     -13.275        -1.35            0
     -13.275         -1.2            0
     -13.275        -1.05            0
     -13.275         -0.9            0
     -13.275        -0.75            0
     -13.275         -0.6            0
     -13.275        -0.45            0
     -13.275         -0.3            0
     -13.275        -0.15            0
     -13.275 -1.78814e-07            0
     -13.275         0.15            0
     -13.275          0.3            0
     -13.275         0.45            0
     -13.275          0.6            0
     -13.275         0.75            0
     -13.275          0.9            0
     -13.275         1.05            0
     -13.275          1.2            0
     -13.275         1.35            0
     -13.275          1.5            0
     -13.275         1.65            0
     -13.275          1.8            0
     -13.275         1.95            0
     -13.275          2.1            0
     -13.275         2.25            0
     -13.275          2.4            0
     -13.275         2.55            0
     -13.275          2.7            0
     -13.275         2.85            0
     -13.275            3            0
     -13.275         3.15            0
     -13.275          3.3            0
     -13.275         3.45            0
     -13.275          3.6            0
     -13.275         3.75            0
     -13.275          3.9            0
     -13.275         4.05            0
     -13.275          4.2            0
     -13.275         4.35            0
     -13.275          4.5            0
     -13.275         4.65            0
     -13.275          4.8            0
     -13.275         4.95            0
     -13.275          5.1            0
     -13.275         5.25            0
     -13.275          5.4            0
     -13.275         5.55            0
     -13.275          5.7            0
     -13.275         5.85            0
     -13.275            6            0
     -13.275         6.15            0
     -13.275          6.3            0
     -13.275         6.45            0
     -13.275          6.6            0
     -13.275         6.75            0
     -13.275          6.9            0
     -13.275         7.05            0
     -13.275          7.2            0
     -13.275         7.35            0

     -13.125         -7.5            0
     -13.125        -7.35            0
     -13.125         -7.2            0
     -13.125        -7.05            0
     -13.125         -6.9            0
     -13.125        -6.75            0
     -13.125         -6.6            0
     -13.125        -6.45            0
     -13.125         -6.3            0
     -13.125        -6.15            0
     -13.125           -6            0
     -13.125        -5.85            0
     -13.125         -5.7            0
     -13.125        -5.55            0
     -13.125         -5.4            0
     -13.125        -5.25            0
     -13.125         -5.1            0
     -13.125        -4.95            0
     -13.125         -4.8            0
     -13.125        -4.65            0
     -13.125         -4.5            0
     -13.125        -4.35            0
     -13.125         -4.2            0
     -13.125        -4.05            0
     -13.125         -3.9            0
     -13.125        -3.75            0
     -13.125         -3.6            0
     -13.125        -3.45            0
     -13.125         -3.3            0
     -13.125        -3.15            0
     -13.125           -3            0
     -13.125        -2.85            0
     -13.125         -2.7            0
     -13.125        -2.55            0
     -13.125         -2.4            0
     -13.125        -2.25            0
     -13.125         -2.1            0
     -13.125        -1.95            0
     -13.125         -1.8            0
     -13.125        -1.65            0
     -13.125         -1.5            0
     -13.125        -1.35            0
     -13.125         -1.2            0
     -13.125        -1.05            0
     -13.125         -0.9            0
     -13.125        -0.75            0
     -13.125         -0.6            0
     -13.125        -0.45            0
     -13.125         -0.3            0
     -13.125        -0.15            0
     -13.125 -1.78814e-07            0
     -13.125         0.15            0
     -13.125          0.3            0
     -13.125         0.45            0
     -13.125          0.6            0
     -13.125         0.75            0
     -13.125          0.9            0
     -13.125         1.05            0
     -13.125          1.2            0
     -13.125         1.35            0
     -13.125          1.5            0
     -13.125         1.65            0
     -13.125          1.8            0
     -13.125         1.95            0
     -13.125          2.1            0
     -13.125         2.25            0
     -13.125          2.4            0
     -13.125         2.55            0
     -13.125          2.7            0
     -13.125         2.85            0
     -13.125            3            0
     -13.125         3.15            0
     -13.125          3.3            0
     -13.125         3.45            0
     -13.125          3.6            0
     -13.125         3.75            0
     -13.125          3.9            0
     -13.125         4.05            0
     -13.125          4.2            0
     -13.125         4.35            0
     -13.125          4.5            0
     -13.125         4.65            0
     -13.125          4.8            0
     -13.125         4.95            0
     -13.125          5.1            0
     -13.125         5.25            0
     -13.125          5.4            0
     -13.125         5.55            0
     -13.125          5.7            0
     -13.125         5.85            0
     -13.125            6            0
     -13.125         6.15            0
     -13.125          6.3            0
     -13.125         6.45            0
     -13.125          6.6            0
     -13.125         6.75            0
     -13.125          6.9            0
     -13.125         7.05            0
     -13.125          7.2            0
     -13.125         7.35            0

     -12.975         -7.5            0
     -12.975        -7.35            0
     -12.975         -7.2            0
     -12.975        -7.05            0
     -12.975         -6.9            0
     -12.975        -6.75            0
     -12.975         -6.6            0
     -12.975        -6.45            0
     -12.975         -6.3            0
     -12.975        -6.15            0
     -12.975           -6            0
     -12.975        -5.85            0
     -12.975         -5.7            0
     -12.975        -5.55            0
     -12.975         -5.4            0
     -12.975        -5.25            0
     -12.975         -5.1            0
     -12.975        -4.95            0
     -12.975         -4.8            0
     -12.975        -4.65            0
     -12.975         -4.5            0
     -12.975        -4.35            0
     -12.975         -4.2            0
     -12.975        -4.05            0
     -12.975         -3.9            0
     -12.975        -3.75            0
     -12.975         -3.6            0
     -12.975        -3.45            0
     -12.975         -3.3            0
     -12.975        -3.15            0
     -12.975           -3            0
     -12.975        -2.85            0
     -12.975         -2.7            0
     -12.975        -2.55            0
     -12.975         -2.4            0
     -12.975        -2.25            0
     -12.975         -2.1            0
     -12.975        -1.95            0
     -12.975         -1.8            0
     -12.975        -1.65            0
     -12.975         -1.5            0
     -12.975        -1.35            0
     -12.975         -1.2            0
     -12.975        -1.05            0
     -12.975         -0.9            0
     -12.975        -0.75            0
     -12.975         -0.6            0
     -12.975        -0.45            0
     -12.975         -0.3            0
     -12.975        -0.15            0
     -12.975 -1.78814e-07            0
     -12.975         0.15            0
     -12.975          0.3            0
     -12.975         0.45            0
     -12.975          0.6            0
     -12.975         0.75            0
     -12.975          0.9            0
     -12.975         1.05            0
     -12.975          1.2            0
     -12.975         1.35            0
     -12.975          1.5            0
     -12.975         1.65            0
     -12.975          1.8            0
     -12.975         1.95            0
     -12.975          2.1            0
     -12.975         2.25            0
     -12.975          2.4            0
     -12.975         2.55            0
     -12.975          2.7            0
     -12.975         2.85            0
     -12.975            3            0
     -12.975         3.15            0
     -12.975          3.3            0
     -12.975         3.45            0
     -12.975          3.6            0
     -12.975         3.75            0
     -12.975          3.9            0
     -12.975         4.05            0
     -12.975          4.2            0
     -12.975         4.35            0
     -12.975          4.5            0
     -12.975         4.65            0
     -12.975          4.8            0
     -12.975         4.95            0
     -12.975          5.1            0
     -12.975         5.25            0
     -12.975          5.4            0
     -12.975         5.55            0
     -12.975          5.7            0
     -12.975         5.85            0
     -12.975            6            0
     -12.975         6.15            0
     -12.975          6.3            0
     -12.975         6.45            0
     -12.975          6.6            0
     -12.975         6.75            0
     -12.975          6.9            0
     -12.975         7.05            0
     -12.975          7.2            0
     -12.975         7.35            0

     -12.825         -7.5            0
     -12.825        -7.35            0
     -12.825         -7.2            0
     -12.825        -7.05            0
     -12.825         -6.9            0
     -12.825        -6.75            0
     -12.825         -6.6            0
     -12.825        -6.45            0
     -12.825         -6.3            0
     -12.825        -6.15            0
     -12.825           -6            0
     -12.825        -5.85            0
     -12.825         -5.7            0
     -12.825        -5.55            0
     -12.825         -5.4            0
     -12.825        -5.25            0
     -12.825         -5.1            0
     -12.825        -4.95            0
     -12.825         -4.8            0
     -12.825        -4.65            0
     -12.825         -4.5            0
     -12.825        -4.35            0
     -12.825         -4.2            0
     -12.825        -4.05            0
     -12.825         -3.9            0
     -12.825        -3.75            0
     -12.825         -3.6            0
     -12.825        -3.45            0
     -12.825         -3.3            0
     -12.825        -3.15            0
     -12.825           -3            0
     -12.825        -2.85            0
     -12.825         -2.7            0
     -12.825        -2.55            0
     -12.825         -2.4            0
     -12.825        -2.25            0
     -12.825         -2.1            0
     -12.825        -1.95            0
     -12.825         -1.8            0
     -12.825        -1.65            0
     -12.825         -1.5            0
     -12.825        -1.35            0
     -12.825         -1.2            0
     -12.825        -1.05            0
     -12.825         -0.9            0
     -12.825        -0.75            0
     -12.825         -0.6            0
     -12.825        -0.45            0
     -12.825         -0.3            0
     -12.825        -0.15            0
     -12.825 -1.78814e-07            0
     -12.825         0.15            0
     -12.825          0.3            0
     -12.825         0.45            0
     -12.825          0.6            0
     -12.825         0.75            0
     -12.825          0.9            0
     -12.825         1.05            0
     -12.825          1.2            0
     -12.825         1.35            0
     -12.825          1.5            0
     -12.825         1.65            0
     -12.825          1.8            0
     -12.825         1.95            0
     -12.825          2.1            0
     -12.825         2.25            0
     -12.825          2.4            0
     -12.825         2.55            0
     -12.825          2.7            0
     -12.825         2.85            0
     -12.825            3            0
     -12.825         3.15            0
     -12.825          3.3            0
     -12.825         3.45            0
     -12.825          3.6            0
     -12.825         3.75            0
     -12.825          3.9            0
     -12.825         4.05            0
     -12.825          4.2            0
     -12.825         4.35            0
     -12.825          4.5            0
     -12.825         4.65            0
     -12.825          4.8            0
     -12.825         4.95            0
     -12.825          5.1            0
     -12.825         5.25            0
     -12.825          5.4            0
     -12.825         5.55            0
     -12.825          5.7            0
     -12.825         5.85            0
     -12.825            6            0
     -12.825         6.15            0
     -12.825          6.3            0
     -12.825         6.45            0
     -12.825          6.6            0
     -12.825         6.75            0
     -12.825          6.9            0
     -12.825         7.05            0
     -12.825          7.2            0
     -12.825         7.35            0

     -12.675         -7.5            0
     -12.675        -7.35            0
     -12.675         -7.2            0
     -12.675        -7.05            0
     -12.675         -6.9            0
     -12.675        -6.75            0
     -12.675         -6.6            0
     -12.675        -6.45            0
     -12.675         -6.3            0
     -12.675        -6.15            0
     -12.675           -6            0
     -12.675        -5.85            0
     -12.675         -5.7            0
     -12.675        -5.55            0
     -12.675         -5.4            0
     -12.675        -5.25            0
     -12.675         -5.1            0
     -12.675        -4.95            0
     -12.675         -4.8            0
     -12.675        -4.65            0
     -12.675         -4.5            0
     -12.675        -4.35            0
     -12.675         -4.2            0
     -12.675        -4.05            0
     -12.675         -3.9            0
     -12.675        -3.75            0
     -12.675         -3.6            0
     -12.675        -3.45            0
     -12.675         -3.3            0
     -12.675        -3.15            0
     -12.675           -3            0
     -12.675        -2.85            0
     -12.675         -2.7            0
     -12.675        -2.55            0
     -12.675         -2.4            0
     -12.675        -2.25            0
     -12.675         -2.1            0
     -12.675        -1.95            0
     -12.675         -1.8            0
     -12.675        -1.65            0
     -12.675         -1.5            0
     -12.675        -1.35            0
     -12.675         -1.2            0
     -12.675        -1.05            0
     -12.675         -0.9            0
     -12.675        -0.75            0
     -12.675         -0.6            0
     -12.675        -0.45            0
     -12.675         -0.3            0
     -12.675        -0.15            0
     -12.675 -1.78814e-07            0
     -12.675         0.15            0
     -12.675          0.3            0
     -12.675         0.45            0
     -12.675          0.6            0
     -12.675         0.75            0
     -12.675          0.9            0
     -12.675         1.05            0
     -12.675          1.2            0
     -12.675         1.35            0
     -12.675          1.5            0
     -12.675         1.65            0
     -12.675          1.8            0
     -12.675         1.95            0
     -12.675          2.1            0
     -12.675         2.25            0
     -12.675          2.4            0
     -12.675         2.55            0
     -12.675          2.7            0
     -12.675         2.85            0
     -12.675            3            0
     -12.675         3.15            0
     -12.675          3.3            0
     -12.675         3.45            0
     -12.675          3.6            0
     -12.675         3.75            0
     -12.675          3.9            0
     -12.675         4.05            0
     -12.675          4.2            0
     -12.675         4.35            0
     -12.675          4.5            0
     -12.675         4.65            0
     -12.675          4.8            0
     -12.675         4.95            0
     -12.675          5.1            0
     -12.675         5.25            0
     -12.675          5.4            0
     -12.675         5.55            0
     -12.675          5.7            0
     -12.675         5.85            0
     -12.675            6            0
     -12.675         6.15            0
     -12.675          6.3            0
     -12.675         6.45            0
     -12.675          6.6            0
     -12.675         6.75            0
     -12.675          6.9            0
     -12.675         7.05            0
     -12.675          7.2            0
     -12.675         7.35            0

     -12.525         -7.5            0
     -12.525        -7.35            0
     -12.525         -7.2            0
     -12.525        -7.05            0
     -12.525         -6.9            0
     -12.525        -6.75            0
     -12.525         -6.6            0
     -12.525        -6.45            0
     -12.525         -6.3            0
     -12.525        -6.15            0
     -12.525           -6            0
     -12.525        -5.85            0
     -12.525         -5.7            0
     -12.525        -5.55            0
     -12.525         -5.4            0
     -12.525        -5.25            0
     -12.525         -5.1            0
     -12.525        -4.95            0
     -12.525         -4.8            0
     -12.525        -4.65            0
     -12.525         -4.5            0
     -12.525        -4.35            0
     -12.525         -4.2            0
     -12.525        -4.05            0
     -12.525         -3.9            0
     -12.525        -3.75            0
     -12.525         -3.6            0
     -12.525        -3.45            0
     -12.525         -3.3            0
     -12.525        -3.15            0
     -12.525           -3            0
     -12.525        -2.85            0
     -12.525         -2.7            0
     -12.525        -2.55            0
     -12.525         -2.4            0
     -12.525        -2.25            0
     -12.525         -2.1            0
     -12.525        -1.95            0
     -12.525         -1.8            0
     -12.525        -1.65            0
     -12.525         -1.5            0
     -12.525        -1.35            0
     -12.525         -1.2            0
     -12.525        -1.05            0
     -12.525         -0.9            0
     -12.525        -0.75            0
     -12.525         -0.6            0
     -12.525        -0.45            0
     -12.525         -0.3            0
     -12.525        -0.15            0
     -12.525 -1.78814e-07            0
     -12.525         0.15            0
     -12.525          0.3            0
     -12.525         0.45            0
     -12.525          0.6            0
     -12.525         0.75            0
     -12.525          0.9            0
     -12.525         1.05            0
     -12.525          1.2            0
     -12.525         1.35            0
     -12.525          1.5            0
     -12.525         1.65            0
     -12.525          1.8            0
     -12.525         1.95            0
     -12.525          2.1            0
     -12.525         2.25            0
     -12.525          2.4            0
     -12.525         2.55            0
     -12.525          2.7            0
     -12.525         2.85            0
     -12.525            3            0
     -12.525         3.15            0
     -12.525          3.3            0
     -12.525         3.45            0
     -12.525          3.6            0
     -12.525         3.75            0
     -12.525          3.9            0
     -12.525         4.05            0
     -12.525          4.2            0
     -12.525         4.35            0
     -12.525          4.5            0
     -12.525         4.65            0
     -12.525          4.8            0
     -12.525         4.95            0
     -12.525          5.1            0
     -12.525         5.25            0
     -12.525          5.4            0
     -12.525         5.55            0
     -12.525          5.7            0
     -12.525         5.85            0
     -12.525            6            0
     -12.525         6.15            0
     -12.525          6.3            0
     -12.525         6.45            0
     -12.525          6.6            0
     -12.525         6.75            0
     -12.525          6.9            0
     -12.525         7.05            0
     -12.525          7.2            0
     -12.525         7.35            0

     -12.375         -7.5            0
     -12.375        -7.35            0
     -12.375         -7.2            0
     -12.375        -7.05            0
     -12.375         -6.9            0
     -12.375        -6.75            0
     -12.375         -6.6            0
     -12.375        -6.45            0
     -12.375         -6.3            0
     -12.375        -6.15            0
     -12.375           -6            0
     -12.375        -5.85            0
     -12.375         -5.7            0
     -12.375        -5.55            0
     -12.375         -5.4            0
     -12.375        -5.25            0
     -12.375         -5.1            0
     -12.375        -4.95            0
     -12.375         -4.8            0
     -12.375        -4.65            0
     -12.375         -4.5            0
     -12.375        -4.35            0
     -12.375         -4.2            0
     -12.375        -4.05            0
     -12.375         -3.9            0
     -12.375        -3.75            0
     -12.375         -3.6            0
     -12.375        -3.45            0
     -12.375         -3.3            0
     -12.375        -3.15            0
     -12.375           -3            0
     -12.375        -2.85            0
     -12.375         -2.7            0
     -12.375        -2.55            0
     -12.375         -2.4            0
     -12.375        -2.25            0
     -12.375         -2.1            0
     -12.375        -1.95            0
     -12.375         -1.8            0
     -12.375        -1.65            0
     -12.375         -1.5            0
     -12.375        -1.35            0
     -12.375         -1.2            0
     -12.375        -1.05            0
     -12.375         -0.9            0
     -12.375        -0.75            0
     -12.375         -0.6            0
     -12.375        -0.45            0
     -12.375         -0.3            0
     -12.375        -0.15            0
     -12.375 -1.78814e-07            0
     -12.375         0.15            0
     -12.375          0.3            0
     -12.375         0.45            0
     -12.375          0.6            0
     -12.375         0.75            0
     -12.375          0.9            0
     -12.375         1.05            0
     -12.375          1.2            0
     -12.375         1.35            0
     -12.375          1.5            0
     -12.375         1.65            0
     -12.375          1.8            0
     -12.375         1.95            0
     -12.375          2.1            0
     -12.375         2.25            0
     -12.375          2.4            0
     -12.375         2.55            0
     -12.375          2.7            0
     -12.375         2.85            0
     -12.375            3            0
     -12.375         3.15            0
     -12.375          3.3            0
     -12.375         3.45            0
     -12.375          3.6            0
     -12.375         3.75            0
     -12.375          3.9            0
     -12.375         4.05            0
     -12.375          4.2            0
     -12.375         4.35            0
     -12.375          4.5            0
     -12.375         4.65            0
     -12.375          4.8            0
     -12.375         4.95            0
     -12.375          5.1            0
     -12.375         5.25            0
     -12.375          5.4            0
     -12.375         5.55            0
     -12.375          5.7            0
     -12.375         5.85            0
     -12.375            6            0
     -12.375         6.15            0
     -12.375          6.3            0
     -12.375         6.45            0
     -12.375          6.6            0
     -12.375         6.75            0
     -12.375          6.9            0
     -12.375         7.05            0
     -12.375          7.2            0
     -12.375         7.35            0

     -12.225         -7.5            0
     -12.225        -7.35            0
     -12.225         -7.2            0
     -12.225        -7.05            0
     -12.225         -6.9            0
     -12.225        -6.75            0
     -12.225         -6.6            0
     -12.225        -6.45            0
     -12.225         -6.3            0
     -12.225        -6.15            0
     -12.225           -6            0
     -12.225        -5.85            0
     -12.225         -5.7            0
     -12.225        -5.55            0
     -12.225         -5.4            0
     -12.225        -5.25            0
     -12.225         -5.1            0
     -12.225        -4.95            0
     -12.225         -4.8            0
     -12.225        -4.65            0
     -12.225         -4.5            0
     -12.225        -4.35            0
     -12.225         -4.2            0
     -12.225        -4.05            0
     -12.225         -3.9            0
     -12.225        -3.75            0
     -12.225         -3.6            0
     -12.225        -3.45            0
     -12.225         -3.3            0
     -12.225        -3.15            0
     -12.225           -3            0
     -12.225        -2.85            0
     -12.225         -2.7            0
     -12.225        -2.55            0
     -12.225         -2.4            0
     -12.225        -2.25            0
     -12.225         -2.1            0
     -12.225        -1.95            0
     -12.225         -1.8            0
     -12.225        -1.65            0
     -12.225         -1.5            0
     -12.225        -1.35            0
     -12.225         -1.2            0
     -12.225        -1.05            0
     -12.225         -0.9            0
     -12.225        -0.75            0
     -12.225         -0.6            0
     -12.225        -0.45            0
     -12.225         -0.3            0
     -12.225        -0.15            0
     -12.225 -1.78814e-07            0
     -12.225         0.15            0
     -12.225          0.3            0
     -12.225         0.45            0
     -12.225          0.6            0
     -12.225         0.75            0
     -12.225          0.9            0
     -12.225         1.05            0
     -12.225          1.2            0
     -12.225         1.35            0
     -12.225          1.5            0
     -12.225         1.65            0
     -12.225          1.8            0
     -12.225         1.95            0
     -12.225          2.1            0
     -12.225         2.25            0
     -12.225          2.4            0
     -12.225         2.55            0
     -12.225          2.7            0
     -12.225         2.85            0
     -12.225            3            0
     -12.225         3.15            0
     -12.225          3.3            0
     -12.225         3.45            0
     -12.225          3.6            0
     -12.225         3.75            0
     -12.225          3.9            0
     -12.225         4.05            0
     -12.225          4.2            0
     -12.225         4.35            0
     -12.225          4.5            0
     -12.225         4.65            0
     -12.225          4.8            0
     -12.225         4.95            0
     -12.225          5.1            0
     -12.225         5.25            0
     -12.225          5.4            0
     -12.225         5.55            0
     -12.225          5.7            0
     -12.225         5.85            0
     -12.225            6            0
     -12.225         6.15            0
     -12.225          6.3            0
     -12.225         6.45            0
     -12.225          6.6            0
     -12.225         6.75            0
     -12.225          6.9            0
     -12.225         7.05            0
     -12.225          7.2            0
     -12.225         7.35            0

     -12.075         -7.5            0
     -12.075        -7.35            0
     -12.075         -7.2            0
     -12.075        -7.05            0
     -12.075         -6.9            0
     -12.075        -6.75            0
     -12.075         -6.6            0
     -12.075        -6.45            0
     -12.075         -6.3            0
     -12.075        -6.15            0
     -12.075           -6            0
     -12.075        -5.85            0
     -12.075         -5.7            0
     -12.075        -5.55            0
     -12.075         -5.4            0
     -12.075        -5.25            0
     -12.075         -5.1            0
     -12.075        -4.95            0
     -12.075         -4.8            0
     -12.075        -4.65            0
     -12.075         -4.5            0
     -12.075        -4.35            0
     -12.075         -4.2            0
     -12.075        -4.05            0
     -12.075         -3.9            0
     -12.075        -3.75            0
     -12.075         -3.6            0
     -12.075        -3.45            0
     -12.075         -3.3            0
     -12.075        -3.15            0
     -12.075           -3            0
     -12.075        -2.85            0
     -12.075         -2.7            0
     -12.075        -2.55            0
     -12.075         -2.4            0
     -12.075        -2.25            0
     -12.075         -2.1            0
     -12.075        -1.95            0
     -12.075         -1.8            0
     -12.075        -1.65            0
     -12.075         -1.5            0
     -12.075        -1.35            0
     -12.075         -1.2            0
     -12.075        -1.05            0
     -12.075         -0.9            0
     -12.075        -0.75            0
     -12.075         -0.6            0
     -12.075        -0.45            0
     -12.075         -0.3            0
     -12.075        -0.15            0
     -12.075 -1.78814e-07            0
     -12.075         0.15            0
     -12.075          0.3            0
     -12.075         0.45            0
     -12.075          0.6            0
     -12.075         0.75            0
     -12.075          0.9            0
     -12.075         1.05            0
     -12.075          1.2            0
     -12.075         1.35            0
     -12.075          1.5            0
     -12.075         1.65            0
     -12.075          1.8            0
     -12.075         1.95            0
     -12.075          2.1            0
     -12.075         2.25            0
     -12.075          2.4            0
     -12.075         2.55            0
     -12.075          2.7            0
     -12.075         2.85            0
     -12.075            3            0
     -12.075         3.15            0
     -12.075          3.3            0
     -12.075         3.45            0
     -12.075          3.6            0
     -12.075         3.75            0
     -12.075          3.9            0
     -12.075         4.05            0
     -12.075          4.2            0
     -12.075         4.35            0
     -12.075          4.5            0
     -12.075         4.65            0
     -12.075          4.8            0
     -12.075         4.95            0
     -12.075          5.1            0
     -12.075         5.25            0
     -12.075          5.4            0
     -12.075         5.55            0
     -12.075          5.7            0
     -12.075         5.85            0
     -12.075            6            0
     -12.075         6.15            0
     -12.075          6.3            0
     -12.075         6.45            0
     -12.075          6.6            0
     -12.075         6.75            0
     -12.075          6.9            0
     -12.075         7.05            0
     -12.075          7.2            0
     -12.075         7.35            0

     -11.925         -7.5            0
     -11.925        -7.35            0
     -11.925         -7.2            0
     -11.925        -7.05            0
     -11.925         -6.9            0
     -11.925        -6.75            0
     -11.925         -6.6            0
     -11.925        -6.45            0
     -11.925         -6.3            0
     -11.925        -6.15            0
     -11.925           -6            0
     -11.925        -5.85            0
     -11.925         -5.7            0
     -11.925        -5.55            0
     -11.925         -5.4            0
     -11.925        -5.25            0
     -11.925         -5.1            0
     -11.925        -4.95            0
     -11.925         -4.8            0
     -11.925        -4.65            0
     -11.925         -4.5            0
     -11.925        -4.35            0
     -11.925         -4.2            0
     -11.925        -4.05            0
     -11.925         -3.9            0
     -11.925        -3.75            0
     -11.925         -3.6            0
     -11.925        -3.45            0
     -11.925         -3.3            0
     -11.925        -3.15            0
     -11.925           -3            0
     -11.925        -2.85            0
     -11.925         -2.7            0
     -11.925        -2.55            0
     -11.925         -2.4            0
     -11.925        -2.25            0
     -11.925         -2.1            0
     -11.925        -1.95            0
     -11.925         -1.8            0
     -11.925        -1.65            0
     -11.925         -1.5            0
     -11.925        -1.35            0
     -11.925         -1.2            0
     -11.925        -1.05            0
     -11.925         -0.9            0
     -11.925        -0.75            0
     -11.925         -0.6            0
     -11.925        -0.45            0
     -11.925         -0.3            0
     -11.925        -0.15            0
     -11.925 -1.78814e-07            0
     -11.925         0.15            0
     -11.925          0.3            0
     -11.925         0.45            0
     -11.925          0.6            0
     -11.925         0.75            0
     -11.925          0.9            0
     -11.925         1.05            0
     -11.925          1.2            0
     -11.925         1.35            0
     -11.925          1.5            0
     -11.925         1.65            0
     -11.925          1.8            0
     -11.925         1.95            0
     -11.925          2.1            0
     -11.925         2.25            0
     -11.925          2.4            0
     -11.925         2.55            0
     -11.925          2.7            0
     -11.925         2.85            0
     -11.925            3            0
     -11.925         3.15            0
     -11.925          3.3            0
     -11.925         3.45            0
     -11.925          3.6            0
     -11.925         3.75            0
     -11.925          3.9            0
     -11.925         4.05            0
     -11.925          4.2            0
     -11.925         4.35            0
     -11.925          4.5            0
     -11.925         4.65            0
     -11.925          4.8            0
     -11.925         4.95            0
     -11.925          5.1            0
     -11.925         5.25            0
     -11.925          5.4            0
     -11.925         5.55            0
     -11.925          5.7            0
     -11.925         5.85            0
     -11.925            6            0
     -11.925         6.15            0
     -11.925          6.3            0
     -11.925         6.45            0
     -11.925          6.6            0
     -11.925         6.75            0
     -11.925          6.9            0
     -11.925         7.05            0
     -11.925          7.2            0
     -11.925         7.35            0

     -11.775         -7.5            0
     -11.775        -7.35            0
     -11.775         -7.2            0
     -11.775        -7.05            0
     -11.775         -6.9            0
     -11.775        -6.75            0
     -11.775         -6.6            0
     -11.775        -6.45            0
     -11.775         -6.3            0
     -11.775        -6.15            0
     -11.775           -6            0
     -11.775        -5.85            0
     -11.775         -5.7            0
     -11.775        -5.55            0
     -11.775         -5.4            0
     -11.775        -5.25            0
     -11.775         -5.1            0
     -11.775        -4.95            0
     -11.775         -4.8            0
     -11.775        -4.65            0
     -11.775         -4.5            0
     -11.775        -4.35            0
     -11.775         -4.2            0
     -11.775        -4.05            0
     -11.775         -3.9            0
     -11.775        -3.75            0
     -11.775         -3.6            0
     -11.775        -3.45            0
     -11.775         -3.3            0
     -11.775        -3.15            0
     -11.775           -3            0
     -11.775        -2.85            0
     -11.775         -2.7            0
     -11.775        -2.55            0
     -11.775         -2.4            0
     -11.775        -2.25            0
     -11.775         -2.1            0
     -11.775        -1.95            0
     -11.775         -1.8            0
     -11.775        -1.65            0
     -11.775         -1.5            0
     -11.775        -1.35            0
     -11.775         -1.2            0
     -11.775        -1.05            0
     -11.775         -0.9            0
     -11.775        -0.75            0
     -11.775         -0.6            0
     -11.775        -0.45            0
     -11.775         -0.3            0
     -11.775        -0.15            0
     -11.775 -1.78814e-07            0
     -11.775         0.15            0
     -11.775          0.3            0
     -11.775         0.45            0
     -11.775          0.6            0
     -11.775         0.75            0
     -11.775          0.9            0
     -11.775         1.05            0
     -11.775          1.2            0
     -11.775         1.35            0
     -11.775          1.5            0
     -11.775         1.65            0
     -11.775          1.8            0
     -11.775         1.95            0
     -11.775          2.1            0
     -11.775         2.25            0
     -11.775          2.4            0
     -11.775         2.55            0
     -11.775          2.7            0
     -11.775         2.85            0
     -11.775            3            0
     -11.775         3.15            0
     -11.775          3.3            0
     -11.775         3.45            0
     -11.775          3.6            0
     -11.775         3.75            0
     -11.775          3.9            0
     -11.775         4.05            0
     -11.775          4.2            0
     -11.775         4.35            0
     -11.775          4.5            0
     -11.775         4.65            0
     -11.775          4.8            0
     -11.775         4.95            0
     -11.775          5.1            0
     -11.775         5.25            0
     -11.775          5.4            0
     -11.775         5.55            0
     -11.775          5.7            0
     -11.775         5.85            0
     -11.775            6            0
     -11.775         6.15            0
     -11.775          6.3            0
     -11.775         6.45            0
     -11.775          6.6            0
     -11.775         6.75            0
     -11.775          6.9            0
     -11.775         7.05            0
     -11.775          7.2            0
     -11.775         7.35            0

     -11.625         -7.5            0
     -11.625        -7.35            0
     -11.625         -7.2            0
     -11.625        -7.05            0
     -11.625         -6.9            0
     -11.625        -6.75            0
     -11.625         -6.6            0
     -11.625        -6.45            0
     -11.625         -6.3            0
     -11.625        -6.15            0
     -11.625           -6            0
     -11.625        -5.85            0
     -11.625         -5.7            0
     -11.625        -5.55            0
     -11.625         -5.4            0
     -11.625        -5.25            0
     -11.625         -5.1            0
     -11.625        -4.95            0
     -11.625         -4.8            0
     -11.625        -4.65            0
     -11.625         -4.5            0
     -11.625        -4.35            0
     -11.625         -4.2            0
     -11.625        -4.05            0
     -11.625         -3.9            0
     -11.625        -3.75            0
     -11.625         -3.6            0
     -11.625        -3.45            0
     -11.625         -3.3            0
     -11.625        -3.15            0
     -11.625           -3            0
     -11.625        -2.85            0
     -11.625         -2.7            0
     -11.625        -2.55            0
     -11.625         -2.4            0
     -11.625        -2.25            0
     -11.625         -2.1            0
     -11.625        -1.95            0
     -11.625         -1.8            0
     -11.625        -1.65            0
     -11.625         -1.5            0
     -11.625        -1.35            0
     -11.625         -1.2            0
     -11.625        -1.05            0
     -11.625         -0.9            0
     -11.625        -0.75            0
     -11.625         -0.6            0
     -11.625        -0.45            0
     -11.625         -0.3            0
     -11.625        -0.15            0
     -11.625 -1.78814e-07            0
     -11.625         0.15            0
     -11.625          0.3            0
     -11.625         0.45            0
     -11.625          0.6            0
     -11.625         0.75            0
     -11.625          0.9            0
     -11.625         1.05            0
     -11.625          1.2            0
     -11.625         1.35            0
     -11.625          1.5            0
     -11.625         1.65            0
     -11.625          1.8            0
     -11.625         1.95            0
     -11.625          2.1            0
     -11.625         2.25            0
     -11.625          2.4            0
     -11.625         2.55            0
     -11.625          2.7            0
     -11.625         2.85            0
     -11.625            3            0
     -11.625         3.15            0
     -11.625          3.3            0
     -11.625         3.45            0
     -11.625          3.6            0
     -11.625         3.75            0
     -11.625          3.9            0
     -11.625         4.05            0
     -11.625          4.2            0
     -11.625         4.35            0
     -11.625          4.5            0
     -11.625         4.65            0
     -11.625          4.8            0
     -11.625         4.95            0
     -11.625          5.1            0
     -11.625         5.25            0
     -11.625          5.4            0
     -11.625         5.55            0
     -11.625          5.7            0
     -11.625         5.85            0
     -11.625            6            0
     -11.625         6.15            0
     -11.625          6.3            0
     -11.625         6.45            0
     -11.625          6.6            0
     -11.625         6.75            0
     -11.625          6.9            0
     -11.625         7.05            0
     -11.625          7.2            0
     -11.625         7.35            0

     -11.475         -7.5            0
     -11.475        -7.35            0
     -11.475         -7.2            0
     -11.475        -7.05            0
     -11.475         -6.9            0
     -11.475        -6.75            0
     -11.475         -6.6            0
     -11.475        -6.45            0
     -11.475         -6.3            0
     -11.475        -6.15            0
     -11.475           -6            0
     -11.475        -5.85            0
     -11.475         -5.7            0
     -11.475        -5.55            0
     -11.475         -5.4            0
     -11.475        -5.25            0
     -11.475         -5.1            0
     -11.475        -4.95            0
     -11.475         -4.8            0
     -11.475        -4.65            0
     -11.475         -4.5            0
     -11.475        -4.35            0
     -11.475         -4.2            0
     -11.475        -4.05            0
     -11.475         -3.9            0
     -11.475        -3.75            0
     -11.475         -3.6            0
     -11.475        -3.45            0
     -11.475         -3.3            0
     -11.475        -3.15            0
     -11.475           -3            0
     -11.475        -2.85            0
     -11.475         -2.7            0
     -11.475        -2.55            0
     -11.475         -2.4            0
     -11.475        -2.25            0
     -11.475         -2.1            0
     -11.475        -1.95            0
     -11.475         -1.8            0
     -11.475        -1.65            0
     -11.475         -1.5            0
     -11.475        -1.35            0
     -11.475         -1.2            0
     -11.475        -1.05            0
     -11.475         -0.9            0
     -11.475        -0.75            0
     -11.475         -0.6            0
     -11.475        -0.45            0
     -11.475         -0.3            0
     -11.475        -0.15            0
     -11.475 -1.78814e-07            0
     -11.475         0.15            0
     -11.475          0.3            0
     -11.475         0.45            0
     -11.475          0.6            0
     -11.475         0.75            0
     -11.475          0.9            0
     -11.475         1.05            0
     -11.475          1.2            0
     -11.475         1.35            0
     -11.475          1.5            0
     -11.475         1.65            0
     -11.475          1.8            0
     -11.475         1.95            0
     -11.475          2.1            0
     -11.475         2.25            0
     -11.475          2.4            0
     -11.475         2.55            0
     -11.475          2.7            0
     -11.475         2.85            0
     -11.475            3            0
     -11.475         3.15            0
     -11.475          3.3            0
     -11.475         3.45            0
     -11.475          3.6            0
     -11.475         3.75            0
     -11.475          3.9            0
     -11.475         4.05            0
     -11.475          4.2            0
     -11.475         4.35            0
     -11.475          4.5            0
     -11.475         4.65            0
     -11.475          4.8            0
     -11.475         4.95            0
     -11.475          5.1            0
     -11.475         5.25            0
     -11.475          5.4            0
     -11.475         5.55            0
     -11.475          5.7            0
     -11.475         5.85            0
     -11.475            6            0
     -11.475         6.15            0
     -11.475          6.3            0
     -11.475         6.45            0
     -11.475          6.6            0
     -11.475         6.75            0
     -11.475          6.9            0
     -11.475         7.05            0
     -11.475          7.2            0
     -11.475         7.35            0

     -11.325         -7.5            0
     -11.325        -7.35            0
     -11.325         -7.2            0
     -11.325        -7.05            0
     -11.325         -6.9            0
     -11.325        -6.75            0
     -11.325         -6.6            0
     -11.325        -6.45            0
     -11.325         -6.3            0
     -11.325        -6.15            0
     -11.325           -6            0
     -11.325        -5.85            0
     -11.325         -5.7            0
     -11.325        -5.55            0
     -11.325         -5.4            0
     -11.325        -5.25            0
     -11.325         -5.1            0
     -11.325        -4.95            0
     -11.325         -4.8            0
     -11.325        -4.65            0
     -11.325         -4.5            0
     -11.325        -4.35            0
     -11.325         -4.2            0
     -11.325        -4.05            0
     -11.325         -3.9            0
     -11.325        -3.75            0
     -11.325         -3.6            0
     -11.325        -3.45            0
     -11.325         -3.3            0
     -11.325        -3.15            0
     -11.325           -3            0
     -11.325        -2.85            0
     -11.325         -2.7            0
     -11.325        -2.55            0
     -11.325         -2.4            0
     -11.325        -2.25            0
     -11.325         -2.1            0
     -11.325        -1.95            0
     -11.325         -1.8            0
     -11.325        -1.65            0
     -11.325         -1.5            0
     -11.325        -1.35            0
     -11.325         -1.2            0
     -11.325        -1.05            0
     -11.325         -0.9            0
     -11.325        -0.75            0
     -11.325         -0.6            0
     -11.325        -0.45            0
     -11.325         -0.3            0
     -11.325        -0.15            0
     -11.325 -1.78814e-07            0
     -11.325         0.15            0
     -11.325          0.3            0
     -11.325         0.45            0
     -11.325          0.6            0
     -11.325         0.75            0
     -11.325          0.9            0
     -11.325         1.05            0
     -11.325          1.2            0
     -11.325         1.35            0
     -11.325          1.5            0
     -11.325         1.65            0
     -11.325          1.8            0
     -11.325         1.95            0
     -11.325          2.1            0
     -11.325         2.25            0
     -11.325          2.4            0
     -11.325         2.55            0
     -11.325          2.7            0
     -11.325         2.85            0
     -11.325            3            0
     -11.325         3.15            0
     -11.325          3.3            0
     -11.325         3.45            0
     -11.325          3.6            0
     -11.325         3.75            0
     -11.325          3.9            0
     -11.325         4.05            0
     -11.325          4.2            0
     -11.325         4.35            0
     -11.325          4.5            0
     -11.325         4.65            0
     -11.325          4.8            0
     -11.325         4.95            0
     -11.325          5.1            0
     -11.325         5.25            0
     -11.325          5.4            0
     -11.325         5.55            0
     -11.325          5.7            0
     -11.325         5.85            0
     -11.325            6            0
     -11.325         6.15            0
     -11.325          6.3            0
     -11.325         6.45            0
     -11.325          6.6            0
     -11.325         6.75            0
     -11.325          6.9            0
     -11.325         7.05            0
     -11.325          7.2            0
     -11.325         7.35            0

     -11.175         -7.5            0
     -11.175        -7.35            0
     -11.175         -7.2            0
     -11.175        -7.05            0
     -11.175         -6.9            0
     -11.175        -6.75            0
     -11.175         -6.6            0
     -11.175        -6.45            0
     -11.175         -6.3            0
     -11.175        -6.15            0
     -11.175           -6            0
     -11.175        -5.85            0
     -11.175         -5.7            0
     -11.175        -5.55            0
     -11.175         -5.4            0
     -11.175        -5.25            0
     -11.175         -5.1            0
     -11.175        -4.95            0
     -11.175         -4.8            0
     -11.175        -4.65            0
     -11.175         -4.5            0
     -11.175        -4.35            0
     -11.175         -4.2            0
     -11.175        -4.05            0
     -11.175         -3.9            0
     -11.175        -3.75            0
     -11.175         -3.6            0
     -11.175        -3.45            0
     -11.175         -3.3            0
     -11.175        -3.15            0
     -11.175           -3            0
     -11.175        -2.85            0
     -11.175         -2.7            0
     -11.175        -2.55            0
     -11.175         -2.4            0
     -11.175        -2.25            0
     -11.175         -2.1            0
     -11.175        -1.95            0
     -11.175         -1.8            0
     -11.175        -1.65            0
     -11.175         -1.5            0
     -11.175        -1.35            0
     -11.175         -1.2            0
     -11.175        -1.05            0
     -11.175         -0.9            0
     -11.175        -0.75            0
     -11.175         -0.6            0
     -11.175        -0.45            0
     -11.175         -0.3            0
     -11.175        -0.15            0
     -11.175 -1.78814e-07            0
     -11.175         0.15            0
     -11.175          0.3            0
     -11.175         0.45            0
     -11.175          0.6            0
     -11.175         0.75            0
     -11.175          0.9            0
     -11.175         1.05            0
     -11.175          1.2            0
     -11.175         1.35            0
     -11.175          1.5            0
     -11.175         1.65            0
     -11.175          1.8            0
     -11.175         1.95            0
     -11.175          2.1            0
     -11.175         2.25            0
     -11.175          2.4            0
     -11.175         2.55            0
     -11.175          2.7            0
     -11.175         2.85            0
     -11.175            3            0
     -11.175         3.15            0
     -11.175          3.3            0
     -11.175         3.45            0
     -11.175          3.6            0
     -11.175         3.75            0
     -11.175          3.9            0
     -11.175         4.05            0
     -11.175          4.2            0
     -11.175         4.35            0
     -11.175          4.5            0
     -11.175         4.65            0
     -11.175          4.8            0
     -11.175         4.95            0
     -11.175          5.1            0
     -11.175         5.25            0
     -11.175          5.4            0
     -11.175         5.55            0
     -11.175          5.7            0
     -11.175         5.85            0
     -11.175            6            0
     -11.175         6.15            0
     -11.175          6.3            0
     -11.175         6.45            0
     -11.175          6.6            0
     -11.175         6.75            0
     -11.175          6.9            0
     -11.175         7.05            0
     -11.175          7.2            0
     -11.175         7.35            0

     -11.025         -7.5            0
     -11.025        -7.35            0
     -11.025         -7.2            0
     -11.025        -7.05            0
     -11.025         -6.9            0
     -11.025        -6.75            0
     -11.025         -6.6            0
     -11.025        -6.45            0
     -11.025         -6.3            0
     -11.025        -6.15            0
     -11.025           -6            0
     -11.025        -5.85            0
     -11.025         -5.7            0
     -11.025        -5.55            0
     -11.025         -5.4            0
     -11.025        -5.25            0
     -11.025         -5.1            0
     -11.025        -4.95            0
     -11.025         -4.8            0
     -11.025        -4.65            0
     -11.025         -4.5            0
     -11.025        -4.35            0
     -11.025         -4.2            0
     -11.025        -4.05            0
     -11.025         -3.9            0
     -11.025        -3.75            0
     -11.025         -3.6            0
     -11.025        -3.45            0
     -11.025         -3.3            0
     -11.025        -3.15            0
     -11.025           -3            0
     -11.025        -2.85            0
     -11.025         -2.7            0
     -11.025        -2.55            0
     -11.025         -2.4            0
     -11.025        -2.25            0
     -11.025         -2.1            0
     -11.025        -1.95            0
     -11.025         -1.8            0
     -11.025        -1.65            0
     -11.025         -1.5            0
     -11.025        -1.35            0
     -11.025         -1.2            0
     -11.025        -1.05            0
     -11.025         -0.9            0
     -11.025        -0.75            0
     -11.025         -0.6            0
     -11.025        -0.45            0
     -11.025         -0.3            0
     -11.025        -0.15            0
     -11.025 -1.78814e-07            0
     -11.025         0.15            0
     -11.025          0.3            0
     -11.025         0.45            0
     -11.025          0.6            0
     -11.025         0.75            0
     -11.025          0.9            0
     -11.025         1.05            0
     -11.025          1.2            0
     -11.025         1.35            0
     -11.025          1.5            0
     -11.025         1.65            0
     -11.025          1.8            0
     -11.025         1.95            0
     -11.025          2.1            0
     -11.025         2.25            0
     -11.025          2.4            0
     -11.025         2.55            0
     -11.025          2.7            0
     -11.025         2.85            0
     -11.025            3            0
     -11.025         3.15            0
     -11.025          3.3            0
     -11.025         3.45            0
     -11.025          3.6            0
     -11.025         3.75            0
     -11.025          3.9            0
     -11.025         4.05            0
     -11.025          4.2            0
     -11.025         4.35            0
     -11.025          4.5            0
     -11.025         4.65            0
     -11.025          4.8            0
     -11.025         4.95            0
     -11.025          5.1            0
     -11.025         5.25            0
     -11.025          5.4            0
     -11.025         5.55            0
     -11.025          5.7            0
     -11.025         5.85            0
     -11.025            6            0
     -11.025         6.15            0
     -11.025          6.3            0
     -11.025         6.45            0
     -11.025          6.6            0
     -11.025         6.75            0
     -11.025          6.9            0
     -11.025         7.05            0
     -11.025          7.2            0
     -11.025         7.35            0

     -10.875         -7.5            0
     -10.875        -7.35            0
     -10.875         -7.2            0
     -10.875        -7.05            0
     -10.875         -6.9            0
     -10.875        -6.75            0
     -10.875         -6.6            0
     -10.875        -6.45            0
     -10.875         -6.3            0
     -10.875        -6.15            0
     -10.875           -6            0
     -10.875        -5.85            0
     -10.875         -5.7            0
     -10.875        -5.55            0
     -10.875         -5.4            0
     -10.875        -5.25            0
     -10.875         -5.1            0
     -10.875        -4.95            0
     -10.875         -4.8            0
     -10.875        -4.65            0
     -10.875         -4.5            0
     -10.875        -4.35            0
     -10.875         -4.2            0
     -10.875        -4.05            0
     -10.875         -3.9            0
     -10.875        -3.75            0
     -10.875         -3.6            0
     -10.875        -3.45            0
     -10.875         -3.3            0
     -10.875        -3.15            0
     -10.875           -3            0
     -10.875        -2.85            0
     -10.875         -2.7            0
     -10.875        -2.55            0
     -10.875         -2.4            0
     -10.875        -2.25            0
     -10.875         -2.1            0
     -10.875        -1.95            0
     -10.875         -1.8            0
     -10.875        -1.65            0
     -10.875         -1.5            0
     -10.875        -1.35            0
     -10.875         -1.2            0
     -10.875        -1.05            0
     -10.875         -0.9            0
     -10.875        -0.75            0
     -10.875         -0.6            0
     -10.875        -0.45            0
     -10.875         -0.3            0
     -10.875        -0.15            0
     -10.875 -1.78814e-07            0
     -10.875         0.15            0
     -10.875          0.3            0
     -10.875         0.45            0
     -10.875          0.6            0
     -10.875         0.75            0
     -10.875          0.9            0
     -10.875         1.05            0
     -10.875          1.2            0
     -10.875         1.35            0
     -10.875          1.5            0
     -10.875         1.65            0
     -10.875          1.8            0
     -10.875         1.95            0
     -10.875          2.1            0
     -10.875         2.25            0
     -10.875          2.4            0
     -10.875         2.55            0
     -10.875          2.7            0
     -10.875         2.85            0
     -10.875            3            0
     -10.875         3.15            0
     -10.875          3.3            0
     -10.875         3.45            0
     -10.875          3.6            0
     -10.875         3.75            0
     -10.875          3.9            0
     -10.875         4.05            0
     -10.875          4.2            0
     -10.875         4.35            0
     -10.875          4.5            0
     -10.875         4.65            0
     -10.875          4.8            0
     -10.875         4.95            0
     -10.875          5.1            0
     -10.875         5.25            0
     -10.875          5.4            0
     -10.875         5.55            0
     -10.875          5.7            0
     -10.875         5.85            0
     -10.875            6            0
     -10.875         6.15            0
     -10.875          6.3            0
     -10.875         6.45            0
     -10.875          6.6            0
     -10.875         6.75            0
     -10.875          6.9            0
     -10.875         7.05            0
     -10.875          7.2            0
     -10.875         7.35            0

     -10.725         -7.5            0
     -10.725        -7.35            0
     -10.725         -7.2            0
     -10.725        -7.05            0
     -10.725         -6.9            0
     -10.725        -6.75            0
     -10.725         -6.6            0
     -10.725        -6.45            0
     -10.725         -6.3            0
     -10.725        -6.15            0
     -10.725           -6            0
     -10.725        -5.85            0
     -10.725         -5.7            0
     -10.725        -5.55            0
     -10.725         -5.4            0
     -10.725        -5.25            0
     -10.725         -5.1            0
     -10.725        -4.95            0
     -10.725         -4.8            0
     -10.725        -4.65            0
     -10.725         -4.5            0
     -10.725        -4.35            0
     -10.725         -4.2            0
     -10.725        -4.05            0
     -10.725         -3.9            0
     -10.725        -3.75            0
     -10.725         -3.6            0
     -10.725        -3.45            0
     -10.725         -3.3            0
     -10.725        -3.15            0
     -10.725           -3            0
     -10.725        -2.85            0
     -10.725         -2.7            0
     -10.725        -2.55            0
     -10.725         -2.4            0
     -10.725        -2.25            0
     -10.725         -2.1            0
     -10.725        -1.95            0
     -10.725         -1.8            0
     -10.725        -1.65            0
     -10.725         -1.5            0
     -10.725        -1.35            0
     -10.725         -1.2            0
     -10.725        -1.05            0
     -10.725         -0.9            0
     -10.725        -0.75            0
     -10.725         -0.6            0
     -10.725        -0.45            0
     -10.725         -0.3            0
     -10.725        -0.15            0
     -10.725 -1.78814e-07            0
     -10.725         0.15            0
     -10.725          0.3            0
     -10.725         0.45            0
     -10.725          0.6            0
     -10.725         0.75            0
     -10.725          0.9            0
     -10.725         1.05            0
     -10.725          1.2            0
     -10.725         1.35            0
     -10.725          1.5            0
     -10.725         1.65            0
     -10.725          1.8            0
     -10.725         1.95            0
     -10.725          2.1            0
     -10.725         2.25            0
     -10.725          2.4            0
     -10.725         2.55            0
     -10.725          2.7            0
     -10.725         2.85            0
     -10.725            3            0
     -10.725         3.15            0
     -10.725          3.3            0
     -10.725         3.45            0
     -10.725          3.6            0
     -10.725         3.75            0
     -10.725          3.9            0
     -10.725         4.05            0
     -10.725          4.2            0
     -10.725         4.35            0
     -10.725          4.5            0
     -10.725         4.65            0
     -10.725          4.8            0
     -10.725         4.95            0
     -10.725          5.1            0
     -10.725         5.25            0
     -10.725          5.4            0
     -10.725         5.55            0
     -10.725          5.7            0
     -10.725         5.85            0
     -10.725            6            0
     -10.725         6.15            0
     -10.725          6.3            0
     -10.725         6.45            0
     -10.725          6.6            0
     -10.725         6.75            0
     -10.725          6.9            0
     -10.725         7.05            0
     -10.725          7.2            0
     -10.725         7.35            0

     -10.575         -7.5            0
     -10.575        -7.35            0
     -10.575         -7.2            0
     -10.575        -7.05            0
     -10.575         -6.9            0
     -10.575        -6.75            0
     -10.575         -6.6            0
     -10.575        -6.45            0
     -10.575         -6.3            0
     -10.575        -6.15            0
     -10.575           -6            0
     -10.575        -5.85            0
     -10.575         -5.7            0
     -10.575        -5.55            0
     -10.575         -5.4            0
     -10.575        -5.25            0
     -10.575         -5.1            0
     -10.575        -4.95            0
     -10.575         -4.8            0
     -10.575        -4.65            0
     -10.575         -4.5            0
     -10.575        -4.35            0
     -10.575         -4.2            0
     -10.575        -4.05            0
     -10.575         -3.9            0
     -10.575        -3.75            0
     -10.575         -3.6            0
     -10.575        -3.45            0
     -10.575         -3.3            0
     -10.575        -3.15            0
     -10.575           -3            0
     -10.575        -2.85            0
     -10.575         -2.7            0
     -10.575        -2.55            0
     -10.575         -2.4            0
     -10.575        -2.25            0
     -10.575         -2.1            0
     -10.575        -1.95            0
     -10.575         -1.8            0
     -10.575        -1.65            0
     -10.575         -1.5            0
     -10.575        -1.35            0
     -10.575         -1.2            0
     -10.575        -1.05            0
     -10.575         -0.9            0
     -10.575        -0.75            0
     -10.575         -0.6            0
     -10.575        -0.45            0
     -10.575         -0.3            0
     -10.575        -0.15            0
     -10.575 -1.78814e-07            0
     -10.575         0.15            0
     -10.575          0.3            0
     -10.575         0.45            0
     -10.575          0.6            0
     -10.575         0.75            0
     -10.575          0.9            0
     -10.575         1.05            0
     -10.575          1.2            0
     -10.575         1.35            0
     -10.575          1.5            0
     -10.575         1.65            0
     -10.575          1.8            0
     -10.575         1.95            0
     -10.575          2.1            0
     -10.575         2.25            0
     -10.575          2.4            0
     -10.575         2.55            0
     -10.575          2.7            0
     -10.575         2.85            0
     -10.575            3            0
     -10.575         3.15            0
     -10.575          3.3            0
     -10.575         3.45            0
     -10.575          3.6            0
     -10.575         3.75            0
     -10.575          3.9            0
     -10.575         4.05            0
     -10.575          4.2            0
     -10.575         4.35            0
     -10.575          4.5            0
     -10.575         4.65            0
     -10.575          4.8            0
     -10.575         4.95            0
     -10.575          5.1            0
     -10.575         5.25            0
     -10.575          5.4            0
     -10.575         5.55            0
     -10.575          5.7            0
     -10.575         5.85            0
     -10.575            6            0
     -10.575         6.15            0
     -10.575          6.3            0
     -10.575         6.45            0
     -10.575          6.6            0
     -10.575         6.75            0
     -10.575          6.9            0
     -10.575         7.05            0
     -10.575          7.2            0
     -10.575         7.35            0

     -10.425         -7.5            0
     -10.425        -7.35            0
     -10.425         -7.2            0
     -10.425        -7.05            0
     -10.425         -6.9            0
     -10.425        -6.75            0
     -10.425         -6.6            0
     -10.425        -6.45            0
     -10.425         -6.3            0
     -10.425        -6.15            0
     -10.425           -6            0
     -10.425        -5.85            0
     -10.425         -5.7            0
     -10.425        -5.55            0
     -10.425         -5.4            0
     -10.425        -5.25            0
     -10.425         -5.1            0
     -10.425        -4.95            0
     -10.425         -4.8            0
     -10.425        -4.65            0
     -10.425         -4.5            0
     -10.425        -4.35            0
     -10.425         -4.2            0
     -10.425        -4.05            0
     -10.425         -3.9            0
     -10.425        -3.75            0
     -10.425         -3.6            0
     -10.425        -3.45            0
     -10.425         -3.3            0
     -10.425        -3.15            0
     -10.425           -3            0
     -10.425        -2.85            0
     -10.425         -2.7            0
     -10.425        -2.55            0
     -10.425         -2.4            0
     -10.425        -2.25            0
     -10.425         -2.1            0
     -10.425        -1.95            0
     -10.425         -1.8            0
     -10.425        -1.65            0
     -10.425         -1.5            0
     -10.425        -1.35            0
     -10.425         -1.2            0
     -10.425        -1.05            0
     -10.425         -0.9            0
     -10.425        -0.75            0
     -10.425         -0.6            0
     -10.425        -0.45            0
     -10.425         -0.3            0
     -10.425        -0.15            0
     -10.425 -1.78814e-07            0
     -10.425         0.15            0
     -10.425          0.3            0
     -10.425         0.45            0
     -10.425          0.6            0
     -10.425         0.75            0
     -10.425          0.9            0
     -10.425         1.05            0
     -10.425          1.2            0
     -10.425         1.35            0
     -10.425          1.5            0
     -10.425         1.65            0
     -10.425          1.8            0
     -10.425         1.95            0
     -10.425          2.1            0
     -10.425         2.25            0
     -10.425          2.4            0
     -10.425         2.55            0
     -10.425          2.7            0
     -10.425         2.85            0
     -10.425            3            0
     -10.425         3.15            0
     -10.425          3.3            0
     -10.425         3.45            0
     -10.425          3.6            0
     -10.425         3.75            0
     -10.425          3.9            0
     -10.425         4.05            0
     -10.425          4.2            0
     -10.425         4.35            0
     -10.425          4.5            0
     -10.425         4.65            0
     -10.425          4.8            0
     -10.425         4.95            0
     -10.425          5.1            0
     -10.425         5.25            0
     -10.425          5.4            0
     -10.425         5.55            0
     -10.425          5.7            0
     -10.425         5.85            0
     -10.425            6            0
     -10.425         6.15            0
     -10.425          6.3            0
     -10.425         6.45            0
     -10.425          6.6            0
     -10.425         6.75            0
     -10.425          6.9            0
     -10.425         7.05            0
     -10.425          7.2            0
     -10.425         7.35            0

     -10.275         -7.5            0
     -10.275        -7.35            0
     -10.275         -7.2            0
     -10.275        -7.05            0
     -10.275         -6.9            0
     -10.275        -6.75            0
     -10.275         -6.6            0
     -10.275        -6.45            0
     -10.275         -6.3            0
     -10.275        -6.15            0
     -10.275           -6            0
     -10.275        -5.85            0
     -10.275         -5.7            0
     -10.275        -5.55            0
     -10.275         -5.4            0
     -10.275        -5.25            0
     -10.275         -5.1            0
     -10.275        -4.95            0
     -10.275         -4.8            0
     -10.275        -4.65            0
     -10.275         -4.5            0
     -10.275        -4.35            0
     -10.275         -4.2            0
     -10.275        -4.05            0
     -10.275         -3.9            0
     -10.275        -3.75            0
     -10.275         -3.6            0
     -10.275        -3.45            0
     -10.275         -3.3            0
     -10.275        -3.15            0
     -10.275           -3            0
     -10.275        -2.85            0
     -10.275         -2.7            0
     -10.275        -2.55            0
     -10.275         -2.4            0
     -10.275        -2.25            0
     -10.275         -2.1            0
     -10.275        -1.95            0
     -10.275         -1.8            0
     -10.275        -1.65            0
     -10.275         -1.5            0
     -10.275        -1.35            0
     -10.275         -1.2            0
     -10.275        -1.05            0
     -10.275         -0.9            0
     -10.275        -0.75            0
     -10.275         -0.6            0
     -10.275        -0.45            0
     -10.275         -0.3            0
     -10.275        -0.15            0
     -10.275 -1.78814e-07            0
     -10.275         0.15            0
     -10.275          0.3            0
     -10.275         0.45            0
     -10.275          0.6            0
     -10.275         0.75            0
     -10.275          0.9            0
     -10.275         1.05            0
     -10.275          1.2            0
     -10.275         1.35            0
     -10.275          1.5            0
     -10.275         1.65            0
     -10.275          1.8            0
     -10.275         1.95            0
     -10.275          2.1            0
     -10.275         2.25            0
     -10.275          2.4            0
     -10.275         2.55            0
     -10.275          2.7            0
     -10.275         2.85            0
     -10.275            3            0
     -10.275         3.15            0
     -10.275          3.3            0
     -10.275         3.45            0
     -10.275          3.6            0
     -10.275         3.75            0
     -10.275          3.9            0
     -10.275         4.05            0
     -10.275          4.2            0
     -10.275         4.35            0
     -10.275          4.5            0
     -10.275         4.65            0
     -10.275          4.8            0
     -10.275         4.95            0
     -10.275          5.1            0
     -10.275         5.25            0
     -10.275          5.4            0
     -10.275         5.55            0
     -10.275          5.7            0
     -10.275         5.85            0
     -10.275            6            0
     -10.275         6.15            0
     -10.275          6.3            0
     -10.275         6.45            0
     -10.275          6.6            0
     -10.275         6.75            0
     -10.275          6.9            0
     -10.275         7.05            0
     -10.275          7.2            0
     -10.275         7.35            0

     -10.125         -7.5            0
     -10.125        -7.35            0
     -10.125         -7.2            0
     -10.125        -7.05            0
     -10.125         -6.9            0
     -10.125        -6.75            0
     -10.125         -6.6            0
     -10.125        -6.45            0
     -10.125         -6.3            0
     -10.125        -6.15            0
     -10.125           -6            0
     -10.125        -5.85            0
     -10.125         -5.7            0
     -10.125        -5.55            0
     -10.125         -5.4            0
     -10.125        -5.25            0
     -10.125         -5.1            0
     -10.125        -4.95            0
     -10.125         -4.8            0
     -10.125        -4.65            0
     -10.125         -4.5            0
     -10.125        -4.35            0
     -10.125         -4.2            0
     -10.125        -4.05            0
     -10.125         -3.9            0
     -10.125        -3.75            0
     -10.125         -3.6            0
     -10.125        -3.45            0
     -10.125         -3.3            0
     -10.125        -3.15            0
     -10.125           -3            0
     -10.125        -2.85            0
     -10.125         -2.7            0
     -10.125        -2.55            0
     -10.125         -2.4            0
     -10.125        -2.25            0
     -10.125         -2.1            0
     -10.125        -1.95            0
     -10.125         -1.8            0
     -10.125        -1.65            0
     -10.125         -1.5            0
     -10.125        -1.35            0
     -10.125         -1.2            0
     -10.125        -1.05            0
     -10.125         -0.9            0
     -10.125        -0.75            0
     -10.125         -0.6            0
     -10.125        -0.45            0
     -10.125         -0.3            0
     -10.125        -0.15            0
     -10.125 -1.78814e-07            0
     -10.125         0.15            0
     -10.125          0.3            0
     -10.125         0.45            0
     -10.125          0.6            0
     -10.125         0.75            0
     -10.125          0.9            0
     -10.125         1.05            0
     -10.125          1.2            0
     -10.125         1.35            0
     -10.125          1.5            0
     -10.125         1.65            0
     -10.125          1.8            0
     -10.125         1.95            0
     -10.125          2.1            0
     -10.125         2.25            0
     -10.125          2.4            0
     -10.125         2.55            0
     -10.125          2.7            0
     -10.125         2.85            0
     -10.125            3            0
     -10.125         3.15            0
     -10.125          3.3            0
     -10.125         3.45            0
     -10.125          3.6            0
     -10.125         3.75            0
     -10.125          3.9            0
     -10.125         4.05            0
     -10.125          4.2            0
     -10.125         4.35            0
     -10.125          4.5            0
     -10.125         4.65            0
     -10.125          4.8            0
     -10.125         4.95            0
     -10.125          5.1            0
     -10.125         5.25            0
     -10.125          5.4            0
     -10.125         5.55            0
     -10.125          5.7            0
     -10.125         5.85            0
     -10.125            6            0
     -10.125         6.15            0
     -10.125          6.3            0
     -10.125         6.45            0
     -10.125          6.6            0
     -10.125         6.75            0
     -10.125          6.9            0
     -10.125         7.05            0
     -10.125          7.2            0
     -10.125         7.35            0

      -9.975         -7.5            0
      -9.975        -7.35            0
      -9.975         -7.2            0
      -9.975        -7.05            0
      -9.975         -6.9            0
      -9.975        -6.75            0
      -9.975         -6.6            0
      -9.975        -6.45            0
      -9.975         -6.3            0
      -9.975        -6.15            0
      -9.975           -6            0
      -9.975        -5.85            0
      -9.975         -5.7            0
      -9.975        -5.55            0
      -9.975         -5.4            0
      -9.975        -5.25            0
      -9.975         -5.1            0
      -9.975        -4.95            0
      -9.975         -4.8            0
      -9.975        -4.65            0
      -9.975         -4.5            0
      -9.975        -4.35            0
      -9.975         -4.2            0
      -9.975        -4.05            0
      -9.975         -3.9            0
      -9.975        -3.75            0
      -9.975         -3.6            0
      -9.975        -3.45            0
      -9.975         -3.3            0
      -9.975        -3.15            0
      -9.975           -3            0
      -9.975        -2.85            0
      -9.975         -2.7            0
      -9.975        -2.55            0
      -9.975         -2.4            0
      -9.975        -2.25            0
      -9.975         -2.1            0
      -9.975        -1.95            0
      -9.975         -1.8            0
      -9.975        -1.65            0
      -9.975         -1.5            0
      -9.975        -1.35            0
      -9.975         -1.2            0
      -9.975        -1.05            0
      -9.975         -0.9            0
      -9.975        -0.75            0
      -9.975         -0.6            0
      -9.975        -0.45            0
      -9.975         -0.3            0
      -9.975        -0.15            0
      -9.975 -1.78814e-07            0
      -9.975         0.15            0
      -9.975          0.3            0
      -9.975         0.45            0
      -9.975          0.6            0
      -9.975         0.75            0
      -9.975          0.9            0
      -9.975         1.05            0
      -9.975          1.2            0
      -9.975         1.35            0
      -9.975          1.5            0
      -9.975         1.65            0
      -9.975          1.8            0
      -9.975         1.95            0
      -9.975          2.1            0
      -9.975         2.25            0
      -9.975          2.4            0
      -9.975         2.55            0
      -9.975          2.7            0
      -9.975         2.85            0
      -9.975            3            0
      -9.975         3.15            0
      -9.975          3.3            0
      -9.975         3.45            0
      -9.975          3.6            0
      -9.975         3.75            0
      -9.975          3.9            0
      -9.975         4.05            0
      -9.975          4.2            0
      -9.975         4.35            0
      -9.975          4.5            0
      -9.975         4.65            0
      -9.975          4.8            0
      -9.975         4.95            0
      -9.975          5.1            0
      -9.975         5.25            0
      -9.975          5.4            0
      -9.975         5.55            0
      -9.975          5.7            0
      -9.975         5.85            0
      -9.975            6            0
      -9.975         6.15            0
      -9.975          6.3            0
      -9.975         6.45            0
      -9.975          6.6            0
      -9.975         6.75            0
      -9.975          6.9            0
      -9.975         7.05            0
      -9.975          7.2            0
      -9.975         7.35            0

      -9.825         -7.5            0
      -9.825        -7.35            0
      -9.825         -7.2            0
      -9.825        -7.05            0
      -9.825         -6.9            0
      -9.825        -6.75            0
      -9.825         -6.6            0
      -9.825        -6.45            0
      -9.825         -6.3            0
      -9.825        -6.15            0
      -9.825           -6            0
      -9.825        -5.85            0
      -9.825         -5.7            0
      -9.825        -5.55            0
      -9.825         -5.4            0
      -9.825        -5.25            0
      -9.825         -5.1            0
      -9.825        -4.95            0
      -9.825         -4.8            0
      -9.825        -4.65            0
      -9.825         -4.5            0
      -9.825        -4.35            0
      -9.825         -4.2            0
      -9.825        -4.05            0
      -9.825         -3.9            0
      -9.825        -3.75            0
      -9.825         -3.6            0
      -9.825        -3.45            0
      -9.825         -3.3            0
      -9.825        -3.15            0
      -9.825           -3            0
      -9.825        -2.85            0
      -9.825         -2.7            0
      -9.825        -2.55            0
      -9.825         -2.4            0
      -9.825        -2.25            0
      -9.825         -2.1            0
      -9.825        -1.95            0
      -9.825         -1.8            0
      -9.825        -1.65            0
      -9.825         -1.5            0
      -9.825        -1.35            0
      -9.825         -1.2            0
      -9.825        -1.05            0
      -9.825         -0.9            0
      -9.825        -0.75            0
      -9.825         -0.6            0
      -9.825        -0.45            0
      -9.825         -0.3            0
      -9.825        -0.15            0
      -9.825 -1.78814e-07            0
      -9.825         0.15            0
      -9.825          0.3            0
      -9.825         0.45            0
      -9.825          0.6            0
      -9.825         0.75            0
      -9.825          0.9            0
      -9.825         1.05            0
      -9.825          1.2            0
      -9.825         1.35            0
      -9.825          1.5            0
      -9.825         1.65            0
      -9.825          1.8            0
      -9.825         1.95            0
      -9.825          2.1            0
      -9.825         2.25            0
      -9.825          2.4            0
      -9.825         2.55            0
      -9.825          2.7            0
      -9.825         2.85            0
      -9.825            3            0
      -9.825         3.15            0
      -9.825          3.3            0
      -9.825         3.45            0
      -9.825          3.6            0
      -9.825         3.75            0
      -9.825          3.9            0
      -9.825         4.05            0
      -9.825          4.2            0
      -9.825         4.35            0
      -9.825          4.5            0
      -9.825         4.65            0
      -9.825          4.8            0
      -9.825         4.95            0
      -9.825          5.1            0
      -9.825         5.25            0
      -9.825          5.4            0
      -9.825         5.55            0
      -9.825          5.7            0
      -9.825         5.85            0
      -9.825            6            0
      -9.825         6.15            0
      -9.825          6.3            0
      -9.825         6.45            0
      -9.825          6.6            0
      -9.825         6.75            0
      -9.825          6.9            0
      -9.825         7.05            0
      -9.825          7.2            0
      -9.825         7.35            0

      -9.675         -7.5            0
      -9.675        -7.35            0
      -9.675         -7.2            0
      -9.675        -7.05            0
      -9.675         -6.9            0
      -9.675        -6.75            0
      -9.675         -6.6            0
      -9.675        -6.45            0
      -9.675         -6.3            0
      -9.675        -6.15            0
      -9.675           -6            0
      -9.675        -5.85            0
      -9.675         -5.7            0
      -9.675        -5.55            0
      -9.675         -5.4            0
      -9.675        -5.25            0
      -9.675         -5.1            0
      -9.675        -4.95            0
      -9.675         -4.8            0
      -9.675        -4.65            0
      -9.675         -4.5            0
      -9.675        -4.35            0
      -9.675         -4.2            0
      -9.675        -4.05            0
      -9.675         -3.9            0
      -9.675        -3.75            0
      -9.675         -3.6            0
      -9.675        -3.45            0
      -9.675         -3.3            0
      -9.675        -3.15            0
      -9.675           -3            0
      -9.675        -2.85            0
      -9.675         -2.7            0
      -9.675        -2.55            0
      -9.675         -2.4            0
      -9.675        -2.25            0
      -9.675         -2.1            0
      -9.675        -1.95            0
      -9.675         -1.8            0
      -9.675        -1.65            0
      -9.675         -1.5            0
      -9.675        -1.35            0
      -9.675         -1.2            0
      -9.675        -1.05            0
      -9.675         -0.9            0
      -9.675        -0.75            0
      -9.675         -0.6            0
      -9.675        -0.45            0
      -9.675         -0.3            0
      -9.675        -0.15            0
      -9.675 -1.78814e-07            0
      -9.675         0.15            0
      -9.675          0.3            0
      -9.675         0.45            0
      -9.675          0.6            0
      -9.675         0.75            0
      -9.675          0.9            0
      -9.675         1.05            0
      -9.675          1.2            0
      -9.675         1.35            0
      -9.675          1.5            0
      -9.675         1.65            0
      -9.675          1.8            0
      -9.675         1.95            0
      -9.675          2.1            0
      -9.675         2.25            0
      -9.675          2.4            0
      -9.675         2.55            0
      -9.675          2.7            0
      -9.675         2.85            0
      -9.675            3            0
      -9.675         3.15            0
      -9.675          3.3            0
      -9.675         3.45            0
      -9.675          3.6            0
      -9.675         3.75            0
      -9.675          3.9            0
      -9.675         4.05            0
      -9.675          4.2            0
      -9.675         4.35            0
      -9.675          4.5            0
      -9.675         4.65            0
      -9.675          4.8            0
      -9.675         4.95            0
      -9.675          5.1            0
      -9.675         5.25            0
      -9.675          5.4            0
      -9.675         5.55            0
      -9.675          5.7            0
      -9.675         5.85            0
      -9.675            6            0
      -9.675         6.15            0
      -9.675          6.3            0
      -9.675         6.45            0
      -9.675          6.6            0
      -9.675         6.75            0
      -9.675          6.9            0
      -9.675         7.05            0
      -9.675          7.2            0
      -9.675         7.35            0

      -9.525         -7.5            0
      -9.525        -7.35            0
      -9.525         -7.2            0
      -9.525        -7.05            0
      -9.525         -6.9            0
      -9.525        -6.75            0
      -9.525         -6.6            0
      -9.525        -6.45            0
      -9.525         -6.3            0
      -9.525        -6.15            0
      -9.525           -6            0
      -9.525        -5.85            0
      -9.525         -5.7            0
      -9.525        -5.55            0
      -9.525         -5.4            0
      -9.525        -5.25            0
      -9.525         -5.1            0
      -9.525        -4.95            0
      -9.525         -4.8            0
      -9.525        -4.65            0
      -9.525         -4.5            0
      -9.525        -4.35            0
      -9.525         -4.2            0
      -9.525        -4.05            0
      -9.525         -3.9            0
      -9.525        -3.75            0
      -9.525         -3.6            0
      -9.525        -3.45            0
      -9.525         -3.3            0
      -9.525        -3.15            0
      -9.525           -3            0
      -9.525        -2.85            0
      -9.525         -2.7            0
      -9.525        -2.55            0
      -9.525         -2.4            0
      -9.525        -2.25            0
      -9.525         -2.1            0
      -9.525        -1.95            0
      -9.525         -1.8            0
      -9.525        -1.65            0
      -9.525         -1.5            0
      -9.525        -1.35            0
      -9.525         -1.2            0
      -9.525        -1.05            0
      -9.525         -0.9            0
      -9.525        -0.75            0
      -9.525         -0.6            0
      -9.525        -0.45            0
      -9.525         -0.3            0
      -9.525        -0.15            0
      -9.525 -1.78814e-07            0
      -9.525         0.15            0
      -9.525          0.3            0
      -9.525         0.45            0
      -9.525          0.6            0
      -9.525         0.75            0
      -9.525          0.9            0
      -9.525         1.05            0
      -9.525          1.2            0
      -9.525         1.35            0
      -9.525          1.5            0
      -9.525         1.65            0
      -9.525          1.8            0
      -9.525         1.95            0
      -9.525          2.1            0
      -9.525         2.25            0
      -9.525          2.4            0
      -9.525         2.55            0
      -9.525          2.7            0
      -9.525         2.85            0
      -9.525            3            0
      -9.525         3.15            0
      -9.525          3.3            0
      -9.525         3.45            0
      -9.525          3.6            0
      -9.525         3.75            0
      -9.525          3.9            0
      -9.525         4.05            0
      -9.525          4.2            0
      -9.525         4.35            0
      -9.525          4.5            0
      -9.525         4.65            0
      -9.525          4.8            0
      -9.525         4.95            0
      -9.525          5.1            0
      -9.525         5.25            0
      -9.525          5.4            0
      -9.525         5.55            0
      -9.525          5.7            0
      -9.525         5.85            0
      -9.525            6            0
      -9.525         6.15            0
      -9.525          6.3            0
      -9.525         6.45            0
      -9.525          6.6            0
      -9.525         6.75            0
      -9.525          6.9            0
      -9.525         7.05            0
      -9.525          7.2            0
      -9.525         7.35            0

      -9.375         -7.5            0
      -9.375        -7.35            0
      -9.375         -7.2            0
      -9.375        -7.05            0
      -9.375         -6.9            0
      -9.375        -6.75            0
      -9.375         -6.6            0
      -9.375        -6.45            0
      -9.375         -6.3            0
      -9.375        -6.15            0
      -9.375           -6            0
      -9.375        -5.85            0
      -9.375         -5.7            0
      -9.375        -5.55            0
      -9.375         -5.4            0
      -9.375        -5.25            0
      -9.375         -5.1            0
      -9.375        -4.95            0
      -9.375         -4.8            0
      -9.375        -4.65            0
      -9.375         -4.5            0
      -9.375        -4.35            0
      -9.375         -4.2            0
      -9.375        -4.05            0
      -9.375         -3.9            0
      -9.375        -3.75            0
      -9.375         -3.6            0
      -9.375        -3.45            0
      -9.375         -3.3            0
      -9.375        -3.15            0
      -9.375           -3            0
      -9.375        -2.85            0
      -9.375         -2.7            0
      -9.375        -2.55            0
      -9.375         -2.4            0
      -9.375        -2.25            0
      -9.375         -2.1            0
      -9.375        -1.95            0
      -9.375         -1.8            0
      -9.375        -1.65            0
      -9.375         -1.5            0
      -9.375        -1.35            0
      -9.375         -1.2            0
      -9.375        -1.05            0
      -9.375         -0.9            0
      -9.375        -0.75            0
      -9.375         -0.6            0
      -9.375        -0.45            0
      -9.375         -0.3            0
      -9.375        -0.15            0
      -9.375 -1.78814e-07            0
      -9.375         0.15            0
      -9.375          0.3            0
      -9.375         0.45            0
      -9.375          0.6            0
      -9.375         0.75            0
      -9.375          0.9            0
      -9.375         1.05            0
      -9.375          1.2            0
      -9.375         1.35            0
      -9.375          1.5            0
      -9.375         1.65            0
      -9.375          1.8            0
      -9.375         1.95            0
      -9.375          2.1            0
      -9.375         2.25            0
      -9.375          2.4            0
      -9.375         2.55            0
      -9.375          2.7            0
      -9.375         2.85            0
      -9.375            3            0
      -9.375         3.15            0
      -9.375          3.3            0
      -9.375         3.45            0
      -9.375          3.6            0
      -9.375         3.75            0
      -9.375          3.9            0
      -9.375         4.05            0
      -9.375          4.2            0
      -9.375         4.35            0
      -9.375          4.5            0
      -9.375         4.65            0
      -9.375          4.8            0
      -9.375         4.95            0
      -9.375          5.1            0
      -9.375         5.25            0
      -9.375          5.4            0
      -9.375         5.55            0
      -9.375          5.7            0
      -9.375         5.85            0
      -9.375            6            0
      -9.375         6.15            0
      -9.375          6.3            0
      -9.375         6.45            0
      -9.375          6.6            0
      -9.375         6.75            0
      -9.375          6.9            0
      -9.375         7.05            0
      -9.375          7.2            0
      -9.375         7.35            0

      -9.225         -7.5            0
      -9.225        -7.35            0
      -9.225         -7.2            0
      -9.225        -7.05            0
      -9.225         -6.9            0
      -9.225        -6.75            0
      -9.225         -6.6            0
      -9.225        -6.45            0
      -9.225         -6.3            0
      -9.225        -6.15            0
      -9.225           -6            0
      -9.225        -5.85            0
      -9.225         -5.7            0
      -9.225        -5.55            0
      -9.225         -5.4            0
      -9.225        -5.25            0
      -9.225         -5.1            0
      -9.225        -4.95            0
      -9.225         -4.8            0
      -9.225        -4.65            0
      -9.225         -4.5            0
      -9.225        -4.35            0
      -9.225         -4.2            0
      -9.225        -4.05            0
      -9.225         -3.9            0
      -9.225        -3.75            0
      -9.225         -3.6            0
      -9.225        -3.45            0
      -9.225         -3.3            0
      -9.225        -3.15            0
      -9.225           -3            0
      -9.225        -2.85            0
      -9.225         -2.7            0
      -9.225        -2.55            0
      -9.225         -2.4            0
      -9.225        -2.25            0
      -9.225         -2.1            0
      -9.225        -1.95            0
      -9.225         -1.8            0
      -9.225        -1.65            0
      -9.225         -1.5            0
      -9.225        -1.35            0
      -9.225         -1.2            0
      -9.225        -1.05            0
      -9.225         -0.9            0
      -9.225        -0.75            0
      -9.225         -0.6            0
      -9.225        -0.45            0
      -9.225         -0.3            0
      -9.225        -0.15            0
      -9.225 -1.78814e-07            0
      -9.225         0.15            0
      -9.225          0.3            0
      -9.225         0.45            0
      -9.225          0.6            0
      -9.225         0.75            0
      -9.225          0.9            0
      -9.225         1.05            0
      -9.225          1.2            0
      -9.225         1.35            0
      -9.225          1.5            0
      -9.225         1.65            0
      -9.225          1.8            0
      -9.225         1.95            0
      -9.225          2.1            0
      -9.225         2.25            0
      -9.225          2.4            0
      -9.225         2.55            0
      -9.225          2.7            0
      -9.225         2.85            0
      -9.225            3            0
      -9.225         3.15            0
      -9.225          3.3            0
      -9.225         3.45            0
      -9.225          3.6            0
      -9.225         3.75            0
      -9.225          3.9            0
      -9.225         4.05            0
      -9.225          4.2            0
      -9.225         4.35            0
      -9.225          4.5            0
      -9.225         4.65            0
      -9.225          4.8            0
      -9.225         4.95            0
      -9.225          5.1            0
      -9.225         5.25            0
      -9.225          5.4            0
      -9.225         5.55            0
      -9.225          5.7            0
      -9.225         5.85            0
      -9.225            6            0
      -9.225         6.15            0
      -9.225          6.3            0
      -9.225         6.45            0
      -9.225          6.6            0
      -9.225         6.75            0
      -9.225          6.9            0
      -9.225         7.05            0
      -9.225          7.2            0
      -9.225         7.35            0

      -9.075         -7.5            0
      -9.075        -7.35            0
      -9.075         -7.2            0
      -9.075        -7.05            0
      -9.075         -6.9            0
      -9.075        -6.75            0
      -9.075         -6.6            0
      -9.075        -6.45            0
      -9.075         -6.3            0
      -9.075        -6.15            0
      -9.075           -6            0
      -9.075        -5.85            0
      -9.075         -5.7            0
      -9.075        -5.55            0
      -9.075         -5.4            0
      -9.075        -5.25            0
      -9.075         -5.1            0
      -9.075        -4.95            0
      -9.075         -4.8            0
      -9.075        -4.65            0
      -9.075         -4.5            0
      -9.075        -4.35            0
      -9.075         -4.2            0
      -9.075        -4.05            0
      -9.075         -3.9            0
      -9.075        -3.75            0
      -9.075         -3.6            0
      -9.075        -3.45            0
      -9.075         -3.3            0
      -9.075        -3.15            0
      -9.075           -3            0
      -9.075        -2.85            0
      -9.075         -2.7            0
      -9.075        -2.55            0
      -9.075         -2.4            0
      -9.075        -2.25            0
      -9.075         -2.1            0
      -9.075        -1.95            0
      -9.075         -1.8            0
      -9.075        -1.65            0
      -9.075         -1.5            0
      -9.075        -1.35            0
      -9.075         -1.2            0
      -9.075        -1.05            0
      -9.075         -0.9            0
      -9.075        -0.75            0
      -9.075         -0.6            0
      -9.075        -0.45            0
      -9.075         -0.3            0
      -9.075        -0.15            0
      -9.075 -1.78814e-07            0
      -9.075         0.15            0
      -9.075          0.3            0
      -9.075         0.45            0
      -9.075          0.6            0
      -9.075         0.75            0
      -9.075          0.9            0
      -9.075         1.05            0
      -9.075          1.2            0
      -9.075         1.35            0
      -9.075          1.5            0
      -9.075         1.65            0
      -9.075          1.8            0
      -9.075         1.95            0
      -9.075          2.1            0
      -9.075         2.25            0
      -9.075          2.4            0
      -9.075         2.55            0
      -9.075          2.7            0
      -9.075         2.85            0
      -9.075            3            0
      -9.075         3.15            0
      -9.075          3.3            0
      -9.075         3.45            0
      -9.075          3.6            0
      -9.075         3.75            0
      -9.075          3.9            0
      -9.075         4.05            0
      -9.075          4.2            0
      -9.075         4.35            0
      -9.075          4.5            0
      -9.075         4.65            0
      -9.075          4.8            0
      -9.075         4.95            0
      -9.075          5.1            0
      -9.075         5.25            0
      -9.075          5.4            0
      -9.075         5.55            0
      -9.075          5.7            0
      -9.075         5.85            0
      -9.075            6            0
      -9.075         6.15            0
      -9.075          6.3            0
      -9.075         6.45            0
      -9.075          6.6            0
      -9.075         6.75            0
      -9.075          6.9            0
      -9.075         7.05            0
      -9.075          7.2            0
      -9.075         7.35            0

      -8.925         -7.5            0
      -8.925        -7.35            0
      -8.925         -7.2            0
      -8.925        -7.05            0
      -8.925         -6.9            0
      -8.925        -6.75            0
      -8.925         -6.6            0
      -8.925        -6.45            0
      -8.925         -6.3            0
      -8.925        -6.15            0
      -8.925           -6            0
      -8.925        -5.85            0
      -8.925         -5.7            0
      -8.925        -5.55            0
      -8.925         -5.4            0
      -8.925        -5.25            0
      -8.925         -5.1            0
      -8.925        -4.95            0
      -8.925         -4.8            0
      -8.925        -4.65            0
      -8.925         -4.5            0
      -8.925        -4.35            0
      -8.925         -4.2            0
      -8.925        -4.05            0
      -8.925         -3.9            0
      -8.925        -3.75            0
      -8.925         -3.6            0
      -8.925        -3.45            0
      -8.925         -3.3            0
      -8.925        -3.15            0
      -8.925           -3            0
      -8.925        -2.85            0
      -8.925         -2.7            0
      -8.925        -2.55            0
      -8.925         -2.4            0
      -8.925        -2.25            0
      -8.925         -2.1            0
      -8.925        -1.95            0
      -8.925         -1.8            0
      -8.925        -1.65            0
      -8.925         -1.5            0
      -8.925        -1.35            0
      -8.925         -1.2            0
      -8.925        -1.05            0
      -8.925         -0.9            0
      -8.925        -0.75            0
      -8.925         -0.6            0
      -8.925        -0.45            0
      -8.925         -0.3            0
      -8.925        -0.15            0
      -8.925 -1.78814e-07            0
      -8.925         0.15            0
      -8.925          0.3            0
      -8.925         0.45            0
      -8.925          0.6            0
      -8.925         0.75            0
      -8.925          0.9            0
      -8.925         1.05            0
      -8.925          1.2            0
      -8.925         1.35            0
      -8.925          1.5            0
      -8.925         1.65            0
      -8.925          1.8            0
      -8.925         1.95            0
      -8.925          2.1            0
      -8.925         2.25            0
      -8.925          2.4            0
      -8.925         2.55            0
      -8.925          2.7            0
      -8.925         2.85            0
      -8.925            3            0
      -8.925         3.15            0
      -8.925          3.3            0
      -8.925         3.45            0
      -8.925          3.6            0
      -8.925         3.75            0
      -8.925          3.9            0
      -8.925         4.05            0
      -8.925          4.2            0
      -8.925         4.35            0
      -8.925          4.5            0
      -8.925         4.65            0
      -8.925          4.8            0
      -8.925         4.95            0
      -8.925          5.1            0
      -8.925         5.25            0
      -8.925          5.4            0
      -8.925         5.55            0
      -8.925          5.7            0
      -8.925         5.85            0
      -8.925            6            0
      -8.925         6.15            0
      -8.925          6.3            0
      -8.925         6.45            0
      -8.925          6.6            0
      -8.925         6.75            0
      -8.925          6.9            0
      -8.925         7.05            0
      -8.925          7.2            0
      -8.925         7.35            0

      -8.775         -7.5            0
      -8.775        -7.35            0
      -8.775         -7.2            0
      -8.775        -7.05            0
      -8.775         -6.9            0
      -8.775        -6.75            0
      -8.775         -6.6            0
      -8.775        -6.45            0
      -8.775         -6.3            0
      -8.775        -6.15            0
      -8.775           -6            0
      -8.775        -5.85            0
      -8.775         -5.7            0
      -8.775        -5.55            0
      -8.775         -5.4            0
      -8.775        -5.25            0
      -8.775         -5.1            0
      -8.775        -4.95            0
      -8.775         -4.8            0
      -8.775        -4.65            0
      -8.775         -4.5            0
      -8.775        -4.35            0
      -8.775         -4.2            0
      -8.775        -4.05            0
      -8.775         -3.9            0
      -8.775        -3.75            0
      -8.775         -3.6            0
      -8.775        -3.45            0
      -8.775         -3.3            0
      -8.775        -3.15            0
      -8.775           -3            0
      -8.775        -2.85            0
      -8.775         -2.7            0
      -8.775        -2.55            0
      -8.775         -2.4            0
      -8.775        -2.25            0
      -8.775         -2.1            0
      -8.775        -1.95            0
      -8.775         -1.8            0
      -8.775        -1.65            0
      -8.775         -1.5            0
      -8.775        -1.35            0
      -8.775         -1.2            0
      -8.775        -1.05            0
      -8.775         -0.9            0
      -8.775        -0.75            0
      -8.775         -0.6            0
      -8.775        -0.45            0
      -8.775         -0.3            0
      -8.775        -0.15            0
      -8.775 -1.78814e-07            0
      -8.775         0.15            0
      -8.775          0.3            0
      -8.775         0.45            0
      -8.775          0.6            0
      -8.775         0.75            0
      -8.775          0.9            0
      -8.775         1.05            0
      -8.775          1.2            0
      -8.775         1.35            0
      -8.775          1.5            0
      -8.775         1.65            0
      -8.775          1.8            0
      -8.775         1.95            0
      -8.775          2.1            0
      -8.775         2.25            0
      -8.775          2.4            0
      -8.775         2.55            0
      -8.775          2.7            0
      -8.775         2.85            0
      -8.775            3            0
      -8.775         3.15            0
      -8.775          3.3            0
      -8.775         3.45            0
      -8.775          3.6            0
      -8.775         3.75            0
      -8.775          3.9            0
      -8.775         4.05            0
      -8.775          4.2            0
      -8.775         4.35            0
      -8.775          4.5            0
      -8.775         4.65            0
      -8.775          4.8            0
      -8.775         4.95            0
      -8.775          5.1            0
      -8.775         5.25            0
      -8.775          5.4            0
      -8.775         5.55            0
      -8.775          5.7            0
      -8.775         5.85            0
      -8.775            6            0
      -8.775         6.15            0
      -8.775          6.3            0
      -8.775         6.45            0
      -8.775          6.6            0
      -8.775         6.75            0
      -8.775          6.9            0
      -8.775         7.05            0
      -8.775          7.2            0
      -8.775         7.35            0

      -8.625         -7.5            0
      -8.625        -7.35            0
      -8.625         -7.2            0
      -8.625        -7.05            0
      -8.625         -6.9            0
      -8.625        -6.75            0
      -8.625         -6.6            0
      -8.625        -6.45            0
      -8.625         -6.3            0
      -8.625        -6.15            0
      -8.625           -6            0
      -8.625        -5.85            0
      -8.625         -5.7            0
      -8.625        -5.55            0
      -8.625         -5.4            0
      -8.625        -5.25            0
      -8.625         -5.1            0
      -8.625        -4.95            0
      -8.625         -4.8            0
      -8.625        -4.65            0
      -8.625         -4.5            0
      -8.625        -4.35            0
      -8.625         -4.2            0
      -8.625        -4.05            0
      -8.625         -3.9            0
      -8.625        -3.75            0
      -8.625         -3.6            0
      -8.625        -3.45            0
      -8.625         -3.3            0
      -8.625        -3.15            0
      -8.625           -3            0
      -8.625        -2.85            0
      -8.625         -2.7            0
      -8.625        -2.55            0
      -8.625         -2.4            0
      -8.625        -2.25            0
      -8.625         -2.1            0
      -8.625        -1.95            0
      -8.625         -1.8            0
      -8.625        -1.65            0
      -8.625         -1.5            0
      -8.625        -1.35            0
      -8.625         -1.2            0
      -8.625        -1.05            0
      -8.625         -0.9            0
      -8.625        -0.75            0
      -8.625         -0.6            0
      -8.625        -0.45            0
      -8.625         -0.3            0
      -8.625        -0.15            0
      -8.625 -1.78814e-07            0
      -8.625         0.15            0
      -8.625          0.3            0
      -8.625         0.45            0
      -8.625          0.6            0
      -8.625         0.75            0
      -8.625          0.9            0
      -8.625         1.05            0
      -8.625          1.2            0
      -8.625         1.35            0
      -8.625          1.5            0
      -8.625         1.65            0
      -8.625          1.8            0
      -8.625         1.95            0
      -8.625          2.1            0
      -8.625         2.25            0
      -8.625          2.4            0
      -8.625         2.55            0
      -8.625          2.7            0
      -8.625         2.85            0
      -8.625            3            0
      -8.625         3.15            0
      -8.625          3.3            0
      -8.625         3.45            0
      -8.625          3.6            0
      -8.625         3.75            0
      -8.625          3.9            0
      -8.625         4.05            0
      -8.625          4.2            0
      -8.625         4.35            0
      -8.625          4.5            0
      -8.625         4.65            0
      -8.625          4.8            0
      -8.625         4.95            0
      -8.625          5.1            0
      -8.625         5.25            0
      -8.625          5.4            0
      -8.625         5.55            0
      -8.625          5.7            0
      -8.625         5.85            0
      -8.625            6            0
      -8.625         6.15            0
      -8.625          6.3            0
      -8.625         6.45            0
      -8.625          6.6            0
      -8.625         6.75            0
      -8.625          6.9            0
      -8.625         7.05            0
      -8.625          7.2            0
      -8.625         7.35            0

      -8.475         -7.5            0
      -8.475        -7.35            0
      -8.475         -7.2            0
      -8.475        -7.05            0
      -8.475         -6.9            0
      -8.475        -6.75            0
      -8.475         -6.6            0
      -8.475        -6.45            0
      -8.475         -6.3            0
      -8.475        -6.15            0
      -8.475           -6            0
      -8.475        -5.85            0
      -8.475         -5.7            0
      -8.475        -5.55            0
      -8.475         -5.4            0
      -8.475        -5.25            0
      -8.475         -5.1            0
      -8.475        -4.95            0
      -8.475         -4.8            0
      -8.475        -4.65            0
      -8.475         -4.5            0
      -8.475        -4.35            0
      -8.475         -4.2            0
      -8.475        -4.05            0
      -8.475         -3.9            0
      -8.475        -3.75            0
      -8.475         -3.6            0
      -8.475        -3.45            0
      -8.475         -3.3            0
      -8.475        -3.15            0
      -8.475           -3            0
      -8.475        -2.85            0
      -8.475         -2.7            0
      -8.475        -2.55            0
      -8.475         -2.4            0
      -8.475        -2.25            0
      -8.475         -2.1            0
      -8.475        -1.95            0
      -8.475         -1.8            0
      -8.475        -1.65            0
      -8.475         -1.5            0
      -8.475        -1.35            0
      -8.475         -1.2            0
      -8.475        -1.05            0
      -8.475         -0.9            0
      -8.475        -0.75            0
      -8.475         -0.6            0
      -8.475        -0.45            0
      -8.475         -0.3            0
      -8.475        -0.15            0
      -8.475 -1.78814e-07            0
      -8.475         0.15            0
      -8.475          0.3            0
      -8.475         0.45            0
      -8.475          0.6            0
      -8.475         0.75            0
      -8.475          0.9            0
      -8.475         1.05            0
      -8.475          1.2            0
      -8.475         1.35            0
      -8.475          1.5            0
      -8.475         1.65            0
      -8.475          1.8            0
      -8.475         1.95            0
      -8.475          2.1            0
      -8.475         2.25            0
      -8.475          2.4            0
      -8.475         2.55            0
      -8.475          2.7            0
      -8.475         2.85            0
      -8.475            3            0
      -8.475         3.15            0
      -8.475          3.3            0
      -8.475         3.45            0
      -8.475          3.6            0
      -8.475         3.75            0
      -8.475          3.9            0
      -8.475         4.05            0
      -8.475          4.2            0
      -8.475         4.35            0
      -8.475          4.5            0
      -8.475         4.65            0
      -8.475          4.8            0
      -8.475         4.95            0
      -8.475          5.1            0
      -8.475         5.25            0
      -8.475          5.4            0
      -8.475         5.55            0
      -8.475          5.7            0
      -8.475         5.85            0
      -8.475            6            0
      -8.475         6.15            0
      -8.475          6.3            0
      -8.475         6.45            0
      -8.475          6.6            0
      -8.475         6.75            0
      -8.475          6.9            0
      -8.475         7.05            0
      -8.475          7.2            0
      -8.475         7.35            0

      -8.325         -7.5            0
      -8.325        -7.35            0
      -8.325         -7.2            0
      -8.325        -7.05            0
      -8.325         -6.9            0
      -8.325        -6.75            0
      -8.325         -6.6            0
      -8.325        -6.45            0
      -8.325         -6.3            0
      -8.325        -6.15            0
      -8.325           -6            0
      -8.325        -5.85            0
      -8.325         -5.7            0
      -8.325        -5.55            0
      -8.325         -5.4            0
      -8.325        -5.25            0
      -8.325         -5.1            0
      -8.325        -4.95            0
      -8.325         -4.8            0
      -8.325        -4.65            0
      -8.325         -4.5            0
      -8.325        -4.35            0
      -8.325         -4.2            0
      -8.325        -4.05            0
      -8.325         -3.9            0
      -8.325        -3.75            0
      -8.325         -3.6            0
      -8.325        -3.45            0
      -8.325         -3.3            0
      -8.325        -3.15            0
      -8.325           -3            0
      -8.325        -2.85            0
      -8.325         -2.7            0
      -8.325        -2.55            0
      -8.325         -2.4            0
      -8.325        -2.25            0
      -8.325         -2.1            0
      -8.325        -1.95            0
      -8.325         -1.8            0
      -8.325        -1.65            0
      -8.325         -1.5            0
      -8.325        -1.35            0
      -8.325         -1.2            0
      -8.325        -1.05            0
      -8.325         -0.9            0
      -8.325        -0.75            0
      -8.325         -0.6            0
      -8.325        -0.45            0
      -8.325         -0.3            0
      -8.325        -0.15            0
      -8.325 -1.78814e-07            0
      -8.325         0.15            0
      -8.325          0.3            0
      -8.325         0.45            0
      -8.325          0.6            0
      -8.325         0.75            0
      -8.325          0.9            0
      -8.325         1.05            0
      -8.325          1.2            0
      -8.325         1.35            0
      -8.325          1.5            0
      -8.325         1.65            0
      -8.325          1.8            0
      -8.325         1.95            0
      -8.325          2.1            0
      -8.325         2.25            0
      -8.325          2.4            0
      -8.325         2.55            0
      -8.325          2.7            0
      -8.325         2.85            0
      -8.325            3            0
      -8.325         3.15            0
      -8.325          3.3            0
      -8.325         3.45            0
      -8.325          3.6            0
      -8.325         3.75            0
      -8.325          3.9            0
      -8.325         4.05            0
      -8.325          4.2            0
      -8.325         4.35            0
      -8.325          4.5            0
      -8.325         4.65            0
      -8.325          4.8            0
      -8.325         4.95            0
      -8.325          5.1            0
      -8.325         5.25            0
      -8.325          5.4            0
      -8.325         5.55            0
      -8.325          5.7            0
      -8.325         5.85            0
      -8.325            6            0
      -8.325         6.15            0
      -8.325          6.3            0
      -8.325         6.45            0
      -8.325          6.6            0
      -8.325         6.75            0
      -8.325          6.9            0
      -8.325         7.05            0
      -8.325          7.2            0
      -8.325         7.35            0

      -8.175         -7.5            0
      -8.175        -7.35            0
      -8.175         -7.2            0
      -8.175        -7.05            0
      -8.175         -6.9            0
      -8.175        -6.75            0
      -8.175         -6.6            0
      -8.175        -6.45            0
      -8.175         -6.3            0
      -8.175        -6.15            0
      -8.175           -6            0
      -8.175        -5.85            0
      -8.175         -5.7            0
      -8.175        -5.55            0
      -8.175         -5.4            0
      -8.175        -5.25            0
      -8.175         -5.1            0
      -8.175        -4.95            0
      -8.175         -4.8            0
      -8.175        -4.65            0
      -8.175         -4.5            0
      -8.175        -4.35            0
      -8.175         -4.2            0
      -8.175        -4.05            0
      -8.175         -3.9            0
      -8.175        -3.75            0
      -8.175         -3.6            0
      -8.175        -3.45            0
      -8.175         -3.3            0
      -8.175        -3.15            0
      -8.175           -3            0
      -8.175        -2.85            0
      -8.175         -2.7            0
      -8.175        -2.55            0
      -8.175         -2.4            0
      -8.175        -2.25            0
      -8.175         -2.1            0
      -8.175        -1.95            0
      -8.175         -1.8            0
      -8.175        -1.65            0
      -8.175         -1.5            0
      -8.175        -1.35            0
      -8.175         -1.2            0
      -8.175        -1.05            0
      -8.175         -0.9            0
      -8.175        -0.75            0
      -8.175         -0.6            0
      -8.175        -0.45            0
      -8.175         -0.3            0
      -8.175        -0.15            0
      -8.175 -1.78814e-07            0
      -8.175         0.15            0
      -8.175          0.3            0
      -8.175         0.45            0
      -8.175          0.6            0
      -8.175         0.75            0
      -8.175          0.9            0
      -8.175         1.05            0
      -8.175          1.2            0
      -8.175         1.35            0
      -8.175          1.5            0
      -8.175         1.65            0
      -8.175          1.8            0
      -8.175         1.95            0
      -8.175          2.1            0
      -8.175         2.25            0
      -8.175          2.4            0
      -8.175         2.55            0
      -8.175          2.7            0
      -8.175         2.85            0
      -8.175            3            0
      -8.175         3.15            0
      -8.175          3.3            0
      -8.175         3.45            0
      -8.175          3.6            0
      -8.175         3.75            0
      -8.175          3.9            0
      -8.175         4.05            0
      -8.175          4.2            0
      -8.175         4.35            0
      -8.175          4.5            0
      -8.175         4.65            0
      -8.175          4.8            0
      -8.175         4.95            0
      -8.175          5.1            0
      -8.175         5.25            0
      -8.175          5.4            0
      -8.175         5.55            0
      -8.175          5.7            0
      -8.175         5.85            0
      -8.175            6            0
      -8.175         6.15            0
      -8.175          6.3            0
      -8.175         6.45            0
      -8.175          6.6            0
      -8.175         6.75            0
      -8.175          6.9            0
      -8.175         7.05            0
      -8.175          7.2            0
      -8.175         7.35            0

      -8.025         -7.5            0
      -8.025        -7.35            0
      -8.025         -7.2            0
      -8.025        -7.05            0
      -8.025         -6.9            0
      -8.025        -6.75            0
      -8.025         -6.6            0
      -8.025        -6.45            0
      -8.025         -6.3            0
      -8.025        -6.15            0
      -8.025           -6            0
      -8.025        -5.85            0
      -8.025         -5.7            0
      -8.025        -5.55            0
      -8.025         -5.4            0
      -8.025        -5.25            0
      -8.025         -5.1            0
      -8.025        -4.95            0
      -8.025         -4.8            0
      -8.025        -4.65            0
      -8.025         -4.5            0
      -8.025        -4.35            0
      -8.025         -4.2            0
      -8.025        -4.05            0
      -8.025         -3.9            0
      -8.025        -3.75            0
      -8.025         -3.6            0
      -8.025        -3.45            0
      -8.025         -3.3            0
      -8.025        -3.15            0
      -8.025           -3            0
      -8.025        -2.85            0
      -8.025         -2.7            0
      -8.025        -2.55            0
      -8.025         -2.4            0
      -8.025        -2.25            0
      -8.025         -2.1            0
      -8.025        -1.95            0
      -8.025         -1.8            0
      -8.025        -1.65            0
      -8.025         -1.5            0
      -8.025        -1.35            0
      -8.025         -1.2            0
      -8.025        -1.05            0
      -8.025         -0.9            0
      -8.025        -0.75            0
      -8.025         -0.6            0
      -8.025        -0.45            0
      -8.025         -0.3            0
      -8.025        -0.15            0
      -8.025 -1.78814e-07            0
      -8.025         0.15            0
      -8.025          0.3            0
      -8.025         0.45            0
      -8.025          0.6            0
      -8.025         0.75            0
      -8.025          0.9            0
      -8.025         1.05            0
      -8.025          1.2            0
      -8.025         1.35            0
      -8.025          1.5            0
      -8.025         1.65            0
      -8.025          1.8            0
      -8.025         1.95            0
      -8.025          2.1            0
      -8.025         2.25            0
      -8.025          2.4            0
      -8.025         2.55            0
      -8.025          2.7            0
      -8.025         2.85            0
      -8.025            3            0
      -8.025         3.15            0
      -8.025          3.3            0
      -8.025         3.45            0
      -8.025          3.6            0
      -8.025         3.75            0
      -8.025          3.9            0
      -8.025         4.05            0
      -8.025          4.2            0
      -8.025         4.35            0
      -8.025          4.5            0
      -8.025         4.65            0
      -8.025          4.8            0
      -8.025         4.95            0
      -8.025          5.1            0
      -8.025         5.25            0
      -8.025          5.4            0
      -8.025         5.55            0
      -8.025          5.7            0
      -8.025         5.85            0
      -8.025            6            0
      -8.025         6.15            0
      -8.025          6.3            0
      -8.025         6.45            0
      -8.025          6.6            0
      -8.025         6.75            0
      -8.025          6.9            0
      -8.025         7.05            0
      -8.025          7.2            0
      -8.025         7.35            0

      -7.875         -7.5            0
      -7.875        -7.35            0
      -7.875         -7.2            0
      -7.875        -7.05            0
      -7.875         -6.9            0
      -7.875        -6.75            0
      -7.875         -6.6            0
      -7.875        -6.45            0
      -7.875         -6.3            0
      -7.875        -6.15            0
      -7.875           -6            0
      -7.875        -5.85            0
      -7.875         -5.7            0
      -7.875        -5.55            0
      -7.875         -5.4            0
      -7.875        -5.25            0
      -7.875         -5.1            0
      -7.875        -4.95            0
      -7.875         -4.8            0
      -7.875        -4.65            0
      -7.875         -4.5            0
      -7.875        -4.35            0
      -7.875         -4.2            0
      -7.875        -4.05            0
      -7.875         -3.9            0
      -7.875        -3.75            0
      -7.875         -3.6            0
      -7.875        -3.45            0
      -7.875         -3.3            0
      -7.875        -3.15            0
      -7.875           -3            0
      -7.875        -2.85            0
      -7.875         -2.7            0
      -7.875        -2.55            0
      -7.875         -2.4            0
      -7.875        -2.25            0
      -7.875         -2.1            0
      -7.875        -1.95            0
      -7.875         -1.8            0
      -7.875        -1.65            0
      -7.875         -1.5            0
      -7.875        -1.35            0
      -7.875         -1.2            0
      -7.875        -1.05            0
      -7.875         -0.9            0
      -7.875        -0.75            0
      -7.875         -0.6            0
      -7.875        -0.45            0
      -7.875         -0.3            0
      -7.875        -0.15            0
      -7.875 -1.78814e-07            0
      -7.875         0.15            0
      -7.875          0.3            0
      -7.875         0.45            0
      -7.875          0.6            0
      -7.875         0.75            0
      -7.875          0.9            0
      -7.875         1.05            0
      -7.875          1.2            0
      -7.875         1.35            0
      -7.875          1.5            0
      -7.875         1.65            0
      -7.875          1.8            0
      -7.875         1.95            0
      -7.875          2.1            0
      -7.875         2.25            0
      -7.875          2.4            0
      -7.875         2.55            0
      -7.875          2.7            0
      -7.875         2.85            0
      -7.875            3            0
      -7.875         3.15            0
      -7.875          3.3            0
      -7.875         3.45            0
      -7.875          3.6            0
      -7.875         3.75            0
      -7.875          3.9            0
      -7.875         4.05            0
      -7.875          4.2            0
      -7.875         4.35            0
      -7.875          4.5            0
      -7.875         4.65            0
      -7.875          4.8            0
      -7.875         4.95            0
      -7.875          5.1            0
      -7.875         5.25            0
      -7.875          5.4            0
      -7.875         5.55            0
      -7.875          5.7            0
      -7.875         5.85            0
      -7.875            6            0
      -7.875         6.15            0
      -7.875          6.3            0
      -7.875         6.45            0
      -7.875          6.6            0
      -7.875         6.75            0
      -7.875          6.9            0
      -7.875         7.05            0
      -7.875          7.2            0
      -7.875         7.35            0

      -7.725         -7.5            0
      -7.725        -7.35            0
      -7.725         -7.2            0
      -7.725        -7.05            0
      -7.725         -6.9            0
      -7.725        -6.75            0
      -7.725         -6.6            0
      -7.725        -6.45            0
      -7.725         -6.3            0
      -7.725        -6.15            0
      -7.725           -6            0
      -7.725        -5.85            0
      -7.725         -5.7            0
      -7.725        -5.55            0
      -7.725         -5.4            0
      -7.725        -5.25            0
      -7.725         -5.1            0
      -7.725        -4.95            0
      -7.725         -4.8            0
      -7.725        -4.65            0
      -7.725         -4.5            0
      -7.725        -4.35            0
      -7.725         -4.2            0
      -7.725        -4.05            0
      -7.725         -3.9            0
      -7.725        -3.75            0
      -7.725         -3.6            0
      -7.725        -3.45            0
      -7.725         -3.3            0
      -7.725        -3.15            0
      -7.725           -3            0
      -7.725        -2.85            0
      -7.725         -2.7            0
      -7.725        -2.55            0
      -7.725         -2.4            0
      -7.725        -2.25            0
      -7.725         -2.1            0
      -7.725        -1.95            0
      -7.725         -1.8            0
      -7.725        -1.65            0
      -7.725         -1.5            0
      -7.725        -1.35            0
      -7.725         -1.2            0
      -7.725        -1.05            0
      -7.725         -0.9            0
      -7.725        -0.75            0
      -7.725         -0.6            0
      -7.725        -0.45            0
      -7.725         -0.3            0
      -7.725        -0.15            0
      -7.725 -1.78814e-07            0
      -7.725         0.15            0
      -7.725          0.3            0
      -7.725         0.45            0
      -7.725          0.6            0
      -7.725         0.75            0
      -7.725          0.9            0
      -7.725         1.05            0
      -7.725          1.2            0
      -7.725         1.35            0
      -7.725          1.5            0
      -7.725         1.65            0
      -7.725          1.8            0
      -7.725         1.95            0
      -7.725          2.1            0
      -7.725         2.25            0
      -7.725          2.4            0
      -7.725         2.55            0
      -7.725          2.7            0
      -7.725         2.85            0
      -7.725            3            0
      -7.725         3.15            0
      -7.725          3.3            0
      -7.725         3.45            0
      -7.725          3.6            0
      -7.725         3.75            0
      -7.725          3.9            0
      -7.725         4.05            0
      -7.725          4.2            0
      -7.725         4.35            0
      -7.725          4.5            0
      -7.725         4.65            0
      -7.725          4.8            0
      -7.725         4.95            0
      -7.725          5.1            0
      -7.725         5.25            0
      -7.725          5.4            0
      -7.725         5.55            0
      -7.725          5.7            0
      -7.725         5.85            0
      -7.725            6            0
      -7.725         6.15            0
      -7.725          6.3            0
      -7.725         6.45            0
      -7.725          6.6            0
      -7.725         6.75            0
      -7.725          6.9            0
      -7.725         7.05            0
      -7.725          7.2            0
      -7.725         7.35            0

      -7.575         -7.5            0
      -7.575        -7.35            0
      -7.575         -7.2            0
      -7.575        -7.05            0
      -7.575         -6.9            0
      -7.575        -6.75            0
      -7.575         -6.6            0
      -7.575        -6.45            0
      -7.575         -6.3            0
      -7.575        -6.15            0
      -7.575           -6            0
      -7.575        -5.85            0
      -7.575         -5.7            0
      -7.575        -5.55            0
      -7.575         -5.4            0
      -7.575        -5.25            0
      -7.575         -5.1            0
      -7.575        -4.95            0
      -7.575         -4.8            0
      -7.575        -4.65            0
      -7.575         -4.5            0
      -7.575        -4.35            0
      -7.575         -4.2            0
      -7.575        -4.05            0
      -7.575         -3.9            0
      -7.575        -3.75            0
      -7.575         -3.6            0
      -7.575        -3.45            0
      -7.575         -3.3            0
      -7.575        -3.15            0
      -7.575           -3            0
      -7.575        -2.85            0
      -7.575         -2.7            0
      -7.575        -2.55            0
      -7.575         -2.4            0
      -7.575        -2.25            0
      -7.575         -2.1            0
      -7.575        -1.95            0
      -7.575         -1.8            0
      -7.575        -1.65            0
      -7.575         -1.5            0
      -7.575        -1.35            0
      -7.575         -1.2            0
      -7.575        -1.05            0
      -7.575         -0.9            0
      -7.575        -0.75            0
      -7.575         -0.6            0
      -7.575        -0.45            0
      -7.575         -0.3            0
      -7.575        -0.15            0
      -7.575 -1.78814e-07            0
      -7.575         0.15            0
      -7.575          0.3            0
      -7.575         0.45            0
      -7.575          0.6            0
      -7.575         0.75            0
      -7.575          0.9            0
      -7.575         1.05            0
      -7.575          1.2            0
      -7.575         1.35            0
      -7.575          1.5            0
      -7.575         1.65            0
      -7.575          1.8            0
      -7.575         1.95            0
      -7.575          2.1            0
      -7.575         2.25            0
      -7.575          2.4            0
      -7.575         2.55            0
      -7.575          2.7            0
      -7.575         2.85            0
      -7.575            3            0
      -7.575         3.15            0
      -7.575          3.3            0
      -7.575         3.45            0
      -7.575          3.6            0
      -7.575         3.75            0
      -7.575          3.9            0
      -7.575         4.05            0
      -7.575          4.2            0
      -7.575         4.35            0
      -7.575          4.5            0
      -7.575         4.65            0
      -7.575          4.8            0
      -7.575         4.95            0
      -7.575          5.1            0
      -7.575         5.25            0
      -7.575          5.4            0
      -7.575         5.55            0
      -7.575          5.7            0
      -7.575         5.85            0
      -7.575            6            0
      -7.575         6.15            0
      -7.575          6.3            0
      -7.575         6.45            0
      -7.575          6.6            0
      -7.575         6.75            0
      -7.575          6.9            0
      -7.575         7.05            0
      -7.575          7.2            0
      -7.575         7.35            0

      -7.425         -7.5            0
      -7.425        -7.35            0
      -7.425         -7.2            0
      -7.425        -7.05            0
      -7.425         -6.9            0
      -7.425        -6.75            0
      -7.425         -6.6            0
      -7.425        -6.45            0
      -7.425         -6.3            0
      -7.425        -6.15            0
      -7.425           -6            0
      -7.425        -5.85            0
      -7.425         -5.7            0
      -7.425        -5.55            0
      -7.425         -5.4            0
      -7.425        -5.25            0
      -7.425         -5.1            0
      -7.425        -4.95            0
      -7.425         -4.8            0
      -7.425        -4.65            0
      -7.425         -4.5            0
      -7.425        -4.35            0
      -7.425         -4.2            0
      -7.425        -4.05            0
      -7.425         -3.9            0
      -7.425        -3.75            0
      -7.425         -3.6            0
      -7.425        -3.45            0
      -7.425         -3.3            0
      -7.425        -3.15            0
      -7.425           -3            0
      -7.425        -2.85            0
      -7.425         -2.7            0
      -7.425        -2.55            0
      -7.425         -2.4            0
      -7.425        -2.25            0
      -7.425         -2.1            0
      -7.425        -1.95            0
      -7.425         -1.8            0
      -7.425        -1.65            0
      -7.425         -1.5            0
      -7.425        -1.35            0
      -7.425         -1.2            0
      -7.425        -1.05            0
      -7.425         -0.9            0
      -7.425        -0.75            0
      -7.425         -0.6            0
      -7.425        -0.45            0
      -7.425         -0.3            0
      -7.425        -0.15            0
      -7.425 -1.78814e-07            0
      -7.425         0.15            0
      -7.425          0.3            0
      -7.425         0.45            0
      -7.425          0.6            0
      -7.425         0.75            0
      -7.425          0.9            0
      -7.425         1.05            0
      -7.425          1.2            0
      -7.425         1.35            0
      -7.425          1.5            0
      -7.425         1.65            0
      -7.425          1.8            0
      -7.425         1.95            0
      -7.425          2.1            0
      -7.425         2.25            0
      -7.425          2.4            0
      -7.425         2.55            0
      -7.425          2.7            0
      -7.425         2.85            0
      -7.425            3            0
      -7.425         3.15            0
      -7.425          3.3            0
      -7.425         3.45            0
      -7.425          3.6            0
      -7.425         3.75            0
      -7.425          3.9            0
      -7.425         4.05            0
      -7.425          4.2            0
      -7.425         4.35            0
      -7.425          4.5            0
      -7.425         4.65            0
      -7.425          4.8            0
      -7.425         4.95            0
      -7.425          5.1            0
      -7.425         5.25            0
      -7.425          5.4            0
      -7.425         5.55            0
      -7.425          5.7            0
      -7.425         5.85            0
      -7.425            6            0
      -7.425         6.15            0
      -7.425          6.3            0
      -7.425         6.45            0
      -7.425          6.6            0
      -7.425         6.75            0
      -7.425          6.9            0
      -7.425         7.05            0
      -7.425          7.2            0
      -7.425         7.35            0

      -7.275         -7.5            0
      -7.275        -7.35            0
      -7.275         -7.2            0
      -7.275        -7.05            0
      -7.275         -6.9            0
      -7.275        -6.75            0
      -7.275         -6.6            0
      -7.275        -6.45            0
      -7.275         -6.3            0
      -7.275        -6.15            0
      -7.275           -6            0
      -7.275        -5.85            0
      -7.275         -5.7            0
      -7.275        -5.55            0
      -7.275         -5.4            0
      -7.275        -5.25            0
      -7.275         -5.1            0
      -7.275        -4.95            0
      -7.275         -4.8            0
      -7.275        -4.65            0
      -7.275         -4.5            0
      -7.275        -4.35            0
      -7.275         -4.2            0
      -7.275        -4.05            0
      -7.275         -3.9            0
      -7.275        -3.75            0
      -7.275         -3.6            0
      -7.275        -3.45            0
      -7.275         -3.3            0
      -7.275        -3.15            0
      -7.275           -3            0
      -7.275        -2.85            0
      -7.275         -2.7            0
      -7.275        -2.55            0
      -7.275         -2.4            0
      -7.275        -2.25            0
      -7.275         -2.1            0
      -7.275        -1.95            0
      -7.275         -1.8            0
      -7.275        -1.65            0
      -7.275         -1.5            0
      -7.275        -1.35            0
      -7.275         -1.2            0
      -7.275        -1.05            0
      -7.275         -0.9            0
      -7.275        -0.75            0
      -7.275         -0.6            0
      -7.275        -0.45            0
      -7.275         -0.3            0
      -7.275        -0.15            0
      -7.275 -1.78814e-07            0
      -7.275         0.15            0
      -7.275          0.3            0
      -7.275         0.45            0
      -7.275          0.6            0
      -7.275         0.75            0
      -7.275          0.9            0
      -7.275         1.05            0
      -7.275          1.2            0
      -7.275         1.35            0
      -7.275          1.5            0
      -7.275         1.65            0
      -7.275          1.8            0
      -7.275         1.95            0
      -7.275          2.1            0
      -7.275         2.25            0
      -7.275          2.4            0
      -7.275         2.55            0
      -7.275          2.7            0
      -7.275         2.85            0
      -7.275            3            0
      -7.275         3.15            0
      -7.275          3.3            0
      -7.275         3.45            0
      -7.275          3.6            0
      -7.275         3.75            0
      -7.275          3.9            0
      -7.275         4.05            0
      -7.275          4.2            0
      -7.275         4.35            0
      -7.275          4.5            0
      -7.275         4.65            0
      -7.275          4.8            0
      -7.275         4.95            0
      -7.275          5.1            0
      -7.275         5.25            0
      -7.275          5.4            0
      -7.275         5.55            0
      -7.275          5.7            0
      -7.275         5.85            0
      -7.275            6            0
      -7.275         6.15            0
      -7.275          6.3            0
      -7.275         6.45            0
      -7.275          6.6            0
      -7.275         6.75            0
      -7.275          6.9            0
      -7.275         7.05            0
      -7.275          7.2            0
      -7.275         7.35            0

      -7.125         -7.5            0
      -7.125        -7.35            0
      -7.125         -7.2            0
      -7.125        -7.05            0
      -7.125         -6.9            0
      -7.125        -6.75            0
      -7.125         -6.6            0
      -7.125        -6.45            0
      -7.125         -6.3            0
      -7.125        -6.15            0
      -7.125           -6            0
      -7.125        -5.85            0
      -7.125         -5.7            0
      -7.125        -5.55            0
      -7.125         -5.4            0
      -7.125        -5.25            0
      -7.125         -5.1            0
      -7.125        -4.95            0
      -7.125         -4.8            0
      -7.125        -4.65            0
      -7.125         -4.5            0
      -7.125        -4.35            0
      -7.125         -4.2            0
      -7.125        -4.05            0
      -7.125         -3.9            0
      -7.125        -3.75            0
      -7.125         -3.6            0
      -7.125        -3.45            0
      -7.125         -3.3            0
      -7.125        -3.15            0
      -7.125           -3            0
      -7.125        -2.85            0
      -7.125         -2.7            0
      -7.125        -2.55            0
      -7.125         -2.4            0
      -7.125        -2.25            0
      -7.125         -2.1            0
      -7.125        -1.95            0
      -7.125         -1.8            0
      -7.125        -1.65            0
      -7.125         -1.5            0
      -7.125        -1.35            0
      -7.125         -1.2            0
      -7.125        -1.05            0
      -7.125         -0.9            0
      -7.125        -0.75            0
      -7.125         -0.6            0
      -7.125        -0.45            0
      -7.125         -0.3            0
      -7.125        -0.15            0
      -7.125 -1.78814e-07            0
      -7.125         0.15            0
      -7.125          0.3            0
      -7.125         0.45            0
      -7.125          0.6            0
      -7.125         0.75            0
      -7.125          0.9            0
      -7.125         1.05            0
      -7.125          1.2            0
      -7.125         1.35            0
      -7.125          1.5            0
      -7.125         1.65            0
      -7.125          1.8            0
      -7.125         1.95            0
      -7.125          2.1            0
      -7.125         2.25            0
      -7.125          2.4            0
      -7.125         2.55            0
      -7.125          2.7            0
      -7.125         2.85            0
      -7.125            3            0
      -7.125         3.15            0
      -7.125          3.3            0
      -7.125         3.45            0
      -7.125          3.6            0
      -7.125         3.75            0
      -7.125          3.9            0
      -7.125         4.05            0
      -7.125          4.2            0
      -7.125         4.35            0
      -7.125          4.5            0
      -7.125         4.65            0
      -7.125          4.8            0
      -7.125         4.95            0
      -7.125          5.1            0
      -7.125         5.25            0
      -7.125          5.4            0
      -7.125         5.55            0
      -7.125          5.7            0
      -7.125         5.85            0
      -7.125            6            0
      -7.125         6.15            0
      -7.125          6.3            0
      -7.125         6.45            0
      -7.125          6.6            0
      -7.125         6.75            0
      -7.125          6.9            0
      -7.125         7.05            0
      -7.125          7.2            0
      -7.125         7.35            0

      -6.975         -7.5            0
      -6.975        -7.35            0
      -6.975         -7.2            0
      -6.975        -7.05            0
      -6.975         -6.9            0
      -6.975        -6.75            0
      -6.975         -6.6            0
      -6.975        -6.45            0
      -6.975         -6.3            0
      -6.975        -6.15            0
      -6.975           -6            0
      -6.975        -5.85            0
      -6.975         -5.7            0
      -6.975        -5.55            0
      -6.975         -5.4            0
      -6.975        -5.25            0
      -6.975         -5.1            0
      -6.975        -4.95            0
      -6.975         -4.8            0
      -6.975        -4.65            0
      -6.975         -4.5            0
      -6.975        -4.35            0
      -6.975         -4.2            0
      -6.975        -4.05            0
      -6.975         -3.9            0
      -6.975        -3.75            0
      -6.975         -3.6            0
      -6.975        -3.45            0
      -6.975         -3.3            0
      -6.975        -3.15            0
      -6.975           -3            0
      -6.975        -2.85            0
      -6.975         -2.7            0
      -6.975        -2.55            0
      -6.975         -2.4            0
      -6.975        -2.25            0
      -6.975         -2.1            0
      -6.975        -1.95            0
      -6.975         -1.8            0
      -6.975        -1.65            0
      -6.975         -1.5            0
      -6.975        -1.35            0
      -6.975         -1.2            0
      -6.975        -1.05            0
      -6.975         -0.9            0
      -6.975        -0.75            0
      -6.975         -0.6            0
      -6.975        -0.45            0
      -6.975         -0.3            0
      -6.975        -0.15            0
      -6.975 -1.78814e-07            0
      -6.975         0.15            0
      -6.975          0.3            0
      -6.975         0.45            0
      -6.975          0.6            0
      -6.975         0.75            0
      -6.975          0.9            0
      -6.975         1.05            0
      -6.975          1.2            0
      -6.975         1.35            0
      -6.975          1.5            0
      -6.975         1.65            0
      -6.975          1.8            0
      -6.975         1.95            0
      -6.975          2.1            0
      -6.975         2.25            0
      -6.975          2.4            0
      -6.975         2.55            0
      -6.975          2.7            0
      -6.975         2.85            0
      -6.975            3            0
      -6.975         3.15            0
      -6.975          3.3            0
      -6.975         3.45            0
      -6.975          3.6            0
      -6.975         3.75            0
      -6.975          3.9            0
      -6.975         4.05            0
      -6.975          4.2            0
      -6.975         4.35            0
      -6.975          4.5            0
      -6.975         4.65            0
      -6.975          4.8            0
      -6.975         4.95            0
      -6.975          5.1            0
      -6.975         5.25            0
      -6.975          5.4            0
      -6.975         5.55            0
      -6.975          5.7            0
      -6.975         5.85            0
      -6.975            6            0
      -6.975         6.15            0
      -6.975          6.3            0
      -6.975         6.45            0
      -6.975          6.6            0
      -6.975         6.75            0
      -6.975          6.9            0
      -6.975         7.05            0
      -6.975          7.2            0
      -6.975         7.35            0

      -6.825         -7.5            0
      -6.825        -7.35            0
      -6.825         -7.2            0
      -6.825        -7.05            0
      -6.825         -6.9            0
      -6.825        -6.75            0
      -6.825         -6.6            0
      -6.825        -6.45            0
      -6.825         -6.3            0
      -6.825        -6.15            0
      -6.825           -6            0
      -6.825        -5.85            0
      -6.825         -5.7            0
      -6.825        -5.55            0
      -6.825         -5.4            0
      -6.825        -5.25            0
      -6.825         -5.1            0
      -6.825        -4.95            0
      -6.825         -4.8            0
      -6.825        -4.65            0
      -6.825         -4.5            0
      -6.825        -4.35            0
      -6.825         -4.2            0
      -6.825        -4.05            0
      -6.825         -3.9            0
      -6.825        -3.75            0
      -6.825         -3.6            0
      -6.825        -3.45            0
      -6.825         -3.3            0
      -6.825        -3.15            0
      -6.825           -3            0
      -6.825        -2.85            0
      -6.825         -2.7            0
      -6.825        -2.55            0
      -6.825         -2.4            0
      -6.825        -2.25            0
      -6.825         -2.1            0
      -6.825        -1.95            0
      -6.825         -1.8            0
      -6.825        -1.65            0
      -6.825         -1.5            0
      -6.825        -1.35            0
      -6.825         -1.2            0
      -6.825        -1.05            0
      -6.825         -0.9            0
      -6.825        -0.75            0
      -6.825         -0.6            0
      -6.825        -0.45            0
      -6.825         -0.3            0
      -6.825        -0.15            0
      -6.825 -1.78814e-07            0
      -6.825         0.15            0
      -6.825          0.3            0
      -6.825         0.45            0
      -6.825          0.6            0
      -6.825         0.75            0
      -6.825          0.9            0
      -6.825         1.05            0
      -6.825          1.2            0
      -6.825         1.35            0
      -6.825          1.5            0
      -6.825         1.65            0
      -6.825          1.8            0
      -6.825         1.95            0
      -6.825          2.1            0
      -6.825         2.25            0
      -6.825          2.4            0
      -6.825         2.55            0
      -6.825          2.7            0
      -6.825         2.85            0
      -6.825            3            0
      -6.825         3.15            0
      -6.825          3.3            0
      -6.825         3.45            0
      -6.825          3.6            0
      -6.825         3.75            0
      -6.825          3.9            0
      -6.825         4.05            0
      -6.825          4.2            0
      -6.825         4.35            0
      -6.825          4.5            0
      -6.825         4.65            0
      -6.825          4.8            0
      -6.825         4.95            0
      -6.825          5.1            0
      -6.825         5.25            0
      -6.825          5.4            0
      -6.825         5.55            0
      -6.825          5.7            0
      -6.825         5.85            0
      -6.825            6            0
      -6.825         6.15            0
      -6.825          6.3            0
      -6.825         6.45            0
      -6.825          6.6            0
      -6.825         6.75            0
      -6.825          6.9            0
      -6.825         7.05            0
      -6.825          7.2            0
      -6.825         7.35            0

      -6.675         -7.5            0
      -6.675        -7.35            0
      -6.675         -7.2            0
      -6.675        -7.05            0
      -6.675         -6.9            0
      -6.675        -6.75            0
      -6.675         -6.6            0
      -6.675        -6.45            0
      -6.675         -6.3            0
      -6.675        -6.15            0
      -6.675           -6            0
      -6.675        -5.85            0
      -6.675         -5.7            0
      -6.675        -5.55            0
      -6.675         -5.4            0
      -6.675        -5.25            0
      -6.675         -5.1            0
      -6.675        -4.95            0
      -6.675         -4.8            0
      -6.675        -4.65            0
      -6.675         -4.5            0
      -6.675        -4.35            0
      -6.675         -4.2            0
      -6.675        -4.05            0
      -6.675         -3.9            0
      -6.675        -3.75            0
      -6.675         -3.6            0
      -6.675        -3.45            0
      -6.675         -3.3            0
      -6.675        -3.15            0
      -6.675           -3            0
      -6.675        -2.85            0
      -6.675         -2.7            0
      -6.675        -2.55            0
      -6.675         -2.4            0
      -6.675        -2.25            0
      -6.675         -2.1            0
      -6.675        -1.95            0
      -6.675         -1.8            0
      -6.675        -1.65            0
      -6.675         -1.5            0
      -6.675        -1.35            0
      -6.675         -1.2            0
      -6.675        -1.05            0
      -6.675         -0.9            0
      -6.675        -0.75            0
      -6.675         -0.6            0
      -6.675        -0.45            0
      -6.675         -0.3            0
      -6.675        -0.15            0
      -6.675 -1.78814e-07            0
      -6.675         0.15            0
      -6.675          0.3            0
      -6.675         0.45            0
      -6.675          0.6            0
      -6.675         0.75            0
      -6.675          0.9            0
      -6.675         1.05            0
      -6.675          1.2            0
      -6.675         1.35            0
      -6.675          1.5            0
      -6.675         1.65            0
      -6.675          1.8            0
      -6.675         1.95            0
      -6.675          2.1            0
      -6.675         2.25            0
      -6.675          2.4            0
      -6.675         2.55            0
      -6.675          2.7            0
      -6.675         2.85            0
      -6.675            3            0
      -6.675         3.15            0
      -6.675          3.3            0
      -6.675         3.45            0
      -6.675          3.6            0
      -6.675         3.75            0
      -6.675          3.9            0
      -6.675         4.05            0
      -6.675          4.2            0
      -6.675         4.35            0
      -6.675          4.5            0
      -6.675         4.65            0
      -6.675          4.8            0
      -6.675         4.95            0
      -6.675          5.1            0
      -6.675         5.25            0
      -6.675          5.4            0
      -6.675         5.55            0
      -6.675          5.7            0
      -6.675         5.85            0
      -6.675            6            0
      -6.675         6.15            0
      -6.675          6.3            0
      -6.675         6.45            0
      -6.675          6.6            0
      -6.675         6.75            0
      -6.675          6.9            0
      -6.675         7.05            0
      -6.675          7.2            0
      -6.675         7.35            0

      -6.525         -7.5            0
      -6.525        -7.35            0
      -6.525         -7.2            0
      -6.525        -7.05            0
      -6.525         -6.9            0
      -6.525        -6.75            0
      -6.525         -6.6            0
      -6.525        -6.45            0
      -6.525         -6.3            0
      -6.525        -6.15            0
      -6.525           -6            0
      -6.525        -5.85            0
      -6.525         -5.7            0
      -6.525        -5.55            0
      -6.525         -5.4            0
      -6.525        -5.25            0
      -6.525         -5.1            0
      -6.525        -4.95            0
      -6.525         -4.8            0
      -6.525        -4.65            0
      -6.525         -4.5            0
      -6.525        -4.35            0
      -6.525         -4.2            0
      -6.525        -4.05            0
      -6.525         -3.9            0
      -6.525        -3.75            0
      -6.525         -3.6            0
      -6.525        -3.45            0
      -6.525         -3.3            0
      -6.525        -3.15            0
      -6.525           -3            0
      -6.525        -2.85            0
      -6.525         -2.7            0
      -6.525        -2.55            0
      -6.525         -2.4            0
      -6.525        -2.25            0
      -6.525         -2.1            0
      -6.525        -1.95            0
      -6.525         -1.8            0
      -6.525        -1.65            0
      -6.525         -1.5            0
      -6.525        -1.35            0
      -6.525         -1.2            0
      -6.525        -1.05            0
      -6.525         -0.9            0
      -6.525        -0.75            0
      -6.525         -0.6            0
      -6.525        -0.45            0
      -6.525         -0.3            0
      -6.525        -0.15            0
      -6.525 -1.78814e-07            0
      -6.525         0.15            0
      -6.525          0.3            0
      -6.525         0.45            0
      -6.525          0.6            0
      -6.525         0.75            0
      -6.525          0.9            0
      -6.525         1.05            0
      -6.525          1.2            0
      -6.525         1.35            0
      -6.525          1.5            0
      -6.525         1.65            0
      -6.525          1.8            0
      -6.525         1.95            0
      -6.525          2.1            0
      -6.525         2.25            0
      -6.525          2.4            0
      -6.525         2.55            0
      -6.525          2.7            0
      -6.525         2.85            0
      -6.525            3            0
      -6.525         3.15            0
      -6.525          3.3            0
      -6.525         3.45            0
      -6.525          3.6            0
      -6.525         3.75            0
      -6.525          3.9            0
      -6.525         4.05            0
      -6.525          4.2            0
      -6.525         4.35            0
      -6.525          4.5            0
      -6.525         4.65            0
      -6.525          4.8            0
      -6.525         4.95            0
      -6.525          5.1            0
      -6.525         5.25            0
      -6.525          5.4            0
      -6.525         5.55            0
      -6.525          5.7            0
      -6.525         5.85            0
      -6.525            6            0
      -6.525         6.15            0
      -6.525          6.3            0
      -6.525         6.45            0
      -6.525          6.6            0
      -6.525         6.75            0
      -6.525          6.9            0
      -6.525         7.05            0
      -6.525          7.2            0
      -6.525         7.35            0

      -6.375         -7.5            0
      -6.375        -7.35            0
      -6.375         -7.2            0
      -6.375        -7.05            0
      -6.375         -6.9            0
      -6.375        -6.75            0
      -6.375         -6.6            0
      -6.375        -6.45            0
      -6.375         -6.3            0
      -6.375        -6.15            0
      -6.375           -6            0
      -6.375        -5.85            0
      -6.375         -5.7            0
      -6.375        -5.55            0
      -6.375         -5.4            0
      -6.375        -5.25            0
      -6.375         -5.1            0
      -6.375        -4.95            0
      -6.375         -4.8            0
      -6.375        -4.65            0
      -6.375         -4.5            0
      -6.375        -4.35            0
      -6.375         -4.2            0
      -6.375        -4.05            0
      -6.375         -3.9            0
      -6.375        -3.75            0
      -6.375         -3.6            0
      -6.375        -3.45            0
      -6.375         -3.3            0
      -6.375        -3.15            0
      -6.375           -3            0
      -6.375        -2.85            0
      -6.375         -2.7            0
      -6.375        -2.55            0
      -6.375         -2.4            0
      -6.375        -2.25            0
      -6.375         -2.1            0
      -6.375        -1.95            0
      -6.375         -1.8            0
      -6.375        -1.65            0
      -6.375         -1.5            0
      -6.375        -1.35            0
      -6.375         -1.2            0
      -6.375        -1.05            0
      -6.375         -0.9            0
      -6.375        -0.75            0
      -6.375         -0.6            0
      -6.375        -0.45            0
      -6.375         -0.3            0
      -6.375        -0.15            0
      -6.375 -1.78814e-07            0
      -6.375         0.15            0
      -6.375          0.3            0
      -6.375         0.45            0
      -6.375          0.6            0
      -6.375         0.75            0
      -6.375          0.9            0
      -6.375         1.05            0
      -6.375          1.2            0
      -6.375         1.35            0
      -6.375          1.5            0
      -6.375         1.65            0
      -6.375          1.8            0
      -6.375         1.95            0
      -6.375          2.1            0
      -6.375         2.25            0
      -6.375          2.4            0
      -6.375         2.55            0
      -6.375          2.7            0
      -6.375         2.85            0
      -6.375            3            0
      -6.375         3.15            0
      -6.375          3.3            0
      -6.375         3.45            0
      -6.375          3.6            0
      -6.375         3.75            0
      -6.375          3.9            0
      -6.375         4.05            0
      -6.375          4.2            0
      -6.375         4.35            0
      -6.375          4.5            0
      -6.375         4.65            0
      -6.375          4.8            0
      -6.375         4.95            0
      -6.375          5.1            0
      -6.375         5.25            0
      -6.375          5.4            0
      -6.375         5.55            0
      -6.375          5.7            0
      -6.375         5.85            0
      -6.375            6            0
      -6.375         6.15            0
      -6.375          6.3            0
      -6.375         6.45            0
      -6.375          6.6            0
      -6.375         6.75            0
      -6.375          6.9            0
      -6.375         7.05            0
      -6.375          7.2            0
      -6.375         7.35            0

      -6.225         -7.5            0
      -6.225        -7.35            0
      -6.225         -7.2            0
      -6.225        -7.05            0
      -6.225         -6.9            0
      -6.225        -6.75            0
      -6.225         -6.6            0
      -6.225        -6.45            0
      -6.225         -6.3            0
      -6.225        -6.15            0
      -6.225           -6            0
      -6.225        -5.85            0
      -6.225         -5.7            0
      -6.225        -5.55            0
      -6.225         -5.4            0
      -6.225        -5.25            0
      -6.225         -5.1            0
      -6.225        -4.95            0
      -6.225         -4.8            0
      -6.225        -4.65            0
      -6.225         -4.5            0
      -6.225        -4.35            0
      -6.225         -4.2            0
      -6.225        -4.05            0
      -6.225         -3.9            0
      -6.225        -3.75            0
      -6.225         -3.6            0
      -6.225        -3.45            0
      -6.225         -3.3            0
      -6.225        -3.15            0
      -6.225           -3            0
      -6.225        -2.85            0
      -6.225         -2.7            0
      -6.225        -2.55            0
      -6.225         -2.4            0
      -6.225        -2.25            0
      -6.225         -2.1            0
      -6.225        -1.95            0
      -6.225         -1.8            0
      -6.225        -1.65            0
      -6.225         -1.5            0
      -6.225        -1.35            0
      -6.225         -1.2            0
      -6.225        -1.05            0
      -6.225         -0.9            0
      -6.225        -0.75            0
      -6.225         -0.6            0
      -6.225        -0.45            0
      -6.225         -0.3            0
      -6.225        -0.15            0
      -6.225 -1.78814e-07            0
      -6.225         0.15            0
      -6.225          0.3            0
      -6.225         0.45            0
      -6.225          0.6            0
      -6.225         0.75            0
      -6.225          0.9            0
      -6.225         1.05            0
      -6.225          1.2            0
      -6.225         1.35            0
      -6.225          1.5            0
      -6.225         1.65            0
      -6.225          1.8            0
      -6.225         1.95            0
      -6.225          2.1            0
      -6.225         2.25            0
      -6.225          2.4            0
      -6.225         2.55            0
      -6.225          2.7            0
      -6.225         2.85            0
      -6.225            3            0
      -6.225         3.15            0
      -6.225          3.3            0
      -6.225         3.45            0
      -6.225          3.6            0
      -6.225         3.75            0
      -6.225          3.9            0
      -6.225         4.05            0
      -6.225          4.2            0
      -6.225         4.35            0
      -6.225          4.5            0
      -6.225         4.65            0
      -6.225          4.8            0
      -6.225         4.95            0
      -6.225          5.1            0
      -6.225         5.25            0
      -6.225          5.4            0
      -6.225         5.55            0
      -6.225          5.7            0
      -6.225         5.85            0
      -6.225            6            0
      -6.225         6.15            0
      -6.225          6.3            0
      -6.225         6.45            0
      -6.225          6.6            0
      -6.225         6.75            0
      -6.225          6.9            0
      -6.225         7.05            0
      -6.225          7.2            0
      -6.225         7.35            0

      -6.075         -7.5            0
      -6.075        -7.35            0
      -6.075         -7.2            0
      -6.075        -7.05            0
      -6.075         -6.9            0
      -6.075        -6.75            0
      -6.075         -6.6            0
      -6.075        -6.45            0
      -6.075         -6.3            0
      -6.075        -6.15            0
      -6.075           -6            0
      -6.075        -5.85            0
      -6.075         -5.7            0
      -6.075        -5.55            0
      -6.075         -5.4            0
      -6.075        -5.25            0
      -6.075         -5.1            0
      -6.075        -4.95            0
      -6.075         -4.8            0
      -6.075        -4.65            0
      -6.075         -4.5            0
      -6.075        -4.35            0
      -6.075         -4.2            0
      -6.075        -4.05            0
      -6.075         -3.9            0
      -6.075        -3.75            0
      -6.075         -3.6            0
      -6.075        -3.45            0
      -6.075         -3.3            0
      -6.075        -3.15            0
      -6.075           -3            0
      -6.075        -2.85            0
      -6.075         -2.7            0
      -6.075        -2.55            0
      -6.075         -2.4            0
      -6.075        -2.25            0
      -6.075         -2.1            0
      -6.075        -1.95            0
      -6.075         -1.8            0
      -6.075        -1.65            0
      -6.075         -1.5            0
      -6.075        -1.35            0
      -6.075         -1.2            0
      -6.075        -1.05            0
      -6.075         -0.9            0
      -6.075        -0.75            0
      -6.075         -0.6            0
      -6.075        -0.45            0
      -6.075         -0.3            0
      -6.075        -0.15            0
      -6.075 -1.78814e-07            0
      -6.075         0.15            0
      -6.075          0.3            0
      -6.075         0.45            0
      -6.075          0.6            0
      -6.075         0.75            0
      -6.075          0.9            0
      -6.075         1.05            0
      -6.075          1.2            0
      -6.075         1.35            0
      -6.075          1.5            0
      -6.075         1.65            0
      -6.075          1.8            0
      -6.075         1.95            0
      -6.075          2.1            0
      -6.075         2.25            0
      -6.075          2.4            0
      -6.075         2.55            0
      -6.075          2.7            0
      -6.075         2.85            0
      -6.075            3            0
      -6.075         3.15            0
      -6.075          3.3            0
      -6.075         3.45            0
      -6.075          3.6            0
      -6.075         3.75            0
      -6.075          3.9            0
      -6.075         4.05            0
      -6.075          4.2            0
      -6.075         4.35            0
      -6.075          4.5            0
      -6.075         4.65            0
      -6.075          4.8            0
      -6.075         4.95            0
      -6.075          5.1            0
      -6.075         5.25            0
      -6.075          5.4            0
      -6.075         5.55            0
      -6.075          5.7            0
      -6.075         5.85            0
      -6.075            6            0
      -6.075         6.15            0
      -6.075          6.3            0
      -6.075         6.45            0
      -6.075          6.6            0
      -6.075         6.75            0
      -6.075          6.9            0
      -6.075         7.05            0
      -6.075          7.2            0
      -6.075         7.35            0

      -5.925         -7.5            0
      -5.925        -7.35            0
      -5.925         -7.2            0
      -5.925        -7.05            0
      -5.925         -6.9            0
      -5.925        -6.75            0
      -5.925         -6.6            0
      -5.925        -6.45            0
      -5.925         -6.3            0
      -5.925        -6.15            0
      -5.925           -6            0
      -5.925        -5.85            0
      -5.925         -5.7            0
      -5.925        -5.55            0
      -5.925         -5.4            0
      -5.925        -5.25            0
      -5.925         -5.1            0
      -5.925        -4.95            0
      -5.925         -4.8            0
      -5.925        -4.65            0
      -5.925         -4.5            0
      -5.925        -4.35            0
      -5.925         -4.2            0
      -5.925        -4.05            0
      -5.925         -3.9            0
      -5.925        -3.75            0
      -5.925         -3.6            0
      -5.925        -3.45            0
      -5.925         -3.3            0
      -5.925        -3.15            0
      -5.925           -3            0
      -5.925        -2.85            0
      -5.925         -2.7            0
      -5.925        -2.55            0
      -5.925         -2.4            0
      -5.925        -2.25            0
      -5.925         -2.1            0
      -5.925        -1.95            0
      -5.925         -1.8            0
      -5.925        -1.65            0
      -5.925         -1.5            0
      -5.925        -1.35            0
      -5.925         -1.2            0
      -5.925        -1.05            0
      -5.925         -0.9            0
      -5.925        -0.75            0
      -5.925         -0.6            0
      -5.925        -0.45            0
      -5.925         -0.3            0
      -5.925        -0.15            0
      -5.925 -1.78814e-07            0
      -5.925         0.15            0
      -5.925          0.3            0
      -5.925         0.45            0
      -5.925          0.6            0
      -5.925         0.75            0
      -5.925          0.9            0
      -5.925         1.05            0
      -5.925          1.2            0
      -5.925         1.35            0
      -5.925          1.5            0
      -5.925         1.65            0
      -5.925          1.8            0
      -5.925         1.95            0
      -5.925          2.1            0
      -5.925         2.25            0
      -5.925          2.4            0
      -5.925         2.55            0
      -5.925          2.7            0
      -5.925         2.85            0
      -5.925            3            0
      -5.925         3.15            0
      -5.925          3.3            0
      -5.925         3.45            0
      -5.925          3.6            0
      -5.925         3.75            0
      -5.925          3.9            0
      -5.925         4.05            0
      -5.925          4.2            0
      -5.925         4.35            0
      -5.925          4.5            0
      -5.925         4.65            0
      -5.925          4.8            0
      -5.925         4.95            0
      -5.925          5.1            0
      -5.925         5.25            0
      -5.925          5.4            0
      -5.925         5.55            0
      -5.925          5.7            0
      -5.925         5.85            0
      -5.925            6            0
      -5.925         6.15            0
      -5.925          6.3            0
      -5.925         6.45            0
      -5.925          6.6            0
      -5.925         6.75            0
      -5.925          6.9            0
      -5.925         7.05            0
      -5.925          7.2            0
      -5.925         7.35            0

      -5.775         -7.5            0
      -5.775        -7.35            0
      -5.775         -7.2            0
      -5.775        -7.05            0
      -5.775         -6.9            0
      -5.775        -6.75            0
      -5.775         -6.6            0
      -5.775        -6.45            0
      -5.775         -6.3            0
      -5.775        -6.15            0
      -5.775           -6            0
      -5.775        -5.85            0
      -5.775         -5.7            0
      -5.775        -5.55            0
      -5.775         -5.4            0
      -5.775        -5.25            0
      -5.775         -5.1            0
      -5.775        -4.95            0
      -5.775         -4.8            0
      -5.775        -4.65            0
      -5.775         -4.5            0
      -5.775        -4.35            0
      -5.775         -4.2            0
      -5.775        -4.05            0
      -5.775         -3.9            0
      -5.775        -3.75            0
      -5.775         -3.6            0
      -5.775        -3.45            0
      -5.775         -3.3            0
      -5.775        -3.15            0
      -5.775           -3            0
      -5.775        -2.85            0
      -5.775         -2.7            0
      -5.775        -2.55            0
      -5.775         -2.4            0
      -5.775        -2.25            0
      -5.775         -2.1            0
      -5.775        -1.95            0
      -5.775         -1.8            0
      -5.775        -1.65            0
      -5.775         -1.5            0
      -5.775        -1.35            0
      -5.775         -1.2            0
      -5.775        -1.05            0
      -5.775         -0.9            0
      -5.775        -0.75            0
      -5.775         -0.6            0
      -5.775        -0.45            0
      -5.775         -0.3            0
      -5.775        -0.15            0
      -5.775 -1.78814e-07            0
      -5.775         0.15            0
      -5.775          0.3            0
      -5.775         0.45            0
      -5.775          0.6            0
      -5.775         0.75            0
      -5.775          0.9            0
      -5.775         1.05            0
      -5.775          1.2            0
      -5.775         1.35            0
      -5.775          1.5            0
      -5.775         1.65            0
      -5.775          1.8            0
      -5.775         1.95            0
      -5.775          2.1            0
      -5.775         2.25            0
      -5.775          2.4            0
      -5.775         2.55            0
      -5.775          2.7            0
      -5.775         2.85            0
      -5.775            3            0
      -5.775         3.15            0
      -5.775          3.3            0
      -5.775         3.45            0
      -5.775          3.6            0
      -5.775         3.75            0
      -5.775          3.9            0
      -5.775         4.05            0
      -5.775          4.2            0
      -5.775         4.35            0
      -5.775          4.5            0
      -5.775         4.65            0
      -5.775          4.8            0
      -5.775         4.95            0
      -5.775          5.1            0
      -5.775         5.25            0
      -5.775          5.4            0
      -5.775         5.55            0
      -5.775          5.7            0
      -5.775         5.85            0
      -5.775            6            0
      -5.775         6.15            0
      -5.775          6.3            0
      -5.775         6.45            0
      -5.775          6.6            0
      -5.775         6.75            0
      -5.775          6.9            0
      -5.775         7.05            0
      -5.775          7.2            0
      -5.775         7.35            0

      -5.625         -7.5            0
      -5.625        -7.35            0
      -5.625         -7.2            0
      -5.625        -7.05            0
      -5.625         -6.9            0
      -5.625        -6.75            0
      -5.625         -6.6            0
      -5.625        -6.45            0
      -5.625         -6.3            0
      -5.625        -6.15            0
      -5.625           -6            0
      -5.625        -5.85            0
      -5.625         -5.7            0
      -5.625        -5.55            0
      -5.625         -5.4            0
      -5.625        -5.25            0
      -5.625         -5.1            0
      -5.625        -4.95            0
      -5.625         -4.8            0
      -5.625        -4.65            0
      -5.625         -4.5            0
      -5.625        -4.35            0
      -5.625         -4.2            0
      -5.625        -4.05            0
      -5.625         -3.9            0
      -5.625        -3.75            0
      -5.625         -3.6            0
      -5.625        -3.45            0
      -5.625         -3.3            0
      -5.625        -3.15            0
      -5.625           -3            0
      -5.625        -2.85            0
      -5.625         -2.7            0
      -5.625        -2.55            0
      -5.625         -2.4            0
      -5.625        -2.25            0
      -5.625         -2.1            0
      -5.625        -1.95            0
      -5.625         -1.8            0
      -5.625        -1.65            0
      -5.625         -1.5            0
      -5.625        -1.35            0
      -5.625         -1.2            0
      -5.625        -1.05            0
      -5.625         -0.9            0
      -5.625        -0.75            0
      -5.625         -0.6            0
      -5.625        -0.45            0
      -5.625         -0.3            0
      -5.625        -0.15            0
      -5.625 -1.78814e-07            0
      -5.625         0.15            0
      -5.625          0.3            0
      -5.625         0.45            0
      -5.625          0.6            0
      -5.625         0.75            0
      -5.625          0.9            0
      -5.625         1.05            0
      -5.625          1.2            0
      -5.625         1.35            0
      -5.625          1.5            0
      -5.625         1.65            0
      -5.625          1.8            0
      -5.625         1.95            0
      -5.625          2.1            0
      -5.625         2.25            0
      -5.625          2.4            0
      -5.625         2.55            0
      -5.625          2.7            0
      -5.625         2.85            0
      -5.625            3            0
      -5.625         3.15            0
      -5.625          3.3            0
      -5.625         3.45            0
      -5.625          3.6            0
      -5.625         3.75            0
      -5.625          3.9            0
      -5.625         4.05            0
      -5.625          4.2            0
      -5.625         4.35            0
      -5.625          4.5            0
      -5.625         4.65            0
      -5.625          4.8            0
      -5.625         4.95            0
      -5.625          5.1            0
      -5.625         5.25            0
      -5.625          5.4            0
      -5.625         5.55            0
      -5.625          5.7            0
      -5.625         5.85            0
      -5.625            6            0
      -5.625         6.15            0
      -5.625          6.3            0
      -5.625         6.45            0
      -5.625          6.6            0
      -5.625         6.75            0
      -5.625          6.9            0
      -5.625         7.05            0
      -5.625          7.2            0
      -5.625         7.35            0

      -5.475         -7.5            0
      -5.475        -7.35            0
      -5.475         -7.2            0
      -5.475        -7.05            0
      -5.475         -6.9            0
      -5.475        -6.75            0
      -5.475         -6.6            0
      -5.475        -6.45            0
      -5.475         -6.3            0
      -5.475        -6.15            0
      -5.475           -6            0
      -5.475        -5.85            0
      -5.475         -5.7            0
      -5.475        -5.55            0
      -5.475         -5.4            0
      -5.475        -5.25            0
      -5.475         -5.1            0
      -5.475        -4.95            0
      -5.475         -4.8            0
      -5.475        -4.65            0
      -5.475         -4.5            0
      -5.475        -4.35            0
      -5.475         -4.2            0
      -5.475        -4.05            0
      -5.475         -3.9            0
      -5.475        -3.75            0
      -5.475         -3.6            0
      -5.475        -3.45            0
      -5.475         -3.3            0
      -5.475        -3.15            0
      -5.475           -3            0
      -5.475        -2.85            0
      -5.475         -2.7            0
      -5.475        -2.55            0
      -5.475         -2.4            0
      -5.475        -2.25            0
      -5.475         -2.1            0
      -5.475        -1.95            0
      -5.475         -1.8            0
      -5.475        -1.65            0
      -5.475         -1.5            0
      -5.475        -1.35            0
      -5.475         -1.2            0
      -5.475        -1.05            0
      -5.475         -0.9            0
      -5.475        -0.75            0
      -5.475         -0.6            0
      -5.475        -0.45            0
      -5.475         -0.3            0
      -5.475        -0.15            0
      -5.475 -1.78814e-07            0
      -5.475         0.15            0
      -5.475          0.3            0
      -5.475         0.45            0
      -5.475          0.6            0
      -5.475         0.75            0
      -5.475          0.9            0
      -5.475         1.05            0
      -5.475          1.2            0
      -5.475         1.35            0
      -5.475          1.5            0
      -5.475         1.65            0
      -5.475          1.8            0
      -5.475         1.95            0
      -5.475          2.1            0
      -5.475         2.25            0
      -5.475          2.4            0
      -5.475         2.55            0
      -5.475          2.7            0
      -5.475         2.85            0
      -5.475            3            0
      -5.475         3.15            0
      -5.475          3.3            0
      -5.475         3.45            0
      -5.475          3.6            0
      -5.475         3.75            0
      -5.475          3.9            0
      -5.475         4.05            0
      -5.475          4.2            0
      -5.475         4.35            0
      -5.475          4.5            0
      -5.475         4.65            0
      -5.475          4.8            0
      -5.475         4.95            0
      -5.475          5.1            0
      -5.475         5.25            0
      -5.475          5.4            0
      -5.475         5.55            0
      -5.475          5.7            0
      -5.475         5.85            0
      -5.475            6            0
      -5.475         6.15            0
      -5.475          6.3            0
      -5.475         6.45            0
      -5.475          6.6            0
      -5.475         6.75            0
      -5.475          6.9            0
      -5.475         7.05            0
      -5.475          7.2            0
      -5.475         7.35            0

      -5.325         -7.5            0
      -5.325        -7.35            0
      -5.325         -7.2            0
      -5.325        -7.05            0
      -5.325         -6.9            0
      -5.325        -6.75            0
      -5.325         -6.6            0
      -5.325        -6.45            0
      -5.325         -6.3            0
      -5.325        -6.15            0
      -5.325           -6            0
      -5.325        -5.85            0
      -5.325         -5.7            0
      -5.325        -5.55            0
      -5.325         -5.4            0
      -5.325        -5.25            0
      -5.325         -5.1            0
      -5.325        -4.95            0
      -5.325         -4.8            0
      -5.325        -4.65            0
      -5.325         -4.5            0
      -5.325        -4.35            0
      -5.325         -4.2            0
      -5.325        -4.05            0
      -5.325         -3.9            0
      -5.325        -3.75            0
      -5.325         -3.6            0
      -5.325        -3.45            0
      -5.325         -3.3            0
      -5.325        -3.15            0
      -5.325           -3            0
      -5.325        -2.85            0
      -5.325         -2.7            0
      -5.325        -2.55            0
      -5.325         -2.4            0
      -5.325        -2.25            0
      -5.325         -2.1            0
      -5.325        -1.95            0
      -5.325         -1.8            0
      -5.325        -1.65            0
      -5.325         -1.5            0
      -5.325        -1.35            0
      -5.325         -1.2            0
      -5.325        -1.05            0
      -5.325         -0.9            0
      -5.325        -0.75            0
      -5.325         -0.6            0
      -5.325        -0.45            0
      -5.325         -0.3            0
      -5.325        -0.15            0
      -5.325 -1.78814e-07            0
      -5.325         0.15            0
      -5.325          0.3            0
      -5.325         0.45            0
      -5.325          0.6            0
      -5.325         0.75            0
      -5.325          0.9            0
      -5.325         1.05            0
      -5.325          1.2            0
      -5.325         1.35            0
      -5.325          1.5            0
      -5.325         1.65            0
      -5.325          1.8            0
      -5.325         1.95            0
      -5.325          2.1            0
      -5.325         2.25            0
      -5.325          2.4            0
      -5.325         2.55            0
      -5.325          2.7            0
      -5.325         2.85            0
      -5.325            3            0
      -5.325         3.15            0
      -5.325          3.3            0
      -5.325         3.45            0
      -5.325          3.6            0
      -5.325         3.75            0
      -5.325          3.9            0
      -5.325         4.05            0
      -5.325          4.2            0
      -5.325         4.35            0
      -5.325          4.5            0
      -5.325         4.65            0
      -5.325          4.8            0
      -5.325         4.95            0
      -5.325          5.1            0
      -5.325         5.25            0
      -5.325          5.4            0
      -5.325         5.55            0
      -5.325          5.7            0
      -5.325         5.85            0
      -5.325            6            0
      -5.325         6.15            0
      -5.325          6.3            0
      -5.325         6.45            0
      -5.325          6.6            0
      -5.325         6.75            0
      -5.325          6.9            0
      -5.325         7.05            0
      -5.325          7.2            0
      -5.325         7.35            0

      -5.175         -7.5            0
      -5.175        -7.35            0
      -5.175         -7.2            0
      -5.175        -7.05            0
      -5.175         -6.9            0
      -5.175        -6.75            0
      -5.175         -6.6            0
      -5.175        -6.45            0
      -5.175         -6.3            0
      -5.175        -6.15            0
      -5.175           -6            0
      -5.175        -5.85            0
      -5.175         -5.7            0
      -5.175        -5.55            0
      -5.175         -5.4            0
      -5.175        -5.25            0
      -5.175         -5.1            0
      -5.175        -4.95            0
      -5.175         -4.8            0
      -5.175        -4.65            0
      -5.175         -4.5            0
      -5.175        -4.35            0
      -5.175         -4.2            0
      -5.175        -4.05            0
      -5.175         -3.9            0
      -5.175        -3.75            0
      -5.175         -3.6            0
      -5.175        -3.45            0
      -5.175         -3.3            0
      -5.175        -3.15            0
      -5.175           -3            0
      -5.175        -2.85            0
      -5.175         -2.7            0
      -5.175        -2.55            0
      -5.175         -2.4            0
      -5.175        -2.25            0
      -5.175         -2.1            0
      -5.175        -1.95            0
      -5.175         -1.8            0
      -5.175        -1.65            0
      -5.175         -1.5            0
      -5.175        -1.35            0
      -5.175         -1.2            0
      -5.175        -1.05            0
      -5.175         -0.9            0
      -5.175        -0.75            0
      -5.175         -0.6            0
      -5.175        -0.45            0
      -5.175         -0.3            0
      -5.175        -0.15            0
      -5.175 -1.78814e-07            0
      -5.175         0.15            0
      -5.175          0.3            0
      -5.175         0.45            0
      -5.175          0.6            0
      -5.175         0.75            0
      -5.175          0.9            0
      -5.175         1.05            0
      -5.175          1.2            0
      -5.175         1.35            0
      -5.175          1.5            0
      -5.175         1.65            0
      -5.175          1.8            0
      -5.175         1.95            0
      -5.175          2.1            0
      -5.175         2.25            0
      -5.175          2.4            0
      -5.175         2.55            0
      -5.175          2.7            0
      -5.175         2.85            0
      -5.175            3            0
      -5.175         3.15            0
      -5.175          3.3            0
      -5.175         3.45            0
      -5.175          3.6            0
      -5.175         3.75            0
      -5.175          3.9            0
      -5.175         4.05            0
      -5.175          4.2            0
      -5.175         4.35            0
      -5.175          4.5            0
      -5.175         4.65            0
      -5.175          4.8            0
      -5.175         4.95            0
      -5.175          5.1            0
      -5.175         5.25            0
      -5.175          5.4            0
      -5.175         5.55            0
      -5.175          5.7            0
      -5.175         5.85            0
      -5.175            6            0
      -5.175         6.15            0
      -5.175          6.3            0
      -5.175         6.45            0
      -5.175          6.6            0
      -5.175         6.75            0
      -5.175          6.9            0
      -5.175         7.05            0
      -5.175          7.2            0
      -5.175         7.35            0

      -5.025         -7.5            0
      -5.025        -7.35            0
      -5.025         -7.2            0
      -5.025        -7.05            0
      -5.025         -6.9            0
      -5.025        -6.75            0
      -5.025         -6.6            0
      -5.025        -6.45            0
      -5.025         -6.3            0
      -5.025        -6.15            0
      -5.025           -6            0
      -5.025        -5.85            0
      -5.025         -5.7            0
      -5.025        -5.55            0
      -5.025         -5.4            0
      -5.025        -5.25            0
      -5.025         -5.1            0
      -5.025        -4.95            0
      -5.025         -4.8            0
      -5.025        -4.65            0
      -5.025         -4.5            0
      -5.025        -4.35            0
      -5.025         -4.2            0
      -5.025        -4.05            0
      -5.025         -3.9            0
      -5.025        -3.75            0
      -5.025         -3.6            0
      -5.025        -3.45            0
      -5.025         -3.3            0
      -5.025        -3.15            0
      -5.025           -3            0
      -5.025        -2.85            0
      -5.025         -2.7            0
      -5.025        -2.55            0
      -5.025         -2.4            0
      -5.025        -2.25            0
      -5.025         -2.1            0
      -5.025        -1.95            0
      -5.025         -1.8            0
      -5.025        -1.65            0
      -5.025         -1.5            0
      -5.025        -1.35            0
      -5.025         -1.2            0
      -5.025        -1.05            0
      -5.025         -0.9            0
      -5.025        -0.75            0
      -5.025         -0.6            0
      -5.025        -0.45            0
      -5.025         -0.3            0
      -5.025        -0.15            0
      -5.025 -1.78814e-07            0
      -5.025         0.15            0
      -5.025          0.3            0
      -5.025         0.45            0
      -5.025          0.6            0
      -5.025         0.75            0
      -5.025          0.9            0
      -5.025         1.05            0
      -5.025          1.2            0
      -5.025         1.35            0
      -5.025          1.5            0
      -5.025         1.65            0
      -5.025          1.8            0
      -5.025         1.95            0
      -5.025          2.1            0
      -5.025         2.25            0
      -5.025          2.4            0
      -5.025         2.55            0
      -5.025          2.7            0
      -5.025         2.85            0
      -5.025            3            0
      -5.025         3.15            0
      -5.025          3.3            0
      -5.025         3.45            0
      -5.025          3.6            0
      -5.025         3.75            0
      -5.025          3.9            0
      -5.025         4.05            0
      -5.025          4.2            0
      -5.025         4.35            0
      -5.025          4.5            0
      -5.025         4.65            0
      -5.025          4.8            0
      -5.025         4.95            0
      -5.025          5.1            0
      -5.025         5.25            0
      -5.025          5.4            0
      -5.025         5.55            0
      -5.025          5.7            0
      -5.025         5.85            0
      -5.025            6            0
      -5.025         6.15            0
      -5.025          6.3            0
      -5.025         6.45            0
      -5.025          6.6            0
      -5.025         6.75            0
      -5.025          6.9            0
      -5.025         7.05            0
      -5.025          7.2            0
      -5.025         7.35            0

      -4.875         -7.5            0
      -4.875        -7.35            0
      -4.875         -7.2            0
      -4.875        -7.05            0
      -4.875         -6.9            0
      -4.875        -6.75            0
      -4.875         -6.6            0
      -4.875        -6.45            0
      -4.875         -6.3            0
      -4.875        -6.15            0
      -4.875           -6            0
      -4.875        -5.85            0
      -4.875         -5.7            0
      -4.875        -5.55            0
      -4.875         -5.4            0
      -4.875        -5.25            0
      -4.875         -5.1            0
      -4.875        -4.95            0
      -4.875         -4.8            0
      -4.875        -4.65            0
      -4.875         -4.5            0
      -4.875        -4.35            0
      -4.875         -4.2            0
      -4.875        -4.05            0
      -4.875         -3.9            0
      -4.875        -3.75            0
      -4.875         -3.6            0
      -4.875        -3.45            0
      -4.875         -3.3            0
      -4.875        -3.15            0
      -4.875           -3            0
      -4.875        -2.85            0
      -4.875         -2.7            0
      -4.875        -2.55            0
      -4.875         -2.4            0
      -4.875        -2.25            0
      -4.875         -2.1            0
      -4.875        -1.95            0
      -4.875         -1.8            0
      -4.875        -1.65            0
      -4.875         -1.5            0
      -4.875        -1.35            0
      -4.875         -1.2            0
      -4.875        -1.05            0
      -4.875         -0.9            0
      -4.875        -0.75            0
      -4.875         -0.6            0
      -4.875        -0.45            0
      -4.875         -0.3            0
      -4.875        -0.15            0
      -4.875 -1.78814e-07            0
      -4.875         0.15            0
      -4.875          0.3            0
      -4.875         0.45            0
      -4.875          0.6            0
      -4.875         0.75            0
      -4.875          0.9            0
      -4.875         1.05            0
      -4.875          1.2            0
      -4.875         1.35            0
      -4.875          1.5            0
      -4.875         1.65            0
      -4.875          1.8            0
      -4.875         1.95            0
      -4.875          2.1            0
      -4.875         2.25            0
      -4.875          2.4            0
      -4.875         2.55            0
      -4.875          2.7            0
      -4.875         2.85            0
      -4.875            3            0
      -4.875         3.15            0
      -4.875          3.3            0
      -4.875         3.45            0
      -4.875          3.6            0
      -4.875         3.75            0
      -4.875          3.9            0
      -4.875         4.05            0
      -4.875          4.2            0
      -4.875         4.35            0
      -4.875          4.5            0
      -4.875         4.65            0
      -4.875          4.8            0
      -4.875         4.95            0
      -4.875          5.1            0
      -4.875         5.25            0
      -4.875          5.4            0
      -4.875         5.55            0
      -4.875          5.7            0
      -4.875         5.85            0
      -4.875            6            0
      -4.875         6.15            0
      -4.875          6.3            0
      -4.875         6.45            0
      -4.875          6.6            0
      -4.875         6.75            0
      -4.875          6.9            0
      -4.875         7.05            0
      -4.875          7.2            0
      -4.875         7.35            0

      -4.725         -7.5            0
      -4.725        -7.35            0
      -4.725         -7.2            0
      -4.725        -7.05            0
      -4.725         -6.9            0
      -4.725        -6.75            0
      -4.725         -6.6            0
      -4.725        -6.45            0
      -4.725         -6.3            0
      -4.725        -6.15            0
      -4.725           -6            0
      -4.725        -5.85            0
      -4.725         -5.7            0
      -4.725        -5.55            0
      -4.725         -5.4            0
      -4.725        -5.25            0
      -4.725         -5.1            0
      -4.725        -4.95            0
      -4.725         -4.8            0
      -4.725        -4.65            0
      -4.725         -4.5            0
      -4.725        -4.35            0
      -4.725         -4.2            0
      -4.725        -4.05            0
      -4.725         -3.9            0
      -4.725        -3.75            0
      -4.725         -3.6            0
      -4.725        -3.45            0
      -4.725         -3.3            0
      -4.725        -3.15            0
      -4.725           -3            0
      -4.725        -2.85            0
      -4.725         -2.7            0
      -4.725        -2.55            0
      -4.725         -2.4            0
      -4.725        -2.25            0
      -4.725         -2.1            0
      -4.725        -1.95            0
      -4.725         -1.8            0
      -4.725        -1.65            0
      -4.725         -1.5            0
      -4.725        -1.35            0
      -4.725         -1.2            0
      -4.725        -1.05            0
      -4.725         -0.9            0
      -4.725        -0.75            0
      -4.725         -0.6            0
      -4.725        -0.45            0
      -4.725         -0.3            0
      -4.725        -0.15            0
      -4.725 -1.78814e-07            0
      -4.725         0.15            0
      -4.725          0.3            0
      -4.725         0.45            0
      -4.725          0.6            0
      -4.725         0.75            0
      -4.725          0.9            0
      -4.725         1.05            0
      -4.725          1.2            0
      -4.725         1.35            0
      -4.725          1.5            0
      -4.725         1.65            0
      -4.725          1.8            0
      -4.725         1.95            0
      -4.725          2.1            0
      -4.725         2.25            0
      -4.725          2.4            0
      -4.725         2.55            0
      -4.725          2.7            0
      -4.725         2.85            0
      -4.725            3            0
      -4.725         3.15            0
      -4.725          3.3            0
      -4.725         3.45            0
      -4.725          3.6            0
      -4.725         3.75            0
      -4.725          3.9            0
      -4.725         4.05            0
      -4.725          4.2            0
      -4.725         4.35            0
      -4.725          4.5            0
      -4.725         4.65            0
      -4.725          4.8            0
      -4.725         4.95            0
      -4.725          5.1            0
      -4.725         5.25            0
      -4.725          5.4            0
      -4.725         5.55            0
      -4.725          5.7            0
      -4.725         5.85            0
      -4.725            6            0
      -4.725         6.15            0
      -4.725          6.3            0
      -4.725         6.45            0
      -4.725          6.6            0
      -4.725         6.75            0
      -4.725          6.9            0
      -4.725         7.05            0
      -4.725          7.2            0
      -4.725         7.35            0

      -4.575         -7.5            0
      -4.575        -7.35            0
      -4.575         -7.2            0
      -4.575        -7.05            0
      -4.575         -6.9            0
      -4.575        -6.75            0
      -4.575         -6.6            0
      -4.575        -6.45            0
      -4.575         -6.3            0
      -4.575        -6.15            0
      -4.575           -6            0
      -4.575        -5.85            0
      -4.575         -5.7            0
      -4.575        -5.55            0
      -4.575         -5.4    0.0623873
      -4.575        -5.25    0.0623873
      -4.575         -5.1      0.14557
      -4.575        -4.95     0.436711
      -4.575         -4.8     0.998196
      -4.575        -4.65      1.64286
      -4.575         -4.5      2.99459
      -4.575        -4.35      4.32552
      -4.575         -4.2      4.69984
      -4.575        -4.05      5.49008
      -4.575         -3.9      6.92499
      -4.575        -3.75      7.19533
      -4.575         -3.6      7.69443
      -4.575        -3.45      7.90239
      -4.575         -3.3      7.48647
      -4.575        -3.15      7.94398
      -4.575           -3      6.21793
      -4.575        -2.85      5.63565
      -4.575         -2.7      5.15735
      -4.575        -2.55      3.53528
      -4.575         -2.4      3.74324
      -4.575        -2.25      3.57687
      -4.575         -2.1      3.47289
      -4.575        -1.95      4.01358
      -4.575         -1.8      4.53348
      -4.575        -1.65      4.36711
      -4.575         -1.5      4.32552
      -4.575        -1.35      4.99098
      -4.575         -1.2       4.3879
      -4.575        -1.05      3.86801
      -4.575         -0.9      2.72424
      -4.575        -0.75      2.76584
      -4.575         -0.6      2.66186
      -4.575        -0.45      1.78844
      -4.575         -0.3      1.08138
      -4.575        -0.15     0.519894
      -4.575 -1.78814e-07     0.852626
      -4.575         0.15     0.977401
      -4.575          0.3      2.16276
      -4.575         0.45      2.01719
      -4.575          0.6      2.82822
      -4.575         0.75      2.82822
      -4.575          0.9      3.24414
      -4.575         1.05      3.63926
      -4.575          1.2      3.72244
      -4.575         1.35      3.03618
      -4.575          1.5      3.30653
      -4.575         1.65      2.72424
      -4.575          1.8      2.37072
      -4.575         1.95      1.70525
      -4.575          2.1      1.51809
      -4.575         2.25      1.41411
      -4.575          2.4       1.4765
      -4.575         2.55      2.07958
      -4.575          2.7      4.01358
      -4.575         2.85      3.97199
      -4.575            3      5.28212
      -4.575         3.15      5.15735
      -4.575          3.3        4.887
      -4.575         3.45      5.94759
      -4.575          3.6      5.32371
      -4.575         3.75      5.17814
      -4.575          3.9      4.45029
      -4.575         4.05      3.38971
      -4.575          4.2      2.74504
      -4.575         4.35      2.22515
      -4.575          4.5      2.01719
      -4.575         4.65     0.894218
      -4.575          4.8     0.478302
      -4.575         4.95     0.207958
      -4.575          5.1     0.083183
      -4.575         5.25            0
      -4.575          5.4            0
      -4.575         5.55            0
      -4.575          5.7            0
      -4.575         5.85            0
      -4.575            6            0
      -4.575         6.15            0
      -4.575          6.3            0
      -4.575         6.45            0
      -4.575          6.6            0
      -4.575         6.75            0
      -4.575          6.9            0
      -4.575         7.05            0
      -4.575          7.2            0
      -4.575         7.35            0

      -4.425         -7.5            0
      -4.425        -7.35            0
      -4.425         -7.2            0
      -4.425        -7.05            0
      -4.425         -6.9            0
      -4.425        -6.75            0
      -4.425         -6.6            0
      -4.425        -6.45            0
      -4.425         -6.3            0
      -4.425        -6.15            0
      -4.425           -6            0
      -4.425        -5.85            0
      -4.425         -5.7            0
      -4.425        -5.55    0.0215007
      -4.425         -5.4     0.107503
      -4.425        -5.25     0.172006
      -4.425         -5.1     0.881529
      -4.425        -4.95      2.12857
      -4.425         -4.8      4.40764
      -4.425        -4.65      8.85829
      -4.425         -4.5      12.5349
      -4.425        -4.35       15.674
      -4.425         -4.2      18.2756
      -4.425        -4.05      21.2857
      -4.425         -3.9      27.3919
      -4.425        -3.75      30.9395
      -4.425         -3.6        32.38
      -4.425        -3.45        31.09
      -4.425         -3.3      30.9825
      -4.425        -3.15      29.6925
      -4.425           -3      28.2089
      -4.425        -2.85      25.1773
      -4.425         -2.7      20.5332
      -4.425        -2.55      16.0395
      -4.425         -2.4       14.427
      -4.425        -2.25      15.7385
      -4.425         -2.1      16.2545
      -4.425        -1.95      19.2216
      -4.425         -1.8      18.5551
      -4.425        -1.65      21.8232
      -4.425         -1.5      19.3721
      -4.425        -1.35      19.6086
      -4.425         -1.2      20.2107
      -4.425        -1.05      16.7705
      -4.425         -0.9      14.0185
      -4.425        -0.75      12.3414
      -4.425         -0.6      11.7824
      -4.425        -0.45      8.94429
      -4.425         -0.3      4.32164
      -4.425        -0.15       3.0316
      -4.425 -1.78814e-07      2.85959
      -4.425         0.15      4.57965
      -4.425          0.3      8.17026
      -4.425         0.45      8.66478
      -4.425          0.6      9.50331
      -4.425         0.75      12.4274
      -4.425          0.9      13.6529
      -4.425         1.05      13.8894
      -4.425          1.2       14.943
      -4.425         1.35      14.2335
      -4.425          1.5      13.8034
      -4.425         1.65      12.8144
      -4.425          1.8      9.91182
      -4.425         1.95      7.95526
      -4.425          2.1      6.34271
      -4.425         2.25      5.95569
      -4.425          2.4      8.01976
      -4.425         2.55      10.4923
      -4.425          2.7      14.1045
      -4.425         2.85      17.4156
      -4.425            3      19.9096
      -4.425         3.15      22.0382
      -4.425          3.3      23.3713
      -4.425         3.45      24.1238
      -4.425          3.6      25.2848
      -4.425         3.75      22.2102
      -4.425          3.9      18.1681
      -4.425         4.05       14.384
      -4.425          4.2      11.5244
      -4.425         4.35       9.3098
      -4.425          4.5      7.03073
      -4.425         4.65      4.27864
      -4.425          4.8      1.76306
      -4.425         4.95     0.967531
      -4.425          5.1     0.258008
      -4.425         5.25    0.0215007
      -4.425          5.4            0
      -4.425         5.55            0
      -4.425          5.7            0
      -4.425         5.85            0
      -4.425            6            0
      -4.425         6.15            0
      -4.425          6.3            0
      -4.425         6.45            0
      -4.425          6.6            0
      -4.425         6.75            0
      -4.425          6.9            0
      -4.425         7.05            0
      -4.425          7.2            0
      -4.425         7.35            0

      -4.275         -7.5            0
      -4.275        -7.35            0
      -4.275         -7.2            0
      -4.275        -7.05            0
      -4.275         -6.9            0
      -4.275        -6.75            0
      -4.275         -6.6            0
      -4.275        -6.45            0
      -4.275         -6.3            0
      -4.275        -6.15            0
      -4.275           -6            0
      -4.275        -5.85            0
      -4.275         -5.7            0
      -4.275        -5.55    0.0222551
      -4.275         -5.4     0.333827
      -4.275        -5.25     0.623144
      -4.275         -5.1      1.75816
      -4.275        -4.95      3.71661
      -4.275         -4.8      8.27891
      -4.275        -4.65      16.9362
      -4.275         -4.5       24.681
      -4.275        -4.35      31.4688
      -4.275         -4.2      34.0504
      -4.275        -4.05      42.9079
      -4.275         -3.9      51.3204
      -4.275        -3.75      55.9272
      -4.275         -3.6      60.8678
      -4.275        -3.45      59.7551
      -4.275         -3.3      57.5295
      -4.275        -3.15      56.7729
      -4.275           -3      53.2788
      -4.275        -2.85      43.9762
      -4.275         -2.7      37.0103
      -4.275        -2.55      30.4228
      -4.275         -2.4      26.0163
      -4.275        -2.25      28.5088
      -4.275         -2.1      30.6676
      -4.275        -1.95      34.8516
      -4.275         -1.8      38.7685
      -4.275        -1.65      41.3278
      -4.275         -1.5      41.0385
      -4.275        -1.35      41.3501
      -4.275         -1.2      40.6156
      -4.275        -1.05      32.8931
      -4.275         -0.9      29.7774
      -4.275        -0.75      26.3723
      -4.275         -0.6      24.4807
      -4.275        -0.45      18.8279
      -4.275         -0.3      8.85755
      -4.275        -0.15      4.51779
      -4.275 -1.78814e-07      5.51928
      -4.275         0.15      8.14538
      -4.275          0.3      16.0014
      -4.275         0.45      17.7819
      -4.275          0.6      17.2477
      -4.275         0.75      22.1661
      -4.275          0.9      25.7937
      -4.275         1.05      28.8872
      -4.275          1.2      29.2655
      -4.275         1.35      27.6186
      -4.275          1.5        27.04
      -4.275         1.65      23.8798
      -4.275          1.8      19.5623
      -4.275         1.95      15.0222
      -4.275          2.1      13.1083
      -4.275         2.25      11.3056
      -4.275          2.4      14.6216
      -4.275         2.55      21.0089
      -4.275          2.7      27.6854
      -4.275         2.85       33.583
      -4.275            3      37.5444
      -4.275         3.15      40.1483
      -4.275          3.3      44.5993
      -4.275         3.45      44.1987
      -4.275          3.6      44.7106
      -4.275         3.75      40.9495
      -4.275          3.9      32.4257
      -4.275         4.05      26.0163
      -4.275          4.2       20.675
      -4.275         4.35      18.3605
      -4.275          4.5      12.4406
      -4.275         4.65      6.72105
      -4.275          4.8      2.75964
      -4.275         4.95      1.15727
      -4.275          5.1     0.445103
      -4.275         5.25     0.200296
      -4.275          5.4    0.0222551
      -4.275         5.55            0
      -4.275          5.7            0
      -4.275         5.85            0
      -4.275            6            0
      -4.275         6.15            0
      -4.275          6.3            0
      -4.275         6.45            0
      -4.275          6.6            0
      -4.275         6.75            0
      -4.275          6.9            0
      -4.275         7.05            0
      -4.275          7.2            0
      -4.275         7.35            0

      -4.125         -7.5            0
      -4.125        -7.35            0
      -4.125         -7.2            0
      -4.125        -7.05            0
      -4.125         -6.9            0
      -4.125        -6.75            0
      -4.125         -6.6            0
      -4.125        -6.45            0
      -4.125         -6.3            0
      -4.125        -6.15            0
      -4.125           -6            0
      -4.125        -5.85            0
      -4.125         -5.7            0
      -4.125        -5.55    0.0691932
      -4.125         -5.4     0.115322
      -4.125        -5.25     0.761125
      -4.125         -5.1      2.35257
      -4.125        -4.95      6.71174
      -4.125         -4.8      13.1236
      -4.125        -4.65      24.9095
      -4.125         -4.5      37.4566
      -4.125        -4.35      48.8042
      -4.125         -4.2      56.7845
      -4.125        -4.05      64.0729
      -4.125         -3.9      80.1949
      -4.125        -3.75      89.2592
      -4.125         -3.6      92.0269
      -4.125        -3.45      92.9956
      -4.125         -3.3      91.1043
      -4.125        -3.15      86.6298
      -4.125           -3      75.9972
      -4.125        -2.85      68.6627
      -4.125         -2.7      56.5308
      -4.125        -2.55      45.8981
      -4.125         -2.4      42.8075
      -4.125        -2.25      44.0068
      -4.125         -2.1      49.9344
      -4.125        -1.95      58.3068
      -4.125         -1.8      63.1503
      -4.125        -1.65       66.264
      -4.125         -1.5      64.5111
      -4.125        -1.35       64.834
      -4.125         -1.2      62.8043
      -4.125        -1.05      56.2079
      -4.125         -0.9      48.4583
      -4.125        -0.75       43.361
      -4.125         -0.6      39.6938
      -4.125        -0.45      29.3379
      -4.125         -0.3      16.2143
      -4.125        -0.15      7.81883
      -4.125 -1.78814e-07      8.62608
      -4.125         0.15      14.5075
      -4.125          0.3        24.01
      -4.125         0.45      27.1237
      -4.125          0.6      28.2769
      -4.125         0.75      35.3577
      -4.125          0.9      41.1238
      -4.125         1.05      45.9212
      -4.125          1.2       46.567
      -4.125         1.35       41.193
      -4.125          1.5      42.5769
      -4.125         1.65      37.3412
      -4.125          1.8      30.6064
      -4.125         1.95      26.4549
      -4.125          2.1      22.6262
      -4.125         2.25      19.1204
      -4.125          2.4      24.7712
      -4.125         2.55      32.1287
      -4.125          2.7      42.5999
      -4.125         2.85      52.6099
      -4.125            3       59.114
      -4.125         3.15      65.5029
      -4.125          3.3       68.063
      -4.125         3.45      68.4551
      -4.125          3.6      68.2245
      -4.125         3.75        59.46
      -4.125          3.9       50.142
      -4.125         4.05      40.1551
      -4.125          4.2      32.9359
      -4.125         4.35      28.2539
      -4.125          4.5      18.8436
      -4.125         4.65      9.75624
      -4.125          4.8      4.63594
      -4.125         4.95      1.72983
      -4.125          5.1      0.57661
      -4.125         5.25     0.184515
      -4.125          5.4    0.0461288
      -4.125         5.55            0
      -4.125          5.7            0
      -4.125         5.85            0
      -4.125            6            0
      -4.125         6.15            0
      -4.125          6.3            0
      -4.125         6.45            0
      -4.125          6.6            0
      -4.125         6.75            0
      -4.125          6.9            0
      -4.125         7.05            0
      -4.125          7.2            0
      -4.125         7.35            0

      -3.975         -7.5            0
      -3.975        -7.35            0
      -3.975         -7.2            0
      -3.975        -7.05            0
      -3.975         -6.9            0
      -3.975        -6.75            0
      -3.975         -6.6            0
      -3.975        -6.45            0
      -3.975         -6.3            0
      -3.975        -6.15            0
      -3.975           -6            0
      -3.975        -5.85            0
      -3.975         -5.7    0.0239347
      -3.975        -5.55    0.0239347
      -3.975         -5.4     0.311152
      -3.975        -5.25      1.36428
      -3.975         -5.1      3.82956
      -3.975        -4.95      8.87979
      -3.975         -4.8      18.3579
      -3.975        -4.65      33.3411
      -3.975         -4.5      53.4223
      -3.975        -4.35      66.6104
      -3.975         -4.2       75.538
      -3.975        -4.05      94.0396
      -3.975         -3.9      116.227
      -3.975        -3.75      128.266
      -3.975         -3.6      130.085
      -3.975        -3.45      131.856
      -3.975         -3.3      124.485
      -3.975        -3.15      116.849
      -3.975           -3      111.105
      -3.975        -2.85      95.3081
      -3.975         -2.7       78.482
      -3.975        -2.55      63.4031
      -3.975         -2.4      60.4352
      -3.975        -2.25      61.1772
      -3.975         -2.1      73.3121
      -3.975        -1.95      81.3781
      -3.975         -1.8      87.5533
      -3.975        -1.65      92.7471
      -3.975         -1.5      95.3321
      -3.975        -1.35      99.0419
      -3.975         -1.2      93.2258
      -3.975        -1.05      85.0401
      -3.975         -0.9      70.2963
      -3.975        -0.75      62.4218
      -3.975         -0.6      61.7277
      -3.975        -0.45      50.1193
      -3.975         -0.3      24.0305
      -3.975        -0.15      12.4221
      -3.975 -1.78814e-07      10.6988
      -3.975         0.15      21.7806
      -3.975          0.3      36.7877
      -3.975         0.45      39.7795
      -3.975          0.6      40.1146
      -3.975         0.75      51.9144
      -3.975          0.9      61.4883
      -3.975         1.05      67.1369
      -3.975          1.2       67.113
      -3.975         1.35       64.552
      -3.975          1.5        60.89
      -3.975         1.65      56.5578
      -3.975          1.8      47.1275
      -3.975         1.95      38.7743
      -3.975          2.1      34.1309
      -3.975         2.25      30.3971
      -3.975          2.4      37.6015
      -3.975         2.55      48.8029
      -3.975          2.7       60.507
      -3.975         2.85       71.158
      -3.975            3      84.0827
      -3.975         3.15      88.3671
      -3.975          3.3      91.4307
      -3.975         3.45       96.098
      -3.975          3.6      93.3455
      -3.975         3.75      84.2263
      -3.975          3.9      71.4691
      -3.975         4.05      55.6961
      -3.975          4.2      48.8269
      -3.975         4.35      39.8992
      -3.975          4.5      27.0223
      -3.975         4.65      16.1559
      -3.975          4.8      7.01288
      -3.975         4.95      2.60889
      -3.975          5.1      0.90952
      -3.975         5.25     0.239347
      -3.975          5.4    0.0478695
      -3.975         5.55            0
      -3.975          5.7            0
      -3.975         5.85            0
      -3.975            6            0
      -3.975         6.15            0
      -3.975          6.3            0
      -3.975         6.45            0
      -3.975          6.6            0
      -3.975         6.75            0
      -3.975          6.9            0
      -3.975         7.05            0
      -3.975          7.2            0
      -3.975         7.35            0

      -3.825         -7.5            0
      -3.825        -7.35            0
      -3.825         -7.2            0
      -3.825        -7.05            0
      -3.825         -6.9            0
      -3.825        -6.75            0
      -3.825         -6.6            0
      -3.825        -6.45            0
      -3.825         -6.3            0
      -3.825        -6.15            0
      -3.825           -6            0
      -3.825        -5.85            0
      -3.825         -5.7            0
      -3.825        -5.55    0.0248734
      -3.825         -5.4     0.323354
      -3.825        -5.25      1.34316
      -3.825         -5.1      4.50208
      -3.825        -4.95      11.0686
      -3.825         -4.8      24.1769
      -3.825        -4.65      45.9162
      -3.825         -4.5      71.1627
      -3.825        -4.35      87.2557
      -3.825         -4.2      99.8417
      -3.825        -4.05      122.054
      -3.825         -3.9      151.553
      -3.825        -3.75      166.627
      -3.825         -3.6      171.825
      -3.825        -3.45      172.596
      -3.825         -3.3      168.368
      -3.825        -3.15        157.1
      -3.825           -3      140.634
      -3.825        -2.85      127.849
      -3.825         -2.7      102.428
      -3.825        -2.55      87.5294
      -3.825         -2.4      80.4156
      -3.825        -2.25        85.44
      -3.825         -2.1      102.155
      -3.825        -1.95      116.631
      -3.825         -1.8      124.989
      -3.825        -1.65      129.665
      -3.825         -1.5      130.933
      -3.825        -1.35       139.44
      -3.825         -1.2      130.436
      -3.825        -1.05      121.879
      -3.825         -0.9      106.483
      -3.825        -0.75      89.0466
      -3.825         -0.6      87.3304
      -3.825        -0.45      69.0733
      -3.825         -0.3      35.9918
      -3.825        -0.15      16.1179
      -3.825 -1.78814e-07      15.0235
      -3.825         0.15      28.8531
      -3.825          0.3      45.3441
      -3.825         0.45      55.8407
      -3.825          0.6       55.592
      -3.825         0.75        72.68
      -3.825          0.9       83.276
      -3.825         1.05      93.5238
      -3.825          1.2        94.27
      -3.825         1.35      84.9674
      -3.825          1.5      83.0521
      -3.825         1.65      74.7942
      -3.825          1.8      67.7053
      -3.825         1.95      56.3133
      -3.825          2.1      48.4284
      -3.825         2.25      46.1898
      -3.825          2.4      51.3386
      -3.825         2.55      67.0088
      -3.825          2.7      85.9623
      -3.825         2.85      101.409
      -3.825            3      113.298
      -3.825         3.15      119.019
      -3.825          3.3      126.008
      -3.825         3.45      128.496
      -3.825          3.6       126.78
      -3.825         3.75      112.826
      -3.825          3.9      91.9568
      -3.825         4.05      76.9084
      -3.825          4.2      64.4717
      -3.825         4.35      55.5671
      -3.825          4.5      35.8176
      -3.825         4.65      18.5058
      -3.825          4.8      9.70061
      -3.825         4.95      3.40765
      -3.825          5.1      1.74114
      -3.825         5.25     0.323354
      -3.825          5.4    0.0994934
      -3.825         5.55            0
      -3.825          5.7            0
      -3.825         5.85            0
      -3.825            6            0
      -3.825         6.15            0
      -3.825          6.3            0
      -3.825         6.45            0
      -3.825          6.6            0
      -3.825         6.75            0
      -3.825          6.9            0
      -3.825         7.05            0
      -3.825          7.2            0
      -3.825         7.35            0

      -3.675         -7.5            0
      -3.675        -7.35            0
      -3.675         -7.2            0
      -3.675        -7.05            0
      -3.675         -6.9            0
      -3.675        -6.75            0
      -3.675         -6.6            0
      -3.675        -6.45            0
      -3.675         -6.3            0
      -3.675        -6.15            0
      -3.675           -6            0
      -3.675        -5.85            0
      -3.675         -5.7            0
      -3.675        -5.55    0.0258886
      -3.675         -5.4     0.336552
      -3.675        -5.25      1.91576
      -3.675         -5.1      6.18738
      -3.675        -4.95      13.7986
      -3.675         -4.8      30.0826
      -3.675        -4.65      57.1879
      -3.675         -4.5       88.772
      -3.675        -4.35      112.926
      -3.675         -4.2      129.365
      -3.675        -4.05      158.205
      -3.675         -3.9      189.971
      -3.675        -3.75      210.759
      -3.675         -3.6      221.115
      -3.675        -3.45      217.387
      -3.675         -3.3      211.769
      -3.675        -3.15      201.569
      -3.675           -3      182.877
      -3.675        -2.85      159.759
      -3.675         -2.7      132.498
      -3.675        -2.55      110.984
      -3.675         -2.4      105.004
      -3.675        -2.25      115.023
      -3.675         -2.1      135.527
      -3.675        -1.95      152.743
      -3.675         -1.8      171.564
      -3.675        -1.65      173.713
      -3.675         -1.5      181.505
      -3.675        -1.35      188.598
      -3.675         -1.2      184.663
      -3.675        -1.05      166.179
      -3.675         -0.9      140.239
      -3.675        -0.75      122.168
      -3.675         -0.6      117.793
      -3.675        -0.45      93.4837
      -3.675         -0.3      49.9132
      -3.675        -0.15       23.248
      -3.675 -1.78814e-07      20.7627
      -3.675         0.15      34.6907
      -3.675          0.3      59.5179
      -3.675         0.45      70.7794
      -3.675          0.6      75.9313
      -3.675         0.75      89.1086
      -3.675          0.9      107.541
      -3.675         1.05      123.463
      -3.675          1.2      120.408
      -3.675         1.35      114.738
      -3.675          1.5      114.583
      -3.675         1.65      103.969
      -3.675          1.8      91.4644
      -3.675         1.95      83.6461
      -3.675          2.1      68.1647
      -3.675         2.25      67.8022
      -3.675          2.4      76.1125
      -3.675         2.55      94.4675
      -3.675          2.7      119.528
      -3.675         2.85       135.19
      -3.675            3      150.982
      -3.675         3.15      163.927
      -3.675          3.3      169.648
      -3.675         3.45      169.855
      -3.675          3.6      167.655
      -3.675         3.75      150.931
      -3.675          3.9      123.333
      -3.675         4.05      100.914
      -3.675          4.2       86.908
      -3.675         4.35      70.9865
      -3.675          4.5      48.4376
      -3.675         4.65      25.5262
      -3.675          4.8      10.9509
      -3.675         4.95      4.50462
      -3.675          5.1      1.63098
      -3.675         5.25     0.388329
      -3.675          5.4    0.0258886
      -3.675         5.55            0
      -3.675          5.7            0
      -3.675         5.85            0
      -3.675            6            0
      -3.675         6.15            0
      -3.675          6.3            0
      -3.675         6.45            0
      -3.675          6.6            0
      -3.675         6.75            0
      -3.675          6.9            0
      -3.675         7.05            0
      -3.675          7.2            0
      -3.675         7.35            0

      -3.525         -7.5            0
      -3.525        -7.35            0
      -3.525         -7.2            0
      -3.525        -7.05            0
      -3.525         -6.9            0
      -3.525        -6.75            0
      -3.525         -6.6            0
      -3.525        -6.45            0
      -3.525         -6.3            0
      -3.525        -6.15            0
      -3.525           -6            0
      -3.525        -5.85            0
      -3.525         -5.7    0.0269902
      -3.525        -5.55     0.134951
      -3.525         -5.4     0.404854
      -3.525        -5.25      1.70039
      -3.525         -5.1      6.26174
      -3.525        -4.95       16.491
      -3.525         -4.8       35.951
      -3.525        -4.65      71.6591
      -3.525         -4.5      109.796
      -3.525        -4.35      141.213
      -3.525         -4.2      166.935
      -3.525        -4.05      193.709
      -3.525         -3.9      235.787
      -3.525        -3.75      266.772
      -3.525         -3.6      277.946
      -3.525        -3.45      276.407
      -3.525         -3.3      266.448
      -3.525        -3.15      252.899
      -3.525           -3      234.572
      -3.525        -2.85      204.046
      -3.525         -2.7      171.118
      -3.525        -2.55      141.618
      -3.525         -2.4      134.492
      -3.525        -2.25      150.875
      -3.525         -2.1      175.814
      -3.525        -1.95      205.072
      -3.525         -1.8      227.285
      -3.525        -1.65      236.542
      -3.525         -1.5      243.209
      -3.525        -1.35      254.572
      -3.525         -1.2      245.395
      -3.525        -1.05      219.485
      -3.525         -0.9      187.393
      -3.525        -0.75      163.102
      -3.525         -0.6      155.059
      -3.525        -0.45      121.078
      -3.525         -0.3      66.0451
      -3.525        -0.15      29.4733
      -3.525 -1.78814e-07      25.2089
      -3.525         0.15      47.2599
      -3.525          0.3      79.8371
      -3.525         0.45      97.7047
      -3.525          0.6      101.969
      -3.525         0.75      121.105
      -3.525          0.9      142.455
      -3.525         1.05      158.676
      -3.525          1.2       161.78
      -3.525         1.35       157.38
      -3.525          1.5      152.468
      -3.525         1.65      143.399
      -3.525          1.8      127.421
      -3.525         1.95      113.602
      -3.525          2.1      95.8963
      -3.525         2.25      95.3025
      -3.525          2.4      107.934
      -3.525         2.55      130.282
      -3.525          2.7      160.133
      -3.525         2.85      181.482
      -3.525            3      202.076
      -3.525         3.15      213.844
      -3.525          3.3      223.722
      -3.525         3.45      228.985
      -3.525          3.6      213.007
      -3.525         3.75      195.409
      -3.525          3.9      162.265
      -3.525         4.05      135.518
      -3.525          4.2      111.092
      -3.525         4.35      93.3862
      -3.525          4.5      61.2139
      -3.525         4.65      32.5502
      -3.525          4.8      14.0349
      -3.525         4.95      5.61397
      -3.525          5.1      1.72738
      -3.525         5.25     0.296893
      -3.525          5.4     0.134951
      -3.525         5.55            0
      -3.525          5.7            0
      -3.525         5.85            0
      -3.525            6            0
      -3.525         6.15            0
      -3.525          6.3            0
      -3.525         6.45            0
      -3.525          6.6            0
      -3.525         6.75            0
      -3.525          6.9            0
      -3.525         7.05            0
      -3.525          7.2            0
      -3.525         7.35            0

      -3.375         -7.5            0
      -3.375        -7.35            0
      -3.375         -7.2            0
      -3.375        -7.05            0
      -3.375         -6.9            0
      -3.375        -6.75            0
      -3.375         -6.6            0
      -3.375        -6.45            0
      -3.375         -6.3            0
      -3.375        -6.15            0
      -3.375           -6            0
      -3.375        -5.85            0
      -3.375         -5.7    0.0281898
      -3.375        -5.55    0.0563796
      -3.375         -5.4     0.507417
      -3.375        -5.25      2.02967
      -3.375         -5.1      7.07564
      -3.375        -4.95      18.3798
      -3.375         -4.8      41.8901
      -3.375        -4.65      87.8958
      -3.375         -4.5      138.609
      -3.375        -4.35      175.284
      -3.375         -4.2       209.45
      -3.375        -4.05      246.294
      -3.375         -3.9      300.785
      -3.375        -3.75      344.226
      -3.375         -3.6      361.337
      -3.375        -3.45      360.407
      -3.375         -3.3      343.606
      -3.375        -3.15      329.877
      -3.375           -3      304.196
      -3.375        -2.85       270.96
      -3.375         -2.7      225.349
      -3.375        -2.55      196.483
      -3.375         -2.4      185.658
      -3.375        -2.25      204.432
      -3.375         -2.1      242.517
      -3.375        -1.95      280.658
      -3.375         -1.8      315.754
      -3.375        -1.65      325.451
      -3.375         -1.5      329.736
      -3.375        -1.35      343.352
      -3.375         -1.2      331.428
      -3.375        -1.05      301.124
      -3.375         -0.9      254.216
      -3.375        -0.75      218.753
      -3.375         -0.6       217.09
      -3.375        -0.45      172.916
      -3.375         -0.3      91.5605
      -3.375        -0.15      43.9197
      -3.375 -1.78814e-07      32.7566
      -3.375         0.15      61.9612
      -3.375          0.3      113.436
      -3.375         0.45      142.753
      -3.375          0.6      144.698
      -3.375         0.75      162.993
      -3.375          0.9      192.536
      -3.375         1.05      220.642
      -3.375          1.2      229.155
      -3.375         1.35      219.542
      -3.375          1.5       213.51
      -3.375         1.65      206.293
      -3.375          1.8      183.149
      -3.375         1.95      162.542
      -3.375          2.1      144.896
      -3.375         2.25      137.031
      -3.375          2.4       155.89
      -3.375         2.55      188.759
      -3.375          2.7      224.898
      -3.375         2.85      261.573
      -3.375            3       289.65
      -3.375         3.15      300.983
      -3.375          3.3      308.312
      -3.375         3.45      311.131
      -3.375          3.6      300.081
      -3.375         3.75      262.926
      -3.375          3.9      216.131
      -3.375         4.05      183.008
      -3.375          4.2      154.508
      -3.375         4.35      124.909
      -3.375          4.5      79.2416
      -3.375         4.65      40.4524
      -3.375          4.8      18.6617
      -3.375         4.95      6.70917
      -3.375          5.1      1.97329
      -3.375         5.25     0.366468
      -3.375          5.4    0.0845694
      -3.375         5.55            0
      -3.375          5.7            0
      -3.375         5.85            0
      -3.375            6            0
      -3.375         6.15            0
      -3.375          6.3            0
      -3.375         6.45            0
      -3.375          6.6            0
      -3.375         6.75            0
      -3.375          6.9            0
      -3.375         7.05            0
      -3.375          7.2            0
      -3.375         7.35            0

      -3.225         -7.5            0
      -3.225        -7.35            0
      -3.225         -7.2            0
      -3.225        -7.05            0
      -3.225         -6.9            0
      -3.225        -6.75            0
      -3.225         -6.6            0
      -3.225        -6.45            0
      -3.225         -6.3            0
      -3.225        -6.15            0
      -3.225           -6            0
      -3.225        -5.85            0
      -3.225         -5.7    0.0590019
      -3.225        -5.55    0.0885029
      -3.225         -5.4     0.560518
      -3.225        -5.25      2.15357
      -3.225         -5.1      8.34877
      -3.225        -4.95      22.7747
      -3.225         -4.8      55.5798
      -3.225        -4.65      109.419
      -3.225         -4.5      187.921
      -3.225        -4.35      245.006
      -3.225         -4.2       280.82
      -3.225        -4.05      332.505
      -3.225         -3.9      399.797
      -3.225        -3.75      474.228
      -3.225         -3.6       500.69
      -3.225        -3.45      494.348
      -3.225         -3.3       490.07
      -3.225        -3.15      468.003
      -3.225           -3      439.181
      -3.225        -2.85      381.123
      -3.225         -2.7      327.018
      -3.225        -2.55      285.658
      -3.225         -2.4      278.047
      -3.225        -2.25      303.004
      -3.225         -2.1      364.425
      -3.225        -1.95      413.309
      -3.225         -1.8       457.53
      -3.225        -1.65      482.606
      -3.225         -1.5      495.439
      -3.225        -1.35      508.774
      -3.225         -1.2      481.308
      -3.225        -1.05      440.154
      -3.225         -0.9      382.185
      -3.225        -0.75      322.977
      -3.225         -0.6      320.203
      -3.225        -0.45      255.213
      -3.225         -0.3      138.773
      -3.225        -0.15      63.7811
      -3.225 -1.78814e-07      53.1902
      -3.225         0.15      98.2972
      -3.225          0.3       179.72
      -3.225         0.45      229.901
      -3.225          0.6      235.742
      -3.225         0.75      256.953
      -3.225          0.9      301.146
      -3.225         1.05      335.927
      -3.225          1.2       358.26
      -3.225         1.35      347.875
      -3.225          1.5      347.197
      -3.225         1.65      328.906
      -3.225          1.8      297.517
      -3.225         1.95      264.506
      -3.225          2.1      227.629
      -3.225         2.25      224.856
      -3.225          2.4      243.147
      -3.225         2.55      297.045
      -3.225          2.7      347.226
      -3.225         2.85      395.283
      -3.225            3      428.708
      -3.225         3.15      438.325
      -3.225          3.3      455.318
      -3.225         3.45      462.723
      -3.225          3.6      431.658
      -3.225         3.75      374.692
      -3.225          3.9      309.436
      -3.225         4.05       262.47
      -3.225          4.2      224.296
      -3.225         4.35      169.188
      -3.225          4.5      101.365
      -3.225         4.65      52.0987
      -3.225          4.8      22.3027
      -3.225         4.95      8.37827
      -3.225          5.1      2.18307
      -3.225         5.25     0.531017
      -3.225          5.4    0.0590019
      -3.225         5.55            0
      -3.225          5.7            0
      -3.225         5.85            0
      -3.225            6            0
      -3.225         6.15            0
      -3.225          6.3            0
      -3.225         6.45            0
      -3.225          6.6            0
      -3.225         6.75            0
      -3.225          6.9            0
      -3.225         7.05            0
      -3.225          7.2            0
      -3.225         7.35            0

      -3.075         -7.5            0
      -3.075        -7.35            0
      -3.075         -7.2            0
      -3.075        -7.05            0
      -3.075         -6.9            0
      -3.075        -6.75            0
      -3.075         -6.6            0
      -3.075        -6.45            0
      -3.075         -6.3            0
      -3.075        -6.15            0
      -3.075           -6            0
      -3.075        -5.85            0
      -3.075         -5.7      0.03094
      -3.075        -5.55    0.0618801
      -3.075         -5.4     0.464101
      -3.075        -5.25       2.1658
      -3.075         -5.1      10.0246
      -3.075        -4.95      24.9377
      -3.075         -4.8      54.2998
      -3.075        -4.65      111.044
      -3.075         -4.5      182.763
      -3.075        -4.35      240.992
      -3.075         -4.2      285.391
      -3.075        -4.05      336.287
      -3.075         -3.9       409.43
      -3.075        -3.75      476.384
      -3.075         -3.6      515.244
      -3.075        -3.45      514.223
      -3.075         -3.3      496.711
      -3.075        -3.15      475.951
      -3.075           -3      444.794
      -3.075        -2.85      393.526
      -3.075         -2.7      343.311
      -3.075        -2.55      298.107
      -3.075         -2.4      288.918
      -3.075        -2.25      319.054
      -3.075         -2.1      374.839
      -3.075        -1.95      434.058
      -3.075         -1.8      479.385
      -3.075        -1.65       504.57
      -3.075         -1.5       512.15
      -3.075        -1.35      528.425
      -3.075         -1.2      501.724
      -3.075        -1.05      450.425
      -3.075         -0.9      394.888
      -3.075        -0.75       340.99
      -3.075         -0.6      323.726
      -3.075        -0.45      266.053
      -3.075         -0.3      142.912
      -3.075        -0.15      69.9554
      -3.075 -1.78814e-07      60.0546
      -3.075         0.15      102.938
      -3.075          0.3      195.696
      -3.075         0.45      248.851
      -3.075          0.6      252.099
      -3.075         0.75      281.245
      -3.075          0.9      326.201
      -3.075         1.05      360.668
      -3.075          1.2      385.977
      -3.075         1.35      371.961
      -3.075          1.5      363.422
      -3.075         1.65      350.551
      -3.075          1.8      315.527
      -3.075         1.95      284.122
      -3.075          2.1      250.986
      -3.075         2.25      236.196
      -3.075          2.4      266.672
      -3.075         2.55      319.703
      -3.075          2.7      369.053
      -3.075         2.85      413.204
      -3.075            3      448.321
      -3.075         3.15      461.533
      -3.075          3.3      475.548
      -3.075         3.45      476.941
      -3.075          3.6      444.144
      -3.075         3.75      382.326
      -3.075          3.9       314.32
      -3.075         4.05      264.506
      -3.075          4.2      228.337
      -3.075         4.35      172.707
      -3.075          4.5      101.329
      -3.075         4.65      51.1439
      -3.075          4.8      21.9365
      -3.075         4.95      8.32287
      -3.075          5.1      1.94922
      -3.075         5.25     0.680681
      -3.075          5.4      0.03094
      -3.075         5.55            0
      -3.075          5.7            0
      -3.075         5.85            0
      -3.075            6            0
      -3.075         6.15            0
      -3.075          6.3            0
      -3.075         6.45            0
      -3.075          6.6            0
      -3.075         6.75            0
      -3.075          6.9            0
      -3.075         7.05            0
      -3.075          7.2            0
      -3.075         7.35            0

      -2.925         -7.5            0
      -2.925        -7.35            0
      -2.925         -7.2            0
      -2.925        -7.05            0
      -2.925         -6.9            0
      -2.925        -6.75            0
      -2.925         -6.6            0
      -2.925        -6.45            0
      -2.925         -6.3            0
      -2.925        -6.15            0
      -2.925           -6            0
      -2.925        -5.85            0
      -2.925         -5.7            0
      -2.925        -5.55     0.130107
      -2.925         -5.4      0.68306
      -2.925        -5.25      2.86235
      -2.925         -5.1      9.30263
      -2.925        -4.95      23.0614
      -2.925         -4.8      49.7008
      -2.925        -4.65      105.029
      -2.925         -4.5      176.002
      -2.925        -4.35      243.787
      -2.925         -4.2       287.08
      -2.925        -4.05      334.634
      -2.925         -3.9      406.226
      -2.925        -3.75      470.271
      -2.925         -3.6      509.888
      -2.925        -3.45      516.491
      -2.925         -3.3      498.276
      -2.925        -3.15      481.948
      -2.925           -3      455.504
      -2.925        -2.85      399.623
      -2.925         -2.7       347.58
      -2.925        -2.55      306.824
      -2.925         -2.4      292.903
      -2.925        -2.25      316.647
      -2.925         -2.1      377.179
      -2.925        -1.95      433.515
      -2.925         -1.8      482.013
      -2.925        -1.65       500.39
      -2.925         -1.5      507.709
      -2.925        -1.35      527.192
      -2.925         -1.2      508.912
      -2.925        -1.05      462.171
      -2.925         -0.9      396.988
      -2.925        -0.75      351.581
      -2.925         -0.6      339.969
      -2.925        -0.45      273.972
      -2.925         -0.3       149.98
      -2.925        -0.15      71.6237
      -2.925 -1.78814e-07      62.6138
      -2.925         0.15      111.274
      -2.925          0.3      207.715
      -2.925         0.45      266.621
      -2.925          0.6      275.533
      -2.925         0.75      299.018
      -2.925          0.9      342.311
      -2.925         1.05       377.44
      -2.925          1.2      403.721
      -2.925         1.35      392.987
      -2.925          1.5      386.417
      -2.925         1.65       369.47
      -2.925          1.8      336.163
      -2.925         1.95      290.593
      -2.925          2.1      253.058
      -2.925         2.25      247.593
      -2.925          2.4      271.825
      -2.925         2.55      324.096
      -2.925          2.7      374.349
      -2.925         2.85      425.904
      -2.925            3      448.738
      -2.925         3.15      474.727
      -2.925          3.3      483.021
      -2.925         3.45      471.962
      -2.925          3.6      441.615
      -2.925         3.75      380.009
      -2.925          3.9      311.638
      -2.925         4.05        268.8
      -2.925          4.2       231.72
      -2.925         4.35       167.48
      -2.925          4.5      99.0112
      -2.925         4.65      49.9284
      -2.925          4.8      20.2966
      -2.925         4.95      7.87145
      -2.925          5.1       2.4395
      -2.925         5.25     0.422847
      -2.925          5.4            0
      -2.925         5.55            0
      -2.925          5.7            0
      -2.925         5.85            0
      -2.925            6            0
      -2.925         6.15            0
      -2.925          6.3            0
      -2.925         6.45            0
      -2.925          6.6            0
      -2.925         6.75            0
      -2.925          6.9            0
      -2.925         7.05            0
      -2.925          7.2            0
      -2.925         7.35            0

      -2.775         -7.5            0
      -2.775        -7.35            0
      -2.775         -7.2            0
      -2.775        -7.05            0
      -2.775         -6.9            0
      -2.775        -6.75            0
      -2.775         -6.6            0
      -2.775        -6.45            0
      -2.775         -6.3            0
      -2.775        -6.15            0
      -2.775           -6            0
      -2.775        -5.85            0
      -2.775         -5.7    0.0342849
      -2.775        -5.55     0.239995
      -2.775         -5.4     0.479989
      -2.775        -5.25      2.70851
      -2.775         -5.1      7.57697
      -2.775        -4.95      20.5024
      -2.775         -4.8      51.7017
      -2.775        -4.65      100.798
      -2.775         -4.5      176.156
      -2.775        -4.35      240.063
      -2.775         -4.2      282.096
      -2.775        -4.05       330.37
      -2.775         -3.9      392.631
      -2.775        -3.75      464.698
      -2.775         -3.6      503.131
      -2.775        -3.45       520.72
      -2.775         -3.3      507.794
      -2.775        -3.15      481.052
      -2.775           -3      453.384
      -2.775        -2.85      410.082
      -2.775         -2.7      351.043
      -2.775        -2.55      311.753
      -2.775         -2.4      292.725
      -2.775        -2.25      326.118
      -2.775         -2.1      375.351
      -2.775        -1.95      433.259
      -2.775         -1.8      490.172
      -2.775        -1.65      502.549
      -2.775         -1.5       511.12
      -2.775        -1.35      535.119
      -2.775         -1.2      505.908
      -2.775        -1.05      456.744
      -2.775         -0.9      396.745
      -2.775        -0.75      358.415
      -2.775         -0.6      352.963
      -2.775        -0.45      279.114
      -2.775         -0.3      154.454
      -2.775        -0.15      74.7754
      -2.775 -1.78814e-07       68.227
      -2.775         0.15      120.374
      -2.775          0.3      229.949
      -2.775         0.45      289.776
      -2.775          0.6      291.662
      -2.775         0.75      319.878
      -2.775          0.9       368.94
      -2.775         1.05      398.562
      -2.775          1.2      413.716
      -2.775         1.35      402.025
      -2.775          1.5      398.219
      -2.775         1.65      377.717
      -2.775          1.8      346.929
      -2.775         1.95      303.113
      -2.775          2.1      268.622
      -2.775         2.25      259.777
      -2.775          2.4      284.496
      -2.775         2.55      338.735
      -2.775          2.7       382.38
      -2.775         2.85      426.882
      -2.775            3      466.172
      -2.775         3.15      475.978
      -2.775          3.3      481.498
      -2.775         3.45      480.709
      -2.775          3.6      436.001
      -2.775         3.75      377.409
      -2.775          3.9      305.067
      -2.775         4.05      265.434
      -2.775          4.2      223.298
      -2.775         4.35      161.996
      -2.775          4.5      93.1864
      -2.775         4.65      46.1818
      -2.775          4.8      20.7081
      -2.775         4.95        6.377
      -2.775          5.1      2.22852
      -2.775         5.25     0.445704
      -2.775          5.4     0.102855
      -2.775         5.55            0
      -2.775          5.7            0
      -2.775         5.85            0
      -2.775            6            0
      -2.775         6.15            0
      -2.775          6.3            0
      -2.775         6.45            0
      -2.775          6.6            0
      -2.775         6.75            0
      -2.775          6.9            0
      -2.775         7.05            0
      -2.775          7.2            0
      -2.775         7.35            0

      -2.625         -7.5            0
      -2.625        -7.35            0
      -2.625         -7.2            0
      -2.625        -7.05            0
      -2.625         -6.9            0
      -2.625        -6.75            0
      -2.625         -6.6            0
      -2.625        -6.45            0
      -2.625         -6.3            0
      -2.625        -6.15            0
      -2.625           -6            0
      -2.625        -5.85            0
      -2.625         -5.7            0
      -2.625        -5.55     0.036244
      -2.625         -5.4     0.688637
      -2.625        -5.25       1.8122
      -2.625         -5.1      7.57501
      -2.625        -4.95      18.3757
      -2.625         -4.8      44.5077
      -2.625        -4.65      95.7205
      -2.625         -4.5      165.889
      -2.625        -4.35      239.501
      -2.625         -4.2      284.661
      -2.625        -4.05      331.162
      -2.625         -3.9      391.726
      -2.625        -3.75      464.612
      -2.625         -3.6      502.451
      -2.625        -3.45      513.832
      -2.625         -3.3      504.227
      -2.625        -3.15      478.313
      -2.625           -3      461.568
      -2.625        -2.85      412.638
      -2.625         -2.7       357.04
      -2.625        -2.55      319.346
      -2.625         -2.4      299.122
      -2.625        -2.25      323.478
      -2.625         -2.1      383.643
      -2.625        -1.95      435.001
      -2.625         -1.8      487.519
      -2.625        -1.65      508.504
      -2.625         -1.5      521.044
      -2.625        -1.35      537.499
      -2.625         -1.2      511.983
      -2.625        -1.05      469.505
      -2.625         -0.9      414.994
      -2.625        -0.75      366.645
      -2.625         -0.6      357.548
      -2.625        -0.45      293.649
      -2.625         -0.3      165.925
      -2.625        -0.15      82.0928
      -2.625 -1.78814e-07      74.9164
      -2.625         0.15      136.314
      -2.625          0.3      245.916
      -2.625         0.45      306.697
      -2.625          0.6      310.285
      -2.625         0.75      344.101
      -2.625          0.9      392.451
      -2.625         1.05      425.904
      -2.625          1.2      440.184
      -2.625         1.35      424.744
      -2.625          1.5      411.624
      -2.625         1.65      396.582
      -2.625          1.8      346.674
      -2.625         1.95      315.106
      -2.625          2.1      283.392
      -2.625         2.25      269.547
      -2.625          2.4      292.381
      -2.625         2.55      343.594
      -2.625          2.7      397.525
      -2.625         2.85      439.314
      -2.625            3      470.049
      -2.625         3.15      480.705
      -2.625          3.3      482.807
      -2.625         3.45       485.96
      -2.625          3.6      436.922
      -2.625         3.75      361.824
      -2.625          3.9      314.598
      -2.625         4.05      268.387
      -2.625          4.2      217.754
      -2.625         4.35      152.841
      -2.625          4.5      88.8342
      -2.625         4.65      41.8619
      -2.625          4.8      18.3757
      -2.625         4.95      6.77764
      -2.625          5.1      1.48601
      -2.625         5.25     0.326196
      -2.625          5.4            0
      -2.625         5.55            0
      -2.625          5.7            0
      -2.625         5.85            0
      -2.625            6            0
      -2.625         6.15            0
      -2.625          6.3            0
      -2.625         6.45            0
      -2.625          6.6            0
      -2.625         6.75            0
      -2.625          6.9            0
      -2.625         7.05            0
      -2.625          7.2            0
      -2.625         7.35            0

      -2.475         -7.5            0
      -2.475        -7.35            0
      -2.475         -7.2            0
      -2.475        -7.05            0
      -2.475         -6.9            0
      -2.475        -6.75            0
      -2.475         -6.6            0
      -2.475        -6.45            0
      -2.475         -6.3            0
      -2.475        -6.15            0
      -2.475           -6            0
      -2.475        -5.85            0
      -2.475         -5.7            0
      -2.475        -5.55     0.153763
      -2.475         -5.4      0.61505
      -2.475        -5.25      1.49918
      -2.475         -5.1      5.91986
      -2.475        -4.95       17.798
      -2.475         -4.8      40.8624
      -2.475        -4.65      89.2207
      -2.475         -4.5      166.871
      -2.475        -4.35      236.102
      -2.475         -4.2      293.725
      -2.475        -4.05      327.091
      -2.475         -3.9      389.788
      -2.475        -3.75      453.946
      -2.475         -3.6      502.112
      -2.475        -3.45      514.835
      -2.475         -3.3      503.073
      -2.475        -3.15      484.467
      -2.475           -3      467.169
      -2.475        -2.85      423.039
      -2.475         -2.7       358.92
      -2.475        -2.55      320.864
      -2.475         -2.4      298.184
      -2.475        -2.25      318.173
      -2.475         -2.1      373.912
      -2.475        -1.95      445.911
      -2.475         -1.8      481.085
      -2.475        -1.65      510.146
      -2.475         -1.5      513.836
      -2.475        -1.35      529.789
      -2.475         -1.2      509.915
      -2.475        -1.05       478.74
      -2.475         -0.9      424.308
      -2.475        -0.75      372.644
      -2.475         -0.6      366.224
      -2.475        -0.45      300.452
      -2.475         -0.3      179.172
      -2.475        -0.15      93.1801
      -2.475 -1.78814e-07      84.9923
      -2.475         0.15      152.686
      -2.475          0.3      268.739
      -2.475         0.45      326.707
      -2.475          0.6      327.091
      -2.475         0.75      366.109
      -2.475          0.9      412.737
      -2.475         1.05      437.724
      -2.475          1.2      453.254
      -2.475         1.35      435.686
      -2.475          1.5      421.694
      -2.475         1.65      404.319
      -2.475          1.8      364.148
      -2.475         1.95      315.367
      -2.475          2.1      289.343
      -2.475         2.25      278.349
      -2.475          2.4       310.37
      -2.475         2.55      361.034
      -2.475          2.7      412.929
      -2.475         2.85      452.408
      -2.475            3      479.624
      -2.475         3.15      490.157
      -2.475          3.3      491.733
      -2.475         3.45      473.089
      -2.475          3.6      439.338
      -2.475         3.75      374.604
      -2.475          3.9      311.792
      -2.475         4.05       263.28
      -2.475          4.2      217.228
      -2.475         4.35       151.11
      -2.475          4.5      84.7232
      -2.475         4.65      39.7092
      -2.475          4.8      17.1445
      -2.475         4.95      5.91986
      -2.475          5.1      1.57607
      -2.475         5.25     0.269084
      -2.475          5.4            0
      -2.475         5.55            0
      -2.475          5.7            0
      -2.475         5.85            0
      -2.475            6            0
      -2.475         6.15            0
      -2.475          6.3            0
      -2.475         6.45            0
      -2.475          6.6            0
      -2.475         6.75            0
      -2.475          6.9            0
      -2.475         7.05            0
      -2.475          7.2            0
      -2.475         7.35            0

      -2.325         -7.5            0
      -2.325        -7.35            0
      -2.325         -7.2            0
      -2.325        -7.05            0
      -2.325         -6.9            0
      -2.325        -6.75            0
      -2.325         -6.6            0
      -2.325        -6.45            0
      -2.325         -6.3            0
      -2.325        -6.15            0
      -2.325           -6            0
      -2.325        -5.85            0
      -2.325         -5.7            0
      -2.325        -5.55    0.0818414
      -2.325         -5.4     0.327366
      -2.325        -5.25      1.75959
      -2.325         -5.1      5.97442
      -2.325        -4.95      16.2046
      -2.325         -4.8      36.2557
      -2.325        -4.65      86.2609
      -2.325         -4.5      151.079
      -2.325        -4.35      229.197
      -2.325         -4.2      290.169
      -2.325        -4.05      324.378
      -2.325         -3.9      376.102
      -2.325        -3.75      441.084
      -2.325         -3.6      490.476
      -2.325        -3.45      512.491
      -2.325         -3.3      508.808
      -2.325        -3.15      494.445
      -2.325           -3      467.192
      -2.325        -2.85      438.097
      -2.325         -2.7      379.335
      -2.325        -2.55      329.248
      -2.325         -2.4      304.818
      -2.325        -2.25      325.401
      -2.325         -2.1      365.708
      -2.325        -1.95      424.307
      -2.325         -1.8      473.289
      -2.325        -1.65      498.619
      -2.325         -1.5      517.565
      -2.325        -1.35      523.949
      -2.325         -1.2      514.496
      -2.325        -1.05      479.059
      -2.325         -0.9      412.644
      -2.325        -0.75      373.688
      -2.325         -0.6      370.701
      -2.325        -0.45      322.373
      -2.325         -0.3      199.325
      -2.325        -0.15      111.263
      -2.325 -1.78814e-07       108.44
      -2.325         0.15      171.621
      -2.325          0.3      284.358
      -2.325         0.45      353.391
      -2.325          0.6      356.378
      -2.325         0.75      375.652
      -2.325          0.9      425.248
      -2.325         1.05      442.639
      -2.325          1.2      459.662
      -2.325         1.35      444.235
      -2.325          1.5      429.176
      -2.325         1.65      423.161
      -2.325          1.8      368.245
      -2.325         1.95      328.143
      -2.325          2.1      295.693
      -2.325         2.25       302.65
      -2.325          2.4      328.511
      -2.325         2.55      376.757
      -2.325          2.7      429.872
      -2.325         2.85      465.882
      -2.325            3      482.946
      -2.325         3.15      500.174
      -2.325          3.3       501.77
      -2.325         3.45      490.721
      -2.325          3.6      434.742
      -2.325         3.75      365.545
      -2.325          3.9      311.939
      -2.325         4.05       276.87
      -2.325          4.2      217.698
      -2.325         4.35      146.701
      -2.325          4.5      82.4143
      -2.325         4.65      36.9514
      -2.325          4.8      15.3043
      -2.325         4.95      5.97442
      -2.325          5.1      1.43222
      -2.325         5.25     0.327366
      -2.325          5.4            0
      -2.325         5.55            0
      -2.325          5.7            0
      -2.325         5.85            0
      -2.325            6            0
      -2.325         6.15            0
      -2.325          6.3            0
      -2.325         6.45            0
      -2.325          6.6            0
      -2.325         6.75            0
      -2.325          6.9            0
      -2.325         7.05            0
      -2.325          7.2            0
      -2.325         7.35            0

      -2.175         -7.5            0
      -2.175        -7.35            0
      -2.175         -7.2            0
      -2.175        -7.05            0
      -2.175         -6.9            0
      -2.175        -6.75            0
      -2.175         -6.6            0
      -2.175        -6.45            0
      -2.175         -6.3            0
      -2.175        -6.15            0
      -2.175           -6            0
      -2.175        -5.85            0
      -2.175         -5.7            0
      -2.175        -5.55            0
      -2.175         -5.4     0.262457
      -2.175        -5.25     0.962342
      -2.175         -5.1      4.33054
      -2.175        -4.95      13.6915
      -2.175         -4.8      37.3564
      -2.175        -4.65      79.2183
      -2.175         -4.5      143.345
      -2.175        -4.35      225.451
      -2.175         -4.2       283.76
      -2.175        -4.05      322.253
      -2.175         -3.9      368.402
      -2.175        -3.75      431.523
      -2.175         -3.6        493.2
      -2.175        -3.45      505.711
      -2.175         -3.3      497.968
      -2.175        -3.15       502.78
      -2.175           -3      474.347
      -2.175        -2.85      432.398
      -2.175         -2.7      376.888
      -2.175        -2.55      337.257
      -2.175         -2.4      312.892
      -2.175        -2.25      324.003
      -2.175         -2.1      360.047
      -2.175        -1.95      415.907
      -2.175         -1.8      477.016
      -2.175        -1.65      510.741
      -2.175         -1.5      522.289
      -2.175        -1.35       524.52
      -2.175         -1.2       511.31
      -2.175        -1.05      485.545
      -2.175         -0.9      434.279
      -2.175        -0.75      377.457
      -2.175         -0.6      381.525
      -2.175        -0.45      343.425
      -2.175         -0.3      234.462
      -2.175        -0.15      156.293
      -2.175 -1.78814e-07      151.875
      -2.175         0.15      219.939
      -2.175          0.3      312.499
      -2.175         0.45      366.565
      -2.175          0.6      363.634
      -2.175         0.75      393.992
      -2.175          0.9       434.06
      -2.175         1.05      468.398
      -2.175          1.2      469.623
      -2.175         1.35      462.099
      -2.175          1.5      433.098
      -2.175         1.65      413.545
      -2.175          1.8      370.983
      -2.175         1.95      329.383
      -2.175          2.1      295.177
      -2.175         2.25       311.93
      -2.175          2.4      343.075
      -2.175         2.55      387.649
      -2.175          2.7      446.483
      -2.175         2.85      479.728
      -2.175            3      494.031
      -2.175         3.15      514.022
      -2.175          3.3       518.44
      -2.175         3.45      487.426
      -2.175          3.6      437.428
      -2.175         3.75      378.113
      -2.175          3.9      316.698
      -2.175         4.05      277.767
      -2.175          4.2      218.845
      -2.175         4.35       139.54
      -2.175          4.5      76.7687
      -2.175         4.65      33.5507
      -2.175          4.8        15.31
      -2.175         4.95      5.33662
      -2.175          5.1       1.2248
      -2.175         5.25     0.218714
      -2.175          5.4    0.0437428
      -2.175         5.55            0
      -2.175          5.7            0
      -2.175         5.85            0
      -2.175            6            0
      -2.175         6.15            0
      -2.175          6.3            0
      -2.175         6.45            0
      -2.175          6.6            0
      -2.175         6.75            0
      -2.175          6.9            0
      -2.175         7.05            0
      -2.175          7.2            0
      -2.175         7.35            0

      -2.025         -7.5            0
      -2.025        -7.35            0
      -2.025         -7.2            0
      -2.025        -7.05            0
      -2.025         -6.9            0
      -2.025        -6.75            0
      -2.025         -6.6            0
      -2.025        -6.45            0
      -2.025         -6.3            0
      -2.025        -6.15            0
      -2.025           -6            0
      -2.025        -5.85            0
      -2.025         -5.7            0
      -2.025        -5.55            0
      -2.025         -5.4     0.187932
      -2.025        -5.25     0.375864
      -2.025         -5.1      4.32244
      -2.025        -4.95      12.7324
      -2.025         -4.8      33.6398
      -2.025        -4.65      73.6224
      -2.025         -4.5      133.385
      -2.025        -4.35      217.062
      -2.025         -4.2      277.576
      -2.025        -4.05      308.068
      -2.025         -3.9      356.319
      -2.025        -3.75      416.363
      -2.025         -3.6       476.69
      -2.025        -3.45      508.826
      -2.025         -3.3      500.651
      -2.025        -3.15      489.093
      -2.025           -3      469.454
      -2.025        -2.85      437.177
      -2.025         -2.7      386.435
      -2.025        -2.55       336.68
      -2.025         -2.4      304.309
      -2.025        -2.25       312.39
      -2.025         -2.1      351.057
      -2.025        -1.95      418.337
      -2.025         -1.8      475.045
      -2.025        -1.65      490.221
      -2.025         -1.5          503
      -2.025        -1.35      522.921
      -2.025         -1.2      520.901
      -2.025        -1.05      494.731
      -2.025         -0.9       431.68
      -2.025        -0.75      395.644
      -2.025         -0.6      388.174
      -2.025        -0.45      364.588
      -2.025         -0.3      295.758
      -2.025        -0.15      238.956
      -2.025 -1.78814e-07      228.196
      -2.025         0.15      282.462
      -2.025          0.3      358.668
      -2.025         0.45      378.683
      -2.025          0.6      384.039
      -2.025         0.75      424.632
      -2.025          0.9      462.078
      -2.025         1.05      477.159
      -2.025          1.2      479.321
      -2.025         1.35      461.843
      -2.025          1.5      442.674
      -2.025         1.65      422.189
      -2.025          1.8      373.374
      -2.025         1.95      327.894
      -2.025          2.1      306.846
      -2.025         2.25      315.444
      -2.025          2.4      352.842
      -2.025         2.55      399.215
      -2.025          2.7      467.763
      -2.025         2.85      494.402
      -2.025            3       512.82
      -2.025         3.15      533.915
      -2.025          3.3      514.793
      -2.025         3.45      489.234
      -2.025          3.6      436.378
      -2.025         3.75      375.723
      -2.025          3.9      327.613
      -2.025         4.05      277.811
      -2.025          4.2      210.061
      -2.025         4.35      132.962
      -2.025          4.5      70.3336
      -2.025         4.65       30.539
      -2.025          4.8      12.0277
      -2.025         4.95      4.60434
      -2.025          5.1      1.78535
      -2.025         5.25     0.093966
      -2.025          5.4     0.046983
      -2.025         5.55            0
      -2.025          5.7            0
      -2.025         5.85            0
      -2.025            6            0
      -2.025         6.15            0
      -2.025          6.3            0
      -2.025         6.45            0
      -2.025          6.6            0
      -2.025         6.75            0
      -2.025          6.9            0
      -2.025         7.05            0
      -2.025          7.2            0
      -2.025         7.35            0

      -1.875         -7.5            0
      -1.875        -7.35            0
      -1.875         -7.2            0
      -1.875        -7.05            0
      -1.875         -6.9            0
      -1.875        -6.75            0
      -1.875         -6.6            0
      -1.875        -6.45            0
      -1.875         -6.3            0
      -1.875        -6.15            0
      -1.875           -6            0
      -1.875        -5.85            0
      -1.875         -5.7            0
      -1.875        -5.55            0
      -1.875         -5.4     0.101483
      -1.875        -5.25       0.6089
      -1.875         -5.1       3.0445
      -1.875        -4.95      10.1483
      -1.875         -4.8      27.2483
      -1.875        -4.65      60.9408
      -1.875         -4.5      123.962
      -1.875        -4.35      197.943
      -1.875         -4.2      257.616
      -1.875        -4.05      299.985
      -1.875         -3.9      338.955
      -1.875        -3.75      400.809
      -1.875         -3.6      461.191
      -1.875        -3.45       491.23
      -1.875         -3.3      502.343
      -1.875        -3.15      490.114
      -1.875           -3      471.137
      -1.875        -2.85      447.237
      -1.875         -2.7      393.654
      -1.875        -2.55      347.276
      -1.875         -2.4      315.207
      -1.875        -2.25      315.766
      -1.875         -2.1      343.927
      -1.875        -1.95      399.185
      -1.875         -1.8      464.591
      -1.875        -1.65      483.315
      -1.875         -1.5      508.026
      -1.875        -1.35      519.493
      -1.875         -1.2      509.853
      -1.875        -1.05      491.433
      -1.875         -0.9      450.079
      -1.875        -0.75      409.739
      -1.875         -0.6      399.591
      -1.875        -0.45      403.244
      -1.875         -0.3      376.605
      -1.875        -0.15      334.844
      -1.875 -1.78814e-07      338.701
      -1.875         0.15      378.888
      -1.875          0.3      407.862
      -1.875         0.45      399.134
      -1.875          0.6      425.571
      -1.875         0.75      445.817
      -1.875          0.9      480.321
      -1.875         1.05      494.173
      -1.875          1.2      482.756
      -1.875         1.35      473.166
      -1.875          1.5      449.165
      -1.875         1.65      422.272
      -1.875          1.8      374.575
      -1.875         1.95      331.749
      -1.875          2.1      321.093
      -1.875         2.25      337.584
      -1.875          2.4      374.524
      -1.875         2.55      429.985
      -1.875          2.7      478.951
      -1.875         2.85      503.967
      -1.875            3      511.933
      -1.875         3.15      528.525
      -1.875          3.3      524.771
      -1.875         3.45      487.323
      -1.875          3.6      441.859
      -1.875         3.75      369.653
      -1.875          3.9       327.69
      -1.875         4.05      275.274
      -1.875          4.2      206.265
      -1.875         4.35      127.159
      -1.875          4.5      62.5138
      -1.875         4.65       27.705
      -1.875          4.8      11.7213
      -1.875         4.95      3.90711
      -1.875          5.1     0.761125
      -1.875         5.25     0.202967
      -1.875          5.4            0
      -1.875         5.55            0
      -1.875          5.7            0
      -1.875         5.85            0
      -1.875            6            0
      -1.875         6.15            0
      -1.875          6.3            0
      -1.875         6.45            0
      -1.875          6.6            0
      -1.875         6.75            0
      -1.875          6.9            0
      -1.875         7.05            0
      -1.875          7.2            0
      -1.875         7.35            0

      -1.725         -7.5            0
      -1.725        -7.35            0
      -1.725         -7.2            0
      -1.725        -7.05            0
      -1.725         -6.9            0
      -1.725        -6.75            0
      -1.725         -6.6            0
      -1.725        -6.45            0
      -1.725         -6.3            0
      -1.725        -6.15            0
      -1.725           -6            0
      -1.725        -5.85            0
      -1.725         -5.7            0
      -1.725        -5.55            0
      -1.725         -5.4     0.165462
      -1.725        -5.25     0.606694
      -1.725         -5.1      2.64739
      -1.725        -4.95      9.37618
      -1.725         -4.8      22.0065
      -1.725        -4.65      55.7607
      -1.725         -4.5      108.543
      -1.725        -4.35      179.692
      -1.725         -4.2      248.028
      -1.725        -4.05      290.386
      -1.725         -3.9       322.21
      -1.725        -3.75      385.913
      -1.725         -3.6      441.784
      -1.725        -3.45      472.174
      -1.725         -3.3      481.329
      -1.725        -3.15      482.873
      -1.725           -3      462.742
      -1.725        -2.85      428.326
      -1.725         -2.7      400.584
      -1.725        -2.55      339.804
      -1.725         -2.4      308.476
      -1.725        -2.25      305.057
      -1.725         -2.1      335.833
      -1.725        -1.95      384.865
      -1.725         -1.8      440.239
      -1.725        -1.65      484.859
      -1.725         -1.5      498.813
      -1.725        -1.35      505.597
      -1.725         -1.2      520.213
      -1.725        -1.05      510.506
      -1.725         -0.9      470.298
      -1.725        -0.75       442.28
      -1.725         -0.6      422.259
      -1.725        -0.45      424.796
      -1.725         -0.3      454.414
      -1.725        -0.15       440.46
      -1.725 -1.78814e-07      459.212
      -1.725         0.15      456.013
      -1.725          0.3      454.579
      -1.725         0.45      449.726
      -1.725          0.6       469.25
      -1.725         0.75      489.106
      -1.725          0.9      519.551
      -1.725         1.05      519.606
      -1.725          1.2      507.638
      -1.725         1.35      485.245
      -1.725          1.5      478.737
      -1.725         1.65      432.297
      -1.725          1.8      374.055
      -1.725         1.95      336.826
      -1.725          2.1      330.262
      -1.725         2.25      344.437
      -1.725          2.4      390.435
      -1.725         2.55      449.671
      -1.725          2.7      486.348
      -1.725         2.85      504.549
      -1.725            3      533.174
      -1.725         3.15      539.241
      -1.725          3.3      520.268
      -1.725         3.45      489.271
      -1.725          3.6      422.425
      -1.725         3.75      363.134
      -1.725          3.9      333.682
      -1.725         4.05      267.718
      -1.725          4.2      199.658
      -1.725         4.35      115.658
      -1.725          4.5      58.6839
      -1.725         4.65      24.6538
      -1.725          4.8      10.2035
      -1.725         4.95      2.97832
      -1.725          5.1      0.55154
      -1.725         5.25     0.165462
      -1.725          5.4            0
      -1.725         5.55            0
      -1.725          5.7            0
      -1.725         5.85            0
      -1.725            6            0
      -1.725         6.15            0
      -1.725          6.3            0
      -1.725         6.45            0
      -1.725          6.6            0
      -1.725         6.75            0
      -1.725          6.9            0
      -1.725         7.05            0
      -1.725          7.2            0
      -1.725         7.35            0

      -1.575         -7.5            0
      -1.575        -7.35            0
      -1.575         -7.2            0
      -1.575        -7.05            0
      -1.575         -6.9            0
      -1.575        -6.75            0
      -1.575         -6.6            0
      -1.575        -6.45            0
      -1.575         -6.3            0
      -1.575        -6.15            0
      -1.575           -6            0
      -1.575        -5.85            0
      -1.575         -5.7            0
      -1.575        -5.55    0.0604068
      -1.575         -5.4    0.0604068
      -1.575        -5.25     0.483254
      -1.575         -5.1      3.08075
      -1.575        -4.95      7.43004
      -1.575         -4.8      16.6119
      -1.575        -4.65      43.9761
      -1.575         -4.5      89.1604
      -1.575        -4.35      153.131
      -1.575         -4.2      235.284
      -1.575        -4.05      274.368
      -1.575         -3.9      313.572
      -1.575        -3.75      361.897
      -1.575         -3.6      427.499
      -1.575        -3.45      460.723
      -1.575         -3.3      472.985
      -1.575        -3.15      475.764
      -1.575           -3      444.715
      -1.575        -2.85      429.734
      -1.575         -2.7      388.718
      -1.575        -2.55      338.882
      -1.575         -2.4      304.571
      -1.575        -2.25      294.362
      -1.575         -2.1      318.163
      -1.575        -1.95      371.502
      -1.575         -1.8      422.727
      -1.575        -1.65      469.784
      -1.575         -1.5      492.376
      -1.575        -1.35      507.055
      -1.575         -1.2      512.854
      -1.575        -1.05      525.479
      -1.575         -0.9       500.35
      -1.575        -0.75      491.711
      -1.575         -0.6      451.903
      -1.575        -0.45      462.354
      -1.575         -0.3      474.797
      -1.575        -0.15      474.737
      -1.575 -1.78814e-07      487.604
      -1.575         0.15      501.014
      -1.575          0.3      488.389
      -1.575         0.45      498.598
      -1.575          0.6      520.948
      -1.575         0.75      548.735
      -1.575          0.9       558.28
      -1.575         1.05      548.131
      -1.575          1.2      517.082
      -1.575         1.35      488.027
      -1.575          1.5      457.944
      -1.575         1.65      416.867
      -1.575          1.8      373.374
      -1.575         1.95      332.056
      -1.575          2.1      329.942
      -1.575         2.25      353.259
      -1.575          2.4      413.122
      -1.575         2.55      471.113
      -1.575          2.7      517.626
      -1.575         2.85      522.458
      -1.575            3      545.896
      -1.575         3.15      546.138
      -1.575          3.3      530.915
      -1.575         3.45      492.013
      -1.575          3.6       423.21
      -1.575         3.75      361.897
      -1.575          3.9      327.465
      -1.575         4.05      270.985
      -1.575          4.2      184.664
      -1.575         4.35       100.94
      -1.575          4.5      50.2585
      -1.575         4.65      22.0485
      -1.575          4.8      8.45695
      -1.575         4.95      2.41627
      -1.575          5.1      0.18122
      -1.575         5.25      0.18122
      -1.575          5.4    0.0604068
      -1.575         5.55            0
      -1.575          5.7            0
      -1.575         5.85            0
      -1.575            6            0
      -1.575         6.15            0
      -1.575          6.3            0
      -1.575         6.45            0
      -1.575          6.6            0
      -1.575         6.75            0
      -1.575          6.9            0
      -1.575         7.05            0
      -1.575          7.2            0
      -1.575         7.35            0

      -1.425         -7.5            0
      -1.425        -7.35            0
      -1.425         -7.2            0
      -1.425        -7.05            0
      -1.425         -6.9            0
      -1.425        -6.75            0
      -1.425         -6.6            0
      -1.425        -6.45            0
      -1.425         -6.3            0
      -1.425        -6.15            0
      -1.425           -6            0
      -1.425        -5.85            0
      -1.425         -5.7            0
      -1.425        -5.55            0
      -1.425         -5.4     0.133531
      -1.425        -5.25     0.667654
      -1.425         -5.1      1.40207
      -1.425        -4.95      4.00592
      -1.425         -4.8      17.1587
      -1.425        -4.65      34.9183
      -1.425         -4.5       74.577
      -1.425        -4.35      140.675
      -1.425         -4.2      218.256
      -1.425        -4.05      262.121
      -1.425         -3.9      289.628
      -1.425        -3.75      338.701
      -1.425         -3.6      400.125
      -1.425        -3.45      446.193
      -1.425         -3.3      460.281
      -1.425        -3.15      458.612
      -1.425           -3      433.107
      -1.425        -2.85      418.152
      -1.425         -2.7      386.238
      -1.425        -2.55      332.358
      -1.425         -2.4      302.648
      -1.425        -2.25      282.751
      -1.425         -2.1      300.645
      -1.425        -1.95      346.045
      -1.425         -1.8       399.19
      -1.425        -1.65      453.137
      -1.425         -1.5      486.453
      -1.425        -1.35      506.082
      -1.425         -1.2      520.169
      -1.425        -1.05       547.61
      -1.425         -0.9      551.816
      -1.425        -0.75      533.189
      -1.425         -0.6       524.91
      -1.425        -0.45        496.2
      -1.425         -0.3      478.174
      -1.425        -0.15      491.794
      -1.425 -1.78814e-07      501.675
      -1.425         0.15      513.226
      -1.425          0.3       529.85
      -1.425         0.45      564.034
      -1.425          0.6      590.874
      -1.425         0.75      613.641
      -1.425          0.9      590.139
      -1.425         1.05       547.61
      -1.425          1.2      534.457
      -1.425         1.35      510.154
      -1.425          1.5      466.557
      -1.425         1.65      422.224
      -1.425          1.8      364.005
      -1.425         1.95      335.496
      -1.425          2.1      328.285
      -1.425         2.25      368.078
      -1.425          2.4      428.834
      -1.425         2.55      479.643
      -1.425          2.7        518.3
      -1.425         2.85      548.611
      -1.425            3      544.872
      -1.425         3.15      550.013
      -1.425          3.3      531.853
      -1.425         3.45      483.448
      -1.425          3.6      418.152
      -1.425         3.75      372.217
      -1.425          3.9      323.412
      -1.425         4.05      259.317
      -1.425          4.2      168.249
      -1.425         4.35      95.8084
      -1.425          4.5      43.6646
      -1.425         4.65      17.4925
      -1.425          4.8      5.87536
      -1.425         4.95      1.60237
      -1.425          5.1     0.667654
      -1.425         5.25     0.133531
      -1.425          5.4     0.133531
      -1.425         5.55            0
      -1.425          5.7            0
      -1.425         5.85            0
      -1.425            6            0
      -1.425         6.15            0
      -1.425          6.3            0
      -1.425         6.45            0
      -1.425          6.6            0
      -1.425         6.75            0
      -1.425          6.9            0
      -1.425         7.05            0
      -1.425          7.2            0
      -1.425         7.35            0

      -1.275         -7.5            0
      -1.275        -7.35            0
      -1.275         -7.2            0
      -1.275        -7.05            0
      -1.275         -6.9            0
      -1.275        -6.75            0
      -1.275         -6.6            0
      -1.275        -6.45            0
      -1.275         -6.3            0
      -1.275        -6.15            0
      -1.275           -6            0
      -1.275        -5.85            0
      -1.275         -5.7            0
      -1.275        -5.55            0
      -1.275         -5.4    0.0746201
      -1.275        -5.25      0.14924
      -1.275         -5.1      1.19392
      -1.275        -4.95      4.32797
      -1.275         -4.8      12.4616
      -1.275        -4.65      27.3856
      -1.275         -4.5      68.0536
      -1.275        -4.35      124.839
      -1.275         -4.2      191.923
      -1.275        -4.05      247.888
      -1.275         -3.9      281.393
      -1.275        -3.75      322.881
      -1.275         -3.6      374.892
      -1.275        -3.45      416.753
      -1.275         -3.3      423.544
      -1.275        -3.15      424.365
      -1.275           -3      426.529
      -1.275        -2.85      385.861
      -1.275         -2.7      372.653
      -1.275        -2.55      325.717
      -1.275         -2.4       289.75
      -1.275        -2.25      274.527
      -1.275         -2.1      284.676
      -1.275        -1.95      319.523
      -1.275         -1.8      381.831
      -1.275        -1.65      434.812
      -1.275         -1.5      479.434
      -1.275        -1.35      508.984
      -1.275         -1.2      522.863
      -1.275        -1.05      554.801
      -1.275         -0.9      579.948
      -1.275        -0.75        594.2
      -1.275         -0.6      604.722
      -1.275        -0.45      565.621
      -1.275         -0.3       537.19
      -1.275        -0.15      543.832
      -1.275 -1.78814e-07      556.592
      -1.275         0.15      584.723
      -1.275          0.3      624.197
      -1.275         0.45      641.659
      -1.275          0.6      665.089
      -1.275         0.75       646.36
      -1.275          0.9      603.005
      -1.275         1.05       572.71
      -1.275          1.2      536.295
      -1.275         1.35      494.284
      -1.275          1.5      461.526
      -1.275         1.65      412.873
      -1.275          1.8      361.161
      -1.275         1.95      326.911
      -1.275          2.1      350.416
      -1.275         2.25      380.787
      -1.275          2.4      437.722
      -1.275         2.55      493.612
      -1.275          2.7      532.265
      -1.275         2.85      545.025
      -1.275            3       547.04
      -1.275         3.15      561.442
      -1.275          3.3      531.668
      -1.275         3.45      473.763
      -1.275          3.6      412.127
      -1.275         3.75      359.147
      -1.275          3.9      322.135
      -1.275         4.05      254.977
      -1.275          4.2      150.061
      -1.275         4.35      81.4106
      -1.275          4.5      37.1608
      -1.275         4.65      14.7748
      -1.275          4.8      6.11885
      -1.275         4.95      1.26854
      -1.275          5.1      0.14924
      -1.275         5.25      0.14924
      -1.275          5.4            0
      -1.275         5.55            0
      -1.275          5.7            0
      -1.275         5.85            0
      -1.275            6            0
      -1.275         6.15            0
      -1.275          6.3            0
      -1.275         6.45            0
      -1.275          6.6            0
      -1.275         6.75            0
      -1.275          6.9            0
      -1.275         7.05            0
      -1.275          7.2            0
      -1.275         7.35            0

      -1.125         -7.5            0
      -1.125        -7.35            0
      -1.125         -7.2            0
      -1.125        -7.05            0
      -1.125         -6.9            0
      -1.125        -6.75            0
      -1.125         -6.6            0
      -1.125        -6.45            0
      -1.125         -6.3            0
      -1.125        -6.15            0
      -1.125           -6            0
      -1.125        -5.85            0
      -1.125         -5.7            0
      -1.125        -5.55            0
      -1.125         -5.4            0
      -1.125        -5.25    0.0845695
      -1.125         -5.1     0.422848
      -1.125        -4.95      4.31305
      -1.125         -4.8      9.38722
      -1.125        -4.65      28.6691
      -1.125         -4.5      56.6616
      -1.125        -4.35      106.135
      -1.125         -4.2      173.029
      -1.125        -4.05      233.074
      -1.125         -3.9      267.916
      -1.125        -3.75      305.888
      -1.125         -3.6      345.382
      -1.125        -3.45       394.94
      -1.125         -3.3      407.456
      -1.125        -3.15      408.048
      -1.125           -3      400.437
      -1.125        -2.85      374.643
      -1.125         -2.7      345.467
      -1.125        -2.55      308.087
      -1.125         -2.4      283.308
      -1.125        -2.25      257.345
      -1.125         -2.1      271.806
      -1.125        -1.95      299.461
      -1.125         -1.8      359.843
      -1.125        -1.65      424.032
      -1.125         -1.5      466.908
      -1.125        -1.35      498.453
      -1.125         -1.2      524.754
      -1.125        -1.05      572.113
      -1.125         -0.9      601.374
      -1.125        -0.75      650.678
      -1.125         -0.6      676.556
      -1.125        -0.45      660.065
      -1.125         -0.3      659.135
      -1.125        -0.15      649.832
      -1.125 -1.78814e-07      674.019
      -1.125         0.15      686.958
      -1.125          0.3      714.443
      -1.125         0.45       731.78
      -1.125          0.6      704.464
      -1.125         0.75          667
      -1.125          0.9      639.515
      -1.125         1.05      599.175
      -1.125          1.2      545.727
      -1.125         1.35      499.383
      -1.125          1.5      457.859
      -1.125         1.65      386.229
      -1.125          1.8      348.426
      -1.125         1.95      322.886
      -1.125          2.1      336.164
      -1.125         2.25      386.736
      -1.125          2.4      453.124
      -1.125         2.55      492.195
      -1.125          2.7      524.162
      -1.125         2.85      552.831
      -1.125            3       545.22
      -1.125         3.15      545.896
      -1.125          3.3      518.242
      -1.125         3.45      454.561
      -1.125          3.6      389.527
      -1.125         3.75      354.854
      -1.125          3.9      305.719
      -1.125         4.05      234.004
      -1.125          4.2      143.599
      -1.125         4.35      74.0829
      -1.125          4.5      34.5889
      -1.125         4.65      13.7848
      -1.125          4.8      4.22848
      -1.125         4.95      1.01483
      -1.125          5.1    0.0845695
      -1.125         5.25            0
      -1.125          5.4            0
      -1.125         5.55            0
      -1.125          5.7            0
      -1.125         5.85            0
      -1.125            6            0
      -1.125         6.15            0
      -1.125          6.3            0
      -1.125         6.45            0
      -1.125          6.6            0
      -1.125         6.75            0
      -1.125          6.9            0
      -1.125         7.05            0
      -1.125          7.2            0
      -1.125         7.35            0

      -0.975         -7.5            0
      -0.975        -7.35            0
      -0.975         -7.2            0
      -0.975        -7.05            0
      -0.975         -6.9            0
      -0.975        -6.75            0
      -0.975         -6.6            0
      -0.975        -6.45            0
      -0.975         -6.3            0
      -0.975        -6.15            0
      -0.975           -6            0
      -0.975        -5.85            0
      -0.975         -5.7            0
      -0.975        -5.55            0
      -0.975         -5.4            0
      -0.975        -5.25            0
      -0.975         -5.1     0.487901
      -0.975        -4.95       2.9274
      -0.975         -4.8      6.24513
      -0.975        -4.65      23.9071
      -0.975         -4.5      48.4973
      -0.975        -4.35      96.1164
      -0.975         -4.2      150.078
      -0.975        -4.05      208.431
      -0.975         -3.9      249.903
      -0.975        -3.75       279.47
      -0.975         -3.6      312.939
      -0.975        -3.45      363.486
      -0.975         -3.3      380.367
      -0.975        -3.15      376.464
      -0.975           -3      381.343
      -0.975        -2.85      363.388
      -0.975         -2.7      336.066
      -0.975        -2.55      303.572
      -0.975         -2.4      263.857
      -0.975        -2.25        237.9
      -0.975         -2.1      243.072
      -0.975        -1.95      273.127
      -0.975         -1.8      324.161
      -0.975        -1.65      398.908
      -0.975         -1.5        447.6
      -0.975        -1.35      490.926
      -0.975         -1.2       541.96
      -0.975        -1.05      571.137
      -0.975         -0.9       609.29
      -0.975        -0.75      658.178
      -0.975         -0.6      716.238
      -0.975        -0.45       737.12
      -0.975         -0.3      765.711
      -0.975        -0.15      775.372
      -0.975 -1.78814e-07      798.596
      -0.975         0.15      814.599
      -0.975          0.3      807.183
      -0.975         0.45      775.567
      -0.975          0.6      749.318
      -0.975         0.75      683.842
      -0.975          0.9      636.613
      -0.975         1.05       596.41
      -0.975          1.2      561.964
      -0.975         1.35      509.563
      -0.975          1.5      446.917
      -0.975         1.65      391.882
      -0.975          1.8      340.652
      -0.975         1.95      323.868
      -0.975          2.1      342.214
      -0.975         2.25      396.761
      -0.975          2.4      459.602
      -0.975         2.55      492.975
      -0.975          2.7      532.104
      -0.975         2.85      537.179
      -0.975            3      540.301
      -0.975         3.15       529.47
      -0.975          3.3      490.633
      -0.975         3.45      436.671
      -0.975          3.6       389.93
      -0.975         3.75       340.75
      -0.975          3.9      281.811
      -0.975         4.05      210.773
      -0.975          4.2      121.097
      -0.975         4.35       62.061
      -0.975          4.5      26.5418
      -0.975         4.65      10.1483
      -0.975          4.8       2.4395
      -0.975         4.95      1.07338
      -0.975          5.1    0.0975801
      -0.975         5.25    0.0975801
      -0.975          5.4            0
      -0.975         5.55            0
      -0.975          5.7            0
      -0.975         5.85            0
      -0.975            6            0
      -0.975         6.15            0
      -0.975          6.3            0
      -0.975         6.45            0
      -0.975          6.6            0
      -0.975         6.75            0
      -0.975          6.9            0
      -0.975         7.05            0
      -0.975          7.2            0
      -0.975         7.35            0

      -0.825         -7.5            0
      -0.825        -7.35            0
      -0.825         -7.2            0
      -0.825        -7.05            0
      -0.825         -6.9            0
      -0.825        -6.75            0
      -0.825         -6.6            0
      -0.825        -6.45            0
      -0.825         -6.3            0
      -0.825        -6.15            0
      -0.825           -6            0
      -0.825        -5.85            0
      -0.825         -5.7            0
      -0.825        -5.55            0
      -0.825         -5.4            0
      -0.825        -5.25     0.115322
      -0.825         -5.1     0.461288
      -0.825        -4.95       2.0758
      -0.825         -4.8      8.41851
      -0.825        -4.65      17.9902
      -0.825         -4.5      38.4022
      -0.825        -4.35      82.1093
      -0.825         -4.2      134.811
      -0.825        -4.05      188.552
      -0.825         -3.9       236.41
      -0.825        -3.75      255.438
      -0.825         -3.6      275.504
      -0.825        -3.45       329.59
      -0.825         -3.3      342.622
      -0.825        -3.15      353.808
      -0.825           -3      335.587
      -0.825        -2.85       333.05
      -0.825         -2.7      312.753
      -0.825        -2.55       277.58
      -0.825         -2.4      262.127
      -0.825        -2.25      225.685
      -0.825         -2.1       216.69
      -0.825        -1.95      251.402
      -0.825         -1.8      300.875
      -0.825        -1.65      372.836
      -0.825         -1.5      424.501
      -0.825        -1.35       472.82
      -0.825         -1.2      522.524
      -0.825        -1.05      571.882
      -0.825         -0.9      629.889
      -0.825        -0.75       640.96
      -0.825         -0.6      709.346
      -0.825        -0.45      755.705
      -0.825         -0.3      804.025
      -0.825        -0.15      830.895
      -0.825 -1.78814e-07      852.576
      -0.825         0.15      838.507
      -0.825          0.3      814.404
      -0.825         0.45      769.429
      -0.825          0.6      737.715
      -0.825         0.75      686.743
      -0.825          0.9      637.962
      -0.825         1.05       590.91
      -0.825          1.2      537.862
      -0.825         1.35       488.85
      -0.825          1.5       424.27
      -0.825         1.65      352.424
      -0.825          1.8      327.284
      -0.825         1.95      316.328
      -0.825          2.1       352.77
      -0.825         2.25      392.902
      -0.825          2.4      452.754
      -0.825         2.55       474.55
      -0.825          2.7       517.45
      -0.825         2.85      505.111
      -0.825            3      504.534
      -0.825         3.15      509.608
      -0.825          3.3      472.474
      -0.825         3.45      411.008
      -0.825          3.6       363.38
      -0.825         3.75      324.401
      -0.825          3.9      277.119
      -0.825         4.05      195.586
      -0.825          4.2       102.06
      -0.825         4.35      47.7433
      -0.825          4.5      22.0265
      -0.825         4.65      8.99512
      -0.825          4.8      3.34434
      -0.825         4.95     0.461288
      -0.825          5.1            0
      -0.825         5.25            0
      -0.825          5.4            0
      -0.825         5.55            0
      -0.825          5.7            0
      -0.825         5.85            0
      -0.825            6            0
      -0.825         6.15            0
      -0.825          6.3            0
      -0.825         6.45            0
      -0.825          6.6            0
      -0.825         6.75            0
      -0.825          6.9            0
      -0.825         7.05            0
      -0.825          7.2            0
      -0.825         7.35            0

      -0.675         -7.5            0
      -0.675        -7.35            0
      -0.675         -7.2            0
      -0.675        -7.05            0
      -0.675         -6.9            0
      -0.675        -6.75            0
      -0.675         -6.6            0
      -0.675        -6.45            0
      -0.675         -6.3            0
      -0.675        -6.15            0
      -0.675           -6            0
      -0.675        -5.85            0
      -0.675         -5.7            0
      -0.675        -5.55            0
      -0.675         -5.4            0
      -0.675        -5.25            0
      -0.675         -5.1     0.563797
      -0.675        -4.95      1.40949
      -0.675         -4.8      5.49702
      -0.675        -4.65      14.2359
      -0.675         -4.5      36.6468
      -0.675        -4.35      66.3871
      -0.675         -4.2      126.854
      -0.675        -4.05       172.24
      -0.675         -3.9       218.33
      -0.675        -3.75       233.13
      -0.675         -3.6      263.716
      -0.675        -3.45      291.624
      -0.675         -3.3      295.148
      -0.675        -3.15      319.673
      -0.675           -3       308.82
      -0.675        -2.85       292.47
      -0.675         -2.7      284.154
      -0.675        -2.55      262.447
      -0.675         -2.4      236.795
      -0.675        -2.25      211.706
      -0.675         -2.1      195.215
      -0.675        -1.95      225.378
      -0.675         -1.8      276.542
      -0.675        -1.65      332.076
      -0.675         -1.5       389.02
      -0.675        -1.35      452.306
      -0.675         -1.2      497.691
      -0.675        -1.05      550.266
      -0.675         -0.9       614.82
      -0.675        -0.75      650.762
      -0.675         -0.6      709.961
      -0.675        -0.45      746.044
      -0.675         -0.3      785.369
      -0.675        -0.15      809.471
      -0.675 -1.78814e-07      816.378
      -0.675         0.15      813.277
      -0.675          0.3      778.744
      -0.675         0.45      743.225
      -0.675          0.6      737.023
      -0.675         0.75      666.971
      -0.675          0.9      642.587
      -0.675         1.05      598.611
      -0.675          1.2      530.955
      -0.675         1.35      491.913
      -0.675          1.5      399.591
      -0.675         1.65      347.299
      -0.675          1.8      307.551
      -0.675         1.95      297.967
      -0.675          2.1      362.803
      -0.675         2.25       405.37
      -0.675          2.4      436.661
      -0.675         2.55      463.723
      -0.675          2.7      487.825
      -0.675         2.85      488.812
      -0.675            3      497.551
      -0.675         3.15       484.16
      -0.675          3.3      432.996
      -0.675         3.45      385.919
      -0.675          3.6       354.91
      -0.675         3.75       314.88
      -0.675          3.9      254.554
      -0.675         4.05      160.118
      -0.675          4.2      83.8648
      -0.675         4.35      42.1438
      -0.675          4.5      16.9139
      -0.675         4.65      6.20176
      -0.675          4.8      2.11424
      -0.675         4.95     0.422847
      -0.675          5.1            0
      -0.675         5.25            0
      -0.675          5.4            0
      -0.675         5.55            0
      -0.675          5.7            0
      -0.675         5.85            0
      -0.675            6            0
      -0.675         6.15            0
      -0.675          6.3            0
      -0.675         6.45            0
      -0.675          6.6            0
      -0.675         6.75            0
      -0.675          6.9            0
      -0.675         7.05            0
      -0.675          7.2            0
      -0.675         7.35            0

      -0.525         -7.5            0
      -0.525        -7.35            0
      -0.525         -7.2            0
      -0.525        -7.05            0
      -0.525         -6.9            0
      -0.525        -6.75            0
      -0.525         -6.6            0
      -0.525        -6.45            0
      -0.525         -6.3            0
      -0.525        -6.15            0
      -0.525           -6            0
      -0.525        -5.85            0
      -0.525         -5.7            0
      -0.525        -5.55            0
      -0.525         -5.4            0
      -0.525        -5.25            0
      -0.525         -5.1      0.18122
      -0.525        -4.95      1.63098
      -0.525         -4.8      6.16149
      -0.525        -4.65      10.3296
      -0.525         -4.5      28.9953
      -0.525        -4.35        53.46
      -0.525         -4.2      98.2214
      -0.525        -4.05      147.332
      -0.525         -3.9      190.281
      -0.525        -3.75      221.451
      -0.525         -3.6      223.988
      -0.525        -3.45      266.938
      -0.525         -3.3      268.931
      -0.525        -3.15      270.381
      -0.525           -3      267.662
      -0.525        -2.85      275.817
      -0.525         -2.7       259.87
      -0.525        -2.55      235.043
      -0.525         -2.4      218.733
      -0.525        -2.25      196.443
      -0.525         -2.1      184.482
      -0.525        -1.95      198.799
      -0.525         -1.8      240.117
      -0.525        -1.65      296.476
      -0.525         -1.5       359.36
      -0.525        -1.35      417.169
      -0.525         -1.2      494.369
      -0.525        -1.05      539.855
      -0.525         -0.9      593.859
      -0.525        -0.75      659.461
      -0.525         -0.6      687.006
      -0.525        -0.45      717.814
      -0.525         -0.3      767.649
      -0.525        -0.15      765.112
      -0.525 -1.78814e-07      791.933
      -0.525         0.15      795.014
      -0.525          0.3      777.254
      -0.525         0.45        727.6
      -0.525          0.6      726.694
      -0.525         0.75      663.991
      -0.525          0.9       632.64
      -0.525         1.05      566.132
      -0.525          1.2      519.378
      -0.525         1.35      462.837
      -0.525          1.5      398.322
      -0.525         1.65      330.183
      -0.525          1.8      295.389
      -0.525         1.95      296.476
      -0.525          2.1      347.762
      -0.525         2.25       414.27
      -0.525          2.4      427.861
      -0.525         2.55      456.856
      -0.525          2.7      468.092
      -0.525         2.85      473.166
      -0.525            3      475.522
      -0.525         3.15      468.817
      -0.525          3.3      430.398
      -0.525         3.45      384.187
      -0.525          3.6      339.063
      -0.525         3.75      303.544
      -0.525          3.9      245.372
      -0.525         4.05      156.574
      -0.525          4.2      76.6562
      -0.525         4.35      34.0694
      -0.525          4.5      16.1286
      -0.525         4.65      4.53051
      -0.525          4.8      1.26854
      -0.525         4.95     0.362441
      -0.525          5.1            0
      -0.525         5.25            0
      -0.525          5.4            0
      -0.525         5.55            0
      -0.525          5.7            0
      -0.525         5.85            0
      -0.525            6            0
      -0.525         6.15            0
      -0.525          6.3            0
      -0.525         6.45            0
      -0.525          6.6            0
      -0.525         6.75            0
      -0.525          6.9            0
      -0.525         7.05            0
      -0.525          7.2            0
      -0.525         7.35            0

      -0.375         -7.5            0
      -0.375        -7.35            0
      -0.375         -7.2            0
      -0.375        -7.05            0
      -0.375         -6.9            0
      -0.375        -6.75            0
      -0.375         -6.6            0
      -0.375        -6.45            0
      -0.375         -6.3            0
      -0.375        -6.15            0
      -0.375           -6            0
      -0.375        -5.85            0
      -0.375         -5.7            0
      -0.375        -5.55            0
      -0.375         -5.4            0
      -0.375        -5.25            0
      -0.375         -5.1     0.507417
      -0.375        -4.95      1.77596
      -0.375         -4.8      3.29821
      -0.375        -4.65      6.85013
      -0.375         -4.5      25.8783
      -0.375        -4.35      45.1601
      -0.375         -4.2       93.111
      -0.375        -4.05       130.66
      -0.375         -3.9      179.626
      -0.375        -3.75      187.744
      -0.375         -3.6       214.13
      -0.375        -3.45      223.263
      -0.375         -3.3      246.097
      -0.375        -3.15      237.471
      -0.375           -3      225.547
      -0.375        -2.85      238.486
      -0.375         -2.7       223.01
      -0.375        -2.55      215.398
      -0.375         -2.4      200.176
      -0.375        -2.25      181.402
      -0.375         -2.1      168.716
      -0.375        -1.95      172.014
      -0.375         -1.8      198.907
      -0.375        -1.65      265.886
      -0.375         -1.5      331.851
      -0.375        -1.35      371.429
      -0.375         -1.2      456.168
      -0.375        -1.05      536.086
      -0.375         -0.9        581.5
      -0.375        -0.75      627.167
      -0.375         -0.6      667.253
      -0.375        -0.45      702.772
      -0.375         -0.3      721.039
      -0.375        -0.15      755.797
      -0.375 -1.78814e-07      769.244
      -0.375         0.15      769.244
      -0.375          0.3      736.008
      -0.375         0.45      711.906
      -0.375          0.6      692.624
      -0.375         0.75       628.69
      -0.375          0.9      560.442
      -0.375         1.05      529.997
      -0.375          1.2      503.358
      -0.375         1.35      421.917
      -0.375          1.5      358.236
      -0.375         1.65      307.241
      -0.375          1.8      278.064
      -0.375         1.95      321.195
      -0.375          2.1      347.073
      -0.375         2.25      387.413
      -0.375          2.4      406.441
      -0.375         2.55      446.019
      -0.375          2.7      438.408
      -0.375         2.85      456.168
      -0.375            3      446.527
      -0.375         3.15      430.797
      -0.375          3.3       403.65
      -0.375         3.45      343.521
      -0.375          3.6      334.388
      -0.375         3.75      289.481
      -0.375          3.9      230.114
      -0.375         4.05      133.451
      -0.375          4.2      66.2179
      -0.375         4.35      32.9821
      -0.375          4.5      11.4169
      -0.375         4.65      5.07417
      -0.375          4.8      1.26854
      -0.375         4.95            0
      -0.375          5.1     0.253708
      -0.375         5.25            0
      -0.375          5.4            0
      -0.375         5.55            0
      -0.375          5.7            0
      -0.375         5.85            0
      -0.375            6            0
      -0.375         6.15            0
      -0.375          6.3            0
      -0.375         6.45            0
      -0.375          6.6            0
      -0.375         6.75            0
      -0.375          6.9            0
      -0.375         7.05            0
      -0.375          7.2            0
      -0.375         7.35            0

      -0.225         -7.5            0
      -0.225        -7.35            0
      -0.225         -7.2            0
      -0.225        -7.05            0
      -0.225         -6.9            0
      -0.225        -6.75            0
      -0.225         -6.6            0
      -0.225        -6.45            0
      -0.225         -6.3            0
      -0.225        -6.15            0
      -0.225           -6            0
      -0.225        -5.85            0
      -0.225         -5.7            0
      -0.225        -5.55            0
      -0.225         -5.4            0
      -0.225        -5.25            0
      -0.225         -5.1            0
      -0.225        -4.95     0.422847
      -0.225         -4.8      1.69139
      -0.225        -4.65       10.994
      -0.225         -4.5      22.8338
      -0.225        -4.35      48.2046
      -0.225         -4.2      76.5354
      -0.225        -4.05      113.323
      -0.225         -3.9      150.957
      -0.225        -3.75      173.367
      -0.225         -3.6       182.67
      -0.225        -3.45      201.275
      -0.225         -3.3      224.955
      -0.225        -3.15      196.624
      -0.225           -3      211.001
      -0.225        -2.85      223.686
      -0.225         -2.7      224.532
      -0.225        -2.55      195.356
      -0.225         -2.4      183.516
      -0.225        -2.25      175.482
      -0.225         -2.1      159.836
      -0.225        -1.95      150.111
      -0.225         -1.8      189.013
      -0.225        -1.65      227.492
      -0.225         -1.5      293.456
      -0.225        -1.35      361.112
      -0.225         -1.2      432.573
      -0.225        -1.05      488.389
      -0.225         -0.9      539.553
      -0.225        -0.75      618.626
      -0.225         -0.6      650.762
      -0.225        -0.45      648.648
      -0.225         -0.3      695.161
      -0.225        -0.15       760.28
      -0.225 -1.78814e-07      722.646
      -0.225         0.15      740.406
      -0.225          0.3      731.949
      -0.225         0.45      676.133
      -0.225          0.6      642.728
      -0.225         0.75      627.083
      -0.225          0.9      563.233
      -0.225         1.05      533.211
      -0.225          1.2      459.212
      -0.225         1.35      382.677
      -0.225          1.5       310.37
      -0.225         1.65      274.005
      -0.225          1.8      263.857
      -0.225         1.95      311.639
      -0.225          2.1      358.575
      -0.225         2.25      416.082
      -0.225          2.4      427.922
      -0.225         2.55      457.944
      -0.225          2.7       441.03
      -0.225         2.85      439.761
      -0.225            3      396.208
      -0.225         3.15      424.539
      -0.225          3.3      376.757
      -0.225         3.45      334.895
      -0.225          3.6      305.719
      -0.225         3.75      277.811
      -0.225          3.9      216.075
      -0.225         4.05      120.089
      -0.225          4.2      61.3129
      -0.225         4.35      26.6394
      -0.225          4.5      10.1483
      -0.225         4.65      1.69139
      -0.225          4.8     0.845695
      -0.225         4.95            0
      -0.225          5.1            0
      -0.225         5.25            0
      -0.225          5.4            0
      -0.225         5.55            0
      -0.225          5.7            0
      -0.225         5.85            0
      -0.225            6            0
      -0.225         6.15            0
      -0.225          6.3            0
      -0.225         6.45            0
      -0.225          6.6            0
      -0.225         6.75            0
      -0.225          6.9            0
      -0.225         7.05            0
      -0.225          7.2            0
      -0.225         7.35            0

       0.075         -7.5            0
       0.075        -7.35            0
       0.075         -7.2            0
       0.075        -7.05            0
       0.075         -6.9            0
       0.075        -6.75            0
       0.075         -6.6            0
       0.075        -6.45            0
       0.075         -6.3            0
       0.075        -6.15            0
       0.075           -6            0
       0.075        -5.85            0
       0.075         -5.7            0
       0.075        -5.55            0
       0.075         -5.4            0
       0.075        -5.25            0
       0.075         -5.1            0
       0.075        -4.95      2.53708
       0.075         -4.8      3.80563
       0.075        -4.65      11.4169
       0.075         -4.5      20.2967
       0.075        -4.35      40.5934
       0.075         -4.2      84.9923
       0.075        -4.05       104.02
       0.075         -3.9      142.077
       0.075        -3.75      162.373
       0.075         -3.6      163.642
       0.075        -3.45      177.596
       0.075         -3.3      197.893
       0.075        -3.15      185.207
       0.075           -3      225.801
       0.075        -2.85      205.504
       0.075         -2.7      205.504
       0.075        -2.55      183.939
       0.075         -2.4      163.642
       0.075        -2.25      145.882
       0.075         -2.1       130.66
       0.075        -1.95      109.095
       0.075         -1.8      172.522
       0.075        -1.65      221.995
       0.075         -1.5      268.931
       0.075        -1.35      389.442
       0.075         -1.2      476.972
       0.075        -1.05      474.435
       0.075         -0.9      551.816
       0.075        -0.75      605.095
       0.075         -0.6      641.882
       0.075        -0.45      625.391
       0.075         -0.3      683.744
       0.075        -0.15      714.189
       0.075 -1.78814e-07       687.55
       0.075         0.15      719.263
       0.075          0.3      731.949
       0.075         0.45      615.243
       0.075          0.6      611.437
       0.075         0.75      613.974
       0.075          0.9      584.798
       0.075         1.05      470.629
       0.075          1.2      479.509
       0.075         1.35      409.739
       0.075          1.5      314.598
       0.075         1.65      300.645
       0.075          1.8      294.302
       0.075         1.95      286.691
       0.075          2.1      328.552
       0.075         2.25      432.573
       0.075          2.4      394.517
       0.075         2.55      427.499
       0.075          2.7      441.453
       0.075         2.85      412.276
       0.075            3      397.054
       0.075         3.15      430.036
       0.075          3.3      408.471
       0.075         3.45      296.839
       0.075          3.6      310.793
       0.075         3.75      262.588
       0.075          3.9      205.504
       0.075         4.05      143.345
       0.075          4.2      65.9642
       0.075         4.35      26.6394
       0.075          4.5       8.8798
       0.075         4.65      1.26854
       0.075          4.8      2.53708
       0.075         4.95            0
       0.075          5.1            0
       0.075         5.25            0
       0.075          5.4            0
       0.075         5.55            0
       0.075          5.7            0
       0.075         5.85            0
       0.075            6            0
       0.075         6.15            0
       0.075          6.3            0
       0.075         6.45            0
       0.075          6.6            0
       0.075         6.75            0
       0.075          6.9            0
       0.075         7.05            0
       0.075          7.2            0
       0.075         7.35            0

       0.225         -7.5            0
       0.225        -7.35            0
       0.225         -7.2            0
       0.225        -7.05            0
       0.225         -6.9            0
       0.225        -6.75            0
       0.225         -6.6            0
       0.225        -6.45            0
       0.225         -6.3            0
       0.225        -6.15            0
       0.225           -6            0
       0.225        -5.85            0
       0.225         -5.7            0
       0.225        -5.55            0
       0.225         -5.4            0
       0.225        -5.25            0
       0.225         -5.1            0
       0.225        -4.95     0.422847
       0.225         -4.8      1.69139
       0.225        -4.65       10.994
       0.225         -4.5      22.8338
       0.225        -4.35      48.2046
       0.225         -4.2      76.5354
       0.225        -4.05      113.323
       0.225         -3.9      150.957
       0.225        -3.75      173.367
       0.225         -3.6       182.67
       0.225        -3.45      201.275
       0.225         -3.3      224.955
       0.225        -3.15      196.624
       0.225           -3      211.001
       0.225        -2.85      223.686
       0.225         -2.7      224.532
       0.225        -2.55      195.356
       0.225         -2.4      183.516
       0.225        -2.25      175.482
       0.225         -2.1      159.836
       0.225        -1.95      150.111
       0.225         -1.8      189.013
       0.225        -1.65      227.492
       0.225         -1.5      293.456
       0.225        -1.35      361.112
       0.225         -1.2      432.573
       0.225        -1.05      488.389
       0.225         -0.9      539.553
       0.225        -0.75      618.626
       0.225         -0.6      650.762
       0.225        -0.45      648.648
       0.225         -0.3      695.161
       0.225        -0.15       760.28
       0.225 -1.78814e-07      722.646
       0.225         0.15      740.406
       0.225          0.3      731.949
       0.225         0.45      676.133
       0.225          0.6      642.728
       0.225         0.75      627.083
       0.225          0.9      563.233
       0.225         1.05      533.211
       0.225          1.2      459.212
       0.225         1.35      382.677
       0.225          1.5       310.37
       0.225         1.65      274.005
       0.225          1.8      263.857
       0.225         1.95      311.639
       0.225          2.1      358.575
       0.225         2.25      416.082
       0.225          2.4      427.922
       0.225         2.55      457.944
       0.225          2.7       441.03
       0.225         2.85      439.761
       0.225            3      396.208
       0.225         3.15      424.539
       0.225          3.3      376.757
       0.225         3.45      334.895
       0.225          3.6      305.719
       0.225         3.75      277.811
       0.225          3.9      216.075
       0.225         4.05      120.089
       0.225          4.2      61.3129
       0.225         4.35      26.6394
       0.225          4.5      10.1483
       0.225         4.65      1.69139
       0.225          4.8     0.845695
       0.225         4.95            0
       0.225          5.1            0
       0.225         5.25            0
       0.225          5.4            0
       0.225         5.55            0
       0.225          5.7            0
       0.225         5.85            0
       0.225            6            0
       0.225         6.15            0
       0.225          6.3            0
       0.225         6.45            0
       0.225          6.6            0
       0.225         6.75            0
       0.225          6.9            0
       0.225         7.05            0
       0.225          7.2            0
       0.225         7.35            0

       0.375         -7.5            0
       0.375        -7.35            0
       0.375         -7.2            0
       0.375        -7.05            0
       0.375         -6.9            0
       0.375        -6.75            0
       0.375         -6.6            0
       0.375        -6.45            0
       0.375         -6.3            0
       0.375        -6.15            0
       0.375           -6            0
       0.375        -5.85            0
       0.375         -5.7            0
       0.375        -5.55            0
       0.375         -5.4            0
       0.375        -5.25            0
       0.375         -5.1     0.507417
       0.375        -4.95      1.77596
       0.375         -4.8      3.29821
       0.375        -4.65      6.85013
       0.375         -4.5      25.8783
       0.375        -4.35      45.1601
       0.375         -4.2       93.111
       0.375        -4.05       130.66
       0.375         -3.9      179.626
       0.375        -3.75      187.744
       0.375         -3.6       214.13
       0.375        -3.45      223.263
       0.375         -3.3      246.097
       0.375        -3.15      237.471
       0.375           -3      225.547
       0.375        -2.85      238.486
       0.375         -2.7       223.01
       0.375        -2.55      215.398
       0.375         -2.4      200.176
       0.375        -2.25      181.402
       0.375         -2.1      168.716
       0.375        -1.95      172.014
       0.375         -1.8      198.907
       0.375        -1.65      265.886
       0.375         -1.5      331.851
       0.375        -1.35      371.429
       0.375         -1.2      456.168
       0.375        -1.05      536.086
       0.375         -0.9        581.5
       0.375        -0.75      627.167
       0.375         -0.6      667.253
       0.375        -0.45      702.772
       0.375         -0.3      721.039
       0.375        -0.15      755.797
       0.375 -1.78814e-07      769.244
       0.375         0.15      769.244
       0.375          0.3      736.008
       0.375         0.45      711.906
       0.375          0.6      692.624
       0.375         0.75       628.69
       0.375          0.9      560.442
       0.375         1.05      529.997
       0.375          1.2      503.358
       0.375         1.35      421.917
       0.375          1.5      358.236
       0.375         1.65      307.241
       0.375          1.8      278.064
       0.375         1.95      321.195
       0.375          2.1      347.073
       0.375         2.25      387.413
       0.375          2.4      406.441
       0.375         2.55      446.019
       0.375          2.7      438.408
       0.375         2.85      456.168
       0.375            3      446.527
       0.375         3.15      430.797
       0.375          3.3       403.65
       0.375         3.45      343.521
       0.375          3.6      334.388
       0.375         3.75      289.481
       0.375          3.9      230.114
       0.375         4.05      133.451
       0.375          4.2      66.2179
       0.375         4.35      32.9821
       0.375          4.5      11.4169
       0.375         4.65      5.07417
       0.375          4.8      1.26854
       0.375         4.95            0
       0.375          5.1     0.253708
       0.375         5.25            0
       0.375          5.4            0
       0.375         5.55            0
       0.375          5.7            0
       0.375         5.85            0
       0.375            6            0
       0.375         6.15            0
       0.375          6.3            0
       0.375         6.45            0
       0.375          6.6            0
       0.375         6.75            0
       0.375          6.9            0
       0.375         7.05            0
       0.375          7.2            0
       0.375         7.35            0

       0.525         -7.5            0
       0.525        -7.35            0
       0.525         -7.2            0
       0.525        -7.05            0
       0.525         -6.9            0
       0.525        -6.75            0
       0.525         -6.6            0
       0.525        -6.45            0
       0.525         -6.3            0
       0.525        -6.15            0
       0.525           -6            0
       0.525        -5.85            0
       0.525         -5.7            0
       0.525        -5.55            0
       0.525         -5.4            0
       0.525        -5.25            0
       0.525         -5.1      0.18122
       0.525        -4.95      1.63098
       0.525         -4.8      6.16149
       0.525        -4.65      10.3296
       0.525         -4.5      28.9953
       0.525        -4.35        53.46
       0.525         -4.2      98.2214
       0.525        -4.05      147.332
       0.525         -3.9      190.281
       0.525        -3.75      221.451
       0.525         -3.6      223.988
       0.525        -3.45      266.938
       0.525         -3.3      268.931
       0.525        -3.15      270.381
       0.525           -3      267.662
       0.525        -2.85      275.817
       0.525         -2.7       259.87
       0.525        -2.55      235.043
       0.525         -2.4      218.733
       0.525        -2.25      196.443
       0.525         -2.1      184.482
       0.525        -1.95      198.799
       0.525         -1.8      240.117
       0.525        -1.65      296.476
       0.525         -1.5       359.36
       0.525        -1.35      417.169
       0.525         -1.2      494.369
       0.525        -1.05      539.855
       0.525         -0.9      593.859
       0.525        -0.75      659.461
       0.525         -0.6      687.006
       0.525        -0.45      717.814
       0.525         -0.3      767.649
       0.525        -0.15      765.112
       0.525 -1.78814e-07      791.933
       0.525         0.15      795.014
       0.525          0.3      777.254
[truncated: 726,631 more chars]
