# Supplementary material for: Free energies of membrane stalk formation from a lipidomics perspective
Source: Nat Commun. 2021 Nov 15;12:6594. doi: 10.1038/s41467-021-26924-2 (PMC8593120; doi:10.1038/s41467-021-26924-2)
Supplement: Supplementary file 4 — Source Data [file 41467_2021_26924_MOESM4_ESM.zip › SI_data/Fig6/mk-stalk-density-plot.sh~]

#!/bin/bash

#
# Script for creating the 2D density
#

shopt -s -o nounset
# source /home/users/all-jh/bin/functions.bash


templ=../stalk_density.gp

#
# Make sure POPC comes after the other lipid
#
fs=$(echo $(ls dens_????_sym.xvg | grep -v POPC) $(ls dens_???_sym.xvg 2> /dev/null) $(ls dens_????_sym.xvg | grep POPC)  )
fs="$fs dens_Headgroups+Glycerol_sym.xvg  dens_Tails_sym.xvg dens_Solvent_sym.xvg"

N=$(echo $fs | wc -w)

rmax=3.25
zmax=4.8
maxdensity=1200

echo "fs = $fs"

i=0
for f in $fs; do

    Lipidname=$(echo $f | sed -e 's/dens_//' -e 's/_sym.xvg//')
    echo Lipidname = $Lipidname
        
    rm -f to-insert

    awk -v rmax=$rmax -v zmax=$zmax '{if (NF!=3) 
            {print} 
          else
           {
              if ( ($1<=rmax) && ($1>=(-rmax)) && ($2<=zmax) && ($2>=(-zmax)) ) {print}
           } 
         }' < $f > dens_in_bounds.xvg
    
    if [ $i = 0 ]; then
        echo '
set ylabel "z (nm)" #font "Helvetica,26"
set ytics -4,2,4

set cblabel ''
unset colorbox
' > to-insert

    elif [ $i = $[N-1] ]; then
        echo '
set ylabel ""
unset ytics 

set cblabel "density (kg m^{-3})"
set colorbox
' > to-insert

    else

        echo '
set ylabel ""
unset ytics 

set cblabel ""
unset colorbox
' > to-insert
        
    fi

#     rm -f to-insert
    
#     if [ $bYaxis = 1 ]; then
#         echo '
# set ylabel "z (nm)" #font "Helvetica,18"
# set ytics -4,2,4
# ' >> to-insert
#     else
#         echo '
# set ylabel ""
# unset ytics 
# '  >> to-insert  
#     fi

#     if [ ${#Lipidname} = 4 ]; then
#         maxdensity=8
#     fi
        

        
    sed '/INSERT_HERE/ r to-insert' < $templ | \
        sed -e "s/LIPIDNAME/$Lipidname/" -e "s/DENSITYFILE/dens_in_bounds.xvg/"  -e "s/MAXDENSITY/$maxdensity/"> this.gp

    gnuplot this.gp > fig$i.png

    
    let i++
done

#
# Put together with Imagemagick
#
for f in fig?.png; do
    trim $f
    convert $f -quality 100 x.jpg
    convert x.jpg -background white -mattecolor white -frame 10x10 -quality 100 y.jpg
    convert y.jpg $f
done

convert fig?.png +append all.png
convert all.png -trim all.png
