# Supplementary material for: Free energies of membrane stalk formation from a lipidomics perspective
Source: Nat Commun. 2021 Nov 15;12:6594. doi: 10.1038/s41467-021-26924-2 (PMC8593120; doi:10.1038/s41467-021-26924-2)
Supplement: Supplementary file 4 — Source Data [file 41467_2021_26924_MOESM4_ESM.zip › SI_data/Fig6/source_data_for_lipid_enrichment/POPC_CHOL_60_40_Lx7.5/dens_CHOL.xvg]

         0        -7.5           0
         0       -7.35           0
         0        -7.2           0
         0       -7.05           0
         0        -6.9           0
         0       -6.75           0
         0        -6.6           0
         0       -6.45           0
         0        -6.3           0
         0       -6.15           0
         0          -6           0
         0       -5.85           0
         0        -5.7           0
         0       -5.55           0
         0        -5.4           0
         0       -5.25           0
         0        -5.1           0
         0       -4.95           0
         0        -4.8           0
         0       -4.65           0
         0        -4.5           0
         0       -4.35           0
         0        -4.2      1.1353
         0       -4.05     10.1198
         0        -3.9      57.215
         0       -3.75     125.666
         0        -3.6     204.569
         0       -3.45     255.226
         0        -3.3     324.499
         0       -3.15     292.887
         0          -3     273.782
         0       -2.85     276.014
         0        -2.7     222.909
         0       -2.55     218.036
         0        -2.4      214.14
         0       -2.25     197.737
         0        -2.1     309.407
         0       -1.95     487.805
         0        -1.8     605.543
         0       -1.65     632.497
         0        -1.5     555.551
         0       -1.35     476.374
         0        -1.2     383.808
         0       -1.05     397.099
         0        -0.9     393.752
         0       -0.75     361.709
         0        -0.6     337.457
         0       -0.45     373.728
         0        -0.3     319.194
         0       -0.15     275.759
         0  -1.78814e-07     292.476
         0        0.15     276.229
         0         0.3     258.143
         0        0.45     254.228
         0         0.6     312.598
         0        0.75     299.444
         0         0.9     315.142
         0        1.05     357.501
         0         1.2     445.114
         0        1.35     649.565
         0         1.5     698.187
         0        1.65     675.951
         0         1.8     532.669
         0        1.95     301.539
         0         2.1      308.37
         0        2.25      320.33
         0         2.4     291.223
         0        2.55     316.532
         0         2.7     353.821
         0        2.85     425.932
         0           3     351.061
         0        3.15     326.848
         0         3.3     293.865
         0        3.45     224.436
         0         3.6     136.588
         0        3.75     38.6001
         0         3.9     2.27059
         0        4.05           0
         0         4.2           0
         0        4.35           0
         0         4.5           0
         0        4.65           0
         0         4.8           0
         0        4.95           0
         0         5.1           0
         0        5.25           0
         0         5.4           0
         0        5.55           0
         0         5.7           0
         0        5.85           0
         0           6           0
         0        6.15           0
         0         6.3           0
         0        6.45           0
         0         6.6           0
         0        6.75           0
         0         6.9           0
         0        7.05           0
         0         7.2           0
         0        7.35           0

      0.15        -7.5           0
      0.15       -7.35           0
      0.15        -7.2           0
      0.15       -7.05           0
      0.15        -6.9           0
      0.15       -6.75           0
      0.15        -6.6           0
      0.15       -6.45           0
      0.15        -6.3           0
      0.15       -6.15           0
      0.15          -6           0
      0.15       -5.85           0
      0.15        -5.7           0
      0.15       -5.55           0
      0.15        -5.4           0
      0.15       -5.25           0
      0.15        -5.1           0
      0.15       -4.95           0
      0.15        -4.8           0
      0.15       -4.65           0
      0.15        -4.5           0
      0.15       -4.35           0
      0.15        -4.2     1.51373
      0.15       -4.05      8.3255
      0.15        -3.9     56.1906
      0.15       -3.75     139.824
      0.15        -3.6     247.116
      0.15       -3.45     305.075
      0.15        -3.3     359.262
      0.15       -3.15     372.416
      0.15          -3     372.658
      0.15       -2.85     320.839
      0.15        -2.7     280.235
      0.15       -2.55     252.793
      0.15        -2.4     252.793
      0.15       -2.25     304.194
      0.15        -2.1     345.293
      0.15       -1.95     447.124
      0.15        -1.8     579.777
      0.15       -1.65     591.391
      0.15        -1.5     514.772
      0.15       -1.35     415.538
      0.15        -1.2     345.104
      0.15       -1.05     349.704
      0.15        -0.9     372.801
      0.15       -0.75     357.331
      0.15        -0.6      361.84
      0.15       -0.45     379.235
      0.15        -0.3      317.23
      0.15       -0.15     291.314
      0.15  -1.78814e-07     286.114
      0.15        0.15     268.856
      0.15         0.3     263.245
      0.15        0.45      285.09
      0.15         0.6     274.246
      0.15        0.75     281.058
      0.15         0.9     317.067
      0.15        1.05     355.896
      0.15         1.2     439.144
      0.15        1.35     539.239
      0.15         1.5     651.157
      0.15        1.65     587.516
      0.15         1.8     459.984
      0.15        1.95      353.41
      0.15         2.1     309.238
      0.15        2.25     272.406
      0.15         2.4     294.335
      0.15        2.55     305.832
      0.15         2.7     367.477
      0.15        2.85     368.319
      0.15           3     394.998
      0.15        3.15     357.644
      0.15         3.3     307.613
      0.15        3.45     227.849
      0.15         3.6     126.997
      0.15        3.75     43.8329
      0.15         3.9     7.56864
      0.15        4.05    0.378432
      0.15         4.2           0
      0.15        4.35           0
      0.15         4.5           0
      0.15        4.65           0
      0.15         4.8           0
      0.15        4.95           0
      0.15         5.1           0
      0.15        5.25           0
      0.15         5.4           0
      0.15        5.55           0
      0.15         5.7           0
      0.15        5.85           0
      0.15           6           0
      0.15        6.15           0
      0.15         6.3           0
      0.15        6.45           0
      0.15         6.6           0
      0.15        6.75           0
      0.15         6.9           0
      0.15        7.05           0
      0.15         7.2           0
      0.15        7.35           0

       0.3        -7.5           0
       0.3       -7.35           0
       0.3        -7.2           0
       0.3       -7.05           0
       0.3        -6.9           0
       0.3       -6.75           0
       0.3        -6.6           0
       0.3       -6.45           0
       0.3        -6.3           0
       0.3       -6.15           0
       0.3          -6           0
       0.3       -5.85           0
       0.3        -5.7           0
       0.3       -5.55           0
       0.3        -5.4           0
       0.3       -5.25           0
       0.3        -5.1           0
       0.3       -4.95           0
       0.3        -4.8           0
       0.3       -4.65           0
       0.3        -4.5    0.227059
       0.3       -4.35           0
       0.3        -4.2     2.25102
       0.3       -4.05     15.6279
       0.3        -3.9     69.2178
       0.3       -3.75     174.205
       0.3        -3.6     292.401
       0.3       -3.45     367.605
       0.3        -3.3     412.719
       0.3       -3.15     438.831
       0.3          -3     419.715
       0.3       -2.85      387.41
       0.3        -2.7     309.423
       0.3       -2.55     306.272
       0.3        -2.4     290.236
       0.3       -2.25      323.92
       0.3        -2.1     360.061
       0.3       -1.95     414.238
       0.3        -1.8     491.939
       0.3       -1.65       503.3
       0.3        -1.5     451.758
       0.3       -1.35       380.9
       0.3        -1.2     362.598
       0.3       -1.05       367.1
       0.3        -0.9     362.672
       0.3       -0.75     390.867
       0.3        -0.6     366.701
       0.3       -0.45     333.824
       0.3        -0.3     313.882
       0.3       -0.15      268.56
       0.3  -1.78814e-07     273.152
       0.3        0.15     252.243
       0.3         0.3     268.243
       0.3        0.45     276.746
       0.3         0.6     288.318
       0.3        0.75     289.414
       0.3         0.9     287.296
       0.3        1.05     328.081
       0.3         1.2      377.11
       0.3        1.35     484.165
       0.3         1.5     536.858
       0.3        1.65     515.076
       0.3         1.8     438.948
       0.3        1.95     339.176
       0.3         2.1      276.01
       0.3        2.25     272.498
       0.3         2.4     304.514
       0.3        2.55      330.68
       0.3         2.7     382.669
       0.3        2.85     416.716
       0.3           3     402.509
       0.3        3.15     387.915
       0.3         3.3     337.531
       0.3        3.45     253.339
       0.3         3.6     141.035
       0.3        3.75        55.7
       0.3         3.9     8.85531
       0.3        4.05    0.681178
       0.3         4.2           0
       0.3        4.35           0
       0.3         4.5           0
       0.3        4.65           0
       0.3         4.8           0
       0.3        4.95           0
       0.3         5.1           0
       0.3        5.25           0
       0.3         5.4           0
       0.3        5.55           0
       0.3         5.7           0
       0.3        5.85           0
       0.3           6           0
       0.3        6.15           0
       0.3         6.3           0
       0.3        6.45           0
       0.3         6.6           0
       0.3        6.75           0
       0.3         6.9           0
       0.3        7.05           0
       0.3         7.2           0
       0.3        7.35           0

      0.45        -7.5           0
      0.45       -7.35           0
      0.45        -7.2           0
      0.45       -7.05           0
      0.45        -6.9           0
      0.45       -6.75           0
      0.45        -6.6           0
      0.45       -6.45           0
      0.45        -6.3           0
      0.45       -6.15           0
      0.45          -6           0
      0.45       -5.85           0
      0.45        -5.7           0
      0.45       -5.55           0
      0.45        -5.4           0
      0.45       -5.25           0
      0.45        -5.1           0
      0.45       -4.95           0
      0.45        -4.8           0
      0.45       -4.65           0
      0.45        -4.5           0
      0.45       -4.35    0.162185
      0.45        -4.2     3.89244
      0.45       -4.05     22.5465
      0.45        -3.9     81.0339
      0.45       -3.75     200.858
      0.45        -3.6     307.288
      0.45       -3.45     406.727
      0.45        -3.3     453.537
      0.45       -3.15     463.816
      0.45          -3     466.668
      0.45       -2.85     410.373
      0.45        -2.7     367.612
      0.45       -2.55     325.925
      0.45        -2.4     335.497
      0.45       -2.25     318.135
      0.45        -2.1      347.25
      0.45       -1.95     396.873
      0.45        -1.8     425.655
      0.45       -1.65     419.811
      0.45        -1.5     370.308
      0.45       -1.35     350.899
      0.45        -1.2     342.076
      0.45       -1.05     347.535
      0.45        -0.9     372.257
      0.45       -0.75     401.526
      0.45        -0.6     382.628
      0.45       -0.45     339.001
      0.45        -0.3     293.527
      0.45       -0.15     287.697
      0.45  -1.78814e-07     264.183
      0.45        0.15     269.926
      0.45         0.3     291.642
      0.45        0.45     285.516
      0.45         0.6     293.879
      0.45        0.75     282.884
      0.45         0.9     278.229
      0.45        1.05     303.152
      0.45         1.2     330.449
      0.45        1.35     385.797
      0.45         1.5     445.819
      0.45        1.65     462.916
      0.45         1.8     387.547
      0.45        1.95     337.608
      0.45         2.1     311.465
      0.45        2.25     295.557
      0.45         2.4     307.889
      0.45        2.55     340.502
      0.45         2.7     400.838
      0.45        2.85     431.779
      0.45           3     441.124
      0.45        3.15     412.115
      0.45         3.3     354.084
      0.45        3.45     264.633
      0.45         3.6     160.698
      0.45        3.75     64.4043
      0.45         3.9     14.2164
      0.45        4.05     2.43278
      0.45         4.2    0.162185
      0.45        4.35           0
      0.45         4.5           0
      0.45        4.65           0
      0.45         4.8           0
      0.45        4.95           0
      0.45         5.1           0
      0.45        5.25           0
      0.45         5.4           0
      0.45        5.55           0
      0.45         5.7           0
      0.45        5.85           0
      0.45           6           0
      0.45        6.15           0
      0.45         6.3           0
      0.45        6.45           0
      0.45         6.6           0
      0.45        6.75           0
      0.45         6.9           0
      0.45        7.05           0
      0.45         7.2           0
      0.45        7.35           0

       0.6        -7.5           0
       0.6       -7.35           0
       0.6        -7.2           0
       0.6       -7.05           0
       0.6        -6.9           0
       0.6       -6.75           0
       0.6        -6.6           0
       0.6       -6.45           0
       0.6        -6.3           0
       0.6       -6.15           0
       0.6          -6           0
       0.6       -5.85           0
       0.6        -5.7           0
       0.6       -5.55           0
       0.6        -5.4           0
       0.6       -5.25           0
       0.6        -5.1           0
       0.6       -4.95           0
       0.6        -4.8           0
       0.6       -4.65           0
       0.6        -4.5           0
       0.6       -4.35    0.378432
       0.6        -4.2     4.41504
       0.6       -4.05      25.666
       0.6        -3.9     96.1783
       0.6       -3.75      219.33
       0.6        -3.6     339.121
       0.6       -3.45     419.479
       0.6        -3.3      448.14
       0.6       -3.15     480.526
       0.6          -3      476.77
       0.6       -2.85     418.163
       0.6        -2.7     367.638
       0.6       -2.55     324.353
       0.6        -2.4     308.703
       0.6       -2.25     318.605
       0.6        -2.1     325.591
       0.6       -1.95      352.66
       0.6        -1.8     358.512
       0.6       -1.65     371.603
       0.6        -1.5      344.66
       0.6       -1.35     329.508
       0.6        -1.2     332.827
       0.6       -1.05      354.43
       0.6        -0.9     361.985
       0.6       -0.75     400.494
       0.6        -0.6     409.113
       0.6       -0.45     374.361
       0.6        -0.3     307.844
       0.6       -0.15     289.379
       0.6  -1.78814e-07     286.214
       0.6        0.15     310.717
       0.6         0.3     321.417
       0.6        0.45     317.411
       0.6         0.6     283.524
       0.6        0.75     280.934
       0.6         0.9      278.08
       0.6        1.05     277.343
       0.6         1.2     306.188
       0.6        1.35     340.667
       0.6         1.5      361.25
       0.6        1.65     380.494
       0.6         1.8     368.071
       0.6        1.95     339.188
       0.6         2.1     309.825
       0.6        2.25     299.614
       0.6         2.4      312.42
       0.6        2.55     339.738
       0.6         2.7     386.005
       0.6        2.85     437.983
       0.6           3     415.418
       0.6        3.15     407.632
       0.6         3.3     343.247
       0.6        3.45     277.412
       0.6         3.6     174.131
       0.6        3.75      80.419
       0.6         3.9     20.8203
       0.6        4.05     3.78432
       0.6         4.2    0.126144
       0.6        4.35           0
       0.6         4.5           0
       0.6        4.65           0
       0.6         4.8           0
       0.6        4.95           0
       0.6         5.1           0
       0.6        5.25           0
       0.6         5.4           0
       0.6        5.55           0
       0.6         5.7           0
       0.6        5.85           0
       0.6           6           0
       0.6        6.15           0
       0.6         6.3           0
       0.6        6.45           0
       0.6         6.6           0
       0.6        6.75           0
       0.6         6.9           0
       0.6        7.05           0
       0.6         7.2           0
       0.6        7.35           0

      0.75        -7.5           0
      0.75       -7.35           0
      0.75        -7.2           0
      0.75       -7.05           0
      0.75        -6.9           0
      0.75       -6.75           0
      0.75        -6.6           0
      0.75       -6.45           0
      0.75        -6.3           0
      0.75       -6.15           0
      0.75          -6           0
      0.75       -5.85           0
      0.75        -5.7           0
      0.75       -5.55           0
      0.75        -5.4           0
      0.75       -5.25           0
      0.75        -5.1           0
      0.75       -4.95           0
      0.75        -4.8           0
      0.75       -4.65           0
      0.75        -4.5    0.206418
      0.75       -4.35     1.03209
      0.75        -4.2     7.59296
      0.75       -4.05     38.0253
      0.75        -3.9     113.983
      0.75       -3.75     221.102
      0.75        -3.6     327.663
      0.75       -3.45     409.356
      0.75        -3.3     452.006
      0.75       -3.15     471.468
      0.75          -3     452.231
      0.75       -2.85     391.279
      0.75        -2.7     335.014
      0.75       -2.55     321.671
      0.75        -2.4     316.235
      0.75       -2.25     302.208
      0.75        -2.1     309.011
      0.75       -1.95     301.398
      0.75        -1.8     331.845
      0.75       -1.65     336.199
      0.75        -1.5      315.89
      0.75       -1.35     323.922
      0.75        -1.2     346.966
      0.75       -1.05     378.408
      0.75        -0.9     398.884
      0.75       -0.75     408.668
      0.75        -0.6      412.26
      0.75       -0.45     389.887
      0.75        -0.3     351.331
      0.75       -0.15     326.364
      0.75  -1.78814e-07     299.747
      0.75        0.15     334.706
      0.75         0.3     356.136
      0.75        0.45     319.422
      0.75         0.6     299.024
      0.75        0.75     285.851
      0.75         0.9     289.643
      0.75        1.05     287.607
      0.75         1.2     290.931
      0.75        1.35     306.407
      0.75         1.5     315.239
      0.75        1.65     333.825
      0.75         1.8      323.62
      0.75        1.95     312.771
      0.75         2.1     293.257
      0.75        2.25     282.064
      0.75         2.4     293.949
      0.75        2.55     304.113
      0.75         2.7     355.426
      0.75        2.85     404.041
      0.75           3     432.149
      0.75        3.15     403.018
      0.75         3.3     373.375
      0.75        3.45      306.29
      0.75         3.6     192.086
      0.75        3.75     95.1264
      0.75         3.9     31.4929
      0.75        4.05     5.26365
      0.75         4.2    0.928879
      0.75        4.35           0
      0.75         4.5           0
      0.75        4.65           0
      0.75         4.8           0
      0.75        4.95           0
      0.75         5.1           0
      0.75        5.25           0
      0.75         5.4           0
      0.75        5.55           0
      0.75         5.7           0
      0.75        5.85           0
      0.75           6           0
      0.75        6.15           0
      0.75         6.3           0
      0.75        6.45           0
      0.75         6.6           0
      0.75        6.75           0
      0.75         6.9           0
      0.75        7.05           0
      0.75         7.2           0
      0.75        7.35           0

       0.9        -7.5           0
       0.9       -7.35           0
       0.9        -7.2           0
       0.9       -7.05           0
       0.9        -6.9           0
       0.9       -6.75           0
       0.9        -6.6           0
       0.9       -6.45           0
       0.9        -6.3           0
       0.9       -6.15           0
       0.9          -6           0
       0.9       -5.85           0
       0.9        -5.7           0
       0.9       -5.55           0
       0.9        -5.4           0
       0.9       -5.25           0
       0.9        -5.1           0
       0.9       -4.95           0
       0.9        -4.8           0
       0.9       -4.65           0
       0.9        -4.5    0.174661
       0.9       -4.35     2.69219
       0.9        -4.2     13.9774
       0.9       -4.05     55.1206
       0.9        -3.9     146.193
       0.9       -3.75     263.199
       0.9        -3.6     340.727
       0.9       -3.45     389.007
       0.9        -3.3     434.918
       0.9       -3.15     429.949
       0.9          -3      412.93
       0.9       -2.85     356.632
       0.9        -2.7     313.579
       0.9       -2.55     298.572
       0.9        -2.4     285.396
       0.9       -2.25     278.736
       0.9        -2.1     274.588
       0.9       -1.95     284.578
       0.9        -1.8     303.071
       0.9       -1.65     301.796
       0.9        -1.5     319.144
       0.9       -1.35     335.757
       0.9        -1.2     350.879
       0.9       -1.05     373.332
       0.9        -0.9     420.921
       0.9       -0.75      432.77
       0.9        -0.6     426.299
       0.9       -0.45     403.278
       0.9        -0.3      370.45
       0.9       -0.15      346.83
       0.9  -1.78814e-07     357.019
       0.9        0.15     381.008
       0.9         0.3     360.943
       0.9        0.45     317.738
       0.9         0.6     300.527
       0.9        0.75     313.826
       0.9         0.9     302.585
       0.9        1.05     293.636
       0.9         1.2     289.765
       0.9        1.35     283.923
       0.9         1.5     287.737
       0.9        1.65     293.644
       0.9         1.8      305.67
       0.9        1.95     297.351
       0.9         2.1     292.159
       0.9        2.25     274.467
       0.9         2.4     268.803
       0.9        2.55     297.633
       0.9         2.7     332.639
       0.9        2.85     378.626
       0.9           3     417.713
       0.9        3.15     405.108
       0.9         3.3     380.294
       0.9        3.45     315.331
       0.9         3.6     225.022
       0.9        3.75     117.697
       0.9         3.9     45.6603
       0.9        4.05     8.18647
       0.9         4.2    0.785974
       0.9        4.35    0.174661
       0.9         4.5           0
       0.9        4.65           0
       0.9         4.8           0
       0.9        4.95           0
       0.9         5.1           0
       0.9        5.25           0
       0.9         5.4           0
       0.9        5.55           0
       0.9         5.7           0
       0.9        5.85           0
       0.9           6           0
       0.9        6.15           0
       0.9         6.3           0
       0.9        6.45           0
       0.9         6.6           0
       0.9        6.75           0
       0.9         6.9           0
       0.9        7.05           0
       0.9         7.2           0
       0.9        7.35           0

      1.05        -7.5           0
      1.05       -7.35           0
      1.05        -7.2           0
      1.05       -7.05           0
      1.05        -6.9           0
      1.05       -6.75           0
      1.05        -6.6           0
      1.05       -6.45           0
      1.05        -6.3           0
      1.05       -6.15           0
      1.05          -6           0
      1.05       -5.85           0
      1.05        -5.7           0
      1.05       -5.55           0
      1.05        -5.4           0
      1.05       -5.25           0
      1.05        -5.1           0
      1.05       -4.95           0
      1.05        -4.8           0
      1.05       -4.65           0
      1.05        -4.5     1.05961
      1.05       -4.35     4.45897
      1.05        -4.2     23.1809
      1.05       -4.05     78.0614
      1.05        -3.9     185.047
      1.05       -3.75     291.418
      1.05        -3.6     371.124
      1.05       -3.45     417.053
      1.05        -3.3     442.027
      1.05       -3.15      428.65
      1.05          -3     381.307
      1.05       -2.85     328.722
      1.05        -2.7     292.481
      1.05       -2.55     285.172
      1.05        -2.4     261.106
      1.05       -2.25     267.167
      1.05        -2.1      264.25
      1.05       -1.95     281.876
      1.05        -1.8     295.437
      1.05       -1.65      303.48
      1.05        -1.5     310.733
      1.05       -1.35     336.919
      1.05        -1.2     355.821
      1.05       -1.05     389.478
      1.05        -0.9     413.227
      1.05       -0.75     448.441
      1.05        -0.6     415.747
      1.05       -0.45     401.926
      1.05        -0.3     373.742
      1.05       -0.15     365.661
      1.05  -1.78814e-07     378.482
      1.05        0.15     377.867
      1.05         0.3     349.404
      1.05        0.45     315.135
      1.05         0.6     319.086
      1.05        0.75     317.065
      1.05         0.9     318.744
      1.05        1.05     305.069
      1.05         1.2     292.873
      1.05        1.35     287.427
      1.05         1.5     283.797
      1.05        1.65     296.726
      1.05         1.8     297.235
      1.05        1.95     288.876
      1.05         2.1      278.58
      1.05        2.25     272.131
      1.05         2.4     272.099
      1.05        2.55     283.687
      1.05         2.7     312.145
      1.05        2.85      373.82
      1.05           3     400.885
      1.05        3.15     402.383
      1.05         3.3      384.61
      1.05        3.45     342.967
      1.05         3.6     259.088
      1.05        3.75     164.276
      1.05         3.9     64.9455
      1.05        4.05     17.4314
      1.05         4.2      2.6425
      1.05        4.35    0.151373
      1.05         4.5           0
      1.05        4.65           0
      1.05         4.8           0
      1.05        4.95           0
      1.05         5.1           0
      1.05        5.25           0
      1.05         5.4           0
      1.05        5.55           0
      1.05         5.7           0
      1.05        5.85           0
      1.05           6           0
      1.05        6.15           0
      1.05         6.3           0
      1.05        6.45           0
      1.05         6.6           0
      1.05        6.75           0
      1.05         6.9           0
      1.05        7.05           0
      1.05         7.2           0
      1.05        7.35           0

       1.2        -7.5           0
       1.2       -7.35           0
       1.2        -7.2           0
       1.2       -7.05           0
       1.2        -6.9           0
       1.2       -6.75           0
       1.2        -6.6           0
       1.2       -6.45           0
       1.2        -6.3           0
       1.2       -6.15           0
       1.2          -6           0
       1.2       -5.85           0
       1.2        -5.7           0
       1.2       -5.55           0
       1.2        -5.4           0
       1.2       -5.25           0
       1.2        -5.1           0
       1.2       -4.95           0
       1.2        -4.8           0
       1.2       -4.65           0
       1.2        -4.5     0.93495
       1.2       -4.35     7.25046
       1.2        -4.2     35.8608
       1.2       -4.05      107.12
       1.2        -3.9      230.33
       1.2       -3.75     323.192
       1.2        -3.6     401.241
       1.2       -3.45     427.817
       1.2        -3.3     456.626
       1.2       -3.15     413.979
       1.2          -3      370.09
       1.2       -2.85     317.332
       1.2        -2.7     279.026
       1.2       -2.55     283.922
       1.2        -2.4      256.29
       1.2       -2.25     256.728
       1.2        -2.1     262.431
       1.2       -1.95     278.601
       1.2        -1.8     298.234
       1.2       -1.65     296.452
       1.2        -1.5     328.346
       1.2       -1.35       362.8
       1.2        -1.2     381.394
       1.2       -1.05     393.204
       1.2        -0.9     412.145
       1.2       -0.75     433.264
       1.2        -0.6     410.422
       1.2       -0.45     385.245
       1.2        -0.3     373.758
       1.2       -0.15     359.861
       1.2  -1.78814e-07     367.178
       1.2        0.15     366.196
       1.2         0.3     346.397
       1.2        0.45     319.294
       1.2         0.6     317.879
       1.2        0.75     338.834
       1.2         0.9     330.403
       1.2        1.05     329.283
       1.2         1.2     315.578
       1.2        1.35      299.96
       1.2         1.5     296.963
       1.2        1.65     301.667
       1.2         1.8     301.312
       1.2        1.95      289.35
       1.2         2.1     279.795
       1.2        2.25      269.39
       1.2         2.4      268.69
       1.2        2.55     268.693
       1.2         2.7     297.851
       1.2        2.85     347.757
       1.2           3     396.966
       1.2        3.15     415.333
       1.2         3.3     400.487
       1.2        3.45     357.137
       1.2         3.6     289.723
       1.2        3.75     193.077
       1.2         3.9     90.1397
       1.2        4.05     25.9852
       1.2         4.2     4.80256
       1.2        4.35    0.461718
       1.2         4.5   0.0667821
       1.2        4.65           0
       1.2         4.8           0
       1.2        4.95           0
       1.2         5.1           0
       1.2        5.25           0
       1.2         5.4           0
       1.2        5.55           0
       1.2         5.7           0
       1.2        5.85           0
       1.2           6           0
       1.2        6.15           0
       1.2         6.3           0
       1.2        6.45           0
       1.2         6.6           0
       1.2        6.75           0
       1.2         6.9           0
       1.2        7.05           0
       1.2         7.2           0
       1.2        7.35           0

      1.35        -7.5           0
      1.35       -7.35           0
      1.35        -7.2           0
      1.35       -7.05           0
      1.35        -6.9           0
      1.35       -6.75           0
      1.35        -6.6           0
      1.35       -6.45           0
      1.35        -6.3           0
      1.35       -6.15           0
      1.35          -6           0
      1.35       -5.85           0
      1.35        -5.7           0
      1.35       -5.55           0
      1.35        -5.4           0
      1.35       -5.25           0
      1.35        -5.1           0
      1.35       -4.95           0
      1.35        -4.8           0
      1.35       -4.65    0.298762
      1.35        -4.5     1.19505
      1.35       -4.35     9.80661
      1.35        -4.2     51.0018
      1.35       -4.05     138.986
      1.35        -3.9     249.908
      1.35       -3.75     353.256
      1.35        -3.6     402.024
      1.35       -3.45     447.641
      1.35        -3.3     443.745
      1.35       -3.15     421.843
      1.35          -3     353.263
      1.35       -2.85     311.153
      1.35        -2.7     281.378
      1.35       -2.55     263.933
      1.35        -2.4     261.827
      1.35       -2.25     248.216
      1.35        -2.1         252
      1.35       -1.95     272.543
      1.35        -1.8     294.268
      1.35       -1.65     307.132
      1.35        -1.5     333.021
      1.35       -1.35     366.723
      1.35        -1.2     393.466
      1.35       -1.05     396.684
      1.35        -0.9     393.438
      1.35       -0.75     398.293
      1.35        -0.6     387.075
      1.35       -0.45     354.938
      1.35        -0.3     332.232
      1.35       -0.15     333.098
      1.35  -1.78814e-07     334.227
      1.35        0.15     323.671
      1.35         0.3     326.972
      1.35        0.45     307.748
      1.35         0.6     334.607
      1.35        0.75     344.481
      1.35         0.9     349.635
      1.35        1.05     361.253
      1.35         1.2      356.64
      1.35        1.35     321.526
      1.35         1.5     318.751
      1.35        1.65     307.261
      1.35         1.8     302.682
      1.35        1.95     294.308
      1.35         2.1      275.19
      1.35        2.25     272.817
      1.35         2.4     261.174
      1.35        2.55     273.519
      1.35         2.7     290.941
      1.35        2.85      334.55
      1.35           3     382.274
      1.35        3.15     414.455
      1.35         3.3     401.718
      1.35        3.45     363.256
      1.35         3.6     303.118
      1.35        3.75     200.269
      1.35         3.9     105.484
      1.35        4.05     34.4699
      1.35         4.2     7.80696
      1.35        4.35     1.37431
      1.35         4.5    0.119505
      1.35        4.65           0
      1.35         4.8           0
      1.35        4.95           0
      1.35         5.1           0
      1.35        5.25           0
      1.35         5.4           0
      1.35        5.55           0
      1.35         5.7           0
      1.35        5.85           0
      1.35           6           0
      1.35        6.15           0
      1.35         6.3           0
      1.35        6.45           0
      1.35         6.6           0
      1.35        6.75           0
      1.35         6.9           0
      1.35        7.05           0
      1.35         7.2           0
      1.35        7.35           0

       1.5        -7.5           0
       1.5       -7.35           0
       1.5        -7.2           0
       1.5       -7.05           0
       1.5        -6.9           0
       1.5       -6.75           0
       1.5        -6.6           0
       1.5       -6.45           0
       1.5        -6.3           0
       1.5       -6.15           0
       1.5          -6           0
       1.5       -5.85           0
       1.5        -5.7           0
       1.5       -5.55           0
       1.5        -5.4           0
       1.5       -5.25           0
       1.5        -5.1           0
       1.5       -4.95           0
       1.5        -4.8           0
       1.5       -4.65     0.32437
       1.5        -4.5      2.3694
       1.5       -4.35     17.3147
       1.5        -4.2     67.6722
       1.5       -4.05     157.942
       1.5        -3.9       271.8
       1.5       -3.75     354.656
       1.5        -3.6     410.629
       1.5       -3.45      446.41
       1.5        -3.3     433.378
       1.5       -3.15     402.697
       1.5          -3     335.699
       1.5       -2.85     296.212
       1.5        -2.7     287.301
       1.5       -2.55     268.099
       1.5        -2.4     254.613
       1.5       -2.25     252.909
       1.5        -2.1      263.77
       1.5       -1.95     276.062
       1.5        -1.8     300.291
       1.5       -1.65     325.538
       1.5        -1.5     347.143
       1.5       -1.35     383.282
       1.5        -1.2     405.973
       1.5       -1.05     385.361
       1.5        -0.9     379.289
       1.5       -0.75     355.456
       1.5        -0.6     334.215
       1.5       -0.45     308.613
       1.5        -0.3     264.963
       1.5       -0.15     258.047
       1.5  -1.78814e-07     261.546
       1.5        0.15     272.574
       1.5         0.3     280.622
       1.5        0.45      285.18
       1.5         0.6     319.112
       1.5        0.75     335.886
       1.5         0.9     374.094
       1.5        1.05     392.404
       1.5         1.2     396.155
       1.5        1.35     355.722
       1.5         1.5     334.812
       1.5        1.65      318.06
       1.5         1.8     311.644
       1.5        1.95      294.67
       1.5         2.1     270.764
       1.5        2.25     257.051
       1.5         2.4     265.795
       1.5        2.55     264.703
       1.5         2.7     275.397
       1.5        2.85     307.635
       1.5           3     359.714
       1.5        3.15     394.927
       1.5         3.3     391.463
       1.5        3.45     356.504
       1.5         3.6     322.371
       1.5        3.75     234.467
       1.5         3.9     133.427
       1.5        4.05     52.8686
       1.5         4.2     12.5544
       1.5        4.35      1.8381
       1.5         4.5    0.378432
       1.5        4.65   0.0540617
       1.5         4.8           0
       1.5        4.95           0
       1.5         5.1           0
       1.5        5.25           0
       1.5         5.4           0
       1.5        5.55           0
       1.5         5.7           0
       1.5        5.85           0
       1.5           6           0
       1.5        6.15           0
       1.5         6.3           0
       1.5        6.45           0
       1.5         6.6           0
       1.5        6.75           0
       1.5         6.9           0
       1.5        7.05           0
       1.5         7.2           0
       1.5        7.35           0

      1.65        -7.5           0
      1.65       -7.35           0
      1.65        -7.2           0
      1.65       -7.05           0
      1.65        -6.9           0
      1.65       -6.75           0
      1.65        -6.6           0
      1.65       -6.45           0
      1.65        -6.3           0
      1.65       -6.15           0
      1.65          -6           0
      1.65       -5.85           0
      1.65        -5.7           0
      1.65       -5.55           0
      1.65        -5.4           0
      1.65       -5.25           0
      1.65        -5.1           0
      1.65       -4.95           0
      1.65        -4.8   0.0987214
      1.65       -4.65    0.394886
      1.65        -4.5     4.63991
      1.65       -4.35     23.7153
      1.65        -4.2     77.9303
      1.65       -4.05     174.786
      1.65        -3.9     275.423
      1.65       -3.75     354.326
      1.65        -3.6     394.745
      1.65       -3.45     418.194
      1.65        -3.3     408.235
      1.65       -3.15      370.68
      1.65          -3     321.698
      1.65       -2.85     298.162
      1.65        -2.7     279.438
      1.65       -2.55     259.832
      1.65        -2.4     251.305
      1.65       -2.25     248.226
      1.65        -2.1     268.795
      1.65       -1.95     278.943
      1.65        -1.8     303.654
      1.65       -1.65     349.315
      1.65        -1.5     367.989
      1.65       -1.35     389.143
      1.65        -1.2     388.956
      1.65       -1.05     378.763
      1.65        -0.9     353.853
      1.65       -0.75     297.862
      1.65        -0.6     262.801
      1.65       -0.45     228.882
      1.65        -0.3     198.249
      1.65       -0.15     184.518
      1.65  -1.78814e-07      185.38
      1.65        0.15     205.738
      1.65         0.3     227.561
      1.65        0.45     251.881
      1.65         0.6      296.71
      1.65        0.75      348.21
      1.65         0.9     382.954
      1.65        1.05     417.374
      1.65         1.2      416.56
      1.65        1.35     398.742
      1.65         1.5     358.588
      1.65        1.65     326.572
      1.65         1.8     305.707
      1.65        1.95     287.382
      1.65         2.1      269.29
      1.65        2.25      256.02
      1.65         2.4     254.497
      1.65        2.55     251.868
      1.65         2.7     263.247
      1.65        2.85     292.569
      1.65           3     334.043
      1.65        3.15     375.443
      1.65         3.3     390.415
      1.65        3.45      367.58
      1.65         3.6     329.189
      1.65        3.75     266.353
      1.65         3.9     163.139
      1.65        4.05     74.0385
      1.65         4.2        20.7
      1.65        4.35     4.42119
      1.65         4.5    0.296164
      1.65        4.65           0
      1.65         4.8           0
      1.65        4.95           0
      1.65         5.1           0
      1.65        5.25           0
      1.65         5.4           0
      1.65        5.55           0
      1.65         5.7           0
      1.65        5.85           0
      1.65           6           0
      1.65        6.15           0
      1.65         6.3           0
      1.65        6.45           0
      1.65         6.6           0
      1.65        6.75           0
      1.65         6.9           0
      1.65        7.05           0
      1.65         7.2           0
      1.65        7.35           0

       1.8        -7.5           0
       1.8       -7.35           0
       1.8        -7.2           0
       1.8       -7.05           0
       1.8        -6.9           0
       1.8       -6.75           0
       1.8        -6.6           0
       1.8       -6.45           0
       1.8        -6.3           0
       1.8       -6.15           0
       1.8          -6           0
       1.8       -5.85           0
       1.8        -5.7           0
       1.8       -5.55           0
       1.8        -5.4           0
       1.8       -5.25           0
       1.8        -5.1           0
       1.8       -4.95           0
       1.8        -4.8   0.0454118
       1.8       -4.65    0.681178
       1.8        -4.5     6.42499
       1.8       -4.35     32.3771
       1.8        -4.2     94.3032
       1.8       -4.05     196.441
       1.8        -3.9       283.2
       1.8       -3.75     341.206
       1.8        -3.6     383.569
       1.8       -3.45     406.708
       1.8        -3.3      382.14
       1.8       -3.15      336.34
       1.8          -3     300.204
       1.8       -2.85     284.031
       1.8        -2.7     270.759
       1.8       -2.55     251.445
       1.8        -2.4     245.769
       1.8       -2.25     246.957
       1.8        -2.1      263.95
       1.8       -1.95     283.361
       1.8        -1.8     313.896
       1.8       -1.65      366.42
       1.8        -1.5     393.014
       1.8       -1.35     404.838
       1.8        -1.2     384.496
       1.8       -1.05     356.091
       1.8        -0.9     310.525
       1.8       -0.75     250.052
       1.8        -0.6      185.27
       1.8       -0.45     155.372
       1.8        -0.3     126.334
       1.8       -0.15     117.444
       1.8  -1.78814e-07     120.897
       1.8        0.15     134.389
       1.8         0.3     153.037
       1.8        0.45     194.514
       1.8         0.6     260.665
       1.8        0.75     330.749
       1.8         0.9     387.314
       1.8        1.05     431.675
       1.8         1.2     433.891
       1.8        1.35     418.132
       1.8         1.5     379.573
       1.8        1.65     332.606
       1.8         1.8     300.767
       1.8        1.95     291.482
       1.8         2.1     270.313
       1.8        2.25     261.743
       1.8         2.4     255.576
       1.8        2.55      261.22
       1.8         2.7     263.096
       1.8        2.85     279.612
       1.8           3     324.914
       1.8        3.15     379.587
       1.8         3.3     402.588
       1.8        3.45     391.951
       1.8         3.6     353.454
       1.8        3.75      288.27
       1.8         3.9     195.966
       1.8        4.05     94.8599
       1.8         4.2      29.466
       1.8        4.35     7.01535
       1.8         4.5     1.40385
       1.8        4.65           0
       1.8         4.8           0
       1.8        4.95           0
       1.8         5.1           0
       1.8        5.25           0
       1.8         5.4           0
       1.8        5.55           0
       1.8         5.7           0
       1.8        5.85           0
       1.8           6           0
       1.8        6.15           0
       1.8         6.3           0
       1.8        6.45           0
       1.8         6.6           0
       1.8        6.75           0
       1.8         6.9           0
       1.8        7.05           0
       1.8         7.2           0
       1.8        7.35           0

      1.95        -7.5           0
      1.95       -7.35           0
      1.95        -7.2           0
      1.95       -7.05           0
      1.95        -6.9           0
      1.95       -6.75           0
      1.95        -6.6           0
      1.95       -6.45           0
      1.95        -6.3           0
      1.95       -6.15           0
      1.95          -6           0
      1.95       -5.85           0
      1.95        -5.7           0
      1.95       -5.55           0
      1.95        -5.4           0
      1.95       -5.25           0
      1.95        -5.1           0
      1.95       -4.95   0.0840959
      1.95        -4.8    0.168192
      1.95       -4.65     1.93058
      1.95        -4.5     9.83777
      1.95       -4.35     47.1111
      1.95        -4.2     117.897
      1.95       -4.05      217.01
      1.95        -3.9     296.005
      1.95       -3.75     355.444
      1.95        -3.6     387.093
      1.95       -3.45     394.089
      1.95        -3.3     365.908
      1.95       -3.15     322.856
      1.95          -3     287.082
      1.95       -2.85     274.788
      1.95        -2.7     264.893
      1.95       -2.55     246.269
      1.95        -2.4     242.769
      1.95       -2.25      247.45
      1.95        -2.1     268.769
      1.95       -1.95     290.278
      1.95        -1.8     317.173
      1.95       -1.65     371.368
      1.95        -1.5     405.592
      1.95       -1.35      412.39
      1.95        -1.2     388.762
      1.95       -1.05     330.972
      1.95        -0.9     269.763
      1.95       -0.75     193.647
      1.95        -0.6     123.512
      1.95       -0.45      89.792
      1.95        -0.3     73.8283
      1.95       -0.15     66.3227
      1.95  -1.78814e-07     70.4941
      1.95        0.15     81.4542
      1.95         0.3      100.49
      1.95        0.45      139.84
      1.95         0.6     222.387
      1.95        0.75     310.893
      1.95         0.9     383.462
      1.95        1.05     420.997
      1.95         1.2      432.81
      1.95        1.35     429.104
      1.95         1.5     376.301
      1.95        1.65     336.761
      1.95         1.8     301.817
      1.95        1.95     285.551
      1.95         2.1      270.06
      1.95        2.25     243.951
      1.95         2.4     248.943
      1.95        2.55     270.265
      1.95         2.7     267.935
      1.95        2.85     281.874
      1.95           3     329.248
      1.95        3.15      376.06
      1.95         3.3     404.132
      1.95        3.45      401.11
      1.95         3.6     361.425
      1.95        3.75     300.038
      1.95         3.9     206.985
      1.95        4.05     114.573
      1.95         4.2      41.447
      1.95        4.35     9.47747
      1.95         4.5     1.72397
      1.95        4.65   0.0840959
      1.95         4.8           0
      1.95        4.95           0
      1.95         5.1           0
      1.95        5.25           0
      1.95         5.4           0
      1.95        5.55           0
      1.95         5.7           0
      1.95        5.85           0
      1.95           6           0
      1.95        6.15           0
      1.95         6.3           0
      1.95        6.45           0
      1.95         6.6           0
      1.95        6.75           0
      1.95         6.9           0
      1.95        7.05           0
      1.95         7.2           0
      1.95        7.35           0

       2.1        -7.5           0
       2.1       -7.35           0
       2.1        -7.2           0
       2.1       -7.05           0
       2.1        -6.9           0
       2.1       -6.75           0
       2.1        -6.6           0
       2.1       -6.45           0
       2.1        -6.3           0
       2.1       -6.15           0
       2.1          -6           0
       2.1       -5.85           0
       2.1        -5.7           0
       2.1       -5.55           0
       2.1        -5.4           0
       2.1       -5.25   0.0391481
       2.1        -5.1           0
       2.1       -4.95    0.117444
       2.1        -4.8    0.313185
       2.1       -4.65     2.92598
       2.1        -4.5     16.2795
       2.1       -4.35     57.2818
       2.1        -4.2     141.322
       2.1       -4.05     226.458
       2.1        -3.9     309.017
       2.1       -3.75     355.539
       2.1        -3.6     385.052
       2.1       -3.45     382.131
       2.1        -3.3     342.907
       2.1       -3.15      305.69
       2.1          -3     273.678
       2.1       -2.85     269.822
       2.1        -2.7     259.005
       2.1       -2.55     241.925
       2.1        -2.4      245.32
       2.1       -2.25     256.996
       2.1        -2.1     267.081
       2.1       -1.95     292.533
       2.1        -1.8     324.546
       2.1       -1.65     381.143
       2.1        -1.5     406.937
       2.1       -1.35     409.481
       2.1        -1.2     386.727
       2.1       -1.05     319.283
       2.1        -0.9     228.982
       2.1       -0.75     147.858
       2.1        -0.6     81.5982
       2.1       -0.45      47.754
       2.1        -0.3     39.9561
       2.1       -0.15     33.9016
       2.1  -1.78814e-07       32.25
       2.1        0.15     45.9882
       2.1         0.3     56.9342
       2.1        0.45     100.078
       2.1         0.6     173.741
       2.1        0.75     285.244
       2.1         0.9     363.806
       2.1        1.05     406.832
       2.1         1.2     433.567
       2.1        1.35     430.104
       2.1         1.5       392.4
       2.1        1.65     349.984
       2.1         1.8     305.039
       2.1        1.95     281.345
       2.1         2.1     255.329
       2.1        2.25     251.544
       2.1         2.4     237.585
       2.1        2.55     252.529
       2.1         2.7     267.245
       2.1        2.85     280.901
       2.1           3     310.258
       2.1        3.15     361.595
       2.1         3.3     400.236
       2.1        3.45     385.754
       2.1         3.6     355.442
       2.1        3.75     302.143
       2.1         3.9     225.713
       2.1        4.05     133.193
       2.1         4.2     54.3862
       2.1        4.35     14.2337
       2.1         4.5     2.14977
       2.1        4.65   0.0782963
       2.1         4.8           0
       2.1        4.95           0
       2.1         5.1           0
       2.1        5.25           0
       2.1         5.4           0
       2.1        5.55           0
       2.1         5.7           0
       2.1        5.85           0
       2.1           6           0
       2.1        6.15           0
       2.1         6.3           0
       2.1        6.45           0
       2.1         6.6           0
       2.1        6.75           0
       2.1         6.9           0
       2.1        7.05           0
       2.1         7.2           0
       2.1        7.35           0

      2.25        -7.5           0
      2.25       -7.35           0
      2.25        -7.2           0
      2.25       -7.05           0
      2.25        -6.9           0
      2.25       -6.75           0
      2.25        -6.6           0
      2.25       -6.45           0
      2.25        -6.3           0
      2.25       -6.15           0
      2.25          -6           0
      2.25       -5.85           0
      2.25        -5.7           0
      2.25       -5.55           0
      2.25        -5.4           0
      2.25       -5.25           0
      2.25        -5.1           0
      2.25       -4.95     0.39969
      2.25        -4.8    0.988806
      2.25       -4.65     4.81964
      2.25        -4.5     22.4016
      2.25       -4.35     73.5284
      2.25        -4.2      166.01
      2.25       -4.05     252.192
      2.25        -3.9     309.847
      2.25       -3.75     356.331
      2.25        -3.6      373.63
      2.25       -3.45     372.414
      2.25        -3.3     326.088
      2.25       -3.15      288.67
      2.25          -3     266.443
      2.25       -2.85     254.098
      2.25        -2.7     244.687
      2.25       -2.55     241.064
      2.25        -2.4     248.137
      2.25       -2.25     260.922
      2.25        -2.1     268.312
      2.25       -1.95     301.097
      2.25        -1.8     347.455
      2.25       -1.65     390.071
      2.25        -1.5     413.775
      2.25       -1.35     400.698
      2.25        -1.2     361.308
      2.25       -1.05     303.058
      2.25        -0.9     206.441
      2.25       -0.75     116.092
      2.25        -0.6      52.168
      2.25       -0.45     23.6291
      2.25        -0.3      14.779
      2.25       -0.15     13.7107
      2.25  -1.78814e-07      13.484
      2.25        0.15     20.1316
      2.25         0.3     31.7965
      2.25        0.45     63.1049
      2.25         0.6     133.184
      2.25        0.75     243.815
      2.25         0.9     328.048
      2.25        1.05     389.012
      2.25         1.2     420.745
      2.25        1.35     438.285
      2.25         1.5     408.176
      2.25        1.65     358.151
      2.25         1.8     299.417
      2.25        1.95     269.994
      2.25         2.1      256.06
      2.25        2.25     248.008
      2.25         2.4     246.014
      2.25        2.55      249.93
      2.25         2.7     261.041
      2.25        2.85     272.768
      2.25           3     295.882
      2.25        3.15     335.514
      2.25         3.3     375.636
      2.25        3.45     372.088
      2.25         3.6     357.256
      2.25        3.75     307.806
      2.25         3.9     245.242
      2.25        4.05     148.973
      2.25         4.2     67.5261
      2.25        4.35     17.0951
      2.25         4.5     2.51748
      2.25        4.65    0.402847
      2.25         4.8           0
      2.25        4.95           0
      2.25         5.1           0
      2.25        5.25           0
      2.25         5.4           0
      2.25        5.55           0
      2.25         5.7           0
      2.25        5.85           0
      2.25           6           0
      2.25        6.15           0
      2.25         6.3           0
      2.25        6.45           0
      2.25         6.6           0
      2.25        6.75           0
      2.25         6.9           0
      2.25        7.05           0
      2.25         7.2           0
      2.25        7.35           0

       2.4        -7.5           0
       2.4       -7.35           0
       2.4        -7.2           0
       2.4       -7.05           0
       2.4        -6.9           0
       2.4       -6.75           0
       2.4        -6.6           0
       2.4       -6.45           0
       2.4        -6.3           0
       2.4       -6.15           0
       2.4          -6           0
       2.4       -5.85           0
       2.4        -5.7           0
       2.4       -5.55           0
       2.4        -5.4           0
       2.4       -5.25   0.0344029
       2.4        -5.1   0.0344029
       2.4       -4.95    0.341063
       2.4        -4.8     1.32985
       2.4       -4.65     7.44882
       2.4        -4.5     31.8173
       2.4       -4.35      92.558
       2.4        -4.2     186.811
       2.4       -4.05     270.642
       2.4        -3.9     325.979
       2.4       -3.75     359.794
       2.4        -3.6     373.238
       2.4       -3.45     348.059
       2.4        -3.3     316.451
       2.4       -3.15     276.536
       2.4          -3     260.647
       2.4       -2.85     246.636
       2.4        -2.7     243.574
       2.4       -2.55     241.186
       2.4        -2.4     245.225
       2.4       -2.25     257.866
       2.4        -2.1     278.952
       2.4       -1.95     308.742
       2.4        -1.8     362.442
       2.4       -1.65     409.991
       2.4        -1.5     419.558
       2.4       -1.35     396.658
       2.4        -1.2     354.372
       2.4       -1.05     277.908
       2.4        -0.9     175.923
       2.4       -0.75     85.4277
       2.4        -0.6     30.5112
       2.4       -0.45     12.4693
       2.4        -0.3     6.97904
       2.4       -0.15     5.45404
       2.4  -1.78814e-07     5.38286
       2.4        0.15     8.28516
       2.4         0.3     16.2969
       2.4        0.45     35.6479
       2.4         0.6     90.5389
       2.4        0.75     191.592
       2.4         0.9     295.986
       2.4        1.05     358.619
       2.4         1.2     406.305
       2.4        1.35     431.133
       2.4         1.5     417.708
       2.4        1.65     361.551
       2.4         1.8     301.239
       2.4        1.95     271.229
       2.4         2.1     261.032
       2.4        2.25     248.216
       2.4         2.4     238.006
       2.4        2.55     240.295
       2.4         2.7     243.363
       2.4        2.85     255.518
       2.4           3     266.416
       2.4        3.15     304.394
       2.4         3.3     346.345
       2.4        3.45     366.346
       2.4         3.6     354.137
       2.4        3.75     312.312
       2.4         3.9     249.951
       2.4        4.05     165.033
       2.4         4.2     79.2014
       2.4        4.35     24.6396
       2.4         4.5     4.76717
       2.4        4.65     0.24082
       2.4         4.8   0.0344029
       2.4        4.95           0
       2.4         5.1           0
       2.4        5.25           0
       2.4         5.4           0
       2.4        5.55           0
       2.4         5.7           0
       2.4        5.85           0
       2.4           6           0
       2.4        6.15           0
       2.4         6.3           0
       2.4        6.45           0
       2.4         6.6           0
       2.4        6.75           0
       2.4         6.9           0
       2.4        7.05           0
       2.4         7.2           0
       2.4        7.35           0

      2.55        -7.5           0
      2.55       -7.35           0
      2.55        -7.2           0
      2.55       -7.05           0
      2.55        -6.9           0
      2.55       -6.75           0
      2.55        -6.6           0
      2.55       -6.45           0
      2.55        -6.3           0
      2.55       -6.15           0
      2.55          -6           0
      2.55       -5.85           0
      2.55        -5.7           0
      2.55       -5.55           0
      2.55        -5.4           0
      2.55       -5.25           0
      2.55        -5.1    0.032437
      2.55       -4.95           0
      2.55        -4.8     1.34278
      2.55       -4.65     8.60755
      2.55        -4.5     38.5559
      2.55       -4.35     108.802
      2.55        -4.2     203.329
      2.55       -4.05     288.406
      2.55        -3.9     339.242
      2.55       -3.75     365.136
      2.55        -3.6     374.981
      2.55       -3.45     345.713
      2.55        -3.3      301.28
      2.55       -3.15     274.524
      2.55          -3     261.804
      2.55       -2.85     248.356
      2.55        -2.7     232.521
      2.55       -2.55     230.946
      2.55        -2.4      243.05
      2.55       -2.25      260.22
      2.55        -2.1     273.895
      2.55       -1.95     312.621
      2.55        -1.8      373.23
      2.55       -1.65     413.185
      2.55        -1.5     421.473
      2.55       -1.35     388.521
      2.55        -1.2     347.966
      2.55       -1.05     251.284
      2.55        -0.9     150.253
      2.55       -0.75     63.5771
      2.55        -0.6     19.2944
      2.55       -0.45     5.76708
      2.55        -0.3     2.48926
      2.55       -0.15     1.51335
      2.55  -1.78814e-07     1.52622
      2.55        0.15     2.85334
      2.55         0.3       5.823
      2.55        0.45     18.1899
      2.55         0.6     61.3032
      2.55        0.75     149.239
      2.55         0.9     267.617
      2.55        1.05     342.072
      2.55         1.2     401.199
      2.55        1.35     419.381
      2.55         1.5     411.468
      2.55        1.65      373.15
      2.55         1.8     310.097
      2.55        1.95     282.509
      2.55         2.1     273.243
      2.55        2.25     257.614
      2.55         2.4     242.419
      2.55        2.55     240.323
      2.55         2.7     248.698
      2.55        2.85     252.715
      2.55           3     266.118
      2.55        3.15     288.924
      2.55         3.3     330.344
      2.55        3.45     354.301
      2.55         3.6     343.865
      2.55        3.75     307.546
      2.55         3.9     259.944
      2.55        4.05     176.946
      2.55         4.2     88.3841
      2.55        4.35     28.9081
      2.55         4.5     6.43539
      2.55        4.65    0.743255
      2.55         4.8    0.129748
      2.55        4.95           0
      2.55         5.1           0
      2.55        5.25           0
      2.55         5.4           0
      2.55        5.55           0
      2.55         5.7           0
      2.55        5.85           0
      2.55           6           0
      2.55        6.15           0
      2.55         6.3           0
      2.55        6.45           0
      2.55         6.6           0
      2.55        6.75           0
      2.55         6.9           0
      2.55        7.05           0
      2.55         7.2           0
      2.55        7.35           0

       2.7        -7.5           0
       2.7       -7.35           0
       2.7        -7.2           0
       2.7       -7.05           0
       2.7        -6.9           0
       2.7       -6.75           0
       2.7        -6.6           0
       2.7       -6.45           0
       2.7        -6.3           0
       2.7       -6.15           0
       2.7          -6           0
       2.7       -5.85           0
       2.7        -5.7           0
       2.7       -5.55           0
       2.7        -5.4           0
       2.7       -5.25   0.0306837
       2.7        -5.1           0
       2.7       -4.95    0.245469
       2.7        -4.8      1.7331
       2.7       -4.65     11.8471
       2.7        -4.5     48.3326
       2.7       -4.35     119.124
       2.7        -4.2     212.996
       2.7       -4.05     288.149
       2.7        -3.9      350.31
       2.7       -3.75     374.372
       2.7        -3.6     377.997
       2.7       -3.45     341.525
       2.7        -3.3     296.538
       2.7       -3.15      267.26
       2.7          -3     252.033
       2.7       -2.85     244.538
       2.7        -2.7     230.806
       2.7       -2.55     230.271
       2.7        -2.4     237.755
       2.7       -2.25     250.634
       2.7        -2.1     267.043
       2.7       -1.95     313.567
       2.7        -1.8     365.466
       2.7       -1.65     399.461
       2.7        -1.5     399.827
       2.7       -1.35     373.831
       2.7        -1.2     310.394
       2.7       -1.05     225.455
       2.7        -0.9     117.435
       2.7       -0.75     42.8281
       2.7        -0.6     11.9963
       2.7       -0.45     2.05316
       2.7        -0.3     1.01256
       2.7       -0.15    0.705725
       2.7  -1.78814e-07    0.488294
       2.7        0.15    0.490939
       2.7         0.3      1.8971
       2.7        0.45     9.35482
       2.7         0.6     39.8909
       2.7        0.75     118.611
       2.7         0.9     231.166
       2.7        1.05     330.537
       2.7         1.2     380.322
       2.7        1.35     412.914
       2.7         1.5     421.707
       2.7        1.65     383.542
       2.7         1.8      328.82
       2.7        1.95     295.094
       2.7         2.1     280.367
       2.7        2.25     263.291
       2.7         2.4     249.169
       2.7        2.55     238.779
       2.7         2.7      249.81
       2.7        2.85     253.212
       2.7           3     258.204
       2.7        3.15     281.642
       2.7         3.3     327.502
       2.7        3.45     347.749
       2.7         3.6     342.149
       2.7        3.75     316.835
       2.7         3.9     262.416
       2.7        4.05     191.823
       2.7         4.2     100.517
       2.7        4.35     38.9995
       2.7         4.5      8.8332
       2.7        4.65     1.43684
       2.7         4.8    0.184102
       2.7        4.95   0.0306837
       2.7         5.1           0
       2.7        5.25           0
       2.7         5.4           0
       2.7        5.55           0
       2.7         5.7           0
       2.7        5.85           0
       2.7           6           0
       2.7        6.15           0
       2.7         6.3           0
       2.7        6.45           0
       2.7         6.6           0
       2.7        6.75           0
       2.7         6.9           0
       2.7        7.05           0
       2.7         7.2           0
       2.7        7.35           0

      2.85        -7.5           0
      2.85       -7.35           0
      2.85        -7.2           0
      2.85       -7.05           0
      2.85        -6.9           0
      2.85       -6.75           0
      2.85        -6.6           0
      2.85       -6.45           0
      2.85        -6.3           0
      2.85       -6.15           0
      2.85          -6           0
      2.85       -5.85           0
      2.85        -5.7           0
      2.85       -5.55           0
      2.85        -5.4           0
      2.85       -5.25   0.0291101
      2.85        -5.1   0.0582202
      2.85       -4.95    0.312683
      2.85        -4.8     2.17573
      2.85       -4.65     14.6238
      2.85        -4.5       52.08
      2.85       -4.35     135.679
      2.85        -4.2     228.069
      2.85       -4.05     292.973
      2.85        -3.9     339.869
      2.85       -3.75     366.997
      2.85        -3.6     366.399
      2.85       -3.45     331.878
      2.85        -3.3     289.429
      2.85       -3.15     261.681
      2.85          -3      250.61
      2.85       -2.85      236.96
      2.85        -2.7     229.252
      2.85       -2.55     227.794
      2.85        -2.4     235.115
      2.85       -2.25     241.982
      2.85        -2.1     256.405
      2.85       -1.95     310.527
      2.85        -1.8      358.78
      2.85       -1.65     382.843
      2.85        -1.5     378.143
      2.85       -1.35     341.046
      2.85        -1.2     286.336
      2.85       -1.05     192.555
      2.85        -0.9     89.1778
      2.85       -0.75     28.6905
      2.85        -0.6     5.66392
      2.85       -0.45    0.637913
      2.85        -0.3    0.145551
      2.85       -0.15   0.0582202
      2.85  -1.78814e-07    0.174661
      2.85        0.15    0.174661
      2.85         0.3    0.465762
      2.85        0.45     4.56527
      2.85         0.6     26.5745
      2.85        0.75     95.4581
      2.85         0.9     211.199
      2.85        1.05     322.274
      2.85         1.2     378.872
      2.85        1.35     420.629
      2.85         1.5     439.788
      2.85        1.65     412.302
      2.85         1.8     354.142
      2.85        1.95     305.389
      2.85         2.1     284.697
      2.85        2.25     276.622
      2.85         2.4     263.093
      2.85        2.55     245.269
      2.85         2.7     247.258
      2.85        2.85      258.35
      2.85           3     262.976
      2.85        3.15     280.259
      2.85         3.3     324.189
      2.85        3.45     354.582
      2.85         3.6     348.899
      2.85        3.75     330.388
      2.85         3.9     274.738
      2.85        4.05     212.257
      2.85         4.2     118.778
      2.85        4.35     43.3786
      2.85         4.5     10.3727
      2.85        4.65     2.49594
      2.85         4.8    0.174661
      2.85        4.95   0.0582202
      2.85         5.1           0
      2.85        5.25           0
      2.85         5.4           0
      2.85        5.55           0
      2.85         5.7           0
      2.85        5.85           0
      2.85           6           0
      2.85        6.15           0
      2.85         6.3           0
      2.85        6.45           0
      2.85         6.6           0
      2.85        6.75           0
      2.85         6.9           0
      2.85        7.05           0
      2.85         7.2           0
      2.85        7.35           0

         3        -7.5           0
         3       -7.35           0
         3        -7.2           0
         3       -7.05           0
         3        -6.9           0
         3       -6.75           0
         3        -6.6           0
         3       -6.45           0
         3        -6.3           0
         3       -6.15           0
         3          -6           0
         3       -5.85           0
         3        -5.7           0
         3       -5.55           0
         3        -5.4           0
         3       -5.25           0
         3        -5.1           0
         3       -4.95    0.415352
         3        -4.8     2.93038
         3       -4.65     16.1429
         3        -4.5     59.8412
         3       -4.35     146.567
         3        -4.2     231.223
         3       -4.05     297.614
         3        -3.9     334.677
         3       -3.75     356.318
         3        -3.6     349.929
         3       -3.45     308.205
         3        -3.3     268.765
         3       -3.15     253.105
         3          -3     245.631
         3       -2.85     232.794
         3        -2.7     228.966
         3       -2.55     235.077
         3        -2.4     234.848
         3       -2.25     242.672
         3        -2.1     262.681
         3       -1.95     305.447
         3        -1.8     357.536
         3       -1.65     372.425
         3        -1.5     356.315
         3       -1.35     322.103
         3        -1.2     260.968
         3       -1.05     166.779
         3        -0.9     74.0329
         3       -0.75     20.4816
         3        -0.6     2.54272
         3       -0.45    0.221521
         3        -0.3   0.0553803
         3       -0.15           0
         3  -1.78814e-07           0
         3        0.15           0
         3         0.3    0.304591
         3        0.45     2.71363
         3         0.6     19.1391
         3        0.75     82.5839
         3         0.9     204.547
         3        1.05     314.217
         3         1.2     395.478
         3        1.35     435.158
         3         1.5     458.095
         3        1.65     438.744
         3         1.8     372.669
         3        1.95     318.975
         3         2.1     302.953
         3        2.25     287.011
         3         2.4     267.537
         3        2.55     252.946
         3         2.7     257.045
         3        2.85     254.508
         3           3     270.636
         3        3.15     280.509
         3         3.3      322.88
         3        3.45     356.577
         3         3.6     362.083
         3        3.75     339.713
         3         3.9     295.224
         3        4.05      223.03
         3         4.2     138.415
         3        4.35     54.9783
         3         4.5     13.3963
         3        4.65     2.28873
         3         4.8    0.440655
         3        4.95           0
         3         5.1           0
         3        5.25           0
         3         5.4           0
         3        5.55           0
         3         5.7           0
         3        5.85           0
         3           6           0
         3        6.15           0
         3         6.3           0
         3        6.45           0
         3         6.6           0
         3        6.75           0
         3         6.9           0
         3        7.05           0
         3         7.2           0
         3        7.35           0

      3.15        -7.5           0
      3.15       -7.35           0
      3.15        -7.2           0
      3.15       -7.05           0
      3.15        -6.9           0
      3.15       -6.75           0
      3.15        -6.6           0
      3.15       -6.45           0
      3.15        -6.3           0
      3.15       -6.15           0
      3.15          -6           0
      3.15       -5.85           0
      3.15        -5.7           0
      3.15       -5.55           0
      3.15        -5.4           0
      3.15       -5.25           0
      3.15        -5.1           0
      3.15       -4.95    0.290424
      3.15        -4.8     3.13731
      3.15       -4.65     17.6986
      3.15        -4.5     63.1404
      3.15       -4.35     145.852
      3.15        -4.2     236.493
      3.15       -4.05     296.945
      3.15        -3.9     339.044
      3.15       -3.75     350.001
      3.15        -3.6     330.245
      3.15       -3.45     299.551
      3.15        -3.3     262.043
      3.15       -3.15     247.488
      3.15          -3     243.458
      3.15       -2.85     234.214
      3.15        -2.7     230.014
      3.15       -2.55     240.825
      3.15        -2.4     242.849
      3.15       -2.25     252.792
      3.15        -2.1     260.839
      3.15       -1.95     304.525
      3.15        -1.8     357.824
      3.15       -1.65     364.509
      3.15        -1.5     348.567
      3.15       -1.35     311.531
      3.15        -1.2     250.233
      3.15       -1.05     154.474
      3.15        -0.9     64.3772
      3.15       -0.75     15.1485
      3.15        -0.6     2.90424
      3.15       -0.45    0.264022
      3.15        -0.3           0
      3.15       -0.15           0
      3.15  -1.78814e-07           0
      3.15        0.15           0
      3.15         0.3    0.184816
      3.15        0.45     1.76895
      3.15         0.6     15.3861
      3.15        0.75     76.1035
      3.15         0.9     196.251
      3.15        1.05     318.125
      3.15         1.2     400.684
      3.15        1.35     446.117
      3.15         1.5     471.593
      3.15        1.65     457.267
      3.15         1.8      389.14
      3.15        1.95     328.387
      3.15         2.1     309.442
      3.15        2.25     299.106
      3.15         2.4     276.921
      3.15        2.55     255.019
      3.15         2.7     253.595
      3.15        2.85     255.724
      3.15           3      260.52
      3.15        3.15     278.085
      3.15         3.3     314.334
      3.15        3.45     355.508
      3.15         3.6     362.848
      3.15        3.75     346.931
      3.15         3.9     304.212
      3.15        4.05     246.849
      3.15         4.2     151.415
      3.15        4.35     66.5354
      3.15         4.5     16.7317
      3.15        4.65     3.68721
      3.15         4.8    0.528044
      3.15        4.95    0.105609
      3.15         5.1           0
      3.15        5.25           0
      3.15         5.4           0
      3.15        5.55           0
      3.15         5.7           0
      3.15        5.85           0
      3.15           6           0
      3.15        6.15           0
      3.15         6.3           0
      3.15        6.45           0
      3.15         6.6           0
      3.15        6.75           0
      3.15         6.9           0
      3.15        7.05           0
      3.15         7.2           0
      3.15        7.35           0

       3.3        -7.5           0
       3.3       -7.35           0
       3.3        -7.2           0
       3.3       -7.05           0
       3.3        -6.9           0
       3.3       -6.75           0
       3.3        -6.6           0
       3.3       -6.45           0
       3.3        -6.3           0
       3.3       -6.15           0
       3.3          -6           0
       3.3       -5.85           0
       3.3        -5.7           0
       3.3       -5.55           0
       3.3        -5.4           0
       3.3       -5.25           0
       3.3        -5.1   0.0252288
       3.3       -4.95    0.426714
       3.3        -4.8     3.54421
       3.3       -4.65     18.9212
       3.3        -4.5     68.3039
       3.3       -4.35     153.229
       3.3        -4.2     236.492
       3.3       -4.05     303.056
       3.3        -3.9     332.471
       3.3       -3.75     355.674
       3.3        -3.6     334.674
       3.3       -3.45     291.653
       3.3        -3.3     264.401
       3.3       -3.15     247.058
       3.3          -3     246.006
       3.3       -2.85     234.374
       3.3        -2.7     227.356
       3.3       -2.55      239.44
       3.3        -2.4      247.54
       3.3       -2.25     254.329
       3.3        -2.1     272.019
       3.3       -1.95     316.967
       3.3        -1.8     360.216
       3.3       -1.65     370.989
       3.3        -1.5     354.366
       3.3       -1.35     319.633
       3.3        -1.2     246.469
       3.3       -1.05     143.407
       3.3        -0.9     55.0196
       3.3       -0.75     11.4017
       3.3        -0.6     1.56418
       3.3       -0.45    0.176601
       3.3        -0.3           0
       3.3       -0.15           0
       3.3  -1.78814e-07           0
       3.3        0.15           0
       3.3         0.3   0.0504576
       3.3        0.45     1.61247
       3.3         0.6     13.4165
       3.3        0.75     72.5327
       3.3         0.9     191.765
       3.3        1.05     325.462
       3.3         1.2     400.334
       3.3        1.35     457.133
       3.3         1.5     474.208
       3.3        1.65     458.163
       3.3         1.8     395.044
       3.3        1.95     337.341
       3.3         2.1     303.081
       3.3        2.25     299.282
       3.3         2.4     280.059
       3.3        2.55     259.451
       3.3         2.7     246.267
       3.3        2.85     252.578
       3.3           3     257.806
       3.3        3.15      270.84
       3.3         3.3     303.276
       3.3        3.45     356.408
       3.3         3.6     371.795
       3.3        3.75     351.481
       3.3         3.9     314.736
       3.3        4.05     249.023
       3.3         4.2     164.757
       3.3        4.35     74.0948
       3.3         4.5     21.0652
       3.3        4.65     3.96657
       3.3         4.8    0.378432
       3.3        4.95   0.0252288
       3.3         5.1           0
       3.3        5.25           0
       3.3         5.4           0
       3.3        5.55           0
       3.3         5.7           0
       3.3        5.85           0
       3.3           6           0
       3.3        6.15           0
       3.3         6.3           0
       3.3        6.45           0
       3.3         6.6           0
       3.3        6.75           0
       3.3         6.9           0
       3.3        7.05           0
       3.3         7.2           0
       3.3        7.35           0

      3.45        -7.5           0
      3.45       -7.35           0
      3.45        -7.2           0
      3.45       -7.05           0
      3.45        -6.9           0
      3.45       -6.75           0
      3.45        -6.6           0
      3.45       -6.45           0
      3.45        -6.3           0
      3.45       -6.15           0
      3.45          -6           0
      3.45       -5.85           0
      3.45        -5.7           0
      3.45       -5.55           0
      3.45        -5.4           0
      3.45       -5.25           0
      3.45        -5.1   0.0966209
      3.45       -4.95    0.458949
      3.45        -4.8     4.30504
      3.45       -4.65     21.5398
      3.45        -4.5     73.0112
      3.45       -4.35      159.81
      3.45        -4.2     237.141
      3.45       -4.05     303.433
      3.45        -3.9      334.01
      3.45       -3.75     350.226
      3.45        -3.6     339.538
      3.45       -3.45     292.585
      3.45        -3.3     265.864
      3.45       -3.15     253.624
      3.45          -3         243
      3.45       -2.85     231.494
      3.45        -2.7     226.638
      3.45       -2.55     234.518
      3.45        -2.4     247.227
      3.45       -2.25       253.8
      3.45        -2.1     280.019
      3.45       -1.95     341.956
      3.45        -1.8     386.547
      3.45       -1.65      394.05
      3.45        -1.5     367.635
      3.45       -1.35     328.207
      3.45        -1.2      255.42
      3.45       -1.05      147.42
      3.45        -0.9     49.0488
      3.45       -0.75     10.4017
      3.45        -0.6     1.03867
      3.45       -0.45    0.144931
      3.45        -0.3           0
      3.45       -0.15           0
      3.45  -1.78814e-07           0
      3.45        0.15           0
      3.45         0.3   0.0483104
      3.45        0.45      1.5197
      3.45         0.6     13.2908
      3.45        0.75     65.5156
      3.45         0.9     186.236
      3.45        1.05     316.681
      3.45         1.2     400.346
      3.45        1.35     452.055
      3.45         1.5     470.609
      3.45        1.65     457.763
      3.45         1.8     397.805
      3.45        1.95      330.42
      3.45         2.1     309.786
      3.45        2.25     295.784
      3.45         2.4     277.376
      3.45        2.55     258.505
      3.45         2.7     245.897
      3.45        2.85     252.096
      3.45           3       259.2
      3.45        3.15     274.043
      3.45         3.3     303.477
      3.45        3.45         350
      3.45         3.6     367.456
      3.45        3.75     350.671
      3.45         3.9      316.89
      3.45        4.05     251.616
      3.45         4.2     167.788
      3.45        4.35     78.4799
      3.45         4.5      23.077
      3.45        4.65     5.26709
      3.45         4.8    0.628036
      3.45        4.95   0.0241552
      3.45         5.1           0
      3.45        5.25           0
      3.45         5.4           0
      3.45        5.55           0
      3.45         5.7           0
      3.45        5.85           0
      3.45           6           0
      3.45        6.15           0
      3.45         6.3           0
      3.45        6.45           0
      3.45         6.6           0
      3.45        6.75           0
      3.45         6.9           0
      3.45        7.05           0
      3.45         7.2           0
      3.45        7.35           0

       3.6        -7.5           0
       3.6       -7.35           0
       3.6        -7.2           0
       3.6       -7.05           0
       3.6        -6.9           0
       3.6       -6.75           0
       3.6        -6.6           0
       3.6       -6.45           0
       3.6        -6.3           0
       3.6       -6.15           0
       3.6          -6           0
       3.6       -5.85           0
       3.6        -5.7           0
       3.6       -5.55           0
       3.6        -5.4           0
       3.6       -5.25           0
       3.6        -5.1           0
       3.6       -4.95    0.486555
       3.6        -4.8      4.5252
       3.6       -4.65     24.1144
       3.6        -4.5     76.1814
       3.6       -4.35     158.463
       3.6        -4.2     238.743
       3.6       -4.05     295.398
       3.6        -3.9     339.598
       3.6       -3.75     346.248
       3.6        -3.6     328.973
       3.6       -3.45     292.432
       3.6        -3.3     258.725
       3.6       -3.15     252.405
       3.6          -3     236.336
       3.6       -2.85     223.767
       3.6        -2.7     223.184
       3.6       -2.55     229.012
       3.6        -2.4     244.026
       3.6       -2.25      258.69
       3.6        -2.1      283.84
       3.6       -1.95     343.775
       3.6        -1.8     387.977
       3.6       -1.65     399.061
       3.6        -1.5      373.94
       3.6       -1.35     330.613
       3.6        -1.2     246.245
       3.6       -1.05     136.815
       3.6        -0.9     46.7376
       3.6       -0.75     10.2228
       3.6        -0.6    0.880433
       3.6       -0.45   0.0463386
       3.6        -0.3           0
       3.6       -0.15           0
       3.6  -1.78814e-07           0
       3.6        0.15           0
       3.6         0.3   0.0695079
       3.6        0.45     1.22597
       3.6         0.6     10.1701
       3.6        0.75      54.483
       3.6         0.9     167.123
       3.6        1.05     299.235
       3.6         1.2     381.567
       3.6        1.35     427.611
       3.6         1.5       453.6
       3.6        1.65     445.472
       3.6         1.8     381.821
       3.6        1.95     321.007
       3.6         2.1     299.894
       3.6        2.25     290.036
       3.6         2.4     269.835
       3.6        2.55     253.604
       3.6         2.7      239.89
       3.6        2.85      256.13
       3.6           3     257.661
       3.6        3.15     269.981
       3.6         3.3     302.043
       3.6        3.45     343.793
       3.6         3.6     362.421
       3.6        3.75     353.115
       3.6         3.9     311.268
       3.6        4.05     252.769
       3.6         4.2     169.337
       3.6        4.35     83.2544
       3.6         4.5     25.2813
       3.6        4.65     4.81122
       3.6         4.8    0.579232
       3.6        4.95           0
       3.6         5.1           0
       3.6        5.25           0
       3.6         5.4           0
       3.6        5.55           0
       3.6         5.7           0
       3.6        5.85           0
       3.6           6           0
       3.6        6.15           0
       3.6         6.3           0
       3.6        6.45           0
       3.6         6.6           0
       3.6        6.75           0
       3.6         6.9           0
       3.6        7.05           0
       3.6         7.2           0
       3.6        7.35           0

      3.75        -7.5           0
      3.75       -7.35           0
      3.75        -7.2           0
      3.75       -7.05           0
      3.75        -6.9           0
      3.75       -6.75           0
      3.75        -6.6           0
      3.75       -6.45           0
      3.75        -6.3           0
      3.75       -6.15           0
      3.75          -6           0
      3.75       -5.85           0
      3.75        -5.7           0
      3.75       -5.55           0
      3.75        -5.4           0
      3.75       -5.25           0
      3.75        -5.1           0
      3.75       -4.95    0.511996
      3.75        -4.8     4.06603
      3.75       -4.65     19.8024
      3.75        -4.5     62.0198
      3.75       -4.35     125.972
      3.75        -4.2     183.935
      3.75       -4.05     219.538
      3.75        -3.9     246.954
      3.75       -3.75     255.205
      3.75        -3.6     240.491
      3.75       -3.45      209.45
      3.75        -3.3     188.483
      3.75       -3.15     179.691
      3.75          -3     170.885
      3.75       -2.85     160.321
      3.75        -2.7     157.327
      3.75       -2.55     166.266
      3.75        -2.4     172.977
      3.75       -2.25     180.567
      3.75        -2.1     201.851
      3.75       -1.95     237.391
      3.75        -1.8     273.656
      3.75       -1.65     272.766
      3.75        -1.5     256.333
      3.75       -1.35     224.914
      3.75        -1.2     172.199
      3.75       -1.05     87.4008
      3.75        -0.9     28.1037
      3.75       -0.75     4.21802
      3.75        -0.6    0.779124
      3.75       -0.45   0.0222607
      3.75        -0.3           0
      3.75       -0.15           0
      3.75  -1.78814e-07           0
      3.75        0.15           0
      3.75         0.3   0.0222607
      3.75        0.45    0.534257
      3.75         0.6     6.51087
      3.75        0.75     37.1462
      3.75         0.9     116.386
      3.75        1.05     206.705
      3.75         1.2     269.675
      3.75        1.35     297.842
      3.75         1.5     323.734
      3.75        1.65     319.521
      3.75         1.8     285.889
      3.75        1.95      238.11
      3.75         2.1     221.625
      3.75        2.25     210.066
      3.75         2.4     202.655
      3.75        2.55     178.121
      3.75         2.7     178.943
      3.75        2.85     186.929
      3.75           3     192.155
      3.75        3.15     195.871
      3.75         3.3     216.605
      3.75        3.45     247.806
      3.75         3.6     266.026
      3.75        3.75      261.98
      3.75         3.9     239.933
      3.75        4.05     197.298
      3.75         4.2      137.01
      3.75        4.35     66.4984
      3.75         4.5     21.1987
      3.75        4.65     4.04569
      3.75         4.8    0.489735
      3.75        4.95   0.0222607
      3.75         5.1           0
      3.75        5.25           0
      3.75         5.4           0
      3.75        5.55           0
      3.75         5.7           0
      3.75        5.85           0
      3.75           6           0
      3.75        6.15           0
      3.75         6.3           0
      3.75        6.45           0
      3.75         6.6           0
      3.75        6.75           0
      3.75         6.9           0
      3.75        7.05           0
      3.75         7.2           0
      3.75        7.35           0

       3.9        -7.5           0
       3.9       -7.35           0
       3.9        -7.2           0
       3.9       -7.05           0
       3.9        -6.9           0
       3.9       -6.75           0
       3.9        -6.6           0
       3.9       -6.45           0
       3.9        -6.3           0
       3.9       -6.15           0
       3.9          -6           0
       3.9       -5.85           0
       3.9        -5.7           0
       3.9       -5.55           0
       3.9        -5.4           0
       3.9       -5.25           0
       3.9        -5.1    0.064262
       3.9       -4.95    0.835406
       3.9        -4.8     4.35504
       3.9       -4.65     18.9185
       3.9        -4.5     56.2049
       3.9       -4.35     104.253
       3.9        -4.2     149.979
       3.9       -4.05     175.692
       3.9        -3.9     194.612
       3.9       -3.75     197.417
       3.9        -3.6     183.541
       3.9       -3.45      158.11
       3.9        -3.3     145.531
       3.9       -3.15       138.2
       3.9          -3     129.228
       3.9       -2.85      122.32
       3.9        -2.7     122.903
       3.9       -2.55      123.78
       3.9        -2.4     127.558
       3.9       -2.25     133.272
       3.9        -2.1     148.807
       3.9       -1.95     179.838
       3.9        -1.8     196.122
       3.9       -1.65     197.031
       3.9        -1.5     183.232
       3.9       -1.35      157.64
       3.9        -1.2     118.971
       3.9       -1.05     60.3132
       3.9        -0.9     19.1168
       3.9       -0.75     3.14884
       3.9        -0.6    0.192786
       3.9       -0.45   0.0214207
       3.9        -0.3           0
       3.9       -0.15           0
       3.9  -1.78814e-07           0
       3.9        0.15           0
       3.9         0.3   0.0428413
       3.9        0.45    0.621199
       3.9         0.6     4.84772
       3.9        0.75     27.4402
       3.9         0.9     86.6957
       3.9        1.05     158.322
       3.9         1.2     202.936
       3.9        1.35     229.943
       3.9         1.5      252.91
       3.9        1.65     252.873
       3.9         1.8     218.415
       3.9        1.95     187.181
       3.9         2.1     169.385
       3.9        2.25     161.065
       3.9         2.4      153.04
       3.9        2.55     142.771
       3.9         2.7     138.575
       3.9        2.85     145.702
       3.9           3     147.008
       3.9        3.15     151.078
       3.9         3.3     162.011
       3.9        3.45     191.254
       3.9         3.6     207.486
       3.9        3.75     203.978
       3.9         3.9     183.574
       3.9        4.05     153.306
       3.9         4.2     111.027
       3.9        4.35     58.6793
       3.9         4.5     19.4344
       3.9        4.65     4.07473
       3.9         4.8    0.514096
       3.9        4.95   0.0214207
       3.9         5.1           0
       3.9        5.25           0
       3.9         5.4           0
       3.9        5.55           0
       3.9         5.7           0
       3.9        5.85           0
       3.9           6           0
       3.9        6.15           0
       3.9         6.3           0
       3.9        6.45           0
       3.9         6.6           0
       3.9        6.75           0
       3.9         6.9           0
       3.9        7.05           0
       3.9         7.2           0
       3.9        7.35           0

      4.05        -7.5           0
      4.05       -7.35           0
      4.05        -7.2           0
      4.05       -7.05           0
      4.05        -6.9           0
      4.05       -6.75           0
      4.05        -6.6           0
      4.05       -6.45           0
      4.05        -6.3           0
      4.05       -6.15           0
      4.05          -6           0
      4.05       -5.85           0
      4.05        -5.7           0
      4.05       -5.55           0
      4.05        -5.4           0
      4.05       -5.25           0
      4.05        -5.1   0.0206417
      4.05       -4.95     0.59861
      4.05        -4.8     3.58632
      4.05       -4.65      17.444
      4.05        -4.5     49.2188
      4.05       -4.35     90.5343
      4.05        -4.2     123.811
      4.05       -4.05     148.782
      4.05        -3.9     163.965
      4.05       -3.75     161.446
      4.05        -3.6     148.378
      4.05       -3.45     129.269
      4.05        -3.3     116.118
      4.05       -3.15     111.464
      4.05          -3      107.21
      4.05       -2.85     100.991
      4.05        -2.7     97.6414
      4.05       -2.55      98.234
      4.05        -2.4     104.993
      4.05       -2.25     106.249
      4.05        -2.1      117.43
      4.05       -1.95     146.061
      4.05        -1.8     157.712
      4.05       -1.65     157.659
      4.05        -1.5     142.131
      4.05       -1.35     126.493
      4.05        -1.2     90.2528
      4.05       -1.05     46.0093
      4.05        -0.9      14.856
      4.05       -0.75     2.43394
      4.05        -0.6    0.206417
      4.05       -0.45           0
      4.05        -0.3           0
      4.05       -0.15           0
      4.05  -1.78814e-07           0
      4.05        0.15           0
      4.05         0.3           0
      4.05        0.45    0.227059
      4.05         0.6      3.7721
      4.05        0.75     21.7966
      4.05         0.9      67.486
      4.05        1.05     122.313
      4.05         1.2     161.374
      4.05        1.35     187.289
      4.05         1.5     204.296
      4.05        1.65     203.835
      4.05         1.8     179.715
      4.05        1.95     152.149
      4.05         2.1     139.806
      4.05        2.25     133.277
      4.05         2.4     125.981
      4.05        2.55      112.51
      4.05         2.7     107.085
      4.05        2.85      115.78
      4.05           3     116.164
      4.05        3.15     120.258
      4.05         3.3     127.893
      4.05        3.45     146.554
      4.05         3.6     159.928
      4.05        3.75     159.898
      4.05         3.9     143.118
      4.05        4.05     123.844
      4.05         4.2     90.8528
      4.05        4.35     49.9003
      4.05         4.5      18.274
      4.05        4.65      3.9867
      4.05         4.8    0.454118
      4.05        4.95   0.0206417
      4.05         5.1           0
      4.05        5.25           0
      4.05         5.4           0
      4.05        5.55           0
      4.05         5.7           0
      4.05        5.85           0
      4.05           6           0
      4.05        6.15           0
      4.05         6.3           0
      4.05        6.45           0
      4.05         6.6           0
      4.05        6.75           0
      4.05         6.9           0
      4.05        7.05           0
      4.05         7.2           0
      4.05        7.35           0

       4.2        -7.5           0
       4.2       -7.35           0
       4.2        -7.2           0
       4.2       -7.05           0
       4.2        -6.9           0
       4.2       -6.75           0
       4.2        -6.6           0
       4.2       -6.45           0
       4.2        -6.3           0
       4.2       -6.15           0
       4.2          -6           0
       4.2       -5.85           0
       4.2        -5.7           0
       4.2       -5.55           0
       4.2        -5.4           0
       4.2       -5.25           0
       4.2        -5.1    0.119505
       4.2       -4.95    0.358515
       4.2        -4.8     3.49002
       4.2       -4.65     15.1078
       4.2        -4.5     40.4383
       4.2       -4.35     74.1593
       4.2        -4.2     101.228
       4.2       -4.05     117.688
       4.2        -3.9     129.172
       4.2       -3.75     132.457
       4.2        -3.6     119.339
       4.2       -3.45     103.213
       4.2        -3.3      95.026
       4.2       -3.15     88.2272
       4.2          -3     87.7269
       4.2       -2.85     79.3262
       4.2        -2.7     76.6768
       4.2       -2.55     78.8502
       4.2        -2.4     83.2874
       4.2       -2.25     84.1689
       4.2        -2.1     94.6057
       4.2       -1.95       113.8
       4.2        -1.8     125.189
       4.2       -1.65     126.122
       4.2        -1.5     115.882
       4.2       -1.35     98.3776
       4.2        -1.2     73.2637
       4.2       -1.05     37.2388
       4.2        -0.9     11.7094
       4.2       -0.75     1.98831
       4.2        -0.6    0.258927
       4.2       -0.45           0
       4.2        -0.3           0
       4.2       -0.15           0
       4.2  -1.78814e-07           0
       4.2        0.15           0
       4.2         0.3           0
       4.2        0.45    0.199175
       4.2         0.6     2.52437
       4.2        0.75     14.9793
       4.2         0.9     52.3905
       4.2        1.05     95.4583
       4.2         1.2     132.588
       4.2        1.35      151.74
       4.2         1.5     161.869
       4.2        1.65     164.752
       4.2         1.8     147.031
       4.2        1.95     122.869
       4.2         2.1     108.621
       4.2        2.25     106.254
       4.2         2.4     98.7815
       4.2        2.55     88.4336
       4.2         2.7     86.6575
       4.2        2.85     89.0174
       4.2           3     94.1712
       4.2        3.15     91.5332
       4.2         3.3     102.826
       4.2        3.45     113.209
       4.2         3.6     129.295
       4.2        3.75     128.301
       4.2         3.9     119.122
       4.2        4.05     101.935
       4.2         4.2     75.5642
       4.2        4.35     42.2762
       4.2         4.5     15.9336
       4.2        4.65     3.87189
       4.2         4.8    0.376715
       4.2        4.95   0.0597525
       4.2         5.1           0
       4.2        5.25           0
       4.2         5.4           0
       4.2        5.55           0
       4.2         5.7           0
       4.2        5.85           0
       4.2           6           0
       4.2        6.15           0
       4.2         6.3           0
       4.2        6.45           0
       4.2         6.6           0
       4.2        6.75           0
       4.2         6.9           0
       4.2        7.05           0
       4.2         7.2           0
       4.2        7.35           0

      4.35        -7.5           0
      4.35       -7.35           0
      4.35        -7.2           0
      4.35       -7.05           0
      4.35        -6.9           0
      4.35       -6.75           0
      4.35        -6.6           0
      4.35       -6.45           0
      4.35        -6.3           0
      4.35       -6.15           0
      4.35          -6           0
      4.35       -5.85           0
      4.35        -5.7           0
      4.35       -5.55           0
      4.35        -5.4           0
      4.35       -5.25           0
      4.35        -5.1   0.0577269
      4.35       -4.95    0.304559
      4.35        -4.8     2.94672
      4.35       -4.65     11.6542
      4.35        -4.5     31.8948
      4.35       -4.35     58.4163
      4.35        -4.2     78.0208
      4.35       -4.05     90.9656
      4.35        -3.9     102.415
      4.35       -3.75     98.9488
      4.35        -3.6     92.1669
      4.35       -3.45     80.4331
      4.35        -3.3     75.0399
      4.35       -3.15     75.0376
      4.35          -3     70.5711
      4.35       -2.85     63.3536
      4.35        -2.7     60.6052
      4.35       -2.55     64.3153
      4.35        -2.4     64.5708
      4.35       -2.25     66.3683
      4.35        -2.1     72.8825
      4.35       -1.95     85.3193
      4.35        -1.8     95.9483
      4.35       -1.65     98.9694
      4.35        -1.5     89.5636
      4.35       -1.35     79.7779
      4.35        -1.2     57.0315
      4.35       -1.05     29.9453
      4.35        -0.9     8.31565
      4.35       -0.75     1.40303
      4.35        -0.6    0.134696
      4.35       -0.45           0
      4.35        -0.3           0
      4.35       -0.15           0
      4.35  -1.78814e-07           0
      4.35        0.15           0
      4.35         0.3   0.0192423
      4.35        0.45   0.0962114
      4.35         0.6     1.32606
      4.35        0.75     10.8367
      4.35         0.9     38.5878
      4.35        1.05     73.6525
      4.35         1.2     99.7275
      4.35        1.35      113.08
      4.35         1.5     124.258
      4.35        1.65     126.894
      4.35         1.8     111.241
      4.35        1.95     96.1361
      4.35         2.1     83.7756
      4.35        2.25     80.4852
      4.35         2.4     75.0781
      4.35        2.55     72.2243
      4.35         2.7     68.8452
      4.35        2.85     70.7054
      4.35           3     75.2144
      4.35        3.15     73.0729
      4.35         3.3     78.9856
      4.35        3.45     89.9152
      4.35         3.6     102.193
      4.35        3.75     101.745
      4.35         3.9     94.9262
      4.35        4.05     81.9818
      4.35         4.2     62.9259
      4.35        4.35     35.6377
      4.35         4.5     12.7444
      4.35        4.65     3.42115
      4.35         4.8    0.537125
      4.35        4.95   0.0962114
      4.35         5.1           0
      4.35        5.25           0
      4.35         5.4           0
      4.35        5.55           0
      4.35         5.7           0
      4.35        5.85           0
      4.35           6           0
      4.35        6.15           0
      4.35         6.3           0
      4.35        6.45           0
      4.35         6.6           0
      4.35        6.75           0
      4.35         6.9           0
      4.35        7.05           0
      4.35         7.2           0
      4.35        7.35           0

       4.5        -7.5           0
       4.5       -7.35           0
       4.5        -7.2           0
       4.5       -7.05           0
       4.5        -6.9           0
       4.5       -6.75           0
       4.5        -6.6           0
       4.5       -6.45           0
       4.5        -6.3           0
       4.5       -6.15           0
       4.5          -6           0
       4.5       -5.85           0
       4.5        -5.7           0
       4.5       -5.55           0
       4.5        -5.4           0
       4.5       -5.25           0
       4.5        -5.1   0.0558342
       4.5       -4.95    0.292969
       4.5        -4.8     2.34183
       4.5       -4.65     9.78767
       4.5        -4.5     26.3707
       4.5       -4.35     44.8413
       4.5        -4.2     60.8182
       4.5       -4.05     67.7846
       4.5        -3.9     73.8539
       4.5       -3.75     73.8815
       4.5        -3.6     69.6021
       4.5       -3.45     58.6753
       4.5        -3.3      56.931
       4.5       -3.15     53.8684
       4.5          -3     53.6274
       4.5       -2.85     50.4555
       4.5        -2.7     49.9408
       4.5       -2.55     52.3962
       4.5        -2.4      50.587
       4.5       -2.25     52.3092
       4.5        -2.1      55.539
       4.5       -1.95     70.0042
       4.5        -1.8     75.6771
       4.5       -1.65     74.9641
       4.5        -1.5     69.4709
       4.5       -1.35     59.9816
       4.5        -1.2     41.6866
       4.5       -1.05     20.4568
       4.5        -0.9     6.55057
       4.5       -0.75    0.905541
       4.5        -0.6    0.111668
       4.5       -0.45           0
       4.5        -0.3           0
       4.5       -0.15           0
       4.5  -1.78814e-07           0
       4.5        0.15           0
       4.5         0.3           0
       4.5        0.45     0.13028
       4.5         0.6     1.18952
       4.5        0.75      7.7587
       4.5         0.9     27.3414
       4.5        1.05     54.9495
       4.5         1.2     75.0078
       4.5        1.35     84.0423
       4.5         1.5     90.7812
       4.5        1.65     90.3634
       4.5         1.8     82.0008
       4.5        1.95     66.5736
       4.5         2.1     59.9322
       4.5        2.25     57.2711
       4.5         2.4     57.5997
       4.5        2.55      53.363
       4.5         2.7     52.9218
       4.5        2.85     55.5181
       4.5           3     56.4134
       4.5        3.15     57.6802
       4.5         3.3     58.9009
       4.5        3.45     67.8754
       4.5         3.6     76.5846
       4.5        3.75      77.718
       4.5         3.9     72.5135
       4.5        4.05     65.1434
       4.5         4.2     48.2488
       4.5        4.35     28.3634
       4.5         4.5     11.3449
       4.5        4.65     2.92456
       4.5         4.8    0.462076
       4.5        4.95    0.093057
       4.5         5.1           0
       4.5        5.25           0
       4.5         5.4           0
       4.5        5.55           0
       4.5         5.7           0
       4.5        5.85           0
       4.5           6           0
       4.5        6.15           0
       4.5         6.3           0
       4.5        6.45           0
       4.5         6.6           0
       4.5        6.75           0
       4.5         6.9           0
       4.5        7.05           0
       4.5         7.2           0
       4.5        7.35           0

      4.65        -7.5           0
      4.65       -7.35           0
      4.65        -7.2           0
      4.65       -7.05           0
      4.65        -6.9           0
      4.65       -6.75           0
      4.65        -6.6           0
      4.65       -6.45           0
      4.65        -6.3           0
      4.65       -6.15           0
      4.65          -6           0
      4.65       -5.85           0
      4.65        -5.7           0
      4.65       -5.55           0
      4.65        -5.4           0
      4.65       -5.25           0
      4.65        -5.1   0.0540617
      4.65       -4.95    0.180206
      4.65        -4.8     1.79274
      4.65       -4.65      7.5615
      4.65        -4.5     20.4447
      4.65       -4.35     35.6034
      4.65        -4.2     44.5177
      4.65       -4.05     53.5655
      4.65        -3.9     56.6878
      4.65       -3.75     56.4423
      4.65        -3.6     50.4356
      4.65       -3.45     44.5397
      4.65        -3.3     41.2168
      4.65       -3.15     42.0995
      4.65          -3     39.6807
      4.65       -2.85      37.732
      4.65        -2.7     38.0529
      4.65       -2.55     38.6234
      4.65        -2.4     38.5575
      4.65       -2.25     40.3105
      4.65        -2.1     41.1736
      4.65       -1.95     49.9186
      4.65        -1.8     54.9932
      4.65       -1.65     55.8035
      4.65        -1.5     49.8238
      4.65       -1.35     42.2107
      4.65        -1.2     32.2211
      4.65       -1.05     15.2463
      4.65        -0.9     4.35943
      4.65       -0.75    0.558638
      4.65        -0.6           0
      4.65       -0.45           0
      4.65        -0.3           0
      4.65       -0.15           0
      4.65  -1.78814e-07           0
      4.65        0.15           0
      4.65         0.3           0
      4.65        0.45   0.0720823
      4.65         0.6     0.71927
      4.65        0.75     5.54195
      4.65         0.9     20.3281
      4.65        1.05      38.716
      4.65         1.2     53.6159
      4.65        1.35     59.1609
      4.65         1.5      63.635
      4.65        1.65     63.1634
      4.65         1.8     56.9985
      4.65        1.95       47.46
      4.65         2.1     42.7725
      4.65        2.25     40.9648
      4.65         2.4     39.0459
      4.65        2.55     40.4407
      4.65         2.7     39.0403
      4.65        2.85     38.9732
      4.65           3     39.7935
      4.65        3.15      40.678
      4.65         3.3     43.5303
      4.65        3.45     48.1252
      4.65         3.6     55.2787
      4.65        3.75     54.7092
      4.65         3.9     52.4588
      4.65        4.05     44.9968
      4.65         4.2     34.2027
      4.65        4.35     20.4092
      4.65         4.5     7.84983
      4.65        4.65     1.90241
      4.65         4.8     0.32437
      4.65        4.95   0.0180206
      4.65         5.1           0
      4.65        5.25           0
      4.65         5.4           0
      4.65        5.55           0
      4.65         5.7           0
      4.65        5.85           0
      4.65           6           0
      4.65        6.15           0
      4.65         6.3           0
      4.65        6.45           0
      4.65         6.6           0
      4.65        6.75           0
      4.65         6.9           0
      4.65        7.05           0
      4.65         7.2           0
      4.65        7.35           0

       4.8        -7.5           0
       4.8       -7.35           0
       4.8        -7.2           0
       4.8       -7.05           0
       4.8        -6.9           0
       4.8       -6.75           0
       4.8        -6.6           0
       4.8       -6.45           0
       4.8        -6.3           0
       4.8       -6.15           0
       4.8          -6           0
       4.8       -5.85           0
       4.8        -5.7           0
       4.8       -5.55           0
       4.8        -5.4           0
       4.8       -5.25           0
       4.8        -5.1           0
       4.8       -4.95    0.384254
       4.8        -4.8      1.4277
       4.8       -4.65     6.08873
       4.8        -4.5     13.7557
       4.8       -4.35     25.4213
       4.8        -4.2      33.247
       4.8       -4.05     37.5641
       4.8        -3.9     39.6293
       4.8       -3.75     39.0367
       4.8        -3.6     33.6936
       4.8       -3.45     30.1091
       4.8        -3.3      27.956
       4.8       -3.15     27.9816
       4.8          -3     27.7533
       4.8       -2.85     24.6889
       4.8        -2.7     26.2678
       4.8       -2.55     27.3781
       4.8        -2.4     27.8337
       4.8       -2.25     29.1485
       4.8        -2.1     31.1613
       4.8       -1.95     37.0467
       4.8        -1.8     39.7377
       4.8       -1.65     39.0011
       4.8        -1.5     35.2345
       4.8       -1.35     29.6261
       4.8        -1.2     20.9867
       4.8       -1.05     10.9699
       4.8        -0.9     3.12342
       4.8       -0.75    0.192127
       4.8        -0.6   0.0174661
       4.8       -0.45           0
       4.8        -0.3           0
       4.8       -0.15           0
       4.8  -1.78814e-07           0
       4.8        0.15           0
       4.8         0.3           0
       4.8        0.45   0.0174661
       4.8         0.6    0.523982
       4.8        0.75     3.67631
       4.8         0.9     12.6683
       4.8        1.05     25.9338
       4.8         1.2     32.3905
       4.8        1.35     38.0947
       4.8         1.5     39.6567
       4.8        1.65     41.7403
       4.8         1.8      37.334
       4.8        1.95     29.4174
       4.8         2.1     27.5699
       4.8        2.25     26.2145
       4.8         2.4     25.5182
       4.8        2.55     25.2722
       4.8         2.7     26.1792
       4.8        2.85     27.1037
       4.8           3     28.5781
       4.8        3.15     27.1962
       4.8         3.3     28.8603
       4.8        3.45     30.9776
       4.8         3.6     35.4462
       4.8        3.75     35.9919
       4.8         3.9     30.9809
       4.8        4.05     28.1875
       4.8         4.2     21.0894
       4.8        4.35     12.7198
       4.8         4.5     4.88478
       4.8        4.65    0.922691
       4.8         4.8    0.209593
       4.8        4.95   0.0349321
       4.8         5.1           0
       4.8        5.25           0
       4.8         5.4           0
       4.8        5.55           0
       4.8         5.7           0
       4.8        5.85           0
       4.8           6           0
       4.8        6.15           0
       4.8         6.3           0
       4.8        6.45           0
       4.8         6.6           0
       4.8        6.75           0
       4.8         6.9           0
       4.8        7.05           0
       4.8         7.2           0
       4.8        7.35           0

      4.95        -7.5           0
      4.95       -7.35           0
      4.95        -7.2           0
      4.95       -7.05           0
      4.95        -6.9           0
      4.95       -6.75           0
      4.95        -6.6           0
      4.95       -6.45           0
      4.95        -6.3           0
      4.95       -6.15           0
      4.95          -6           0
      4.95       -5.85           0
      4.95        -5.7           0
      4.95       -5.55           0
      4.95        -5.4           0
      4.95       -5.25           0
      4.95        -5.1           0
      4.95       -4.95    0.118613
      4.95        -4.8     1.06752
      4.95       -4.65     3.81285
      4.95        -4.5     8.21759
      4.95       -4.35      14.483
      4.95        -4.2      19.435
      4.95       -4.05     22.5224
      4.95        -3.9     23.9171
      4.95       -3.75     24.3796
      4.95        -3.6     21.3941
      4.95       -3.45     18.4209
      4.95        -3.3     17.0093
      4.95       -3.15     16.1086
      4.95          -3     15.4501
      4.95       -2.85     15.0472
      4.95        -2.7     15.6557
      4.95       -2.55     16.5997
      4.95        -2.4     17.4031
      4.95       -2.25     16.8869
      4.95        -2.1     18.2305
      4.95       -1.95     20.4531
      4.95        -1.8     23.6104
      4.95       -1.65     23.2011
      4.95        -1.5     22.1727
      4.95       -1.35     18.1752
      4.95        -1.2     12.5116
      4.95       -1.05     6.69286
      4.95        -0.9     1.45578
      4.95       -0.75    0.237226
      4.95        -0.6           0
      4.95       -0.45           0
      4.95        -0.3           0
      4.95       -0.15           0
      4.95  -1.78814e-07           0
      4.95        0.15           0
      4.95         0.3           0
      4.95        0.45   0.0169447
      4.95         0.6    0.169447
      4.95        0.75     1.89635
      4.95         0.9     6.56315
      4.95        1.05     12.9002
      4.95         1.2     18.1016
      4.95        1.35     20.8236
      4.95         1.5     22.5809
      4.95        1.65     23.0381
      4.95         1.8      20.203
      4.95        1.95     17.2398
      4.95         2.1     14.7191
      4.95        2.25     15.2794
      4.95         2.4     13.8745
      4.95        2.55     13.7515
      4.95         2.7     14.4176
      4.95        2.85     15.5304
      4.95           3     17.4028
      4.95        3.15     15.9499
      4.95         3.3     17.3306
      4.95        3.45     18.3161
      4.95         3.6     19.4662
      4.95        3.75     18.4928
      4.95         3.9     17.3587
      4.95        4.05     15.1266
      4.95         4.2     11.5665
      4.95        4.35     7.26577
      4.95         4.5     2.87037
      4.95        4.65    0.474452
      4.95         4.8   0.0677788
      4.95        4.95           0
      4.95         5.1           0
      4.95        5.25           0
      4.95         5.4           0
      4.95        5.55           0
      4.95         5.7           0
      4.95        5.85           0
      4.95           6           0
      4.95        6.15           0
      4.95         6.3           0
      4.95        6.45           0
      4.95         6.6           0
      4.95        6.75           0
      4.95         6.9           0
      4.95        7.05           0
      4.95         7.2           0
      4.95        7.35           0

       5.1        -7.5           0
       5.1       -7.35           0
       5.1        -7.2           0
       5.1       -7.05           0
       5.1        -6.9           0
       5.1       -6.75           0
       5.1        -6.6           0
       5.1       -6.45           0
       5.1        -6.3           0
       5.1       -6.15           0
       5.1          -6           0
       5.1       -5.85           0
       5.1        -5.7           0
       5.1       -5.55           0
       5.1        -5.4           0
       5.1       -5.25           0
       5.1        -5.1           0
       5.1       -4.95   0.0329071
       5.1        -4.8    0.312617
       5.1       -4.65     1.35855
       5.1        -4.5     3.40872
       5.1       -4.35     5.75676
       5.1        -4.2     7.59246
       5.1       -4.05     9.32661
       5.1        -3.9     9.84319
       5.1       -3.75     9.80433
       5.1        -3.6     8.38478
       5.1       -3.45     7.57544
       5.1        -3.3     6.63901
       5.1       -3.15     6.05292
       5.1          -3     5.84214
       5.1       -2.85     5.55477
       5.1        -2.7     5.74881
       5.1       -2.55     5.81349
       5.1        -2.4     5.79562
       5.1       -2.25     5.70456
       5.1        -2.1     6.25121
       5.1       -1.95     7.52438
       5.1        -1.8     8.35954
       5.1       -1.65     8.55811
       5.1        -1.5     7.87501
       5.1       -1.35     6.55021
       5.1        -1.2     4.96188
       5.1       -1.05      2.4825
       5.1        -0.9    0.625235
       5.1       -0.75   0.0822677
       5.1        -0.6           0
       5.1       -0.45           0
       5.1        -0.3           0
       5.1       -0.15           0
       5.1  -1.78814e-07           0
       5.1        0.15           0
       5.1         0.3           0
       5.1        0.45           0
       5.1         0.6   0.0987213
       5.1        0.75    0.525095
       5.1         0.9     2.27711
       5.1        1.05      4.2019
       5.1         1.2     6.16044
       5.1        1.35     6.79532
       5.1         1.5      7.2197
       5.1        1.65      8.2767
       5.1         1.8     7.79756
       5.1        1.95     7.13999
       5.1         2.1     5.92782
       5.1        2.25     5.38797
       5.1         2.4     5.33407
       5.1        2.55     4.77635
       5.1         2.7     5.16074
       5.1        2.85      6.0915
       5.1           3     6.15675
       5.1        3.15      6.2427
       5.1         3.3     6.29575
       5.1        3.45     6.17434
       5.1         3.6     7.65203
       5.1        3.75     7.40268
       5.1         3.9     7.54821
       5.1        4.05     5.77378
       5.1         4.2     5.08273
       5.1        4.35     2.83427
       5.1         4.5     1.01728
       5.1        4.65    0.213896
       5.1         4.8           0
       5.1        4.95           0
       5.1         5.1           0
       5.1        5.25           0
       5.1         5.4           0
       5.1        5.55           0
       5.1         5.7           0
       5.1        5.85           0
       5.1           6           0
       5.1        6.15           0
       5.1         6.3           0
       5.1        6.45           0
       5.1         6.6           0
       5.1        6.75           0
       5.1         6.9           0
       5.1        7.05           0
       5.1         7.2           0
       5.1        7.35           0

      5.25        -7.5           0
      5.25       -7.35           0
      5.25        -7.2           0
      5.25       -7.05           0
      5.25        -6.9           0
      5.25       -6.75           0
      5.25        -6.6           0
      5.25       -6.45           0
      5.25        -6.3           0
      5.25       -6.15           0
      5.25          -6           0
      5.25       -5.85           0
      5.25        -5.7           0
      5.25       -5.55           0
      5.25        -5.4           0
      5.25       -5.25           0
      5.25        -5.1           0
      5.25       -4.95           0
      5.25        -4.8           0
      5.25       -4.65   0.0319801
      5.25        -4.5    0.126542
      5.25       -4.35    0.125164
      5.25        -4.2   0.0904266
      5.25       -4.05     0.17148
      5.25        -3.9    0.152457
      5.25       -3.75    0.140878
      5.25        -3.6    0.134813
      5.25       -3.45    0.103108
      5.25        -3.3     0.12985
      5.25       -3.15    0.131505
      5.25          -3   0.0526569
      5.25       -2.85    0.141429
      5.25        -2.7   0.0314288
      5.25       -2.55   0.0929078
      5.25        -2.4    0.109174
      5.25       -2.25   0.0805017
      5.25        -2.1    0.153835
      5.25       -1.95   0.0895995
      5.25        -1.8     0.14584
      5.25       -1.65    0.116893
      5.25        -1.5    0.179475
      5.25       -1.35    0.106417
      5.25        -1.2    0.125164
      5.25       -1.05   0.0292232
      5.25        -0.9           0
      5.25       -0.75           0
      5.25        -0.6           0
      5.25       -0.45           0
      5.25        -0.3           0
      5.25       -0.15           0
      5.25  -1.78814e-07           0
      5.25        0.15           0
      5.25         0.3           0
      5.25        0.45           0
      5.25         0.6           0
      5.25        0.75           0
      5.25         0.9   0.0146116
      5.25        1.05   0.0744365
      5.25         1.2    0.137018
      5.25        1.35   0.0700255
      5.25         1.5    0.148873
      5.25        1.65    0.167896
      5.25         1.8    0.177545
      5.25        1.95     0.13178
      5.25         2.1    0.103935
      5.25        2.25    0.115514
      5.25         2.4   0.0937349
      5.25        2.55   0.0940106
      5.25         2.7    0.121304
      5.25        2.85    0.155214
      5.25           3   0.0465917
      5.25        3.15     0.15356
      5.25         3.3    0.079399
      5.25        3.45    0.139224
      5.25         3.6    0.233786
      5.25        3.75    0.248397
      5.25         3.9    0.154663
      5.25        4.05    0.179475
      5.25         4.2     0.16762
      5.25        4.35   0.0159901
      5.25         4.5           0
      5.25        4.65           0
      5.25         4.8           0
      5.25        4.95           0
      5.25         5.1           0
      5.25        5.25           0
      5.25         5.4           0
      5.25        5.55           0
      5.25         5.7           0
      5.25        5.85           0
      5.25           6           0
      5.25        6.15           0
      5.25         6.3           0
      5.25        6.45           0
      5.25         6.6           0
      5.25        6.75           0
      5.25         6.9           0
      5.25        7.05           0
      5.25         7.2           0
      5.25        7.35           0

       5.4        -7.5           0
       5.4       -7.35           0
       5.4        -7.2           0
       5.4       -7.05           0
       5.4        -6.9           0
       5.4       -6.75           0
       5.4        -6.6           0
       5.4       -6.45           0
       5.4        -6.3           0
       5.4       -6.15           0
       5.4          -6           0
       5.4       -5.85           0
       5.4        -5.7           0
       5.4       -5.55           0
       5.4        -5.4           0
       5.4       -5.25           0
       5.4        -5.1           0
       5.4       -4.95           0
       5.4        -4.8           0
       5.4       -4.65           0
       5.4        -4.5           0
       5.4       -4.35           0
       5.4        -4.2           0
       5.4       -4.05           0
       5.4        -3.9           0
       5.4       -3.75           0
       5.4        -3.6           0
       5.4       -3.45           0
       5.4        -3.3           0
       5.4       -3.15           0
       5.4          -3           0
       5.4       -2.85           0
       5.4        -2.7           0
       5.4       -2.55           0
       5.4        -2.4           0
       5.4       -2.25           0
       5.4        -2.1           0
       5.4       -1.95           0
       5.4        -1.8           0
       5.4       -1.65           0
       5.4        -1.5           0
       5.4       -1.35           0
       5.4        -1.2           0
       5.4       -1.05           0
       5.4        -0.9           0
       5.4       -0.75           0
       5.4        -0.6           0
       5.4       -0.45           0
       5.4        -0.3           0
       5.4       -0.15           0
       5.4  -1.78814e-07           0
       5.4        0.15           0
       5.4         0.3           0
       5.4        0.45           0
       5.4         0.6           0
       5.4        0.75           0
       5.4         0.9           0
       5.4        1.05           0
       5.4         1.2           0
       5.4        1.35           0
       5.4         1.5           0
       5.4        1.65           0
       5.4         1.8           0
       5.4        1.95           0
       5.4         2.1           0
       5.4        2.25           0
       5.4         2.4           0
       5.4        2.55           0
       5.4         2.7           0
       5.4        2.85           0
       5.4           3           0
       5.4        3.15           0
       5.4         3.3           0
       5.4        3.45           0
       5.4         3.6           0
       5.4        3.75           0
       5.4         3.9           0
       5.4        4.05           0
       5.4         4.2           0
       5.4        4.35           0
       5.4         4.5           0
       5.4        4.65           0
       5.4         4.8           0
       5.4        4.95           0
       5.4         5.1           0
       5.4        5.25           0
       5.4         5.4           0
       5.4        5.55           0
       5.4         5.7           0
       5.4        5.85           0
       5.4           6           0
       5.4        6.15           0
       5.4         6.3           0
       5.4        6.45           0
       5.4         6.6           0
       5.4        6.75           0
       5.4         6.9           0
       5.4        7.05           0
       5.4         7.2           0
       5.4        7.35           0

      5.55        -7.5           0
      5.55       -7.35           0
      5.55        -7.2           0
      5.55       -7.05           0
      5.55        -6.9           0
      5.55       -6.75           0
      5.55        -6.6           0
      5.55       -6.45           0
      5.55        -6.3           0
      5.55       -6.15           0
      5.55          -6           0
      5.55       -5.85           0
      5.55        -5.7           0
      5.55       -5.55           0
      5.55        -5.4           0
      5.55       -5.25           0
      5.55        -5.1           0
      5.55       -4.95           0
      5.55        -4.8           0
      5.55       -4.65           0
      5.55        -4.5           0
      5.55       -4.35           0
      5.55        -4.2           0
      5.55       -4.05           0
      5.55        -3.9           0
      5.55       -3.75           0
      5.55        -3.6           0
      5.55       -3.45           0
      5.55        -3.3           0
      5.55       -3.15           0
      5.55          -3           0
      5.55       -2.85           0
      5.55        -2.7           0
      5.55       -2.55           0
      5.55        -2.4           0
      5.55       -2.25           0
      5.55        -2.1           0
      5.55       -1.95           0
      5.55        -1.8           0
      5.55       -1.65           0
      5.55        -1.5           0
      5.55       -1.35           0
      5.55        -1.2           0
      5.55       -1.05           0
      5.55        -0.9           0
      5.55       -0.75           0
      5.55        -0.6           0
      5.55       -0.45           0
      5.55        -0.3           0
      5.55       -0.15           0
      5.55  -1.78814e-07           0
      5.55        0.15           0
      5.55         0.3           0
      5.55        0.45           0
      5.55         0.6           0
      5.55        0.75           0
      5.55         0.9           0
      5.55        1.05           0
      5.55         1.2           0
      5.55        1.35           0
      5.55         1.5           0
      5.55        1.65           0
      5.55         1.8           0
      5.55        1.95           0
      5.55         2.1           0
      5.55        2.25           0
      5.55         2.4           0
      5.55        2.55           0
      5.55         2.7           0
      5.55        2.85           0
      5.55           3           0
      5.55        3.15           0
      5.55         3.3           0
      5.55        3.45           0
      5.55         3.6           0
      5.55        3.75           0
      5.55         3.9           0
      5.55        4.05           0
      5.55         4.2           0
      5.55        4.35           0
      5.55         4.5           0
      5.55        4.65           0
      5.55         4.8           0
      5.55        4.95           0
      5.55         5.1           0
      5.55        5.25           0
      5.55         5.4           0
      5.55        5.55           0
      5.55         5.7           0
      5.55        5.85           0
      5.55           6           0
      5.55        6.15           0
      5.55         6.3           0
      5.55        6.45           0
      5.55         6.6           0
      5.55        6.75           0
      5.55         6.9           0
      5.55        7.05           0
      5.55         7.2           0
      5.55        7.35           0

       5.7        -7.5           0
       5.7       -7.35           0
       5.7        -7.2           0
       5.7       -7.05           0
       5.7        -6.9           0
       5.7       -6.75           0
       5.7        -6.6           0
       5.7       -6.45           0
       5.7        -6.3           0
       5.7       -6.15           0
       5.7          -6           0
       5.7       -5.85           0
       5.7        -5.7           0
       5.7       -5.55           0
       5.7        -5.4           0
       5.7       -5.25           0
       5.7        -5.1           0
       5.7       -4.95           0
       5.7        -4.8           0
       5.7       -4.65           0
       5.7        -4.5           0
       5.7       -4.35           0
       5.7        -4.2           0
       5.7       -4.05           0
       5.7        -3.9           0
       5.7       -3.75           0
       5.7        -3.6           0
       5.7       -3.45           0
       5.7        -3.3           0
       5.7       -3.15           0
       5.7          -3           0
       5.7       -2.85           0
       5.7        -2.7           0
       5.7       -2.55           0
       5.7        -2.4           0
       5.7       -2.25           0
       5.7        -2.1           0
       5.7       -1.95           0
       5.7        -1.8           0
       5.7       -1.65           0
       5.7        -1.5           0
       5.7       -1.35           0
       5.7        -1.2           0
       5.7       -1.05           0
       5.7        -0.9           0
       5.7       -0.75           0
       5.7        -0.6           0
       5.7       -0.45           0
       5.7        -0.3           0
       5.7       -0.15           0
       5.7  -1.78814e-07           0
       5.7        0.15           0
       5.7         0.3           0
       5.7        0.45           0
       5.7         0.6           0
       5.7        0.75           0
       5.7         0.9           0
       5.7        1.05           0
       5.7         1.2           0
       5.7        1.35           0
       5.7         1.5           0
       5.7        1.65           0
       5.7         1.8           0
       5.7        1.95           0
       5.7         2.1           0
       5.7        2.25           0
       5.7         2.4           0
       5.7        2.55           0
       5.7         2.7           0
       5.7        2.85           0
       5.7           3           0
       5.7        3.15           0
       5.7         3.3           0
       5.7        3.45           0
       5.7         3.6           0
       5.7        3.75           0
       5.7         3.9           0
       5.7        4.05           0
       5.7         4.2           0
       5.7        4.35           0
       5.7         4.5           0
       5.7        4.65           0
       5.7         4.8           0
       5.7        4.95           0
       5.7         5.1           0
       5.7        5.25           0
       5.7         5.4           0
       5.7        5.55           0
       5.7         5.7           0
       5.7        5.85           0
       5.7           6           0
       5.7        6.15           0
       5.7         6.3           0
       5.7        6.45           0
       5.7         6.6           0
       5.7        6.75           0
       5.7         6.9           0
       5.7        7.05           0
       5.7         7.2           0
       5.7        7.35           0

      5.85        -7.5           0
      5.85       -7.35           0
      5.85        -7.2           0
      5.85       -7.05           0
      5.85        -6.9           0
      5.85       -6.75           0
      5.85        -6.6           0
      5.85       -6.45           0
      5.85        -6.3           0
      5.85       -6.15           0
      5.85          -6           0
      5.85       -5.85           0
      5.85        -5.7           0
      5.85       -5.55           0
      5.85        -5.4           0
      5.85       -5.25           0
      5.85        -5.1           0
      5.85       -4.95           0
      5.85        -4.8           0
      5.85       -4.65           0
      5.85        -4.5           0
      5.85       -4.35           0
      5.85        -4.2           0
      5.85       -4.05           0
      5.85        -3.9           0
      5.85       -3.75           0
      5.85        -3.6           0
      5.85       -3.45           0
      5.85        -3.3           0
      5.85       -3.15           0
      5.85          -3           0
      5.85       -2.85           0
      5.85        -2.7           0
      5.85       -2.55           0
      5.85        -2.4           0
      5.85       -2.25           0
      5.85        -2.1           0
      5.85       -1.95           0
      5.85        -1.8           0
      5.85       -1.65           0
      5.85        -1.5           0
      5.85       -1.35           0
      5.85        -1.2           0
      5.85       -1.05           0
      5.85        -0.9           0
      5.85       -0.75           0
      5.85        -0.6           0
      5.85       -0.45           0
      5.85        -0.3           0
      5.85       -0.15           0
      5.85  -1.78814e-07           0
      5.85        0.15           0
      5.85         0.3           0
      5.85        0.45           0
      5.85         0.6           0
      5.85        0.75           0
      5.85         0.9           0
      5.85        1.05           0
      5.85         1.2           0
      5.85        1.35           0
      5.85         1.5           0
      5.85        1.65           0
      5.85         1.8           0
      5.85        1.95           0
      5.85         2.1           0
      5.85        2.25           0
      5.85         2.4           0
      5.85        2.55           0
      5.85         2.7           0
      5.85        2.85           0
      5.85           3           0
      5.85        3.15           0
      5.85         3.3           0
      5.85        3.45           0
      5.85         3.6           0
      5.85        3.75           0
      5.85         3.9           0
      5.85        4.05           0
      5.85         4.2           0
      5.85        4.35           0
      5.85         4.5           0
      5.85        4.65           0
      5.85         4.8           0
      5.85        4.95           0
      5.85         5.1           0
      5.85        5.25           0
      5.85         5.4           0
      5.85        5.55           0
      5.85         5.7           0
      5.85        5.85           0
      5.85           6           0
      5.85        6.15           0
      5.85         6.3           0
      5.85        6.45           0
      5.85         6.6           0
      5.85        6.75           0
      5.85         6.9           0
      5.85        7.05           0
      5.85         7.2           0
      5.85        7.35           0

         6        -7.5           0
         6       -7.35           0
         6        -7.2           0
         6       -7.05           0
         6        -6.9           0
         6       -6.75           0
         6        -6.6           0
         6       -6.45           0
         6        -6.3           0
         6       -6.15           0
         6          -6           0
         6       -5.85           0
         6        -5.7           0
         6       -5.55           0
         6        -5.4           0
         6       -5.25           0
         6        -5.1           0
         6       -4.95           0
         6        -4.8           0
         6       -4.65           0
         6        -4.5           0
         6       -4.35           0
         6        -4.2           0
         6       -4.05           0
         6        -3.9           0
         6       -3.75           0
         6        -3.6           0
         6       -3.45           0
         6        -3.3           0
         6       -3.15           0
         6          -3           0
         6       -2.85           0
         6        -2.7           0
         6       -2.55           0
         6        -2.4           0
         6       -2.25           0
         6        -2.1           0
         6       -1.95           0
         6        -1.8           0
         6       -1.65           0
         6        -1.5           0
         6       -1.35           0
         6        -1.2           0
         6       -1.05           0
         6        -0.9           0
         6       -0.75           0
         6        -0.6           0
         6       -0.45           0
         6        -0.3           0
         6       -0.15           0
         6  -1.78814e-07           0
         6        0.15           0
         6         0.3           0
         6        0.45           0
         6         0.6           0
         6        0.75           0
         6         0.9           0
         6        1.05           0
         6         1.2           0
         6        1.35           0
         6         1.5           0
         6        1.65           0
         6         1.8           0
         6        1.95           0
         6         2.1           0
         6        2.25           0
         6         2.4           0
         6        2.55           0
         6         2.7           0
         6        2.85           0
         6           3           0
         6        3.15           0
         6         3.3           0
         6        3.45           0
         6         3.6           0
         6        3.75           0
         6         3.9           0
         6        4.05           0
         6         4.2           0
         6        4.35           0
         6         4.5           0
         6        4.65           0
         6         4.8           0
         6        4.95           0
         6         5.1           0
         6        5.25           0
         6         5.4           0
         6        5.55           0
         6         5.7           0
         6        5.85           0
         6           6           0
         6        6.15           0
         6         6.3           0
         6        6.45           0
         6         6.6           0
         6        6.75           0
         6         6.9           0
         6        7.05           0
         6         7.2           0
         6        7.35           0

      6.15        -7.5           0
      6.15       -7.35           0
      6.15        -7.2           0
      6.15       -7.05           0
      6.15        -6.9           0
      6.15       -6.75           0
      6.15        -6.6           0
      6.15       -6.45           0
      6.15        -6.3           0
      6.15       -6.15           0
      6.15          -6           0
      6.15       -5.85           0
      6.15        -5.7           0
      6.15       -5.55           0
      6.15        -5.4           0
      6.15       -5.25           0
      6.15        -5.1           0
      6.15       -4.95           0
      6.15        -4.8           0
      6.15       -4.65           0
      6.15        -4.5           0
      6.15       -4.35           0
      6.15        -4.2           0
      6.15       -4.05           0
      6.15        -3.9           0
      6.15       -3.75           0
      6.15        -3.6           0
      6.15       -3.45           0
      6.15        -3.3           0
      6.15       -3.15           0
      6.15          -3           0
      6.15       -2.85           0
      6.15        -2.7           0
      6.15       -2.55           0
      6.15        -2.4           0
      6.15       -2.25           0
      6.15        -2.1           0
      6.15       -1.95           0
      6.15        -1.8           0
      6.15       -1.65           0
      6.15        -1.5           0
      6.15       -1.35           0
      6.15        -1.2           0
      6.15       -1.05           0
      6.15        -0.9           0
      6.15       -0.75           0
      6.15        -0.6           0
      6.15       -0.45           0
      6.15        -0.3           0
      6.15       -0.15           0
      6.15  -1.78814e-07           0
      6.15        0.15           0
      6.15         0.3           0
      6.15        0.45           0
      6.15         0.6           0
      6.15        0.75           0
      6.15         0.9           0
      6.15        1.05           0
      6.15         1.2           0
      6.15        1.35           0
      6.15         1.5           0
      6.15        1.65           0
      6.15         1.8           0
      6.15        1.95           0
      6.15         2.1           0
      6.15        2.25           0
      6.15         2.4           0
      6.15        2.55           0
      6.15         2.7           0
      6.15        2.85           0
      6.15           3           0
      6.15        3.15           0
      6.15         3.3           0
      6.15        3.45           0
      6.15         3.6           0
      6.15        3.75           0
      6.15         3.9           0
      6.15        4.05           0
      6.15         4.2           0
      6.15        4.35           0
      6.15         4.5           0
      6.15        4.65           0
      6.15         4.8           0
      6.15        4.95           0
      6.15         5.1           0
      6.15        5.25           0
      6.15         5.4           0
      6.15        5.55           0
      6.15         5.7           0
      6.15        5.85           0
      6.15           6           0
      6.15        6.15           0
      6.15         6.3           0
      6.15        6.45           0
      6.15         6.6           0
      6.15        6.75           0
      6.15         6.9           0
      6.15        7.05           0
      6.15         7.2           0
      6.15        7.35           0

       6.3        -7.5           0
       6.3       -7.35           0
       6.3        -7.2           0
       6.3       -7.05           0
       6.3        -6.9           0
       6.3       -6.75           0
       6.3        -6.6           0
       6.3       -6.45           0
       6.3        -6.3           0
       6.3       -6.15           0
       6.3          -6           0
       6.3       -5.85           0
       6.3        -5.7           0
       6.3       -5.55           0
       6.3        -5.4           0
       6.3       -5.25           0
       6.3        -5.1           0
       6.3       -4.95           0
       6.3        -4.8           0
       6.3       -4.65           0
       6.3        -4.5           0
       6.3       -4.35           0
       6.3        -4.2           0
       6.3       -4.05           0
       6.3        -3.9           0
       6.3       -3.75           0
       6.3        -3.6           0
       6.3       -3.45           0
       6.3        -3.3           0
       6.3       -3.15           0
       6.3          -3           0
       6.3       -2.85           0
       6.3        -2.7           0
       6.3       -2.55           0
       6.3        -2.4           0
       6.3       -2.25           0
       6.3        -2.1           0
       6.3       -1.95           0
       6.3        -1.8           0
       6.3       -1.65           0
       6.3        -1.5           0
       6.3       -1.35           0
       6.3        -1.2           0
       6.3       -1.05           0
       6.3        -0.9           0
       6.3       -0.75           0
       6.3        -0.6           0
       6.3       -0.45           0
       6.3        -0.3           0
       6.3       -0.15           0
       6.3  -1.78814e-07           0
       6.3        0.15           0
       6.3         0.3           0
       6.3        0.45           0
       6.3         0.6           0
       6.3        0.75           0
       6.3         0.9           0
       6.3        1.05           0
       6.3         1.2           0
       6.3        1.35           0
       6.3         1.5           0
       6.3        1.65           0
       6.3         1.8           0
       6.3        1.95           0
       6.3         2.1           0
       6.3        2.25           0
       6.3         2.4           0
       6.3        2.55           0
       6.3         2.7           0
       6.3        2.85           0
       6.3           3           0
       6.3        3.15           0
       6.3         3.3           0
       6.3        3.45           0
       6.3         3.6           0
       6.3        3.75           0
       6.3         3.9           0
       6.3        4.05           0
       6.3         4.2           0
       6.3        4.35           0
       6.3         4.5           0
       6.3        4.65           0
       6.3         4.8           0
       6.3        4.95           0
       6.3         5.1           0
       6.3        5.25           0
       6.3         5.4           0
       6.3        5.55           0
       6.3         5.7           0
       6.3        5.85           0
       6.3           6           0
       6.3        6.15           0
       6.3         6.3           0
       6.3        6.45           0
       6.3         6.6           0
       6.3        6.75           0
       6.3         6.9           0
       6.3        7.05           0
       6.3         7.2           0
       6.3        7.35           0

      6.45        -7.5           0
      6.45       -7.35           0
      6.45        -7.2           0
      6.45       -7.05           0
      6.45        -6.9           0
      6.45       -6.75           0
      6.45        -6.6           0
      6.45       -6.45           0
      6.45        -6.3           0
      6.45       -6.15           0
      6.45          -6           0
      6.45       -5.85           0
      6.45        -5.7           0
      6.45       -5.55           0
      6.45        -5.4           0
      6.45       -5.25           0
      6.45        -5.1           0
      6.45       -4.95           0
      6.45        -4.8           0
      6.45       -4.65           0
      6.45        -4.5           0
      6.45       -4.35           0
      6.45        -4.2           0
      6.45       -4.05           0
      6.45        -3.9           0
      6.45       -3.75           0
      6.45        -3.6           0
      6.45       -3.45           0
      6.45        -3.3           0
      6.45       -3.15           0
      6.45          -3           0
      6.45       -2.85           0
      6.45        -2.7           0
      6.45       -2.55           0
      6.45        -2.4           0
      6.45       -2.25           0
      6.45        -2.1           0
      6.45       -1.95           0
      6.45        -1.8           0
      6.45       -1.65           0
      6.45        -1.5           0
      6.45       -1.35           0
      6.45        -1.2           0
      6.45       -1.05           0
      6.45        -0.9           0
      6.45       -0.75           0
      6.45        -0.6           0
      6.45       -0.45           0
      6.45        -0.3           0
      6.45       -0.15           0
      6.45  -1.78814e-07           0
      6.45        0.15           0
      6.45         0.3           0
      6.45        0.45           0
      6.45         0.6           0
      6.45        0.75           0
      6.45         0.9           0
      6.45        1.05           0
      6.45         1.2           0
      6.45        1.35           0
      6.45         1.5           0
      6.45        1.65           0
      6.45         1.8           0
      6.45        1.95           0
      6.45         2.1           0
      6.45        2.25           0
      6.45         2.4           0
      6.45        2.55           0
      6.45         2.7           0
      6.45        2.85           0
      6.45           3           0
      6.45        3.15           0
      6.45         3.3           0
      6.45        3.45           0
      6.45         3.6           0
      6.45        3.75           0
      6.45         3.9           0
      6.45        4.05           0
      6.45         4.2           0
      6.45        4.35           0
      6.45         4.5           0
      6.45        4.65           0
      6.45         4.8           0
      6.45        4.95           0
      6.45         5.1           0
      6.45        5.25           0
      6.45         5.4           0
      6.45        5.55           0
      6.45         5.7           0
      6.45        5.85           0
      6.45           6           0
      6.45        6.15           0
      6.45         6.3           0
      6.45        6.45           0
      6.45         6.6           0
      6.45        6.75           0
      6.45         6.9           0
      6.45        7.05           0
      6.45         7.2           0
      6.45        7.35           0

       6.6        -7.5           0
       6.6       -7.35           0
       6.6        -7.2           0
       6.6       -7.05           0
       6.6        -6.9           0
       6.6       -6.75           0
       6.6        -6.6           0
       6.6       -6.45           0
       6.6        -6.3           0
       6.6       -6.15           0
       6.6          -6           0
       6.6       -5.85           0
       6.6        -5.7           0
       6.6       -5.55           0
       6.6        -5.4           0
       6.6       -5.25           0
       6.6        -5.1           0
       6.6       -4.95           0
       6.6        -4.8           0
       6.6       -4.65           0
       6.6        -4.5           0
       6.6       -4.35           0
       6.6        -4.2           0
       6.6       -4.05           0
       6.6        -3.9           0
       6.6       -3.75           0
       6.6        -3.6           0
       6.6       -3.45           0
       6.6        -3.3           0
       6.6       -3.15           0
       6.6          -3           0
       6.6       -2.85           0
       6.6        -2.7           0
       6.6       -2.55           0
       6.6        -2.4           0
       6.6       -2.25           0
       6.6        -2.1           0
       6.6       -1.95           0
       6.6        -1.8           0
       6.6       -1.65           0
       6.6        -1.5           0
       6.6       -1.35           0
       6.6        -1.2           0
       6.6       -1.05           0
       6.6        -0.9           0
       6.6       -0.75           0
       6.6        -0.6           0
       6.6       -0.45           0
       6.6        -0.3           0
       6.6       -0.15           0
       6.6  -1.78814e-07           0
       6.6        0.15           0
       6.6         0.3           0
       6.6        0.45           0
       6.6         0.6           0
       6.6        0.75           0
       6.6         0.9           0
       6.6        1.05           0
       6.6         1.2           0
       6.6        1.35           0
       6.6         1.5           0
       6.6        1.65           0
       6.6         1.8           0
       6.6        1.95           0
       6.6         2.1           0
       6.6        2.25           0
       6.6         2.4           0
       6.6        2.55           0
       6.6         2.7           0
       6.6        2.85           0
       6.6           3           0
       6.6        3.15           0
       6.6         3.3           0
       6.6        3.45           0
       6.6         3.6           0
       6.6        3.75           0
       6.6         3.9           0
       6.6        4.05           0
       6.6         4.2           0
       6.6        4.35           0
       6.6         4.5           0
       6.6        4.65           0
       6.6         4.8           0
       6.6        4.95           0
       6.6         5.1           0
       6.6        5.25           0
       6.6         5.4           0
       6.6        5.55           0
       6.6         5.7           0
       6.6        5.85           0
       6.6           6           0
       6.6        6.15           0
       6.6         6.3           0
       6.6        6.45           0
       6.6         6.6           0
       6.6        6.75           0
       6.6         6.9           0
       6.6        7.05           0
       6.6         7.2           0
       6.6        7.35           0

      6.75        -7.5           0
      6.75       -7.35           0
      6.75        -7.2           0
      6.75       -7.05           0
      6.75        -6.9           0
      6.75       -6.75           0
      6.75        -6.6           0
      6.75       -6.45           0
      6.75        -6.3           0
      6.75       -6.15           0
      6.75          -6           0
      6.75       -5.85           0
      6.75        -5.7           0
      6.75       -5.55           0
      6.75        -5.4           0
      6.75       -5.25           0
      6.75        -5.1           0
      6.75       -4.95           0
      6.75        -4.8           0
      6.75       -4.65           0
      6.75        -4.5           0
      6.75       -4.35           0
      6.75        -4.2           0
      6.75       -4.05           0
      6.75        -3.9           0
      6.75       -3.75           0
      6.75        -3.6           0
      6.75       -3.45           0
      6.75        -3.3           0
      6.75       -3.15           0
      6.75          -3           0
      6.75       -2.85           0
      6.75        -2.7           0
      6.75       -2.55           0
      6.75        -2.4           0
      6.75       -2.25           0
      6.75        -2.1           0
      6.75       -1.95           0
      6.75        -1.8           0
      6.75       -1.65           0
      6.75        -1.5           0
      6.75       -1.35           0
      6.75        -1.2           0
      6.75       -1.05           0
      6.75        -0.9           0
      6.75       -0.75           0
      6.75        -0.6           0
      6.75       -0.45           0
      6.75        -0.3           0
      6.75       -0.15           0
      6.75  -1.78814e-07           0
      6.75        0.15           0
      6.75         0.3           0
      6.75        0.45           0
      6.75         0.6           0
      6.75        0.75           0
      6.75         0.9           0
      6.75        1.05           0
      6.75         1.2           0
      6.75        1.35           0
      6.75         1.5           0
      6.75        1.65           0
      6.75         1.8           0
      6.75        1.95           0
      6.75         2.1           0
      6.75        2.25           0
      6.75         2.4           0
      6.75        2.55           0
      6.75         2.7           0
      6.75        2.85           0
      6.75           3           0
      6.75        3.15           0
      6.75         3.3           0
      6.75        3.45           0
      6.75         3.6           0
      6.75        3.75           0
      6.75         3.9           0
      6.75        4.05           0
      6.75         4.2           0
      6.75        4.35           0
      6.75         4.5           0
      6.75        4.65           0
      6.75         4.8           0
      6.75        4.95           0
      6.75         5.1           0
      6.75        5.25           0
      6.75         5.4           0
      6.75        5.55           0
      6.75         5.7           0
      6.75        5.85           0
      6.75           6           0
      6.75        6.15           0
      6.75         6.3           0
      6.75        6.45           0
      6.75         6.6           0
      6.75        6.75           0
      6.75         6.9           0
      6.75        7.05           0
      6.75         7.2           0
      6.75        7.35           0

       6.9        -7.5           0
       6.9       -7.35           0
       6.9        -7.2           0
       6.9       -7.05           0
       6.9        -6.9           0
       6.9       -6.75           0
       6.9        -6.6           0
       6.9       -6.45           0
       6.9        -6.3           0
       6.9       -6.15           0
       6.9          -6           0
       6.9       -5.85           0
       6.9        -5.7           0
       6.9       -5.55           0
       6.9        -5.4           0
       6.9       -5.25           0
       6.9        -5.1           0
       6.9       -4.95           0
       6.9        -4.8           0
       6.9       -4.65           0
       6.9        -4.5           0
       6.9       -4.35           0
       6.9        -4.2           0
       6.9       -4.05           0
       6.9        -3.9           0
       6.9       -3.75           0
       6.9        -3.6           0
       6.9       -3.45           0
       6.9        -3.3           0
       6.9       -3.15           0
       6.9          -3           0
       6.9       -2.85           0
       6.9        -2.7           0
       6.9       -2.55           0
       6.9        -2.4           0
       6.9       -2.25           0
       6.9        -2.1           0
       6.9       -1.95           0
       6.9        -1.8           0
       6.9       -1.65           0
       6.9        -1.5           0
       6.9       -1.35           0
       6.9        -1.2           0
       6.9       -1.05           0
       6.9        -0.9           0
       6.9       -0.75           0
       6.9        -0.6           0
       6.9       -0.45           0
       6.9        -0.3           0
       6.9       -0.15           0
       6.9  -1.78814e-07           0
       6.9        0.15           0
       6.9         0.3           0
       6.9        0.45           0
       6.9         0.6           0
       6.9        0.75           0
       6.9         0.9           0
       6.9        1.05           0
       6.9         1.2           0
       6.9        1.35           0
       6.9         1.5           0
       6.9        1.65           0
       6.9         1.8           0
       6.9        1.95           0
       6.9         2.1           0
       6.9        2.25           0
       6.9         2.4           0
       6.9        2.55           0
       6.9         2.7           0
       6.9        2.85           0
       6.9           3           0
       6.9        3.15           0
       6.9         3.3           0
       6.9        3.45           0
       6.9         3.6           0
       6.9        3.75           0
       6.9         3.9           0
       6.9        4.05           0
       6.9         4.2           0
       6.9        4.35           0
       6.9         4.5           0
       6.9        4.65           0
       6.9         4.8           0
       6.9        4.95           0
       6.9         5.1           0
       6.9        5.25           0
       6.9         5.4           0
       6.9        5.55           0
       6.9         5.7           0
       6.9        5.85           0
       6.9           6           0
       6.9        6.15           0
       6.9         6.3           0
       6.9        6.45           0
       6.9         6.6           0
       6.9        6.75           0
       6.9         6.9           0
       6.9        7.05           0
       6.9         7.2           0
       6.9        7.35           0

      7.05        -7.5           0
      7.05       -7.35           0
      7.05        -7.2           0
      7.05       -7.05           0
      7.05        -6.9           0
      7.05       -6.75           0
      7.05        -6.6           0
      7.05       -6.45           0
      7.05        -6.3           0
      7.05       -6.15           0
      7.05          -6           0
      7.05       -5.85           0
      7.05        -5.7           0
      7.05       -5.55           0
      7.05        -5.4           0
      7.05       -5.25           0
      7.05        -5.1           0
      7.05       -4.95           0
      7.05        -4.8           0
      7.05       -4.65           0
      7.05        -4.5           0
      7.05       -4.35           0
      7.05        -4.2           0
      7.05       -4.05           0
      7.05        -3.9           0
      7.05       -3.75           0
      7.05        -3.6           0
      7.05       -3.45           0
      7.05        -3.3           0
      7.05       -3.15           0
      7.05          -3           0
      7.05       -2.85           0
      7.05        -2.7           0
      7.05       -2.55           0
      7.05        -2.4           0
      7.05       -2.25           0
      7.05        -2.1           0
      7.05       -1.95           0
      7.05        -1.8           0
      7.05       -1.65           0
      7.05        -1.5           0
      7.05       -1.35           0
      7.05        -1.2           0
      7.05       -1.05           0
      7.05        -0.9           0
      7.05       -0.75           0
      7.05        -0.6           0
      7.05       -0.45           0
      7.05        -0.3           0
      7.05       -0.15           0
      7.05  -1.78814e-07           0
      7.05        0.15           0
      7.05         0.3           0
      7.05        0.45           0
      7.05         0.6           0
      7.05        0.75           0
      7.05         0.9           0
      7.05        1.05           0
      7.05         1.2           0
      7.05        1.35           0
      7.05         1.5           0
      7.05        1.65           0
      7.05         1.8           0
      7.05        1.95           0
      7.05         2.1           0
      7.05        2.25           0
      7.05         2.4           0
      7.05        2.55           0
      7.05         2.7           0
      7.05        2.85           0
      7.05           3           0
      7.05        3.15           0
      7.05         3.3           0
      7.05        3.45           0
      7.05         3.6           0
      7.05        3.75           0
      7.05         3.9           0
      7.05        4.05           0
      7.05         4.2           0
      7.05        4.35           0
      7.05         4.5           0
      7.05        4.65           0
      7.05         4.8           0
      7.05        4.95           0
      7.05         5.1           0
      7.05        5.25           0
      7.05         5.4           0
      7.05        5.55           0
      7.05         5.7           0
      7.05        5.85           0
      7.05           6           0
      7.05        6.15           0
      7.05         6.3           0
      7.05        6.45           0
      7.05         6.6           0
      7.05        6.75           0
      7.05         6.9           0
      7.05        7.05           0
      7.05         7.2           0
      7.05        7.35           0

       7.2        -7.5           0
       7.2       -7.35           0
       7.2        -7.2           0
       7.2       -7.05           0
       7.2        -6.9           0
       7.2       -6.75           0
       7.2        -6.6           0
       7.2       -6.45           0
       7.2        -6.3           0
       7.2       -6.15           0
       7.2          -6           0
       7.2       -5.85           0
       7.2        -5.7           0
       7.2       -5.55           0
       7.2        -5.4           0
       7.2       -5.25           0
       7.2        -5.1           0
       7.2       -4.95           0
       7.2        -4.8           0
       7.2       -4.65           0
       7.2        -4.5           0
       7.2       -4.35           0
       7.2        -4.2           0
       7.2       -4.05           0
       7.2        -3.9           0
       7.2       -3.75           0
       7.2        -3.6           0
       7.2       -3.45           0
       7.2        -3.3           0
       7.2       -3.15           0
       7.2          -3           0
       7.2       -2.85           0
       7.2        -2.7           0
       7.2       -2.55           0
       7.2        -2.4           0
       7.2       -2.25           0
       7.2        -2.1           0
       7.2       -1.95           0
       7.2        -1.8           0
       7.2       -1.65           0
       7.2        -1.5           0
       7.2       -1.35           0
       7.2        -1.2           0
       7.2       -1.05           0
       7.2        -0.9           0
       7.2       -0.75           0
       7.2        -0.6           0
       7.2       -0.45           0
       7.2        -0.3           0
       7.2       -0.15           0
       7.2  -1.78814e-07           0
       7.2        0.15           0
       7.2         0.3           0
       7.2        0.45           0
       7.2         0.6           0
       7.2        0.75           0
       7.2         0.9           0
       7.2        1.05           0
       7.2         1.2           0
       7.2        1.35           0
       7.2         1.5           0
       7.2        1.65           0
       7.2         1.8           0
       7.2        1.95           0
       7.2         2.1           0
       7.2        2.25           0
       7.2         2.4           0
       7.2        2.55           0
       7.2         2.7           0
       7.2        2.85           0
       7.2           3           0
       7.2        3.15           0
       7.2         3.3           0
       7.2        3.45           0
       7.2         3.6           0
       7.2        3.75           0
       7.2         3.9           0
       7.2        4.05           0
       7.2         4.2           0
       7.2        4.35           0
       7.2         4.5           0
       7.2        4.65           0
       7.2         4.8           0
       7.2        4.95           0
       7.2         5.1           0
       7.2        5.25           0
       7.2         5.4           0
       7.2        5.55           0
       7.2         5.7           0
       7.2        5.85           0
       7.2           6           0
       7.2        6.15           0
       7.2         6.3           0
       7.2        6.45           0
       7.2         6.6           0
       7.2        6.75           0
       7.2         6.9           0
       7.2        7.05           0
       7.2         7.2           0
       7.2        7.35           0

      7.35        -7.5           0
      7.35       -7.35           0
      7.35        -7.2           0
      7.35       -7.05           0
      7.35        -6.9           0
      7.35       -6.75           0
      7.35        -6.6           0
      7.35       -6.45           0
      7.35        -6.3           0
      7.35       -6.15           0
      7.35          -6           0
      7.35       -5.85           0
      7.35        -5.7           0
      7.35       -5.55           0
      7.35        -5.4           0
      7.35       -5.25           0
      7.35        -5.1           0
      7.35       -4.95           0
      7.35        -4.8           0
      7.35       -4.65           0
      7.35        -4.5           0
      7.35       -4.35           0
      7.35        -4.2           0
      7.35       -4.05           0
      7.35        -3.9           0
      7.35       -3.75           0
      7.35        -3.6           0
      7.35       -3.45           0
      7.35        -3.3           0
      7.35       -3.15           0
      7.35          -3           0
      7.35       -2.85           0
      7.35        -2.7           0
      7.35       -2.55           0
      7.35        -2.4           0
      7.35       -2.25           0
      7.35        -2.1           0
      7.35       -1.95           0
      7.35        -1.8           0
      7.35       -1.65           0
      7.35        -1.5           0
      7.35       -1.35           0
      7.35        -1.2           0
      7.35       -1.05           0
      7.35        -0.9           0
      7.35       -0.75           0
      7.35        -0.6           0
      7.35       -0.45           0
      7.35        -0.3           0
      7.35       -0.15           0
      7.35  -1.78814e-07           0
      7.35        0.15           0
      7.35         0.3           0
      7.35        0.45           0
      7.35         0.6           0
      7.35        0.75           0
      7.35         0.9           0
      7.35        1.05           0
      7.35         1.2           0
      7.35        1.35           0
      7.35         1.5           0
      7.35        1.65           0
      7.35         1.8           0
      7.35        1.95           0
      7.35         2.1           0
      7.35        2.25           0
      7.35         2.4           0
      7.35        2.55           0
      7.35         2.7           0
      7.35        2.85           0
      7.35           3           0
      7.35        3.15           0
      7.35         3.3           0
      7.35        3.45           0
      7.35         3.6           0
      7.35        3.75           0
      7.35         3.9           0
      7.35        4.05           0
      7.35         4.2           0
      7.35        4.35           0
      7.35         4.5           0
      7.35        4.65           0
      7.35         4.8           0
      7.35        4.95           0
      7.35         5.1           0
      7.35        5.25           0
      7.35         5.4           0
      7.35        5.55           0
      7.35         5.7           0
      7.35        5.85           0
      7.35           6           0
      7.35        6.15           0
      7.35         6.3           0
      7.35        6.45           0
      7.35         6.6           0
      7.35        6.75           0
      7.35         6.9           0
      7.35        7.05           0
      7.35         7.2           0
      7.35        7.35           0

       7.5        -7.5           0
       7.5       -7.35           0
       7.5        -7.2           0
       7.5       -7.05           0
       7.5        -6.9           0
       7.5       -6.75           0
       7.5        -6.6           0
       7.5       -6.45           0
       7.5        -6.3           0
       7.5       -6.15           0
       7.5          -6           0
       7.5       -5.85           0
       7.5        -5.7           0
       7.5       -5.55           0
       7.5        -5.4           0
       7.5       -5.25           0
       7.5        -5.1           0
       7.5       -4.95           0
       7.5        -4.8           0
       7.5       -4.65           0
       7.5        -4.5           0
       7.5       -4.35           0
       7.5        -4.2           0
       7.5       -4.05           0
       7.5        -3.9           0
       7.5       -3.75           0
       7.5        -3.6           0
       7.5       -3.45           0
       7.5        -3.3           0
       7.5       -3.15           0
       7.5          -3           0
       7.5       -2.85           0
       7.5        -2.7           0
       7.5       -2.55           0
       7.5        -2.4           0
       7.5       -2.25           0
       7.5        -2.1           0
       7.5       -1.95           0
       7.5        -1.8           0
       7.5       -1.65           0
       7.5        -1.5           0
       7.5       -1.35           0
       7.5        -1.2           0
       7.5       -1.05           0
       7.5        -0.9           0
       7.5       -0.75           0
       7.5        -0.6           0
       7.5       -0.45           0
       7.5        -0.3           0
       7.5       -0.15           0
       7.5  -1.78814e-07           0
       7.5        0.15           0
       7.5         0.3           0
       7.5        0.45           0
       7.5         0.6           0
       7.5        0.75           0
       7.5         0.9           0
       7.5        1.05           0
       7.5         1.2           0
       7.5        1.35           0
       7.5         1.5           0
       7.5        1.65           0
       7.5         1.8           0
       7.5        1.95           0
       7.5         2.1           0
       7.5        2.25           0
       7.5         2.4           0
       7.5        2.55           0
       7.5         2.7           0
       7.5        2.85           0
       7.5           3           0
       7.5        3.15           0
       7.5         3.3           0
       7.5        3.45           0
       7.5         3.6           0
       7.5        3.75           0
       7.5         3.9           0
       7.5        4.05           0
       7.5         4.2           0
       7.5        4.35           0
       7.5         4.5           0
       7.5        4.65           0
       7.5         4.8           0
       7.5        4.95           0
       7.5         5.1           0
       7.5        5.25           0
       7.5         5.4           0
       7.5        5.55           0
       7.5         5.7           0
       7.5        5.85           0
       7.5           6           0
       7.5        6.15           0
       7.5         6.3           0
       7.5        6.45           0
       7.5         6.6           0
       7.5        6.75           0
       7.5         6.9           0
       7.5        7.05           0
       7.5         7.2           0
       7.5        7.35           0

      7.65        -7.5           0
      7.65       -7.35           0
      7.65        -7.2           0
      7.65       -7.05           0
      7.65        -6.9           0
      7.65       -6.75           0
      7.65        -6.6           0
      7.65       -6.45           0
      7.65        -6.3           0
      7.65       -6.15           0
      7.65          -6           0
      7.65       -5.85           0
      7.65        -5.7           0
      7.65       -5.55           0
      7.65        -5.4           0
      7.65       -5.25           0
      7.65        -5.1           0
      7.65       -4.95           0
      7.65        -4.8           0
      7.65       -4.65           0
      7.65        -4.5           0
      7.65       -4.35           0
      7.65        -4.2           0
      7.65       -4.05           0
      7.65        -3.9           0
      7.65       -3.75           0
      7.65        -3.6           0
      7.65       -3.45           0
      7.65        -3.3           0
      7.65       -3.15           0
      7.65          -3           0
      7.65       -2.85           0
      7.65        -2.7           0
      7.65       -2.55           0
      7.65        -2.4           0
      7.65       -2.25           0
      7.65        -2.1           0
      7.65       -1.95           0
      7.65        -1.8           0
      7.65       -1.65           0
      7.65        -1.5           0
      7.65       -1.35           0
      7.65        -1.2           0
      7.65       -1.05           0
      7.65        -0.9           0
      7.65       -0.75           0
      7.65        -0.6           0
      7.65       -0.45           0
      7.65        -0.3           0
      7.65       -0.15           0
      7.65  -1.78814e-07           0
      7.65        0.15           0
      7.65         0.3           0
      7.65        0.45           0
      7.65         0.6           0
      7.65        0.75           0
      7.65         0.9           0
      7.65        1.05           0
      7.65         1.2           0
      7.65        1.35           0
      7.65         1.5           0
      7.65        1.65           0
      7.65         1.8           0
      7.65        1.95           0
      7.65         2.1           0
      7.65        2.25           0
      7.65         2.4           0
      7.65        2.55           0
      7.65         2.7           0
      7.65        2.85           0
      7.65           3           0
      7.65        3.15           0
      7.65         3.3           0
      7.65        3.45           0
      7.65         3.6           0
      7.65        3.75           0
      7.65         3.9           0
      7.65        4.05           0
      7.65         4.2           0
      7.65        4.35           0
      7.65         4.5           0
      7.65        4.65           0
      7.65         4.8           0
      7.65        4.95           0
      7.65         5.1           0
      7.65        5.25           0
      7.65         5.4           0
      7.65        5.55           0
      7.65         5.7           0
      7.65        5.85           0
      7.65           6           0
      7.65        6.15           0
      7.65         6.3           0
      7.65        6.45           0
      7.65         6.6           0
      7.65        6.75           0
      7.65         6.9           0
      7.65        7.05           0
      7.65         7.2           0
      7.65        7.35           0

       7.8        -7.5           0
       7.8       -7.35           0
       7.8        -7.2           0
       7.8       -7.05           0
       7.8        -6.9           0
       7.8       -6.75           0
       7.8        -6.6           0
       7.8       -6.45           0
       7.8        -6.3           0
       7.8       -6.15           0
       7.8          -6           0
       7.8       -5.85           0
       7.8        -5.7           0
       7.8       -5.55           0
       7.8        -5.4           0
       7.8       -5.25           0
       7.8        -5.1           0
       7.8       -4.95           0
       7.8        -4.8           0
       7.8       -4.65           0
       7.8        -4.5           0
       7.8       -4.35           0
       7.8        -4.2           0
       7.8       -4.05           0
       7.8        -3.9           0
       7.8       -3.75           0
       7.8        -3.6           0
       7.8       -3.45           0
       7.8        -3.3           0
       7.8       -3.15           0
       7.8          -3           0
       7.8       -2.85           0
       7.8        -2.7           0
       7.8       -2.55           0
       7.8        -2.4           0
       7.8       -2.25           0
       7.8        -2.1           0
       7.8       -1.95           0
       7.8        -1.8           0
       7.8       -1.65           0
       7.8        -1.5           0
       7.8       -1.35           0
       7.8        -1.2           0
       7.8       -1.05           0
       7.8        -0.9           0
       7.8       -0.75           0
       7.8        -0.6           0
       7.8       -0.45           0
       7.8        -0.3           0
       7.8       -0.15           0
       7.8  -1.78814e-07           0
       7.8        0.15           0
       7.8         0.3           0
       7.8        0.45           0
       7.8         0.6           0
       7.8        0.75           0
       7.8         0.9           0
       7.8        1.05           0
       7.8         1.2           0
       7.8        1.35           0
       7.8         1.5           0
       7.8        1.65           0
       7.8         1.8           0
       7.8        1.95           0
       7.8         2.1           0
       7.8        2.25           0
       7.8         2.4           0
       7.8        2.55           0
       7.8         2.7           0
       7.8        2.85           0
       7.8           3           0
       7.8        3.15           0
       7.8         3.3           0
       7.8        3.45           0
       7.8         3.6           0
       7.8        3.75           0
       7.8         3.9           0
       7.8        4.05           0
       7.8         4.2           0
       7.8        4.35           0
       7.8         4.5           0
       7.8        4.65           0
       7.8         4.8           0
       7.8        4.95           0
       7.8         5.1           0
       7.8        5.25           0
       7.8         5.4           0
       7.8        5.55           0
       7.8         5.7           0
       7.8        5.85           0
       7.8           6           0
       7.8        6.15           0
       7.8         6.3           0
       7.8        6.45           0
       7.8         6.6           0
       7.8        6.75           0
       7.8         6.9           0
       7.8        7.05           0
       7.8         7.2           0
       7.8        7.35           0

      7.95        -7.5           0
      7.95       -7.35           0
      7.95        -7.2           0
      7.95       -7.05           0
      7.95        -6.9           0
      7.95       -6.75           0
      7.95        -6.6           0
      7.95       -6.45           0
      7.95        -6.3           0
      7.95       -6.15           0
      7.95          -6           0
      7.95       -5.85           0
      7.95        -5.7           0
      7.95       -5.55           0
      7.95        -5.4           0
      7.95       -5.25           0
      7.95        -5.1           0
      7.95       -4.95           0
      7.95        -4.8           0
      7.95       -4.65           0
      7.95        -4.5           0
      7.95       -4.35           0
      7.95        -4.2           0
      7.95       -4.05           0
      7.95        -3.9           0
      7.95       -3.75           0
      7.95        -3.6           0
      7.95       -3.45           0
      7.95        -3.3           0
      7.95       -3.15           0
      7.95          -3           0
      7.95       -2.85           0
      7.95        -2.7           0
      7.95       -2.55           0
      7.95        -2.4           0
      7.95       -2.25           0
      7.95        -2.1           0
      7.95       -1.95           0
      7.95        -1.8           0
      7.95       -1.65           0
      7.95        -1.5           0
      7.95       -1.35           0
      7.95        -1.2           0
      7.95       -1.05           0
      7.95        -0.9           0
      7.95       -0.75           0
      7.95        -0.6           0
      7.95       -0.45           0
      7.95        -0.3           0
      7.95       -0.15           0
      7.95  -1.78814e-07           0
      7.95        0.15           0
      7.95         0.3           0
      7.95        0.45           0
      7.95         0.6           0
      7.95        0.75           0
      7.95         0.9           0
      7.95        1.05           0
      7.95         1.2           0
      7.95        1.35           0
      7.95         1.5           0
      7.95        1.65           0
      7.95         1.8           0
      7.95        1.95           0
      7.95         2.1           0
      7.95        2.25           0
      7.95         2.4           0
      7.95        2.55           0
      7.95         2.7           0
      7.95        2.85           0
      7.95           3           0
      7.95        3.15           0
      7.95         3.3           0
      7.95        3.45           0
      7.95         3.6           0
      7.95        3.75           0
      7.95         3.9           0
      7.95        4.05           0
      7.95         4.2           0
      7.95        4.35           0
      7.95         4.5           0
      7.95        4.65           0
      7.95         4.8           0
      7.95        4.95           0
      7.95         5.1           0
      7.95        5.25           0
      7.95         5.4           0
      7.95        5.55           0
      7.95         5.7           0
      7.95        5.85           0
      7.95           6           0
      7.95        6.15           0
      7.95         6.3           0
      7.95        6.45           0
      7.95         6.6           0
      7.95        6.75           0
      7.95         6.9           0
      7.95        7.05           0
      7.95         7.2           0
      7.95        7.35           0

       8.1        -7.5           0
       8.1       -7.35           0
       8.1        -7.2           0
       8.1       -7.05           0
       8.1        -6.9           0
       8.1       -6.75           0
       8.1        -6.6           0
       8.1       -6.45           0
       8.1        -6.3           0
       8.1       -6.15           0
       8.1          -6           0
       8.1       -5.85           0
       8.1        -5.7           0
       8.1       -5.55           0
       8.1        -5.4           0
       8.1       -5.25           0
       8.1        -5.1           0
       8.1       -4.95           0
       8.1        -4.8           0
       8.1       -4.65           0
       8.1        -4.5           0
       8.1       -4.35           0
       8.1        -4.2           0
       8.1       -4.05           0
       8.1        -3.9           0
       8.1       -3.75           0
       8.1        -3.6           0
       8.1       -3.45           0
       8.1        -3.3           0
       8.1       -3.15           0
       8.1          -3           0
       8.1       -2.85           0
       8.1        -2.7           0
       8.1       -2.55           0
       8.1        -2.4           0
       8.1       -2.25           0
       8.1        -2.1           0
       8.1       -1.95           0
       8.1        -1.8           0
       8.1       -1.65           0
       8.1        -1.5           0
       8.1       -1.35           0
       8.1        -1.2           0
       8.1       -1.05           0
       8.1        -0.9           0
       8.1       -0.75           0
       8.1        -0.6           0
       8.1       -0.45           0
       8.1        -0.3           0
       8.1       -0.15           0
       8.1  -1.78814e-07           0
       8.1        0.15           0
       8.1         0.3           0
       8.1        0.45           0
       8.1         0.6           0
       8.1        0.75           0
       8.1         0.9           0
       8.1        1.05           0
       8.1         1.2           0
       8.1        1.35           0
       8.1         1.5           0
       8.1        1.65           0
       8.1         1.8           0
       8.1        1.95           0
       8.1         2.1           0
       8.1        2.25           0
       8.1         2.4           0
       8.1        2.55           0
       8.1         2.7           0
       8.1        2.85           0
       8.1           3           0
       8.1        3.15           0
       8.1         3.3           0
       8.1        3.45           0
       8.1         3.6           0
       8.1        3.75           0
       8.1         3.9           0
       8.1        4.05           0
       8.1         4.2           0
       8.1        4.35           0
       8.1         4.5           0
       8.1        4.65           0
       8.1         4.8           0
       8.1        4.95           0
       8.1         5.1           0
       8.1        5.25           0
       8.1         5.4           0
       8.1        5.55           0
       8.1         5.7           0
       8.1        5.85           0
       8.1           6           0
       8.1        6.15           0
       8.1         6.3           0
       8.1        6.45           0
       8.1         6.6           0
       8.1        6.75           0
       8.1         6.9           0
       8.1        7.05           0
       8.1         7.2           0
       8.1        7.35           0

      8.25        -7.5           0
      8.25       -7.35           0
      8.25        -7.2           0
      8.25       -7.05           0
      8.25        -6.9           0
      8.25       -6.75           0
      8.25        -6.6           0
      8.25       -6.45           0
      8.25        -6.3           0
      8.25       -6.15           0
      8.25          -6           0
      8.25       -5.85           0
      8.25        -5.7           0
      8.25       -5.55           0
      8.25        -5.4           0
      8.25       -5.25           0
      8.25        -5.1           0
      8.25       -4.95           0
      8.25        -4.8           0
      8.25       -4.65           0
      8.25        -4.5           0
      8.25       -4.35           0
      8.25        -4.2           0
      8.25       -4.05           0
      8.25        -3.9           0
      8.25       -3.75           0
      8.25        -3.6           0
      8.25       -3.45           0
      8.25        -3.3           0
      8.25       -3.15           0
      8.25          -3           0
      8.25       -2.85           0
      8.25        -2.7           0
      8.25       -2.55           0
      8.25        -2.4           0
      8.25       -2.25           0
      8.25        -2.1           0
      8.25       -1.95           0
      8.25        -1.8           0
      8.25       -1.65           0
      8.25        -1.5           0
      8.25       -1.35           0
      8.25        -1.2           0
      8.25       -1.05           0
      8.25        -0.9           0
      8.25       -0.75           0
      8.25        -0.6           0
      8.25       -0.45           0
      8.25        -0.3           0
      8.25       -0.15           0
      8.25  -1.78814e-07           0
      8.25        0.15           0
      8.25         0.3           0
      8.25        0.45           0
      8.25         0.6           0
      8.25        0.75           0
      8.25         0.9           0
      8.25        1.05           0
      8.25         1.2           0
      8.25        1.35           0
      8.25         1.5           0
      8.25        1.65           0
      8.25         1.8           0
      8.25        1.95           0
      8.25         2.1           0
      8.25        2.25           0
      8.25         2.4           0
      8.25        2.55           0
      8.25         2.7           0
      8.25        2.85           0
      8.25           3           0
      8.25        3.15           0
      8.25         3.3           0
      8.25        3.45           0
      8.25         3.6           0
      8.25        3.75           0
      8.25         3.9           0
      8.25        4.05           0
      8.25         4.2           0
      8.25        4.35           0
      8.25         4.5           0
      8.25        4.65           0
      8.25         4.8           0
      8.25        4.95           0
      8.25         5.1           0
      8.25        5.25           0
      8.25         5.4           0
      8.25        5.55           0
      8.25         5.7           0
      8.25        5.85           0
      8.25           6           0
      8.25        6.15           0
      8.25         6.3           0
      8.25        6.45           0
      8.25         6.6           0
      8.25        6.75           0
      8.25         6.9           0
      8.25        7.05           0
      8.25         7.2           0
      8.25        7.35           0

       8.4        -7.5           0
       8.4       -7.35           0
       8.4        -7.2           0
       8.4       -7.05           0
       8.4        -6.9           0
       8.4       -6.75           0
       8.4        -6.6           0
       8.4       -6.45           0
       8.4        -6.3           0
       8.4       -6.15           0
       8.4          -6           0
       8.4       -5.85           0
       8.4        -5.7           0
       8.4       -5.55           0
       8.4        -5.4           0
       8.4       -5.25           0
       8.4        -5.1           0
       8.4       -4.95           0
       8.4        -4.8           0
       8.4       -4.65           0
       8.4        -4.5           0
       8.4       -4.35           0
       8.4        -4.2           0
       8.4       -4.05           0
       8.4        -3.9           0
       8.4       -3.75           0
       8.4        -3.6           0
       8.4       -3.45           0
       8.4        -3.3           0
       8.4       -3.15           0
       8.4          -3           0
       8.4       -2.85           0
       8.4        -2.7           0
       8.4       -2.55           0
       8.4        -2.4           0
       8.4       -2.25           0
       8.4        -2.1           0
       8.4       -1.95           0
       8.4        -1.8           0
       8.4       -1.65           0
       8.4        -1.5           0
       8.4       -1.35           0
       8.4        -1.2           0
       8.4       -1.05           0
       8.4        -0.9           0
       8.4       -0.75           0
       8.4        -0.6           0
       8.4       -0.45           0
       8.4        -0.3           0
       8.4       -0.15           0
       8.4  -1.78814e-07           0
       8.4        0.15           0
       8.4         0.3           0
       8.4        0.45           0
       8.4         0.6           0
       8.4        0.75           0
       8.4         0.9           0
       8.4        1.05           0
       8.4         1.2           0
       8.4        1.35           0
       8.4         1.5           0
       8.4        1.65           0
       8.4         1.8           0
       8.4        1.95           0
       8.4         2.1           0
       8.4        2.25           0
       8.4         2.4           0
       8.4        2.55           0
       8.4         2.7           0
       8.4        2.85           0
       8.4           3           0
       8.4        3.15           0
       8.4         3.3           0
       8.4        3.45           0
       8.4         3.6           0
       8.4        3.75           0
       8.4         3.9           0
       8.4        4.05           0
       8.4         4.2           0
       8.4        4.35           0
       8.4         4.5           0
       8.4        4.65           0
       8.4         4.8           0
       8.4        4.95           0
       8.4         5.1           0
       8.4        5.25           0
       8.4         5.4           0
       8.4        5.55           0
       8.4         5.7           0
       8.4        5.85           0
       8.4           6           0
       8.4        6.15           0
       8.4         6.3           0
       8.4        6.45           0
       8.4         6.6           0
       8.4        6.75           0
       8.4         6.9           0
       8.4        7.05           0
       8.4         7.2           0
       8.4        7.35           0

      8.55        -7.5           0
      8.55       -7.35           0
      8.55        -7.2           0
      8.55       -7.05           0
      8.55        -6.9           0
      8.55       -6.75           0
      8.55        -6.6           0
      8.55       -6.45           0
      8.55        -6.3           0
      8.55       -6.15           0
      8.55          -6           0
      8.55       -5.85           0
      8.55        -5.7           0
      8.55       -5.55           0
      8.55        -5.4           0
      8.55       -5.25           0
      8.55        -5.1           0
      8.55       -4.95           0
      8.55        -4.8           0
      8.55       -4.65           0
      8.55        -4.5           0
      8.55       -4.35           0
      8.55        -4.2           0
      8.55       -4.05           0
      8.55        -3.9           0
      8.55       -3.75           0
      8.55        -3.6           0
      8.55       -3.45           0
      8.55        -3.3           0
      8.55       -3.15           0
      8.55          -3           0
      8.55       -2.85           0
      8.55        -2.7           0
      8.55       -2.55           0
      8.55        -2.4           0
      8.55       -2.25           0
      8.55        -2.1           0
      8.55       -1.95           0
      8.55        -1.8           0
      8.55       -1.65           0
      8.55        -1.5           0
      8.55       -1.35           0
      8.55        -1.2           0
      8.55       -1.05           0
      8.55        -0.9           0
      8.55       -0.75           0
      8.55        -0.6           0
      8.55       -0.45           0
      8.55        -0.3           0
      8.55       -0.15           0
      8.55  -1.78814e-07           0
      8.55        0.15           0
      8.55         0.3           0
      8.55        0.45           0
      8.55         0.6           0
      8.55        0.75           0
      8.55         0.9           0
      8.55        1.05           0
      8.55         1.2           0
      8.55        1.35           0
      8.55         1.5           0
      8.55        1.65           0
      8.55         1.8           0
      8.55        1.95           0
      8.55         2.1           0
      8.55        2.25           0
      8.55         2.4           0
      8.55        2.55           0
      8.55         2.7           0
      8.55        2.85           0
      8.55           3           0
      8.55        3.15           0
      8.55         3.3           0
      8.55        3.45           0
      8.55         3.6           0
      8.55        3.75           0
      8.55         3.9           0
      8.55        4.05           0
      8.55         4.2           0
      8.55        4.35           0
      8.55         4.5           0
      8.55        4.65           0
      8.55         4.8           0
      8.55        4.95           0
      8.55         5.1           0
      8.55        5.25           0
      8.55         5.4           0
      8.55        5.55           0
      8.55         5.7           0
      8.55        5.85           0
      8.55           6           0
      8.55        6.15           0
      8.55         6.3           0
      8.55        6.45           0
      8.55         6.6           0
      8.55        6.75           0
      8.55         6.9           0
      8.55        7.05           0
      8.55         7.2           0
      8.55        7.35           0

       8.7        -7.5           0
       8.7       -7.35           0
       8.7        -7.2           0
       8.7       -7.05           0
       8.7        -6.9           0
       8.7       -6.75           0
       8.7        -6.6           0
       8.7       -6.45           0
       8.7        -6.3           0
       8.7       -6.15           0
       8.7          -6           0
       8.7       -5.85           0
       8.7        -5.7           0
       8.7       -5.55           0
       8.7        -5.4           0
       8.7       -5.25           0
       8.7        -5.1           0
       8.7       -4.95           0
       8.7        -4.8           0
       8.7       -4.65           0
       8.7        -4.5           0
       8.7       -4.35           0
       8.7        -4.2           0
       8.7       -4.05           0
       8.7        -3.9           0
       8.7       -3.75           0
       8.7        -3.6           0
       8.7       -3.45           0
       8.7        -3.3           0
       8.7       -3.15           0
       8.7          -3           0
       8.7       -2.85           0
       8.7        -2.7           0
       8.7       -2.55           0
       8.7        -2.4           0
       8.7       -2.25           0
       8.7        -2.1           0
       8.7       -1.95           0
       8.7        -1.8           0
       8.7       -1.65           0
       8.7        -1.5           0
       8.7       -1.35           0
       8.7        -1.2           0
       8.7       -1.05           0
       8.7        -0.9           0
       8.7       -0.75           0
       8.7        -0.6           0
       8.7       -0.45           0
       8.7        -0.3           0
       8.7       -0.15           0
       8.7  -1.78814e-07           0
       8.7        0.15           0
       8.7         0.3           0
       8.7        0.45           0
       8.7         0.6           0
       8.7        0.75           0
       8.7         0.9           0
       8.7        1.05           0
       8.7         1.2           0
       8.7        1.35           0
       8.7         1.5           0
       8.7        1.65           0
       8.7         1.8           0
       8.7        1.95           0
       8.7         2.1           0
       8.7        2.25           0
       8.7         2.4           0
       8.7        2.55           0
       8.7         2.7           0
       8.7        2.85           0
       8.7           3           0
       8.7        3.15           0
       8.7         3.3           0
       8.7        3.45           0
       8.7         3.6           0
       8.7        3.75           0
       8.7         3.9           0
       8.7        4.05           0
       8.7         4.2           0
       8.7        4.35           0
       8.7         4.5           0
       8.7        4.65           0
       8.7         4.8           0
       8.7        4.95           0
       8.7         5.1           0
       8.7        5.25           0
       8.7         5.4           0
       8.7        5.55           0
       8.7         5.7           0
       8.7        5.85           0
       8.7           6           0
       8.7        6.15           0
       8.7         6.3           0
       8.7        6.45           0
       8.7         6.6           0
       8.7        6.75           0
       8.7         6.9           0
       8.7        7.05           0
       8.7         7.2           0
       8.7        7.35           0

      8.85        -7.5           0
      8.85       -7.35           0
      8.85        -7.2           0
      8.85       -7.05           0
      8.85        -6.9           0
      8.85       -6.75           0
      8.85        -6.6           0
      8.85       -6.45           0
      8.85        -6.3           0
      8.85       -6.15           0
      8.85          -6           0
      8.85       -5.85           0
      8.85        -5.7           0
      8.85       -5.55           0
      8.85        -5.4           0
      8.85       -5.25           0
      8.85        -5.1           0
      8.85       -4.95           0
      8.85        -4.8           0
      8.85       -4.65           0
      8.85        -4.5           0
      8.85       -4.35           0
      8.85        -4.2           0
      8.85       -4.05           0
      8.85        -3.9           0
      8.85       -3.75           0
      8.85        -3.6           0
      8.85       -3.45           0
      8.85        -3.3           0
      8.85       -3.15           0
      8.85          -3           0
      8.85       -2.85           0
      8.85        -2.7           0
      8.85       -2.55           0
      8.85        -2.4           0
      8.85       -2.25           0
      8.85        -2.1           0
      8.85       -1.95           0
      8.85        -1.8           0
      8.85       -1.65           0
      8.85        -1.5           0
      8.85       -1.35           0
      8.85        -1.2           0
      8.85       -1.05           0
      8.85        -0.9           0
      8.85       -0.75           0
      8.85        -0.6           0
      8.85       -0.45           0
      8.85        -0.3           0
      8.85       -0.15           0
      8.85  -1.78814e-07           0
      8.85        0.15           0
      8.85         0.3           0
      8.85        0.45           0
      8.85         0.6           0
      8.85        0.75           0
      8.85         0.9           0
      8.85        1.05           0
      8.85         1.2           0
      8.85        1.35           0
      8.85         1.5           0
      8.85        1.65           0
      8.85         1.8           0
      8.85        1.95           0
      8.85         2.1           0
      8.85        2.25           0
      8.85         2.4           0
      8.85        2.55           0
      8.85         2.7           0
      8.85        2.85           0
      8.85           3           0
      8.85        3.15           0
      8.85         3.3           0
      8.85        3.45           0
      8.85         3.6           0
      8.85        3.75           0
      8.85         3.9           0
      8.85        4.05           0
      8.85         4.2           0
      8.85        4.35           0
      8.85         4.5           0
      8.85        4.65           0
      8.85         4.8           0
      8.85        4.95           0
      8.85         5.1           0
      8.85        5.25           0
      8.85         5.4           0
      8.85        5.55           0
      8.85         5.7           0
      8.85        5.85           0
      8.85           6           0
      8.85        6.15           0
      8.85         6.3           0
      8.85        6.45           0
      8.85         6.6           0
      8.85        6.75           0
      8.85         6.9           0
      8.85        7.05           0
      8.85         7.2           0
      8.85        7.35           0

         9        -7.5           0
         9       -7.35           0
         9        -7.2           0
         9       -7.05           0
         9        -6.9           0
         9       -6.75           0
         9        -6.6           0
         9       -6.45           0
         9        -6.3           0
         9       -6.15           0
         9          -6           0
         9       -5.85           0
         9        -5.7           0
         9       -5.55           0
         9        -5.4           0
         9       -5.25           0
         9        -5.1           0
         9       -4.95           0
         9        -4.8           0
         9       -4.65           0
         9        -4.5           0
         9       -4.35           0
         9        -4.2           0
         9       -4.05           0
         9        -3.9           0
         9       -3.75           0
         9        -3.6           0
         9       -3.45           0
         9        -3.3           0
         9       -3.15           0
         9          -3           0
         9       -2.85           0
         9        -2.7           0
         9       -2.55           0
         9        -2.4           0
         9       -2.25           0
         9        -2.1           0
         9       -1.95           0
         9        -1.8           0
         9       -1.65           0
         9        -1.5           0
         9       -1.35           0
         9        -1.2           0
         9       -1.05           0
         9        -0.9           0
         9       -0.75           0
         9        -0.6           0
         9       -0.45           0
         9        -0.3           0
         9       -0.15           0
         9  -1.78814e-07           0
         9        0.15           0
         9         0.3           0
         9        0.45           0
         9         0.6           0
         9        0.75           0
         9         0.9           0
         9        1.05           0
         9         1.2           0
         9        1.35           0
         9         1.5           0
         9        1.65           0
         9         1.8           0
         9        1.95           0
         9         2.1           0
         9        2.25           0
         9         2.4           0
         9        2.55           0
         9         2.7           0
         9        2.85           0
         9           3           0
         9        3.15           0
         9         3.3           0
         9        3.45           0
         9         3.6           0
         9        3.75           0
         9         3.9           0
         9        4.05           0
         9         4.2           0
         9        4.35           0
         9         4.5           0
         9        4.65           0
         9         4.8           0
         9        4.95           0
         9         5.1           0
         9        5.25           0
         9         5.4           0
         9        5.55           0
         9         5.7           0
         9        5.85           0
         9           6           0
         9        6.15           0
         9         6.3           0
         9        6.45           0
         9         6.6           0
         9        6.75           0
         9         6.9           0
         9        7.05           0
         9         7.2           0
         9        7.35           0

      9.15        -7.5           0
      9.15       -7.35           0
      9.15        -7.2           0
      9.15       -7.05           0
      9.15        -6.9           0
      9.15       -6.75           0
      9.15        -6.6           0
      9.15       -6.45           0
      9.15        -6.3           0
      9.15       -6.15           0
      9.15          -6           0
      9.15       -5.85           0
      9.15        -5.7           0
      9.15       -5.55           0
      9.15        -5.4           0
      9.15       -5.25           0
      9.15        -5.1           0
      9.15       -4.95           0
      9.15        -4.8           0
      9.15       -4.65           0
      9.15        -4.5           0
      9.15       -4.35           0
      9.15        -4.2           0
      9.15       -4.05           0
      9.15        -3.9           0
      9.15       -3.75           0
      9.15        -3.6           0
      9.15       -3.45           0
      9.15        -3.3           0
      9.15       -3.15           0
      9.15          -3           0
      9.15       -2.85           0
      9.15        -2.7           0
      9.15       -2.55           0
      9.15        -2.4           0
      9.15       -2.25           0
      9.15        -2.1           0
      9.15       -1.95           0
      9.15        -1.8           0
      9.15       -1.65           0
      9.15        -1.5           0
      9.15       -1.35           0
      9.15        -1.2           0
      9.15       -1.05           0
      9.15        -0.9           0
      9.15       -0.75           0
      9.15        -0.6           0
      9.15       -0.45           0
      9.15        -0.3           0
      9.15       -0.15           0
      9.15  -1.78814e-07           0
      9.15        0.15           0
      9.15         0.3           0
      9.15        0.45           0
      9.15         0.6           0
      9.15        0.75           0
      9.15         0.9           0
      9.15        1.05           0
      9.15         1.2           0
      9.15        1.35           0
      9.15         1.5           0
      9.15        1.65           0
      9.15         1.8           0
      9.15        1.95           0
      9.15         2.1           0
      9.15        2.25           0
      9.15         2.4           0
      9.15        2.55           0
      9.15         2.7           0
      9.15        2.85           0
      9.15           3           0
      9.15        3.15           0
      9.15         3.3           0
      9.15        3.45           0
      9.15         3.6           0
      9.15        3.75           0
      9.15         3.9           0
      9.15        4.05           0
      9.15         4.2           0
      9.15        4.35           0
      9.15         4.5           0
      9.15        4.65           0
      9.15         4.8           0
      9.15        4.95           0
      9.15         5.1           0
      9.15        5.25           0
      9.15         5.4           0
      9.15        5.55           0
      9.15         5.7           0
      9.15        5.85           0
      9.15           6           0
      9.15        6.15           0
      9.15         6.3           0
      9.15        6.45           0
      9.15         6.6           0
      9.15        6.75           0
      9.15         6.9           0
      9.15        7.05           0
      9.15         7.2           0
      9.15        7.35           0

       9.3        -7.5           0
       9.3       -7.35           0
       9.3        -7.2           0
       9.3       -7.05           0
       9.3        -6.9           0
       9.3       -6.75           0
       9.3        -6.6           0
       9.3       -6.45           0
       9.3        -6.3           0
       9.3       -6.15           0
       9.3          -6           0
       9.3       -5.85           0
       9.3        -5.7           0
       9.3       -5.55           0
       9.3        -5.4           0
       9.3       -5.25           0
       9.3        -5.1           0
       9.3       -4.95           0
       9.3        -4.8           0
       9.3       -4.65           0
       9.3        -4.5           0
       9.3       -4.35           0
       9.3        -4.2           0
       9.3       -4.05           0
       9.3        -3.9           0
       9.3       -3.75           0
       9.3        -3.6           0
       9.3       -3.45           0
       9.3        -3.3           0
       9.3       -3.15           0
       9.3          -3           0
       9.3       -2.85           0
       9.3        -2.7           0
       9.3       -2.55           0
       9.3        -2.4           0
       9.3       -2.25           0
       9.3        -2.1           0
       9.3       -1.95           0
       9.3        -1.8           0
       9.3       -1.65           0
       9.3        -1.5           0
       9.3       -1.35           0
       9.3        -1.2           0
       9.3       -1.05           0
       9.3        -0.9           0
       9.3       -0.75           0
       9.3        -0.6           0
       9.3       -0.45           0
       9.3        -0.3           0
       9.3       -0.15           0
       9.3  -1.78814e-07           0
       9.3        0.15           0
       9.3         0.3           0
       9.3        0.45           0
       9.3         0.6           0
       9.3        0.75           0
       9.3         0.9           0
       9.3        1.05           0
       9.3         1.2           0
       9.3        1.35           0
       9.3         1.5           0
       9.3        1.65           0
       9.3         1.8           0
       9.3        1.95           0
       9.3         2.1           0
       9.3        2.25           0
       9.3         2.4           0
       9.3        2.55           0
       9.3         2.7           0
       9.3        2.85           0
       9.3           3           0
       9.3        3.15           0
       9.3         3.3           0
       9.3        3.45           0
       9.3         3.6           0
       9.3        3.75           0
       9.3         3.9           0
       9.3        4.05           0
       9.3         4.2           0
       9.3        4.35           0
       9.3         4.5           0
       9.3        4.65           0
       9.3         4.8           0
       9.3        4.95           0
       9.3         5.1           0
       9.3        5.25           0
       9.3         5.4           0
       9.3        5.55           0
       9.3         5.7           0
       9.3        5.85           0
       9.3           6           0
       9.3        6.15           0
       9.3         6.3           0
       9.3        6.45           0
       9.3         6.6           0
       9.3        6.75           0
       9.3         6.9           0
       9.3        7.05           0
       9.3         7.2           0
       9.3        7.35           0

      9.45        -7.5           0
      9.45       -7.35           0
      9.45        -7.2           0
      9.45       -7.05           0
      9.45        -6.9           0
      9.45       -6.75           0
      9.45        -6.6           0
      9.45       -6.45           0
      9.45        -6.3           0
      9.45       -6.15           0
      9.45          -6           0
      9.45       -5.85           0
      9.45        -5.7           0
      9.45       -5.55           0
      9.45        -5.4           0
      9.45       -5.25           0
      9.45        -5.1           0
      9.45       -4.95           0
      9.45        -4.8           0
      9.45       -4.65           0
      9.45        -4.5           0
      9.45       -4.35           0
      9.45        -4.2           0
      9.45       -4.05           0
      9.45        -3.9           0
      9.45       -3.75           0
      9.45        -3.6           0
      9.45       -3.45           0
      9.45        -3.3           0
      9.45       -3.15           0
      9.45          -3           0
      9.45       -2.85           0
      9.45        -2.7           0
      9.45       -2.55           0
      9.45        -2.4           0
      9.45       -2.25           0
      9.45        -2.1           0
      9.45       -1.95           0
      9.45        -1.8           0
      9.45       -1.65           0
      9.45        -1.5           0
      9.45       -1.35           0
      9.45        -1.2           0
      9.45       -1.05           0
      9.45        -0.9           0
      9.45       -0.75           0
      9.45        -0.6           0
      9.45       -0.45           0
      9.45        -0.3           0
      9.45       -0.15           0
      9.45  -1.78814e-07           0
      9.45        0.15           0
      9.45         0.3           0
      9.45        0.45           0
      9.45         0.6           0
      9.45        0.75           0
      9.45         0.9           0
      9.45        1.05           0
      9.45         1.2           0
      9.45        1.35           0
      9.45         1.5           0
      9.45        1.65           0
      9.45         1.8           0
      9.45        1.95           0
      9.45         2.1           0
      9.45        2.25           0
      9.45         2.4           0
      9.45        2.55           0
      9.45         2.7           0
      9.45        2.85           0
      9.45           3           0
      9.45        3.15           0
      9.45         3.3           0
      9.45        3.45           0
      9.45         3.6           0
      9.45        3.75           0
      9.45         3.9           0
      9.45        4.05           0
      9.45         4.2           0
      9.45        4.35           0
      9.45         4.5           0
      9.45        4.65           0
      9.45         4.8           0
      9.45        4.95           0
      9.45         5.1           0
      9.45        5.25           0
      9.45         5.4           0
      9.45        5.55           0
      9.45         5.7           0
      9.45        5.85           0
      9.45           6           0
      9.45        6.15           0
      9.45         6.3           0
      9.45        6.45           0
      9.45         6.6           0
      9.45        6.75           0
      9.45         6.9           0
      9.45        7.05           0
      9.45         7.2           0
      9.45        7.35           0

       9.6        -7.5           0
       9.6       -7.35           0
       9.6        -7.2           0
       9.6       -7.05           0
       9.6        -6.9           0
       9.6       -6.75           0
       9.6        -6.6           0
       9.6       -6.45           0
       9.6        -6.3           0
       9.6       -6.15           0
       9.6          -6           0
       9.6       -5.85           0
       9.6        -5.7           0
       9.6       -5.55           0
       9.6        -5.4           0
       9.6       -5.25           0
       9.6        -5.1           0
       9.6       -4.95           0
       9.6        -4.8           0
       9.6       -4.65           0
       9.6        -4.5           0
       9.6       -4.35           0
       9.6        -4.2           0
       9.6       -4.05           0
       9.6        -3.9           0
       9.6       -3.75           0
       9.6        -3.6           0
       9.6       -3.45           0
       9.6        -3.3           0
       9.6       -3.15           0
       9.6          -3           0
       9.6       -2.85           0
       9.6        -2.7           0
       9.6       -2.55           0
       9.6        -2.4           0
       9.6       -2.25           0
       9.6        -2.1           0
       9.6       -1.95           0
       9.6        -1.8           0
       9.6       -1.65           0
       9.6        -1.5           0
       9.6       -1.35           0
       9.6        -1.2           0
       9.6       -1.05           0
       9.6        -0.9           0
       9.6       -0.75           0
       9.6        -0.6           0
       9.6       -0.45           0
       9.6        -0.3           0
       9.6       -0.15           0
       9.6  -1.78814e-07           0
       9.6        0.15           0
       9.6         0.3           0
       9.6        0.45           0
       9.6         0.6           0
       9.6        0.75           0
       9.6         0.9           0
       9.6        1.05           0
       9.6         1.2           0
       9.6        1.35           0
       9.6         1.5           0
       9.6        1.65           0
       9.6         1.8           0
       9.6        1.95           0
       9.6         2.1           0
       9.6        2.25           0
       9.6         2.4           0
       9.6        2.55           0
       9.6         2.7           0
       9.6        2.85           0
       9.6           3           0
       9.6        3.15           0
       9.6         3.3           0
       9.6        3.45           0
       9.6         3.6           0
       9.6        3.75           0
       9.6         3.9           0
       9.6        4.05           0
       9.6         4.2           0
       9.6        4.35           0
       9.6         4.5           0
       9.6        4.65           0
       9.6         4.8           0
       9.6        4.95           0
       9.6         5.1           0
       9.6        5.25           0
       9.6         5.4           0
       9.6        5.55           0
       9.6         5.7           0
       9.6        5.85           0
       9.6           6           0
       9.6        6.15           0
       9.6         6.3           0
       9.6        6.45           0
       9.6         6.6           0
       9.6        6.75           0
       9.6         6.9           0
       9.6        7.05           0
       9.6         7.2           0
       9.6        7.35           0

      9.75        -7.5           0
      9.75       -7.35           0
      9.75        -7.2           0
      9.75       -7.05           0
      9.75        -6.9           0
      9.75       -6.75           0
      9.75        -6.6           0
      9.75       -6.45           0
      9.75        -6.3           0
      9.75       -6.15           0
      9.75          -6           0
      9.75       -5.85           0
      9.75        -5.7           0
      9.75       -5.55           0
      9.75        -5.4           0
      9.75       -5.25           0
      9.75        -5.1           0
      9.75       -4.95           0
      9.75        -4.8           0
      9.75       -4.65           0
      9.75        -4.5           0
      9.75       -4.35           0
      9.75        -4.2           0
      9.75       -4.05           0
      9.75        -3.9           0
      9.75       -3.75           0
      9.75        -3.6           0
      9.75       -3.45           0
      9.75        -3.3           0
      9.75       -3.15           0
      9.75          -3           0
      9.75       -2.85           0
      9.75        -2.7           0
      9.75       -2.55           0
      9.75        -2.4           0
      9.75       -2.25           0
      9.75        -2.1           0
      9.75       -1.95           0
      9.75        -1.8           0
      9.75       -1.65           0
      9.75        -1.5           0
      9.75       -1.35           0
      9.75        -1.2           0
      9.75       -1.05           0
      9.75        -0.9           0
      9.75       -0.75           0
      9.75        -0.6           0
      9.75       -0.45           0
      9.75        -0.3           0
      9.75       -0.15           0
      9.75  -1.78814e-07           0
      9.75        0.15           0
      9.75         0.3           0
      9.75        0.45           0
      9.75         0.6           0
      9.75        0.75           0
      9.75         0.9           0
      9.75        1.05           0
      9.75         1.2           0
      9.75        1.35           0
      9.75         1.5           0
      9.75        1.65           0
      9.75         1.8           0
      9.75        1.95           0
      9.75         2.1           0
      9.75        2.25           0
      9.75         2.4           0
      9.75        2.55           0
      9.75         2.7           0
      9.75        2.85           0
      9.75           3           0
      9.75        3.15           0
      9.75         3.3           0
      9.75        3.45           0
      9.75         3.6           0
      9.75        3.75           0
      9.75         3.9           0
      9.75        4.05           0
      9.75         4.2           0
      9.75        4.35           0
      9.75         4.5           0
      9.75        4.65           0
      9.75         4.8           0
      9.75        4.95           0
      9.75         5.1           0
      9.75        5.25           0
      9.75         5.4           0
      9.75        5.55           0
      9.75         5.7           0
      9.75        5.85           0
      9.75           6           0
      9.75        6.15           0
      9.75         6.3           0
      9.75        6.45           0
      9.75         6.6           0
      9.75        6.75           0
      9.75         6.9           0
      9.75        7.05           0
      9.75         7.2           0
      9.75        7.35           0

       9.9        -7.5           0
       9.9       -7.35           0
       9.9        -7.2           0
       9.9       -7.05           0
       9.9        -6.9           0
       9.9       -6.75           0
       9.9        -6.6           0
       9.9       -6.45           0
       9.9        -6.3           0
       9.9       -6.15           0
       9.9          -6           0
       9.9       -5.85           0
       9.9        -5.7           0
       9.9       -5.55           0
       9.9        -5.4           0
       9.9       -5.25           0
       9.9        -5.1           0
       9.9       -4.95           0
       9.9        -4.8           0
       9.9       -4.65           0
       9.9        -4.5           0
       9.9       -4.35           0
       9.9        -4.2           0
       9.9       -4.05           0
       9.9        -3.9           0
       9.9       -3.75           0
       9.9        -3.6           0
       9.9       -3.45           0
       9.9        -3.3           0
       9.9       -3.15           0
       9.9          -3           0
       9.9       -2.85           0
       9.9        -2.7           0
       9.9       -2.55           0
       9.9        -2.4           0
       9.9       -2.25           0
       9.9        -2.1           0
       9.9       -1.95           0
       9.9        -1.8           0
       9.9       -1.65           0
       9.9        -1.5           0
       9.9       -1.35           0
       9.9        -1.2           0
       9.9       -1.05           0
       9.9        -0.9           0
       9.9       -0.75           0
       9.9        -0.6           0
       9.9       -0.45           0
       9.9        -0.3           0
       9.9       -0.15           0
       9.9  -1.78814e-07           0
       9.9        0.15           0
       9.9         0.3           0
       9.9        0.45           0
       9.9         0.6           0
       9.9        0.75           0
       9.9         0.9           0
       9.9        1.05           0
       9.9         1.2           0
       9.9        1.35           0
       9.9         1.5           0
       9.9        1.65           0
       9.9         1.8           0
       9.9        1.95           0
       9.9         2.1           0
       9.9        2.25           0
       9.9         2.4           0
       9.9        2.55           0
       9.9         2.7           0
       9.9        2.85           0
       9.9           3           0
       9.9        3.15           0
       9.9         3.3           0
       9.9        3.45           0
       9.9         3.6           0
       9.9        3.75           0
       9.9         3.9           0
       9.9        4.05           0
       9.9         4.2           0
       9.9        4.35           0
       9.9         4.5           0
       9.9        4.65           0
       9.9         4.8           0
       9.9        4.95           0
       9.9         5.1           0
       9.9        5.25           0
       9.9         5.4           0
       9.9        5.55           0
       9.9         5.7           0
       9.9        5.85           0
       9.9           6           0
       9.9        6.15           0
       9.9         6.3           0
       9.9        6.45           0
       9.9         6.6           0
       9.9        6.75           0
       9.9         6.9           0
       9.9        7.05           0
       9.9         7.2           0
       9.9        7.35           0

     10.05        -7.5           0
     10.05       -7.35           0
     10.05        -7.2           0
     10.05       -7.05           0
     10.05        -6.9           0
     10.05       -6.75           0
     10.05        -6.6           0
     10.05       -6.45           0
     10.05        -6.3           0
     10.05       -6.15           0
     10.05          -6           0
     10.05       -5.85           0
     10.05        -5.7           0
     10.05       -5.55           0
     10.05        -5.4           0
     10.05       -5.25           0
     10.05        -5.1           0
     10.05       -4.95           0
     10.05        -4.8           0
     10.05       -4.65           0
     10.05        -4.5           0
     10.05       -4.35           0
     10.05        -4.2           0
     10.05       -4.05           0
     10.05        -3.9           0
     10.05       -3.75           0
     10.05        -3.6           0
     10.05       -3.45           0
     10.05        -3.3           0
     10.05       -3.15           0
     10.05          -3           0
     10.05       -2.85           0
     10.05        -2.7           0
     10.05       -2.55           0
     10.05        -2.4           0
     10.05       -2.25           0
     10.05        -2.1           0
     10.05       -1.95           0
     10.05        -1.8           0
     10.05       -1.65           0
     10.05        -1.5           0
     10.05       -1.35           0
     10.05        -1.2           0
     10.05       -1.05           0
     10.05        -0.9           0
     10.05       -0.75           0
     10.05        -0.6           0
     10.05       -0.45           0
     10.05        -0.3           0
     10.05       -0.15           0
     10.05  -1.78814e-07           0
     10.05        0.15           0
     10.05         0.3           0
     10.05        0.45           0
     10.05         0.6           0
     10.05        0.75           0
     10.05         0.9           0
     10.05        1.05           0
     10.05         1.2           0
     10.05        1.35           0
     10.05         1.5           0
     10.05        1.65           0
     10.05         1.8           0
     10.05        1.95           0
     10.05         2.1           0
     10.05        2.25           0
     10.05         2.4           0
     10.05        2.55           0
     10.05         2.7           0
     10.05        2.85           0
     10.05           3           0
     10.05        3.15           0
     10.05         3.3           0
     10.05        3.45           0
     10.05         3.6           0
     10.05        3.75           0
     10.05         3.9           0
     10.05        4.05           0
     10.05         4.2           0
     10.05        4.35           0
     10.05         4.5           0
     10.05        4.65           0
     10.05         4.8           0
     10.05        4.95           0
     10.05         5.1           0
     10.05        5.25           0
     10.05         5.4           0
     10.05        5.55           0
     10.05         5.7           0
     10.05        5.85           0
     10.05           6           0
     10.05        6.15           0
     10.05         6.3           0
     10.05        6.45           0
     10.05         6.6           0
     10.05        6.75           0
     10.05         6.9           0
     10.05        7.05           0
     10.05         7.2           0
     10.05        7.35           0

      10.2        -7.5           0
      10.2       -7.35           0
      10.2        -7.2           0
      10.2       -7.05           0
      10.2        -6.9           0
      10.2       -6.75           0
      10.2        -6.6           0
      10.2       -6.45           0
      10.2        -6.3           0
      10.2       -6.15           0
      10.2          -6           0
      10.2       -5.85           0
      10.2        -5.7           0
      10.2       -5.55           0
      10.2        -5.4           0
      10.2       -5.25           0
      10.2        -5.1           0
      10.2       -4.95           0
      10.2        -4.8           0
      10.2       -4.65           0
      10.2        -4.5           0
      10.2       -4.35           0
      10.2        -4.2           0
      10.2       -4.05           0
      10.2        -3.9           0
      10.2       -3.75           0
      10.2        -3.6           0
      10.2       -3.45           0
      10.2        -3.3           0
      10.2       -3.15           0
      10.2          -3           0
      10.2       -2.85           0
      10.2        -2.7           0
      10.2       -2.55           0
      10.2        -2.4           0
      10.2       -2.25           0
      10.2        -2.1           0
      10.2       -1.95           0
      10.2        -1.8           0
      10.2       -1.65           0
      10.2        -1.5           0
      10.2       -1.35           0
      10.2        -1.2           0
      10.2       -1.05           0
      10.2        -0.9           0
      10.2       -0.75           0
      10.2        -0.6           0
      10.2       -0.45           0
      10.2        -0.3           0
      10.2       -0.15           0
      10.2  -1.78814e-07           0
      10.2        0.15           0
      10.2         0.3           0
      10.2        0.45           0
      10.2         0.6           0
      10.2        0.75           0
      10.2         0.9           0
      10.2        1.05           0
      10.2         1.2           0
      10.2        1.35           0
      10.2         1.5           0
      10.2        1.65           0
      10.2         1.8           0
      10.2        1.95           0
      10.2         2.1           0
      10.2        2.25           0
      10.2         2.4           0
      10.2        2.55           0
      10.2         2.7           0
      10.2        2.85           0
      10.2           3           0
      10.2        3.15           0
      10.2         3.3           0
      10.2        3.45           0
      10.2         3.6           0
      10.2        3.75           0
      10.2         3.9           0
      10.2        4.05           0
      10.2         4.2           0
      10.2        4.35           0
      10.2         4.5           0
      10.2        4.65           0
      10.2         4.8           0
      10.2        4.95           0
      10.2         5.1           0
      10.2        5.25           0
      10.2         5.4           0
      10.2        5.55           0
      10.2         5.7           0
      10.2        5.85           0
      10.2           6           0
      10.2        6.15           0
      10.2         6.3           0
      10.2        6.45           0
      10.2         6.6           0
      10.2        6.75           0
      10.2         6.9           0
      10.2        7.05           0
      10.2         7.2           0
      10.2        7.35           0

     10.35        -7.5           0
     10.35       -7.35           0
     10.35        -7.2           0
     10.35       -7.05           0
     10.35        -6.9           0
     10.35       -6.75           0
     10.35        -6.6           0
     10.35       -6.45           0
     10.35        -6.3           0
     10.35       -6.15           0
     10.35          -6           0
     10.35       -5.85           0
     10.35        -5.7           0
     10.35       -5.55           0
     10.35        -5.4           0
     10.35       -5.25           0
     10.35        -5.1           0
     10.35       -4.95           0
     10.35        -4.8           0
     10.35       -4.65           0
     10.35        -4.5           0
     10.35       -4.35           0
     10.35        -4.2           0
     10.35       -4.05           0
     10.35        -3.9           0
     10.35       -3.75           0
     10.35        -3.6           0
     10.35       -3.45           0
     10.35        -3.3           0
     10.35       -3.15           0
     10.35          -3           0
     10.35       -2.85           0
     10.35        -2.7           0
     10.35       -2.55           0
     10.35        -2.4           0
     10.35       -2.25           0
     10.35        -2.1           0
     10.35       -1.95           0
     10.35        -1.8           0
     10.35       -1.65           0
     10.35        -1.5           0
     10.35       -1.35           0
     10.35        -1.2           0
     10.35       -1.05           0
     10.35        -0.9           0
     10.35       -0.75           0
     10.35        -0.6           0
     10.35       -0.45           0
     10.35        -0.3           0
     10.35       -0.15           0
     10.35  -1.78814e-07           0
     10.35        0.15           0
     10.35         0.3           0
     10.35        0.45           0
     10.35         0.6           0
     10.35        0.75           0
     10.35         0.9           0
     10.35        1.05           0
     10.35         1.2           0
     10.35        1.35           0
     10.35         1.5           0
     10.35        1.65           0
     10.35         1.8           0
     10.35        1.95           0
     10.35         2.1           0
     10.35        2.25           0
     10.35         2.4           0
     10.35        2.55           0
     10.35         2.7           0
     10.35        2.85           0
     10.35           3           0
     10.35        3.15           0
     10.35         3.3           0
     10.35        3.45           0
     10.35         3.6           0
     10.35        3.75           0
     10.35         3.9           0
     10.35        4.05           0
     10.35         4.2           0
     10.35        4.35           0
     10.35         4.5           0
     10.35        4.65           0
     10.35         4.8           0
     10.35        4.95           0
     10.35         5.1           0
     10.35        5.25           0
     10.35         5.4           0
     10.35        5.55           0
     10.35         5.7           0
     10.35        5.85           0
     10.35           6           0
     10.35        6.15           0
     10.35         6.3           0
     10.35        6.45           0
     10.35         6.6           0
     10.35        6.75           0
     10.35         6.9           0
     10.35        7.05           0
     10.35         7.2           0
     10.35        7.35           0

      10.5        -7.5           0
      10.5       -7.35           0
      10.5        -7.2           0
      10.5       -7.05           0
      10.5        -6.9           0
      10.5       -6.75           0
      10.5        -6.6           0
      10.5       -6.45           0
      10.5        -6.3           0
      10.5       -6.15           0
      10.5          -6           0
      10.5       -5.85           0
      10.5        -5.7           0
      10.5       -5.55           0
      10.5        -5.4           0
      10.5       -5.25           0
      10.5        -5.1           0
      10.5       -4.95           0
      10.5        -4.8           0
      10.5       -4.65           0
      10.5        -4.5           0
      10.5       -4.35           0
      10.5        -4.2           0
      10.5       -4.05           0
      10.5        -3.9           0
      10.5       -3.75           0
      10.5        -3.6           0
      10.5       -3.45           0
      10.5        -3.3           0
      10.5       -3.15           0
      10.5          -3           0
      10.5       -2.85           0
      10.5        -2.7           0
      10.5       -2.55           0
      10.5        -2.4           0
      10.5       -2.25           0
      10.5        -2.1           0
      10.5       -1.95           0
      10.5        -1.8           0
      10.5       -1.65           0
      10.5        -1.5           0
      10.5       -1.35           0
      10.5        -1.2           0
      10.5       -1.05           0
      10.5        -0.9           0
      10.5       -0.75           0
      10.5        -0.6           0
      10.5       -0.45           0
      10.5        -0.3           0
      10.5       -0.15           0
      10.5  -1.78814e-07           0
      10.5        0.15           0
      10.5         0.3           0
      10.5        0.45           0
      10.5         0.6           0
      10.5        0.75           0
      10.5         0.9           0
      10.5        1.05           0
      10.5         1.2           0
      10.5        1.35           0
      10.5         1.5           0
      10.5        1.65           0
      10.5         1.8           0
      10.5        1.95           0
      10.5         2.1           0
      10.5        2.25           0
      10.5         2.4           0
      10.5        2.55           0
      10.5         2.7           0
      10.5        2.85           0
      10.5           3           0
      10.5        3.15           0
      10.5         3.3           0
      10.5        3.45           0
      10.5         3.6           0
      10.5        3.75           0
      10.5         3.9           0
      10.5        4.05           0
      10.5         4.2           0
      10.5        4.35           0
      10.5         4.5           0
      10.5        4.65           0
      10.5         4.8           0
      10.5        4.95           0
      10.5         5.1           0
      10.5        5.25           0
      10.5         5.4           0
      10.5        5.55           0
      10.5         5.7           0
      10.5        5.85           0
      10.5           6           0
      10.5        6.15           0
      10.5         6.3           0
      10.5        6.45           0
      10.5         6.6           0
      10.5        6.75           0
      10.5         6.9           0
      10.5        7.05           0
      10.5         7.2           0
      10.5        7.35           0

     10.65        -7.5           0
     10.65       -7.35           0
     10.65        -7.2           0
     10.65       -7.05           0
     10.65        -6.9           0
     10.65       -6.75           0
     10.65        -6.6           0
     10.65       -6.45           0
     10.65        -6.3           0
     10.65       -6.15           0
     10.65          -6           0
     10.65       -5.85           0
     10.65        -5.7           0
     10.65       -5.55           0
     10.65        -5.4           0
     10.65       -5.25           0
     10.65        -5.1           0
     10.65       -4.95           0
     10.65        -4.8           0
     10.65       -4.65           0
     10.65        -4.5           0
     10.65       -4.35           0
     10.65        -4.2           0
     10.65       -4.05           0
     10.65        -3.9           0
     10.65       -3.75           0
     10.65        -3.6           0
     10.65       -3.45           0
     10.65        -3.3           0
     10.65       -3.15           0
     10.65          -3           0
     10.65       -2.85           0
     10.65        -2.7           0
     10.65       -2.55           0
     10.65        -2.4           0
     10.65       -2.25           0
     10.65        -2.1           0
     10.65       -1.95           0
     10.65        -1.8           0
     10.65       -1.65           0
     10.65        -1.5           0
     10.65       -1.35           0
     10.65        -1.2           0
     10.65       -1.05           0
     10.65        -0.9           0
     10.65       -0.75           0
     10.65        -0.6           0
     10.65       -0.45           0
     10.65        -0.3           0
     10.65       -0.15           0
     10.65  -1.78814e-07           0
     10.65        0.15           0
     10.65         0.3           0
     10.65        0.45           0
     10.65         0.6           0
     10.65        0.75           0
     10.65         0.9           0
     10.65        1.05           0
     10.65         1.2           0
     10.65        1.35           0
     10.65         1.5           0
     10.65        1.65           0
     10.65         1.8           0
     10.65        1.95           0
     10.65         2.1           0
     10.65        2.25           0
     10.65         2.4           0
     10.65        2.55           0
     10.65         2.7           0
     10.65        2.85           0
     10.65           3           0
     10.65        3.15           0
     10.65         3.3           0
     10.65        3.45           0
     10.65         3.6           0
     10.65        3.75           0
     10.65         3.9           0
     10.65        4.05           0
     10.65         4.2           0
     10.65        4.35           0
     10.65         4.5           0
     10.65        4.65           0
     10.65         4.8           0
     10.65        4.95           0
     10.65         5.1           0
     10.65        5.25           0
     10.65         5.4           0
     10.65        5.55           0
     10.65         5.7           0
     10.65        5.85           0
     10.65           6           0
     10.65        6.15           0
     10.65         6.3           0
     10.65        6.45           0
     10.65         6.6           0
     10.65        6.75           0
     10.65         6.9           0
     10.65        7.05           0
     10.65         7.2           0
     10.65        7.35           0

      10.8        -7.5           0
      10.8       -7.35           0
      10.8        -7.2           0
      10.8       -7.05           0
      10.8        -6.9           0
      10.8       -6.75           0
      10.8        -6.6           0
      10.8       -6.45           0
      10.8        -6.3           0
      10.8       -6.15           0
      10.8          -6           0
      10.8       -5.85           0
      10.8        -5.7           0
      10.8       -5.55           0
      10.8        -5.4           0
      10.8       -5.25           0
      10.8        -5.1           0
      10.8       -4.95           0
      10.8        -4.8           0
      10.8       -4.65           0
      10.8        -4.5           0
      10.8       -4.35           0
      10.8        -4.2           0
      10.8       -4.05           0
      10.8        -3.9           0
      10.8       -3.75           0
      10.8        -3.6           0
      10.8       -3.45           0
      10.8        -3.3           0
      10.8       -3.15           0
      10.8          -3           0
      10.8       -2.85           0
      10.8        -2.7           0
      10.8       -2.55           0
      10.8        -2.4           0
      10.8       -2.25           0
      10.8        -2.1           0
      10.8       -1.95           0
      10.8        -1.8           0
      10.8       -1.65           0
      10.8        -1.5           0
      10.8       -1.35           0
      10.8        -1.2           0
      10.8       -1.05           0
      10.8        -0.9           0
      10.8       -0.75           0
      10.8        -0.6           0
      10.8       -0.45           0
      10.8        -0.3           0
      10.8       -0.15           0
      10.8  -1.78814e-07           0
      10.8        0.15           0
      10.8         0.3           0
      10.8        0.45           0
      10.8         0.6           0
      10.8        0.75           0
      10.8         0.9           0
      10.8        1.05           0
      10.8         1.2           0
      10.8        1.35           0
      10.8         1.5           0
      10.8        1.65           0
      10.8         1.8           0
      10.8        1.95           0
      10.8         2.1           0
      10.8        2.25           0
      10.8         2.4           0
      10.8        2.55           0
      10.8         2.7           0
      10.8        2.85           0
      10.8           3           0
      10.8        3.15           0
      10.8         3.3           0
      10.8        3.45           0
      10.8         3.6           0
      10.8        3.75           0
      10.8         3.9           0
      10.8        4.05           0
      10.8         4.2           0
      10.8        4.35           0
      10.8         4.5           0
      10.8        4.65           0
      10.8         4.8           0
      10.8        4.95           0
      10.8         5.1           0
      10.8        5.25           0
      10.8         5.4           0
      10.8        5.55           0
      10.8         5.7           0
      10.8        5.85           0
      10.8           6           0
      10.8        6.15           0
      10.8         6.3           0
      10.8        6.45           0
      10.8         6.6           0
      10.8        6.75           0
      10.8         6.9           0
      10.8        7.05           0
      10.8         7.2           0
      10.8        7.35           0

     10.95        -7.5           0
     10.95       -7.35           0
     10.95        -7.2           0
     10.95       -7.05           0
     10.95        -6.9           0
     10.95       -6.75           0
     10.95        -6.6           0
     10.95       -6.45           0
     10.95        -6.3           0
     10.95       -6.15           0
     10.95          -6           0
     10.95       -5.85           0
     10.95        -5.7           0
     10.95       -5.55           0
     10.95        -5.4           0
     10.95       -5.25           0
     10.95        -5.1           0
     10.95       -4.95           0
     10.95        -4.8           0
     10.95       -4.65           0
     10.95        -4.5           0
     10.95       -4.35           0
     10.95        -4.2           0
     10.95       -4.05           0
     10.95        -3.9           0
     10.95       -3.75           0
     10.95        -3.6           0
     10.95       -3.45           0
     10.95        -3.3           0
     10.95       -3.15           0
     10.95          -3           0
     10.95       -2.85           0
     10.95        -2.7           0
     10.95       -2.55           0
     10.95        -2.4           0
     10.95       -2.25           0
     10.95        -2.1           0
     10.95       -1.95           0
     10.95        -1.8           0
     10.95       -1.65           0
     10.95        -1.5           0
     10.95       -1.35           0
     10.95        -1.2           0
     10.95       -1.05           0
     10.95        -0.9           0
     10.95       -0.75           0
     10.95        -0.6           0
     10.95       -0.45           0
     10.95        -0.3           0
     10.95       -0.15           0
     10.95  -1.78814e-07           0
     10.95        0.15           0
     10.95         0.3           0
     10.95        0.45           0
     10.95         0.6           0
     10.95        0.75           0
     10.95         0.9           0
     10.95        1.05           0
     10.95         1.2           0
     10.95        1.35           0
     10.95         1.5           0
     10.95        1.65           0
     10.95         1.8           0
     10.95        1.95           0
     10.95         2.1           0
     10.95        2.25           0
     10.95         2.4           0
     10.95        2.55           0
     10.95         2.7           0
     10.95        2.85           0
     10.95           3           0
     10.95        3.15           0
     10.95         3.3           0
     10.95        3.45           0
     10.95         3.6           0
     10.95        3.75           0
     10.95         3.9           0
     10.95        4.05           0
     10.95         4.2           0
     10.95        4.35           0
     10.95         4.5           0
     10.95        4.65           0
     10.95         4.8           0
     10.95        4.95           0
     10.95         5.1           0
     10.95        5.25           0
     10.95         5.4           0
     10.95        5.55           0
     10.95         5.7           0
     10.95        5.85           0
     10.95           6           0
     10.95        6.15           0
     10.95         6.3           0
     10.95        6.45           0
     10.95         6.6           0
     10.95        6.75           0
     10.95         6.9           0
     10.95        7.05           0
     10.95         7.2           0
     10.95        7.35           0

      11.1        -7.5           0
      11.1       -7.35           0
      11.1        -7.2           0
      11.1       -7.05           0
      11.1        -6.9           0
      11.1       -6.75           0
      11.1        -6.6           0
      11.1       -6.45           0
      11.1        -6.3           0
      11.1       -6.15           0
      11.1          -6           0
      11.1       -5.85           0
      11.1        -5.7           0
      11.1       -5.55           0
      11.1        -5.4           0
      11.1       -5.25           0
      11.1        -5.1           0
      11.1       -4.95           0
      11.1        -4.8           0
      11.1       -4.65           0
      11.1        -4.5           0
      11.1       -4.35           0
      11.1        -4.2           0
      11.1       -4.05           0
      11.1        -3.9           0
      11.1       -3.75           0
      11.1        -3.6           0
      11.1       -3.45           0
      11.1        -3.3           0
      11.1       -3.15           0
      11.1          -3           0
      11.1       -2.85           0
      11.1        -2.7           0
      11.1       -2.55           0
      11.1        -2.4           0
      11.1       -2.25           0
      11.1        -2.1           0
      11.1       -1.95           0
      11.1        -1.8           0
      11.1       -1.65           0
      11.1        -1.5           0
      11.1       -1.35           0
      11.1        -1.2           0
      11.1       -1.05           0
      11.1        -0.9           0
      11.1       -0.75           0
      11.1        -0.6           0
      11.1       -0.45           0
      11.1        -0.3           0
      11.1       -0.15           0
      11.1  -1.78814e-07           0
      11.1        0.15           0
      11.1         0.3           0
      11.1        0.45           0
      11.1         0.6           0
      11.1        0.75           0
      11.1         0.9           0
      11.1        1.05           0
      11.1         1.2           0
      11.1        1.35           0
      11.1         1.5           0
      11.1        1.65           0
      11.1         1.8           0
      11.1        1.95           0
      11.1         2.1           0
      11.1        2.25           0
      11.1         2.4           0
      11.1        2.55           0
      11.1         2.7           0
      11.1        2.85           0
      11.1           3           0
      11.1        3.15           0
      11.1         3.3           0
      11.1        3.45           0
      11.1         3.6           0
      11.1        3.75           0
      11.1         3.9           0
      11.1        4.05           0
      11.1         4.2           0
      11.1        4.35           0
      11.1         4.5           0
      11.1        4.65           0
      11.1         4.8           0
      11.1        4.95           0
      11.1         5.1           0
      11.1        5.25           0
      11.1         5.4           0
      11.1        5.55           0
      11.1         5.7           0
      11.1        5.85           0
      11.1           6           0
      11.1        6.15           0
      11.1         6.3           0
      11.1        6.45           0
      11.1         6.6           0
      11.1        6.75           0
      11.1         6.9           0
      11.1        7.05           0
      11.1         7.2           0
      11.1        7.35           0

     11.25        -7.5           0
     11.25       -7.35           0
     11.25        -7.2           0
     11.25       -7.05           0
     11.25        -6.9           0
     11.25       -6.75           0
     11.25        -6.6           0
     11.25       -6.45           0
     11.25        -6.3           0
     11.25       -6.15           0
     11.25          -6           0
     11.25       -5.85           0
     11.25        -5.7           0
     11.25       -5.55           0
     11.25        -5.4           0
     11.25       -5.25           0
     11.25        -5.1           0
     11.25       -4.95           0
     11.25        -4.8           0
     11.25       -4.65           0
     11.25        -4.5           0
     11.25       -4.35           0
     11.25        -4.2           0
     11.25       -4.05           0
     11.25        -3.9           0
     11.25       -3.75           0
     11.25        -3.6           0
     11.25       -3.45           0
     11.25        -3.3           0
     11.25       -3.15           0
     11.25          -3           0
     11.25       -2.85           0
     11.25        -2.7           0
     11.25       -2.55           0
     11.25        -2.4           0
     11.25       -2.25           0
     11.25        -2.1           0
     11.25       -1.95           0
     11.25        -1.8           0
     11.25       -1.65           0
     11.25        -1.5           0
     11.25       -1.35           0
     11.25        -1.2           0
     11.25       -1.05           0
     11.25        -0.9           0
     11.25       -0.75           0
     11.25        -0.6           0
     11.25       -0.45           0
     11.25        -0.3           0
     11.25       -0.15           0
     11.25  -1.78814e-07           0
     11.25        0.15           0
     11.25         0.3           0
     11.25        0.45           0
     11.25         0.6           0
     11.25        0.75           0
     11.25         0.9           0
     11.25        1.05           0
     11.25         1.2           0
     11.25        1.35           0
     11.25         1.5           0
     11.25        1.65           0
     11.25         1.8           0
     11.25        1.95           0
     11.25         2.1           0
     11.25        2.25           0
     11.25         2.4           0
     11.25        2.55           0
     11.25         2.7           0
     11.25        2.85           0
     11.25           3           0
     11.25        3.15           0
     11.25         3.3           0
     11.25        3.45           0
     11.25         3.6           0
     11.25        3.75           0
     11.25         3.9           0
     11.25        4.05           0
     11.25         4.2           0
     11.25        4.35           0
     11.25         4.5           0
     11.25        4.65           0
     11.25         4.8           0
     11.25        4.95           0
     11.25         5.1           0
     11.25        5.25           0
     11.25         5.4           0
     11.25        5.55           0
     11.25         5.7           0
     11.25        5.85           0
     11.25           6           0
     11.25        6.15           0
     11.25         6.3           0
     11.25        6.45           0
     11.25         6.6           0
     11.25        6.75           0
     11.25         6.9           0
     11.25        7.05           0
     11.25         7.2           0
     11.25        7.35           0

      11.4        -7.5           0
      11.4       -7.35           0
      11.4        -7.2           0
      11.4       -7.05           0
      11.4        -6.9           0
      11.4       -6.75           0
      11.4        -6.6           0
      11.4       -6.45           0
      11.4        -6.3           0
      11.4       -6.15           0
      11.4          -6           0
      11.4       -5.85           0
      11.4        -5.7           0
      11.4       -5.55           0
      11.4        -5.4           0
      11.4       -5.25           0
      11.4        -5.1           0
      11.4       -4.95           0
      11.4        -4.8           0
      11.4       -4.65           0
      11.4        -4.5           0
      11.4       -4.35           0
      11.4        -4.2           0
      11.4       -4.05           0
      11.4        -3.9           0
      11.4       -3.75           0
      11.4        -3.6           0
      11.4       -3.45           0
      11.4        -3.3           0
      11.4       -3.15           0
      11.4          -3           0
      11.4       -2.85           0
      11.4        -2.7           0
      11.4       -2.55           0
      11.4        -2.4           0
      11.4       -2.25           0
      11.4        -2.1           0
      11.4       -1.95           0
      11.4        -1.8           0
      11.4       -1.65           0
      11.4        -1.5           0
      11.4       -1.35           0
      11.4        -1.2           0
      11.4       -1.05           0
      11.4        -0.9           0
      11.4       -0.75           0
      11.4        -0.6           0
      11.4       -0.45           0
      11.4        -0.3           0
      11.4       -0.15           0
      11.4  -1.78814e-07           0
      11.4        0.15           0
      11.4         0.3           0
      11.4        0.45           0
      11.4         0.6           0
      11.4        0.75           0
      11.4         0.9           0
      11.4        1.05           0
      11.4         1.2           0
      11.4        1.35           0
      11.4         1.5           0
      11.4        1.65           0
      11.4         1.8           0
      11.4        1.95           0
      11.4         2.1           0
      11.4        2.25           0
      11.4         2.4           0
      11.4        2.55           0
      11.4         2.7           0
      11.4        2.85           0
      11.4           3           0
      11.4        3.15           0
      11.4         3.3           0
      11.4        3.45           0
      11.4         3.6           0
      11.4        3.75           0
      11.4         3.9           0
      11.4        4.05           0
      11.4         4.2           0
      11.4        4.35           0
      11.4         4.5           0
      11.4        4.65           0
      11.4         4.8           0
      11.4        4.95           0
      11.4         5.1           0
      11.4        5.25           0
      11.4         5.4           0
      11.4        5.55           0
      11.4         5.7           0
      11.4        5.85           0
      11.4           6           0
      11.4        6.15           0
      11.4         6.3           0
      11.4        6.45           0
      11.4         6.6           0
      11.4        6.75           0
      11.4         6.9           0
      11.4        7.05           0
      11.4         7.2           0
      11.4        7.35           0

     11.55        -7.5           0
     11.55       -7.35           0
     11.55        -7.2           0
     11.55       -7.05           0
     11.55        -6.9           0
     11.55       -6.75           0
     11.55        -6.6           0
     11.55       -6.45           0
     11.55        -6.3           0
     11.55       -6.15           0
     11.55          -6           0
     11.55       -5.85           0
     11.55        -5.7           0
     11.55       -5.55           0
     11.55        -5.4           0
     11.55       -5.25           0
     11.55        -5.1           0
     11.55       -4.95           0
     11.55        -4.8           0
     11.55       -4.65           0
     11.55        -4.5           0
     11.55       -4.35           0
     11.55        -4.2           0
     11.55       -4.05           0
     11.55        -3.9           0
     11.55       -3.75           0
     11.55        -3.6           0
     11.55       -3.45           0
     11.55        -3.3           0
     11.55       -3.15           0
     11.55          -3           0
     11.55       -2.85           0
     11.55        -2.7           0
     11.55       -2.55           0
     11.55        -2.4           0
     11.55       -2.25           0
     11.55        -2.1           0
     11.55       -1.95           0
     11.55        -1.8           0
     11.55       -1.65           0
     11.55        -1.5           0
     11.55       -1.35           0
     11.55        -1.2           0
     11.55       -1.05           0
     11.55        -0.9           0
     11.55       -0.75           0
     11.55        -0.6           0
     11.55       -0.45           0
     11.55        -0.3           0
     11.55       -0.15           0
     11.55  -1.78814e-07           0
     11.55        0.15           0
     11.55         0.3           0
     11.55        0.45           0
     11.55         0.6           0
     11.55        0.75           0
     11.55         0.9           0
     11.55        1.05           0
     11.55         1.2           0
     11.55        1.35           0
     11.55         1.5           0
     11.55        1.65           0
     11.55         1.8           0
     11.55        1.95           0
     11.55         2.1           0
     11.55        2.25           0
     11.55         2.4           0
     11.55        2.55           0
     11.55         2.7           0
     11.55        2.85           0
     11.55           3           0
     11.55        3.15           0
     11.55         3.3           0
     11.55        3.45           0
     11.55         3.6           0
     11.55        3.75           0
     11.55         3.9           0
     11.55        4.05           0
     11.55         4.2           0
     11.55        4.35           0
     11.55         4.5           0
     11.55        4.65           0
     11.55         4.8           0
     11.55        4.95           0
     11.55         5.1           0
     11.55        5.25           0
     11.55         5.4           0
     11.55        5.55           0
     11.55         5.7           0
     11.55        5.85           0
     11.55           6           0
     11.55        6.15           0
     11.55         6.3           0
     11.55        6.45           0
     11.55         6.6           0
     11.55        6.75           0
     11.55         6.9           0
     11.55        7.05           0
     11.55         7.2           0
     11.55        7.35           0

      11.7        -7.5           0
      11.7       -7.35           0
      11.7        -7.2           0
      11.7       -7.05           0
      11.7        -6.9           0
      11.7       -6.75           0
      11.7        -6.6           0
      11.7       -6.45           0
      11.7        -6.3           0
      11.7       -6.15           0
      11.7          -6           0
      11.7       -5.85           0
      11.7        -5.7           0
      11.7       -5.55           0
      11.7        -5.4           0
      11.7       -5.25           0
      11.7        -5.1           0
      11.7       -4.95           0
      11.7        -4.8           0
      11.7       -4.65           0
      11.7        -4.5           0
      11.7       -4.35           0
      11.7        -4.2           0
      11.7       -4.05           0
      11.7        -3.9           0
      11.7       -3.75           0
      11.7        -3.6           0
      11.7       -3.45           0
      11.7        -3.3           0
      11.7       -3.15           0
      11.7          -3           0
      11.7       -2.85           0
      11.7        -2.7           0
      11.7       -2.55           0
      11.7        -2.4           0
      11.7       -2.25           0
      11.7        -2.1           0
      11.7       -1.95           0
      11.7        -1.8           0
      11.7       -1.65           0
      11.7        -1.5           0
      11.7       -1.35           0
      11.7        -1.2           0
      11.7       -1.05           0
      11.7        -0.9           0
      11.7       -0.75           0
      11.7        -0.6           0
      11.7       -0.45           0
      11.7        -0.3           0
      11.7       -0.15           0
      11.7  -1.78814e-07           0
      11.7        0.15           0
      11.7         0.3           0
      11.7        0.45           0
      11.7         0.6           0
      11.7        0.75           0
      11.7         0.9           0
      11.7        1.05           0
      11.7         1.2           0
      11.7        1.35           0
      11.7         1.5           0
      11.7        1.65           0
      11.7         1.8           0
      11.7        1.95           0
      11.7         2.1           0
      11.7        2.25           0
      11.7         2.4           0
      11.7        2.55           0
      11.7         2.7           0
      11.7        2.85           0
      11.7           3           0
      11.7        3.15           0
      11.7         3.3           0
      11.7        3.45           0
      11.7         3.6           0
      11.7        3.75           0
      11.7         3.9           0
      11.7        4.05           0
      11.7         4.2           0
      11.7        4.35           0
      11.7         4.5           0
      11.7        4.65           0
      11.7         4.8           0
      11.7        4.95           0
      11.7         5.1           0
      11.7        5.25           0
      11.7         5.4           0
      11.7        5.55           0
      11.7         5.7           0
      11.7        5.85           0
      11.7           6           0
      11.7        6.15           0
      11.7         6.3           0
      11.7        6.45           0
      11.7         6.6           0
      11.7        6.75           0
      11.7         6.9           0
      11.7        7.05           0
      11.7         7.2           0
      11.7        7.35           0

     11.85        -7.5           0
     11.85       -7.35           0
     11.85        -7.2           0
     11.85       -7.05           0
     11.85        -6.9           0
     11.85       -6.75           0
     11.85        -6.6           0
     11.85       -6.45           0
     11.85        -6.3           0
     11.85       -6.15           0
     11.85          -6           0
     11.85       -5.85           0
     11.85        -5.7           0
     11.85       -5.55           0
     11.85        -5.4           0
     11.85       -5.25           0
     11.85        -5.1           0
     11.85       -4.95           0
     11.85        -4.8           0
     11.85       -4.65           0
     11.85        -4.5           0
     11.85       -4.35           0
     11.85        -4.2           0
     11.85       -4.05           0
     11.85        -3.9           0
     11.85       -3.75           0
     11.85        -3.6           0
     11.85       -3.45           0
     11.85        -3.3           0
     11.85       -3.15           0
     11.85          -3           0
     11.85       -2.85           0
     11.85        -2.7           0
     11.85       -2.55           0
     11.85        -2.4           0
     11.85       -2.25           0
     11.85        -2.1           0
     11.85       -1.95           0
     11.85        -1.8           0
     11.85       -1.65           0
     11.85        -1.5           0
     11.85       -1.35           0
     11.85        -1.2           0
     11.85       -1.05           0
     11.85        -0.9           0
     11.85       -0.75           0
     11.85        -0.6           0
     11.85       -0.45           0
     11.85        -0.3           0
     11.85       -0.15           0
     11.85  -1.78814e-07           0
     11.85        0.15           0
     11.85         0.3           0
     11.85        0.45           0
     11.85         0.6           0
     11.85        0.75           0
     11.85         0.9           0
     11.85        1.05           0
     11.85         1.2           0
     11.85        1.35           0
     11.85         1.5           0
     11.85        1.65           0
     11.85         1.8           0
     11.85        1.95           0
     11.85         2.1           0
     11.85        2.25           0
     11.85         2.4           0
     11.85        2.55           0
     11.85         2.7           0
     11.85        2.85           0
     11.85           3           0
     11.85        3.15           0
     11.85         3.3           0
     11.85        3.45           0
     11.85         3.6           0
     11.85        3.75           0
     11.85         3.9           0
     11.85        4.05           0
     11.85         4.2           0
     11.85        4.35           0
     11.85         4.5           0
     11.85        4.65           0
     11.85         4.8           0
     11.85        4.95           0
     11.85         5.1           0
     11.85        5.25           0
     11.85         5.4           0
     11.85        5.55           0
     11.85         5.7           0
     11.85        5.85           0
     11.85           6           0
     11.85        6.15           0
     11.85         6.3           0
     11.85        6.45           0
     11.85         6.6           0
     11.85        6.75           0
     11.85         6.9           0
     11.85        7.05           0
     11.85         7.2           0
     11.85        7.35           0

        12        -7.5           0
        12       -7.35           0
        12        -7.2           0
        12       -7.05           0
        12        -6.9           0
        12       -6.75           0
        12        -6.6           0
        12       -6.45           0
        12        -6.3           0
        12       -6.15           0
        12          -6           0
        12       -5.85           0
        12        -5.7           0
        12       -5.55           0
        12        -5.4           0
        12       -5.25           0
        12        -5.1           0
        12       -4.95           0
        12        -4.8           0
        12       -4.65           0
        12        -4.5           0
        12       -4.35           0
        12        -4.2           0
        12       -4.05           0
        12        -3.9           0
        12       -3.75           0
        12        -3.6           0
        12       -3.45           0
        12        -3.3           0
        12       -3.15           0
        12          -3           0
        12       -2.85           0
        12        -2.7           0
        12       -2.55           0
        12        -2.4           0
        12       -2.25           0
        12        -2.1           0
        12       -1.95           0
        12        -1.8           0
        12       -1.65           0
        12        -1.5           0
        12       -1.35           0
        12        -1.2           0
        12       -1.05           0
        12        -0.9           0
        12       -0.75           0
        12        -0.6           0
        12       -0.45           0
        12        -0.3           0
        12       -0.15           0
        12  -1.78814e-07           0
        12        0.15           0
        12         0.3           0
        12        0.45           0
        12         0.6           0
        12        0.75           0
        12         0.9           0
        12        1.05           0
        12         1.2           0
        12        1.35           0
        12         1.5           0
        12        1.65           0
        12         1.8           0
        12        1.95           0
        12         2.1           0
        12        2.25           0
        12         2.4           0
        12        2.55           0
        12         2.7           0
        12        2.85           0
        12           3           0
        12        3.15           0
        12         3.3           0
        12        3.45           0
        12         3.6           0
        12        3.75           0
        12         3.9           0
        12        4.05           0
        12         4.2           0
        12        4.35           0
        12         4.5           0
        12        4.65           0
        12         4.8           0
        12        4.95           0
        12         5.1           0
        12        5.25           0
        12         5.4           0
        12        5.55           0
        12         5.7           0
        12        5.85           0
        12           6           0
        12        6.15           0
        12         6.3           0
        12        6.45           0
        12         6.6           0
        12        6.75           0
        12         6.9           0
        12        7.05           0
        12         7.2           0
        12        7.35           0

     12.15        -7.5           0
     12.15       -7.35           0
     12.15        -7.2           0
     12.15       -7.05           0
     12.15        -6.9           0
     12.15       -6.75           0
     12.15        -6.6           0
     12.15       -6.45           0
     12.15        -6.3           0
     12.15       -6.15           0
     12.15          -6           0
     12.15       -5.85           0
     12.15        -5.7           0
     12.15       -5.55           0
     12.15        -5.4           0
     12.15       -5.25           0
     12.15        -5.1           0
     12.15       -4.95           0
     12.15        -4.8           0
     12.15       -4.65           0
     12.15        -4.5           0
     12.15       -4.35           0
     12.15        -4.2           0
     12.15       -4.05           0
     12.15        -3.9           0
     12.15       -3.75           0
     12.15        -3.6           0
     12.15       -3.45           0
     12.15        -3.3           0
     12.15       -3.15           0
     12.15          -3           0
     12.15       -2.85           0
     12.15        -2.7           0
     12.15       -2.55           0
     12.15        -2.4           0
     12.15       -2.25           0
     12.15        -2.1           0
     12.15       -1.95           0
     12.15        -1.8           0
     12.15       -1.65           0
     12.15        -1.5           0
     12.15       -1.35           0
     12.15        -1.2           0
     12.15       -1.05           0
     12.15        -0.9           0
     12.15       -0.75           0
     12.15        -0.6           0
     12.15       -0.45           0
     12.15        -0.3           0
     12.15       -0.15           0
     12.15  -1.78814e-07           0
     12.15        0.15           0
     12.15         0.3           0
     12.15        0.45           0
     12.15         0.6           0
     12.15        0.75           0
     12.15         0.9           0
     12.15        1.05           0
     12.15         1.2           0
     12.15        1.35           0
     12.15         1.5           0
     12.15        1.65           0
     12.15         1.8           0
     12.15        1.95           0
     12.15         2.1           0
     12.15        2.25           0
     12.15         2.4           0
     12.15        2.55           0
     12.15         2.7           0
     12.15        2.85           0
     12.15           3           0
     12.15        3.15           0
     12.15         3.3           0
     12.15        3.45           0
     12.15         3.6           0
     12.15        3.75           0
     12.15         3.9           0
     12.15        4.05           0
     12.15         4.2           0
     12.15        4.35           0
     12.15         4.5           0
     12.15        4.65           0
     12.15         4.8           0
     12.15        4.95           0
     12.15         5.1           0
     12.15        5.25           0
     12.15         5.4           0
     12.15        5.55           0
     12.15         5.7           0
     12.15        5.85           0
     12.15           6           0
     12.15        6.15           0
     12.15         6.3           0
     12.15        6.45           0
     12.15         6.6           0
     12.15        6.75           0
     12.15         6.9           0
     12.15        7.05           0
     12.15         7.2           0
     12.15        7.35           0

      12.3        -7.5           0
      12.3       -7.35           0
      12.3        -7.2           0
      12.3       -7.05           0
      12.3        -6.9           0
      12.3       -6.75           0
      12.3        -6.6           0
      12.3       -6.45           0
      12.3        -6.3           0
      12.3       -6.15           0
      12.3          -6           0
      12.3       -5.85           0
      12.3        -5.7           0
      12.3       -5.55           0
      12.3        -5.4           0
      12.3       -5.25           0
      12.3        -5.1           0
      12.3       -4.95           0
      12.3        -4.8           0
      12.3       -4.65           0
      12.3        -4.5           0
      12.3       -4.35           0
      12.3        -4.2           0
      12.3       -4.05           0
      12.3        -3.9           0
      12.3       -3.75           0
      12.3        -3.6           0
      12.3       -3.45           0
      12.3        -3.3           0
      12.3       -3.15           0
      12.3          -3           0
      12.3       -2.85           0
      12.3        -2.7           0
      12.3       -2.55           0
      12.3        -2.4           0
      12.3       -2.25           0
      12.3        -2.1           0
      12.3       -1.95           0
      12.3        -1.8           0
      12.3       -1.65           0
      12.3        -1.5           0
      12.3       -1.35           0
      12.3        -1.2           0
      12.3       -1.05           0
      12.3        -0.9           0
      12.3       -0.75           0
      12.3        -0.6           0
      12.3       -0.45           0
      12.3        -0.3           0
      12.3       -0.15           0
      12.3  -1.78814e-07           0
      12.3        0.15           0
      12.3         0.3           0
      12.3        0.45           0
      12.3         0.6           0
      12.3        0.75           0
      12.3         0.9           0
      12.3        1.05           0
      12.3         1.2           0
      12.3        1.35           0
      12.3         1.5           0
      12.3        1.65           0
      12.3         1.8           0
      12.3        1.95           0
      12.3         2.1           0
      12.3        2.25           0
      12.3         2.4           0
      12.3        2.55           0
      12.3         2.7           0
      12.3        2.85           0
      12.3           3           0
      12.3        3.15           0
      12.3         3.3           0
      12.3        3.45           0
      12.3         3.6           0
      12.3        3.75           0
      12.3         3.9           0
      12.3        4.05           0
      12.3         4.2           0
      12.3        4.35           0
      12.3         4.5           0
      12.3        4.65           0
      12.3         4.8           0
      12.3        4.95           0
      12.3         5.1           0
      12.3        5.25           0
      12.3         5.4           0
      12.3        5.55           0
      12.3         5.7           0
      12.3        5.85           0
      12.3           6           0
      12.3        6.15           0
      12.3         6.3           0
      12.3        6.45           0
      12.3         6.6           0
      12.3        6.75           0
      12.3         6.9           0
      12.3        7.05           0
      12.3         7.2           0
      12.3        7.35           0

     12.45        -7.5           0
     12.45       -7.35           0
     12.45        -7.2           0
     12.45       -7.05           0
     12.45        -6.9           0
     12.45       -6.75           0
     12.45        -6.6           0
     12.45       -6.45           0
     12.45        -6.3           0
     12.45       -6.15           0
     12.45          -6           0
     12.45       -5.85           0
     12.45        -5.7           0
     12.45       -5.55           0
     12.45        -5.4           0
     12.45       -5.25           0
     12.45        -5.1           0
     12.45       -4.95           0
     12.45        -4.8           0
     12.45       -4.65           0
     12.45        -4.5           0
     12.45       -4.35           0
     12.45        -4.2           0
     12.45       -4.05           0
     12.45        -3.9           0
     12.45       -3.75           0
     12.45        -3.6           0
     12.45       -3.45           0
     12.45        -3.3           0
     12.45       -3.15           0
     12.45          -3           0
     12.45       -2.85           0
     12.45        -2.7           0
     12.45       -2.55           0
     12.45        -2.4           0
     12.45       -2.25           0
     12.45        -2.1           0
     12.45       -1.95           0
     12.45        -1.8           0
     12.45       -1.65           0
     12.45        -1.5           0
     12.45       -1.35           0
     12.45        -1.2           0
     12.45       -1.05           0
     12.45        -0.9           0
     12.45       -0.75           0
     12.45        -0.6           0
     12.45       -0.45           0
     12.45        -0.3           0
     12.45       -0.15           0
     12.45  -1.78814e-07           0
     12.45        0.15           0
     12.45         0.3           0
     12.45        0.45           0
     12.45         0.6           0
     12.45        0.75           0
     12.45         0.9           0
     12.45        1.05           0
     12.45         1.2           0
     12.45        1.35           0
     12.45         1.5           0
     12.45        1.65           0
     12.45         1.8           0
     12.45        1.95           0
     12.45         2.1           0
     12.45        2.25           0
     12.45         2.4           0
     12.45        2.55           0
     12.45         2.7           0
     12.45        2.85           0
     12.45           3           0
     12.45        3.15           0
     12.45         3.3           0
     12.45        3.45           0
     12.45         3.6           0
     12.45        3.75           0
     12.45         3.9           0
     12.45        4.05           0
     12.45         4.2           0
     12.45        4.35           0
     12.45         4.5           0
     12.45        4.65           0
     12.45         4.8           0
     12.45        4.95           0
     12.45         5.1           0
     12.45        5.25           0
     12.45         5.4           0
     12.45        5.55           0
     12.45         5.7           0
     12.45        5.85           0
     12.45           6           0
     12.45        6.15           0
     12.45         6.3           0
     12.45        6.45           0
     12.45         6.6           0
     12.45        6.75           0
     12.45         6.9           0
     12.45        7.05           0
     12.45         7.2           0
     12.45        7.35           0

      12.6        -7.5           0
      12.6       -7.35           0
      12.6        -7.2           0
      12.6       -7.05           0
      12.6        -6.9           0
      12.6       -6.75           0
      12.6        -6.6           0
      12.6       -6.45           0
      12.6        -6.3           0
      12.6       -6.15           0
      12.6          -6           0
      12.6       -5.85           0
      12.6        -5.7           0
      12.6       -5.55           0
      12.6        -5.4           0
      12.6       -5.25           0
      12.6        -5.1           0
      12.6       -4.95           0
      12.6        -4.8           0
      12.6       -4.65           0
      12.6        -4.5           0
      12.6       -4.35           0
      12.6        -4.2           0
      12.6       -4.05           0
      12.6        -3.9           0
      12.6       -3.75           0
      12.6        -3.6           0
      12.6       -3.45           0
      12.6        -3.3           0
      12.6       -3.15           0
      12.6          -3           0
      12.6       -2.85           0
      12.6        -2.7           0
      12.6       -2.55           0
      12.6        -2.4           0
      12.6       -2.25           0
      12.6        -2.1           0
      12.6       -1.95           0
      12.6        -1.8           0
      12.6       -1.65           0
      12.6        -1.5           0
      12.6       -1.35           0
      12.6        -1.2           0
      12.6       -1.05           0
      12.6        -0.9           0
      12.6       -0.75           0
      12.6        -0.6           0
      12.6       -0.45           0
      12.6        -0.3           0
      12.6       -0.15           0
      12.6  -1.78814e-07           0
      12.6        0.15           0
      12.6         0.3           0
      12.6        0.45           0
      12.6         0.6           0
      12.6        0.75           0
      12.6         0.9           0
      12.6        1.05           0
      12.6         1.2           0
      12.6        1.35           0
      12.6         1.5           0
      12.6        1.65           0
      12.6         1.8           0
      12.6        1.95           0
      12.6         2.1           0
      12.6        2.25           0
      12.6         2.4           0
      12.6        2.55           0
      12.6         2.7           0
      12.6        2.85           0
      12.6           3           0
      12.6        3.15           0
      12.6         3.3           0
      12.6        3.45           0
      12.6         3.6           0
      12.6        3.75           0
      12.6         3.9           0
      12.6        4.05           0
      12.6         4.2           0
      12.6        4.35           0
      12.6         4.5           0
      12.6        4.65           0
      12.6         4.8           0
      12.6        4.95           0
      12.6         5.1           0
      12.6        5.25           0
      12.6         5.4           0
      12.6        5.55           0
      12.6         5.7           0
      12.6        5.85           0
      12.6           6           0
      12.6        6.15           0
      12.6         6.3           0
      12.6        6.45           0
      12.6         6.6           0
      12.6        6.75           0
      12.6         6.9           0
      12.6        7.05           0
      12.6         7.2           0
      12.6        7.35           0

     12.75        -7.5           0
     12.75       -7.35           0
     12.75        -7.2           0
     12.75       -7.05           0
     12.75        -6.9           0
     12.75       -6.75           0
     12.75        -6.6           0
     12.75       -6.45           0
     12.75        -6.3           0
     12.75       -6.15           0
     12.75          -6           0
     12.75       -5.85           0
     12.75        -5.7           0
     12.75       -5.55           0
     12.75        -5.4           0
     12.75       -5.25           0
     12.75        -5.1           0
     12.75       -4.95           0
     12.75        -4.8           0
     12.75       -4.65           0
     12.75        -4.5           0
     12.75       -4.35           0
     12.75        -4.2           0
     12.75       -4.05           0
     12.75        -3.9           0
     12.75       -3.75           0
     12.75        -3.6           0
     12.75       -3.45           0
     12.75        -3.3           0
     12.75       -3.15           0
     12.75          -3           0
     12.75       -2.85           0
     12.75        -2.7           0
     12.75       -2.55           0
     12.75        -2.4           0
     12.75       -2.25           0
     12.75        -2.1           0
     12.75       -1.95           0
     12.75        -1.8           0
     12.75       -1.65           0
     12.75        -1.5           0
     12.75       -1.35           0
     12.75        -1.2           0
     12.75       -1.05           0
     12.75        -0.9           0
     12.75       -0.75           0
     12.75        -0.6           0
     12.75       -0.45           0
     12.75        -0.3           0
     12.75       -0.15           0
     12.75  -1.78814e-07           0
     12.75        0.15           0
     12.75         0.3           0
     12.75        0.45           0
     12.75         0.6           0
     12.75        0.75           0
     12.75         0.9           0
     12.75        1.05           0
     12.75         1.2           0
     12.75        1.35           0
     12.75         1.5           0
     12.75        1.65           0
     12.75         1.8           0
     12.75        1.95           0
     12.75         2.1           0
     12.75        2.25           0
     12.75         2.4           0
     12.75        2.55           0
     12.75         2.7           0
     12.75        2.85           0
     12.75           3           0
     12.75        3.15           0
     12.75         3.3           0
     12.75        3.45           0
     12.75         3.6           0
     12.75        3.75           0
     12.75         3.9           0
     12.75        4.05           0
     12.75         4.2           0
     12.75        4.35           0
     12.75         4.5           0
     12.75        4.65           0
     12.75         4.8           0
     12.75        4.95           0
     12.75         5.1           0
     12.75        5.25           0
     12.75         5.4           0
     12.75        5.55           0
     12.75         5.7           0
     12.75        5.85           0
     12.75           6           0
     12.75        6.15           0
     12.75         6.3           0
     12.75        6.45           0
     12.75         6.6           0
     12.75        6.75           0
     12.75         6.9           0
     12.75        7.05           0
     12.75         7.2           0
     12.75        7.35           0

      12.9        -7.5           0
      12.9       -7.35           0
      12.9        -7.2           0
      12.9       -7.05           0
      12.9        -6.9           0
      12.9       -6.75           0
      12.9        -6.6           0
      12.9       -6.45           0
      12.9        -6.3           0
      12.9       -6.15           0
      12.9          -6           0
      12.9       -5.85           0
      12.9        -5.7           0
      12.9       -5.55           0
      12.9        -5.4           0
      12.9       -5.25           0
      12.9        -5.1           0
      12.9       -4.95           0
      12.9        -4.8           0
      12.9       -4.65           0
      12.9        -4.5           0
      12.9       -4.35           0
      12.9        -4.2           0
      12.9       -4.05           0
      12.9        -3.9           0
      12.9       -3.75           0
      12.9        -3.6           0
      12.9       -3.45           0
      12.9        -3.3           0
      12.9       -3.15           0
      12.9          -3           0
      12.9       -2.85           0
      12.9        -2.7           0
      12.9       -2.55           0
      12.9        -2.4           0
      12.9       -2.25           0
      12.9        -2.1           0
      12.9       -1.95           0
      12.9        -1.8           0
      12.9       -1.65           0
      12.9        -1.5           0
      12.9       -1.35           0
      12.9        -1.2           0
      12.9       -1.05           0
      12.9        -0.9           0
      12.9       -0.75           0
      12.9        -0.6           0
      12.9       -0.45           0
      12.9        -0.3           0
      12.9       -0.15           0
      12.9  -1.78814e-07           0
      12.9        0.15           0
      12.9         0.3           0
      12.9        0.45           0
      12.9         0.6           0
      12.9        0.75           0
      12.9         0.9           0
      12.9        1.05           0
      12.9         1.2           0
      12.9        1.35           0
      12.9         1.5           0
      12.9        1.65           0
      12.9         1.8           0
      12.9        1.95           0
      12.9         2.1           0
      12.9        2.25           0
      12.9         2.4           0
      12.9        2.55           0
      12.9         2.7           0
      12.9        2.85           0
      12.9           3           0
      12.9        3.15           0
      12.9         3.3           0
      12.9        3.45           0
      12.9         3.6           0
      12.9        3.75           0
      12.9         3.9           0
      12.9        4.05           0
      12.9         4.2           0
      12.9        4.35           0
      12.9         4.5           0
      12.9        4.65           0
      12.9         4.8           0
      12.9        4.95           0
      12.9         5.1           0
      12.9        5.25           0
      12.9         5.4           0
      12.9        5.55           0
      12.9         5.7           0
      12.9        5.85           0
      12.9           6           0
      12.9        6.15           0
      12.9         6.3           0
      12.9        6.45           0
      12.9         6.6           0
      12.9        6.75           0
      12.9         6.9           0
      12.9        7.05           0
      12.9         7.2           0
      12.9        7.35           0

     13.05        -7.5           0
     13.05       -7.35           0
     13.05        -7.2           0
     13.05       -7.05           0
     13.05        -6.9           0
     13.05       -6.75           0
     13.05        -6.6           0
     13.05       -6.45           0
     13.05        -6.3           0
     13.05       -6.15           0
     13.05          -6           0
     13.05       -5.85           0
     13.05        -5.7           0
     13.05       -5.55           0
     13.05        -5.4           0
     13.05       -5.25           0
     13.05        -5.1           0
     13.05       -4.95           0
     13.05        -4.8           0
     13.05       -4.65           0
     13.05        -4.5           0
     13.05       -4.35           0
     13.05        -4.2           0
     13.05       -4.05           0
     13.05        -3.9           0
     13.05       -3.75           0
     13.05        -3.6           0
     13.05       -3.45           0
     13.05        -3.3           0
     13.05       -3.15           0
     13.05          -3           0
     13.05       -2.85           0
     13.05        -2.7           0
     13.05       -2.55           0
     13.05        -2.4           0
     13.05       -2.25           0
     13.05        -2.1           0
     13.05       -1.95           0
     13.05        -1.8           0
     13.05       -1.65           0
     13.05        -1.5           0
     13.05       -1.35           0
     13.05        -1.2           0
     13.05       -1.05           0
     13.05        -0.9           0
     13.05       -0.75           0
     13.05        -0.6           0
     13.05       -0.45           0
     13.05        -0.3           0
     13.05       -0.15           0
     13.05  -1.78814e-07           0
     13.05        0.15           0
     13.05         0.3           0
     13.05        0.45           0
     13.05         0.6           0
     13.05        0.75           0
     13.05         0.9           0
     13.05        1.05           0
     13.05         1.2           0
     13.05        1.35           0
     13.05         1.5           0
     13.05        1.65           0
     13.05         1.8           0
     13.05        1.95           0
     13.05         2.1           0
     13.05        2.25           0
     13.05         2.4           0
     13.05        2.55           0
     13.05         2.7           0
     13.05        2.85           0
     13.05           3           0
     13.05        3.15           0
     13.05         3.3           0
     13.05        3.45           0
     13.05         3.6           0
     13.05        3.75           0
     13.05         3.9           0
     13.05        4.05           0
     13.05         4.2           0
     13.05        4.35           0
     13.05         4.5           0
     13.05        4.65           0
     13.05         4.8           0
     13.05        4.95           0
     13.05         5.1           0
     13.05        5.25           0
     13.05         5.4           0
     13.05        5.55           0
     13.05         5.7           0
     13.05        5.85           0
     13.05           6           0
     13.05        6.15           0
     13.05         6.3           0
     13.05        6.45           0
     13.05         6.6           0
     13.05        6.75           0
     13.05         6.9           0
     13.05        7.05           0
     13.05         7.2           0
     13.05        7.35           0

      13.2        -7.5           0
      13.2       -7.35           0
      13.2        -7.2           0
      13.2       -7.05           0
      13.2        -6.9           0
      13.2       -6.75           0
      13.2        -6.6           0
      13.2       -6.45           0
      13.2        -6.3           0
      13.2       -6.15           0
      13.2          -6           0
      13.2       -5.85           0
      13.2        -5.7           0
      13.2       -5.55           0
      13.2        -5.4           0
      13.2       -5.25           0
      13.2        -5.1           0
      13.2       -4.95           0
      13.2        -4.8           0
      13.2       -4.65           0
      13.2        -4.5           0
      13.2       -4.35           0
      13.2        -4.2           0
      13.2       -4.05           0
      13.2        -3.9           0
      13.2       -3.75           0
      13.2        -3.6           0
      13.2       -3.45           0
      13.2        -3.3           0
      13.2       -3.15           0
      13.2          -3           0
      13.2       -2.85           0
      13.2        -2.7           0
      13.2       -2.55           0
      13.2        -2.4           0
      13.2       -2.25           0
      13.2        -2.1           0
      13.2       -1.95           0
      13.2        -1.8           0
      13.2       -1.65           0
      13.2        -1.5           0
      13.2       -1.35           0
      13.2        -1.2           0
      13.2       -1.05           0
      13.2        -0.9           0
      13.2       -0.75           0
      13.2        -0.6           0
      13.2       -0.45           0
      13.2        -0.3           0
      13.2       -0.15           0
      13.2  -1.78814e-07           0
      13.2        0.15           0
      13.2         0.3           0
      13.2        0.45           0
      13.2         0.6           0
      13.2        0.75           0
      13.2         0.9           0
      13.2        1.05           0
      13.2         1.2           0
      13.2        1.35           0
      13.2         1.5           0
      13.2        1.65           0
      13.2         1.8           0
      13.2        1.95           0
      13.2         2.1           0
      13.2        2.25           0
      13.2         2.4           0
      13.2        2.55           0
      13.2         2.7           0
      13.2        2.85           0
      13.2           3           0
      13.2        3.15           0
      13.2         3.3           0
      13.2        3.45           0
      13.2         3.6           0
      13.2        3.75           0
      13.2         3.9           0
      13.2        4.05           0
      13.2         4.2           0
      13.2        4.35           0
      13.2         4.5           0
      13.2        4.65           0
      13.2         4.8           0
      13.2        4.95           0
      13.2         5.1           0
      13.2        5.25           0
      13.2         5.4           0
      13.2        5.55           0
      13.2         5.7           0
      13.2        5.85           0
      13.2           6           0
      13.2        6.15           0
      13.2         6.3           0
      13.2        6.45           0
      13.2         6.6           0
      13.2        6.75           0
      13.2         6.9           0
      13.2        7.05           0
      13.2         7.2           0
      13.2        7.35           0

     13.35        -7.5           0
     13.35       -7.35           0
     13.35        -7.2           0
     13.35       -7.05           0
     13.35        -6.9           0
     13.35       -6.75           0
     13.35        -6.6           0
     13.35       -6.45           0
     13.35        -6.3           0
     13.35       -6.15           0
     13.35          -6           0
     13.35       -5.85           0
     13.35        -5.7           0
     13.35       -5.55           0
     13.35        -5.4           0
     13.35       -5.25           0
     13.35        -5.1           0
     13.35       -4.95           0
     13.35        -4.8           0
     13.35       -4.65           0
     13.35        -4.5           0
     13.35       -4.35           0
     13.35        -4.2           0
     13.35       -4.05           0
     13.35        -3.9           0
     13.35       -3.75           0
     13.35        -3.6           0
     13.35       -3.45           0
     13.35        -3.3           0
     13.35       -3.15           0
     13.35          -3           0
     13.35       -2.85           0
     13.35        -2.7           0
     13.35       -2.55           0
     13.35        -2.4           0
     13.35       -2.25           0
     13.35        -2.1           0
     13.35       -1.95           0
     13.35        -1.8           0
     13.35       -1.65           0
     13.35        -1.5           0
     13.35       -1.35           0
     13.35        -1.2           0
     13.35       -1.05           0
     13.35        -0.9           0
     13.35       -0.75           0
     13.35        -0.6           0
     13.35       -0.45           0
     13.35        -0.3           0
     13.35       -0.15           0
     13.35  -1.78814e-07           0
     13.35        0.15           0
     13.35         0.3           0
     13.35        0.45           0
     13.35         0.6           0
     13.35        0.75           0
     13.35         0.9           0
     13.35        1.05           0
     13.35         1.2           0
     13.35        1.35           0
     13.35         1.5           0
     13.35        1.65           0
     13.35         1.8           0
     13.35        1.95           0
     13.35         2.1           0
     13.35        2.25           0
     13.35         2.4           0
     13.35        2.55           0
     13.35         2.7           0
     13.35        2.85           0
     13.35           3           0
     13.35        3.15           0
     13.35         3.3           0
     13.35        3.45           0
     13.35         3.6           0
     13.35        3.75           0
     13.35         3.9           0
     13.35        4.05           0
     13.35         4.2           0
     13.35        4.35           0
     13.35         4.5           0
     13.35        4.65           0
     13.35         4.8           0
     13.35        4.95           0
     13.35         5.1           0
     13.35        5.25           0
     13.35         5.4           0
     13.35        5.55           0
     13.35         5.7           0
     13.35        5.85           0
     13.35           6           0
     13.35        6.15           0
     13.35         6.3           0
     13.35        6.45           0
     13.35         6.6           0
     13.35        6.75           0
     13.35         6.9           0
     13.35        7.05           0
     13.35         7.2           0
     13.35        7.35           0

      13.5        -7.5           0
      13.5       -7.35           0
      13.5        -7.2           0
      13.5       -7.05           0
      13.5        -6.9           0
      13.5       -6.75           0
      13.5        -6.6           0
      13.5       -6.45           0
      13.5        -6.3           0
      13.5       -6.15           0
      13.5          -6           0
      13.5       -5.85           0
      13.5        -5.7           0
      13.5       -5.55           0
      13.5        -5.4           0
      13.5       -5.25           0
      13.5        -5.1           0
      13.5       -4.95           0
      13.5        -4.8           0
      13.5       -4.65           0
      13.5        -4.5           0
      13.5       -4.35           0
      13.5        -4.2           0
      13.5       -4.05           0
      13.5        -3.9           0
      13.5       -3.75           0
      13.5        -3.6           0
      13.5       -3.45           0
      13.5        -3.3           0
      13.5       -3.15           0
      13.5          -3           0
      13.5       -2.85           0
      13.5        -2.7           0
      13.5       -2.55           0
      13.5        -2.4           0
      13.5       -2.25           0
      13.5        -2.1           0
      13.5       -1.95           0
      13.5        -1.8           0
      13.5       -1.65           0
      13.5        -1.5           0
      13.5       -1.35           0
      13.5        -1.2           0
      13.5       -1.05           0
      13.5        -0.9           0
      13.5       -0.75           0
      13.5        -0.6           0
      13.5       -0.45           0
      13.5        -0.3           0
      13.5       -0.15           0
      13.5  -1.78814e-07           0
      13.5        0.15           0
      13.5         0.3           0
      13.5        0.45           0
      13.5         0.6           0
      13.5        0.75           0
      13.5         0.9           0
      13.5        1.05           0
      13.5         1.2           0
      13.5        1.35           0
      13.5         1.5           0
      13.5        1.65           0
      13.5         1.8           0
      13.5        1.95           0
      13.5         2.1           0
      13.5        2.25           0
      13.5         2.4           0
      13.5        2.55           0
      13.5         2.7           0
      13.5        2.85           0
      13.5           3           0
      13.5        3.15           0
      13.5         3.3           0
      13.5        3.45           0
      13.5         3.6           0
      13.5        3.75           0
      13.5         3.9           0
      13.5        4.05           0
      13.5         4.2           0
      13.5        4.35           0
      13.5         4.5           0
      13.5        4.65           0
      13.5         4.8           0
      13.5        4.95           0
      13.5         5.1           0
      13.5        5.25           0
      13.5         5.4           0
      13.5        5.55           0
      13.5         5.7           0
      13.5        5.85           0
      13.5           6           0
      13.5        6.15           0
      13.5         6.3           0
      13.5        6.45           0
      13.5         6.6           0
      13.5        6.75           0
      13.5         6.9           0
      13.5        7.05           0
      13.5         7.2           0
      13.5        7.35           0

     13.65        -7.5           0
     13.65       -7.35           0
     13.65        -7.2           0
     13.65       -7.05           0
     13.65        -6.9           0
     13.65       -6.75           0
     13.65        -6.6           0
     13.65       -6.45           0
     13.65        -6.3           0
     13.65       -6.15           0
     13.65          -6           0
     13.65       -5.85           0
     13.65        -5.7           0
     13.65       -5.55           0
     13.65        -5.4           0
     13.65       -5.25           0
     13.65        -5.1           0
     13.65       -4.95           0
     13.65        -4.8           0
     13.65       -4.65           0
     13.65        -4.5           0
     13.65       -4.35           0
     13.65        -4.2           0
     13.65       -4.05           0
     13.65        -3.9           0
     13.65       -3.75           0
     13.65        -3.6           0
     13.65       -3.45           0
     13.65        -3.3           0
     13.65       -3.15           0
     13.65          -3           0
     13.65       -2.85           0
     13.65        -2.7           0
     13.65       -2.55           0
     13.65        -2.4           0
     13.65       -2.25           0
     13.65        -2.1           0
     13.65       -1.95           0
     13.65        -1.8           0
     13.65       -1.65           0
     13.65        -1.5           0
     13.65       -1.35           0
     13.65        -1.2           0
     13.65       -1.05           0
     13.65        -0.9           0
     13.65       -0.75           0
     13.65        -0.6           0
     13.65       -0.45           0
     13.65        -0.3           0
     13.65       -0.15           0
     13.65  -1.78814e-07           0
     13.65        0.15           0
     13.65         0.3           0
     13.65        0.45           0
     13.65         0.6           0
     13.65        0.75           0
     13.65         0.9           0
     13.65        1.05           0
     13.65         1.2           0
     13.65        1.35           0
     13.65         1.5           0
     13.65        1.65           0
     13.65         1.8           0
     13.65        1.95           0
     13.65         2.1           0
     13.65        2.25           0
     13.65         2.4           0
     13.65        2.55           0
     13.65         2.7           0
     13.65        2.85           0
     13.65           3           0
     13.65        3.15           0
     13.65         3.3           0
     13.65        3.45           0
     13.65         3.6           0
     13.65        3.75           0
     13.65         3.9           0
     13.65        4.05           0
     13.65         4.2           0
     13.65        4.35           0
     13.65         4.5           0
     13.65        4.65           0
     13.65         4.8           0
     13.65        4.95           0
     13.65         5.1           0
     13.65        5.25           0
     13.65         5.4           0
     13.65        5.55           0
     13.65         5.7           0
     13.65        5.85           0
     13.65           6           0
     13.65        6.15           0
     13.65         6.3           0
     13.65        6.45           0
     13.65         6.6           0
     13.65        6.75           0
     13.65         6.9           0
     13.65        7.05           0
     13.65         7.2           0
     13.65        7.35           0

      13.8        -7.5           0
      13.8       -7.35           0
      13.8        -7.2           0
      13.8       -7.05           0
      13.8        -6.9           0
      13.8       -6.75           0
      13.8        -6.6           0
      13.8       -6.45           0
      13.8        -6.3           0
      13.8       -6.15           0
      13.8          -6           0
      13.8       -5.85           0
      13.8        -5.7           0
      13.8       -5.55           0
      13.8        -5.4           0
      13.8       -5.25           0
      13.8        -5.1           0
      13.8       -4.95           0
      13.8        -4.8           0
      13.8       -4.65           0
      13.8        -4.5           0
      13.8       -4.35           0
      13.8        -4.2           0
      13.8       -4.05           0
      13.8        -3.9           0
      13.8       -3.75           0
      13.8        -3.6           0
      13.8       -3.45           0
      13.8        -3.3           0
      13.8       -3.15           0
      13.8          -3           0
      13.8       -2.85           0
      13.8        -2.7           0
      13.8       -2.55           0
      13.8        -2.4           0
      13.8       -2.25           0
      13.8        -2.1           0
      13.8       -1.95           0
      13.8        -1.8           0
      13.8       -1.65           0
      13.8        -1.5           0
      13.8       -1.35           0
      13.8        -1.2           0
      13.8       -1.05           0
      13.8        -0.9           0
      13.8       -0.75           0
      13.8        -0.6           0
      13.8       -0.45           0
      13.8        -0.3           0
      13.8       -0.15           0
      13.8  -1.78814e-07           0
      13.8        0.15           0
      13.8         0.3           0
      13.8        0.45           0
      13.8         0.6           0
      13.8        0.75           0
      13.8         0.9           0
      13.8        1.05           0
      13.8         1.2           0
      13.8        1.35           0
      13.8         1.5           0
      13.8        1.65           0
      13.8         1.8           0
      13.8        1.95           0
      13.8         2.1           0
      13.8        2.25           0
      13.8         2.4           0
      13.8        2.55           0
      13.8         2.7           0
      13.8        2.85           0
      13.8           3           0
      13.8        3.15           0
      13.8         3.3           0
      13.8        3.45           0
      13.8         3.6           0
      13.8        3.75           0
      13.8         3.9           0
      13.8        4.05           0
      13.8         4.2           0
      13.8        4.35           0
      13.8         4.5           0
      13.8        4.65           0
      13.8         4.8           0
      13.8        4.95           0
      13.8         5.1           0
      13.8        5.25           0
      13.8         5.4           0
      13.8        5.55           0
      13.8         5.7           0
      13.8        5.85           0
      13.8           6           0
      13.8        6.15           0
      13.8         6.3           0
      13.8        6.45           0
      13.8         6.6           0
      13.8        6.75           0
      13.8         6.9           0
      13.8        7.05           0
      13.8         7.2           0
      13.8        7.35           0

     13.95        -7.5           0
     13.95       -7.35           0
     13.95        -7.2           0
     13.95       -7.05           0
     13.95        -6.9           0
     13.95       -6.75           0
     13.95        -6.6           0
     13.95       -6.45           0
     13.95        -6.3           0
     13.95       -6.15           0
     13.95          -6           0
     13.95       -5.85           0
     13.95        -5.7           0
     13.95       -5.55           0
     13.95        -5.4           0
     13.95       -5.25           0
     13.95        -5.1           0
     13.95       -4.95           0
     13.95        -4.8           0
     13.95       -4.65           0
     13.95        -4.5           0
     13.95       -4.35           0
     13.95        -4.2           0
     13.95       -4.05           0
     13.95        -3.9           0
     13.95       -3.75           0
     13.95        -3.6           0
     13.95       -3.45           0
     13.95        -3.3           0
     13.95       -3.15           0
     13.95          -3           0
     13.95       -2.85           0
     13.95        -2.7           0
     13.95       -2.55           0
     13.95        -2.4           0
     13.95       -2.25           0
     13.95        -2.1           0
     13.95       -1.95           0
     13.95        -1.8           0
     13.95       -1.65           0
     13.95        -1.5           0
     13.95       -1.35           0
     13.95        -1.2           0
     13.95       -1.05           0
     13.95        -0.9           0
     13.95       -0.75           0
     13.95        -0.6           0
     13.95       -0.45           0
     13.95        -0.3           0
     13.95       -0.15           0
     13.95  -1.78814e-07           0
     13.95        0.15           0
     13.95         0.3           0
     13.95        0.45           0
     13.95         0.6           0
     13.95        0.75           0
     13.95         0.9           0
     13.95        1.05           0
     13.95         1.2           0
     13.95        1.35           0
     13.95         1.5           0
     13.95        1.65           0
     13.95         1.8           0
     13.95        1.95           0
     13.95         2.1           0
     13.95        2.25           0
     13.95         2.4           0
     13.95        2.55           0
     13.95         2.7           0
     13.95        2.85           0
     13.95           3           0
     13.95        3.15           0
     13.95         3.3           0
     13.95        3.45           0
     13.95         3.6           0
     13.95        3.75           0
     13.95         3.9           0
     13.95        4.05           0
     13.95         4.2           0
     13.95        4.35           0
     13.95         4.5           0
     13.95        4.65           0
     13.95         4.8           0
     13.95        4.95           0
     13.95         5.1           0
     13.95        5.25           0
     13.95         5.4           0
     13.95        5.55           0
     13.95         5.7           0
     13.95        5.85           0
     13.95           6           0
     13.95        6.15           0
     13.95         6.3           0
     13.95        6.45           0
     13.95         6.6           0
     13.95        6.75           0
     13.95         6.9           0
     13.95        7.05           0
     13.95         7.2           0
     13.95        7.35           0

      14.1        -7.5           0
      14.1       -7.35           0
      14.1        -7.2           0
      14.1       -7.05           0
      14.1        -6.9           0
      14.1       -6.75           0
      14.1        -6.6           0
      14.1       -6.45           0
      14.1        -6.3           0
      14.1       -6.15           0
      14.1          -6           0
      14.1       -5.85           0
      14.1        -5.7           0
      14.1       -5.55           0
      14.1        -5.4           0
      14.1       -5.25           0
      14.1        -5.1           0
      14.1       -4.95           0
      14.1        -4.8           0
      14.1       -4.65           0
      14.1        -4.5           0
      14.1       -4.35           0
      14.1        -4.2           0
      14.1       -4.05           0
      14.1        -3.9           0
      14.1       -3.75           0
      14.1        -3.6           0
      14.1       -3.45           0
      14.1        -3.3           0
      14.1       -3.15           0
      14.1          -3           0
      14.1       -2.85           0
      14.1        -2.7           0
      14.1       -2.55           0
      14.1        -2.4           0
      14.1       -2.25           0
      14.1        -2.1           0
      14.1       -1.95           0
      14.1        -1.8           0
      14.1       -1.65           0
      14.1        -1.5           0
      14.1       -1.35           0
      14.1        -1.2           0
      14.1       -1.05           0
      14.1        -0.9           0
      14.1       -0.75           0
      14.1        -0.6           0
      14.1       -0.45           0
      14.1        -0.3           0
      14.1       -0.15           0
      14.1  -1.78814e-07           0
      14.1        0.15           0
      14.1         0.3           0
      14.1        0.45           0
      14.1         0.6           0
      14.1        0.75           0
      14.1         0.9           0
      14.1        1.05           0
      14.1         1.2           0
      14.1        1.35           0
      14.1         1.5           0
      14.1        1.65           0
      14.1         1.8           0
      14.1        1.95           0
      14.1         2.1           0
      14.1        2.25           0
      14.1         2.4           0
      14.1        2.55           0
      14.1         2.7           0
      14.1        2.85           0
      14.1           3           0
      14.1        3.15           0
      14.1         3.3           0
      14.1        3.45           0
      14.1         3.6           0
      14.1        3.75           0
      14.1         3.9           0
      14.1        4.05           0
      14.1         4.2           0
      14.1        4.35           0
      14.1         4.5           0
      14.1        4.65           0
      14.1         4.8           0
      14.1        4.95           0
      14.1         5.1           0
      14.1        5.25           0
      14.1         5.4           0
      14.1        5.55           0
      14.1         5.7           0
      14.1        5.85           0
      14.1           6           0
      14.1        6.15           0
      14.1         6.3           0
      14.1        6.45           0
      14.1         6.6           0
      14.1        6.75           0
      14.1         6.9           0
      14.1        7.05           0
      14.1         7.2           0
      14.1        7.35           0

     14.25        -7.5           0
     14.25       -7.35           0
     14.25        -7.2           0
     14.25       -7.05           0
     14.25        -6.9           0
     14.25       -6.75           0
     14.25        -6.6           0
     14.25       -6.45           0
     14.25        -6.3           0
     14.25       -6.15           0
     14.25          -6           0
     14.25       -5.85           0
     14.25        -5.7           0
     14.25       -5.55           0
     14.25        -5.4           0
     14.25       -5.25           0
     14.25        -5.1           0
     14.25       -4.95           0
     14.25        -4.8           0
     14.25       -4.65           0
     14.25        -4.5           0
     14.25       -4.35           0
     14.25        -4.2           0
     14.25       -4.05           0
     14.25        -3.9           0
     14.25       -3.75           0
     14.25        -3.6           0
     14.25       -3.45           0
     14.25        -3.3           0
     14.25       -3.15           0
     14.25          -3           0
     14.25       -2.85           0
     14.25        -2.7           0
     14.25       -2.55           0
     14.25        -2.4           0
     14.25       -2.25           0
     14.25        -2.1           0
     14.25       -1.95           0
     14.25        -1.8           0
     14.25       -1.65           0
     14.25        -1.5           0
     14.25       -1.35           0
     14.25        -1.2           0
     14.25       -1.05           0
     14.25        -0.9           0
     14.25       -0.75           0
     14.25        -0.6           0
     14.25       -0.45           0
     14.25        -0.3           0
     14.25       -0.15           0
     14.25  -1.78814e-07           0
     14.25        0.15           0
     14.25         0.3           0
     14.25        0.45           0
     14.25         0.6           0
     14.25        0.75           0
     14.25         0.9           0
     14.25        1.05           0
     14.25         1.2           0
     14.25        1.35           0
     14.25         1.5           0
     14.25        1.65           0
     14.25         1.8           0
     14.25        1.95           0
     14.25         2.1           0
     14.25        2.25           0
     14.25         2.4           0
     14.25        2.55           0
     14.25         2.7           0
     14.25        2.85           0
     14.25           3           0
     14.25        3.15           0
     14.25         3.3           0
     14.25        3.45           0
     14.25         3.6           0
     14.25        3.75           0
     14.25         3.9           0
     14.25        4.05           0
     14.25         4.2           0
     14.25        4.35           0
     14.25         4.5           0
     14.25        4.65           0
     14.25         4.8           0
     14.25        4.95           0
     14.25         5.1           0
     14.25        5.25           0
     14.25         5.4           0
     14.25        5.55           0
     14.25         5.7           0
     14.25        5.85           0
     14.25           6           0
     14.25        6.15           0
     14.25         6.3           0
     14.25        6.45           0
     14.25         6.6           0
     14.25        6.75           0
     14.25         6.9           0
     14.25        7.05           0
     14.25         7.2           0
     14.25        7.35           0

      14.4        -7.5           0
      14.4       -7.35           0
      14.4        -7.2           0
      14.4       -7.05           0
      14.4        -6.9           0
      14.4       -6.75           0
      14.4        -6.6           0
      14.4       -6.45           0
      14.4        -6.3           0
      14.4       -6.15           0
      14.4          -6           0
      14.4       -5.85           0
      14.4        -5.7           0
      14.4       -5.55           0
      14.4        -5.4           0
      14.4       -5.25           0
      14.4        -5.1           0
      14.4       -4.95           0
      14.4        -4.8           0
      14.4       -4.65           0
      14.4        -4.5           0
      14.4       -4.35           0
      14.4        -4.2           0
      14.4       -4.05           0
      14.4        -3.9           0
      14.4       -3.75           0
      14.4        -3.6           0
      14.4       -3.45           0
      14.4        -3.3           0
      14.4       -3.15           0
      14.4          -3           0
      14.4       -2.85           0
      14.4        -2.7           0
      14.4       -2.55           0
      14.4        -2.4           0
      14.4       -2.25           0
      14.4        -2.1           0
      14.4       -1.95           0
      14.4        -1.8           0
      14.4       -1.65           0
      14.4        -1.5           0
      14.4       -1.35           0
      14.4        -1.2           0
      14.4       -1.05           0
      14.4        -0.9           0
      14.4       -0.75           0
      14.4        -0.6           0
      14.4       -0.45           0
      14.4        -0.3           0
      14.4       -0.15           0
      14.4  -1.78814e-07           0
      14.4        0.15           0
      14.4         0.3           0
      14.4        0.45           0
      14.4         0.6           0
      14.4        0.75           0
      14.4         0.9           0
      14.4        1.05           0
      14.4         1.2           0
      14.4        1.35           0
      14.4         1.5           0
      14.4        1.65           0
      14.4         1.8           0
      14.4        1.95           0
      14.4         2.1           0
      14.4        2.25           0
      14.4         2.4           0
      14.4        2.55           0
      14.4         2.7           0
      14.4        2.85           0
      14.4           3           0
      14.4        3.15           0
      14.4         3.3           0
      14.4        3.45           0
      14.4         3.6           0
      14.4        3.75           0
      14.4         3.9           0
      14.4        4.05           0
      14.4         4.2           0
      14.4        4.35           0
      14.4         4.5           0
      14.4        4.65           0
      14.4         4.8           0
      14.4        4.95           0
      14.4         5.1           0
      14.4        5.25           0
      14.4         5.4           0
      14.4        5.55           0
      14.4         5.7           0
      14.4        5.85           0
      14.4           6           0
      14.4        6.15           0
      14.4         6.3           0
      14.4        6.45           0
      14.4         6.6           0
      14.4        6.75           0
      14.4         6.9           0
      14.4        7.05           0
      14.4         7.2           0
      14.4        7.35           0

     14.55        -7.5           0
     14.55       -7.35           0
     14.55        -7.2           0
     14.55       -7.05           0
     14.55        -6.9           0
     14.55       -6.75           0
     14.55        -6.6           0
     14.55       -6.45           0
     14.55        -6.3           0
     14.55       -6.15           0
     14.55          -6           0
     14.55       -5.85           0
     14.55        -5.7           0
     14.55       -5.55           0
     14.55        -5.4           0
     14.55       -5.25           0
     14.55        -5.1           0
     14.55       -4.95           0
     14.55        -4.8           0
     14.55       -4.65           0
     14.55        -4.5           0
     14.55       -4.35           0
     14.55        -4.2           0
     14.55       -4.05           0
     14.55        -3.9           0
     14.55       -3.75           0
     14.55        -3.6           0
     14.55       -3.45           0
     14.55        -3.3           0
     14.55       -3.15           0
     14.55          -3           0
     14.55       -2.85           0
     14.55        -2.7           0
     14.55       -2.55           0
     14.55        -2.4           0
     14.55       -2.25           0
     14.55        -2.1           0
     14.55       -1.95           0
     14.55        -1.8           0
     14.55       -1.65           0
     14.55        -1.5           0
     14.55       -1.35           0
     14.55        -1.2           0
     14.55       -1.05           0
     14.55        -0.9           0
     14.55       -0.75           0
     14.55        -0.6           0
     14.55       -0.45           0
     14.55        -0.3           0
     14.55       -0.15           0
     14.55  -1.78814e-07           0
     14.55        0.15           0
     14.55         0.3           0
     14.55        0.45           0
     14.55         0.6           0
     14.55        0.75           0
     14.55         0.9           0
     14.55        1.05           0
     14.55         1.2           0
     14.55        1.35           0
     14.55         1.5           0
     14.55        1.65           0
     14.55         1.8           0
     14.55        1.95           0
     14.55         2.1           0
     14.55        2.25           0
     14.55         2.4           0
     14.55        2.55           0
     14.55         2.7           0
     14.55        2.85           0
     14.55           3           0
     14.55        3.15           0
     14.55         3.3           0
     14.55        3.45           0
     14.55         3.6           0
     14.55        3.75           0
     14.55         3.9           0
     14.55        4.05           0
     14.55         4.2           0
     14.55        4.35           0
     14.55         4.5           0
     14.55        4.65           0
     14.55         4.8           0
     14.55        4.95           0
     14.55         5.1           0
     14.55        5.25           0
     14.55         5.4           0
     14.55        5.55           0
     14.55         5.7           0
     14.55        5.85           0
     14.55           6           0
     14.55        6.15           0
     14.55         6.3           0
     14.55        6.45           0
     14.55         6.6           0
     14.55        6.75           0
     14.55         6.9           0
     14.55        7.05           0
     14.55         7.2           0
     14.55        7.35           0

      14.7        -7.5           0
      14.7       -7.35           0
      14.7        -7.2           0
      14.7       -7.05           0
      14.7        -6.9           0
      14.7       -6.75           0
      14.7        -6.6           0
      14.7       -6.45           0
      14.7        -6.3           0
      14.7       -6.15           0
      14.7          -6           0
      14.7       -5.85           0
      14.7        -5.7           0
      14.7       -5.55           0
      14.7        -5.4           0
      14.7       -5.25           0
      14.7        -5.1           0
      14.7       -4.95           0
      14.7        -4.8           0
      14.7       -4.65           0
      14.7        -4.5           0
      14.7       -4.35           0
      14.7        -4.2           0
      14.7       -4.05           0
      14.7        -3.9           0
      14.7       -3.75           0
      14.7        -3.6           0
      14.7       -3.45           0
      14.7        -3.3           0
      14.7       -3.15           0
      14.7          -3           0
      14.7       -2.85           0
      14.7        -2.7           0
      14.7       -2.55           0
      14.7        -2.4           0
      14.7       -2.25           0
      14.7        -2.1           0
      14.7       -1.95           0
      14.7        -1.8           0
      14.7       -1.65           0
      14.7        -1.5           0
      14.7       -1.35           0
      14.7        -1.2           0
      14.7       -1.05           0
      14.7        -0.9           0
      14.7       -0.75           0
      14.7        -0.6           0
      14.7       -0.45           0
      14.7        -0.3           0
      14.7       -0.15           0
      14.7  -1.78814e-07           0
      14.7        0.15           0
      14.7         0.3           0
      14.7        0.45           0
      14.7         0.6           0
      14.7        0.75           0
      14.7         0.9           0
      14.7        1.05           0
      14.7         1.2           0
      14.7        1.35           0
      14.7         1.5           0
      14.7        1.65           0
      14.7         1.8           0
      14.7        1.95           0
      14.7         2.1           0
      14.7        2.25           0
      14.7         2.4           0
      14.7        2.55           0
      14.7         2.7           0
      14.7        2.85           0
      14.7           3           0
      14.7        3.15           0
      14.7         3.3           0
      14.7        3.45           0
      14.7         3.6           0
      14.7        3.75           0
      14.7         3.9           0
      14.7        4.05           0
      14.7         4.2           0
      14.7        4.35           0
      14.7         4.5           0
      14.7        4.65           0
      14.7         4.8           0
      14.7        4.95           0
      14.7         5.1           0
      14.7        5.25           0
      14.7         5.4           0
      14.7        5.55           0
      14.7         5.7           0
      14.7        5.85           0
      14.7           6           0
      14.7        6.15           0
      14.7         6.3           0
      14.7        6.45           0
      14.7         6.6           0
      14.7        6.75           0
      14.7         6.9           0
      14.7        7.05           0
      14.7         7.2           0
      14.7        7.35           0

     14.85        -7.5           0
     14.85       -7.35           0
     14.85        -7.2           0
     14.85       -7.05           0
     14.85        -6.9           0
     14.85       -6.75           0
     14.85        -6.6           0
     14.85       -6.45           0
     14.85        -6.3           0
     14.85       -6.15           0
     14.85          -6           0
     14.85       -5.85           0
     14.85        -5.7           0
     14.85       -5.55           0
     14.85        -5.4           0
     14.85       -5.25           0
     14.85        -5.1           0
     14.85       -4.95           0
     14.85        -4.8           0
     14.85       -4.65           0
     14.85        -4.5           0
     14.85       -4.35           0
     14.85        -4.2           0
     14.85       -4.05           0
     14.85        -3.9           0
     14.85       -3.75           0
     14.85        -3.6           0
     14.85       -3.45           0
     14.85        -3.3           0
     14.85       -3.15           0
     14.85          -3           0
     14.85       -2.85           0
     14.85        -2.7           0
     14.85       -2.55           0
     14.85        -2.4           0
     14.85       -2.25           0
     14.85        -2.1           0
     14.85       -1.95           0
     14.85        -1.8           0
     14.85       -1.65           0
     14.85        -1.5           0
     14.85       -1.35           0
     14.85        -1.2           0
     14.85       -1.05           0
     14.85        -0.9           0
     14.85       -0.75           0
     14.85        -0.6           0
     14.85       -0.45           0
     14.85        -0.3           0
     14.85       -0.15           0
     14.85  -1.78814e-07           0
     14.85        0.15           0
     14.85         0.3           0
     14.85        0.45           0
     14.85         0.6           0
     14.85        0.75           0
     14.85         0.9           0
     14.85        1.05           0
     14.85         1.2           0
     14.85        1.35           0
     14.85         1.5           0
     14.85        1.65           0
     14.85         1.8           0
     14.85        1.95           0
     14.85         2.1           0
     14.85        2.25           0
     14.85         2.4           0
     14.85        2.55           0
     14.85         2.7           0
     14.85        2.85           0
     14.85           3           0
     14.85        3.15           0
     14.85         3.3           0
     14.85        3.45           0
     14.85         3.6           0
     14.85        3.75           0
     14.85         3.9           0
     14.85        4.05           0
     14.85         4.2           0
     14.85        4.35           0
     14.85         4.5           0
     14.85        4.65           0
     14.85         4.8           0
     14.85        4.95           0
     14.85         5.1           0
     14.85        5.25           0
     14.85         5.4           0
     14.85        5.55           0
     14.85         5.7           0
     14.85        5.85           0
     14.85           6           0
     14.85        6.15           0
     14.85         6.3           0
     14.85        6.45           0
     14.85         6.6           0
     14.85        6.75           0
     14.85         6.9           0
     14.85        7.05           0
     14.85         7.2           0
     14.85        7.35           0
