# Supplementary material for: Free energies of membrane stalk formation from a lipidomics perspective
Source: Nat Commun. 2021 Nov 15;12:6594. doi: 10.1038/s41467-021-26924-2 (PMC8593120; doi:10.1038/s41467-021-26924-2)
Supplement: Supplementary file 4 — Source Data [file 41467_2021_26924_MOESM4_ESM.zip › SI_data/Fig6/source_data_for_lipid_enrichment/POPC_CHOL_60_40_Lx7.5/dens_POPC.xvg]

         0        -7.5           0
         0       -7.35           0
         0        -7.2           0
         0       -7.05           0
         0        -6.9           0
         0       -6.75           0
         0        -6.6           0
         0       -6.45           0
         0        -6.3           0
         0       -6.15           0
         0          -6           0
         0       -5.85           0
         0        -5.7           0
         0       -5.55           0
         0        -5.4           0
         0       -5.25           0
         0        -5.1     2.81867
         0       -4.95     5.63733
         0        -4.8     14.0933
         0       -4.65     52.1453
         0        -4.5     156.436
         0       -4.35     339.649
         0        -4.2     593.329
         0       -4.05     842.781
         0        -3.9      909.02
         0       -3.75     1000.63
         0        -3.6     976.668
         0       -3.45     1025.99
         0        -3.3     975.258
         0       -3.15     937.206
         0          -3     876.605
         0       -2.85      928.75
         0        -2.7      971.03
         0       -2.55     847.009
         0        -2.4     820.232
         0       -2.25     816.004
         0        -2.1     746.946
         0       -1.95     594.738
         0        -1.8     419.981
         0       -1.65     396.023
         0        -1.5     466.489
         0       -1.35     503.132
         0        -1.2     608.832
         0       -1.05     625.744
         0        -0.9     596.148
         0       -0.75     551.049
         0        -0.6     593.329
         0       -0.45     656.749
         0        -0.3     682.117
         0       -0.15     745.537
         0  -1.78814e-07     710.304
         0        0.15     703.257
         0         0.3      801.91
         0        0.45     777.952
         0         0.6      697.62
         0        0.75     635.609
         0         0.9     644.065
         0        1.05     597.557
         0         1.2     489.039
         0        1.35     432.665
         0         1.5     345.287
         0        1.65     388.976
         0         1.8     525.681
         0        1.95     731.444
         0         2.1     753.993
         0        2.25     796.273
         0         2.4     879.424
         0        2.55     854.056
         0         2.7     890.698
         0        2.85     849.828
         0           3     847.009
         0        3.15     945.662
         0         3.3     968.212
         0        3.45     917.476
         0         3.6     948.481
         0        3.75     825.869
         0         3.9     806.138
         0        4.05     539.774
         0         4.2     329.784
         0        4.35     180.395
         0         4.5     62.0106
         0        4.65      29.596
         0         4.8     7.04666
         0        4.95     2.81867
         0         5.1           0
         0        5.25           0
         0         5.4           0
         0        5.55           0
         0         5.7           0
         0        5.85           0
         0           6           0
         0        6.15           0
         0         6.3           0
         0        6.45           0
         0         6.6           0
         0        6.75           0
         0         6.9           0
         0        7.05           0
         0         7.2           0
         0        7.35           0

      0.15        -7.5           0
      0.15       -7.35           0
      0.15        -7.2           0
      0.15       -7.05           0
      0.15        -6.9           0
      0.15       -6.75           0
      0.15        -6.6           0
      0.15       -6.45           0
      0.15        -6.3           0
      0.15       -6.15           0
      0.15          -6           0
      0.15       -5.85           0
      0.15        -5.7           0
      0.15       -5.55           0
      0.15        -5.4           0
      0.15       -5.25           0
      0.15        -5.1     3.28844
      0.15       -4.95       8.456
      0.15        -4.8     28.1867
      0.15       -4.65     61.0711
      0.15        -4.5     163.952
      0.15       -4.35     346.696
      0.15        -4.2     658.158
      0.15       -4.05     821.171
      0.15        -3.9     916.536
      0.15       -3.75     963.044
      0.15        -3.6     945.193
      0.15       -3.45     967.272
      0.15        -3.3     883.652
      0.15       -3.15     889.759
      0.15          -3     851.237
      0.15       -2.85     873.786
      0.15        -2.7     850.297
      0.15       -2.55      907.61
      0.15        -2.4     871.437
      0.15       -2.25     816.943
      0.15        -2.1     695.741
      0.15       -1.95     553.398
      0.15        -1.8     469.778
      0.15       -1.65     461.791
      0.15        -1.5     536.956
      0.15       -1.35     544.472
      0.15        -1.2     596.148
      0.15       -1.05     637.018
      0.15        -0.9     606.483
      0.15       -0.75     639.837
      0.15        -0.6     670.842
      0.15       -0.45     686.345
      0.15        -0.3     726.746
      0.15       -0.15     770.905
      0.15  -1.78814e-07     768.556
      0.15        0.15      782.65
      0.15         0.3     730.974
      0.15        0.45     777.012
      0.15         0.6      718.29
      0.15        0.75     701.848
      0.15         0.9     682.587
      0.15        1.05     671.312
      0.15         1.2     553.398
      0.15        1.35     461.322
      0.15         1.5     419.511
      0.15        1.65     447.228
      0.15         1.8     553.868
      0.15        1.95      696.21
      0.15         2.1     783.589
      0.15        2.25     833.386
      0.15         2.4      803.79
      0.15        2.55     820.232
      0.15         2.7     809.427
      0.15        2.85     883.652
      0.15           3     855.465
      0.15        3.15     911.369
      0.15         3.3     940.965
      0.15        3.45     938.146
      0.15         3.6     909.959
      0.15        3.75     890.698
      0.15         3.9     795.334
      0.15        4.05     618.697
      0.15         4.2     332.133
      0.15        4.35     183.213
      0.15         4.5     69.0573
      0.15        4.65     28.1867
      0.15         4.8       8.456
      0.15        4.95     2.81867
      0.15         5.1    0.469778
      0.15        5.25           0
      0.15         5.4           0
      0.15        5.55           0
      0.15         5.7           0
      0.15        5.85           0
      0.15           6           0
      0.15        6.15           0
      0.15         6.3           0
      0.15        6.45           0
      0.15         6.6           0
      0.15        6.75           0
      0.15         6.9           0
      0.15        7.05           0
      0.15         7.2           0
      0.15        7.35           0

       0.3        -7.5           0
       0.3       -7.35           0
       0.3        -7.2           0
       0.3       -7.05           0
       0.3        -6.9           0
       0.3       -6.75           0
       0.3        -6.6           0
       0.3       -6.45           0
       0.3        -6.3           0
       0.3       -6.15           0
       0.3          -6           0
       0.3       -5.85           0
       0.3        -5.7           0
       0.3       -5.55           0
       0.3        -5.4           0
       0.3       -5.25    0.563733
       0.3        -5.1     3.94613
       0.3       -4.95     8.17413
       0.3        -4.8     29.0323
       0.3       -4.65     82.5869
       0.3        -4.5     198.716
       0.3       -4.35     420.545
       0.3        -4.2     648.575
       0.3       -4.05     828.406
       0.3        -3.9       845.6
       0.3       -3.75     867.303
       0.3        -3.6     912.402
       0.3       -3.45     876.887
       0.3        -3.3     851.519
       0.3       -3.15     806.984
       0.3          -3     783.025
       0.3       -2.85      798.81
       0.3        -2.7     817.695
       0.3       -2.55     830.661
       0.3        -2.4     837.989
       0.3       -2.25     769.496
       0.3        -2.1     642.656
       0.3       -1.95     589.665
       0.3        -1.8     511.306
       0.3       -1.65     516.661
       0.3        -1.5     558.378
       0.3       -1.35     622.925
       0.3        -1.2     657.595
       0.3       -1.05     673.943
       0.3        -0.9     663.796
       0.3       -0.75     673.661
       0.3        -0.6     686.345
       0.3       -0.45     685.781
       0.3        -0.3     745.537
       0.3       -0.15     796.273
       0.3  -1.78814e-07     797.964
       0.3        0.15     799.655
       0.3         0.3     773.442
       0.3        0.45     774.851
       0.3         0.6     759.067
       0.3        0.75     763.295
       0.3         0.9     753.711
       0.3        1.05     704.385
       0.3         1.2      646.32
       0.3        1.35      545.13
       0.3         1.5     473.254
       0.3        1.65     491.857
       0.3         1.8     578.672
       0.3        1.95     684.372
       0.3         2.1     786.408
       0.3        2.25     819.386
       0.3         2.4     814.031
       0.3        2.55     842.217
       0.3         2.7     807.266
       0.3        2.85     779.361
       0.3           3     867.585
       0.3        3.15     859.411
       0.3         3.3     909.865
       0.3        3.45     947.072
       0.3         3.6     879.424
       0.3        3.75      871.25
       0.3         3.9     827.842
       0.3        4.05     650.548
       0.3         4.2     353.461
       0.3        4.35     179.267
       0.3         4.5     75.2584
       0.3        4.65     34.1059
       0.3         4.8     13.5296
       0.3        4.95     2.81867
       0.3         5.1      0.8456
       0.3        5.25           0
       0.3         5.4           0
       0.3        5.55           0
       0.3         5.7           0
       0.3        5.85           0
       0.3           6           0
       0.3        6.15           0
       0.3         6.3           0
       0.3        6.45           0
       0.3         6.6           0
       0.3        6.75           0
       0.3         6.9           0
       0.3        7.05           0
       0.3         7.2           0
       0.3        7.35           0

      0.45        -7.5           0
      0.45       -7.35           0
      0.45        -7.2           0
      0.45       -7.05           0
      0.45        -6.9           0
      0.45       -6.75           0
      0.45        -6.6           0
      0.45       -6.45           0
      0.45        -6.3           0
      0.45       -6.15           0
      0.45          -6           0
      0.45       -5.85           0
      0.45        -5.7           0
      0.45       -5.55           0
      0.45        -5.4           0
      0.45       -5.25       1.812
      0.45        -5.1     2.21467
      0.45       -4.95      12.684
      0.45        -4.8     42.0787
      0.45       -4.65     103.284
      0.45        -4.5     223.279
      0.45       -4.35       437.9
      0.45        -4.2     700.036
      0.45       -4.05     836.137
      0.45        -3.9     831.506
      0.45       -3.75     881.638
      0.45        -3.6     882.846
      0.45       -3.45     817.614
      0.45        -3.3     807.346
      0.45       -3.15     793.253
      0.45          -3     776.542
      0.45       -2.85     779.764
      0.45        -2.7     777.348
      0.45       -2.55     758.221
      0.45        -2.4      744.53
      0.45       -2.25     719.767
      0.45        -2.1     660.373
      0.45       -1.95     568.767
      0.45        -1.8     552.257
      0.45       -1.65     591.719
      0.45        -1.5     620.509
      0.45       -1.35     692.184
      0.45        -1.2     735.068
      0.45       -1.05     722.384
      0.45        -0.9     690.775
      0.45       -0.75     695.204
      0.45        -0.6     667.823
      0.45       -0.45      730.84
      0.45        -0.3     776.744
      0.45       -0.15     828.486
      0.45  -1.78814e-07     819.829
      0.45        0.15     804.326
      0.45         0.3     781.777
      0.45        0.45     789.428
      0.45         0.6     799.494
      0.45        0.75     782.381
      0.45         0.9     782.582
      0.45        1.05     777.146
      0.45         1.2     681.715
      0.45        1.35     588.095
      0.45         1.5     567.156
      0.45        1.65     552.861
      0.45         1.8     585.276
      0.45        1.95     683.728
      0.45         2.1     768.489
      0.45        2.25      791.24
      0.45         2.4     813.588
      0.45        2.55     823.654
      0.45         2.7     801.508
      0.45        2.85     786.408
      0.45           3     822.446
      0.45        3.15     854.458
      0.45         3.3     894.725
      0.45        3.45     903.382
      0.45         3.6     886.068
      0.45        3.75      859.29
      0.45         3.9     836.338
      0.45        4.05     663.192
      0.45         4.2     411.123
      0.45        4.35      208.38
      0.45         4.5     108.921
      0.45        4.65     36.6427
      0.45         4.8     12.4827
      0.45        4.95     3.42267
      0.45         5.1    0.805333
      0.45        5.25           0
      0.45         5.4           0
      0.45        5.55           0
      0.45         5.7           0
      0.45        5.85           0
      0.45           6           0
      0.45        6.15           0
      0.45         6.3           0
      0.45        6.45           0
      0.45         6.6           0
      0.45        6.75           0
      0.45         6.9           0
      0.45        7.05           0
      0.45         7.2           0
      0.45        7.35           0

       0.6        -7.5           0
       0.6       -7.35           0
       0.6        -7.2           0
       0.6       -7.05           0
       0.6        -6.9           0
       0.6       -6.75           0
       0.6        -6.6           0
       0.6       -6.45           0
       0.6        -6.3           0
       0.6       -6.15           0
       0.6          -6           0
       0.6       -5.85           0
       0.6        -5.7           0
       0.6       -5.55    0.156593
       0.6        -5.4    0.313185
       0.6       -5.25     1.72252
       0.6        -5.1      6.4203
       0.6       -4.95      24.585
       0.6        -4.8     57.1563
       0.6       -4.65     134.513
       0.6        -4.5     272.471
       0.6       -4.35     487.316
       0.6        -4.2     730.504
       0.6       -4.05     826.339
       0.6        -3.9     852.177
       0.6       -3.75     902.913
       0.6        -3.6     883.965
       0.6       -3.45     824.773
       0.6        -3.3      860.32
       0.6       -3.15      760.57
       0.6          -3      738.96
       0.6       -2.85      795.49
       0.6        -2.7     771.218
       0.6       -2.55     801.911
       0.6        -2.4      767.93
       0.6       -2.25     728.312
       0.6        -2.1      670.06
       0.6       -1.95     616.818
       0.6        -1.8     642.969
       0.6       -1.65     647.667
       0.6        -1.5     671.782
       0.6       -1.35     740.213
       0.6        -1.2      725.18
       0.6       -1.05     694.958
       0.6        -0.9     715.315
       0.6       -0.75     711.557
       0.6        -0.6     710.774
       0.6       -0.45     748.043
       0.6        -0.3     814.908
       0.6       -0.15     841.059
       0.6  -1.78814e-07      823.52
       0.6        0.15     795.334
       0.6         0.3     784.842
       0.6        0.45     823.207
       0.6         0.6     800.031
       0.6        0.75       788.6
       0.6         0.9     815.691
       0.6        1.05      795.96
       0.6         1.2     766.051
       0.6        1.35     722.048
       0.6         1.5     666.615
       0.6        1.65     632.477
       0.6         1.8     628.093
       0.6        1.95     673.818
       0.6         2.1     734.576
       0.6        2.25     784.216
       0.6         2.4     806.295
       0.6        2.55     820.545
       0.6         2.7     782.963
       0.6        2.85     797.996
       0.6           3     825.086
       0.6        3.15     834.638
       0.6         3.3     884.278
       0.6        3.45     945.663
       0.6         3.6     940.495
       0.6        3.75     871.751
       0.6         3.9     830.254
       0.6        4.05     703.884
       0.6         4.2     468.212
       0.6        4.35      254.62
       0.6         4.5     123.552
       0.6        4.65     49.7964
       0.6         4.8     18.4779
       0.6        4.95     3.44504
       0.6         5.1     1.87911
       0.6        5.25    0.156593
       0.6         5.4           0
       0.6        5.55           0
       0.6         5.7           0
       0.6        5.85           0
       0.6           6           0
       0.6        6.15           0
       0.6         6.3           0
       0.6        6.45           0
       0.6         6.6           0
       0.6        6.75           0
       0.6         6.9           0
       0.6        7.05           0
       0.6         7.2           0
       0.6        7.35           0

      0.75        -7.5           0
      0.75       -7.35           0
      0.75        -7.2           0
      0.75       -7.05           0
      0.75        -6.9           0
      0.75       -6.75           0
      0.75        -6.6           0
      0.75       -6.45           0
      0.75        -6.3           0
      0.75       -6.15           0
      0.75          -6           0
      0.75       -5.85           0
      0.75        -5.7           0
      0.75       -5.55           0
      0.75        -5.4    0.384364
      0.75       -5.25      1.7937
      0.75        -5.1     7.30291
      0.75       -4.95     25.4961
      0.75        -4.8     69.3136
      0.75       -4.65     164.251
      0.75        -4.5     317.741
      0.75       -4.35      551.69
      0.75        -4.2     751.431
      0.75       -4.05     820.744
      0.75        -3.9     877.887
      0.75       -3.75     898.002
      0.75        -3.6     878.783
      0.75       -3.45     832.404
      0.75        -3.3     824.588
      0.75       -3.15     780.386
      0.75          -3     758.734
      0.75       -2.85     775.261
      0.75        -2.7     770.649
      0.75       -2.55     782.821
      0.75        -2.4     777.952
      0.75       -2.25     731.956
      0.75        -2.1     678.658
      0.75       -1.95     665.718
      0.75        -1.8     711.457
      0.75       -1.65      709.92
      0.75        -1.5     760.015
      0.75       -1.35     788.586
      0.75        -1.2     756.684
      0.75       -1.05     759.631
      0.75        -0.9     729.778
      0.75       -0.75     726.575
      0.75        -0.6     722.219
      0.75       -0.45     746.819
      0.75        -0.3     806.779
      0.75       -0.15     825.741
      0.75  -1.78814e-07     826.382
      0.75        0.15     807.804
      0.75         0.3     808.701
      0.75        0.45      828.56
      0.75         0.6      834.71
      0.75        0.75     793.198
      0.75         0.9     826.382
      0.75        1.05      822.41
      0.75         1.2     760.784
      0.75        1.35     765.396
      0.75         1.5     733.622
      0.75        1.65      666.23
      0.75         1.8     650.471
      0.75        1.95     658.159
      0.75         2.1     739.259
      0.75        2.25     785.383
      0.75         2.4     812.032
      0.75        2.55     822.794
      0.75         2.7     820.616
      0.75        2.85     794.223
      0.75           3     824.204
      0.75        3.15     849.956
      0.75         3.3     865.074
      0.75        3.45     881.858
      0.75         3.6     919.142
      0.75        3.75      856.49
      0.75         3.9     828.816
      0.75        4.05       735.8
      0.75         4.2     515.432
      0.75        4.35     286.735
      0.75         4.5     131.965
      0.75        4.65     58.6795
      0.75         4.8      22.165
      0.75        4.95     6.40606
      0.75         5.1     1.53745
      0.75        5.25    0.256242
      0.75         5.4           0
      0.75        5.55           0
      0.75         5.7           0
      0.75        5.85           0
      0.75           6           0
      0.75        6.15           0
      0.75         6.3           0
      0.75        6.45           0
      0.75         6.6           0
      0.75        6.75           0
      0.75         6.9           0
      0.75        7.05           0
      0.75         7.2           0
      0.75        7.35           0

       0.9        -7.5           0
       0.9       -7.35           0
       0.9        -7.2           0
       0.9       -7.05           0
       0.9        -6.9           0
       0.9       -6.75           0
       0.9        -6.6           0
       0.9       -6.45           0
       0.9        -6.3           0
       0.9       -6.15           0
       0.9          -6           0
       0.9       -5.85           0
       0.9        -5.7           0
       0.9       -5.55     0.10841
       0.9        -5.4    0.975692
       0.9       -5.25     2.38502
       0.9        -5.1     11.0578
       0.9       -4.95     37.6183
       0.9        -4.8     87.2702
       0.9       -4.65      185.49
       0.9        -4.5     374.232
       0.9       -4.35     581.404
       0.9        -4.2     751.825
       0.9       -4.05     792.912
       0.9        -3.9     860.018
       0.9       -3.75     903.165
       0.9        -3.6     854.706
       0.9       -3.45     824.243
       0.9        -3.3      818.28
       0.9       -3.15     803.861
       0.9          -3     785.974
       0.9       -2.85     802.235
       0.9        -2.7     793.888
       0.9       -2.55     805.488
       0.9        -2.4     764.075
       0.9       -2.25     721.361
       0.9        -2.1     686.887
       0.9       -1.95      684.61
       0.9        -1.8     730.034
       0.9       -1.65     759.955
       0.9        -1.5     780.011
       0.9       -1.35     771.989
       0.9        -1.2     755.294
       0.9       -1.05     766.026
       0.9        -0.9     751.825
       0.9       -0.75     744.236
       0.9        -0.6     740.767
       0.9       -0.45     767.436
       0.9        -0.3       835.3
       0.9       -0.15     814.269
       0.9  -1.78814e-07     812.751
       0.9        0.15     806.572
       0.9         0.3     818.605
       0.9        0.45     825.327
       0.9         0.6     852.321
       0.9        0.75     860.452
       0.9         0.9     823.375
       0.9        1.05     824.459
       0.9         1.2     811.342
       0.9        1.35     802.886
       0.9         1.5     770.796
       0.9        1.65     712.146
       0.9         1.8     694.367
       0.9        1.95     677.564
       0.9         2.1     713.447
       0.9        2.25       799.2
       0.9         2.4     808.848
       0.9        2.55     821.207
       0.9         2.7     817.196
       0.9        2.85     810.691
       0.9           3     813.185
       0.9        3.15     838.336
       0.9         3.3     864.137
       0.9        3.45     889.397
       0.9         3.6     895.251
       0.9        3.75     840.829
       0.9         3.9     785.865
       0.9        4.05     733.178
       0.9         4.2     568.069
       0.9        4.35      336.83
       0.9         4.5     168.795
       0.9        4.65     77.7301
       0.9         4.8     28.8371
       0.9        4.95     9.86533
       0.9         5.1     3.46913
       0.9        5.25    0.325231
       0.9         5.4     0.10841
       0.9        5.55           0
       0.9         5.7           0
       0.9        5.85           0
       0.9           6           0
       0.9        6.15           0
       0.9         6.3           0
       0.9        6.45           0
       0.9         6.6           0
       0.9        6.75           0
       0.9         6.9           0
       0.9        7.05           0
       0.9         7.2           0
       0.9        7.35           0

      1.05        -7.5           0
      1.05       -7.35           0
      1.05        -7.2           0
      1.05       -7.05           0
      1.05        -6.9           0
      1.05       -6.75           0
      1.05        -6.6           0
      1.05       -6.45           0
      1.05        -6.3           0
      1.05       -6.15           0
      1.05          -6           0
      1.05       -5.85           0
      1.05        -5.7           0
      1.05       -5.55           0
      1.05        -5.4    0.563733
      1.05       -5.25     4.41591
      1.05        -5.1     17.3818
      1.05       -4.95     48.1992
      1.05        -4.8     107.203
      1.05       -4.65     238.083
      1.05        -4.5     431.068
      1.05       -4.35     638.898
      1.05        -4.2     752.584
      1.05       -4.05     795.052
      1.05        -3.9     845.412
      1.05       -3.75     863.921
      1.05        -3.6     863.076
      1.05       -3.45     847.385
      1.05        -3.3     815.065
      1.05       -3.15     795.804
      1.05          -3     821.923
      1.05       -2.85     825.024
      1.05        -2.7     817.226
      1.05       -2.55     812.152
      1.05        -2.4     759.537
      1.05       -2.25     730.505
      1.05        -2.1      714.72
      1.05       -1.95     731.068
      1.05        -1.8     762.074
      1.05       -1.65     781.241
      1.05        -1.5     770.811
      1.05       -1.35     779.174
      1.05        -1.2     775.697
      1.05       -1.05     772.972
      1.05        -0.9     762.543
      1.05       -0.75     758.503
      1.05        -0.6     787.817
      1.05       -0.45     808.863
      1.05        -0.3     828.782
      1.05       -0.15     811.494
      1.05  -1.78814e-07     799.186
      1.05        0.15      816.85
      1.05         0.3     813.279
      1.05        0.45     834.419
      1.05         0.6     859.036
      1.05        0.75       845.6
      1.05         0.9     818.259
      1.05        1.05     838.553
      1.05         1.2     846.352
      1.05        1.35     811.306
      1.05         1.5     798.059
      1.05        1.65     753.242
      1.05         1.8     713.029
      1.05        1.95     690.479
      1.05         2.1     713.405
      1.05        2.25     784.059
      1.05         2.4     830.567
      1.05        2.55     838.366
      1.05         2.7     822.393
      1.05        2.85     821.078
      1.05           3     821.547
      1.05        3.15     837.614
      1.05         3.3     857.157
      1.05        3.45     871.908
      1.05         3.6     888.256
      1.05        3.75     836.862
      1.05         3.9     782.462
      1.05        4.05     742.249
      1.05         4.2     589.007
      1.05        4.35     389.164
      1.05         4.5     214.031
      1.05        4.65     103.539
      1.05         4.8     41.3405
      1.05        4.95     15.4087
      1.05         5.1     4.32196
      1.05        5.25    0.751645
      1.05         5.4    0.187911
      1.05        5.55           0
      1.05         5.7           0
      1.05        5.85           0
      1.05           6           0
      1.05        6.15           0
      1.05         6.3           0
      1.05        6.45           0
      1.05         6.6           0
      1.05        6.75           0
      1.05         6.9           0
      1.05        7.05           0
      1.05         7.2           0
      1.05        7.35           0

       1.2        -7.5           0
       1.2       -7.35           0
       1.2        -7.2           0
       1.2       -7.05           0
       1.2        -6.9           0
       1.2       -6.75           0
       1.2        -6.6           0
       1.2       -6.45           0
       1.2        -6.3           0
       1.2       -6.15           0
       1.2          -6           0
       1.2       -5.85           0
       1.2        -5.7           0
       1.2       -5.55    0.248706
       1.2        -5.4    0.663215
       1.2       -5.25     6.96376
       1.2        -5.1     21.7203
       1.2       -4.95     66.4874
       1.2        -4.8     141.514
       1.2       -4.65     277.804
       1.2        -4.5     484.562
       1.2       -4.35     665.785
       1.2        -4.2     749.019
       1.2       -4.05     783.921
       1.2        -3.9     831.506
       1.2       -3.75     867.071
       1.2        -3.6     840.211
       1.2       -3.45     826.366
       1.2        -3.3     797.682
       1.2       -3.15     796.024
       1.2          -3     787.403
       1.2       -2.85      816.75
       1.2        -2.7     811.776
       1.2       -2.55     811.527
       1.2        -2.4      759.63
       1.2       -2.25     739.817
       1.2        -2.1     726.801
       1.2       -1.95     754.159
       1.2        -1.8      789.89
       1.2       -1.65     800.335
       1.2        -1.5     790.138
       1.2       -1.35     819.486
       1.2        -1.2     801.993
       1.2       -1.05     790.719
       1.2        -0.9     784.833
       1.2       -0.75     787.568
       1.2        -0.6     771.485
       1.2       -0.45     795.527
       1.2        -0.3     826.449
       1.2       -0.15     817.164
       1.2  -1.78814e-07     814.014
       1.2        0.15      848.17
       1.2         0.3     836.729
       1.2        0.45     863.838
       1.2         0.6     876.439
       1.2        0.75     869.061
       1.2         0.9     829.931
       1.2        1.05     825.869
       1.2         1.2      834.74
       1.2        1.35     813.931
       1.2         1.5     798.926
       1.2        1.65     768.667
       1.2         1.8     717.765
       1.2        1.95     692.646
       1.2         2.1     705.247
       1.2        2.25     769.247
       1.2         2.4     804.315
       1.2        2.55     834.325
       1.2         2.7     826.947
       1.2        2.85     833.745
       1.2           3     817.745
       1.2        3.15     809.952
       1.2         3.3     857.206
       1.2        3.45     855.962
       1.2         3.6      890.45
       1.2        3.75     853.641
       1.2         3.9     789.309
       1.2        4.05     738.242
       1.2         4.2     645.806
       1.2        4.35     453.142
       1.2         4.5     266.696
       1.2        4.65     122.032
       1.2         4.8     55.4614
       1.2        4.95     20.8084
       1.2         5.1     6.54925
       1.2        5.25     1.07773
       1.2         5.4    0.248706
       1.2        5.55           0
       1.2         5.7           0
       1.2        5.85           0
       1.2           6           0
       1.2        6.15           0
       1.2         6.3           0
       1.2        6.45           0
       1.2         6.6           0
       1.2        6.75           0
       1.2         6.9           0
       1.2        7.05           0
       1.2         7.2           0
       1.2        7.35           0

      1.35        -7.5           0
      1.35       -7.35           0
      1.35        -7.2           0
      1.35       -7.05           0
      1.35        -6.9           0
      1.35       -6.75           0
      1.35        -6.6           0
      1.35       -6.45           0
      1.35        -6.3           0
      1.35       -6.15           0
      1.35          -6           0
      1.35       -5.85           0
      1.35        -5.7           0
      1.35       -5.55    0.370877
      1.35        -5.4     2.67032
      1.35       -5.25     11.4972
      1.35        -5.1     31.5987
      1.35       -4.95     78.5518
      1.35        -4.8     175.277
      1.35       -4.65     331.787
      1.35        -4.5     530.577
      1.35       -4.35     688.126
      1.35        -4.2     757.702
      1.35       -4.05     784.554
      1.35        -3.9     831.729
      1.35       -3.75     844.932
      1.35        -3.6     814.001
      1.35       -3.45     794.641
      1.35        -3.3     794.196
      1.35       -3.15     788.782
      1.35          -3     812.963
      1.35       -2.85     810.515
      1.35        -2.7      801.54
      1.35       -2.55     789.672
      1.35        -2.4     746.947
      1.35       -2.25     738.639
      1.35        -2.1     755.328
      1.35       -1.95     781.809
      1.35        -1.8     812.295
      1.35       -1.65     803.765
      1.35        -1.5     805.916
      1.35       -1.35     805.916
      1.35        -1.2     794.271
      1.35       -1.05      805.99
      1.35        -0.9     818.897
      1.35       -0.75      821.79
      1.35        -0.6     812.221
      1.35       -0.45     846.638
      1.35        -0.3     853.982
      1.35       -0.15     846.119
      1.35  -1.78814e-07     841.891
      1.35        0.15     826.463
      1.35         0.3     859.174
      1.35        0.45     871.413
      1.35         0.6       859.1
      1.35        0.75     864.663
      1.35         0.9     840.259
      1.35        1.05     816.968
      1.35         1.2     820.232
      1.35        1.35     802.133
      1.35         1.5     805.249
      1.35        1.65     764.897
      1.35         1.8     738.046
      1.35        1.95     719.353
      1.35         2.1      705.26
      1.35        2.25     740.938
      1.35         2.4     775.949
      1.35        2.55      827.65
      1.35         2.7     823.867
      1.35        2.85     829.504
      1.35           3     810.367
      1.35        3.15     827.279
      1.35         3.3     846.045
      1.35        3.45     857.765
      1.35         3.6     869.039
      1.35        3.75     860.583
      1.35         3.9     783.886
      1.35        4.05     749.691
      1.35         4.2     673.142
      1.35        4.35     511.811
      1.35         4.5     324.295
      1.35        4.65     164.669
      1.35         4.8     74.9914
      1.35        4.95     28.0383
      1.35         5.1     9.79116
      1.35        5.25     1.78021
      1.35         5.4    0.296702
      1.35        5.55           0
      1.35         5.7           0
      1.35        5.85           0
      1.35           6           0
      1.35        6.15           0
      1.35         6.3           0
      1.35        6.45           0
      1.35         6.6           0
      1.35        6.75           0
      1.35         6.9           0
      1.35        7.05           0
      1.35         7.2           0
      1.35        7.35           0

       1.5        -7.5           0
       1.5       -7.35           0
       1.5        -7.2           0
       1.5       -7.05           0
       1.5        -6.9           0
       1.5       -6.75           0
       1.5        -6.6           0
       1.5       -6.45           0
       1.5        -6.3           0
       1.5       -6.15           0
       1.5          -6           0
       1.5       -5.85           0
       1.5        -5.7    0.201333
       1.5       -5.55    0.671111
       1.5        -5.4     2.68444
       1.5       -5.25     14.5631
       1.5        -5.1     39.3271
       1.5       -4.95     104.224
       1.5        -4.8     212.004
       1.5       -4.65     404.076
       1.5        -4.5     579.706
       1.5       -4.35     706.412
       1.5        -4.2     753.121
       1.5       -4.05     804.327
       1.5        -3.9     872.646
       1.5       -3.75     862.512
       1.5        -3.6     845.734
       1.5       -3.45     819.427
       1.5        -3.3     795.065
       1.5       -3.15     799.897
       1.5          -3     825.735
       1.5       -2.85     803.521
       1.5        -2.7     813.789
       1.5       -2.55     778.892
       1.5        -2.4      745.47
       1.5       -2.25     729.296
       1.5        -2.1      757.08
       1.5       -1.95     794.931
       1.5        -1.8     804.528
       1.5       -1.65     809.427
       1.5        -1.5     812.917
       1.5       -1.35     814.595
       1.5        -1.2     828.822
       1.5       -1.05      822.38
       1.5        -0.9     835.399
       1.5       -0.75     844.795
       1.5        -0.6     840.164
       1.5       -0.45     852.513
       1.5        -0.3     857.546
       1.5       -0.15     855.868
       1.5  -1.78814e-07     836.943
       1.5        0.15     810.568
       1.5         0.3     843.318
       1.5        0.45     879.089
       1.5         0.6     870.498
       1.5        0.75     872.847
       1.5         0.9     835.265
       1.5        1.05     794.663
       1.5         1.2     806.407
       1.5        1.35     794.461
       1.5         1.5     788.421
       1.5        1.65     775.066
       1.5         1.8     770.905
       1.5        1.95     738.222
       1.5         2.1     711.244
       1.5        2.25     741.846
       1.5         2.4     796.139
       1.5        2.55     824.527
       1.5         2.7       855.6
       1.5        2.85     850.499
       1.5           3     836.137
       1.5        3.15      833.52
       1.5         3.3     864.391
       1.5        3.45     862.244
       1.5         3.6     876.001
       1.5        3.75     881.102
       1.5         3.9     813.588
       1.5        4.05      751.98
       1.5         4.2     706.412
       1.5        4.35     579.102
       1.5         4.5     384.211
       1.5        4.65     191.468
       1.5         4.8     88.9893
       1.5        4.95     34.6964
       1.5         5.1     10.3351
       1.5        5.25     3.28844
       1.5         5.4    0.469778
       1.5        5.55    0.201333
       1.5         5.7           0
       1.5        5.85           0
       1.5           6           0
       1.5        6.15           0
       1.5         6.3           0
       1.5        6.45           0
       1.5         6.6           0
       1.5        6.75           0
       1.5         6.9           0
       1.5        7.05           0
       1.5         7.2           0
       1.5        7.35           0

      1.65        -7.5           0
      1.65       -7.35           0
      1.65        -7.2           0
      1.65       -7.05           0
      1.65        -6.9           0
      1.65       -6.75           0
      1.65        -6.6           0
      1.65       -6.45           0
      1.65        -6.3           0
      1.65       -6.15           0
      1.65          -6           0
      1.65       -5.85           0
      1.65        -5.7    0.122551
      1.65       -5.55     0.91913
      1.65        -5.4     5.88243
      1.65       -5.25     19.2405
      1.65        -5.1     53.2483
      1.65       -4.95     122.551
      1.65        -4.8     252.822
      1.65       -4.65     433.952
      1.65        -4.5     626.479
      1.65       -4.35     716.309
      1.65        -4.2     767.841
      1.65       -4.05     826.911
      1.65        -3.9     858.284
      1.65       -3.75     858.406
      1.65        -3.6     834.203
      1.65       -3.45     827.217
      1.65        -3.3     790.881
      1.65       -3.15     802.094
      1.65          -3     805.832
      1.65       -2.85     803.688
      1.65        -2.7     794.741
      1.65       -2.55     774.459
      1.65        -2.4     734.385
      1.65       -2.25     762.633
      1.65        -2.1     785.244
      1.65       -1.95     804.729
      1.65        -1.8      822.07
      1.65       -1.65     809.141
      1.65        -1.5     805.955
      1.65       -1.35     817.965
      1.65        -1.2     827.462
      1.65       -1.05     855.588
      1.65        -0.9     869.926
      1.65       -0.75     875.257
      1.65        -0.6     862.389
      1.65       -0.45     832.671
      1.65        -0.3      854.24
      1.65       -0.15     852.524
      1.65  -1.78814e-07     838.737
      1.65        0.15     809.264
      1.65         0.3     863.125
      1.65        0.45     897.133
      1.65         0.6     906.324
      1.65        0.75     859.877
      1.65         0.9     826.972
      1.65        1.05     802.952
      1.65         1.2     796.457
      1.65        1.35     771.212
      1.65         1.5     776.604
      1.65        1.65      794.19
      1.65         1.8     771.702
      1.65        1.95     743.025
      1.65         2.1     716.677
      1.65        2.25      738.92
      1.65         2.4     775.317
      1.65        2.55     816.433
      1.65         2.7     838.982
      1.65        2.85     841.985
      1.65           3     834.815
      1.65        3.15      815.82
      1.65         3.3     832.671
      1.65        3.45     854.301
      1.65         3.6     882.917
      1.65        3.75     866.311
      1.65         3.9     822.315
      1.65        4.05     756.015
      1.65         4.2     702.583
      1.65        4.35     613.182
      1.65         4.5     423.597
      1.65        4.65     239.219
      1.65         4.8     109.867
      1.65        4.95     45.8952
      1.65         5.1     16.8507
      1.65        5.25     5.14713
      1.65         5.4     0.79658
      1.65        5.55   0.0612754
      1.65         5.7           0
      1.65        5.85           0
      1.65           6           0
      1.65        6.15           0
      1.65         6.3           0
      1.65        6.45           0
      1.65         6.6           0
      1.65        6.75           0
      1.65         6.9           0
      1.65        7.05           0
      1.65         7.2           0
      1.65        7.35           0

       1.8        -7.5           0
       1.8       -7.35           0
       1.8        -7.2           0
       1.8       -7.05           0
       1.8        -6.9           0
       1.8       -6.75           0
       1.8        -6.6           0
       1.8       -6.45           0
       1.8        -6.3           0
       1.8       -6.15           0
       1.8          -6   0.0563733
       1.8       -5.85    0.112747
       1.8        -5.7    0.450987
       1.8       -5.55     1.35296
       1.8        -5.4     7.27216
       1.8       -5.25     23.3949
       1.8        -5.1     63.0817
       1.8       -4.95     142.174
       1.8        -4.8     286.602
       1.8       -4.65     477.764
       1.8        -4.5     639.104
       1.8       -4.35     709.458
       1.8        -4.2     766.677
       1.8       -4.05     848.418
       1.8        -3.9     872.884
       1.8       -3.75     846.502
       1.8        -3.6     854.338
       1.8       -3.45     824.967
       1.8        -3.3     804.842
       1.8       -3.15      832.69
       1.8          -3     818.146
       1.8       -2.85      821.19
       1.8        -2.7     779.643
       1.8       -2.55     753.204
       1.8        -2.4      739.28
       1.8       -2.25     767.917
       1.8        -2.1     805.406
       1.8       -1.95     815.384
       1.8        -1.8     813.298
       1.8       -1.65     821.754
       1.8        -1.5     800.276
       1.8       -1.35      808.45
       1.8        -1.2      832.07
       1.8       -1.05     857.156
       1.8        -0.9     898.591
       1.8       -0.75       939.8
       1.8        -0.6     905.863
       1.8       -0.45     877.563
       1.8        -0.3     845.431
       1.8       -0.15      836.58
       1.8  -1.78814e-07     839.004
       1.8        0.15     855.916
       1.8         0.3     861.892
       1.8        0.45     901.973
       1.8         0.6     880.551
       1.8        0.75     864.316
       1.8         0.9     817.413
       1.8        1.05     798.979
       1.8         1.2      790.41
       1.8        1.35     786.408
       1.8         1.5     806.364
       1.8        1.65     800.107
       1.8         1.8     800.501
       1.8        1.95     762.505
       1.8         2.1     744.184
       1.8        2.25     740.125
       1.8         2.4     759.179
       1.8        2.55     810.705
       1.8         2.7     839.511
       1.8        2.85      844.98
       1.8           3     839.455
       1.8        3.15     823.783
       1.8         3.3     836.298
       1.8        3.45     845.318
       1.8         3.6     848.418
       1.8        3.75     861.723
       1.8         3.9     836.298
       1.8        4.05     776.373
       1.8         4.2     710.529
       1.8        4.35     620.219
       1.8         4.5     468.011
       1.8        4.65     279.048
       1.8         4.8     128.982
       1.8        4.95     58.4028
       1.8         5.1     21.5346
       1.8        5.25     6.14469
       1.8         5.4     1.24021
       1.8        5.55     0.33824
       1.8         5.7           0
       1.8        5.85           0
       1.8           6           0
       1.8        6.15           0
       1.8         6.3           0
       1.8        6.45           0
       1.8         6.6           0
       1.8        6.75           0
       1.8         6.9           0
       1.8        7.05           0
       1.8         7.2           0
       1.8        7.35           0

      1.95        -7.5           0
      1.95       -7.35           0
      1.95        -7.2           0
      1.95       -7.05           0
      1.95        -6.9           0
      1.95       -6.75           0
      1.95        -6.6           0
      1.95       -6.45           0
      1.95        -6.3           0
      1.95       -6.15           0
      1.95          -6   0.0521975
      1.95       -5.85    0.156592
      1.95        -5.7    0.365382
      1.95       -5.55     2.34889
      1.95        -5.4     10.5961
      1.95       -5.25     32.1014
      1.95        -5.1     80.4885
      1.95       -4.95     171.208
      1.95        -4.8     329.992
      1.95       -4.65     521.609
      1.95        -4.5     646.257
      1.95       -4.35     710.094
      1.95        -4.2     791.992
      1.95       -4.05      869.61
      1.95        -3.9     883.233
      1.95       -3.75     863.607
      1.95        -3.6     847.061
      1.95       -3.45     828.583
      1.95        -3.3     819.553
      1.95       -3.15     838.761
      1.95          -3     831.401
      1.95       -2.85     821.379
      1.95        -2.7     784.632
      1.95       -2.55     745.223
      1.95        -2.4     744.858
      1.95       -2.25     783.797
      1.95        -2.1     808.069
      1.95       -1.95     817.256
      1.95        -1.8     822.476
      1.95       -1.65     803.267
      1.95        -1.5     821.171
      1.95       -1.35      828.53
      1.95        -1.2     838.918
      1.95       -1.05      844.19
      1.95        -0.9     878.849
      1.95       -0.75     917.632
      1.95        -0.6     906.566
      1.95       -0.45      855.83
      1.95        -0.3     805.981
      1.95       -0.15      781.24
      1.95  -1.78814e-07     797.891
      1.95        0.15     834.168
      1.95         0.3     877.126
      1.95        0.45     881.615
      1.95         0.6     871.541
      1.95        0.75     858.387
      1.95         0.9     831.767
      1.95        1.05      813.55
      1.95         1.2     795.855
      1.95        1.35     774.141
      1.95         1.5     791.522
      1.95        1.65     785.207
      1.95         1.8     804.154
      1.95        1.95     797.682
      1.95         2.1     769.808
      1.95        2.25     735.828
      1.95         2.4     745.432
      1.95        2.55     796.638
      1.95         2.7     823.154
      1.95        2.85     834.324
      1.95           3     827.382
      1.95        3.15     816.629
      1.95         3.3     815.377
      1.95        3.45     843.041
      1.95         3.6     862.981
      1.95        3.75     867.157
      1.95         3.9     861.206
      1.95        4.05     779.882
      1.95         4.2     705.031
      1.95        4.35     648.919
      1.95         4.5     516.337
      1.95        4.65     315.064
      1.95         4.8     160.507
      1.95        4.95     72.6589
      1.95         5.1     27.9778
      1.95        5.25      8.2472
      1.95         5.4     2.19229
      1.95        5.55    0.574172
      1.95         5.7   0.0521975
      1.95        5.85           0
      1.95           6           0
      1.95        6.15           0
      1.95         6.3           0
      1.95        6.45           0
      1.95         6.6           0
      1.95        6.75           0
      1.95         6.9           0
      1.95        7.05           0
      1.95         7.2           0
      1.95        7.35           0

       2.1        -7.5           0
       2.1       -7.35           0
       2.1        -7.2           0
       2.1       -7.05           0
       2.1        -6.9           0
       2.1       -6.75           0
       2.1        -6.6           0
       2.1       -6.45           0
       2.1        -6.3           0
       2.1       -6.15           0
       2.1          -6           0
       2.1       -5.85   0.0971953
       2.1        -5.7    0.485977
       2.1       -5.55     2.28409
       2.1        -5.4     14.2877
       2.1       -5.25     34.8931
       2.1        -5.1        95.3
       2.1       -4.95     199.979
       2.1        -4.8     370.509
       2.1       -4.65     550.028
       2.1        -4.5     647.856
       2.1       -4.35     714.677
       2.1        -4.2     810.706
       2.1       -4.05     872.766
       2.1        -3.9     880.152
       2.1       -3.75      868.44
       2.1        -3.6     842.295
       2.1       -3.45     818.433
       2.1        -3.3     842.635
       2.1       -3.15     837.046
       2.1          -3     816.732
       2.1       -2.85     823.245
       2.1        -2.7     785.241
       2.1       -2.55     755.256
       2.1        -2.4     748.258
       2.1       -2.25     797.682
       2.1        -2.1     819.697
       2.1       -1.95     835.491
       2.1        -1.8     823.779
       2.1       -1.65     795.884
       2.1        -1.5     808.374
       2.1       -1.35     822.467
       2.1        -1.2     856.534
       2.1       -1.05     868.052
       2.1        -0.9     882.534
       2.1       -0.75     909.165
       2.1        -0.6     894.003
       2.1       -0.45     834.082
       2.1        -0.3     749.133
       2.1       -0.15     708.943
       2.1  -1.78814e-07     710.887
       2.1        0.15     773.772
       2.1         0.3     865.525
       2.1        0.45     886.859
       2.1         0.6     861.248
       2.1        0.75     862.463
       2.1         0.9     827.181
       2.1        1.05     823.682
       2.1         1.2     813.039
       2.1        1.35     797.877
       2.1         1.5     776.105
       2.1        1.65     792.531
       2.1         1.8     820.863
       2.1        1.95     807.742
       2.1         2.1     799.821
       2.1        2.25     746.898
       2.1         2.4     733.242
       2.1        2.55     780.624
       2.1         2.7     816.975
       2.1        2.85     824.119
       2.1           3     832.818
       2.1        3.15     825.869
       2.1         3.3     833.402
       2.1        3.45     825.237
       2.1         3.6     871.356
       2.1        3.75     864.164
       2.1         3.9     881.173
       2.1        4.05     797.391
       2.1         4.2      709.04
       2.1        4.35     650.771
       2.1         4.5      539.58
       2.1        4.65     361.032
       2.1         4.8     187.101
       2.1        4.95      83.588
       2.1         5.1     33.3866
       2.1        5.25     12.7812
       2.1         5.4     3.20745
       2.1        5.55    0.583172
       2.1         5.7   0.0485977
       2.1        5.85           0
       2.1           6           0
       2.1        6.15           0
       2.1         6.3           0
       2.1        6.45           0
       2.1         6.6           0
       2.1        6.75           0
       2.1         6.9           0
       2.1        7.05           0
       2.1         7.2           0
       2.1        7.35           0

      2.25        -7.5           0
      2.25       -7.35           0
      2.25        -7.2           0
      2.25       -7.05           0
      2.25        -6.9           0
      2.25       -6.75           0
      2.25        -6.6           0
      2.25       -6.45           0
      2.25        -6.3           0
      2.25       -6.15           0
      2.25          -6           0
      2.25       -5.85    0.227312
      2.25        -5.7     1.18202
      2.25       -5.55     4.13707
      2.25        -5.4     15.8664
      2.25       -5.25     42.6437
      2.25        -5.1     107.564
      2.25       -4.95     229.448
      2.25        -4.8     409.207
      2.25       -4.65     574.508
      2.25        -4.5     659.431
      2.25       -4.35     718.805
      2.25        -4.2     812.685
      2.25       -4.05     855.465
      2.25        -3.9     877.332
      2.25       -3.75     873.059
      2.25        -3.6     841.872
      2.25       -3.45     837.234
      2.25        -3.3      842.19
      2.25       -3.15     846.463
      2.25          -3     832.961
      2.25       -2.85      807.32
      2.25        -2.7     771.405
      2.25       -2.55     744.219
      2.25        -2.4     762.631
      2.25       -2.25     802.547
      2.25        -2.1     834.052
      2.25       -1.95     840.144
      2.25        -1.8      816.64
      2.25       -1.65     804.092
      2.25        -1.5     814.731
      2.25       -1.35     831.324
      2.25        -1.2      853.51
      2.25       -1.05     884.015
      2.25        -0.9      870.74
      2.25       -0.75     880.378
      2.25        -0.6     880.105
      2.25       -0.45     804.411
      2.25        -0.3     664.659
      2.25       -0.15     578.781
      2.25  -1.78814e-07     579.372
      2.25        0.15      665.66
      2.25         0.3     808.184
      2.25        0.45     863.966
      2.25         0.6     860.375
      2.25        0.75     852.783
      2.25         0.9     852.737
      2.25        1.05     831.415
      2.25         1.2     813.003
      2.25        1.35     810.366
      2.25         1.5     806.184
      2.25        1.65     815.731
      2.25         1.8      828.46
      2.25        1.95     823.687
      2.25         2.1      809.23
      2.25        2.25     763.358
      2.25         2.4     748.492
      2.25        2.55     779.225
      2.25         2.7      806.32
      2.25        2.85     835.871
      2.25           3     838.007
      2.25        3.15      824.55
      2.25         3.3     847.736
      2.25        3.45     838.144
      2.25         3.6     876.014
      2.25        3.75     877.696
      2.25         3.9     867.467
      2.25        4.05     829.233
      2.25         4.2     712.986
      2.25        4.35     640.974
      2.25         4.5      569.37
      2.25        4.65     396.068
      2.25         4.8     224.402
      2.25        4.95     101.972
      2.25         5.1     43.2801
      2.25        5.25     15.9118
      2.25         5.4     4.81901
      2.25        5.55     0.77286
      2.25         5.7   0.0909247
      2.25        5.85           0
      2.25           6           0
      2.25        6.15           0
      2.25         6.3           0
      2.25        6.45           0
      2.25         6.6           0
      2.25        6.75           0
      2.25         6.9           0
      2.25        7.05           0
      2.25         7.2           0
      2.25        7.35           0

       2.4        -7.5           0
       2.4       -7.35           0
       2.4        -7.2           0
       2.4       -7.05           0
       2.4        -6.9           0
       2.4       -6.75           0
       2.4        -6.6           0
       2.4       -6.45           0
       2.4        -6.3           0
       2.4       -6.15           0
       2.4          -6    0.042707
       2.4       -5.85    0.128121
       2.4        -5.7      1.2385
       2.4       -5.55     5.29567
       2.4        -5.4     18.8338
       2.4       -5.25     51.3765
       2.4        -5.1     124.747
       2.4       -4.95     260.983
       2.4        -4.8     438.046
       2.4       -4.65     593.286
       2.4        -4.5     660.891
       2.4       -4.35     735.799
       2.4        -4.2     830.908
       2.4       -4.05     864.903
       2.4        -3.9      870.54
       2.4       -3.75     866.824
       2.4        -3.6     841.414
       2.4       -3.45     841.328
       2.4        -3.3     842.439
       2.4       -3.15     851.749
       2.4          -3     848.161
       2.4       -2.85     809.298
       2.4        -2.7      767.36
       2.4       -2.55     746.177
       2.4        -2.4     783.503
       2.4       -2.25     806.266
       2.4        -2.1     824.203
       2.4       -1.95     819.121
       2.4        -1.8     809.341
       2.4       -1.65     807.376
       2.4        -1.5     824.117
       2.4       -1.35     834.581
       2.4        -1.2     849.998
       2.4       -1.05     853.671
       2.4        -0.9     862.255
       2.4       -0.75     854.567
       2.4        -0.6     867.209
       2.4       -0.45      742.59
       2.4        -0.3     548.273
       2.4       -0.15     425.832
       2.4  -1.78814e-07     440.267
       2.4        0.15     572.402
       2.4         0.3     748.868
       2.4        0.45     848.588
       2.4         0.6     845.898
       2.4        0.75     849.443
       2.4         0.9     852.261
       2.4        1.05      852.09
       2.4         1.2     844.104
       2.4        1.35     818.822
       2.4         1.5      800.97
       2.4        1.65     812.458
       2.4         1.8     819.249
       2.4        1.95     830.139
       2.4         2.1     809.298
       2.4        2.25     782.435
       2.4         2.4     747.245
       2.4        2.55     768.342
       2.4         2.7     804.856
       2.4        2.85      843.25
       2.4           3     854.995
       2.4        3.15     855.934
       2.4         3.3      850.04
       2.4        3.45     846.368
       2.4         3.6     873.828
       2.4        3.75     893.431
       2.4         3.9     867.764
       2.4        4.05     841.926
       2.4         4.2     735.329
       2.4        4.35     655.296
       2.4         4.5     582.609
       2.4        4.65     426.131
       2.4         4.8     251.587
       2.4        4.95     119.622
       2.4         5.1     53.8108
       2.4        5.25     18.4494
       2.4         5.4     6.02169
       2.4        5.55     1.02497
       2.4         5.7    0.256242
       2.4        5.85           0
       2.4           6           0
       2.4        6.15           0
       2.4         6.3           0
       2.4        6.45           0
       2.4         6.6           0
       2.4        6.75           0
       2.4         6.9           0
       2.4        7.05           0
       2.4         7.2           0
       2.4        7.35           0

      2.55        -7.5           0
      2.55       -7.35           0
      2.55        -7.2           0
      2.55       -7.05           0
      2.55        -6.9           0
      2.55       -6.75           0
      2.55        -6.6           0
      2.55       -6.45           0
      2.55        -6.3           0
      2.55       -6.15           0
      2.55          -6   0.0402666
      2.55       -5.85    0.161067
      2.55        -5.7      1.0872
      2.55       -5.55     6.24133
      2.55        -5.4     22.0661
      2.55       -5.25     57.7021
      2.55        -5.1     139.202
      2.55       -4.95     291.289
      2.55        -4.8     464.758
      2.55       -4.65     604.483
      2.55        -4.5     656.145
      2.55       -4.35     743.523
      2.55        -4.2     821.923
      2.55       -4.05     864.162
      2.55        -3.9     878.014
      2.55       -3.75     855.304
      2.55        -3.6     834.123
      2.55       -3.45     849.868
      2.55        -3.3     846.405
      2.55       -3.15     833.721
      2.55          -3     838.996
      2.55       -2.85     805.051
      2.55        -2.7     761.643
      2.55       -2.55     764.824
      2.55        -2.4     796.474
      2.55       -2.25     817.211
      2.55        -2.1     832.674
      2.55       -1.95     834.284
      2.55        -1.8     806.984
      2.55       -1.65     796.917
      2.55        -1.5     823.292
      2.55       -1.35     840.002
      2.55        -1.2     857.196
      2.55       -1.05     879.021
      2.55        -0.9     847.854
      2.55       -0.75     840.888
      2.55        -0.6     818.661
      2.55       -0.45     681.996
      2.55        -0.3     465.804
      2.55       -0.15     335.743
      2.55  -1.78814e-07     337.716
      2.55        0.15     469.106
      2.55         0.3     673.298
      2.55        0.45     821.399
      2.55         0.6     835.331
      2.55        0.75      847.17
      2.55         0.9     883.168
      2.55        1.05     864.444
      2.55         1.2     846.083
      2.55        1.35      815.56
      2.55         1.5      797.36
      2.55        1.65     816.164
      2.55         1.8     832.311
      2.55        1.95     842.539
      2.55         2.1     816.205
      2.55        2.25     774.529
      2.55         2.4     748.275
      2.55        2.55     753.026
      2.55         2.7     801.024
      2.55        2.85     843.304
      2.55           3      865.29
      2.55        3.15     853.773
      2.55         3.3     851.438
      2.55        3.45     855.344
      2.55         3.6     878.175
      2.55        3.75     890.215
      2.55         3.9     889.732
      2.55        4.05     856.391
      2.55         4.2     749.241
      2.55        4.35     663.836
      2.55         4.5     591.356
      2.55        4.65     456.342
      2.55         4.8      279.33
      2.55        4.95     135.457
      2.55         5.1     58.7893
      2.55        5.25     22.3077
      2.55         5.4     7.69093
      2.55        5.55     1.24827
      2.55         5.7      0.1208
      2.55        5.85           0
      2.55           6           0
      2.55        6.15           0
      2.55         6.3           0
      2.55        6.45           0
      2.55         6.6           0
      2.55        6.75           0
      2.55         6.9           0
      2.55        7.05           0
      2.55         7.2           0
      2.55        7.35           0

       2.7        -7.5           0
       2.7       -7.35           0
       2.7        -7.2           0
       2.7       -7.05           0
       2.7        -6.9           0
       2.7       -6.75           0
       2.7        -6.6           0
       2.7       -6.45           0
       2.7        -6.3           0
       2.7       -6.15   0.0380901
       2.7          -6           0
       2.7       -5.85    0.418991
       2.7        -5.7     2.13304
       2.7       -5.55     8.72263
       2.7        -5.4      26.206
       2.7       -5.25     67.3814
       2.7        -5.1     157.845
       2.7       -4.95     309.177
       2.7        -4.8     483.592
       2.7       -4.65     602.928
       2.7        -4.5     660.825
       2.7       -4.35     757.916
       2.7        -4.2     846.285
       2.7       -4.05     852.113
       2.7        -3.9     855.846
       2.7       -3.75     849.333
       2.7        -3.6     827.355
       2.7       -3.45     839.848
       2.7        -3.3     837.677
       2.7       -3.15     849.333
       2.7          -3     821.603
       2.7       -2.85     783.437
       2.7        -2.7     767.477
       2.7       -2.55     770.334
       2.7        -2.4     804.539
       2.7       -2.25     851.085
       2.7        -2.1      855.96
       2.7       -1.95     834.935
       2.7        -1.8     830.669
       2.7       -1.65     817.794
       2.7        -1.5     837.639
       2.7       -1.35     855.008
       2.7        -1.2     879.424
       2.7       -1.05     889.099
       2.7        -0.9     862.702
       2.7       -0.75     851.275
       2.7        -0.6     793.074
       2.7       -0.45     607.842
       2.7        -0.3     376.559
       2.7       -0.15     252.499
       2.7  -1.78814e-07     247.966
       2.7        0.15     380.139
       2.7         0.3     613.784
       2.7        0.45     794.635
       2.7         0.6     829.754
       2.7        0.75      835.62
       2.7         0.9     883.576
       2.7        1.05     849.866
       2.7         1.2     853.561
       2.7        1.35     832.268
       2.7         1.5     800.387
       2.7        1.65     809.262
       2.7         1.8     820.841
       2.7        1.95      837.41
       2.7         2.1     803.358
       2.7        2.25     777.799
       2.7         2.4     731.025
       2.7        2.55     757.383
       2.7         2.7      788.16
       2.7        2.85      829.45
       2.7           3     845.714
       2.7        3.15     868.035
       2.7         3.3     859.579
       2.7        3.45     853.446
       2.7         3.6     867.235
       2.7        3.75     893.212
       2.7         3.9     877.329
       2.7        4.05     841.829
       2.7         4.2     759.935
       2.7        4.35     659.987
       2.7         4.5     598.852
       2.7        4.65     481.268
       2.7         4.8     305.025
       2.7        4.95     151.218
       2.7         5.1      68.905
       2.7        5.25     25.3299
       2.7         5.4     8.30364
       2.7        5.55     1.71405
       2.7         5.7    0.380901
       2.7        5.85   0.0380901
       2.7           6           0
       2.7        6.15           0
       2.7         6.3           0
       2.7        6.45           0
       2.7         6.6           0
       2.7        6.75           0
       2.7         6.9           0
       2.7        7.05           0
       2.7         7.2           0
       2.7        7.35           0

      2.85        -7.5           0
      2.85       -7.35           0
      2.85        -7.2           0
      2.85       -7.05           0
      2.85        -6.9           0
      2.85       -6.75           0
      2.85        -6.6           0
      2.85       -6.45           0
      2.85        -6.3           0
      2.85       -6.15           0
      2.85          -6           0
      2.85       -5.85    0.397503
      2.85        -5.7     2.60184
      2.85       -5.55     10.2628
      2.85        -5.4      32.523
      2.85       -5.25     79.3562
      2.85        -5.1     168.867
      2.85       -4.95     328.663
      2.85        -4.8      505.48
      2.85       -4.65     596.653
      2.85        -4.5      662.06
      2.85       -4.35     775.349
      2.85        -4.2     859.366
      2.85       -4.05     877.941
      2.85        -3.9     860.198
      2.85       -3.75     847.441
      2.85        -3.6      839.78
      2.85       -3.45     852.464
      2.85        -3.3     848.128
      2.85       -3.15     856.403
      2.85          -3     835.083
      2.85       -2.85     784.816
      2.85        -2.7     756.016
      2.85       -2.55     773.939
      2.85        -2.4     822.218
      2.85       -2.25     840.539
      2.85        -2.1     869.593
      2.85       -1.95     852.067
      2.85        -1.8       843.9
      2.85       -1.65     837.468
      2.85        -1.5     855.825
      2.85       -1.35     878.627
      2.85        -1.2       887.3
      2.85       -1.05      888.24
      2.85        -0.9      857.09
      2.85       -0.75     844.081
      2.85        -0.6     750.667
      2.85       -0.45     559.107
      2.85        -0.3      324.58
      2.85       -0.15     186.501
      2.85  -1.78814e-07     184.189
      2.85        0.15     303.946
      2.85         0.3     549.711
      2.85        0.45     776.903
      2.85         0.6     828.072
      2.85        0.75     836.528
      2.85         0.9     875.267
      2.85        1.05     860.956
      2.85         1.2     847.839
      2.85        1.35     833.962
      2.85         1.5     804.366
      2.85        1.65     808.305
      2.85         1.8     798.874
      2.85        1.95     809.606
      2.85         2.1     803.644
      2.85        2.25     781.781
      2.85         2.4     740.043
      2.85        2.55     734.406
      2.85         2.7     779.938
      2.85        2.85     827.385
      2.85           3     843.972
      2.85        3.15     854.777
      2.85         3.3     854.343
      2.85        3.45     845.671
      2.85         3.6     868.617
      2.85        3.75     881.446
      2.85         3.9     881.048
      2.85        4.05     842.093
      2.85         4.2      763.46
      2.85        4.35     670.805
      2.85         4.5      610.24
      2.85        4.65     499.228
      2.85         4.8     331.193
      2.85        4.95     168.505
      2.85         5.1       76.14
      2.85        5.25     29.5598
      2.85         5.4      9.3594
      2.85        5.55     1.98752
      2.85         5.7     0.32523
      2.85        5.85           0
      2.85           6           0
      2.85        6.15           0
      2.85         6.3           0
      2.85        6.45           0
      2.85         6.6           0
      2.85        6.75           0
      2.85         6.9           0
      2.85        7.05           0
      2.85         7.2           0
      2.85        7.35           0

         3        -7.5           0
         3       -7.35           0
         3        -7.2           0
         3       -7.05           0
         3        -6.9           0
         3       -6.75           0
         3        -6.6           0
         3       -6.45           0
         3        -6.3           0
         3       -6.15           0
         3          -6     0.17187
         3       -5.85    0.824975
         3        -5.7     3.05928
         3       -5.55     10.6559
         3        -5.4      33.274
         3       -5.25     86.2099
         3        -5.1     185.826
         3       -4.95     348.071
         3        -4.8     524.375
         3       -4.65     605.119
         3        -4.5     672.183
         3       -4.35     780.289
         3        -4.2     859.349
         3       -4.05     881.142
         3        -3.9     885.886
         3       -3.75      858.18
         3        -3.6     851.649
         3       -3.45     860.036
         3        -3.3     846.596
         3       -3.15     858.524
         3          -3     828.825
         3       -2.85     780.357
         3        -2.7     759.114
         3       -2.55     768.395
         3        -2.4     825.319
         3       -2.25     852.371
         3        -2.1     857.699
         3       -1.95     853.952
         3        -1.8      846.08
         3       -1.65     856.805
         3        -1.5     877.808
         3       -1.35     890.801
         3        -1.2     910.257
         3       -1.05     883.617
         3        -0.9     837.281
         3       -0.75     829.512
         3        -0.6     728.453
         3       -0.45      502.96
         3        -0.3     266.089
         3       -0.15     139.524
         3  -1.78814e-07     137.496
         3        0.15     256.189
         3         0.3     500.485
         3        0.45     743.509
         3         0.6     826.384
         3        0.75     805.313
         3         0.9     858.764
         3        1.05     878.976
         3         1.2     837.968
         3        1.35     827.415
         3         1.5     788.573
         3        1.65     769.736
         3         1.8      784.07
         3        1.95     800.604
         3         2.1     802.632
         3        2.25     779.842
         3         2.4     733.506
         3        2.55     721.681
         3         2.7     753.133
         3        2.85     807.307
         3           3     855.293
         3        3.15     844.499
         3         3.3     852.646
         3        3.45     847.043
         3         3.6     855.602
         3        3.75     876.811
         3         3.9     878.151
         3        4.05     846.802
         3         4.2     766.677
         3        4.35      677.82
         3         4.5       611.1
         3        4.65       509.8
         3         4.8     341.815
         3        4.95      193.25
         3         5.1     85.3849
         3        5.25     34.8208
         3         5.4     10.9653
         3        5.55     2.88741
         3         5.7    0.481235
         3        5.85    0.103122
         3           6           0
         3        6.15           0
         3         6.3           0
         3        6.45           0
         3         6.6           0
         3        6.75           0
         3         6.9           0
         3        7.05           0
         3         7.2           0
         3        7.35           0

      3.15        -7.5           0
      3.15       -7.35           0
      3.15        -7.2           0
      3.15       -7.05           0
      3.15        -6.9           0
      3.15       -6.75           0
      3.15        -6.6           0
      3.15       -6.45           0
      3.15        -6.3           0
      3.15       -6.15           0
      3.15          -6    0.163876
      3.15       -5.85    0.721054
      3.15        -5.7     3.31029
      3.15       -5.55     13.5361
      3.15        -5.4     39.0024
      3.15       -5.25     98.5221
      3.15        -5.1     200.125
      3.15       -4.95     373.768
      3.15        -4.8     533.416
      3.15       -4.65     612.699
      3.15        -4.5     685.394
      3.15       -4.35     783.097
      3.15        -4.2     850.745
      3.15       -4.05      879.98
      3.15        -3.9     883.028
      3.15       -3.75     855.891
      3.15        -3.6       847.5
      3.15       -3.45     868.476
      3.15        -3.3     865.887
      3.15       -3.15     849.139
      3.15          -3      821.28
      3.15       -2.85     776.214
      3.15        -2.7     757.565
      3.15       -2.55     782.278
      3.15        -2.4     824.951
      3.15       -2.25     858.578
      3.15        -2.1     863.527
      3.15       -1.95     869.066
      3.15        -1.8     845.927
      3.15       -1.65     854.907
      3.15        -1.5     895.975
      3.15       -1.35     894.467
      3.15        -1.2     917.803
      3.15       -1.05     878.505
      3.15        -0.9     817.019
      3.15       -0.75     832.129
      3.15        -0.6     698.898
      3.15       -0.45     456.394
      3.15        -0.3     231.557
      3.15       -0.15     108.224
      3.15  -1.78814e-07     105.765
      3.15        0.15     216.414
      3.15         0.3     450.134
      3.15        0.45     710.631
      3.15         0.6     813.119
      3.15        0.75      789.98
      3.15         0.9     838.028
      3.15        1.05     848.123
      3.15         1.2     811.316
      3.15        1.35     818.822
      3.15         1.5     775.657
      3.15        1.65     766.283
      3.15         1.8     793.716
      3.15        1.95     796.174
      3.15         2.1     801.975
      3.15        2.25     767.463
      3.15         2.4     734.721
      3.15        2.55      720.89
      3.15         2.7     752.649
      3.15        2.85      806.99
      3.15           3      842.42
      3.15        3.15     854.121
      3.15         3.3     848.516
      3.15        3.45     846.058
      3.15         3.6     841.961
      3.15        3.75     867.854
      3.15         3.9     882.307
      3.15        4.05     854.448
      3.15         4.2     777.001
      3.15        4.35     684.247
      3.15         4.5     621.319
      3.15        4.65     532.662
      3.15         4.8     361.346
      3.15        4.95     204.484
      3.15         5.1     92.2293
      3.15        5.25     37.3309
      3.15         5.4     11.8646
      3.15        5.55     3.80192
      3.15         5.7    0.622728
      3.15        5.85   0.0655503
      3.15           6           0
      3.15        6.15   0.0327752
      3.15         6.3           0
      3.15        6.45           0
      3.15         6.6           0
      3.15        6.75           0
      3.15         6.9           0
      3.15        7.05           0
      3.15         7.2           0
      3.15        7.35           0

       3.3        -7.5           0
       3.3       -7.35           0
       3.3        -7.2           0
       3.3       -7.05           0
       3.3        -6.9           0
       3.3       -6.75           0
       3.3        -6.6           0
       3.3       -6.45           0
       3.3        -6.3           0
       3.3       -6.15           0
       3.3          -6    0.187911
       3.3       -5.85    0.845599
       3.3        -5.7     4.38459
       3.3       -5.55     15.7845
       3.3        -5.4     43.8459
       3.3       -5.25     100.658
       3.3        -5.1     209.928
       3.3       -4.95      379.11
       3.3        -4.8     547.478
       3.3       -4.65     627.904
       3.3        -4.5      704.76
       3.3       -4.35     808.581
       3.3        -4.2     868.305
       3.3       -4.05     880.738
       3.3        -3.9     866.551
       3.3       -3.75     859.849
       3.3        -3.6     850.986
       3.3       -3.45     867.146
       3.3        -3.3     870.529
       3.3       -3.15     855.872
       3.3          -3     817.914
       3.3       -2.85     777.137
       3.3        -2.7     744.127
       3.3       -2.55     772.376
       3.3        -2.4     826.119
       3.3       -2.25      858.69
       3.3        -2.1     857.907
       3.3       -1.95     862.261
       3.3        -1.8     830.973
       3.3       -1.65     855.496
       3.3        -1.5     885.342
       3.3       -1.35     866.896
       3.3        -1.2      922.83
       3.3       -1.05      882.21
       3.3        -0.9     812.934
       3.3       -0.75     816.786
       3.3        -0.6      684.81
       3.3       -0.45     423.426
       3.3        -0.3     202.223
       3.3       -0.15     95.3961
       3.3  -1.78814e-07      93.611
       3.3        0.15     188.318
       3.3         0.3     414.438
       3.3        0.45     667.585
       3.3         0.6       820.2
       3.3        0.75     788.098
       3.3         0.9     814.187
       3.3        1.05     842.718
       3.3         1.2     807.578
       3.3        1.35     806.107
       3.3         1.5     784.967
       3.3        1.65     760.131
       3.3         1.8     781.271
       3.3        1.95     788.913
       3.3         2.1     794.707
       3.3        2.25     774.694
       3.3         2.4     734.606
       3.3        2.55     722.737
       3.3         2.7     754.682
       3.3        2.85     815.815
       3.3           3     845.411
       3.3        3.15      852.74
       3.3         3.3     849.671
       3.3        3.45     831.381
       3.3         3.6     845.505
       3.3        3.75     867.178
       3.3         3.9     872.878
       3.3        4.05     856.999
       3.3         4.2     797.494
       3.3        4.35     680.645
       3.3         4.5     620.106
       3.3        4.65     536.768
       3.3         4.8     384.434
       3.3        4.95     210.805
       3.3         5.1     97.4005
       3.3        5.25     40.6827
       3.3         5.4     12.9345
       3.3        5.55     3.35108
       3.3         5.7    0.845599
       3.3        5.85    0.156592
       3.3           6           0
       3.3        6.15           0
       3.3         6.3           0
       3.3        6.45           0
       3.3         6.6           0
       3.3        6.75           0
       3.3         6.9           0
       3.3        7.05           0
       3.3         7.2           0
       3.3        7.35           0

      3.45        -7.5           0
      3.45       -7.35           0
      3.45        -7.2           0
      3.45       -7.05           0
      3.45        -6.9           0
      3.45       -6.75           0
      3.45        -6.6           0
      3.45       -6.45           0
      3.45        -6.3           0
      3.45       -6.15           0
      3.45          -6   0.0899574
      3.45       -5.85    0.659687
      3.45        -5.7     4.55784
      3.45       -5.55     15.7425
      3.45        -5.4     44.9187
      3.45       -5.25     108.129
      3.45        -5.1     224.773
      3.45       -4.95     402.409
      3.45        -4.8     544.812
      3.45       -4.65     628.952
      3.45        -4.5     714.831
      3.45       -4.35     828.837
      3.45        -4.2     871.687
      3.45       -4.05     890.128
      3.45        -3.9      885.48
      3.45       -3.75     851.896
      3.45        -3.6     858.523
      3.45       -3.45     867.639
      3.45        -3.3     850.517
      3.45       -3.15     848.208
      3.45          -3     813.244
      3.45       -2.85     764.937
      3.45        -2.7     756.691
      3.45       -2.55     782.209
      3.45        -2.4     832.795
      3.45       -2.25     841.191
      3.45        -2.1     845.359
      3.45       -1.95     831.866
      3.45        -1.8      822.27
      3.45       -1.65     833.065
      3.45        -1.5     877.684
      3.45       -1.35     861.252
      3.45        -1.2     901.643
      3.45       -1.05     863.531
      3.45        -0.9     804.399
      3.45       -0.75     820.441
      3.45        -0.6     672.941
      3.45       -0.45     402.649
      3.45        -0.3      190.47
      3.45       -0.15      88.608
      3.45  -1.78814e-07     83.9302
      3.45        0.15     171.279
      3.45         0.3     383.518
      3.45        0.45     651.021
      3.45         0.6     791.205
      3.45        0.75      780.05
      3.45         0.9     810.516
      3.45        1.05     853.006
      3.45         1.2     814.864
      3.45        1.35     806.977
      3.45         1.5     794.084
      3.45        1.65     757.411
      3.45         1.8     791.535
      3.45        1.95     807.967
      3.45         2.1     800.381
      3.45        2.25     786.497
      3.45         2.4      738.64
      3.45        2.55     714.052
      3.45         2.7     746.406
      3.45        2.85     807.097
      3.45           3     838.822
      3.45        3.15     857.953
      3.45         3.3     852.646
      3.45        3.45      844.37
      3.45         3.6     850.307
      3.45        3.75     871.987
      3.45         3.9     866.949
      3.45        4.05     854.025
      3.45         4.2     793.004
      3.45        4.35     698.489
      3.45         4.5     622.205
      3.45        4.65      547.69
      3.45         4.8     402.289
      3.45        4.95     225.373
      3.45         5.1     109.478
      3.45        5.25     43.4794
      3.45         5.4     14.0933
      3.45        5.55     4.10805
      3.45         5.7    0.629701
      3.45        5.85   0.0899574
      3.45           6   0.0299858
      3.45        6.15           0
      3.45         6.3           0
      3.45        6.45           0
      3.45         6.6           0
      3.45        6.75           0
      3.45         6.9           0
      3.45        7.05           0
      3.45         7.2           0
      3.45        7.35           0

       3.6        -7.5           0
       3.6       -7.35           0
       3.6        -7.2           0
       3.6       -7.05           0
       3.6        -6.9           0
       3.6       -6.75           0
       3.6        -6.6           0
       3.6       -6.45           0
       3.6        -6.3           0
       3.6       -6.15           0
       3.6          -6    0.143809
       3.6       -5.85    0.977904
       3.6        -5.7     5.00457
       3.6       -5.55     17.2284
       3.6        -5.4      47.831
       3.6       -5.25     111.999
       3.6        -5.1     231.878
       3.6       -4.95     401.918
       3.6        -4.8     548.805
       3.6       -4.65     619.675
       3.6        -4.5     703.918
       3.6       -4.35     805.448
       3.6        -4.2     859.549
       3.6       -4.05     874.649
       3.6        -3.9     856.787
       3.6       -3.75     842.263
       3.6        -3.6     841.084
       3.6       -3.45     834.267
       3.6        -3.3     847.699
       3.6       -3.15     827.422
       3.6          -3     792.217
       3.6       -2.85     757.099
       3.6        -2.7     743.926
       3.6       -2.55      784.25
       3.6        -2.4     819.023
       3.6       -2.25     834.267
       3.6        -2.1      826.99
       3.6       -1.95     823.194
       3.6        -1.8     810.711
       3.6       -1.65      819.34
       3.6        -1.5     850.604
       3.6       -1.35     842.033
       3.6        -1.2     880.085
       3.6       -1.05     836.367
       3.6        -0.9     791.095
       3.6       -0.75     801.277
       3.6        -0.6     641.505
       3.6       -0.45     388.544
       3.6        -0.3     181.919
       3.6       -0.15     83.8121
       3.6  -1.78814e-07     75.7588
       3.6        0.15     165.668
       3.6         0.3     367.807
       3.6        0.45     623.903
       3.6         0.6     763.944
       3.6        0.75     771.969
       3.6         0.9     810.481
       3.6        1.05     842.004
       3.6         1.2     815.802
       3.6        1.35     822.503
       3.6         1.5      785.17
       3.6        1.65     772.314
       3.6         1.8     797.682
       3.6        1.95     791.699
       3.6         2.1     796.416
       3.6        2.25     783.186
       3.6         2.4      741.51
       3.6        2.55     701.272
       3.6         2.7     739.525
       3.6        2.85     778.929
       3.6           3     828.716
       3.6        3.15     843.356
       3.6         3.3       828.4
       3.6        3.45      829.32
       3.6         3.6     822.705
       3.6        3.75     847.382
       3.6         3.9      867.89
       3.6        4.05     840.048
       3.6         4.2     798.919
       3.6        4.35     696.411
       3.6         4.5     618.323
       3.6        4.65     540.321
       3.6         4.8     403.558
       3.6        4.95     232.396
       3.6         5.1     108.605
       3.6        5.25      44.092
       3.6         5.4     16.3367
       3.6        5.55       4.228
       3.6         5.7    0.834094
       3.6        5.85   0.0575237
       3.6           6           0
       3.6        6.15           0
       3.6         6.3           0
       3.6        6.45           0
       3.6         6.6           0
       3.6        6.75           0
       3.6         6.9           0
       3.6        7.05           0
       3.6         7.2           0
       3.6        7.35           0

      3.75        -7.5           0
      3.75       -7.35           0
      3.75        -7.2           0
      3.75       -7.05           0
      3.75        -6.9           0
      3.75       -6.75           0
      3.75        -6.6           0
      3.75       -6.45           0
      3.75        -6.3           0
      3.75       -6.15           0
      3.75          -6     0.13817
      3.75       -5.85    0.746117
      3.75        -5.7     3.50951
      3.75       -5.55     13.7893
      3.75        -5.4     38.9362
      3.75       -5.25     88.0694
      3.75        -5.1     182.025
      3.75       -4.95     308.146
      3.75        -4.8     407.905
      3.75       -4.65     450.876
      3.75        -4.5     516.893
      3.75       -4.35     598.607
      3.75        -4.2     628.921
      3.75       -4.05     635.388
      3.75        -3.9     624.804
      3.75       -3.75     609.577
      3.75        -3.6     615.325
      3.75       -3.45     619.498
      3.75        -3.3     617.702
      3.75       -3.15     603.139
      3.75          -3     585.508
      3.75       -2.85      540.05
      3.75        -2.7     550.551
      3.75       -2.55     577.771
      3.75        -2.4     611.567
      3.75       -2.25     615.463
      3.75        -2.1      622.04
      3.75       -1.95     603.305
      3.75        -1.8     600.707
      3.75       -1.65     609.577
      3.75        -1.5     630.027
      3.75       -1.35     626.628
      3.75        -1.2     651.913
      3.75       -1.05     604.852
      3.75        -0.9     580.672
      3.75       -0.75     582.579
      3.75        -0.6     455.712
      3.75       -0.45     269.348
      3.75        -0.3     124.823
      3.75       -0.15     52.4769
      3.75  -1.78814e-07      51.786
      3.75        0.15     111.779
      3.75         0.3     253.597
      3.75        0.45     444.907
      3.75         0.6     552.652
      3.75        0.75     555.083
      3.75         0.9      601.84
      3.75        1.05     619.249
      3.75         1.2      601.37
      3.75        1.35      602.89
      3.75         1.5     576.859
      3.75        1.65     562.434
      3.75         1.8      579.65
      3.75        1.95     577.881
      3.75         2.1     591.173
      3.75        2.25     571.995
      3.75         2.4     551.325
      3.75        2.55      520.43
      3.75         2.7     526.676
      3.75        2.85     563.843
      3.75           3     597.501
      3.75        3.15     600.099
      3.75         3.3     600.762
      3.75        3.45     602.006
      3.75         3.6     612.534
      3.75        3.75     620.023
      3.75         3.9     626.434
      3.75        4.05     629.032
      3.75         4.2     596.064
      3.75        4.35     517.833
      3.75         4.5     454.744
      3.75        4.65     412.243
      3.75         4.8     307.179
      3.75        4.95     187.331
      3.75         5.1     87.5996
      3.75        5.25       37.14
      3.75         5.4     13.0432
      3.75        5.55     3.81349
      3.75         5.7    0.994822
      3.75        5.85   0.0552679
      3.75           6           0
      3.75        6.15           0
      3.75         6.3           0
      3.75        6.45           0
      3.75         6.6           0
      3.75        6.75           0
      3.75         6.9           0
      3.75        7.05           0
      3.75         7.2           0
      3.75        7.35           0

       3.9        -7.5           0
       3.9       -7.35           0
       3.9        -7.2           0
       3.9       -7.05           0
       3.9        -6.9           0
       3.9       -6.75           0
       3.9        -6.6           0
       3.9       -6.45           0
       3.9        -6.3           0
       3.9       -6.15           0
       3.9          -6    0.265912
       3.9       -5.85    0.664779
       3.9        -5.7     3.66958
       3.9       -5.55     12.3915
       3.9        -5.4     31.6435
       3.9       -5.25      76.423
       3.9        -5.1     152.899
       3.9       -4.95     249.851
       3.9        -4.8     321.062
       3.9       -4.65     349.355
       3.9        -4.5     400.117
       3.9       -4.35     453.964
       3.9        -4.2     485.501
       3.9       -4.05     479.572
       3.9        -3.9     470.584
       3.9       -3.75     468.058
       3.9        -3.6     468.935
       3.9       -3.45     461.303
       3.9        -3.3     470.557
       3.9       -3.15     465.611
       3.9          -3     441.334
       3.9       -2.85     415.673
       3.9        -2.7     416.497
       3.9       -2.55     443.035
       3.9        -2.4     463.484
       3.9       -2.25     477.471
       3.9        -2.1     480.396
       3.9       -1.95     470.557
       3.9        -1.8      466.17
       3.9       -1.65     477.498
       3.9        -1.5     499.914
       3.9       -1.35     492.468
       3.9        -1.2     496.696
       3.9       -1.05     466.409
       3.9        -0.9     436.627
       3.9       -0.75     427.719
       3.9        -0.6     337.841
       3.9       -0.45     196.163
       3.9        -0.3     88.9208
       3.9       -0.15     39.1954
       3.9  -1.78814e-07     39.2751
       3.9        0.15     83.0442
       3.9         0.3     183.319
       3.9        0.45     330.608
       3.9         0.6     416.418
       3.9        0.75     414.157
       3.9         0.9     446.732
       3.9        1.05     474.572
       3.9         1.2     457.581
       3.9        1.35     463.537
       3.9         1.5     434.898
       3.9        1.65     429.633
       3.9         1.8     435.962
       3.9        1.95     439.073
       3.9         2.1     445.189
       3.9        2.25     432.957
       3.9         2.4     413.306
       3.9        2.55     395.437
       3.9         2.7     404.265
       3.9        2.85     428.623
       3.9           3     446.758
       3.9        3.15     462.979
       3.9         3.3     460.692
       3.9        3.45     458.378
       3.9         3.6     458.139
       3.9        3.75     461.357
       3.9         3.9      479.97
       3.9        4.05     477.285
       3.9         4.2     466.861
       3.9        4.35     400.064
       3.9         4.5     350.339
       3.9        4.65     317.046
       3.9         4.8     247.112
       3.9        4.95     150.027
       3.9         5.1     72.8864
       3.9        5.25      30.766
       3.9         5.4     11.0885
       3.9        5.55     3.35049
       3.9         5.7      0.9041
       3.9        5.85   0.0797735
       3.9           6           0
       3.9        6.15           0
       3.9         6.3           0
       3.9        6.45           0
       3.9         6.6           0
       3.9        6.75           0
       3.9         6.9           0
       3.9        7.05           0
       3.9         7.2           0
       3.9        7.35           0

      4.05        -7.5           0
      4.05       -7.35           0
      4.05        -7.2           0
      4.05       -7.05           0
      4.05        -6.9           0
      4.05       -6.75           0
      4.05        -6.6           0
      4.05       -6.45           0
      4.05        -6.3           0
      4.05       -6.15           0
      4.05          -6    0.153745
      4.05       -5.85    0.384363
      4.05        -5.7     2.71617
      4.05       -5.55      11.659
      4.05        -5.4     28.2635
      4.05       -5.25     63.5737
      4.05        -5.1     128.531
      4.05       -4.95     205.352
      4.05        -4.8     254.756
      4.05       -4.65     289.605
      4.05        -4.5     324.069
      4.05       -4.35     363.608
      4.05        -4.2     389.027
      4.05       -4.05     378.495
      4.05        -3.9     372.294
      4.05       -3.75     367.451
      4.05        -3.6     367.067
      4.05       -3.45     366.503
      4.05        -3.3      369.04
      4.05       -3.15     361.122
      4.05          -3     343.159
      4.05       -2.85     328.374
      4.05        -2.7     327.887
      4.05       -2.55     351.436
      4.05        -2.4     369.476
      4.05       -2.25     375.446
      4.05        -2.1     373.985
      4.05       -1.95     372.909
      4.05        -1.8     372.986
      4.05       -1.65     384.517
      4.05        -1.5     392.537
      4.05       -1.35     392.025
      4.05        -1.2     399.866
      4.05       -1.05     376.087
      4.05        -0.9     348.412
      4.05       -0.75     333.935
      4.05        -0.6     266.466
      4.05       -0.45      152.49
      4.05        -0.3     70.2616
      4.05       -0.15     31.2872
      4.05  -1.78814e-07     29.7497
      4.05        0.15     63.0356
      4.05         0.3     143.649
      4.05        0.45     257.933
      4.05         0.6     322.942
      4.05        0.75     323.659
      4.05         0.9     352.692
      4.05        1.05     374.293
      4.05         1.2     358.073
      4.05        1.35     358.893
      4.05         1.5     342.596
      4.05        1.65      335.78
      4.05         1.8     337.215
      4.05        1.95     345.645
      4.05         2.1     345.133
      4.05        2.25     338.342
      4.05         2.4     329.041
      4.05        2.55      313.23
      4.05         2.7     312.667
      4.05        2.85     337.497
      4.05           3     363.684
      4.05        3.15     368.656
      4.05         3.3     370.398
      4.05        3.45     368.322
      4.05         3.6     364.402
      4.05        3.75     376.189
      4.05         3.9     382.826
      4.05        4.05     381.314
      4.05         4.2     368.502
      4.05        4.35      321.02
      4.05         4.5     280.252
      4.05        4.65      256.14
      4.05         4.8     204.661
      4.05        4.95     123.124
      4.05         5.1     62.1131
      4.05        5.25     25.5986
      4.05         5.4     9.32721
      4.05        5.55     2.69054
      4.05         5.7    0.691854
      4.05        5.85    0.102497
      4.05           6           0
      4.05        6.15           0
      4.05         6.3           0
      4.05        6.45           0
      4.05         6.6           0
      4.05        6.75           0
      4.05         6.9           0
      4.05        7.05           0
      4.05         7.2           0
      4.05        7.35           0

       4.2        -7.5           0
       4.2       -7.35           0
       4.2        -7.2           0
       4.2       -7.05           0
       4.2        -6.9           0
       4.2       -6.75           0
       4.2        -6.6           0
       4.2       -6.45           0
       4.2        -6.3           0
       4.2       -6.15           0
       4.2          -6    0.148351
       4.2       -5.85    0.593404
       4.2        -5.7     2.64559
       4.2       -5.55     9.56863
       4.2        -5.4      23.835
       4.2       -5.25     53.8761
       4.2        -5.1     105.107
       4.2       -4.95     167.315
       4.2        -4.8     207.568
       4.2       -4.65     232.565
       4.2        -4.5     267.872
       4.2       -4.35      299.99
       4.2        -4.2     305.504
       4.2       -4.05     301.202
       4.2        -3.9     294.674
       4.2       -3.75     289.902
       4.2        -3.6     288.295
       4.2       -3.45     297.641
       4.2        -3.3     297.122
       4.2       -3.15     290.644
       4.2          -3     275.191
       4.2       -2.85     266.735
       4.2        -2.7      263.99
       4.2       -2.55     283.919
       4.2        -2.4     303.699
       4.2       -2.25      307.63
       4.2        -2.1     305.059
       4.2       -1.95     298.062
       4.2        -1.8     302.537
       4.2       -1.65     300.287
       4.2        -1.5     304.985
       4.2       -1.35     314.751
       4.2        -1.2     312.303
       4.2       -1.05     291.361
       4.2        -0.9     274.424
       4.2       -0.75     265.078
       4.2        -0.6     208.532
       4.2       -0.45     118.681
       4.2        -0.3     54.0986
       4.2       -0.15     26.8762
       4.2  -1.78814e-07     22.1537
       4.2        0.15     49.2772
       4.2         0.3     107.975
       4.2        0.45     204.551
       4.2         0.6     255.164
       4.2        0.75      256.87
       4.2         0.9     277.218
       4.2        1.05     300.658
       4.2         1.2     285.526
       4.2        1.35     281.694
       4.2         1.5     278.232
       4.2        1.65      266.24
       4.2         1.8     275.834
       4.2        1.95     275.339
       4.2         2.1     283.449
       4.2        2.25      280.26
       4.2         2.4     266.166
       4.2        2.55     248.686
       4.2         2.7     252.864
       4.2        2.85     265.202
       4.2           3      279.32
       4.2        3.15     295.293
       4.2         3.3     298.729
       4.2        3.45     291.065
       4.2         3.6     289.977
       4.2        3.75     300.213
       4.2         3.9     304.762
       4.2        4.05     302.092
       4.2         4.2     297.246
       4.2        4.35     261.617
       4.2         4.5       220.4
       4.2        4.65     204.428
       4.2         4.8     167.365
       4.2        4.95      106.59
       4.2         5.1     52.1454
       4.2        5.25      22.129
       4.2         5.4     8.01095
       4.2        5.55     2.86812
       4.2         5.7     0.76648
       4.2        5.85   0.0494503
       4.2           6   0.0247252
       4.2        6.15           0
       4.2         6.3           0
       4.2        6.45           0
       4.2         6.6           0
       4.2        6.75           0
       4.2         6.9           0
       4.2        7.05           0
       4.2         7.2           0
       4.2        7.35           0

      4.35        -7.5           0
      4.35       -7.35           0
      4.35        -7.2           0
      4.35       -7.05           0
      4.35        -6.9           0
      4.35       -6.75           0
      4.35        -6.6           0
      4.35       -6.45           0
      4.35        -6.3           0
      4.35       -6.15           0
      4.35          -6    0.047774
      4.35       -5.85    0.358305
      4.35        -5.7     2.43647
      4.35       -5.55     7.11832
      4.35        -5.4     19.8262
      4.35       -5.25     45.6002
      4.35        -5.1     83.9149
      4.35       -4.95     133.504
      4.35        -4.8     167.018
      4.35       -4.65     180.227
      4.35        -4.5     213.263
      4.35       -4.35     239.945
      4.35        -4.2     243.647
      4.35       -4.05     242.859
      4.35        -3.9     233.209
      4.35       -3.75     232.277
      4.35        -3.6     232.946
      4.35       -3.45     229.434
      4.35        -3.3     229.506
      4.35       -3.15     225.612
      4.35          -3     211.973
      4.35       -2.85     201.009
      4.35        -2.7     210.301
      4.35       -2.55     223.654
      4.35        -2.4     238.989
      4.35       -2.25     239.801
      4.35        -2.1     241.808
      4.35       -1.95     239.754
      4.35        -1.8     230.653
      4.35       -1.65     241.999
      4.35        -1.5     243.671
      4.35       -1.35     245.701
      4.35        -1.2     246.275
      4.35       -1.05     229.936
      4.35        -0.9     209.632
      4.35       -0.75     206.455
      4.35        -0.6     159.159
      4.35       -0.45     87.5219
      4.35        -0.3     43.5221
      4.35       -0.15     19.9217
      4.35  -1.78814e-07     18.6318
      4.35        0.15     38.1475
      4.35         0.3     86.5903
      4.35        0.45     156.579
      4.35         0.6     205.882
      4.35        0.75     211.639
      4.35         0.9     229.076
      4.35        1.05     244.889
      4.35         1.2      237.46
      4.35        1.35     232.181
      4.35         1.5      226.09
      4.35        1.65      219.02
      4.35         1.8     220.692
      4.35        1.95     222.436
      4.35         2.1     224.323
      4.35        2.25     222.746
      4.35         2.4     214.386
      4.35        2.55     201.797
      4.35         2.7     198.811
      4.35        2.85     209.274
      4.35           3     219.521
      4.35        3.15     230.438
      4.35         3.3     234.068
      4.35        3.45     234.045
      4.35         3.6     225.254
      4.35        3.75     231.799
      4.35         3.9     237.174
      4.35        4.05     239.777
      4.35         4.2     231.226
      4.35        4.35     203.636
      4.35         4.5     178.961
      4.35        4.65     164.271
      4.35         4.8     135.774
      4.35        4.95     87.8563
      4.35         5.1     43.4265
      4.35        5.25     18.8707
      4.35         5.4     6.37782
      4.35        5.55      2.1976
      4.35         5.7      0.5494
      4.35        5.85    0.047774
      4.35           6           0
      4.35        6.15           0
      4.35         6.3           0
      4.35        6.45           0
      4.35         6.6           0
      4.35        6.75           0
      4.35         6.9           0
      4.35        7.05           0
      4.35         7.2           0
      4.35        7.35           0

       4.5        -7.5           0
       4.5       -7.35           0
       4.5        -7.2           0
       4.5       -7.05           0
       4.5        -6.9           0
       4.5       -6.75           0
       4.5        -6.6           0
       4.5       -6.45           0
       4.5        -6.3           0
       4.5       -6.15           0
       4.5          -6    0.138623
       4.5       -5.85    0.300349
       4.5        -5.7      1.8483
       4.5       -5.55     6.00699
       4.5        -5.4     14.9713
       4.5       -5.25     35.3026
       4.5        -5.1     67.9021
       4.5       -4.95     102.604
       4.5        -4.8      129.89
       4.5       -4.65     141.095
       4.5        -4.5     159.624
       4.5       -4.35     184.553
       4.5        -4.2     185.639
       4.5       -4.05     192.316
       4.5        -3.9     186.309
       4.5       -3.75      175.52
       4.5        -3.6      178.87
       4.5       -3.45     181.018
       4.5        -3.3      179.17
       4.5       -3.15     172.886
       4.5          -3     166.417
       4.5       -2.85     157.013
       4.5        -2.7     163.714
       4.5       -2.55     172.401
       4.5        -2.4      181.18
       4.5       -2.25     187.695
       4.5        -2.1     184.415
       4.5       -1.95     184.761
       4.5        -1.8     179.193
       4.5       -1.65     186.864
       4.5        -1.5     192.455
       4.5       -1.35     194.072
       4.5        -1.2     192.639
       4.5       -1.05     178.338
       4.5        -0.9     167.017
       4.5       -0.75     158.446
       4.5        -0.6     125.523
       4.5       -0.45     68.7569
       4.5        -0.3     30.8436
       4.5       -0.15     14.2781
       4.5  -1.78814e-07     13.9778
       4.5        0.15     29.5498
       4.5         0.3     67.3707
       4.5        0.45     121.988
       4.5         0.6     158.099
       4.5        0.75     165.539
       4.5         0.9     180.071
       4.5        1.05     186.078
       4.5         1.2     184.183
       4.5        1.35     180.579
       4.5         1.5      176.79
       4.5        1.65     173.856
       4.5         1.8     170.183
       4.5        1.95     173.602
       4.5         2.1     178.084
       4.5        2.25     175.242
       4.5         2.4     165.238
       4.5        2.55     155.304
       4.5         2.7     154.634
       4.5        2.85     163.552
       4.5           3     173.117
       4.5        3.15     179.909
       4.5         3.3     181.919
       4.5        3.45     178.223
       4.5         3.6     178.015
       4.5        3.75      180.21
       4.5         3.9     186.217
       4.5        4.05     187.302
       4.5         4.2      181.48
       4.5        4.35     162.605
       4.5         4.5     138.138
       4.5        4.65     128.734
       4.5         4.8     109.212
       4.5        4.95     70.0738
       4.5         5.1     35.5336
       4.5        5.25     15.2485
       4.5         5.4     6.37665
       4.5        5.55     1.75589
       4.5         5.7    0.646906
       4.5        5.85    0.115519
       4.5           6           0
       4.5        6.15           0
       4.5         6.3           0
       4.5        6.45           0
       4.5         6.6           0
       4.5        6.75           0
       4.5         6.9           0
       4.5        7.05           0
       4.5         7.2           0
       4.5        7.35           0

      4.65        -7.5           0
      4.65       -7.35           0
      4.65        -7.2           0
      4.65       -7.05           0
      4.65        -6.9           0
      4.65       -6.75           0
      4.65        -6.6           0
      4.65       -6.45           0
      4.65        -6.3           0
      4.65       -6.15           0
      4.65          -6    0.134222
      4.65       -5.85    0.313185
      4.65        -5.7       1.208
      4.65       -5.55     3.89244
      4.65        -5.4      11.051
      4.65       -5.25     25.0548
      4.65        -5.1      50.311
      4.65       -4.95     77.3568
      4.65        -4.8     91.9199
      4.65       -4.65     104.559
      4.65        -4.5     122.232
      4.65       -4.35     137.734
      4.65        -4.2     136.258
      4.65       -4.05     139.479
      4.65        -3.9     136.415
      4.65       -3.75     133.395
      4.65        -3.6     133.506
      4.65       -3.45     136.907
      4.65        -3.3     133.059
      4.65       -3.15     128.786
      4.65          -3     121.829
      4.65       -2.85     115.118
      4.65        -2.7     117.623
      4.65       -2.55     126.325
      4.65        -2.4     131.023
      4.65       -2.25     139.032
      4.65        -2.1     138.406
      4.65       -1.95     137.757
      4.65        -1.8     137.086
      4.65       -1.65     138.383
      4.65        -1.5     140.262
      4.65       -1.35     143.819
      4.65        -1.2     140.754
      4.65       -1.05     131.068
      4.65        -0.9     122.545
      4.65       -0.75     115.521
      4.65        -0.6     90.3763
      4.65       -0.45     48.9687
      4.65        -0.3     21.0729
      4.65       -0.15     10.7601
      4.65  -1.78814e-07     10.0219
      4.65        0.15     22.1914
      4.65         0.3     51.2282
      4.65        0.45     89.9513
      4.65         0.6     118.831
      4.65        0.75     124.782
      4.65         0.9     132.254
      4.65        1.05     137.108
      4.65         1.2     137.488
      4.65        1.35     134.245
      4.65         1.5     131.157
      4.65        1.65     131.829
      4.65         1.8     128.384
      4.65        1.95     132.701
      4.65         2.1     139.971
      4.65        2.25     133.171
      4.65         2.4     126.102
      4.65        2.55     114.894
      4.65         2.7     111.516
      4.65        2.85     122.657
      4.65           3     131.001
      4.65        3.15     133.574
      4.65         3.3     135.766
      4.65        3.45     134.312
      4.65         3.6     133.014
      4.65        3.75     137.466
      4.65         3.9     139.367
      4.65        4.05     140.061
      4.65         4.2     139.457
      4.65        4.35     124.961
      4.65         4.5     104.693
      4.65        4.65     95.7899
      4.65         4.8     82.6585
      4.65        4.95     52.6822
      4.65         5.1     26.9339
      4.65        5.25     11.8116
      4.65         5.4      5.0557
      4.65        5.55       1.812
      4.65         5.7    0.357926
      4.65        5.85   0.0223704
      4.65           6   0.0671111
      4.65        6.15           0
      4.65         6.3           0
      4.65        6.45           0
      4.65         6.6           0
      4.65        6.75           0
      4.65         6.9           0
      4.65        7.05           0
      4.65         7.2           0
      4.65        7.35           0

       4.8        -7.5           0
       4.8       -7.35           0
       4.8        -7.2           0
       4.8       -7.05           0
       4.8        -6.9           0
       4.8       -6.75           0
       4.8        -6.6           0
       4.8       -6.45           0
       4.8        -6.3           0
       4.8       -6.15           0
       4.8          -6    0.021682
       4.8       -5.85    0.130092
       4.8        -5.7    0.802235
       4.8       -5.55     2.60184
       4.8        -5.4     8.28253
       4.8       -5.25     19.7523
       4.8        -5.1     34.3226
       4.8       -4.95     54.7037
       4.8        -4.8     64.7208
       4.8       -4.65     75.3667
       4.8        -4.5     85.5356
       4.8       -4.35     93.5579
       4.8        -4.2     95.4009
       4.8       -4.05     92.4955
       4.8        -3.9     91.9101
       4.8       -3.75     91.5849
       4.8        -3.6     94.0566
       4.8       -3.45     93.7314
       4.8        -3.3     89.9587
       4.8       -3.15     89.0264
       4.8          -3     85.1453
       4.8       -2.85     77.8818
       4.8        -2.7     80.7005
       4.8       -2.55     86.0343
       4.8        -2.4     92.0619
       4.8       -2.25     92.5389
       4.8        -2.1     93.3194
       4.8       -1.95      92.669
       4.8        -1.8     91.2163
       4.8       -1.65     97.6341
       4.8        -1.5     94.7071
       4.8       -1.35     95.4226
       4.8        -1.2     101.385
       4.8       -1.05     88.4627
       4.8        -0.9     82.0665
       4.8       -0.75      81.004
       4.8        -0.6      60.753
       4.8       -0.45      31.504
       4.8        -0.3     16.1965
       4.8       -0.15     6.93825
       4.8  -1.78814e-07     6.30947
       4.8        0.15     14.4185
       4.8         0.3     30.7017
       4.8        0.45     60.8614
       4.8         0.6      77.665
       4.8        0.75     82.1965
       4.8         0.9     88.2025
       4.8        1.05     96.9837
       4.8         1.2     95.7261
       4.8        1.35     94.7938
       4.8         1.5     94.9022
       4.8        1.65     91.1729
       4.8         1.8     90.3056
       4.8        1.95     96.8102
       4.8         2.1     96.0514
       4.8        2.25     92.4088
       4.8         2.4     88.8096
       4.8        2.55     81.3726
       4.8         2.7     79.7465
       4.8        2.85      82.782
       4.8           3     89.3733
       4.8        3.15     88.7662
       4.8         3.3     93.7531
       4.8        3.45     93.4712
       4.8         3.6     93.1893
       4.8        3.75     95.6177
       4.8         3.9     98.6966
       4.8        4.05     98.1762
       4.8         4.2     98.5014
       4.8        4.35     87.5086
       4.8         4.5     73.4804
       4.8        4.65     66.0651
       4.8         4.8     54.7471
       4.8        4.95     35.9271
       4.8         5.1     18.6465
       4.8        5.25     8.52104
       4.8         5.4     2.60184
       4.8        5.55    0.888963
       4.8         5.7    0.346912
       4.8        5.85    0.043364
       4.8           6           0
       4.8        6.15           0
       4.8         6.3           0
       4.8        6.45           0
       4.8         6.6           0
       4.8        6.75           0
       4.8         6.9           0
       4.8        7.05           0
       4.8         7.2           0
       4.8        7.35           0

      4.95        -7.5           0
      4.95       -7.35           0
      4.95        -7.2           0
      4.95       -7.05           0
      4.95        -6.9           0
      4.95       -6.75           0
      4.95        -6.6           0
      4.95       -6.45           0
      4.95        -6.3           0
      4.95       -6.15           0
      4.95          -6           0
      4.95       -5.85    0.105174
      4.95        -5.7    0.336557
      4.95       -5.55      1.4514
      4.95        -5.4     4.75386
      4.95       -5.25     11.1274
      4.95        -5.1      19.941
      4.95       -4.95     31.8256
      4.95        -4.8     38.9354
      4.95       -4.65     42.1537
      4.95        -4.5     49.0111
      4.95       -4.35     52.7763
      4.95        -4.2     55.6791
      4.95       -4.05     55.7422
      4.95        -3.9     53.6598
      4.95       -3.75     52.1242
      4.95        -3.6     52.3977
      4.95       -3.45     54.6274
      4.95        -3.3     53.7018
      4.95       -3.15     52.6922
      4.95          -3     51.8297
      4.95       -2.85     48.2959
      4.95        -2.7     50.2732
      4.95       -2.55     51.2408
      4.95        -2.4     53.4284
      4.95       -2.25     54.1436
      4.95        -2.1     55.2374
      4.95       -1.95     54.5643
      4.95        -1.8     54.5432
      4.95       -1.65     54.2277
      4.95        -1.5     57.3198
      4.95       -1.35     56.7519
      4.95        -1.2     57.1936
      4.95       -1.05     52.3556
      4.95        -0.9     49.9997
      4.95       -0.75      47.728
      4.95        -0.6     33.6767
      4.95       -0.45     19.0575
      4.95        -0.3     8.87668
      4.95       -0.15     3.93351
      4.95  -1.78814e-07     3.99661
      4.95        0.15     7.76184
      4.95         0.3     18.4475
      4.95        0.45     35.5067
      4.95         0.6     43.9838
      4.95        0.75     46.8866
      4.95         0.9     52.8184
      4.95        1.05     59.5916
      4.95         1.2     56.2471
      4.95        1.35      61.043
      4.95         1.5     60.0333
      4.95        1.65     55.4898
      4.95         1.8     57.2778
      4.95        1.95     55.3005
      4.95         2.1     54.7746
      4.95        2.25     56.3522
      4.95         2.4     54.8798
      4.95        2.55     49.1163
      4.95         2.7     48.4642
      4.95        2.85      51.367
      4.95           3     51.1777
      4.95        3.15     55.5108
      4.95         3.3     55.4057
      4.95        3.45     56.5836
      4.95         3.6     55.8684
      4.95        3.75     57.7616
      4.95         3.9     59.5285
      4.95        4.05      56.794
      4.95         4.2     58.8343
      4.95        4.35     53.9543
      4.95         4.5     41.3754
      4.95        4.65     39.3351
      4.95         4.8     33.1929
      4.95        4.95     20.1303
      4.95         5.1     11.4219
      4.95        5.25     4.45938
      4.95         5.4     1.70382
      4.95        5.55    0.673114
      4.95         5.7   0.0841392
      4.95        5.85           0
      4.95           6           0
      4.95        6.15           0
      4.95         6.3           0
      4.95        6.45           0
      4.95         6.6           0
      4.95        6.75           0
      4.95         6.9           0
      4.95        7.05           0
      4.95         7.2           0
      4.95        7.35           0

       5.1        -7.5           0
       5.1       -7.35           0
       5.1        -7.2           0
       5.1       -7.05           0
       5.1        -6.9           0
       5.1       -6.75           0
       5.1        -6.6           0
       5.1       -6.45           0
       5.1        -6.3           0
       5.1       -6.15           0
       5.1          -6           0
       5.1       -5.85   0.0204251
       5.1        -5.7    0.163401
       5.1       -5.55    0.898704
       5.1        -5.4     1.73613
       5.1       -5.25     3.77864
       5.1        -5.1     7.21006
       5.1       -4.95     11.6423
       5.1        -4.8     14.3384
       5.1       -4.65     16.2992
       5.1        -4.5     19.4855
       5.1       -4.35     22.0183
       5.1        -4.2     21.4259
       5.1       -4.05     19.9349
       5.1        -3.9      21.528
       5.1       -3.75     19.1383
       5.1        -3.6     19.4038
       5.1       -3.45     19.4038
       5.1        -3.3     20.0574
       5.1       -3.15     19.4243
       5.1          -3     18.3826
       5.1       -2.85     18.2396
       5.1        -2.7     18.1988
       5.1       -2.55     18.0558
       5.1        -2.4     20.8132
       5.1       -2.25     21.1604
       5.1        -2.1     20.6702
       5.1       -1.95     21.0174
       5.1        -1.8     20.8744
       5.1       -1.65     21.0174
       5.1        -1.5     22.6106
       5.1       -1.35     22.3655
       5.1        -1.2     21.4259
       5.1       -1.05     19.4243
       5.1        -0.9     17.8311
       5.1       -0.75     17.5656
       5.1        -0.6      12.684
       5.1       -0.45     7.53686
       5.1        -0.3     3.83992
       5.1       -0.15     1.73613
       5.1  -1.78814e-07     1.20508
       5.1        0.15     2.87994
       5.1         0.3     6.86283
       5.1        0.45     12.7044
       5.1         0.6     17.9945
       5.1        0.75     15.7273
       5.1         0.9     18.6277
       5.1        1.05     23.4072
       5.1         1.2     24.3467
       5.1        1.35     21.3442
       5.1         1.5     20.7723
       5.1        1.65     20.9766
       5.1         1.8     20.2617
       5.1        1.95     20.3638
       5.1         2.1     21.3442
       5.1        2.25     21.9366
       5.1         2.4     19.7511
       5.1        2.55     17.8515
       5.1         2.7      18.546
       5.1        2.85     18.5664
       5.1           3     19.2404
       5.1        3.15     21.3851
       5.1         3.3     19.9145
       5.1        3.45     19.6489
       5.1         3.6     21.5893
       5.1        3.75     20.7315
       5.1         3.9     23.3459
       5.1        4.05     22.9987
       5.1         4.2     21.3442
       5.1        4.35     20.9153
       5.1         4.5     15.0124
       5.1        4.65     12.4593
       5.1         4.8     10.6823
       5.1        4.95     7.14878
       5.1         5.1     4.04417
       5.1        5.25     1.63401
       5.1         5.4    0.510627
       5.1        5.55    0.245101
       5.1         5.7   0.0204251
       5.1        5.85           0
       5.1           6           0
       5.1        6.15           0
       5.1         6.3           0
       5.1        6.45           0
       5.1         6.6           0
       5.1        6.75           0
       5.1         6.9           0
       5.1        7.05           0
       5.1         7.2           0
       5.1        7.35           0

      5.25        -7.5           0
      5.25       -7.35           0
      5.25        -7.2           0
      5.25       -7.05           0
      5.25        -6.9           0
      5.25       -6.75           0
      5.25        -6.6           0
      5.25       -6.45           0
      5.25        -6.3           0
      5.25       -6.15           0
      5.25          -6           0
      5.25       -5.85           0
      5.25        -5.7           0
      5.25       -5.55   0.0198497
      5.25        -5.4           0
      5.25       -5.25   0.0992487
      5.25        -5.1    0.218347
      5.25       -4.95    0.297746
      5.25        -4.8    0.377145
      5.25       -4.65    0.456544
      5.25        -4.5    0.277896
      5.25       -4.35    0.396995
      5.25        -4.2    0.297746
      5.25       -4.05    0.357295
      5.25        -3.9    0.377145
      5.25       -3.75    0.436694
      5.25        -3.6    0.456544
      5.25       -3.45    0.516093
      5.25        -3.3    0.158798
      5.25       -3.15    0.218347
      5.25          -3    0.337446
      5.25       -2.85    0.337446
      5.25        -2.7    0.535943
      5.25       -2.55    0.357295
      5.25        -2.4    0.476394
      5.25       -2.25    0.377145
      5.25        -2.1    0.377145
      5.25       -1.95    0.476394
      5.25        -1.8    0.396995
      5.25       -1.65    0.516093
      5.25        -1.5    0.297746
      5.25       -1.35    0.535943
      5.25        -1.2    0.456544
      5.25       -1.05    0.277896
      5.25        -0.9    0.258047
      5.25       -0.75    0.238197
      5.25        -0.6    0.178648
      5.25       -0.45    0.218347
      5.25        -0.3    0.079399
      5.25       -0.15   0.0396995
      5.25  -1.78814e-07           0
      5.25        0.15   0.0396995
      5.25         0.3    0.119098
      5.25        0.45    0.357295
      5.25         0.6    0.396995
      5.25        0.75    0.337446
      5.25         0.9    0.496243
      5.25        1.05    0.476394
      5.25         1.2    0.416845
      5.25        1.35    0.396995
      5.25         1.5    0.516093
      5.25        1.65    0.456544
      5.25         1.8    0.317596
      5.25        1.95    0.496243
      5.25         2.1    0.416845
      5.25        2.25    0.496243
      5.25         2.4    0.238197
      5.25        2.55    0.456544
      5.25         2.7    0.377145
      5.25        2.85    0.198497
      5.25           3    0.377145
      5.25        3.15    0.396995
      5.25         3.3    0.317596
      5.25        3.45    0.436694
      5.25         3.6    0.456544
      5.25        3.75    0.516093
      5.25         3.9    0.377145
      5.25        4.05    0.535943
      5.25         4.2    0.496243
      5.25        4.35    0.496243
      5.25         4.5    0.297746
      5.25        4.65    0.238197
      5.25         4.8    0.238197
      5.25        4.95   0.0595492
      5.25         5.1   0.0396995
      5.25        5.25   0.0396995
      5.25         5.4           0
      5.25        5.55           0
      5.25         5.7           0
      5.25        5.85           0
      5.25           6           0
      5.25        6.15           0
      5.25         6.3           0
      5.25        6.45           0
      5.25         6.6           0
      5.25        6.75           0
      5.25         6.9           0
      5.25        7.05           0
      5.25         7.2           0
      5.25        7.35           0

       5.4        -7.5           0
       5.4       -7.35           0
       5.4        -7.2           0
       5.4       -7.05           0
       5.4        -6.9           0
       5.4       -6.75           0
       5.4        -6.6           0
       5.4       -6.45           0
       5.4        -6.3           0
       5.4       -6.15           0
       5.4          -6           0
       5.4       -5.85           0
       5.4        -5.7           0
       5.4       -5.55           0
       5.4        -5.4           0
       5.4       -5.25           0
       5.4        -5.1           0
       5.4       -4.95           0
       5.4        -4.8           0
       5.4       -4.65           0
       5.4        -4.5           0
       5.4       -4.35           0
       5.4        -4.2           0
       5.4       -4.05           0
       5.4        -3.9           0
       5.4       -3.75           0
       5.4        -3.6           0
       5.4       -3.45           0
       5.4        -3.3           0
       5.4       -3.15           0
       5.4          -3           0
       5.4       -2.85           0
       5.4        -2.7           0
       5.4       -2.55           0
       5.4        -2.4           0
       5.4       -2.25           0
       5.4        -2.1           0
       5.4       -1.95           0
       5.4        -1.8           0
       5.4       -1.65           0
       5.4        -1.5           0
       5.4       -1.35           0
       5.4        -1.2           0
       5.4       -1.05           0
       5.4        -0.9           0
       5.4       -0.75           0
       5.4        -0.6           0
       5.4       -0.45           0
       5.4        -0.3           0
       5.4       -0.15           0
       5.4  -1.78814e-07           0
       5.4        0.15           0
       5.4         0.3           0
       5.4        0.45           0
       5.4         0.6           0
       5.4        0.75           0
       5.4         0.9           0
       5.4        1.05           0
       5.4         1.2           0
       5.4        1.35           0
       5.4         1.5           0
       5.4        1.65           0
       5.4         1.8           0
       5.4        1.95           0
       5.4         2.1           0
       5.4        2.25           0
       5.4         2.4           0
       5.4        2.55           0
       5.4         2.7           0
       5.4        2.85           0
       5.4           3           0
       5.4        3.15           0
       5.4         3.3           0
       5.4        3.45           0
       5.4         3.6           0
       5.4        3.75           0
       5.4         3.9           0
       5.4        4.05           0
       5.4         4.2           0
       5.4        4.35           0
       5.4         4.5           0
       5.4        4.65           0
       5.4         4.8           0
       5.4        4.95           0
       5.4         5.1           0
       5.4        5.25           0
       5.4         5.4           0
       5.4        5.55           0
       5.4         5.7           0
       5.4        5.85           0
       5.4           6           0
       5.4        6.15           0
       5.4         6.3           0
       5.4        6.45           0
       5.4         6.6           0
       5.4        6.75           0
       5.4         6.9           0
       5.4        7.05           0
       5.4         7.2           0
       5.4        7.35           0

      5.55        -7.5           0
      5.55       -7.35           0
      5.55        -7.2           0
      5.55       -7.05           0
      5.55        -6.9           0
      5.55       -6.75           0
      5.55        -6.6           0
      5.55       -6.45           0
      5.55        -6.3           0
      5.55       -6.15           0
      5.55          -6           0
      5.55       -5.85           0
      5.55        -5.7           0
      5.55       -5.55           0
      5.55        -5.4           0
      5.55       -5.25           0
      5.55        -5.1           0
      5.55       -4.95           0
      5.55        -4.8           0
      5.55       -4.65           0
      5.55        -4.5           0
      5.55       -4.35           0
      5.55        -4.2           0
      5.55       -4.05           0
      5.55        -3.9           0
      5.55       -3.75           0
      5.55        -3.6           0
      5.55       -3.45           0
      5.55        -3.3           0
      5.55       -3.15           0
      5.55          -3           0
      5.55       -2.85           0
      5.55        -2.7           0
      5.55       -2.55           0
      5.55        -2.4           0
      5.55       -2.25           0
      5.55        -2.1           0
      5.55       -1.95           0
      5.55        -1.8           0
      5.55       -1.65           0
      5.55        -1.5           0
      5.55       -1.35           0
      5.55        -1.2           0
      5.55       -1.05           0
      5.55        -0.9           0
      5.55       -0.75           0
      5.55        -0.6           0
      5.55       -0.45           0
      5.55        -0.3           0
      5.55       -0.15           0
      5.55  -1.78814e-07           0
      5.55        0.15           0
      5.55         0.3           0
      5.55        0.45           0
      5.55         0.6           0
      5.55        0.75           0
      5.55         0.9           0
      5.55        1.05           0
      5.55         1.2           0
      5.55        1.35           0
      5.55         1.5           0
      5.55        1.65           0
      5.55         1.8           0
      5.55        1.95           0
      5.55         2.1           0
      5.55        2.25           0
      5.55         2.4           0
      5.55        2.55           0
      5.55         2.7           0
      5.55        2.85           0
      5.55           3           0
      5.55        3.15           0
      5.55         3.3           0
      5.55        3.45           0
      5.55         3.6           0
      5.55        3.75           0
      5.55         3.9           0
      5.55        4.05           0
      5.55         4.2           0
      5.55        4.35           0
      5.55         4.5           0
      5.55        4.65           0
      5.55         4.8           0
      5.55        4.95           0
      5.55         5.1           0
      5.55        5.25           0
      5.55         5.4           0
      5.55        5.55           0
      5.55         5.7           0
      5.55        5.85           0
      5.55           6           0
      5.55        6.15           0
      5.55         6.3           0
      5.55        6.45           0
      5.55         6.6           0
      5.55        6.75           0
      5.55         6.9           0
      5.55        7.05           0
      5.55         7.2           0
      5.55        7.35           0

       5.7        -7.5           0
       5.7       -7.35           0
       5.7        -7.2           0
       5.7       -7.05           0
       5.7        -6.9           0
       5.7       -6.75           0
       5.7        -6.6           0
       5.7       -6.45           0
       5.7        -6.3           0
       5.7       -6.15           0
       5.7          -6           0
       5.7       -5.85           0
       5.7        -5.7           0
       5.7       -5.55           0
       5.7        -5.4           0
       5.7       -5.25           0
       5.7        -5.1           0
       5.7       -4.95           0
       5.7        -4.8           0
       5.7       -4.65           0
       5.7        -4.5           0
       5.7       -4.35           0
       5.7        -4.2           0
       5.7       -4.05           0
       5.7        -3.9           0
       5.7       -3.75           0
       5.7        -3.6           0
       5.7       -3.45           0
       5.7        -3.3           0
       5.7       -3.15           0
       5.7          -3           0
       5.7       -2.85           0
       5.7        -2.7           0
       5.7       -2.55           0
       5.7        -2.4           0
       5.7       -2.25           0
       5.7        -2.1           0
       5.7       -1.95           0
       5.7        -1.8           0
       5.7       -1.65           0
       5.7        -1.5           0
       5.7       -1.35           0
       5.7        -1.2           0
       5.7       -1.05           0
       5.7        -0.9           0
       5.7       -0.75           0
       5.7        -0.6           0
       5.7       -0.45           0
       5.7        -0.3           0
       5.7       -0.15           0
       5.7  -1.78814e-07           0
       5.7        0.15           0
       5.7         0.3           0
       5.7        0.45           0
       5.7         0.6           0
       5.7        0.75           0
       5.7         0.9           0
       5.7        1.05           0
       5.7         1.2           0
       5.7        1.35           0
       5.7         1.5           0
       5.7        1.65           0
       5.7         1.8           0
       5.7        1.95           0
       5.7         2.1           0
       5.7        2.25           0
       5.7         2.4           0
       5.7        2.55           0
       5.7         2.7           0
       5.7        2.85           0
       5.7           3           0
       5.7        3.15           0
       5.7         3.3           0
       5.7        3.45           0
       5.7         3.6           0
       5.7        3.75           0
       5.7         3.9           0
       5.7        4.05           0
       5.7         4.2           0
       5.7        4.35           0
       5.7         4.5           0
       5.7        4.65           0
       5.7         4.8           0
       5.7        4.95           0
       5.7         5.1           0
       5.7        5.25           0
       5.7         5.4           0
       5.7        5.55           0
       5.7         5.7           0
       5.7        5.85           0
       5.7           6           0
       5.7        6.15           0
       5.7         6.3           0
       5.7        6.45           0
       5.7         6.6           0
       5.7        6.75           0
       5.7         6.9           0
       5.7        7.05           0
       5.7         7.2           0
       5.7        7.35           0

      5.85        -7.5           0
      5.85       -7.35           0
      5.85        -7.2           0
      5.85       -7.05           0
      5.85        -6.9           0
      5.85       -6.75           0
      5.85        -6.6           0
      5.85       -6.45           0
      5.85        -6.3           0
      5.85       -6.15           0
      5.85          -6           0
      5.85       -5.85           0
      5.85        -5.7           0
      5.85       -5.55           0
      5.85        -5.4           0
      5.85       -5.25           0
      5.85        -5.1           0
      5.85       -4.95           0
      5.85        -4.8           0
      5.85       -4.65           0
      5.85        -4.5           0
      5.85       -4.35           0
      5.85        -4.2           0
      5.85       -4.05           0
      5.85        -3.9           0
      5.85       -3.75           0
      5.85        -3.6           0
      5.85       -3.45           0
      5.85        -3.3           0
      5.85       -3.15           0
      5.85          -3           0
      5.85       -2.85           0
      5.85        -2.7           0
      5.85       -2.55           0
      5.85        -2.4           0
      5.85       -2.25           0
      5.85        -2.1           0
      5.85       -1.95           0
      5.85        -1.8           0
      5.85       -1.65           0
      5.85        -1.5           0
      5.85       -1.35           0
      5.85        -1.2           0
      5.85       -1.05           0
      5.85        -0.9           0
      5.85       -0.75           0
      5.85        -0.6           0
      5.85       -0.45           0
      5.85        -0.3           0
      5.85       -0.15           0
      5.85  -1.78814e-07           0
      5.85        0.15           0
      5.85         0.3           0
      5.85        0.45           0
      5.85         0.6           0
      5.85        0.75           0
      5.85         0.9           0
      5.85        1.05           0
      5.85         1.2           0
      5.85        1.35           0
      5.85         1.5           0
      5.85        1.65           0
      5.85         1.8           0
      5.85        1.95           0
      5.85         2.1           0
      5.85        2.25           0
      5.85         2.4           0
      5.85        2.55           0
      5.85         2.7           0
      5.85        2.85           0
      5.85           3           0
      5.85        3.15           0
      5.85         3.3           0
      5.85        3.45           0
      5.85         3.6           0
      5.85        3.75           0
      5.85         3.9           0
      5.85        4.05           0
      5.85         4.2           0
      5.85        4.35           0
      5.85         4.5           0
      5.85        4.65           0
      5.85         4.8           0
      5.85        4.95           0
      5.85         5.1           0
      5.85        5.25           0
      5.85         5.4           0
      5.85        5.55           0
      5.85         5.7           0
      5.85        5.85           0
      5.85           6           0
      5.85        6.15           0
      5.85         6.3           0
      5.85        6.45           0
      5.85         6.6           0
      5.85        6.75           0
      5.85         6.9           0
      5.85        7.05           0
      5.85         7.2           0
      5.85        7.35           0

         6        -7.5           0
         6       -7.35           0
         6        -7.2           0
         6       -7.05           0
         6        -6.9           0
         6       -6.75           0
         6        -6.6           0
         6       -6.45           0
         6        -6.3           0
         6       -6.15           0
         6          -6           0
         6       -5.85           0
         6        -5.7           0
         6       -5.55           0
         6        -5.4           0
         6       -5.25           0
         6        -5.1           0
         6       -4.95           0
         6        -4.8           0
         6       -4.65           0
         6        -4.5           0
         6       -4.35           0
         6        -4.2           0
         6       -4.05           0
         6        -3.9           0
         6       -3.75           0
         6        -3.6           0
         6       -3.45           0
         6        -3.3           0
         6       -3.15           0
         6          -3           0
         6       -2.85           0
         6        -2.7           0
         6       -2.55           0
         6        -2.4           0
         6       -2.25           0
         6        -2.1           0
         6       -1.95           0
         6        -1.8           0
         6       -1.65           0
         6        -1.5           0
         6       -1.35           0
         6        -1.2           0
         6       -1.05           0
         6        -0.9           0
         6       -0.75           0
         6        -0.6           0
         6       -0.45           0
         6        -0.3           0
         6       -0.15           0
         6  -1.78814e-07           0
         6        0.15           0
         6         0.3           0
         6        0.45           0
         6         0.6           0
         6        0.75           0
         6         0.9           0
         6        1.05           0
         6         1.2           0
         6        1.35           0
         6         1.5           0
         6        1.65           0
         6         1.8           0
         6        1.95           0
         6         2.1           0
         6        2.25           0
         6         2.4           0
         6        2.55           0
         6         2.7           0
         6        2.85           0
         6           3           0
         6        3.15           0
         6         3.3           0
         6        3.45           0
         6         3.6           0
         6        3.75           0
         6         3.9           0
         6        4.05           0
         6         4.2           0
         6        4.35           0
         6         4.5           0
         6        4.65           0
         6         4.8           0
         6        4.95           0
         6         5.1           0
         6        5.25           0
         6         5.4           0
         6        5.55           0
         6         5.7           0
         6        5.85           0
         6           6           0
         6        6.15           0
         6         6.3           0
         6        6.45           0
         6         6.6           0
         6        6.75           0
         6         6.9           0
         6        7.05           0
         6         7.2           0
         6        7.35           0

      6.15        -7.5           0
      6.15       -7.35           0
      6.15        -7.2           0
      6.15       -7.05           0
      6.15        -6.9           0
      6.15       -6.75           0
      6.15        -6.6           0
      6.15       -6.45           0
      6.15        -6.3           0
      6.15       -6.15           0
      6.15          -6           0
      6.15       -5.85           0
      6.15        -5.7           0
      6.15       -5.55           0
      6.15        -5.4           0
      6.15       -5.25           0
      6.15        -5.1           0
      6.15       -4.95           0
      6.15        -4.8           0
      6.15       -4.65           0
      6.15        -4.5           0
      6.15       -4.35           0
      6.15        -4.2           0
      6.15       -4.05           0
      6.15        -3.9           0
      6.15       -3.75           0
      6.15        -3.6           0
      6.15       -3.45           0
      6.15        -3.3           0
      6.15       -3.15           0
      6.15          -3           0
      6.15       -2.85           0
      6.15        -2.7           0
      6.15       -2.55           0
      6.15        -2.4           0
      6.15       -2.25           0
      6.15        -2.1           0
      6.15       -1.95           0
      6.15        -1.8           0
      6.15       -1.65           0
      6.15        -1.5           0
      6.15       -1.35           0
      6.15        -1.2           0
      6.15       -1.05           0
      6.15        -0.9           0
      6.15       -0.75           0
      6.15        -0.6           0
      6.15       -0.45           0
      6.15        -0.3           0
      6.15       -0.15           0
      6.15  -1.78814e-07           0
      6.15        0.15           0
      6.15         0.3           0
      6.15        0.45           0
      6.15         0.6           0
      6.15        0.75           0
      6.15         0.9           0
      6.15        1.05           0
      6.15         1.2           0
      6.15        1.35           0
      6.15         1.5           0
      6.15        1.65           0
      6.15         1.8           0
      6.15        1.95           0
      6.15         2.1           0
      6.15        2.25           0
      6.15         2.4           0
      6.15        2.55           0
      6.15         2.7           0
      6.15        2.85           0
      6.15           3           0
      6.15        3.15           0
      6.15         3.3           0
      6.15        3.45           0
      6.15         3.6           0
      6.15        3.75           0
      6.15         3.9           0
      6.15        4.05           0
      6.15         4.2           0
      6.15        4.35           0
      6.15         4.5           0
      6.15        4.65           0
      6.15         4.8           0
      6.15        4.95           0
      6.15         5.1           0
      6.15        5.25           0
      6.15         5.4           0
      6.15        5.55           0
      6.15         5.7           0
      6.15        5.85           0
      6.15           6           0
      6.15        6.15           0
      6.15         6.3           0
      6.15        6.45           0
      6.15         6.6           0
      6.15        6.75           0
      6.15         6.9           0
      6.15        7.05           0
      6.15         7.2           0
      6.15        7.35           0

       6.3        -7.5           0
       6.3       -7.35           0
       6.3        -7.2           0
       6.3       -7.05           0
       6.3        -6.9           0
       6.3       -6.75           0
       6.3        -6.6           0
       6.3       -6.45           0
       6.3        -6.3           0
       6.3       -6.15           0
       6.3          -6           0
       6.3       -5.85           0
       6.3        -5.7           0
       6.3       -5.55           0
       6.3        -5.4           0
       6.3       -5.25           0
       6.3        -5.1           0
       6.3       -4.95           0
       6.3        -4.8           0
       6.3       -4.65           0
       6.3        -4.5           0
       6.3       -4.35           0
       6.3        -4.2           0
       6.3       -4.05           0
       6.3        -3.9           0
       6.3       -3.75           0
       6.3        -3.6           0
       6.3       -3.45           0
       6.3        -3.3           0
       6.3       -3.15           0
       6.3          -3           0
       6.3       -2.85           0
       6.3        -2.7           0
       6.3       -2.55           0
       6.3        -2.4           0
       6.3       -2.25           0
       6.3        -2.1           0
       6.3       -1.95           0
       6.3        -1.8           0
       6.3       -1.65           0
       6.3        -1.5           0
       6.3       -1.35           0
       6.3        -1.2           0
       6.3       -1.05           0
       6.3        -0.9           0
       6.3       -0.75           0
       6.3        -0.6           0
       6.3       -0.45           0
       6.3        -0.3           0
       6.3       -0.15           0
       6.3  -1.78814e-07           0
       6.3        0.15           0
       6.3         0.3           0
       6.3        0.45           0
       6.3         0.6           0
       6.3        0.75           0
       6.3         0.9           0
       6.3        1.05           0
       6.3         1.2           0
       6.3        1.35           0
       6.3         1.5           0
       6.3        1.65           0
       6.3         1.8           0
       6.3        1.95           0
       6.3         2.1           0
       6.3        2.25           0
       6.3         2.4           0
       6.3        2.55           0
       6.3         2.7           0
       6.3        2.85           0
       6.3           3           0
       6.3        3.15           0
       6.3         3.3           0
       6.3        3.45           0
       6.3         3.6           0
       6.3        3.75           0
       6.3         3.9           0
       6.3        4.05           0
       6.3         4.2           0
       6.3        4.35           0
       6.3         4.5           0
       6.3        4.65           0
       6.3         4.8           0
       6.3        4.95           0
       6.3         5.1           0
       6.3        5.25           0
       6.3         5.4           0
       6.3        5.55           0
       6.3         5.7           0
       6.3        5.85           0
       6.3           6           0
       6.3        6.15           0
       6.3         6.3           0
       6.3        6.45           0
       6.3         6.6           0
       6.3        6.75           0
       6.3         6.9           0
       6.3        7.05           0
       6.3         7.2           0
       6.3        7.35           0

      6.45        -7.5           0
      6.45       -7.35           0
      6.45        -7.2           0
      6.45       -7.05           0
      6.45        -6.9           0
      6.45       -6.75           0
      6.45        -6.6           0
      6.45       -6.45           0
      6.45        -6.3           0
      6.45       -6.15           0
      6.45          -6           0
      6.45       -5.85           0
      6.45        -5.7           0
      6.45       -5.55           0
      6.45        -5.4           0
      6.45       -5.25           0
      6.45        -5.1           0
      6.45       -4.95           0
      6.45        -4.8           0
      6.45       -4.65           0
      6.45        -4.5           0
      6.45       -4.35           0
      6.45        -4.2           0
      6.45       -4.05           0
      6.45        -3.9           0
      6.45       -3.75           0
      6.45        -3.6           0
      6.45       -3.45           0
      6.45        -3.3           0
      6.45       -3.15           0
      6.45          -3           0
      6.45       -2.85           0
      6.45        -2.7           0
      6.45       -2.55           0
      6.45        -2.4           0
      6.45       -2.25           0
      6.45        -2.1           0
      6.45       -1.95           0
      6.45        -1.8           0
      6.45       -1.65           0
      6.45        -1.5           0
      6.45       -1.35           0
      6.45        -1.2           0
      6.45       -1.05           0
      6.45        -0.9           0
      6.45       -0.75           0
      6.45        -0.6           0
      6.45       -0.45           0
      6.45        -0.3           0
      6.45       -0.15           0
      6.45  -1.78814e-07           0
      6.45        0.15           0
      6.45         0.3           0
      6.45        0.45           0
      6.45         0.6           0
      6.45        0.75           0
      6.45         0.9           0
      6.45        1.05           0
      6.45         1.2           0
      6.45        1.35           0
      6.45         1.5           0
      6.45        1.65           0
      6.45         1.8           0
      6.45        1.95           0
      6.45         2.1           0
      6.45        2.25           0
      6.45         2.4           0
      6.45        2.55           0
      6.45         2.7           0
      6.45        2.85           0
      6.45           3           0
      6.45        3.15           0
      6.45         3.3           0
      6.45        3.45           0
      6.45         3.6           0
      6.45        3.75           0
      6.45         3.9           0
      6.45        4.05           0
      6.45         4.2           0
      6.45        4.35           0
      6.45         4.5           0
      6.45        4.65           0
      6.45         4.8           0
      6.45        4.95           0
      6.45         5.1           0
      6.45        5.25           0
      6.45         5.4           0
      6.45        5.55           0
      6.45         5.7           0
      6.45        5.85           0
      6.45           6           0
      6.45        6.15           0
      6.45         6.3           0
      6.45        6.45           0
      6.45         6.6           0
      6.45        6.75           0
      6.45         6.9           0
      6.45        7.05           0
      6.45         7.2           0
      6.45        7.35           0

       6.6        -7.5           0
       6.6       -7.35           0
       6.6        -7.2           0
       6.6       -7.05           0
       6.6        -6.9           0
       6.6       -6.75           0
       6.6        -6.6           0
       6.6       -6.45           0
       6.6        -6.3           0
       6.6       -6.15           0
       6.6          -6           0
       6.6       -5.85           0
       6.6        -5.7           0
       6.6       -5.55           0
       6.6        -5.4           0
       6.6       -5.25           0
       6.6        -5.1           0
       6.6       -4.95           0
       6.6        -4.8           0
       6.6       -4.65           0
       6.6        -4.5           0
       6.6       -4.35           0
       6.6        -4.2           0
       6.6       -4.05           0
       6.6        -3.9           0
       6.6       -3.75           0
       6.6        -3.6           0
       6.6       -3.45           0
       6.6        -3.3           0
       6.6       -3.15           0
       6.6          -3           0
       6.6       -2.85           0
       6.6        -2.7           0
       6.6       -2.55           0
       6.6        -2.4           0
       6.6       -2.25           0
       6.6        -2.1           0
       6.6       -1.95           0
       6.6        -1.8           0
       6.6       -1.65           0
       6.6        -1.5           0
       6.6       -1.35           0
       6.6        -1.2           0
       6.6       -1.05           0
       6.6        -0.9           0
       6.6       -0.75           0
       6.6        -0.6           0
       6.6       -0.45           0
       6.6        -0.3           0
       6.6       -0.15           0
       6.6  -1.78814e-07           0
       6.6        0.15           0
       6.6         0.3           0
       6.6        0.45           0
       6.6         0.6           0
       6.6        0.75           0
       6.6         0.9           0
       6.6        1.05           0
       6.6         1.2           0
       6.6        1.35           0
       6.6         1.5           0
       6.6        1.65           0
       6.6         1.8           0
       6.6        1.95           0
       6.6         2.1           0
       6.6        2.25           0
       6.6         2.4           0
       6.6        2.55           0
       6.6         2.7           0
       6.6        2.85           0
       6.6           3           0
       6.6        3.15           0
       6.6         3.3           0
       6.6        3.45           0
       6.6         3.6           0
       6.6        3.75           0
       6.6         3.9           0
       6.6        4.05           0
       6.6         4.2           0
       6.6        4.35           0
       6.6         4.5           0
       6.6        4.65           0
       6.6         4.8           0
       6.6        4.95           0
       6.6         5.1           0
       6.6        5.25           0
       6.6         5.4           0
       6.6        5.55           0
       6.6         5.7           0
       6.6        5.85           0
       6.6           6           0
       6.6        6.15           0
       6.6         6.3           0
       6.6        6.45           0
       6.6         6.6           0
       6.6        6.75           0
       6.6         6.9           0
       6.6        7.05           0
       6.6         7.2           0
       6.6        7.35           0

      6.75        -7.5           0
      6.75       -7.35           0
      6.75        -7.2           0
      6.75       -7.05           0
      6.75        -6.9           0
      6.75       -6.75           0
      6.75        -6.6           0
      6.75       -6.45           0
      6.75        -6.3           0
      6.75       -6.15           0
      6.75          -6           0
      6.75       -5.85           0
      6.75        -5.7           0
      6.75       -5.55           0
      6.75        -5.4           0
      6.75       -5.25           0
      6.75        -5.1           0
      6.75       -4.95           0
      6.75        -4.8           0
      6.75       -4.65           0
      6.75        -4.5           0
      6.75       -4.35           0
      6.75        -4.2           0
      6.75       -4.05           0
      6.75        -3.9           0
      6.75       -3.75           0
      6.75        -3.6           0
      6.75       -3.45           0
      6.75        -3.3           0
      6.75       -3.15           0
      6.75          -3           0
      6.75       -2.85           0
      6.75        -2.7           0
      6.75       -2.55           0
      6.75        -2.4           0
      6.75       -2.25           0
      6.75        -2.1           0
      6.75       -1.95           0
      6.75        -1.8           0
      6.75       -1.65           0
      6.75        -1.5           0
      6.75       -1.35           0
      6.75        -1.2           0
      6.75       -1.05           0
      6.75        -0.9           0
      6.75       -0.75           0
      6.75        -0.6           0
      6.75       -0.45           0
      6.75        -0.3           0
      6.75       -0.15           0
      6.75  -1.78814e-07           0
      6.75        0.15           0
      6.75         0.3           0
      6.75        0.45           0
      6.75         0.6           0
      6.75        0.75           0
      6.75         0.9           0
      6.75        1.05           0
      6.75         1.2           0
      6.75        1.35           0
      6.75         1.5           0
      6.75        1.65           0
      6.75         1.8           0
      6.75        1.95           0
      6.75         2.1           0
      6.75        2.25           0
      6.75         2.4           0
      6.75        2.55           0
      6.75         2.7           0
      6.75        2.85           0
      6.75           3           0
      6.75        3.15           0
      6.75         3.3           0
      6.75        3.45           0
      6.75         3.6           0
      6.75        3.75           0
      6.75         3.9           0
      6.75        4.05           0
      6.75         4.2           0
      6.75        4.35           0
      6.75         4.5           0
      6.75        4.65           0
      6.75         4.8           0
      6.75        4.95           0
      6.75         5.1           0
      6.75        5.25           0
      6.75         5.4           0
      6.75        5.55           0
      6.75         5.7           0
      6.75        5.85           0
      6.75           6           0
      6.75        6.15           0
      6.75         6.3           0
      6.75        6.45           0
      6.75         6.6           0
      6.75        6.75           0
      6.75         6.9           0
      6.75        7.05           0
      6.75         7.2           0
      6.75        7.35           0

       6.9        -7.5           0
       6.9       -7.35           0
       6.9        -7.2           0
       6.9       -7.05           0
       6.9        -6.9           0
       6.9       -6.75           0
       6.9        -6.6           0
       6.9       -6.45           0
       6.9        -6.3           0
       6.9       -6.15           0
       6.9          -6           0
       6.9       -5.85           0
       6.9        -5.7           0
       6.9       -5.55           0
       6.9        -5.4           0
       6.9       -5.25           0
       6.9        -5.1           0
       6.9       -4.95           0
       6.9        -4.8           0
       6.9       -4.65           0
       6.9        -4.5           0
       6.9       -4.35           0
       6.9        -4.2           0
       6.9       -4.05           0
       6.9        -3.9           0
       6.9       -3.75           0
       6.9        -3.6           0
       6.9       -3.45           0
       6.9        -3.3           0
       6.9       -3.15           0
       6.9          -3           0
       6.9       -2.85           0
       6.9        -2.7           0
       6.9       -2.55           0
       6.9        -2.4           0
       6.9       -2.25           0
       6.9        -2.1           0
       6.9       -1.95           0
       6.9        -1.8           0
       6.9       -1.65           0
       6.9        -1.5           0
       6.9       -1.35           0
       6.9        -1.2           0
       6.9       -1.05           0
       6.9        -0.9           0
       6.9       -0.75           0
       6.9        -0.6           0
       6.9       -0.45           0
       6.9        -0.3           0
       6.9       -0.15           0
       6.9  -1.78814e-07           0
       6.9        0.15           0
       6.9         0.3           0
       6.9        0.45           0
       6.9         0.6           0
       6.9        0.75           0
       6.9         0.9           0
       6.9        1.05           0
       6.9         1.2           0
       6.9        1.35           0
       6.9         1.5           0
       6.9        1.65           0
       6.9         1.8           0
       6.9        1.95           0
       6.9         2.1           0
       6.9        2.25           0
       6.9         2.4           0
       6.9        2.55           0
       6.9         2.7           0
       6.9        2.85           0
       6.9           3           0
       6.9        3.15           0
       6.9         3.3           0
       6.9        3.45           0
       6.9         3.6           0
       6.9        3.75           0
       6.9         3.9           0
       6.9        4.05           0
       6.9         4.2           0
       6.9        4.35           0
       6.9         4.5           0
       6.9        4.65           0
       6.9         4.8           0
       6.9        4.95           0
       6.9         5.1           0
       6.9        5.25           0
       6.9         5.4           0
       6.9        5.55           0
       6.9         5.7           0
       6.9        5.85           0
       6.9           6           0
       6.9        6.15           0
       6.9         6.3           0
       6.9        6.45           0
       6.9         6.6           0
       6.9        6.75           0
       6.9         6.9           0
       6.9        7.05           0
       6.9         7.2           0
       6.9        7.35           0

      7.05        -7.5           0
      7.05       -7.35           0
      7.05        -7.2           0
      7.05       -7.05           0
      7.05        -6.9           0
      7.05       -6.75           0
      7.05        -6.6           0
      7.05       -6.45           0
      7.05        -6.3           0
      7.05       -6.15           0
      7.05          -6           0
      7.05       -5.85           0
      7.05        -5.7           0
      7.05       -5.55           0
      7.05        -5.4           0
      7.05       -5.25           0
      7.05        -5.1           0
      7.05       -4.95           0
      7.05        -4.8           0
      7.05       -4.65           0
      7.05        -4.5           0
      7.05       -4.35           0
      7.05        -4.2           0
      7.05       -4.05           0
      7.05        -3.9           0
      7.05       -3.75           0
      7.05        -3.6           0
      7.05       -3.45           0
      7.05        -3.3           0
      7.05       -3.15           0
      7.05          -3           0
      7.05       -2.85           0
      7.05        -2.7           0
      7.05       -2.55           0
      7.05        -2.4           0
      7.05       -2.25           0
      7.05        -2.1           0
      7.05       -1.95           0
      7.05        -1.8           0
      7.05       -1.65           0
      7.05        -1.5           0
      7.05       -1.35           0
      7.05        -1.2           0
      7.05       -1.05           0
      7.05        -0.9           0
      7.05       -0.75           0
      7.05        -0.6           0
      7.05       -0.45           0
      7.05        -0.3           0
      7.05       -0.15           0
      7.05  -1.78814e-07           0
      7.05        0.15           0
      7.05         0.3           0
      7.05        0.45           0
      7.05         0.6           0
      7.05        0.75           0
      7.05         0.9           0
      7.05        1.05           0
      7.05         1.2           0
      7.05        1.35           0
      7.05         1.5           0
      7.05        1.65           0
      7.05         1.8           0
      7.05        1.95           0
      7.05         2.1           0
      7.05        2.25           0
      7.05         2.4           0
      7.05        2.55           0
      7.05         2.7           0
      7.05        2.85           0
      7.05           3           0
      7.05        3.15           0
      7.05         3.3           0
      7.05        3.45           0
      7.05         3.6           0
      7.05        3.75           0
      7.05         3.9           0
      7.05        4.05           0
      7.05         4.2           0
      7.05        4.35           0
      7.05         4.5           0
      7.05        4.65           0
      7.05         4.8           0
      7.05        4.95           0
      7.05         5.1           0
      7.05        5.25           0
      7.05         5.4           0
      7.05        5.55           0
      7.05         5.7           0
      7.05        5.85           0
      7.05           6           0
      7.05        6.15           0
      7.05         6.3           0
      7.05        6.45           0
      7.05         6.6           0
      7.05        6.75           0
      7.05         6.9           0
      7.05        7.05           0
      7.05         7.2           0
      7.05        7.35           0

       7.2        -7.5           0
       7.2       -7.35           0
       7.2        -7.2           0
       7.2       -7.05           0
       7.2        -6.9           0
       7.2       -6.75           0
       7.2        -6.6           0
       7.2       -6.45           0
       7.2        -6.3           0
       7.2       -6.15           0
       7.2          -6           0
       7.2       -5.85           0
       7.2        -5.7           0
       7.2       -5.55           0
       7.2        -5.4           0
       7.2       -5.25           0
       7.2        -5.1           0
       7.2       -4.95           0
       7.2        -4.8           0
       7.2       -4.65           0
       7.2        -4.5           0
       7.2       -4.35           0
       7.2        -4.2           0
       7.2       -4.05           0
       7.2        -3.9           0
       7.2       -3.75           0
       7.2        -3.6           0
       7.2       -3.45           0
       7.2        -3.3           0
       7.2       -3.15           0
       7.2          -3           0
       7.2       -2.85           0
       7.2        -2.7           0
       7.2       -2.55           0
       7.2        -2.4           0
       7.2       -2.25           0
       7.2        -2.1           0
       7.2       -1.95           0
       7.2        -1.8           0
       7.2       -1.65           0
       7.2        -1.5           0
       7.2       -1.35           0
       7.2        -1.2           0
       7.2       -1.05           0
       7.2        -0.9           0
       7.2       -0.75           0
       7.2        -0.6           0
       7.2       -0.45           0
       7.2        -0.3           0
       7.2       -0.15           0
       7.2  -1.78814e-07           0
       7.2        0.15           0
       7.2         0.3           0
       7.2        0.45           0
       7.2         0.6           0
       7.2        0.75           0
       7.2         0.9           0
       7.2        1.05           0
       7.2         1.2           0
       7.2        1.35           0
       7.2         1.5           0
       7.2        1.65           0
       7.2         1.8           0
       7.2        1.95           0
       7.2         2.1           0
       7.2        2.25           0
       7.2         2.4           0
       7.2        2.55           0
       7.2         2.7           0
       7.2        2.85           0
       7.2           3           0
       7.2        3.15           0
       7.2         3.3           0
       7.2        3.45           0
       7.2         3.6           0
       7.2        3.75           0
       7.2         3.9           0
       7.2        4.05           0
       7.2         4.2           0
       7.2        4.35           0
       7.2         4.5           0
       7.2        4.65           0
       7.2         4.8           0
       7.2        4.95           0
       7.2         5.1           0
       7.2        5.25           0
       7.2         5.4           0
       7.2        5.55           0
       7.2         5.7           0
       7.2        5.85           0
       7.2           6           0
       7.2        6.15           0
       7.2         6.3           0
       7.2        6.45           0
       7.2         6.6           0
       7.2        6.75           0
       7.2         6.9           0
       7.2        7.05           0
       7.2         7.2           0
       7.2        7.35           0

      7.35        -7.5           0
      7.35       -7.35           0
      7.35        -7.2           0
      7.35       -7.05           0
      7.35        -6.9           0
      7.35       -6.75           0
      7.35        -6.6           0
      7.35       -6.45           0
      7.35        -6.3           0
      7.35       -6.15           0
      7.35          -6           0
      7.35       -5.85           0
      7.35        -5.7           0
      7.35       -5.55           0
      7.35        -5.4           0
      7.35       -5.25           0
      7.35        -5.1           0
      7.35       -4.95           0
      7.35        -4.8           0
      7.35       -4.65           0
      7.35        -4.5           0
      7.35       -4.35           0
      7.35        -4.2           0
      7.35       -4.05           0
      7.35        -3.9           0
      7.35       -3.75           0
      7.35        -3.6           0
      7.35       -3.45           0
      7.35        -3.3           0
      7.35       -3.15           0
      7.35          -3           0
      7.35       -2.85           0
      7.35        -2.7           0
      7.35       -2.55           0
      7.35        -2.4           0
      7.35       -2.25           0
      7.35        -2.1           0
      7.35       -1.95           0
      7.35        -1.8           0
      7.35       -1.65           0
      7.35        -1.5           0
      7.35       -1.35           0
      7.35        -1.2           0
      7.35       -1.05           0
      7.35        -0.9           0
      7.35       -0.75           0
      7.35        -0.6           0
      7.35       -0.45           0
      7.35        -0.3           0
      7.35       -0.15           0
      7.35  -1.78814e-07           0
      7.35        0.15           0
      7.35         0.3           0
      7.35        0.45           0
      7.35         0.6           0
      7.35        0.75           0
      7.35         0.9           0
      7.35        1.05           0
      7.35         1.2           0
      7.35        1.35           0
      7.35         1.5           0
      7.35        1.65           0
      7.35         1.8           0
      7.35        1.95           0
      7.35         2.1           0
      7.35        2.25           0
      7.35         2.4           0
      7.35        2.55           0
      7.35         2.7           0
      7.35        2.85           0
      7.35           3           0
      7.35        3.15           0
      7.35         3.3           0
      7.35        3.45           0
      7.35         3.6           0
      7.35        3.75           0
      7.35         3.9           0
      7.35        4.05           0
      7.35         4.2           0
      7.35        4.35           0
      7.35         4.5           0
      7.35        4.65           0
      7.35         4.8           0
      7.35        4.95           0
      7.35         5.1           0
      7.35        5.25           0
      7.35         5.4           0
      7.35        5.55           0
      7.35         5.7           0
      7.35        5.85           0
      7.35           6           0
      7.35        6.15           0
      7.35         6.3           0
      7.35        6.45           0
      7.35         6.6           0
      7.35        6.75           0
      7.35         6.9           0
      7.35        7.05           0
      7.35         7.2           0
      7.35        7.35           0

       7.5        -7.5           0
       7.5       -7.35           0
       7.5        -7.2           0
       7.5       -7.05           0
       7.5        -6.9           0
       7.5       -6.75           0
       7.5        -6.6           0
       7.5       -6.45           0
       7.5        -6.3           0
       7.5       -6.15           0
       7.5          -6           0
       7.5       -5.85           0
       7.5        -5.7           0
       7.5       -5.55           0
       7.5        -5.4           0
       7.5       -5.25           0
       7.5        -5.1           0
       7.5       -4.95           0
       7.5        -4.8           0
       7.5       -4.65           0
       7.5        -4.5           0
       7.5       -4.35           0
       7.5        -4.2           0
       7.5       -4.05           0
       7.5        -3.9           0
       7.5       -3.75           0
       7.5        -3.6           0
       7.5       -3.45           0
       7.5        -3.3           0
       7.5       -3.15           0
       7.5          -3           0
       7.5       -2.85           0
       7.5        -2.7           0
       7.5       -2.55           0
       7.5        -2.4           0
       7.5       -2.25           0
       7.5        -2.1           0
       7.5       -1.95           0
       7.5        -1.8           0
       7.5       -1.65           0
       7.5        -1.5           0
       7.5       -1.35           0
       7.5        -1.2           0
       7.5       -1.05           0
       7.5        -0.9           0
       7.5       -0.75           0
       7.5        -0.6           0
       7.5       -0.45           0
       7.5        -0.3           0
       7.5       -0.15           0
       7.5  -1.78814e-07           0
       7.5        0.15           0
       7.5         0.3           0
       7.5        0.45           0
       7.5         0.6           0
       7.5        0.75           0
       7.5         0.9           0
       7.5        1.05           0
       7.5         1.2           0
       7.5        1.35           0
       7.5         1.5           0
       7.5        1.65           0
       7.5         1.8           0
       7.5        1.95           0
       7.5         2.1           0
       7.5        2.25           0
       7.5         2.4           0
       7.5        2.55           0
       7.5         2.7           0
       7.5        2.85           0
       7.5           3           0
       7.5        3.15           0
       7.5         3.3           0
       7.5        3.45           0
       7.5         3.6           0
       7.5        3.75           0
       7.5         3.9           0
       7.5        4.05           0
       7.5         4.2           0
       7.5        4.35           0
       7.5         4.5           0
       7.5        4.65           0
       7.5         4.8           0
       7.5        4.95           0
       7.5         5.1           0
       7.5        5.25           0
       7.5         5.4           0
       7.5        5.55           0
       7.5         5.7           0
       7.5        5.85           0
       7.5           6           0
       7.5        6.15           0
       7.5         6.3           0
       7.5        6.45           0
       7.5         6.6           0
       7.5        6.75           0
       7.5         6.9           0
       7.5        7.05           0
       7.5         7.2           0
       7.5        7.35           0

      7.65        -7.5           0
      7.65       -7.35           0
      7.65        -7.2           0
      7.65       -7.05           0
      7.65        -6.9           0
      7.65       -6.75           0
      7.65        -6.6           0
      7.65       -6.45           0
      7.65        -6.3           0
      7.65       -6.15           0
      7.65          -6           0
      7.65       -5.85           0
      7.65        -5.7           0
      7.65       -5.55           0
      7.65        -5.4           0
      7.65       -5.25           0
      7.65        -5.1           0
      7.65       -4.95           0
      7.65        -4.8           0
      7.65       -4.65           0
      7.65        -4.5           0
      7.65       -4.35           0
      7.65        -4.2           0
      7.65       -4.05           0
      7.65        -3.9           0
      7.65       -3.75           0
      7.65        -3.6           0
      7.65       -3.45           0
      7.65        -3.3           0
      7.65       -3.15           0
      7.65          -3           0
      7.65       -2.85           0
      7.65        -2.7           0
      7.65       -2.55           0
      7.65        -2.4           0
      7.65       -2.25           0
      7.65        -2.1           0
      7.65       -1.95           0
      7.65        -1.8           0
      7.65       -1.65           0
      7.65        -1.5           0
      7.65       -1.35           0
      7.65        -1.2           0
      7.65       -1.05           0
      7.65        -0.9           0
      7.65       -0.75           0
      7.65        -0.6           0
      7.65       -0.45           0
      7.65        -0.3           0
      7.65       -0.15           0
      7.65  -1.78814e-07           0
      7.65        0.15           0
      7.65         0.3           0
      7.65        0.45           0
      7.65         0.6           0
      7.65        0.75           0
      7.65         0.9           0
      7.65        1.05           0
      7.65         1.2           0
      7.65        1.35           0
      7.65         1.5           0
      7.65        1.65           0
      7.65         1.8           0
      7.65        1.95           0
      7.65         2.1           0
      7.65        2.25           0
      7.65         2.4           0
      7.65        2.55           0
      7.65         2.7           0
      7.65        2.85           0
      7.65           3           0
      7.65        3.15           0
      7.65         3.3           0
      7.65        3.45           0
      7.65         3.6           0
      7.65        3.75           0
      7.65         3.9           0
      7.65        4.05           0
      7.65         4.2           0
      7.65        4.35           0
      7.65         4.5           0
      7.65        4.65           0
      7.65         4.8           0
      7.65        4.95           0
      7.65         5.1           0
      7.65        5.25           0
      7.65         5.4           0
      7.65        5.55           0
      7.65         5.7           0
      7.65        5.85           0
      7.65           6           0
      7.65        6.15           0
      7.65         6.3           0
      7.65        6.45           0
      7.65         6.6           0
      7.65        6.75           0
      7.65         6.9           0
      7.65        7.05           0
      7.65         7.2           0
      7.65        7.35           0

       7.8        -7.5           0
       7.8       -7.35           0
       7.8        -7.2           0
       7.8       -7.05           0
       7.8        -6.9           0
       7.8       -6.75           0
       7.8        -6.6           0
       7.8       -6.45           0
       7.8        -6.3           0
       7.8       -6.15           0
       7.8          -6           0
       7.8       -5.85           0
       7.8        -5.7           0
       7.8       -5.55           0
       7.8        -5.4           0
       7.8       -5.25           0
       7.8        -5.1           0
       7.8       -4.95           0
       7.8        -4.8           0
       7.8       -4.65           0
       7.8        -4.5           0
       7.8       -4.35           0
       7.8        -4.2           0
       7.8       -4.05           0
       7.8        -3.9           0
       7.8       -3.75           0
       7.8        -3.6           0
       7.8       -3.45           0
       7.8        -3.3           0
       7.8       -3.15           0
       7.8          -3           0
       7.8       -2.85           0
       7.8        -2.7           0
       7.8       -2.55           0
       7.8        -2.4           0
       7.8       -2.25           0
       7.8        -2.1           0
       7.8       -1.95           0
       7.8        -1.8           0
       7.8       -1.65           0
       7.8        -1.5           0
       7.8       -1.35           0
       7.8        -1.2           0
       7.8       -1.05           0
       7.8        -0.9           0
       7.8       -0.75           0
       7.8        -0.6           0
       7.8       -0.45           0
       7.8        -0.3           0
       7.8       -0.15           0
       7.8  -1.78814e-07           0
       7.8        0.15           0
       7.8         0.3           0
       7.8        0.45           0
       7.8         0.6           0
       7.8        0.75           0
       7.8         0.9           0
       7.8        1.05           0
       7.8         1.2           0
       7.8        1.35           0
       7.8         1.5           0
       7.8        1.65           0
       7.8         1.8           0
       7.8        1.95           0
       7.8         2.1           0
       7.8        2.25           0
       7.8         2.4           0
       7.8        2.55           0
       7.8         2.7           0
       7.8        2.85           0
       7.8           3           0
       7.8        3.15           0
       7.8         3.3           0
       7.8        3.45           0
       7.8         3.6           0
       7.8        3.75           0
       7.8         3.9           0
       7.8        4.05           0
       7.8         4.2           0
       7.8        4.35           0
       7.8         4.5           0
       7.8        4.65           0
       7.8         4.8           0
       7.8        4.95           0
       7.8         5.1           0
       7.8        5.25           0
       7.8         5.4           0
       7.8        5.55           0
       7.8         5.7           0
       7.8        5.85           0
       7.8           6           0
       7.8        6.15           0
       7.8         6.3           0
       7.8        6.45           0
       7.8         6.6           0
       7.8        6.75           0
       7.8         6.9           0
       7.8        7.05           0
       7.8         7.2           0
       7.8        7.35           0

      7.95        -7.5           0
      7.95       -7.35           0
      7.95        -7.2           0
      7.95       -7.05           0
      7.95        -6.9           0
      7.95       -6.75           0
      7.95        -6.6           0
      7.95       -6.45           0
      7.95        -6.3           0
      7.95       -6.15           0
      7.95          -6           0
      7.95       -5.85           0
      7.95        -5.7           0
      7.95       -5.55           0
      7.95        -5.4           0
      7.95       -5.25           0
      7.95        -5.1           0
      7.95       -4.95           0
      7.95        -4.8           0
      7.95       -4.65           0
      7.95        -4.5           0
      7.95       -4.35           0
      7.95        -4.2           0
      7.95       -4.05           0
      7.95        -3.9           0
      7.95       -3.75           0
      7.95        -3.6           0
      7.95       -3.45           0
      7.95        -3.3           0
      7.95       -3.15           0
      7.95          -3           0
      7.95       -2.85           0
      7.95        -2.7           0
      7.95       -2.55           0
      7.95        -2.4           0
      7.95       -2.25           0
      7.95        -2.1           0
      7.95       -1.95           0
      7.95        -1.8           0
      7.95       -1.65           0
      7.95        -1.5           0
      7.95       -1.35           0
      7.95        -1.2           0
      7.95       -1.05           0
      7.95        -0.9           0
      7.95       -0.75           0
      7.95        -0.6           0
      7.95       -0.45           0
      7.95        -0.3           0
      7.95       -0.15           0
      7.95  -1.78814e-07           0
      7.95        0.15           0
      7.95         0.3           0
      7.95        0.45           0
      7.95         0.6           0
      7.95        0.75           0
      7.95         0.9           0
      7.95        1.05           0
      7.95         1.2           0
      7.95        1.35           0
      7.95         1.5           0
      7.95        1.65           0
      7.95         1.8           0
      7.95        1.95           0
      7.95         2.1           0
      7.95        2.25           0
      7.95         2.4           0
      7.95        2.55           0
      7.95         2.7           0
      7.95        2.85           0
      7.95           3           0
      7.95        3.15           0
      7.95         3.3           0
      7.95        3.45           0
      7.95         3.6           0
      7.95        3.75           0
      7.95         3.9           0
      7.95        4.05           0
      7.95         4.2           0
      7.95        4.35           0
      7.95         4.5           0
      7.95        4.65           0
      7.95         4.8           0
      7.95        4.95           0
      7.95         5.1           0
      7.95        5.25           0
      7.95         5.4           0
      7.95        5.55           0
      7.95         5.7           0
      7.95        5.85           0
      7.95           6           0
      7.95        6.15           0
      7.95         6.3           0
      7.95        6.45           0
      7.95         6.6           0
      7.95        6.75           0
      7.95         6.9           0
      7.95        7.05           0
      7.95         7.2           0
      7.95        7.35           0

       8.1        -7.5           0
       8.1       -7.35           0
       8.1        -7.2           0
       8.1       -7.05           0
       8.1        -6.9           0
       8.1       -6.75           0
       8.1        -6.6           0
       8.1       -6.45           0
       8.1        -6.3           0
       8.1       -6.15           0
       8.1          -6           0
       8.1       -5.85           0
       8.1        -5.7           0
       8.1       -5.55           0
       8.1        -5.4           0
       8.1       -5.25           0
       8.1        -5.1           0
       8.1       -4.95           0
       8.1        -4.8           0
       8.1       -4.65           0
       8.1        -4.5           0
       8.1       -4.35           0
       8.1        -4.2           0
       8.1       -4.05           0
       8.1        -3.9           0
       8.1       -3.75           0
       8.1        -3.6           0
       8.1       -3.45           0
       8.1        -3.3           0
       8.1       -3.15           0
       8.1          -3           0
       8.1       -2.85           0
       8.1        -2.7           0
       8.1       -2.55           0
       8.1        -2.4           0
       8.1       -2.25           0
       8.1        -2.1           0
       8.1       -1.95           0
       8.1        -1.8           0
       8.1       -1.65           0
       8.1        -1.5           0
       8.1       -1.35           0
       8.1        -1.2           0
       8.1       -1.05           0
       8.1        -0.9           0
       8.1       -0.75           0
       8.1        -0.6           0
       8.1       -0.45           0
       8.1        -0.3           0
       8.1       -0.15           0
       8.1  -1.78814e-07           0
       8.1        0.15           0
       8.1         0.3           0
       8.1        0.45           0
       8.1         0.6           0
       8.1        0.75           0
       8.1         0.9           0
       8.1        1.05           0
       8.1         1.2           0
       8.1        1.35           0
       8.1         1.5           0
       8.1        1.65           0
       8.1         1.8           0
       8.1        1.95           0
       8.1         2.1           0
       8.1        2.25           0
       8.1         2.4           0
       8.1        2.55           0
       8.1         2.7           0
       8.1        2.85           0
       8.1           3           0
       8.1        3.15           0
       8.1         3.3           0
       8.1        3.45           0
       8.1         3.6           0
       8.1        3.75           0
       8.1         3.9           0
       8.1        4.05           0
       8.1         4.2           0
       8.1        4.35           0
       8.1         4.5           0
       8.1        4.65           0
       8.1         4.8           0
       8.1        4.95           0
       8.1         5.1           0
       8.1        5.25           0
       8.1         5.4           0
       8.1        5.55           0
       8.1         5.7           0
       8.1        5.85           0
       8.1           6           0
       8.1        6.15           0
       8.1         6.3           0
       8.1        6.45           0
       8.1         6.6           0
       8.1        6.75           0
       8.1         6.9           0
       8.1        7.05           0
       8.1         7.2           0
       8.1        7.35           0

      8.25        -7.5           0
      8.25       -7.35           0
      8.25        -7.2           0
      8.25       -7.05           0
      8.25        -6.9           0
      8.25       -6.75           0
      8.25        -6.6           0
      8.25       -6.45           0
      8.25        -6.3           0
      8.25       -6.15           0
      8.25          -6           0
      8.25       -5.85           0
      8.25        -5.7           0
      8.25       -5.55           0
      8.25        -5.4           0
      8.25       -5.25           0
      8.25        -5.1           0
      8.25       -4.95           0
      8.25        -4.8           0
      8.25       -4.65           0
      8.25        -4.5           0
      8.25       -4.35           0
      8.25        -4.2           0
      8.25       -4.05           0
      8.25        -3.9           0
      8.25       -3.75           0
      8.25        -3.6           0
      8.25       -3.45           0
      8.25        -3.3           0
      8.25       -3.15           0
      8.25          -3           0
      8.25       -2.85           0
      8.25        -2.7           0
      8.25       -2.55           0
      8.25        -2.4           0
      8.25       -2.25           0
      8.25        -2.1           0
      8.25       -1.95           0
      8.25        -1.8           0
      8.25       -1.65           0
      8.25        -1.5           0
      8.25       -1.35           0
      8.25        -1.2           0
      8.25       -1.05           0
      8.25        -0.9           0
      8.25       -0.75           0
      8.25        -0.6           0
      8.25       -0.45           0
      8.25        -0.3           0
      8.25       -0.15           0
      8.25  -1.78814e-07           0
      8.25        0.15           0
      8.25         0.3           0
      8.25        0.45           0
      8.25         0.6           0
      8.25        0.75           0
      8.25         0.9           0
      8.25        1.05           0
      8.25         1.2           0
      8.25        1.35           0
      8.25         1.5           0
      8.25        1.65           0
      8.25         1.8           0
      8.25        1.95           0
      8.25         2.1           0
      8.25        2.25           0
      8.25         2.4           0
      8.25        2.55           0
      8.25         2.7           0
      8.25        2.85           0
      8.25           3           0
      8.25        3.15           0
      8.25         3.3           0
      8.25        3.45           0
      8.25         3.6           0
      8.25        3.75           0
      8.25         3.9           0
      8.25        4.05           0
      8.25         4.2           0
      8.25        4.35           0
      8.25         4.5           0
      8.25        4.65           0
      8.25         4.8           0
      8.25        4.95           0
      8.25         5.1           0
      8.25        5.25           0
      8.25         5.4           0
      8.25        5.55           0
      8.25         5.7           0
      8.25        5.85           0
      8.25           6           0
      8.25        6.15           0
      8.25         6.3           0
      8.25        6.45           0
      8.25         6.6           0
      8.25        6.75           0
      8.25         6.9           0
      8.25        7.05           0
      8.25         7.2           0
      8.25        7.35           0

       8.4        -7.5           0
       8.4       -7.35           0
       8.4        -7.2           0
       8.4       -7.05           0
       8.4        -6.9           0
       8.4       -6.75           0
       8.4        -6.6           0
       8.4       -6.45           0
       8.4        -6.3           0
       8.4       -6.15           0
       8.4          -6           0
       8.4       -5.85           0
       8.4        -5.7           0
       8.4       -5.55           0
       8.4        -5.4           0
       8.4       -5.25           0
       8.4        -5.1           0
       8.4       -4.95           0
       8.4        -4.8           0
       8.4       -4.65           0
       8.4        -4.5           0
       8.4       -4.35           0
       8.4        -4.2           0
       8.4       -4.05           0
       8.4        -3.9           0
       8.4       -3.75           0
       8.4        -3.6           0
       8.4       -3.45           0
       8.4        -3.3           0
       8.4       -3.15           0
       8.4          -3           0
       8.4       -2.85           0
       8.4        -2.7           0
       8.4       -2.55           0
       8.4        -2.4           0
       8.4       -2.25           0
       8.4        -2.1           0
       8.4       -1.95           0
       8.4        -1.8           0
       8.4       -1.65           0
       8.4        -1.5           0
       8.4       -1.35           0
       8.4        -1.2           0
       8.4       -1.05           0
       8.4        -0.9           0
       8.4       -0.75           0
       8.4        -0.6           0
       8.4       -0.45           0
       8.4        -0.3           0
       8.4       -0.15           0
       8.4  -1.78814e-07           0
       8.4        0.15           0
       8.4         0.3           0
       8.4        0.45           0
       8.4         0.6           0
       8.4        0.75           0
       8.4         0.9           0
       8.4        1.05           0
       8.4         1.2           0
       8.4        1.35           0
       8.4         1.5           0
       8.4        1.65           0
       8.4         1.8           0
       8.4        1.95           0
       8.4         2.1           0
       8.4        2.25           0
       8.4         2.4           0
       8.4        2.55           0
       8.4         2.7           0
       8.4        2.85           0
       8.4           3           0
       8.4        3.15           0
       8.4         3.3           0
       8.4        3.45           0
       8.4         3.6           0
       8.4        3.75           0
       8.4         3.9           0
       8.4        4.05           0
       8.4         4.2           0
       8.4        4.35           0
       8.4         4.5           0
       8.4        4.65           0
       8.4         4.8           0
       8.4        4.95           0
       8.4         5.1           0
       8.4        5.25           0
       8.4         5.4           0
       8.4        5.55           0
       8.4         5.7           0
       8.4        5.85           0
       8.4           6           0
       8.4        6.15           0
       8.4         6.3           0
       8.4        6.45           0
       8.4         6.6           0
       8.4        6.75           0
       8.4         6.9           0
       8.4        7.05           0
       8.4         7.2           0
       8.4        7.35           0

      8.55        -7.5           0
      8.55       -7.35           0
      8.55        -7.2           0
      8.55       -7.05           0
      8.55        -6.9           0
      8.55       -6.75           0
      8.55        -6.6           0
      8.55       -6.45           0
      8.55        -6.3           0
      8.55       -6.15           0
      8.55          -6           0
      8.55       -5.85           0
      8.55        -5.7           0
      8.55       -5.55           0
      8.55        -5.4           0
      8.55       -5.25           0
      8.55        -5.1           0
      8.55       -4.95           0
      8.55        -4.8           0
      8.55       -4.65           0
      8.55        -4.5           0
      8.55       -4.35           0
      8.55        -4.2           0
      8.55       -4.05           0
      8.55        -3.9           0
      8.55       -3.75           0
      8.55        -3.6           0
      8.55       -3.45           0
      8.55        -3.3           0
      8.55       -3.15           0
      8.55          -3           0
      8.55       -2.85           0
      8.55        -2.7           0
      8.55       -2.55           0
      8.55        -2.4           0
      8.55       -2.25           0
      8.55        -2.1           0
      8.55       -1.95           0
      8.55        -1.8           0
      8.55       -1.65           0
      8.55        -1.5           0
      8.55       -1.35           0
      8.55        -1.2           0
      8.55       -1.05           0
      8.55        -0.9           0
      8.55       -0.75           0
      8.55        -0.6           0
      8.55       -0.45           0
      8.55        -0.3           0
      8.55       -0.15           0
      8.55  -1.78814e-07           0
      8.55        0.15           0
      8.55         0.3           0
      8.55        0.45           0
      8.55         0.6           0
      8.55        0.75           0
      8.55         0.9           0
      8.55        1.05           0
      8.55         1.2           0
      8.55        1.35           0
      8.55         1.5           0
      8.55        1.65           0
      8.55         1.8           0
      8.55        1.95           0
      8.55         2.1           0
      8.55        2.25           0
      8.55         2.4           0
      8.55        2.55           0
      8.55         2.7           0
      8.55        2.85           0
      8.55           3           0
      8.55        3.15           0
      8.55         3.3           0
      8.55        3.45           0
      8.55         3.6           0
      8.55        3.75           0
      8.55         3.9           0
      8.55        4.05           0
      8.55         4.2           0
      8.55        4.35           0
      8.55         4.5           0
      8.55        4.65           0
      8.55         4.8           0
      8.55        4.95           0
      8.55         5.1           0
      8.55        5.25           0
      8.55         5.4           0
      8.55        5.55           0
      8.55         5.7           0
      8.55        5.85           0
      8.55           6           0
      8.55        6.15           0
      8.55         6.3           0
      8.55        6.45           0
      8.55         6.6           0
      8.55        6.75           0
      8.55         6.9           0
      8.55        7.05           0
      8.55         7.2           0
      8.55        7.35           0

       8.7        -7.5           0
       8.7       -7.35           0
       8.7        -7.2           0
       8.7       -7.05           0
       8.7        -6.9           0
       8.7       -6.75           0
       8.7        -6.6           0
       8.7       -6.45           0
       8.7        -6.3           0
       8.7       -6.15           0
       8.7          -6           0
       8.7       -5.85           0
       8.7        -5.7           0
       8.7       -5.55           0
       8.7        -5.4           0
       8.7       -5.25           0
       8.7        -5.1           0
       8.7       -4.95           0
       8.7        -4.8           0
       8.7       -4.65           0
       8.7        -4.5           0
       8.7       -4.35           0
       8.7        -4.2           0
       8.7       -4.05           0
       8.7        -3.9           0
       8.7       -3.75           0
       8.7        -3.6           0
       8.7       -3.45           0
       8.7        -3.3           0
       8.7       -3.15           0
       8.7          -3           0
       8.7       -2.85           0
       8.7        -2.7           0
       8.7       -2.55           0
       8.7        -2.4           0
       8.7       -2.25           0
       8.7        -2.1           0
       8.7       -1.95           0
       8.7        -1.8           0
       8.7       -1.65           0
       8.7        -1.5           0
       8.7       -1.35           0
       8.7        -1.2           0
       8.7       -1.05           0
       8.7        -0.9           0
       8.7       -0.75           0
       8.7        -0.6           0
       8.7       -0.45           0
       8.7        -0.3           0
       8.7       -0.15           0
       8.7  -1.78814e-07           0
       8.7        0.15           0
       8.7         0.3           0
       8.7        0.45           0
       8.7         0.6           0
       8.7        0.75           0
       8.7         0.9           0
       8.7        1.05           0
       8.7         1.2           0
       8.7        1.35           0
       8.7         1.5           0
       8.7        1.65           0
       8.7         1.8           0
       8.7        1.95           0
       8.7         2.1           0
       8.7        2.25           0
       8.7         2.4           0
       8.7        2.55           0
       8.7         2.7           0
       8.7        2.85           0
       8.7           3           0
       8.7        3.15           0
       8.7         3.3           0
       8.7        3.45           0
       8.7         3.6           0
       8.7        3.75           0
       8.7         3.9           0
       8.7        4.05           0
       8.7         4.2           0
       8.7        4.35           0
       8.7         4.5           0
       8.7        4.65           0
       8.7         4.8           0
       8.7        4.95           0
       8.7         5.1           0
       8.7        5.25           0
       8.7         5.4           0
       8.7        5.55           0
       8.7         5.7           0
       8.7        5.85           0
       8.7           6           0
       8.7        6.15           0
       8.7         6.3           0
       8.7        6.45           0
       8.7         6.6           0
       8.7        6.75           0
       8.7         6.9           0
       8.7        7.05           0
       8.7         7.2           0
       8.7        7.35           0

      8.85        -7.5           0
      8.85       -7.35           0
      8.85        -7.2           0
      8.85       -7.05           0
      8.85        -6.9           0
      8.85       -6.75           0
      8.85        -6.6           0
      8.85       -6.45           0
      8.85        -6.3           0
      8.85       -6.15           0
      8.85          -6           0
      8.85       -5.85           0
      8.85        -5.7           0
      8.85       -5.55           0
      8.85        -5.4           0
      8.85       -5.25           0
      8.85        -5.1           0
      8.85       -4.95           0
      8.85        -4.8           0
      8.85       -4.65           0
      8.85        -4.5           0
      8.85       -4.35           0
      8.85        -4.2           0
      8.85       -4.05           0
      8.85        -3.9           0
      8.85       -3.75           0
      8.85        -3.6           0
      8.85       -3.45           0
      8.85        -3.3           0
      8.85       -3.15           0
      8.85          -3           0
      8.85       -2.85           0
      8.85        -2.7           0
      8.85       -2.55           0
      8.85        -2.4           0
      8.85       -2.25           0
      8.85        -2.1           0
      8.85       -1.95           0
      8.85        -1.8           0
      8.85       -1.65           0
      8.85        -1.5           0
      8.85       -1.35           0
      8.85        -1.2           0
      8.85       -1.05           0
      8.85        -0.9           0
      8.85       -0.75           0
      8.85        -0.6           0
      8.85       -0.45           0
      8.85        -0.3           0
      8.85       -0.15           0
      8.85  -1.78814e-07           0
      8.85        0.15           0
      8.85         0.3           0
      8.85        0.45           0
      8.85         0.6           0
      8.85        0.75           0
      8.85         0.9           0
      8.85        1.05           0
      8.85         1.2           0
      8.85        1.35           0
      8.85         1.5           0
      8.85        1.65           0
      8.85         1.8           0
      8.85        1.95           0
      8.85         2.1           0
      8.85        2.25           0
      8.85         2.4           0
      8.85        2.55           0
      8.85         2.7           0
      8.85        2.85           0
      8.85           3           0
      8.85        3.15           0
      8.85         3.3           0
      8.85        3.45           0
      8.85         3.6           0
      8.85        3.75           0
      8.85         3.9           0
      8.85        4.05           0
      8.85         4.2           0
      8.85        4.35           0
      8.85         4.5           0
      8.85        4.65           0
      8.85         4.8           0
      8.85        4.95           0
      8.85         5.1           0
      8.85        5.25           0
      8.85         5.4           0
      8.85        5.55           0
      8.85         5.7           0
      8.85        5.85           0
      8.85           6           0
      8.85        6.15           0
      8.85         6.3           0
      8.85        6.45           0
      8.85         6.6           0
      8.85        6.75           0
      8.85         6.9           0
      8.85        7.05           0
      8.85         7.2           0
      8.85        7.35           0

         9        -7.5           0
         9       -7.35           0
         9        -7.2           0
         9       -7.05           0
         9        -6.9           0
         9       -6.75           0
         9        -6.6           0
         9       -6.45           0
         9        -6.3           0
         9       -6.15           0
         9          -6           0
         9       -5.85           0
         9        -5.7           0
         9       -5.55           0
         9        -5.4           0
         9       -5.25           0
         9        -5.1           0
         9       -4.95           0
         9        -4.8           0
         9       -4.65           0
         9        -4.5           0
         9       -4.35           0
         9        -4.2           0
         9       -4.05           0
         9        -3.9           0
         9       -3.75           0
         9        -3.6           0
         9       -3.45           0
         9        -3.3           0
         9       -3.15           0
         9          -3           0
         9       -2.85           0
         9        -2.7           0
         9       -2.55           0
         9        -2.4           0
         9       -2.25           0
         9        -2.1           0
         9       -1.95           0
         9        -1.8           0
         9       -1.65           0
         9        -1.5           0
         9       -1.35           0
         9        -1.2           0
         9       -1.05           0
         9        -0.9           0
         9       -0.75           0
         9        -0.6           0
         9       -0.45           0
         9        -0.3           0
         9       -0.15           0
         9  -1.78814e-07           0
         9        0.15           0
         9         0.3           0
         9        0.45           0
         9         0.6           0
         9        0.75           0
         9         0.9           0
         9        1.05           0
         9         1.2           0
         9        1.35           0
         9         1.5           0
         9        1.65           0
         9         1.8           0
         9        1.95           0
         9         2.1           0
         9        2.25           0
         9         2.4           0
         9        2.55           0
         9         2.7           0
         9        2.85           0
         9           3           0
         9        3.15           0
         9         3.3           0
         9        3.45           0
         9         3.6           0
         9        3.75           0
         9         3.9           0
         9        4.05           0
         9         4.2           0
         9        4.35           0
         9         4.5           0
         9        4.65           0
         9         4.8           0
         9        4.95           0
         9         5.1           0
         9        5.25           0
         9         5.4           0
         9        5.55           0
         9         5.7           0
         9        5.85           0
         9           6           0
         9        6.15           0
         9         6.3           0
         9        6.45           0
         9         6.6           0
         9        6.75           0
         9         6.9           0
         9        7.05           0
         9         7.2           0
         9        7.35           0

      9.15        -7.5           0
      9.15       -7.35           0
      9.15        -7.2           0
      9.15       -7.05           0
      9.15        -6.9           0
      9.15       -6.75           0
      9.15        -6.6           0
      9.15       -6.45           0
      9.15        -6.3           0
      9.15       -6.15           0
      9.15          -6           0
      9.15       -5.85           0
      9.15        -5.7           0
      9.15       -5.55           0
      9.15        -5.4           0
      9.15       -5.25           0
      9.15        -5.1           0
      9.15       -4.95           0
      9.15        -4.8           0
      9.15       -4.65           0
      9.15        -4.5           0
      9.15       -4.35           0
      9.15        -4.2           0
      9.15       -4.05           0
      9.15        -3.9           0
      9.15       -3.75           0
      9.15        -3.6           0
      9.15       -3.45           0
      9.15        -3.3           0
      9.15       -3.15           0
      9.15          -3           0
      9.15       -2.85           0
      9.15        -2.7           0
      9.15       -2.55           0
      9.15        -2.4           0
      9.15       -2.25           0
      9.15        -2.1           0
      9.15       -1.95           0
      9.15        -1.8           0
      9.15       -1.65           0
      9.15        -1.5           0
      9.15       -1.35           0
      9.15        -1.2           0
      9.15       -1.05           0
      9.15        -0.9           0
      9.15       -0.75           0
      9.15        -0.6           0
      9.15       -0.45           0
      9.15        -0.3           0
      9.15       -0.15           0
      9.15  -1.78814e-07           0
      9.15        0.15           0
      9.15         0.3           0
      9.15        0.45           0
      9.15         0.6           0
      9.15        0.75           0
      9.15         0.9           0
      9.15        1.05           0
      9.15         1.2           0
      9.15        1.35           0
      9.15         1.5           0
      9.15        1.65           0
      9.15         1.8           0
      9.15        1.95           0
      9.15         2.1           0
      9.15        2.25           0
      9.15         2.4           0
      9.15        2.55           0
      9.15         2.7           0
      9.15        2.85           0
      9.15           3           0
      9.15        3.15           0
      9.15         3.3           0
      9.15        3.45           0
      9.15         3.6           0
      9.15        3.75           0
      9.15         3.9           0
      9.15        4.05           0
      9.15         4.2           0
      9.15        4.35           0
      9.15         4.5           0
      9.15        4.65           0
      9.15         4.8           0
      9.15        4.95           0
      9.15         5.1           0
      9.15        5.25           0
      9.15         5.4           0
      9.15        5.55           0
      9.15         5.7           0
      9.15        5.85           0
      9.15           6           0
      9.15        6.15           0
      9.15         6.3           0
      9.15        6.45           0
      9.15         6.6           0
      9.15        6.75           0
      9.15         6.9           0
      9.15        7.05           0
      9.15         7.2           0
      9.15        7.35           0

       9.3        -7.5           0
       9.3       -7.35           0
       9.3        -7.2           0
       9.3       -7.05           0
       9.3        -6.9           0
       9.3       -6.75           0
       9.3        -6.6           0
       9.3       -6.45           0
       9.3        -6.3           0
       9.3       -6.15           0
       9.3          -6           0
       9.3       -5.85           0
       9.3        -5.7           0
       9.3       -5.55           0
       9.3        -5.4           0
       9.3       -5.25           0
       9.3        -5.1           0
       9.3       -4.95           0
       9.3        -4.8           0
       9.3       -4.65           0
       9.3        -4.5           0
       9.3       -4.35           0
       9.3        -4.2           0
       9.3       -4.05           0
       9.3        -3.9           0
       9.3       -3.75           0
       9.3        -3.6           0
       9.3       -3.45           0
       9.3        -3.3           0
       9.3       -3.15           0
       9.3          -3           0
       9.3       -2.85           0
       9.3        -2.7           0
       9.3       -2.55           0
       9.3        -2.4           0
       9.3       -2.25           0
       9.3        -2.1           0
       9.3       -1.95           0
       9.3        -1.8           0
       9.3       -1.65           0
       9.3        -1.5           0
       9.3       -1.35           0
       9.3        -1.2           0
       9.3       -1.05           0
       9.3        -0.9           0
       9.3       -0.75           0
       9.3        -0.6           0
       9.3       -0.45           0
       9.3        -0.3           0
       9.3       -0.15           0
       9.3  -1.78814e-07           0
       9.3        0.15           0
       9.3         0.3           0
       9.3        0.45           0
       9.3         0.6           0
       9.3        0.75           0
       9.3         0.9           0
       9.3        1.05           0
       9.3         1.2           0
       9.3        1.35           0
       9.3         1.5           0
       9.3        1.65           0
       9.3         1.8           0
       9.3        1.95           0
       9.3         2.1           0
       9.3        2.25           0
       9.3         2.4           0
       9.3        2.55           0
       9.3         2.7           0
       9.3        2.85           0
       9.3           3           0
       9.3        3.15           0
       9.3         3.3           0
       9.3        3.45           0
       9.3         3.6           0
       9.3        3.75           0
       9.3         3.9           0
       9.3        4.05           0
       9.3         4.2           0
       9.3        4.35           0
       9.3         4.5           0
       9.3        4.65           0
       9.3         4.8           0
       9.3        4.95           0
       9.3         5.1           0
       9.3        5.25           0
       9.3         5.4           0
       9.3        5.55           0
       9.3         5.7           0
       9.3        5.85           0
       9.3           6           0
       9.3        6.15           0
       9.3         6.3           0
       9.3        6.45           0
       9.3         6.6           0
       9.3        6.75           0
       9.3         6.9           0
       9.3        7.05           0
       9.3         7.2           0
       9.3        7.35           0

      9.45        -7.5           0
      9.45       -7.35           0
      9.45        -7.2           0
      9.45       -7.05           0
      9.45        -6.9           0
      9.45       -6.75           0
      9.45        -6.6           0
      9.45       -6.45           0
      9.45        -6.3           0
      9.45       -6.15           0
      9.45          -6           0
      9.45       -5.85           0
      9.45        -5.7           0
      9.45       -5.55           0
      9.45        -5.4           0
      9.45       -5.25           0
      9.45        -5.1           0
      9.45       -4.95           0
      9.45        -4.8           0
      9.45       -4.65           0
      9.45        -4.5           0
      9.45       -4.35           0
      9.45        -4.2           0
      9.45       -4.05           0
      9.45        -3.9           0
      9.45       -3.75           0
      9.45        -3.6           0
      9.45       -3.45           0
      9.45        -3.3           0
      9.45       -3.15           0
      9.45          -3           0
      9.45       -2.85           0
      9.45        -2.7           0
      9.45       -2.55           0
      9.45        -2.4           0
      9.45       -2.25           0
      9.45        -2.1           0
      9.45       -1.95           0
      9.45        -1.8           0
      9.45       -1.65           0
      9.45        -1.5           0
      9.45       -1.35           0
      9.45        -1.2           0
      9.45       -1.05           0
      9.45        -0.9           0
      9.45       -0.75           0
      9.45        -0.6           0
      9.45       -0.45           0
      9.45        -0.3           0
      9.45       -0.15           0
      9.45  -1.78814e-07           0
      9.45        0.15           0
      9.45         0.3           0
      9.45        0.45           0
      9.45         0.6           0
      9.45        0.75           0
      9.45         0.9           0
      9.45        1.05           0
      9.45         1.2           0
      9.45        1.35           0
      9.45         1.5           0
      9.45        1.65           0
      9.45         1.8           0
      9.45        1.95           0
      9.45         2.1           0
      9.45        2.25           0
      9.45         2.4           0
      9.45        2.55           0
      9.45         2.7           0
      9.45        2.85           0
      9.45           3           0
      9.45        3.15           0
      9.45         3.3           0
      9.45        3.45           0
      9.45         3.6           0
      9.45        3.75           0
      9.45         3.9           0
      9.45        4.05           0
      9.45         4.2           0
      9.45        4.35           0
      9.45         4.5           0
      9.45        4.65           0
      9.45         4.8           0
      9.45        4.95           0
      9.45         5.1           0
      9.45        5.25           0
      9.45         5.4           0
      9.45        5.55           0
      9.45         5.7           0
      9.45        5.85           0
      9.45           6           0
      9.45        6.15           0
      9.45         6.3           0
      9.45        6.45           0
      9.45         6.6           0
      9.45        6.75           0
      9.45         6.9           0
      9.45        7.05           0
      9.45         7.2           0
      9.45        7.35           0

       9.6        -7.5           0
       9.6       -7.35           0
       9.6        -7.2           0
       9.6       -7.05           0
       9.6        -6.9           0
       9.6       -6.75           0
       9.6        -6.6           0
       9.6       -6.45           0
       9.6        -6.3           0
       9.6       -6.15           0
       9.6          -6           0
       9.6       -5.85           0
       9.6        -5.7           0
       9.6       -5.55           0
       9.6        -5.4           0
       9.6       -5.25           0
       9.6        -5.1           0
       9.6       -4.95           0
       9.6        -4.8           0
       9.6       -4.65           0
       9.6        -4.5           0
       9.6       -4.35           0
       9.6        -4.2           0
       9.6       -4.05           0
       9.6        -3.9           0
       9.6       -3.75           0
       9.6        -3.6           0
       9.6       -3.45           0
       9.6        -3.3           0
       9.6       -3.15           0
       9.6          -3           0
       9.6       -2.85           0
       9.6        -2.7           0
       9.6       -2.55           0
       9.6        -2.4           0
       9.6       -2.25           0
       9.6        -2.1           0
       9.6       -1.95           0
       9.6        -1.8           0
       9.6       -1.65           0
       9.6        -1.5           0
       9.6       -1.35           0
       9.6        -1.2           0
       9.6       -1.05           0
       9.6        -0.9           0
       9.6       -0.75           0
       9.6        -0.6           0
       9.6       -0.45           0
       9.6        -0.3           0
       9.6       -0.15           0
       9.6  -1.78814e-07           0
       9.6        0.15           0
       9.6         0.3           0
       9.6        0.45           0
       9.6         0.6           0
       9.6        0.75           0
       9.6         0.9           0
       9.6        1.05           0
       9.6         1.2           0
       9.6        1.35           0
       9.6         1.5           0
       9.6        1.65           0
       9.6         1.8           0
       9.6        1.95           0
       9.6         2.1           0
       9.6        2.25           0
       9.6         2.4           0
       9.6        2.55           0
       9.6         2.7           0
       9.6        2.85           0
       9.6           3           0
       9.6        3.15           0
       9.6         3.3           0
       9.6        3.45           0
       9.6         3.6           0
       9.6        3.75           0
       9.6         3.9           0
       9.6        4.05           0
       9.6         4.2           0
       9.6        4.35           0
       9.6         4.5           0
       9.6        4.65           0
       9.6         4.8           0
       9.6        4.95           0
       9.6         5.1           0
       9.6        5.25           0
       9.6         5.4           0
       9.6        5.55           0
       9.6         5.7           0
       9.6        5.85           0
       9.6           6           0
       9.6        6.15           0
       9.6         6.3           0
       9.6        6.45           0
       9.6         6.6           0
       9.6        6.75           0
       9.6         6.9           0
       9.6        7.05           0
       9.6         7.2           0
       9.6        7.35           0

      9.75        -7.5           0
      9.75       -7.35           0
      9.75        -7.2           0
      9.75       -7.05           0
      9.75        -6.9           0
      9.75       -6.75           0
      9.75        -6.6           0
      9.75       -6.45           0
      9.75        -6.3           0
      9.75       -6.15           0
      9.75          -6           0
      9.75       -5.85           0
      9.75        -5.7           0
      9.75       -5.55           0
      9.75        -5.4           0
      9.75       -5.25           0
      9.75        -5.1           0
      9.75       -4.95           0
      9.75        -4.8           0
      9.75       -4.65           0
      9.75        -4.5           0
      9.75       -4.35           0
      9.75        -4.2           0
      9.75       -4.05           0
      9.75        -3.9           0
      9.75       -3.75           0
      9.75        -3.6           0
      9.75       -3.45           0
      9.75        -3.3           0
      9.75       -3.15           0
      9.75          -3           0
      9.75       -2.85           0
      9.75        -2.7           0
      9.75       -2.55           0
      9.75        -2.4           0
      9.75       -2.25           0
      9.75        -2.1           0
      9.75       -1.95           0
      9.75        -1.8           0
      9.75       -1.65           0
      9.75        -1.5           0
      9.75       -1.35           0
      9.75        -1.2           0
      9.75       -1.05           0
      9.75        -0.9           0
      9.75       -0.75           0
      9.75        -0.6           0
      9.75       -0.45           0
      9.75        -0.3           0
      9.75       -0.15           0
      9.75  -1.78814e-07           0
      9.75        0.15           0
      9.75         0.3           0
      9.75        0.45           0
      9.75         0.6           0
      9.75        0.75           0
      9.75         0.9           0
      9.75        1.05           0
      9.75         1.2           0
      9.75        1.35           0
      9.75         1.5           0
      9.75        1.65           0
      9.75         1.8           0
      9.75        1.95           0
      9.75         2.1           0
      9.75        2.25           0
      9.75         2.4           0
      9.75        2.55           0
      9.75         2.7           0
      9.75        2.85           0
      9.75           3           0
      9.75        3.15           0
      9.75         3.3           0
      9.75        3.45           0
      9.75         3.6           0
      9.75        3.75           0
      9.75         3.9           0
      9.75        4.05           0
      9.75         4.2           0
      9.75        4.35           0
      9.75         4.5           0
      9.75        4.65           0
      9.75         4.8           0
      9.75        4.95           0
      9.75         5.1           0
      9.75        5.25           0
      9.75         5.4           0
      9.75        5.55           0
      9.75         5.7           0
      9.75        5.85           0
      9.75           6           0
      9.75        6.15           0
      9.75         6.3           0
      9.75        6.45           0
      9.75         6.6           0
      9.75        6.75           0
      9.75         6.9           0
      9.75        7.05           0
      9.75         7.2           0
      9.75        7.35           0

       9.9        -7.5           0
       9.9       -7.35           0
       9.9        -7.2           0
       9.9       -7.05           0
       9.9        -6.9           0
       9.9       -6.75           0
       9.9        -6.6           0
       9.9       -6.45           0
       9.9        -6.3           0
       9.9       -6.15           0
       9.9          -6           0
       9.9       -5.85           0
       9.9        -5.7           0
       9.9       -5.55           0
       9.9        -5.4           0
       9.9       -5.25           0
       9.9        -5.1           0
       9.9       -4.95           0
       9.9        -4.8           0
       9.9       -4.65           0
       9.9        -4.5           0
       9.9       -4.35           0
       9.9        -4.2           0
       9.9       -4.05           0
       9.9        -3.9           0
       9.9       -3.75           0
       9.9        -3.6           0
       9.9       -3.45           0
       9.9        -3.3           0
       9.9       -3.15           0
       9.9          -3           0
       9.9       -2.85           0
       9.9        -2.7           0
       9.9       -2.55           0
       9.9        -2.4           0
       9.9       -2.25           0
       9.9        -2.1           0
       9.9       -1.95           0
       9.9        -1.8           0
       9.9       -1.65           0
       9.9        -1.5           0
       9.9       -1.35           0
       9.9        -1.2           0
       9.9       -1.05           0
       9.9        -0.9           0
       9.9       -0.75           0
       9.9        -0.6           0
       9.9       -0.45           0
       9.9        -0.3           0
       9.9       -0.15           0
       9.9  -1.78814e-07           0
       9.9        0.15           0
       9.9         0.3           0
       9.9        0.45           0
       9.9         0.6           0
       9.9        0.75           0
       9.9         0.9           0
       9.9        1.05           0
       9.9         1.2           0
       9.9        1.35           0
       9.9         1.5           0
       9.9        1.65           0
       9.9         1.8           0
       9.9        1.95           0
       9.9         2.1           0
       9.9        2.25           0
       9.9         2.4           0
       9.9        2.55           0
       9.9         2.7           0
       9.9        2.85           0
       9.9           3           0
       9.9        3.15           0
       9.9         3.3           0
       9.9        3.45           0
       9.9         3.6           0
       9.9        3.75           0
       9.9         3.9           0
       9.9        4.05           0
       9.9         4.2           0
       9.9        4.35           0
       9.9         4.5           0
       9.9        4.65           0
       9.9         4.8           0
       9.9        4.95           0
       9.9         5.1           0
       9.9        5.25           0
       9.9         5.4           0
       9.9        5.55           0
       9.9         5.7           0
       9.9        5.85           0
       9.9           6           0
       9.9        6.15           0
       9.9         6.3           0
       9.9        6.45           0
       9.9         6.6           0
       9.9        6.75           0
       9.9         6.9           0
       9.9        7.05           0
       9.9         7.2           0
       9.9        7.35           0

     10.05        -7.5           0
     10.05       -7.35           0
     10.05        -7.2           0
     10.05       -7.05           0
     10.05        -6.9           0
     10.05       -6.75           0
     10.05        -6.6           0
     10.05       -6.45           0
     10.05        -6.3           0
     10.05       -6.15           0
     10.05          -6           0
     10.05       -5.85           0
     10.05        -5.7           0
     10.05       -5.55           0
     10.05        -5.4           0
     10.05       -5.25           0
     10.05        -5.1           0
     10.05       -4.95           0
     10.05        -4.8           0
     10.05       -4.65           0
     10.05        -4.5           0
     10.05       -4.35           0
     10.05        -4.2           0
     10.05       -4.05           0
     10.05        -3.9           0
     10.05       -3.75           0
     10.05        -3.6           0
     10.05       -3.45           0
     10.05        -3.3           0
     10.05       -3.15           0
     10.05          -3           0
     10.05       -2.85           0
     10.05        -2.7           0
     10.05       -2.55           0
     10.05        -2.4           0
     10.05       -2.25           0
     10.05        -2.1           0
     10.05       -1.95           0
     10.05        -1.8           0
     10.05       -1.65           0
     10.05        -1.5           0
     10.05       -1.35           0
     10.05        -1.2           0
     10.05       -1.05           0
     10.05        -0.9           0
     10.05       -0.75           0
     10.05        -0.6           0
     10.05       -0.45           0
     10.05        -0.3           0
     10.05       -0.15           0
     10.05  -1.78814e-07           0
     10.05        0.15           0
     10.05         0.3           0
     10.05        0.45           0
     10.05         0.6           0
     10.05        0.75           0
     10.05         0.9           0
     10.05        1.05           0
     10.05         1.2           0
     10.05        1.35           0
     10.05         1.5           0
     10.05        1.65           0
     10.05         1.8           0
     10.05        1.95           0
     10.05         2.1           0
     10.05        2.25           0
     10.05         2.4           0
     10.05        2.55           0
     10.05         2.7           0
     10.05        2.85           0
     10.05           3           0
     10.05        3.15           0
     10.05         3.3           0
     10.05        3.45           0
     10.05         3.6           0
     10.05        3.75           0
     10.05         3.9           0
     10.05        4.05           0
     10.05         4.2           0
     10.05        4.35           0
     10.05         4.5           0
     10.05        4.65           0
     10.05         4.8           0
     10.05        4.95           0
     10.05         5.1           0
     10.05        5.25           0
     10.05         5.4           0
     10.05        5.55           0
     10.05         5.7           0
     10.05        5.85           0
     10.05           6           0
     10.05        6.15           0
     10.05         6.3           0
     10.05        6.45           0
     10.05         6.6           0
     10.05        6.75           0
     10.05         6.9           0
     10.05        7.05           0
     10.05         7.2           0
     10.05        7.35           0

      10.2        -7.5           0
      10.2       -7.35           0
      10.2        -7.2           0
      10.2       -7.05           0
      10.2        -6.9           0
      10.2       -6.75           0
      10.2        -6.6           0
      10.2       -6.45           0
      10.2        -6.3           0
      10.2       -6.15           0
      10.2          -6           0
      10.2       -5.85           0
      10.2        -5.7           0
      10.2       -5.55           0
      10.2        -5.4           0
      10.2       -5.25           0
      10.2        -5.1           0
      10.2       -4.95           0
      10.2        -4.8           0
      10.2       -4.65           0
      10.2        -4.5           0
      10.2       -4.35           0
      10.2        -4.2           0
      10.2       -4.05           0
      10.2        -3.9           0
      10.2       -3.75           0
      10.2        -3.6           0
      10.2       -3.45           0
      10.2        -3.3           0
      10.2       -3.15           0
      10.2          -3           0
      10.2       -2.85           0
      10.2        -2.7           0
      10.2       -2.55           0
      10.2        -2.4           0
      10.2       -2.25           0
      10.2        -2.1           0
      10.2       -1.95           0
      10.2        -1.8           0
      10.2       -1.65           0
      10.2        -1.5           0
      10.2       -1.35           0
      10.2        -1.2           0
      10.2       -1.05           0
      10.2        -0.9           0
      10.2       -0.75           0
      10.2        -0.6           0
      10.2       -0.45           0
      10.2        -0.3           0
      10.2       -0.15           0
      10.2  -1.78814e-07           0
      10.2        0.15           0
      10.2         0.3           0
      10.2        0.45           0
      10.2         0.6           0
      10.2        0.75           0
      10.2         0.9           0
      10.2        1.05           0
      10.2         1.2           0
      10.2        1.35           0
      10.2         1.5           0
      10.2        1.65           0
      10.2         1.8           0
      10.2        1.95           0
      10.2         2.1           0
      10.2        2.25           0
      10.2         2.4           0
      10.2        2.55           0
      10.2         2.7           0
      10.2        2.85           0
      10.2           3           0
      10.2        3.15           0
      10.2         3.3           0
      10.2        3.45           0
      10.2         3.6           0
      10.2        3.75           0
      10.2         3.9           0
      10.2        4.05           0
      10.2         4.2           0
      10.2        4.35           0
      10.2         4.5           0
      10.2        4.65           0
      10.2         4.8           0
      10.2        4.95           0
      10.2         5.1           0
      10.2        5.25           0
      10.2         5.4           0
      10.2        5.55           0
      10.2         5.7           0
      10.2        5.85           0
      10.2           6           0
      10.2        6.15           0
      10.2         6.3           0
      10.2        6.45           0
      10.2         6.6           0
      10.2        6.75           0
      10.2         6.9           0
      10.2        7.05           0
      10.2         7.2           0
      10.2        7.35           0

     10.35        -7.5           0
     10.35       -7.35           0
     10.35        -7.2           0
     10.35       -7.05           0
     10.35        -6.9           0
     10.35       -6.75           0
     10.35        -6.6           0
     10.35       -6.45           0
     10.35        -6.3           0
     10.35       -6.15           0
     10.35          -6           0
     10.35       -5.85           0
     10.35        -5.7           0
     10.35       -5.55           0
     10.35        -5.4           0
     10.35       -5.25           0
     10.35        -5.1           0
     10.35       -4.95           0
     10.35        -4.8           0
     10.35       -4.65           0
     10.35        -4.5           0
     10.35       -4.35           0
     10.35        -4.2           0
     10.35       -4.05           0
     10.35        -3.9           0
     10.35       -3.75           0
     10.35        -3.6           0
     10.35       -3.45           0
     10.35        -3.3           0
     10.35       -3.15           0
     10.35          -3           0
     10.35       -2.85           0
     10.35        -2.7           0
     10.35       -2.55           0
     10.35        -2.4           0
     10.35       -2.25           0
     10.35        -2.1           0
     10.35       -1.95           0
     10.35        -1.8           0
     10.35       -1.65           0
     10.35        -1.5           0
     10.35       -1.35           0
     10.35        -1.2           0
     10.35       -1.05           0
     10.35        -0.9           0
     10.35       -0.75           0
     10.35        -0.6           0
     10.35       -0.45           0
     10.35        -0.3           0
     10.35       -0.15           0
     10.35  -1.78814e-07           0
     10.35        0.15           0
     10.35         0.3           0
     10.35        0.45           0
     10.35         0.6           0
     10.35        0.75           0
     10.35         0.9           0
     10.35        1.05           0
     10.35         1.2           0
     10.35        1.35           0
     10.35         1.5           0
     10.35        1.65           0
     10.35         1.8           0
     10.35        1.95           0
     10.35         2.1           0
     10.35        2.25           0
     10.35         2.4           0
     10.35        2.55           0
     10.35         2.7           0
     10.35        2.85           0
     10.35           3           0
     10.35        3.15           0
     10.35         3.3           0
     10.35        3.45           0
     10.35         3.6           0
     10.35        3.75           0
     10.35         3.9           0
     10.35        4.05           0
     10.35         4.2           0
     10.35        4.35           0
     10.35         4.5           0
     10.35        4.65           0
     10.35         4.8           0
     10.35        4.95           0
     10.35         5.1           0
     10.35        5.25           0
     10.35         5.4           0
     10.35        5.55           0
     10.35         5.7           0
     10.35        5.85           0
     10.35           6           0
     10.35        6.15           0
     10.35         6.3           0
     10.35        6.45           0
     10.35         6.6           0
     10.35        6.75           0
     10.35         6.9           0
     10.35        7.05           0
     10.35         7.2           0
     10.35        7.35           0

      10.5        -7.5           0
      10.5       -7.35           0
      10.5        -7.2           0
      10.5       -7.05           0
      10.5        -6.9           0
      10.5       -6.75           0
      10.5        -6.6           0
      10.5       -6.45           0
      10.5        -6.3           0
      10.5       -6.15           0
      10.5          -6           0
      10.5       -5.85           0
      10.5        -5.7           0
      10.5       -5.55           0
      10.5        -5.4           0
      10.5       -5.25           0
      10.5        -5.1           0
      10.5       -4.95           0
      10.5        -4.8           0
      10.5       -4.65           0
      10.5        -4.5           0
      10.5       -4.35           0
      10.5        -4.2           0
      10.5       -4.05           0
      10.5        -3.9           0
      10.5       -3.75           0
      10.5        -3.6           0
      10.5       -3.45           0
      10.5        -3.3           0
      10.5       -3.15           0
      10.5          -3           0
      10.5       -2.85           0
      10.5        -2.7           0
      10.5       -2.55           0
      10.5        -2.4           0
      10.5       -2.25           0
      10.5        -2.1           0
      10.5       -1.95           0
      10.5        -1.8           0
      10.5       -1.65           0
      10.5        -1.5           0
      10.5       -1.35           0
      10.5        -1.2           0
      10.5       -1.05           0
      10.5        -0.9           0
      10.5       -0.75           0
      10.5        -0.6           0
      10.5       -0.45           0
      10.5        -0.3           0
      10.5       -0.15           0
      10.5  -1.78814e-07           0
      10.5        0.15           0
      10.5         0.3           0
      10.5        0.45           0
      10.5         0.6           0
      10.5        0.75           0
      10.5         0.9           0
      10.5        1.05           0
      10.5         1.2           0
      10.5        1.35           0
      10.5         1.5           0
      10.5        1.65           0
      10.5         1.8           0
      10.5        1.95           0
      10.5         2.1           0
      10.5        2.25           0
      10.5         2.4           0
      10.5        2.55           0
      10.5         2.7           0
      10.5        2.85           0
      10.5           3           0
      10.5        3.15           0
      10.5         3.3           0
      10.5        3.45           0
      10.5         3.6           0
      10.5        3.75           0
      10.5         3.9           0
      10.5        4.05           0
      10.5         4.2           0
      10.5        4.35           0
      10.5         4.5           0
      10.5        4.65           0
      10.5         4.8           0
      10.5        4.95           0
      10.5         5.1           0
      10.5        5.25           0
      10.5         5.4           0
      10.5        5.55           0
      10.5         5.7           0
      10.5        5.85           0
      10.5           6           0
      10.5        6.15           0
      10.5         6.3           0
      10.5        6.45           0
      10.5         6.6           0
      10.5        6.75           0
      10.5         6.9           0
      10.5        7.05           0
      10.5         7.2           0
      10.5        7.35           0

     10.65        -7.5           0
     10.65       -7.35           0
     10.65        -7.2           0
     10.65       -7.05           0
     10.65        -6.9           0
     10.65       -6.75           0
     10.65        -6.6           0
     10.65       -6.45           0
     10.65        -6.3           0
     10.65       -6.15           0
     10.65          -6           0
     10.65       -5.85           0
     10.65        -5.7           0
     10.65       -5.55           0
     10.65        -5.4           0
     10.65       -5.25           0
     10.65        -5.1           0
     10.65       -4.95           0
     10.65        -4.8           0
     10.65       -4.65           0
     10.65        -4.5           0
     10.65       -4.35           0
     10.65        -4.2           0
     10.65       -4.05           0
     10.65        -3.9           0
     10.65       -3.75           0
     10.65        -3.6           0
     10.65       -3.45           0
     10.65        -3.3           0
     10.65       -3.15           0
     10.65          -3           0
     10.65       -2.85           0
     10.65        -2.7           0
     10.65       -2.55           0
     10.65        -2.4           0
     10.65       -2.25           0
     10.65        -2.1           0
     10.65       -1.95           0
     10.65        -1.8           0
     10.65       -1.65           0
     10.65        -1.5           0
     10.65       -1.35           0
     10.65        -1.2           0
     10.65       -1.05           0
     10.65        -0.9           0
     10.65       -0.75           0
     10.65        -0.6           0
     10.65       -0.45           0
     10.65        -0.3           0
     10.65       -0.15           0
     10.65  -1.78814e-07           0
     10.65        0.15           0
     10.65         0.3           0
     10.65        0.45           0
     10.65         0.6           0
     10.65        0.75           0
     10.65         0.9           0
     10.65        1.05           0
     10.65         1.2           0
     10.65        1.35           0
     10.65         1.5           0
     10.65        1.65           0
     10.65         1.8           0
     10.65        1.95           0
     10.65         2.1           0
     10.65        2.25           0
     10.65         2.4           0
     10.65        2.55           0
     10.65         2.7           0
     10.65        2.85           0
     10.65           3           0
     10.65        3.15           0
     10.65         3.3           0
     10.65        3.45           0
     10.65         3.6           0
     10.65        3.75           0
     10.65         3.9           0
     10.65        4.05           0
     10.65         4.2           0
     10.65        4.35           0
     10.65         4.5           0
     10.65        4.65           0
     10.65         4.8           0
     10.65        4.95           0
     10.65         5.1           0
     10.65        5.25           0
     10.65         5.4           0
     10.65        5.55           0
     10.65         5.7           0
     10.65        5.85           0
     10.65           6           0
     10.65        6.15           0
     10.65         6.3           0
     10.65        6.45           0
     10.65         6.6           0
     10.65        6.75           0
     10.65         6.9           0
     10.65        7.05           0
     10.65         7.2           0
     10.65        7.35           0

      10.8        -7.5           0
      10.8       -7.35           0
      10.8        -7.2           0
      10.8       -7.05           0
      10.8        -6.9           0
      10.8       -6.75           0
      10.8        -6.6           0
      10.8       -6.45           0
      10.8        -6.3           0
      10.8       -6.15           0
      10.8          -6           0
      10.8       -5.85           0
      10.8        -5.7           0
      10.8       -5.55           0
      10.8        -5.4           0
      10.8       -5.25           0
      10.8        -5.1           0
      10.8       -4.95           0
      10.8        -4.8           0
      10.8       -4.65           0
      10.8        -4.5           0
      10.8       -4.35           0
      10.8        -4.2           0
      10.8       -4.05           0
      10.8        -3.9           0
      10.8       -3.75           0
      10.8        -3.6           0
      10.8       -3.45           0
      10.8        -3.3           0
      10.8       -3.15           0
      10.8          -3           0
      10.8       -2.85           0
      10.8        -2.7           0
      10.8       -2.55           0
      10.8        -2.4           0
      10.8       -2.25           0
      10.8        -2.1           0
      10.8       -1.95           0
      10.8        -1.8           0
      10.8       -1.65           0
      10.8        -1.5           0
      10.8       -1.35           0
      10.8        -1.2           0
      10.8       -1.05           0
      10.8        -0.9           0
      10.8       -0.75           0
      10.8        -0.6           0
      10.8       -0.45           0
      10.8        -0.3           0
      10.8       -0.15           0
      10.8  -1.78814e-07           0
      10.8        0.15           0
      10.8         0.3           0
      10.8        0.45           0
      10.8         0.6           0
      10.8        0.75           0
      10.8         0.9           0
      10.8        1.05           0
      10.8         1.2           0
      10.8        1.35           0
      10.8         1.5           0
      10.8        1.65           0
      10.8         1.8           0
      10.8        1.95           0
      10.8         2.1           0
      10.8        2.25           0
      10.8         2.4           0
      10.8        2.55           0
      10.8         2.7           0
      10.8        2.85           0
      10.8           3           0
      10.8        3.15           0
      10.8         3.3           0
      10.8        3.45           0
      10.8         3.6           0
      10.8        3.75           0
      10.8         3.9           0
      10.8        4.05           0
      10.8         4.2           0
      10.8        4.35           0
      10.8         4.5           0
      10.8        4.65           0
      10.8         4.8           0
      10.8        4.95           0
      10.8         5.1           0
      10.8        5.25           0
      10.8         5.4           0
      10.8        5.55           0
      10.8         5.7           0
      10.8        5.85           0
      10.8           6           0
      10.8        6.15           0
      10.8         6.3           0
      10.8        6.45           0
      10.8         6.6           0
      10.8        6.75           0
      10.8         6.9           0
      10.8        7.05           0
      10.8         7.2           0
      10.8        7.35           0

     10.95        -7.5           0
     10.95       -7.35           0
     10.95        -7.2           0
     10.95       -7.05           0
     10.95        -6.9           0
     10.95       -6.75           0
     10.95        -6.6           0
     10.95       -6.45           0
     10.95        -6.3           0
     10.95       -6.15           0
     10.95          -6           0
     10.95       -5.85           0
     10.95        -5.7           0
     10.95       -5.55           0
     10.95        -5.4           0
     10.95       -5.25           0
     10.95        -5.1           0
     10.95       -4.95           0
     10.95        -4.8           0
     10.95       -4.65           0
     10.95        -4.5           0
     10.95       -4.35           0
     10.95        -4.2           0
     10.95       -4.05           0
     10.95        -3.9           0
     10.95       -3.75           0
     10.95        -3.6           0
     10.95       -3.45           0
     10.95        -3.3           0
     10.95       -3.15           0
     10.95          -3           0
     10.95       -2.85           0
     10.95        -2.7           0
     10.95       -2.55           0
     10.95        -2.4           0
     10.95       -2.25           0
     10.95        -2.1           0
     10.95       -1.95           0
     10.95        -1.8           0
     10.95       -1.65           0
     10.95        -1.5           0
     10.95       -1.35           0
     10.95        -1.2           0
     10.95       -1.05           0
     10.95        -0.9           0
     10.95       -0.75           0
     10.95        -0.6           0
     10.95       -0.45           0
     10.95        -0.3           0
     10.95       -0.15           0
     10.95  -1.78814e-07           0
     10.95        0.15           0
     10.95         0.3           0
     10.95        0.45           0
     10.95         0.6           0
     10.95        0.75           0
     10.95         0.9           0
     10.95        1.05           0
     10.95         1.2           0
     10.95        1.35           0
     10.95         1.5           0
     10.95        1.65           0
     10.95         1.8           0
     10.95        1.95           0
     10.95         2.1           0
     10.95        2.25           0
     10.95         2.4           0
     10.95        2.55           0
     10.95         2.7           0
     10.95        2.85           0
     10.95           3           0
     10.95        3.15           0
     10.95         3.3           0
     10.95        3.45           0
     10.95         3.6           0
     10.95        3.75           0
     10.95         3.9           0
     10.95        4.05           0
     10.95         4.2           0
     10.95        4.35           0
     10.95         4.5           0
     10.95        4.65           0
     10.95         4.8           0
     10.95        4.95           0
     10.95         5.1           0
     10.95        5.25           0
     10.95         5.4           0
     10.95        5.55           0
     10.95         5.7           0
     10.95        5.85           0
     10.95           6           0
     10.95        6.15           0
     10.95         6.3           0
     10.95        6.45           0
     10.95         6.6           0
     10.95        6.75           0
     10.95         6.9           0
     10.95        7.05           0
     10.95         7.2           0
     10.95        7.35           0

      11.1        -7.5           0
      11.1       -7.35           0
      11.1        -7.2           0
      11.1       -7.05           0
      11.1        -6.9           0
      11.1       -6.75           0
      11.1        -6.6           0
      11.1       -6.45           0
      11.1        -6.3           0
      11.1       -6.15           0
      11.1          -6           0
      11.1       -5.85           0
      11.1        -5.7           0
      11.1       -5.55           0
      11.1        -5.4           0
      11.1       -5.25           0
      11.1        -5.1           0
      11.1       -4.95           0
      11.1        -4.8           0
      11.1       -4.65           0
      11.1        -4.5           0
      11.1       -4.35           0
      11.1        -4.2           0
      11.1       -4.05           0
      11.1        -3.9           0
      11.1       -3.75           0
      11.1        -3.6           0
      11.1       -3.45           0
      11.1        -3.3           0
      11.1       -3.15           0
      11.1          -3           0
      11.1       -2.85           0
      11.1        -2.7           0
      11.1       -2.55           0
      11.1        -2.4           0
      11.1       -2.25           0
      11.1        -2.1           0
      11.1       -1.95           0
      11.1        -1.8           0
      11.1       -1.65           0
      11.1        -1.5           0
      11.1       -1.35           0
      11.1        -1.2           0
      11.1       -1.05           0
      11.1        -0.9           0
      11.1       -0.75           0
      11.1        -0.6           0
      11.1       -0.45           0
      11.1        -0.3           0
      11.1       -0.15           0
      11.1  -1.78814e-07           0
      11.1        0.15           0
      11.1         0.3           0
      11.1        0.45           0
      11.1         0.6           0
      11.1        0.75           0
      11.1         0.9           0
      11.1        1.05           0
      11.1         1.2           0
      11.1        1.35           0
      11.1         1.5           0
      11.1        1.65           0
      11.1         1.8           0
      11.1        1.95           0
      11.1         2.1           0
      11.1        2.25           0
      11.1         2.4           0
      11.1        2.55           0
      11.1         2.7           0
      11.1        2.85           0
      11.1           3           0
      11.1        3.15           0
      11.1         3.3           0
      11.1        3.45           0
      11.1         3.6           0
      11.1        3.75           0
      11.1         3.9           0
      11.1        4.05           0
      11.1         4.2           0
      11.1        4.35           0
      11.1         4.5           0
      11.1        4.65           0
      11.1         4.8           0
      11.1        4.95           0
      11.1         5.1           0
      11.1        5.25           0
      11.1         5.4           0
      11.1        5.55           0
      11.1         5.7           0
      11.1        5.85           0
      11.1           6           0
      11.1        6.15           0
      11.1         6.3           0
      11.1        6.45           0
      11.1         6.6           0
      11.1        6.75           0
      11.1         6.9           0
      11.1        7.05           0
      11.1         7.2           0
      11.1        7.35           0

     11.25        -7.5           0
     11.25       -7.35           0
     11.25        -7.2           0
     11.25       -7.05           0
     11.25        -6.9           0
     11.25       -6.75           0
     11.25        -6.6           0
     11.25       -6.45           0
     11.25        -6.3           0
     11.25       -6.15           0
     11.25          -6           0
     11.25       -5.85           0
     11.25        -5.7           0
     11.25       -5.55           0
     11.25        -5.4           0
     11.25       -5.25           0
     11.25        -5.1           0
     11.25       -4.95           0
     11.25        -4.8           0
     11.25       -4.65           0
     11.25        -4.5           0
     11.25       -4.35           0
     11.25        -4.2           0
     11.25       -4.05           0
     11.25        -3.9           0
     11.25       -3.75           0
     11.25        -3.6           0
     11.25       -3.45           0
     11.25        -3.3           0
     11.25       -3.15           0
     11.25          -3           0
     11.25       -2.85           0
     11.25        -2.7           0
     11.25       -2.55           0
     11.25        -2.4           0
     11.25       -2.25           0
     11.25        -2.1           0
     11.25       -1.95           0
     11.25        -1.8           0
     11.25       -1.65           0
     11.25        -1.5           0
     11.25       -1.35           0
     11.25        -1.2           0
     11.25       -1.05           0
     11.25        -0.9           0
     11.25       -0.75           0
     11.25        -0.6           0
     11.25       -0.45           0
     11.25        -0.3           0
     11.25       -0.15           0
     11.25  -1.78814e-07           0
     11.25        0.15           0
     11.25         0.3           0
     11.25        0.45           0
     11.25         0.6           0
     11.25        0.75           0
     11.25         0.9           0
     11.25        1.05           0
     11.25         1.2           0
     11.25        1.35           0
     11.25         1.5           0
     11.25        1.65           0
     11.25         1.8           0
     11.25        1.95           0
     11.25         2.1           0
     11.25        2.25           0
     11.25         2.4           0
     11.25        2.55           0
     11.25         2.7           0
     11.25        2.85           0
     11.25           3           0
     11.25        3.15           0
     11.25         3.3           0
     11.25        3.45           0
     11.25         3.6           0
     11.25        3.75           0
     11.25         3.9           0
     11.25        4.05           0
     11.25         4.2           0
     11.25        4.35           0
     11.25         4.5           0
     11.25        4.65           0
     11.25         4.8           0
     11.25        4.95           0
     11.25         5.1           0
     11.25        5.25           0
     11.25         5.4           0
     11.25        5.55           0
     11.25         5.7           0
     11.25        5.85           0
     11.25           6           0
     11.25        6.15           0
     11.25         6.3           0
     11.25        6.45           0
     11.25         6.6           0
     11.25        6.75           0
     11.25         6.9           0
     11.25        7.05           0
     11.25         7.2           0
     11.25        7.35           0

      11.4        -7.5           0
      11.4       -7.35           0
      11.4        -7.2           0
      11.4       -7.05           0
      11.4        -6.9           0
      11.4       -6.75           0
      11.4        -6.6           0
      11.4       -6.45           0
      11.4        -6.3           0
      11.4       -6.15           0
      11.4          -6           0
      11.4       -5.85           0
      11.4        -5.7           0
      11.4       -5.55           0
      11.4        -5.4           0
      11.4       -5.25           0
      11.4        -5.1           0
      11.4       -4.95           0
      11.4        -4.8           0
      11.4       -4.65           0
      11.4        -4.5           0
      11.4       -4.35           0
      11.4        -4.2           0
      11.4       -4.05           0
      11.4        -3.9           0
      11.4       -3.75           0
      11.4        -3.6           0
      11.4       -3.45           0
      11.4        -3.3           0
      11.4       -3.15           0
      11.4          -3           0
      11.4       -2.85           0
      11.4        -2.7           0
      11.4       -2.55           0
      11.4        -2.4           0
      11.4       -2.25           0
      11.4        -2.1           0
      11.4       -1.95           0
      11.4        -1.8           0
      11.4       -1.65           0
      11.4        -1.5           0
      11.4       -1.35           0
      11.4        -1.2           0
      11.4       -1.05           0
      11.4        -0.9           0
      11.4       -0.75           0
      11.4        -0.6           0
      11.4       -0.45           0
      11.4        -0.3           0
      11.4       -0.15           0
      11.4  -1.78814e-07           0
      11.4        0.15           0
      11.4         0.3           0
      11.4        0.45           0
      11.4         0.6           0
      11.4        0.75           0
      11.4         0.9           0
      11.4        1.05           0
      11.4         1.2           0
      11.4        1.35           0
      11.4         1.5           0
      11.4        1.65           0
      11.4         1.8           0
      11.4        1.95           0
      11.4         2.1           0
      11.4        2.25           0
      11.4         2.4           0
      11.4        2.55           0
      11.4         2.7           0
      11.4        2.85           0
      11.4           3           0
      11.4        3.15           0
      11.4         3.3           0
      11.4        3.45           0
      11.4         3.6           0
      11.4        3.75           0
      11.4         3.9           0
      11.4        4.05           0
      11.4         4.2           0
      11.4        4.35           0
      11.4         4.5           0
      11.4        4.65           0
      11.4         4.8           0
      11.4        4.95           0
      11.4         5.1           0
      11.4        5.25           0
      11.4         5.4           0
      11.4        5.55           0
      11.4         5.7           0
      11.4        5.85           0
      11.4           6           0
      11.4        6.15           0
      11.4         6.3           0
      11.4        6.45           0
      11.4         6.6           0
      11.4        6.75           0
      11.4         6.9           0
      11.4        7.05           0
      11.4         7.2           0
      11.4        7.35           0

     11.55        -7.5           0
     11.55       -7.35           0
     11.55        -7.2           0
     11.55       -7.05           0
     11.55        -6.9           0
     11.55       -6.75           0
     11.55        -6.6           0
     11.55       -6.45           0
     11.55        -6.3           0
     11.55       -6.15           0
     11.55          -6           0
     11.55       -5.85           0
     11.55        -5.7           0
     11.55       -5.55           0
     11.55        -5.4           0
     11.55       -5.25           0
     11.55        -5.1           0
     11.55       -4.95           0
     11.55        -4.8           0
     11.55       -4.65           0
     11.55        -4.5           0
     11.55       -4.35           0
     11.55        -4.2           0
     11.55       -4.05           0
     11.55        -3.9           0
     11.55       -3.75           0
     11.55        -3.6           0
     11.55       -3.45           0
     11.55        -3.3           0
     11.55       -3.15           0
     11.55          -3           0
     11.55       -2.85           0
     11.55        -2.7           0
     11.55       -2.55           0
     11.55        -2.4           0
     11.55       -2.25           0
     11.55        -2.1           0
     11.55       -1.95           0
     11.55        -1.8           0
     11.55       -1.65           0
     11.55        -1.5           0
     11.55       -1.35           0
     11.55        -1.2           0
     11.55       -1.05           0
     11.55        -0.9           0
     11.55       -0.75           0
     11.55        -0.6           0
     11.55       -0.45           0
     11.55        -0.3           0
     11.55       -0.15           0
     11.55  -1.78814e-07           0
     11.55        0.15           0
     11.55         0.3           0
     11.55        0.45           0
     11.55         0.6           0
     11.55        0.75           0
     11.55         0.9           0
     11.55        1.05           0
     11.55         1.2           0
     11.55        1.35           0
     11.55         1.5           0
     11.55        1.65           0
     11.55         1.8           0
     11.55        1.95           0
     11.55         2.1           0
     11.55        2.25           0
     11.55         2.4           0
     11.55        2.55           0
     11.55         2.7           0
     11.55        2.85           0
     11.55           3           0
     11.55        3.15           0
     11.55         3.3           0
     11.55        3.45           0
     11.55         3.6           0
     11.55        3.75           0
     11.55         3.9           0
     11.55        4.05           0
     11.55         4.2           0
     11.55        4.35           0
     11.55         4.5           0
     11.55        4.65           0
     11.55         4.8           0
     11.55        4.95           0
     11.55         5.1           0
     11.55        5.25           0
     11.55         5.4           0
     11.55        5.55           0
     11.55         5.7           0
     11.55        5.85           0
     11.55           6           0
     11.55        6.15           0
     11.55         6.3           0
     11.55        6.45           0
     11.55         6.6           0
     11.55        6.75           0
     11.55         6.9           0
     11.55        7.05           0
     11.55         7.2           0
     11.55        7.35           0

      11.7        -7.5           0
      11.7       -7.35           0
      11.7        -7.2           0
      11.7       -7.05           0
      11.7        -6.9           0
      11.7       -6.75           0
      11.7        -6.6           0
      11.7       -6.45           0
      11.7        -6.3           0
      11.7       -6.15           0
      11.7          -6           0
      11.7       -5.85           0
      11.7        -5.7           0
      11.7       -5.55           0
      11.7        -5.4           0
      11.7       -5.25           0
      11.7        -5.1           0
      11.7       -4.95           0
      11.7        -4.8           0
      11.7       -4.65           0
      11.7        -4.5           0
      11.7       -4.35           0
      11.7        -4.2           0
      11.7       -4.05           0
      11.7        -3.9           0
      11.7       -3.75           0
      11.7        -3.6           0
      11.7       -3.45           0
      11.7        -3.3           0
      11.7       -3.15           0
      11.7          -3           0
      11.7       -2.85           0
      11.7        -2.7           0
      11.7       -2.55           0
      11.7        -2.4           0
      11.7       -2.25           0
      11.7        -2.1           0
      11.7       -1.95           0
      11.7        -1.8           0
      11.7       -1.65           0
      11.7        -1.5           0
      11.7       -1.35           0
      11.7        -1.2           0
      11.7       -1.05           0
      11.7        -0.9           0
      11.7       -0.75           0
      11.7        -0.6           0
      11.7       -0.45           0
      11.7        -0.3           0
      11.7       -0.15           0
      11.7  -1.78814e-07           0
      11.7        0.15           0
      11.7         0.3           0
      11.7        0.45           0
      11.7         0.6           0
      11.7        0.75           0
      11.7         0.9           0
      11.7        1.05           0
      11.7         1.2           0
      11.7        1.35           0
      11.7         1.5           0
      11.7        1.65           0
      11.7         1.8           0
      11.7        1.95           0
      11.7         2.1           0
      11.7        2.25           0
      11.7         2.4           0
      11.7        2.55           0
      11.7         2.7           0
      11.7        2.85           0
      11.7           3           0
      11.7        3.15           0
      11.7         3.3           0
      11.7        3.45           0
      11.7         3.6           0
      11.7        3.75           0
      11.7         3.9           0
      11.7        4.05           0
      11.7         4.2           0
      11.7        4.35           0
      11.7         4.5           0
      11.7        4.65           0
      11.7         4.8           0
      11.7        4.95           0
      11.7         5.1           0
      11.7        5.25           0
      11.7         5.4           0
      11.7        5.55           0
      11.7         5.7           0
      11.7        5.85           0
      11.7           6           0
      11.7        6.15           0
      11.7         6.3           0
      11.7        6.45           0
      11.7         6.6           0
      11.7        6.75           0
      11.7         6.9           0
      11.7        7.05           0
      11.7         7.2           0
      11.7        7.35           0

     11.85        -7.5           0
     11.85       -7.35           0
     11.85        -7.2           0
     11.85       -7.05           0
     11.85        -6.9           0
     11.85       -6.75           0
     11.85        -6.6           0
     11.85       -6.45           0
     11.85        -6.3           0
     11.85       -6.15           0
     11.85          -6           0
     11.85       -5.85           0
     11.85        -5.7           0
     11.85       -5.55           0
     11.85        -5.4           0
     11.85       -5.25           0
     11.85        -5.1           0
     11.85       -4.95           0
     11.85        -4.8           0
     11.85       -4.65           0
     11.85        -4.5           0
     11.85       -4.35           0
     11.85        -4.2           0
     11.85       -4.05           0
     11.85        -3.9           0
     11.85       -3.75           0
     11.85        -3.6           0
     11.85       -3.45           0
     11.85        -3.3           0
     11.85       -3.15           0
     11.85          -3           0
     11.85       -2.85           0
     11.85        -2.7           0
     11.85       -2.55           0
     11.85        -2.4           0
     11.85       -2.25           0
     11.85        -2.1           0
     11.85       -1.95           0
     11.85        -1.8           0
     11.85       -1.65           0
     11.85        -1.5           0
     11.85       -1.35           0
     11.85        -1.2           0
     11.85       -1.05           0
     11.85        -0.9           0
     11.85       -0.75           0
     11.85        -0.6           0
     11.85       -0.45           0
     11.85        -0.3           0
     11.85       -0.15           0
     11.85  -1.78814e-07           0
     11.85        0.15           0
     11.85         0.3           0
     11.85        0.45           0
     11.85         0.6           0
     11.85        0.75           0
     11.85         0.9           0
     11.85        1.05           0
     11.85         1.2           0
     11.85        1.35           0
     11.85         1.5           0
     11.85        1.65           0
     11.85         1.8           0
     11.85        1.95           0
     11.85         2.1           0
     11.85        2.25           0
     11.85         2.4           0
     11.85        2.55           0
     11.85         2.7           0
     11.85        2.85           0
     11.85           3           0
     11.85        3.15           0
     11.85         3.3           0
     11.85        3.45           0
     11.85         3.6           0
     11.85        3.75           0
     11.85         3.9           0
     11.85        4.05           0
     11.85         4.2           0
     11.85        4.35           0
     11.85         4.5           0
     11.85        4.65           0
     11.85         4.8           0
     11.85        4.95           0
     11.85         5.1           0
     11.85        5.25           0
     11.85         5.4           0
     11.85        5.55           0
     11.85         5.7           0
     11.85        5.85           0
     11.85           6           0
     11.85        6.15           0
     11.85         6.3           0
     11.85        6.45           0
     11.85         6.6           0
     11.85        6.75           0
     11.85         6.9           0
     11.85        7.05           0
     11.85         7.2           0
     11.85        7.35           0

        12        -7.5           0
        12       -7.35           0
        12        -7.2           0
        12       -7.05           0
        12        -6.9           0
        12       -6.75           0
        12        -6.6           0
        12       -6.45           0
        12        -6.3           0
        12       -6.15           0
        12          -6           0
        12       -5.85           0
        12        -5.7           0
        12       -5.55           0
        12        -5.4           0
        12       -5.25           0
        12        -5.1           0
        12       -4.95           0
        12        -4.8           0
        12       -4.65           0
        12        -4.5           0
        12       -4.35           0
        12        -4.2           0
        12       -4.05           0
        12        -3.9           0
        12       -3.75           0
        12        -3.6           0
        12       -3.45           0
        12        -3.3           0
        12       -3.15           0
        12          -3           0
        12       -2.85           0
        12        -2.7           0
        12       -2.55           0
        12        -2.4           0
        12       -2.25           0
        12        -2.1           0
        12       -1.95           0
        12        -1.8           0
        12       -1.65           0
        12        -1.5           0
        12       -1.35           0
        12        -1.2           0
        12       -1.05           0
        12        -0.9           0
        12       -0.75           0
        12        -0.6           0
        12       -0.45           0
        12        -0.3           0
        12       -0.15           0
        12  -1.78814e-07           0
        12        0.15           0
        12         0.3           0
        12        0.45           0
        12         0.6           0
        12        0.75           0
        12         0.9           0
        12        1.05           0
        12         1.2           0
        12        1.35           0
        12         1.5           0
        12        1.65           0
        12         1.8           0
        12        1.95           0
        12         2.1           0
        12        2.25           0
        12         2.4           0
        12        2.55           0
        12         2.7           0
        12        2.85           0
        12           3           0
        12        3.15           0
        12         3.3           0
        12        3.45           0
        12         3.6           0
        12        3.75           0
        12         3.9           0
        12        4.05           0
        12         4.2           0
        12        4.35           0
        12         4.5           0
        12        4.65           0
        12         4.8           0
        12        4.95           0
        12         5.1           0
        12        5.25           0
        12         5.4           0
        12        5.55           0
        12         5.7           0
        12        5.85           0
        12           6           0
        12        6.15           0
        12         6.3           0
        12        6.45           0
        12         6.6           0
        12        6.75           0
        12         6.9           0
        12        7.05           0
        12         7.2           0
        12        7.35           0

     12.15        -7.5           0
     12.15       -7.35           0
     12.15        -7.2           0
     12.15       -7.05           0
     12.15        -6.9           0
     12.15       -6.75           0
     12.15        -6.6           0
     12.15       -6.45           0
     12.15        -6.3           0
     12.15       -6.15           0
     12.15          -6           0
     12.15       -5.85           0
     12.15        -5.7           0
     12.15       -5.55           0
     12.15        -5.4           0
     12.15       -5.25           0
     12.15        -5.1           0
     12.15       -4.95           0
     12.15        -4.8           0
     12.15       -4.65           0
     12.15        -4.5           0
     12.15       -4.35           0
     12.15        -4.2           0
     12.15       -4.05           0
     12.15        -3.9           0
     12.15       -3.75           0
     12.15        -3.6           0
     12.15       -3.45           0
     12.15        -3.3           0
     12.15       -3.15           0
     12.15          -3           0
     12.15       -2.85           0
     12.15        -2.7           0
     12.15       -2.55           0
     12.15        -2.4           0
     12.15       -2.25           0
     12.15        -2.1           0
     12.15       -1.95           0
     12.15        -1.8           0
     12.15       -1.65           0
     12.15        -1.5           0
     12.15       -1.35           0
     12.15        -1.2           0
     12.15       -1.05           0
     12.15        -0.9           0
     12.15       -0.75           0
     12.15        -0.6           0
     12.15       -0.45           0
     12.15        -0.3           0
     12.15       -0.15           0
     12.15  -1.78814e-07           0
     12.15        0.15           0
     12.15         0.3           0
     12.15        0.45           0
     12.15         0.6           0
     12.15        0.75           0
     12.15         0.9           0
     12.15        1.05           0
     12.15         1.2           0
     12.15        1.35           0
     12.15         1.5           0
     12.15        1.65           0
     12.15         1.8           0
     12.15        1.95           0
     12.15         2.1           0
     12.15        2.25           0
     12.15         2.4           0
     12.15        2.55           0
     12.15         2.7           0
     12.15        2.85           0
     12.15           3           0
     12.15        3.15           0
     12.15         3.3           0
     12.15        3.45           0
     12.15         3.6           0
     12.15        3.75           0
     12.15         3.9           0
     12.15        4.05           0
     12.15         4.2           0
     12.15        4.35           0
     12.15         4.5           0
     12.15        4.65           0
     12.15         4.8           0
     12.15        4.95           0
     12.15         5.1           0
     12.15        5.25           0
     12.15         5.4           0
     12.15        5.55           0
     12.15         5.7           0
     12.15        5.85           0
     12.15           6           0
     12.15        6.15           0
     12.15         6.3           0
     12.15        6.45           0
     12.15         6.6           0
     12.15        6.75           0
     12.15         6.9           0
     12.15        7.05           0
     12.15         7.2           0
     12.15        7.35           0

      12.3        -7.5           0
      12.3       -7.35           0
      12.3        -7.2           0
      12.3       -7.05           0
      12.3        -6.9           0
      12.3       -6.75           0
      12.3        -6.6           0
      12.3       -6.45           0
      12.3        -6.3           0
      12.3       -6.15           0
      12.3          -6           0
      12.3       -5.85           0
      12.3        -5.7           0
      12.3       -5.55           0
      12.3        -5.4           0
      12.3       -5.25           0
      12.3        -5.1           0
      12.3       -4.95           0
      12.3        -4.8           0
      12.3       -4.65           0
      12.3        -4.5           0
      12.3       -4.35           0
      12.3        -4.2           0
      12.3       -4.05           0
      12.3        -3.9           0
      12.3       -3.75           0
      12.3        -3.6           0
      12.3       -3.45           0
      12.3        -3.3           0
      12.3       -3.15           0
      12.3          -3           0
      12.3       -2.85           0
      12.3        -2.7           0
      12.3       -2.55           0
      12.3        -2.4           0
      12.3       -2.25           0
      12.3        -2.1           0
      12.3       -1.95           0
      12.3        -1.8           0
      12.3       -1.65           0
      12.3        -1.5           0
      12.3       -1.35           0
      12.3        -1.2           0
      12.3       -1.05           0
      12.3        -0.9           0
      12.3       -0.75           0
      12.3        -0.6           0
      12.3       -0.45           0
      12.3        -0.3           0
      12.3       -0.15           0
      12.3  -1.78814e-07           0
      12.3        0.15           0
      12.3         0.3           0
      12.3        0.45           0
      12.3         0.6           0
      12.3        0.75           0
      12.3         0.9           0
      12.3        1.05           0
      12.3         1.2           0
      12.3        1.35           0
      12.3         1.5           0
      12.3        1.65           0
      12.3         1.8           0
      12.3        1.95           0
      12.3         2.1           0
      12.3        2.25           0
      12.3         2.4           0
      12.3        2.55           0
      12.3         2.7           0
      12.3        2.85           0
      12.3           3           0
      12.3        3.15           0
      12.3         3.3           0
      12.3        3.45           0
      12.3         3.6           0
      12.3        3.75           0
      12.3         3.9           0
      12.3        4.05           0
      12.3         4.2           0
      12.3        4.35           0
      12.3         4.5           0
      12.3        4.65           0
      12.3         4.8           0
      12.3        4.95           0
      12.3         5.1           0
      12.3        5.25           0
      12.3         5.4           0
      12.3        5.55           0
      12.3         5.7           0
      12.3        5.85           0
      12.3           6           0
      12.3        6.15           0
      12.3         6.3           0
      12.3        6.45           0
      12.3         6.6           0
      12.3        6.75           0
      12.3         6.9           0
      12.3        7.05           0
      12.3         7.2           0
      12.3        7.35           0

     12.45        -7.5           0
     12.45       -7.35           0
     12.45        -7.2           0
     12.45       -7.05           0
     12.45        -6.9           0
     12.45       -6.75           0
     12.45        -6.6           0
     12.45       -6.45           0
     12.45        -6.3           0
     12.45       -6.15           0
     12.45          -6           0
     12.45       -5.85           0
     12.45        -5.7           0
     12.45       -5.55           0
     12.45        -5.4           0
     12.45       -5.25           0
     12.45        -5.1           0
     12.45       -4.95           0
     12.45        -4.8           0
     12.45       -4.65           0
     12.45        -4.5           0
     12.45       -4.35           0
     12.45        -4.2           0
     12.45       -4.05           0
     12.45        -3.9           0
     12.45       -3.75           0
     12.45        -3.6           0
     12.45       -3.45           0
     12.45        -3.3           0
     12.45       -3.15           0
     12.45          -3           0
     12.45       -2.85           0
     12.45        -2.7           0
     12.45       -2.55           0
     12.45        -2.4           0
     12.45       -2.25           0
     12.45        -2.1           0
     12.45       -1.95           0
     12.45        -1.8           0
     12.45       -1.65           0
     12.45        -1.5           0
     12.45       -1.35           0
     12.45        -1.2           0
     12.45       -1.05           0
     12.45        -0.9           0
     12.45       -0.75           0
     12.45        -0.6           0
     12.45       -0.45           0
     12.45        -0.3           0
     12.45       -0.15           0
     12.45  -1.78814e-07           0
     12.45        0.15           0
     12.45         0.3           0
     12.45        0.45           0
     12.45         0.6           0
     12.45        0.75           0
     12.45         0.9           0
     12.45        1.05           0
     12.45         1.2           0
     12.45        1.35           0
     12.45         1.5           0
     12.45        1.65           0
     12.45         1.8           0
     12.45        1.95           0
     12.45         2.1           0
     12.45        2.25           0
     12.45         2.4           0
     12.45        2.55           0
     12.45         2.7           0
     12.45        2.85           0
     12.45           3           0
     12.45        3.15           0
     12.45         3.3           0
     12.45        3.45           0
     12.45         3.6           0
     12.45        3.75           0
     12.45         3.9           0
     12.45        4.05           0
     12.45         4.2           0
     12.45        4.35           0
     12.45         4.5           0
     12.45        4.65           0
     12.45         4.8           0
     12.45        4.95           0
     12.45         5.1           0
     12.45        5.25           0
     12.45         5.4           0
     12.45        5.55           0
     12.45         5.7           0
     12.45        5.85           0
     12.45           6           0
     12.45        6.15           0
     12.45         6.3           0
     12.45        6.45           0
     12.45         6.6           0
     12.45        6.75           0
     12.45         6.9           0
     12.45        7.05           0
     12.45         7.2           0
     12.45        7.35           0

      12.6        -7.5           0
      12.6       -7.35           0
      12.6        -7.2           0
      12.6       -7.05           0
      12.6        -6.9           0
      12.6       -6.75           0
      12.6        -6.6           0
      12.6       -6.45           0
      12.6        -6.3           0
      12.6       -6.15           0
      12.6          -6           0
      12.6       -5.85           0
      12.6        -5.7           0
      12.6       -5.55           0
      12.6        -5.4           0
      12.6       -5.25           0
      12.6        -5.1           0
      12.6       -4.95           0
      12.6        -4.8           0
      12.6       -4.65           0
      12.6        -4.5           0
      12.6       -4.35           0
      12.6        -4.2           0
      12.6       -4.05           0
      12.6        -3.9           0
      12.6       -3.75           0
      12.6        -3.6           0
      12.6       -3.45           0
      12.6        -3.3           0
      12.6       -3.15           0
      12.6          -3           0
      12.6       -2.85           0
      12.6        -2.7           0
      12.6       -2.55           0
      12.6        -2.4           0
      12.6       -2.25           0
      12.6        -2.1           0
      12.6       -1.95           0
      12.6        -1.8           0
      12.6       -1.65           0
      12.6        -1.5           0
      12.6       -1.35           0
      12.6        -1.2           0
      12.6       -1.05           0
      12.6        -0.9           0
      12.6       -0.75           0
      12.6        -0.6           0
      12.6       -0.45           0
      12.6        -0.3           0
      12.6       -0.15           0
      12.6  -1.78814e-07           0
      12.6        0.15           0
      12.6         0.3           0
      12.6        0.45           0
      12.6         0.6           0
      12.6        0.75           0
      12.6         0.9           0
      12.6        1.05           0
      12.6         1.2           0
      12.6        1.35           0
      12.6         1.5           0
      12.6        1.65           0
      12.6         1.8           0
      12.6        1.95           0
      12.6         2.1           0
      12.6        2.25           0
      12.6         2.4           0
      12.6        2.55           0
      12.6         2.7           0
      12.6        2.85           0
      12.6           3           0
      12.6        3.15           0
      12.6         3.3           0
      12.6        3.45           0
      12.6         3.6           0
      12.6        3.75           0
      12.6         3.9           0
      12.6        4.05           0
      12.6         4.2           0
      12.6        4.35           0
      12.6         4.5           0
      12.6        4.65           0
      12.6         4.8           0
      12.6        4.95           0
      12.6         5.1           0
      12.6        5.25           0
      12.6         5.4           0
      12.6        5.55           0
      12.6         5.7           0
      12.6        5.85           0
      12.6           6           0
      12.6        6.15           0
      12.6         6.3           0
      12.6        6.45           0
      12.6         6.6           0
      12.6        6.75           0
      12.6         6.9           0
      12.6        7.05           0
      12.6         7.2           0
      12.6        7.35           0

     12.75        -7.5           0
     12.75       -7.35           0
     12.75        -7.2           0
     12.75       -7.05           0
     12.75        -6.9           0
     12.75       -6.75           0
     12.75        -6.6           0
     12.75       -6.45           0
     12.75        -6.3           0
     12.75       -6.15           0
     12.75          -6           0
     12.75       -5.85           0
     12.75        -5.7           0
     12.75       -5.55           0
     12.75        -5.4           0
     12.75       -5.25           0
     12.75        -5.1           0
     12.75       -4.95           0
     12.75        -4.8           0
     12.75       -4.65           0
     12.75        -4.5           0
     12.75       -4.35           0
     12.75        -4.2           0
     12.75       -4.05           0
     12.75        -3.9           0
     12.75       -3.75           0
     12.75        -3.6           0
     12.75       -3.45           0
     12.75        -3.3           0
     12.75       -3.15           0
     12.75          -3           0
     12.75       -2.85           0
     12.75        -2.7           0
     12.75       -2.55           0
     12.75        -2.4           0
     12.75       -2.25           0
     12.75        -2.1           0
     12.75       -1.95           0
     12.75        -1.8           0
     12.75       -1.65           0
     12.75        -1.5           0
     12.75       -1.35           0
     12.75        -1.2           0
     12.75       -1.05           0
     12.75        -0.9           0
     12.75       -0.75           0
     12.75        -0.6           0
     12.75       -0.45           0
     12.75        -0.3           0
     12.75       -0.15           0
     12.75  -1.78814e-07           0
     12.75        0.15           0
     12.75         0.3           0
     12.75        0.45           0
     12.75         0.6           0
     12.75        0.75           0
     12.75         0.9           0
     12.75        1.05           0
     12.75         1.2           0
     12.75        1.35           0
     12.75         1.5           0
     12.75        1.65           0
     12.75         1.8           0
     12.75        1.95           0
     12.75         2.1           0
     12.75        2.25           0
     12.75         2.4           0
     12.75        2.55           0
     12.75         2.7           0
     12.75        2.85           0
     12.75           3           0
     12.75        3.15           0
     12.75         3.3           0
     12.75        3.45           0
     12.75         3.6           0
     12.75        3.75           0
     12.75         3.9           0
     12.75        4.05           0
     12.75         4.2           0
     12.75        4.35           0
     12.75         4.5           0
     12.75        4.65           0
     12.75         4.8           0
     12.75        4.95           0
     12.75         5.1           0
     12.75        5.25           0
     12.75         5.4           0
     12.75        5.55           0
     12.75         5.7           0
     12.75        5.85           0
     12.75           6           0
     12.75        6.15           0
     12.75         6.3           0
     12.75        6.45           0
     12.75         6.6           0
     12.75        6.75           0
     12.75         6.9           0
     12.75        7.05           0
     12.75         7.2           0
     12.75        7.35           0

      12.9        -7.5           0
      12.9       -7.35           0
      12.9        -7.2           0
      12.9       -7.05           0
      12.9        -6.9           0
      12.9       -6.75           0
      12.9        -6.6           0
      12.9       -6.45           0
      12.9        -6.3           0
      12.9       -6.15           0
      12.9          -6           0
      12.9       -5.85           0
      12.9        -5.7           0
      12.9       -5.55           0
      12.9        -5.4           0
      12.9       -5.25           0
      12.9        -5.1           0
      12.9       -4.95           0
      12.9        -4.8           0
      12.9       -4.65           0
      12.9        -4.5           0
      12.9       -4.35           0
      12.9        -4.2           0
      12.9       -4.05           0
      12.9        -3.9           0
      12.9       -3.75           0
      12.9        -3.6           0
      12.9       -3.45           0
      12.9        -3.3           0
      12.9       -3.15           0
      12.9          -3           0
      12.9       -2.85           0
      12.9        -2.7           0
      12.9       -2.55           0
      12.9        -2.4           0
      12.9       -2.25           0
      12.9        -2.1           0
      12.9       -1.95           0
      12.9        -1.8           0
      12.9       -1.65           0
      12.9        -1.5           0
      12.9       -1.35           0
      12.9        -1.2           0
      12.9       -1.05           0
      12.9        -0.9           0
      12.9       -0.75           0
      12.9        -0.6           0
      12.9       -0.45           0
      12.9        -0.3           0
      12.9       -0.15           0
      12.9  -1.78814e-07           0
      12.9        0.15           0
      12.9         0.3           0
      12.9        0.45           0
      12.9         0.6           0
      12.9        0.75           0
      12.9         0.9           0
      12.9        1.05           0
      12.9         1.2           0
      12.9        1.35           0
      12.9         1.5           0
      12.9        1.65           0
      12.9         1.8           0
      12.9        1.95           0
      12.9         2.1           0
      12.9        2.25           0
      12.9         2.4           0
      12.9        2.55           0
      12.9         2.7           0
      12.9        2.85           0
      12.9           3           0
      12.9        3.15           0
      12.9         3.3           0
      12.9        3.45           0
      12.9         3.6           0
      12.9        3.75           0
      12.9         3.9           0
      12.9        4.05           0
      12.9         4.2           0
      12.9        4.35           0
      12.9         4.5           0
      12.9        4.65           0
      12.9         4.8           0
      12.9        4.95           0
      12.9         5.1           0
      12.9        5.25           0
      12.9         5.4           0
      12.9        5.55           0
      12.9         5.7           0
      12.9        5.85           0
      12.9           6           0
      12.9        6.15           0
      12.9         6.3           0
      12.9        6.45           0
      12.9         6.6           0
      12.9        6.75           0
      12.9         6.9           0
      12.9        7.05           0
      12.9         7.2           0
      12.9        7.35           0

     13.05        -7.5           0
     13.05       -7.35           0
     13.05        -7.2           0
     13.05       -7.05           0
     13.05        -6.9           0
     13.05       -6.75           0
     13.05        -6.6           0
     13.05       -6.45           0
     13.05        -6.3           0
     13.05       -6.15           0
     13.05          -6           0
     13.05       -5.85           0
     13.05        -5.7           0
     13.05       -5.55           0
     13.05        -5.4           0
     13.05       -5.25           0
     13.05        -5.1           0
     13.05       -4.95           0
     13.05        -4.8           0
     13.05       -4.65           0
     13.05        -4.5           0
     13.05       -4.35           0
     13.05        -4.2           0
     13.05       -4.05           0
     13.05        -3.9           0
     13.05       -3.75           0
     13.05        -3.6           0
     13.05       -3.45           0
     13.05        -3.3           0
     13.05       -3.15           0
     13.05          -3           0
     13.05       -2.85           0
     13.05        -2.7           0
     13.05       -2.55           0
     13.05        -2.4           0
     13.05       -2.25           0
     13.05        -2.1           0
     13.05       -1.95           0
     13.05        -1.8           0
     13.05       -1.65           0
     13.05        -1.5           0
     13.05       -1.35           0
     13.05        -1.2           0
     13.05       -1.05           0
     13.05        -0.9           0
     13.05       -0.75           0
     13.05        -0.6           0
     13.05       -0.45           0
     13.05        -0.3           0
     13.05       -0.15           0
     13.05  -1.78814e-07           0
     13.05        0.15           0
     13.05         0.3           0
     13.05        0.45           0
     13.05         0.6           0
     13.05        0.75           0
     13.05         0.9           0
     13.05        1.05           0
     13.05         1.2           0
     13.05        1.35           0
     13.05         1.5           0
     13.05        1.65           0
     13.05         1.8           0
     13.05        1.95           0
     13.05         2.1           0
     13.05        2.25           0
     13.05         2.4           0
     13.05        2.55           0
     13.05         2.7           0
     13.05        2.85           0
     13.05           3           0
     13.05        3.15           0
     13.05         3.3           0
     13.05        3.45           0
     13.05         3.6           0
     13.05        3.75           0
     13.05         3.9           0
     13.05        4.05           0
     13.05         4.2           0
     13.05        4.35           0
     13.05         4.5           0
     13.05        4.65           0
     13.05         4.8           0
     13.05        4.95           0
     13.05         5.1           0
     13.05        5.25           0
     13.05         5.4           0
     13.05        5.55           0
     13.05         5.7           0
     13.05        5.85           0
     13.05           6           0
     13.05        6.15           0
     13.05         6.3           0
     13.05        6.45           0
     13.05         6.6           0
     13.05        6.75           0
     13.05         6.9           0
     13.05        7.05           0
     13.05         7.2           0
     13.05        7.35           0

      13.2        -7.5           0
      13.2       -7.35           0
      13.2        -7.2           0
      13.2       -7.05           0
      13.2        -6.9           0
      13.2       -6.75           0
      13.2        -6.6           0
      13.2       -6.45           0
      13.2        -6.3           0
      13.2       -6.15           0
      13.2          -6           0
      13.2       -5.85           0
      13.2        -5.7           0
      13.2       -5.55           0
      13.2        -5.4           0
      13.2       -5.25           0
      13.2        -5.1           0
      13.2       -4.95           0
      13.2        -4.8           0
      13.2       -4.65           0
      13.2        -4.5           0
      13.2       -4.35           0
      13.2        -4.2           0
      13.2       -4.05           0
      13.2        -3.9           0
      13.2       -3.75           0
      13.2        -3.6           0
      13.2       -3.45           0
      13.2        -3.3           0
      13.2       -3.15           0
      13.2          -3           0
      13.2       -2.85           0
      13.2        -2.7           0
      13.2       -2.55           0
      13.2        -2.4           0
      13.2       -2.25           0
      13.2        -2.1           0
      13.2       -1.95           0
      13.2        -1.8           0
      13.2       -1.65           0
      13.2        -1.5           0
      13.2       -1.35           0
      13.2        -1.2           0
      13.2       -1.05           0
      13.2        -0.9           0
      13.2       -0.75           0
      13.2        -0.6           0
      13.2       -0.45           0
      13.2        -0.3           0
      13.2       -0.15           0
      13.2  -1.78814e-07           0
      13.2        0.15           0
      13.2         0.3           0
      13.2        0.45           0
      13.2         0.6           0
      13.2        0.75           0
      13.2         0.9           0
      13.2        1.05           0
      13.2         1.2           0
      13.2        1.35           0
      13.2         1.5           0
      13.2        1.65           0
      13.2         1.8           0
      13.2        1.95           0
      13.2         2.1           0
      13.2        2.25           0
      13.2         2.4           0
      13.2        2.55           0
      13.2         2.7           0
      13.2        2.85           0
      13.2           3           0
      13.2        3.15           0
      13.2         3.3           0
      13.2        3.45           0
      13.2         3.6           0
      13.2        3.75           0
      13.2         3.9           0
      13.2        4.05           0
      13.2         4.2           0
      13.2        4.35           0
      13.2         4.5           0
      13.2        4.65           0
      13.2         4.8           0
      13.2        4.95           0
      13.2         5.1           0
      13.2        5.25           0
      13.2         5.4           0
      13.2        5.55           0
      13.2         5.7           0
      13.2        5.85           0
      13.2           6           0
      13.2        6.15           0
      13.2         6.3           0
      13.2        6.45           0
      13.2         6.6           0
      13.2        6.75           0
      13.2         6.9           0
      13.2        7.05           0
      13.2         7.2           0
      13.2        7.35           0

     13.35        -7.5           0
     13.35       -7.35           0
     13.35        -7.2           0
     13.35       -7.05           0
     13.35        -6.9           0
     13.35       -6.75           0
     13.35        -6.6           0
     13.35       -6.45           0
     13.35        -6.3           0
     13.35       -6.15           0
     13.35          -6           0
     13.35       -5.85           0
     13.35        -5.7           0
     13.35       -5.55           0
     13.35        -5.4           0
     13.35       -5.25           0
     13.35        -5.1           0
     13.35       -4.95           0
     13.35        -4.8           0
     13.35       -4.65           0
     13.35        -4.5           0
     13.35       -4.35           0
     13.35        -4.2           0
     13.35       -4.05           0
     13.35        -3.9           0
     13.35       -3.75           0
     13.35        -3.6           0
     13.35       -3.45           0
     13.35        -3.3           0
     13.35       -3.15           0
     13.35          -3           0
     13.35       -2.85           0
     13.35        -2.7           0
     13.35       -2.55           0
     13.35        -2.4           0
     13.35       -2.25           0
     13.35        -2.1           0
     13.35       -1.95           0
     13.35        -1.8           0
     13.35       -1.65           0
     13.35        -1.5           0
     13.35       -1.35           0
     13.35        -1.2           0
     13.35       -1.05           0
     13.35        -0.9           0
     13.35       -0.75           0
     13.35        -0.6           0
     13.35       -0.45           0
     13.35        -0.3           0
     13.35       -0.15           0
     13.35  -1.78814e-07           0
     13.35        0.15           0
     13.35         0.3           0
     13.35        0.45           0
     13.35         0.6           0
     13.35        0.75           0
     13.35         0.9           0
     13.35        1.05           0
     13.35         1.2           0
     13.35        1.35           0
     13.35         1.5           0
     13.35        1.65           0
     13.35         1.8           0
     13.35        1.95           0
     13.35         2.1           0
     13.35        2.25           0
     13.35         2.4           0
     13.35        2.55           0
     13.35         2.7           0
     13.35        2.85           0
     13.35           3           0
     13.35        3.15           0
     13.35         3.3           0
     13.35        3.45           0
     13.35         3.6           0
     13.35        3.75           0
     13.35         3.9           0
     13.35        4.05           0
     13.35         4.2           0
     13.35        4.35           0
     13.35         4.5           0
     13.35        4.65           0
     13.35         4.8           0
     13.35        4.95           0
     13.35         5.1           0
     13.35        5.25           0
     13.35         5.4           0
     13.35        5.55           0
     13.35         5.7           0
     13.35        5.85           0
     13.35           6           0
     13.35        6.15           0
     13.35         6.3           0
     13.35        6.45           0
     13.35         6.6           0
     13.35        6.75           0
     13.35         6.9           0
     13.35        7.05           0
     13.35         7.2           0
     13.35        7.35           0

      13.5        -7.5           0
      13.5       -7.35           0
      13.5        -7.2           0
      13.5       -7.05           0
      13.5        -6.9           0
      13.5       -6.75           0
      13.5        -6.6           0
      13.5       -6.45           0
      13.5        -6.3           0
      13.5       -6.15           0
      13.5          -6           0
      13.5       -5.85           0
      13.5        -5.7           0
      13.5       -5.55           0
      13.5        -5.4           0
      13.5       -5.25           0
      13.5        -5.1           0
      13.5       -4.95           0
      13.5        -4.8           0
      13.5       -4.65           0
      13.5        -4.5           0
      13.5       -4.35           0
      13.5        -4.2           0
      13.5       -4.05           0
      13.5        -3.9           0
      13.5       -3.75           0
      13.5        -3.6           0
      13.5       -3.45           0
      13.5        -3.3           0
      13.5       -3.15           0
      13.5          -3           0
      13.5       -2.85           0
      13.5        -2.7           0
      13.5       -2.55           0
      13.5        -2.4           0
      13.5       -2.25           0
      13.5        -2.1           0
      13.5       -1.95           0
      13.5        -1.8           0
      13.5       -1.65           0
      13.5        -1.5           0
      13.5       -1.35           0
      13.5        -1.2           0
      13.5       -1.05           0
      13.5        -0.9           0
      13.5       -0.75           0
      13.5        -0.6           0
      13.5       -0.45           0
      13.5        -0.3           0
      13.5       -0.15           0
      13.5  -1.78814e-07           0
      13.5        0.15           0
      13.5         0.3           0
      13.5        0.45           0
      13.5         0.6           0
      13.5        0.75           0
      13.5         0.9           0
      13.5        1.05           0
      13.5         1.2           0
      13.5        1.35           0
      13.5         1.5           0
      13.5        1.65           0
      13.5         1.8           0
      13.5        1.95           0
      13.5         2.1           0
      13.5        2.25           0
      13.5         2.4           0
      13.5        2.55           0
      13.5         2.7           0
      13.5        2.85           0
      13.5           3           0
      13.5        3.15           0
      13.5         3.3           0
      13.5        3.45           0
      13.5         3.6           0
      13.5        3.75           0
      13.5         3.9           0
      13.5        4.05           0
      13.5         4.2           0
      13.5        4.35           0
      13.5         4.5           0
      13.5        4.65           0
      13.5         4.8           0
      13.5        4.95           0
      13.5         5.1           0
      13.5        5.25           0
      13.5         5.4           0
      13.5        5.55           0
      13.5         5.7           0
      13.5        5.85           0
      13.5           6           0
      13.5        6.15           0
      13.5         6.3           0
      13.5        6.45           0
      13.5         6.6           0
      13.5        6.75           0
      13.5         6.9           0
      13.5        7.05           0
      13.5         7.2           0
      13.5        7.35           0

     13.65        -7.5           0
     13.65       -7.35           0
     13.65        -7.2           0
     13.65       -7.05           0
     13.65        -6.9           0
     13.65       -6.75           0
     13.65        -6.6           0
     13.65       -6.45           0
     13.65        -6.3           0
     13.65       -6.15           0
     13.65          -6           0
     13.65       -5.85           0
     13.65        -5.7           0
     13.65       -5.55           0
     13.65        -5.4           0
     13.65       -5.25           0
     13.65        -5.1           0
     13.65       -4.95           0
     13.65        -4.8           0
     13.65       -4.65           0
     13.65        -4.5           0
     13.65       -4.35           0
     13.65        -4.2           0
     13.65       -4.05           0
     13.65        -3.9           0
     13.65       -3.75           0
     13.65        -3.6           0
     13.65       -3.45           0
     13.65        -3.3           0
     13.65       -3.15           0
     13.65          -3           0
     13.65       -2.85           0
     13.65        -2.7           0
     13.65       -2.55           0
     13.65        -2.4           0
     13.65       -2.25           0
     13.65        -2.1           0
     13.65       -1.95           0
     13.65        -1.8           0
     13.65       -1.65           0
     13.65        -1.5           0
     13.65       -1.35           0
     13.65        -1.2           0
     13.65       -1.05           0
     13.65        -0.9           0
     13.65       -0.75           0
     13.65        -0.6           0
     13.65       -0.45           0
     13.65        -0.3           0
     13.65       -0.15           0
     13.65  -1.78814e-07           0
     13.65        0.15           0
     13.65         0.3           0
     13.65        0.45           0
     13.65         0.6           0
     13.65        0.75           0
     13.65         0.9           0
     13.65        1.05           0
     13.65         1.2           0
     13.65        1.35           0
     13.65         1.5           0
     13.65        1.65           0
     13.65         1.8           0
     13.65        1.95           0
     13.65         2.1           0
     13.65        2.25           0
     13.65         2.4           0
     13.65        2.55           0
     13.65         2.7           0
     13.65        2.85           0
     13.65           3           0
     13.65        3.15           0
     13.65         3.3           0
     13.65        3.45           0
     13.65         3.6           0
     13.65        3.75           0
     13.65         3.9           0
     13.65        4.05           0
     13.65         4.2           0
     13.65        4.35           0
     13.65         4.5           0
     13.65        4.65           0
     13.65         4.8           0
     13.65        4.95           0
     13.65         5.1           0
     13.65        5.25           0
     13.65         5.4           0
     13.65        5.55           0
     13.65         5.7           0
     13.65        5.85           0
     13.65           6           0
     13.65        6.15           0
     13.65         6.3           0
     13.65        6.45           0
     13.65         6.6           0
     13.65        6.75           0
     13.65         6.9           0
     13.65        7.05           0
     13.65         7.2           0
     13.65        7.35           0

      13.8        -7.5           0
      13.8       -7.35           0
      13.8        -7.2           0
      13.8       -7.05           0
      13.8        -6.9           0
      13.8       -6.75           0
      13.8        -6.6           0
      13.8       -6.45           0
      13.8        -6.3           0
      13.8       -6.15           0
      13.8          -6           0
      13.8       -5.85           0
      13.8        -5.7           0
      13.8       -5.55           0
      13.8        -5.4           0
      13.8       -5.25           0
      13.8        -5.1           0
      13.8       -4.95           0
      13.8        -4.8           0
      13.8       -4.65           0
      13.8        -4.5           0
      13.8       -4.35           0
      13.8        -4.2           0
      13.8       -4.05           0
      13.8        -3.9           0
      13.8       -3.75           0
      13.8        -3.6           0
      13.8       -3.45           0
      13.8        -3.3           0
      13.8       -3.15           0
      13.8          -3           0
      13.8       -2.85           0
      13.8        -2.7           0
      13.8       -2.55           0
      13.8        -2.4           0
      13.8       -2.25           0
      13.8        -2.1           0
      13.8       -1.95           0
      13.8        -1.8           0
      13.8       -1.65           0
      13.8        -1.5           0
      13.8       -1.35           0
      13.8        -1.2           0
      13.8       -1.05           0
      13.8        -0.9           0
      13.8       -0.75           0
      13.8        -0.6           0
      13.8       -0.45           0
      13.8        -0.3           0
      13.8       -0.15           0
      13.8  -1.78814e-07           0
      13.8        0.15           0
      13.8         0.3           0
      13.8        0.45           0
      13.8         0.6           0
      13.8        0.75           0
      13.8         0.9           0
      13.8        1.05           0
      13.8         1.2           0
      13.8        1.35           0
      13.8         1.5           0
      13.8        1.65           0
      13.8         1.8           0
      13.8        1.95           0
      13.8         2.1           0
      13.8        2.25           0
      13.8         2.4           0
      13.8        2.55           0
      13.8         2.7           0
      13.8        2.85           0
      13.8           3           0
      13.8        3.15           0
      13.8         3.3           0
      13.8        3.45           0
      13.8         3.6           0
      13.8        3.75           0
      13.8         3.9           0
      13.8        4.05           0
      13.8         4.2           0
      13.8        4.35           0
      13.8         4.5           0
      13.8        4.65           0
      13.8         4.8           0
      13.8        4.95           0
      13.8         5.1           0
      13.8        5.25           0
      13.8         5.4           0
      13.8        5.55           0
      13.8         5.7           0
      13.8        5.85           0
      13.8           6           0
      13.8        6.15           0
      13.8         6.3           0
      13.8        6.45           0
      13.8         6.6           0
      13.8        6.75           0
      13.8         6.9           0
      13.8        7.05           0
      13.8         7.2           0
      13.8        7.35           0

     13.95        -7.5           0
     13.95       -7.35           0
     13.95        -7.2           0
     13.95       -7.05           0
     13.95        -6.9           0
     13.95       -6.75           0
     13.95        -6.6           0
     13.95       -6.45           0
     13.95        -6.3           0
     13.95       -6.15           0
     13.95          -6           0
     13.95       -5.85           0
     13.95        -5.7           0
     13.95       -5.55           0
     13.95        -5.4           0
     13.95       -5.25           0
     13.95        -5.1           0
     13.95       -4.95           0
     13.95        -4.8           0
     13.95       -4.65           0
     13.95        -4.5           0
     13.95       -4.35           0
     13.95        -4.2           0
     13.95       -4.05           0
     13.95        -3.9           0
     13.95       -3.75           0
     13.95        -3.6           0
     13.95       -3.45           0
     13.95        -3.3           0
     13.95       -3.15           0
     13.95          -3           0
     13.95       -2.85           0
     13.95        -2.7           0
     13.95       -2.55           0
     13.95        -2.4           0
     13.95       -2.25           0
     13.95        -2.1           0
     13.95       -1.95           0
     13.95        -1.8           0
     13.95       -1.65           0
     13.95        -1.5           0
     13.95       -1.35           0
     13.95        -1.2           0
     13.95       -1.05           0
     13.95        -0.9           0
     13.95       -0.75           0
     13.95        -0.6           0
     13.95       -0.45           0
     13.95        -0.3           0
     13.95       -0.15           0
     13.95  -1.78814e-07           0
     13.95        0.15           0
     13.95         0.3           0
     13.95        0.45           0
     13.95         0.6           0
     13.95        0.75           0
     13.95         0.9           0
     13.95        1.05           0
     13.95         1.2           0
     13.95        1.35           0
     13.95         1.5           0
     13.95        1.65           0
     13.95         1.8           0
     13.95        1.95           0
     13.95         2.1           0
     13.95        2.25           0
     13.95         2.4           0
     13.95        2.55           0
     13.95         2.7           0
     13.95        2.85           0
     13.95           3           0
     13.95        3.15           0
     13.95         3.3           0
     13.95        3.45           0
     13.95         3.6           0
     13.95        3.75           0
     13.95         3.9           0
     13.95        4.05           0
     13.95         4.2           0
     13.95        4.35           0
     13.95         4.5           0
     13.95        4.65           0
     13.95         4.8           0
     13.95        4.95           0
     13.95         5.1           0
     13.95        5.25           0
     13.95         5.4           0
     13.95        5.55           0
     13.95         5.7           0
     13.95        5.85           0
     13.95           6           0
     13.95        6.15           0
     13.95         6.3           0
     13.95        6.45           0
     13.95         6.6           0
     13.95        6.75           0
     13.95         6.9           0
     13.95        7.05           0
     13.95         7.2           0
     13.95        7.35           0

      14.1        -7.5           0
      14.1       -7.35           0
      14.1        -7.2           0
      14.1       -7.05           0
      14.1        -6.9           0
      14.1       -6.75           0
      14.1        -6.6           0
      14.1       -6.45           0
      14.1        -6.3           0
      14.1       -6.15           0
      14.1          -6           0
      14.1       -5.85           0
      14.1        -5.7           0
      14.1       -5.55           0
      14.1        -5.4           0
      14.1       -5.25           0
      14.1        -5.1           0
      14.1       -4.95           0
      14.1        -4.8           0
      14.1       -4.65           0
      14.1        -4.5           0
      14.1       -4.35           0
      14.1        -4.2           0
      14.1       -4.05           0
      14.1        -3.9           0
      14.1       -3.75           0
      14.1        -3.6           0
      14.1       -3.45           0
      14.1        -3.3           0
      14.1       -3.15           0
      14.1          -3           0
      14.1       -2.85           0
      14.1        -2.7           0
      14.1       -2.55           0
      14.1        -2.4           0
      14.1       -2.25           0
      14.1        -2.1           0
      14.1       -1.95           0
      14.1        -1.8           0
      14.1       -1.65           0
      14.1        -1.5           0
      14.1       -1.35           0
      14.1        -1.2           0
      14.1       -1.05           0
      14.1        -0.9           0
      14.1       -0.75           0
      14.1        -0.6           0
      14.1       -0.45           0
      14.1        -0.3           0
      14.1       -0.15           0
      14.1  -1.78814e-07           0
      14.1        0.15           0
      14.1         0.3           0
      14.1        0.45           0
      14.1         0.6           0
      14.1        0.75           0
      14.1         0.9           0
      14.1        1.05           0
      14.1         1.2           0
      14.1        1.35           0
      14.1         1.5           0
      14.1        1.65           0
      14.1         1.8           0
      14.1        1.95           0
      14.1         2.1           0
      14.1        2.25           0
      14.1         2.4           0
      14.1        2.55           0
      14.1         2.7           0
      14.1        2.85           0
      14.1           3           0
      14.1        3.15           0
      14.1         3.3           0
      14.1        3.45           0
      14.1         3.6           0
      14.1        3.75           0
      14.1         3.9           0
      14.1        4.05           0
      14.1         4.2           0
      14.1        4.35           0
      14.1         4.5           0
      14.1        4.65           0
      14.1         4.8           0
      14.1        4.95           0
      14.1         5.1           0
      14.1        5.25           0
      14.1         5.4           0
      14.1        5.55           0
      14.1         5.7           0
      14.1        5.85           0
      14.1           6           0
      14.1        6.15           0
      14.1         6.3           0
      14.1        6.45           0
      14.1         6.6           0
      14.1        6.75           0
      14.1         6.9           0
      14.1        7.05           0
      14.1         7.2           0
      14.1        7.35           0

     14.25        -7.5           0
     14.25       -7.35           0
     14.25        -7.2           0
     14.25       -7.05           0
     14.25        -6.9           0
     14.25       -6.75           0
     14.25        -6.6           0
     14.25       -6.45           0
     14.25        -6.3           0
     14.25       -6.15           0
     14.25          -6           0
     14.25       -5.85           0
     14.25        -5.7           0
     14.25       -5.55           0
     14.25        -5.4           0
     14.25       -5.25           0
     14.25        -5.1           0
     14.25       -4.95           0
     14.25        -4.8           0
     14.25       -4.65           0
     14.25        -4.5           0
     14.25       -4.35           0
     14.25        -4.2           0
     14.25       -4.05           0
     14.25        -3.9           0
     14.25       -3.75           0
     14.25        -3.6           0
     14.25       -3.45           0
     14.25        -3.3           0
     14.25       -3.15           0
     14.25          -3           0
     14.25       -2.85           0
     14.25        -2.7           0
     14.25       -2.55           0
     14.25        -2.4           0
     14.25       -2.25           0
     14.25        -2.1           0
     14.25       -1.95           0
     14.25        -1.8           0
     14.25       -1.65           0
     14.25        -1.5           0
     14.25       -1.35           0
     14.25        -1.2           0
     14.25       -1.05           0
     14.25        -0.9           0
     14.25       -0.75           0
     14.25        -0.6           0
     14.25       -0.45           0
     14.25        -0.3           0
     14.25       -0.15           0
     14.25  -1.78814e-07           0
     14.25        0.15           0
     14.25         0.3           0
     14.25        0.45           0
     14.25         0.6           0
     14.25        0.75           0
     14.25         0.9           0
     14.25        1.05           0
     14.25         1.2           0
     14.25        1.35           0
     14.25         1.5           0
     14.25        1.65           0
     14.25         1.8           0
     14.25        1.95           0
     14.25         2.1           0
     14.25        2.25           0
     14.25         2.4           0
     14.25        2.55           0
     14.25         2.7           0
     14.25        2.85           0
     14.25           3           0
     14.25        3.15           0
     14.25         3.3           0
     14.25        3.45           0
     14.25         3.6           0
     14.25        3.75           0
     14.25         3.9           0
     14.25        4.05           0
     14.25         4.2           0
     14.25        4.35           0
     14.25         4.5           0
     14.25        4.65           0
     14.25         4.8           0
     14.25        4.95           0
     14.25         5.1           0
     14.25        5.25           0
     14.25         5.4           0
     14.25        5.55           0
     14.25         5.7           0
     14.25        5.85           0
     14.25           6           0
     14.25        6.15           0
     14.25         6.3           0
     14.25        6.45           0
     14.25         6.6           0
     14.25        6.75           0
     14.25         6.9           0
     14.25        7.05           0
     14.25         7.2           0
     14.25        7.35           0

      14.4        -7.5           0
      14.4       -7.35           0
      14.4        -7.2           0
      14.4       -7.05           0
      14.4        -6.9           0
      14.4       -6.75           0
      14.4        -6.6           0
      14.4       -6.45           0
      14.4        -6.3           0
      14.4       -6.15           0
      14.4          -6           0
      14.4       -5.85           0
      14.4        -5.7           0
      14.4       -5.55           0
      14.4        -5.4           0
      14.4       -5.25           0
      14.4        -5.1           0
      14.4       -4.95           0
      14.4        -4.8           0
      14.4       -4.65           0
      14.4        -4.5           0
      14.4       -4.35           0
      14.4        -4.2           0
      14.4       -4.05           0
      14.4        -3.9           0
      14.4       -3.75           0
      14.4        -3.6           0
      14.4       -3.45           0
      14.4        -3.3           0
      14.4       -3.15           0
      14.4          -3           0
      14.4       -2.85           0
      14.4        -2.7           0
      14.4       -2.55           0
      14.4        -2.4           0
      14.4       -2.25           0
      14.4        -2.1           0
      14.4       -1.95           0
      14.4        -1.8           0
      14.4       -1.65           0
      14.4        -1.5           0
      14.4       -1.35           0
      14.4        -1.2           0
      14.4       -1.05           0
      14.4        -0.9           0
      14.4       -0.75           0
      14.4        -0.6           0
      14.4       -0.45           0
      14.4        -0.3           0
      14.4       -0.15           0
      14.4  -1.78814e-07           0
      14.4        0.15           0
      14.4         0.3           0
      14.4        0.45           0
      14.4         0.6           0
      14.4        0.75           0
      14.4         0.9           0
      14.4        1.05           0
      14.4         1.2           0
      14.4        1.35           0
      14.4         1.5           0
      14.4        1.65           0
      14.4         1.8           0
      14.4        1.95           0
      14.4         2.1           0
      14.4        2.25           0
      14.4         2.4           0
      14.4        2.55           0
      14.4         2.7           0
      14.4        2.85           0
      14.4           3           0
      14.4        3.15           0
      14.4         3.3           0
      14.4        3.45           0
      14.4         3.6           0
      14.4        3.75           0
      14.4         3.9           0
      14.4        4.05           0
      14.4         4.2           0
      14.4        4.35           0
      14.4         4.5           0
      14.4        4.65           0
      14.4         4.8           0
      14.4        4.95           0
      14.4         5.1           0
      14.4        5.25           0
      14.4         5.4           0
      14.4        5.55           0
      14.4         5.7           0
      14.4        5.85           0
      14.4           6           0
      14.4        6.15           0
      14.4         6.3           0
      14.4        6.45           0
      14.4         6.6           0
      14.4        6.75           0
      14.4         6.9           0
      14.4        7.05           0
      14.4         7.2           0
      14.4        7.35           0

     14.55        -7.5           0
     14.55       -7.35           0
     14.55        -7.2           0
     14.55       -7.05           0
     14.55        -6.9           0
     14.55       -6.75           0
     14.55        -6.6           0
     14.55       -6.45           0
     14.55        -6.3           0
     14.55       -6.15           0
     14.55          -6           0
     14.55       -5.85           0
     14.55        -5.7           0
     14.55       -5.55           0
     14.55        -5.4           0
     14.55       -5.25           0
     14.55        -5.1           0
     14.55       -4.95           0
     14.55        -4.8           0
     14.55       -4.65           0
     14.55        -4.5           0
     14.55       -4.35           0
     14.55        -4.2           0
     14.55       -4.05           0
     14.55        -3.9           0
     14.55       -3.75           0
     14.55        -3.6           0
     14.55       -3.45           0
     14.55        -3.3           0
     14.55       -3.15           0
     14.55          -3           0
     14.55       -2.85           0
     14.55        -2.7           0
     14.55       -2.55           0
     14.55        -2.4           0
     14.55       -2.25           0
     14.55        -2.1           0
     14.55       -1.95           0
     14.55        -1.8           0
     14.55       -1.65           0
     14.55        -1.5           0
     14.55       -1.35           0
     14.55        -1.2           0
     14.55       -1.05           0
     14.55        -0.9           0
     14.55       -0.75           0
     14.55        -0.6           0
     14.55       -0.45           0
     14.55        -0.3           0
     14.55       -0.15           0
     14.55  -1.78814e-07           0
     14.55        0.15           0
     14.55         0.3           0
     14.55        0.45           0
     14.55         0.6           0
     14.55        0.75           0
     14.55         0.9           0
     14.55        1.05           0
     14.55         1.2           0
     14.55        1.35           0
     14.55         1.5           0
     14.55        1.65           0
     14.55         1.8           0
     14.55        1.95           0
     14.55         2.1           0
     14.55        2.25           0
     14.55         2.4           0
     14.55        2.55           0
     14.55         2.7           0
     14.55        2.85           0
     14.55           3           0
     14.55        3.15           0
     14.55         3.3           0
     14.55        3.45           0
     14.55         3.6           0
     14.55        3.75           0
     14.55         3.9           0
     14.55        4.05           0
     14.55         4.2           0
     14.55        4.35           0
     14.55         4.5           0
     14.55        4.65           0
     14.55         4.8           0
     14.55        4.95           0
     14.55         5.1           0
     14.55        5.25           0
     14.55         5.4           0
     14.55        5.55           0
     14.55         5.7           0
     14.55        5.85           0
     14.55           6           0
     14.55        6.15           0
     14.55         6.3           0
     14.55        6.45           0
     14.55         6.6           0
     14.55        6.75           0
     14.55         6.9           0
     14.55        7.05           0
     14.55         7.2           0
     14.55        7.35           0

      14.7        -7.5           0
      14.7       -7.35           0
      14.7        -7.2           0
      14.7       -7.05           0
      14.7        -6.9           0
      14.7       -6.75           0
      14.7        -6.6           0
      14.7       -6.45           0
      14.7        -6.3           0
      14.7       -6.15           0
      14.7          -6           0
      14.7       -5.85           0
      14.7        -5.7           0
      14.7       -5.55           0
      14.7        -5.4           0
      14.7       -5.25           0
      14.7        -5.1           0
      14.7       -4.95           0
      14.7        -4.8           0
      14.7       -4.65           0
      14.7        -4.5           0
      14.7       -4.35           0
      14.7        -4.2           0
      14.7       -4.05           0
      14.7        -3.9           0
      14.7       -3.75           0
      14.7        -3.6           0
      14.7       -3.45           0
      14.7        -3.3           0
      14.7       -3.15           0
      14.7          -3           0
      14.7       -2.85           0
      14.7        -2.7           0
      14.7       -2.55           0
      14.7        -2.4           0
      14.7       -2.25           0
      14.7        -2.1           0
      14.7       -1.95           0
      14.7        -1.8           0
      14.7       -1.65           0
      14.7        -1.5           0
      14.7       -1.35           0
      14.7        -1.2           0
      14.7       -1.05           0
      14.7        -0.9           0
      14.7       -0.75           0
      14.7        -0.6           0
      14.7       -0.45           0
      14.7        -0.3           0
      14.7       -0.15           0
      14.7  -1.78814e-07           0
      14.7        0.15           0
      14.7         0.3           0
      14.7        0.45           0
      14.7         0.6           0
      14.7        0.75           0
      14.7         0.9           0
      14.7        1.05           0
      14.7         1.2           0
      14.7        1.35           0
      14.7         1.5           0
      14.7        1.65           0
      14.7         1.8           0
      14.7        1.95           0
      14.7         2.1           0
      14.7        2.25           0
      14.7         2.4           0
      14.7        2.55           0
      14.7         2.7           0
      14.7        2.85           0
      14.7           3           0
      14.7        3.15           0
      14.7         3.3           0
      14.7        3.45           0
      14.7         3.6           0
      14.7        3.75           0
      14.7         3.9           0
      14.7        4.05           0
      14.7         4.2           0
      14.7        4.35           0
      14.7         4.5           0
      14.7        4.65           0
      14.7         4.8           0
      14.7        4.95           0
      14.7         5.1           0
      14.7        5.25           0
      14.7         5.4           0
      14.7        5.55           0
      14.7         5.7           0
      14.7        5.85           0
      14.7           6           0
      14.7        6.15           0
      14.7         6.3           0
      14.7        6.45           0
      14.7         6.6           0
      14.7        6.75           0
      14.7         6.9           0
      14.7        7.05           0
      14.7         7.2           0
      14.7        7.35           0

     14.85        -7.5           0
     14.85       -7.35           0
     14.85        -7.2           0
     14.85       -7.05           0
     14.85        -6.9           0
     14.85       -6.75           0
     14.85        -6.6           0
     14.85       -6.45           0
     14.85        -6.3           0
     14.85       -6.15           0
     14.85          -6           0
     14.85       -5.85           0
     14.85        -5.7           0
     14.85       -5.55           0
     14.85        -5.4           0
     14.85       -5.25           0
     14.85        -5.1           0
     14.85       -4.95           0
     14.85        -4.8           0
     14.85       -4.65           0
     14.85        -4.5           0
     14.85       -4.35           0
     14.85        -4.2           0
     14.85       -4.05           0
     14.85        -3.9           0
     14.85       -3.75           0
     14.85        -3.6           0
     14.85       -3.45           0
     14.85        -3.3           0
     14.85       -3.15           0
     14.85          -3           0
     14.85       -2.85           0
     14.85        -2.7           0
     14.85       -2.55           0
     14.85        -2.4           0
     14.85       -2.25           0
     14.85        -2.1           0
     14.85       -1.95           0
     14.85        -1.8           0
     14.85       -1.65           0
     14.85        -1.5           0
     14.85       -1.35           0
     14.85        -1.2           0
     14.85       -1.05           0
     14.85        -0.9           0
     14.85       -0.75           0
     14.85        -0.6           0
     14.85       -0.45           0
     14.85        -0.3           0
     14.85       -0.15           0
     14.85  -1.78814e-07           0
     14.85        0.15           0
     14.85         0.3           0
     14.85        0.45           0
     14.85         0.6           0
     14.85        0.75           0
     14.85         0.9           0
     14.85        1.05           0
     14.85         1.2           0
     14.85        1.35           0
     14.85         1.5           0
     14.85        1.65           0
     14.85         1.8           0
     14.85        1.95           0
     14.85         2.1           0
     14.85        2.25           0
     14.85         2.4           0
     14.85        2.55           0
     14.85         2.7           0
     14.85        2.85           0
     14.85           3           0
     14.85        3.15           0
     14.85         3.3           0
     14.85        3.45           0
     14.85         3.6           0
     14.85        3.75           0
     14.85         3.9           0
     14.85        4.05           0
     14.85         4.2           0
     14.85        4.35           0
     14.85         4.5           0
     14.85        4.65           0
     14.85         4.8           0
     14.85        4.95           0
     14.85         5.1           0
     14.85        5.25           0
     14.85         5.4           0
     14.85        5.55           0
     14.85         5.7           0
     14.85        5.85           0
     14.85           6           0
     14.85        6.15           0
     14.85         6.3           0
     14.85        6.45           0
     14.85         6.6           0
     14.85        6.75           0
     14.85         6.9           0
     14.85        7.05           0
     14.85         7.2           0
     14.85        7.35           0
