# Supplementary material for: Free energies of membrane stalk formation from a lipidomics perspective
Source: Nat Commun. 2021 Nov 15;12:6594. doi: 10.1038/s41467-021-26924-2 (PMC8593120; doi:10.1038/s41467-021-26924-2)
Supplement: Supplementary file 4 — Source Data [file 41467_2021_26924_MOESM4_ESM.zip › SI_data/Fig6/source_data_for_lipid_enrichment/POPC_PODG_80_20/dens_POPC.xvg]

         0        -7.5           0
         0       -7.35           0
         0        -7.2           0
         0       -7.05           0
         0        -6.9           0
         0       -6.75           0
         0        -6.6           0
         0       -6.45           0
         0        -6.3           0
         0       -6.15           0
         0          -6           0
         0       -5.85           0
         0        -5.7           0
         0       -5.55           0
         0        -5.4           0
         0       -5.25           0
         0        -5.1     9.86533
         0       -4.95     14.0933
         0        -4.8     45.0987
         0       -4.65      126.84
         0        -4.5     264.955
         0       -4.35     435.484
         0        -4.2     677.889
         0       -4.05      761.04
         0        -3.9     765.268
         0       -3.75     945.662
         0        -3.6     958.346
         0       -3.45     859.693
         0        -3.3     918.885
         0       -3.15     911.838
         0          -3     841.372
         0       -2.85     799.092
         0        -2.7     737.081
         0       -2.55     766.677
         0        -2.4     651.112
         0       -2.25     555.277
         0        -2.1     452.396
         0       -1.95     360.789
         0        -1.8     350.924
         0       -1.65     424.209
         0        -1.5     455.215
         0       -1.35     511.588
         0        -1.2     552.458
         0       -1.05     660.977
         0        -0.9     624.334
         0       -0.75     662.386
         0        -0.6     700.438
         0       -0.45     737.081
         0        -0.3     704.666
         0       -0.15      696.21
         0  -1.78814e-07     737.081
         0        0.15      759.63
         0         0.3     677.889
         0        0.45      696.21
         0         0.6      759.63
         0        0.75     668.024
         0         0.9     622.925
         0        1.05     534.137
         0         1.2     476.355
         0        1.35       422.8
         0         1.5     290.323
         0        1.65     264.955
         0         1.8     318.509
         0        1.95     384.748
         0         2.1     458.033
         0        2.25     598.966
         0         2.4     706.076
         0        2.55     794.864
         0         2.7     854.056
         0        2.85     852.646
         0           3     830.097
         0        3.15     900.564
         0         3.3     875.196
         0        3.45     862.512
         0         3.6     879.424
         0        3.75     808.957
         0         3.9     800.501
         0        4.05     669.433
         0         4.2     481.992
         0        4.35     312.872
         0         4.5     178.985
         0        4.65     81.7413
         0         4.8     32.4147
         0        4.95     11.2747
         0         5.1     2.81867
         0        5.25           0
         0         5.4           0
         0        5.55           0
         0         5.7           0
         0        5.85           0
         0           6           0
         0        6.15           0
         0         6.3           0
         0        6.45           0
         0         6.6           0
         0        6.75           0
         0         6.9           0
         0        7.05           0
         0         7.2           0
         0        7.35           0

      0.15        -7.5           0
      0.15       -7.35           0
      0.15        -7.2           0
      0.15       -7.05           0
      0.15        -6.9           0
      0.15       -6.75           0
      0.15        -6.6           0
      0.15       -6.45           0
      0.15        -6.3           0
      0.15       -6.15           0
      0.15          -6           0
      0.15       -5.85           0
      0.15        -5.7           0
      0.15       -5.55           0
      0.15        -5.4           0
      0.15       -5.25     1.40933
      0.15        -5.1     5.63733
      0.15       -4.95     16.4422
      0.15        -4.8     53.5546
      0.15       -4.65       105.7
      0.15        -4.5     233.949
      0.15       -4.35     423.739
      0.15        -4.2     642.656
      0.15       -4.05     706.076
      0.15        -3.9      803.32
      0.15       -3.75       865.8
      0.15        -3.6     869.089
      0.15       -3.45     888.819
      0.15        -3.3     855.465
      0.15       -3.15      801.91
      0.15          -3     822.111
      0.15       -2.85     848.888
      0.15        -2.7     815.534
      0.15       -2.55     773.254
      0.15        -2.4     689.634
      0.15       -2.25     599.906
      0.15        -2.1     490.918
      0.15       -1.95     407.297
      0.15        -1.8     373.943
      0.15       -1.65     415.753
      0.15        -1.5     493.736
      0.15       -1.35     535.546
      0.15        -1.2     593.329
      0.15       -1.05     648.763
      0.15        -0.9     710.304
      0.15       -0.75     703.727
      0.15        -0.6     720.639
      0.15       -0.45     723.458
      0.15        -0.3     746.477
      0.15       -0.15      696.21
      0.15  -1.78814e-07     744.128
      0.15        0.15     713.122
      0.15         0.3     710.774
      0.15        0.45     727.686
      0.15         0.6     712.653
      0.15        0.75     665.205
      0.15         0.9     668.494
      0.15        1.05     598.497
      0.15         1.2     520.514
      0.15        1.35     450.047
      0.15         1.5     343.877
      0.15        1.65     288.443
      0.15         1.8     312.872
      0.15        1.95     385.218
      0.15         2.1     490.918
      0.15        2.25     604.134
      0.15         2.4     680.708
      0.15        2.55     774.663
      0.15         2.7     793.454
      0.15        2.85     785.938
      0.15           3     860.633
      0.15        3.15     862.981
      0.15         3.3     886.001
      0.15        3.45     921.234
      0.15         3.6     858.753
      0.15        3.75     833.386
      0.15         3.9     805.199
      0.15        4.05     705.136
      0.15         4.2      505.95
      0.15        4.35     320.858
      0.15         4.5     174.757
      0.15        4.65     78.9226
      0.15         4.8     30.0658
      0.15        4.95     6.57689
      0.15         5.1     3.75822
      0.15        5.25    0.939555
      0.15         5.4    0.469778
      0.15        5.55           0
      0.15         5.7           0
      0.15        5.85           0
      0.15           6           0
      0.15        6.15           0
      0.15         6.3           0
      0.15        6.45           0
      0.15         6.6           0
      0.15        6.75           0
      0.15         6.9           0
      0.15        7.05           0
      0.15         7.2           0
      0.15        7.35           0

       0.3        -7.5           0
       0.3       -7.35           0
       0.3        -7.2           0
       0.3       -7.05           0
       0.3        -6.9           0
       0.3       -6.75           0
       0.3        -6.6           0
       0.3       -6.45           0
       0.3        -6.3           0
       0.3       -6.15           0
       0.3          -6           0
       0.3       -5.85           0
       0.3        -5.7           0
       0.3       -5.55    0.281867
       0.3        -5.4    0.281867
       0.3       -5.25      0.8456
       0.3        -5.1     7.04666
       0.3       -4.95     19.7307
       0.3        -4.8     47.0717
       0.3       -4.65     139.242
       0.3        -4.5     261.572
       0.3       -4.35     454.933
       0.3        -4.2     627.717
       0.3       -4.05      765.55
       0.3        -3.9     797.682
       0.3       -3.75     881.679
       0.3        -3.6     914.939
       0.3       -3.45     891.262
       0.3        -3.3     889.289
       0.3       -3.15     889.571
       0.3          -3     849.546
       0.3       -2.85     854.338
       0.3        -2.7     805.857
       0.3       -2.55     766.959
       0.3        -2.4     709.458
       0.3       -2.25     577.826
       0.3        -2.1      493.83
       0.3       -1.95     423.927
       0.3        -1.8     437.739
       0.3       -1.65     487.911
       0.3        -1.5     554.432
       0.3       -1.35     611.369
       0.3        -1.2     680.144
       0.3       -1.05      693.11
       0.3        -0.9     687.754
       0.3       -0.75     755.966
       0.3        -0.6     748.638
       0.3       -0.45     749.483
       0.3        -0.3     785.844
       0.3       -0.15     803.883
       0.3  -1.78814e-07      756.53
       0.3        0.15     767.241
       0.3         0.3      756.53
       0.3        0.45     756.812
       0.3         0.6     753.429
       0.3        0.75     744.973
       0.3         0.9     715.377
       0.3        1.05     649.421
       0.3         1.2     589.947
       0.3        1.35     509.615
       0.3         1.5     436.048
       0.3        1.65     347.823
       0.3         1.8     360.789
       0.3        1.95     393.486
       0.3         2.1     473.818
       0.3        2.25     593.329
       0.3         2.4     666.333
       0.3        2.55     730.034
       0.3         2.7     820.795
       0.3        2.85     814.876
       0.3           3     834.889
       0.3        3.15     854.619
       0.3         3.3     867.022
       0.3        3.45     886.752
       0.3         3.6     856.874
       0.3        3.75     838.553
       0.3         3.9     791.199
       0.3        4.05     659.004
       0.3         4.2     503.696
       0.3        4.35     335.421
       0.3         4.5     168.556
       0.3        4.65     89.0698
       0.3         4.8     34.1059
       0.3        4.95     11.5565
       0.3         5.1     3.10053
       0.3        5.25    0.281867
       0.3         5.4           0
       0.3        5.55           0
       0.3         5.7           0
       0.3        5.85           0
       0.3           6           0
       0.3        6.15           0
       0.3         6.3           0
       0.3        6.45           0
       0.3         6.6           0
       0.3        6.75           0
       0.3         6.9           0
       0.3        7.05           0
       0.3         7.2           0
       0.3        7.35           0

      0.45        -7.5           0
      0.45       -7.35           0
      0.45        -7.2           0
      0.45       -7.05           0
      0.45        -6.9           0
      0.45       -6.75           0
      0.45        -6.6           0
      0.45       -6.45           0
      0.45        -6.3           0
      0.45       -6.15           0
      0.45          -6           0
      0.45       -5.85           0
      0.45        -5.7           0
      0.45       -5.55           0
      0.45        -5.4           0
      0.45       -5.25     1.61067
      0.45        -5.1     5.03333
      0.45       -4.95      25.972
      0.45        -4.8     58.9907
      0.45       -4.65     138.517
      0.45        -4.5     272.001
      0.45       -4.35     474.744
      0.45        -4.2     643.461
      0.45       -4.05     767.482
      0.45        -3.9     809.561
      0.45       -3.75     858.686
      0.45        -3.6     909.825
      0.45       -3.45      918.08
      0.45        -3.3      896.94
      0.45       -3.15     885.061
      0.45          -3     870.766
      0.45       -2.85     854.056
      0.45        -2.7     832.916
      0.45       -2.55     777.549
      0.45        -2.4     702.251
      0.45       -2.25     609.436
      0.45        -2.1     516.621
      0.45       -1.95     474.744
      0.45        -1.8     509.977
      0.45       -1.65     553.667
      0.45        -1.5     619.905
      0.45       -1.35     662.387
      0.45        -1.2     711.915
      0.45       -1.05     714.935
      0.45        -0.9     743.926
      0.45       -0.75     756.006
      0.45        -0.6     789.226
      0.45       -0.45     786.609
      0.45        -0.3     783.589
      0.45       -0.15     772.314
      0.45  -1.78814e-07     770.502
      0.45        0.15     787.012
      0.45         0.3     771.912
      0.45        0.45       800.3
      0.45         0.6     802.514
      0.45        0.75     743.926
      0.45         0.9     733.457
      0.45        1.05     694.801
      0.45         1.2     646.884
      0.45        1.35     567.559
      0.45         1.5     480.381
      0.45        1.65     417.364
      0.45         1.8     404.277
      0.45        1.95     400.452
      0.45         2.1     509.575
      0.45        2.25     588.497
      0.45         2.4     688.761
      0.45        2.55     749.765
      0.45         2.7     788.824
      0.45        2.85     794.864
      0.45           3     816.205
      0.45        3.15     851.841
      0.45         3.3     835.332
      0.45        3.45      880.43
      0.45         3.6     860.297
      0.45        3.75     800.098
      0.45         3.9     731.041
      0.45        4.05     672.453
      0.45         4.2     528.903
      0.45        4.35     327.972
      0.45         4.5     192.475
      0.45        4.65      93.016
      0.45         4.8     36.4413
      0.45        4.95      11.476
      0.45         5.1       3.624
      0.45        5.25    0.402667
      0.45         5.4    0.201333
      0.45        5.55           0
      0.45         5.7           0
      0.45        5.85           0
      0.45           6           0
      0.45        6.15           0
      0.45         6.3           0
      0.45        6.45           0
      0.45         6.6           0
      0.45        6.75           0
      0.45         6.9           0
      0.45        7.05           0
      0.45         7.2           0
      0.45        7.35           0

       0.6        -7.5           0
       0.6       -7.35           0
       0.6        -7.2           0
       0.6       -7.05           0
       0.6        -6.9           0
       0.6       -6.75           0
       0.6        -6.6           0
       0.6       -6.45           0
       0.6        -6.3           0
       0.6       -6.15           0
       0.6          -6           0
       0.6       -5.85           0
       0.6        -5.7           0
       0.6       -5.55           0
       0.6        -5.4           0
       0.6       -5.25     1.87911
       0.6        -5.1     7.20326
       0.6       -4.95     20.8268
       0.6        -4.8     57.1563
       0.6       -4.65     142.186
       0.6        -4.5     292.045
       0.6       -4.35     489.665
       0.6        -4.2     656.906
       0.6       -4.05     745.224
       0.6        -3.9     804.729
       0.6       -3.75     847.636
       0.6        -3.6     904.009
       0.6       -3.45     897.432
       0.6        -3.3     882.869
       0.6       -3.15     860.633
       0.6          -3     878.171
       0.6       -2.85     854.839
       0.6        -2.7     825.869
       0.6       -2.55      788.13
       0.6        -2.4     703.727
       0.6       -2.25     624.491
       0.6        -2.1     565.143
       0.6       -1.95     520.827
       0.6        -1.8     547.134
       0.6       -1.65     614.469
       0.6        -1.5     660.977
       0.6       -1.35     699.342
       0.6        -1.2     746.477
       0.6       -1.05     765.581
       0.6        -0.9     785.155
       0.6       -0.75      767.93
       0.6        -0.6     806.765
       0.6       -0.45     813.185
       0.6        -0.3     807.861
       0.6       -0.15     798.622
       0.6  -1.78814e-07     796.743
       0.6        0.15      810.21
       0.6         0.3      830.41
       0.6        0.45     826.809
       0.6         0.6     820.232
       0.6        0.75     790.479
       0.6         0.9     760.413
       0.6        1.05     730.035
       0.6         1.2     691.983
       0.6        1.35     646.414
       0.6         1.5     568.588
       0.6        1.65     497.808
       0.6         1.8     429.847
       0.6        1.95     444.097
       0.6         2.1     508.299
       0.6        2.25     585.969
       0.6         2.4     672.722
       0.6        2.55     715.002
       0.6         2.7      766.99
       0.6        2.85      795.02
       0.6           3      823.52
       0.6        3.15     805.825
       0.6         3.3     846.539
       0.6        3.45     856.561
       0.6         3.6     845.913
       0.6        3.75     821.485
       0.6         3.9     752.584
       0.6        4.05     689.947
       0.6         4.2     540.714
       0.6        4.35     364.547
       0.6         4.5     215.471
       0.6        4.65     106.326
       0.6         4.8     41.8102
       0.6        4.95     13.6236
       0.6         5.1     3.91481
       0.6        5.25    0.782963
       0.6         5.4    0.156593
       0.6        5.55           0
       0.6         5.7           0
       0.6        5.85           0
       0.6           6           0
       0.6        6.15           0
       0.6         6.3           0
       0.6        6.45           0
       0.6         6.6           0
       0.6        6.75           0
       0.6         6.9           0
       0.6        7.05           0
       0.6         7.2           0
       0.6        7.35           0

      0.75        -7.5           0
      0.75       -7.35           0
      0.75        -7.2           0
      0.75       -7.05           0
      0.75        -6.9           0
      0.75       -6.75           0
      0.75        -6.6           0
      0.75       -6.45           0
      0.75        -6.3           0
      0.75       -6.15           0
      0.75          -6           0
      0.75       -5.85           0
      0.75        -5.7           0
      0.75       -5.55           0
      0.75        -5.4    0.384364
      0.75       -5.25     1.15309
      0.75        -5.1     7.94352
      0.75       -4.95      29.596
      0.75        -4.8     69.0573
      0.75       -4.65      158.23
      0.75        -4.5     320.944
      0.75       -4.35     527.091
      0.75        -4.2     666.358
      0.75       -4.05     747.715
      0.75        -3.9     808.829
      0.75       -3.75     868.918
      0.75        -3.6     891.211
      0.75       -3.45     879.168
      0.75        -3.3     889.289
      0.75       -3.15     889.546
      0.75          -3     869.431
      0.75       -2.85     841.116
      0.75        -2.7     838.425
      0.75       -2.55      773.34
      0.75        -2.4     691.342
      0.75       -2.25     625.232
      0.75        -2.1     582.695
      0.75       -1.95     568.602
      0.75        -1.8      602.81
      0.75       -1.65     679.427
      0.75        -1.5     684.424
      0.75       -1.35     743.103
      0.75        -1.2     753.225
      0.75       -1.05      780.13
      0.75        -0.9     788.842
      0.75       -0.75     807.804
      0.75        -0.6     787.945
      0.75       -0.45     826.638
      0.75        -0.3     824.204
      0.75       -0.15     838.169
      0.75  -1.78814e-07     789.099
      0.75        0.15     824.972
      0.75         0.3     827.663
      0.75        0.45     822.666
      0.75         0.6     828.176
      0.75        0.75     801.398
      0.75         0.9     807.164
      0.75        1.05     769.112
      0.75         1.2     743.103
      0.75        1.35     690.573
      0.75         1.5     626.385
      0.75        1.65     567.705
      0.75         1.8      505.31
      0.75        1.95     489.551
      0.75         2.1     516.072
      0.75        2.25     572.574
      0.75         2.4     680.067
      0.75        2.55      729.01
      0.75         2.7     777.183
      0.75        2.85     822.923
      0.75           3     811.648
      0.75        3.15     834.838
      0.75         3.3     826.766
      0.75        3.45     863.921
      0.75         3.6     846.625
      0.75        3.75      810.11
      0.75         3.9     751.431
      0.75        4.05     682.245
      0.75         4.2     572.446
      0.75        4.35     398.457
      0.75         4.5      213.45
      0.75        4.65     111.722
      0.75         4.8     45.6112
      0.75        4.95     18.4495
      0.75         5.1     4.99673
      0.75        5.25     1.53745
      0.75         5.4           0
      0.75        5.55           0
      0.75         5.7           0
      0.75        5.85           0
      0.75           6           0
      0.75        6.15           0
      0.75         6.3           0
      0.75        6.45           0
      0.75         6.6           0
      0.75        6.75           0
      0.75         6.9           0
      0.75        7.05           0
      0.75         7.2           0
      0.75        7.35           0

       0.9        -7.5           0
       0.9       -7.35           0
       0.9        -7.2           0
       0.9       -7.05           0
       0.9        -6.9           0
       0.9       -6.75           0
       0.9        -6.6           0
       0.9       -6.45           0
       0.9        -6.3           0
       0.9       -6.15           0
       0.9          -6           0
       0.9       -5.85           0
       0.9        -5.7           0
       0.9       -5.55     0.21682
       0.9        -5.4    0.650461
       0.9       -5.25     2.49343
       0.9        -5.1     9.32327
       0.9       -4.95      29.596
       0.9        -4.8     76.1039
       0.9       -4.65     175.299
       0.9        -4.5     359.163
       0.9       -4.35     543.569
       0.9        -4.2     658.917
       0.9       -4.05     739.574
       0.9        -3.9     802.452
       0.9       -3.75     876.713
       0.9        -3.6     895.685
       0.9       -3.45     886.578
       0.9        -3.3     912.055
       0.9       -3.15     868.799
       0.9          -3     871.184
       0.9       -2.85      864.68
       0.9        -2.7     820.665
       0.9       -2.55     762.991
       0.9        -2.4     694.259
       0.9       -2.25     641.246
       0.9        -2.1     613.276
       0.9       -1.95     626.502
       0.9        -1.8     654.581
       0.9       -1.65     715.616
       0.9        -1.5     731.769
       0.9       -1.35     756.269
       0.9        -1.2     781.095
       0.9       -1.05     785.757
       0.9        -0.9      785.54
       0.9       -0.75     805.054
       0.9        -0.6     816.762
       0.9       -0.45     794.972
       0.9        -0.3     824.568
       0.9       -0.15     830.314
       0.9  -1.78814e-07     823.701
       0.9        0.15     827.928
       0.9         0.3     813.618
       0.9        0.45     813.727
       0.9         0.6     829.771
       0.9        0.75     826.302
       0.9         0.9     815.461
       0.9        1.05     788.792
       0.9         1.2     770.471
       0.9        1.35     733.828
       0.9         1.5     687.537
       0.9        1.65      634.85
       0.9         1.8     567.094
       0.9        1.95     535.438
       0.9         2.1     548.664
       0.9        2.25     588.667
       0.9         2.4     671.709
       0.9        2.55     739.683
       0.9         2.7     805.704
       0.9        2.85      818.28
       0.9           3     813.618
       0.9        3.15     833.999
       0.9         3.3     853.405
       0.9        3.45     863.487
       0.9         3.6     833.674
       0.9        3.75     830.097
       0.9         3.9     779.361
       0.9        4.05     690.031
       0.9         4.2      587.15
       0.9        4.35     431.472
       0.9         4.5     246.091
       0.9        4.65     117.842
       0.9         4.8     52.6873
       0.9        4.95     21.4652
       0.9         5.1     8.78122
       0.9        5.25     1.51774
       0.9         5.4     0.10841
       0.9        5.55           0
       0.9         5.7           0
       0.9        5.85           0
       0.9           6           0
       0.9        6.15           0
       0.9         6.3           0
       0.9        6.45           0
       0.9         6.6           0
       0.9        6.75           0
       0.9         6.9           0
       0.9        7.05           0
       0.9         7.2           0
       0.9        7.35           0

      1.05        -7.5           0
      1.05       -7.35           0
      1.05        -7.2           0
      1.05       -7.05           0
      1.05        -6.9           0
      1.05       -6.75           0
      1.05        -6.6           0
      1.05       -6.45           0
      1.05        -6.3           0
      1.05       -6.15           0
      1.05          -6           0
      1.05       -5.85           0
      1.05        -5.7           0
      1.05       -5.55           0
      1.05        -5.4    0.751645
      1.05       -5.25     3.57031
      1.05        -5.1     12.4961
      1.05       -4.95     35.1394
      1.05        -4.8     94.8951
      1.05       -4.65     204.541
      1.05        -4.5     395.365
      1.05       -4.35     554.244
      1.05        -4.2     663.984
      1.05       -4.05     747.323
      1.05        -3.9     786.314
      1.05       -3.75     871.344
      1.05        -3.6     893.048
      1.05       -3.45     898.215
      1.05        -3.3     886.565
      1.05       -3.15     889.102
      1.05          -3      888.35
      1.05       -2.85     843.721
      1.05        -2.7     812.528
      1.05       -2.55     767.241
      1.05        -2.4     692.922
      1.05       -2.25     636.737
      1.05        -2.1     639.556
      1.05       -1.95     666.239
      1.05        -1.8     699.217
      1.05       -1.65       722.8
      1.05        -1.5      747.98
      1.05       -1.35      761.98
      1.05        -1.2     778.234
      1.05       -1.05     793.173
      1.05        -0.9     783.683
      1.05       -0.75     792.891
      1.05        -0.6     806.233
      1.05       -0.45     807.548
      1.05        -0.3     809.803
      1.05       -0.15     812.246
      1.05  -1.78814e-07     819.105
      1.05        0.15     830.097
      1.05         0.3     832.258
      1.05        0.45     823.521
      1.05         0.6     837.332
      1.05        0.75     840.151
      1.05         0.9     810.273
      1.05        1.05     787.817
      1.05         1.2     780.395
      1.05        1.35     783.495
      1.05         1.5     734.733
      1.05        1.65     697.808
      1.05         1.8     616.818
      1.05        1.95     580.833
      1.05         2.1     568.713
      1.05        2.25     614.939
      1.05         2.4      672.44
      1.05        2.55     727.592
      1.05         2.7     779.174
      1.05        2.85     824.272
      1.05           3     843.063
      1.05        3.15     848.513
      1.05         3.3     859.318
      1.05        3.45      870.78
      1.05         3.6     864.861
      1.05        3.75     846.164
      1.05         3.9       777.2
      1.05        4.05     704.103
      1.05         4.2     614.751
      1.05        4.35     470.623
      1.05         4.5     286.189
      1.05        4.65     139.994
      1.05         4.8     65.3931
      1.05        4.95     24.8982
      1.05         5.1     9.58347
      1.05        5.25     2.44284
      1.05         5.4    0.187911
      1.05        5.55           0
      1.05         5.7           0
      1.05        5.85           0
      1.05           6           0
      1.05        6.15           0
      1.05         6.3           0
      1.05        6.45           0
      1.05         6.6           0
      1.05        6.75           0
      1.05         6.9           0
      1.05        7.05           0
      1.05         7.2           0
      1.05        7.35           0

       1.2        -7.5           0
       1.2       -7.35           0
       1.2        -7.2           0
       1.2       -7.05           0
       1.2        -6.9           0
       1.2       -6.75           0
       1.2        -6.6           0
       1.2       -6.45           0
       1.2        -6.3           0
       1.2       -6.15           0
       1.2          -6           0
       1.2       -5.85           0
       1.2        -5.7           0
       1.2       -5.55   0.0829019
       1.2        -5.4    0.829019
       1.2       -5.25     3.56478
       1.2        -5.1     14.5907
       1.2       -4.95     46.2593
       1.2        -4.8     111.089
       1.2       -4.65     230.219
       1.2        -4.5     413.598
       1.2       -4.35     590.842
       1.2        -4.2     672.418
       1.2       -4.05     728.376
       1.2        -3.9     815.092
       1.2       -3.75     841.123
       1.2        -3.6     886.139
       1.2       -3.45     883.071
       1.2        -3.3     885.807
       1.2       -3.15     889.206
       1.2          -3     878.014
       1.2       -2.85     851.817
       1.2        -2.7      811.03
       1.2       -2.55     751.009
       1.2        -2.4     699.692
       1.2       -2.25     680.956
       1.2        -2.1     676.231
       1.2       -1.95     700.356
       1.2        -1.8     739.568
       1.2       -1.65     771.568
       1.2        -1.5     761.703
       1.2       -1.35     779.029
       1.2        -1.2     790.967
       1.2       -1.05     789.475
       1.2        -0.9     796.522
       1.2       -0.75     801.579
       1.2        -0.6     791.216
       1.2       -0.45      787.32
       1.2        -0.3     808.625
       1.2       -0.15     799.009
       1.2  -1.78814e-07     797.765
       1.2        0.15     825.372
       1.2         0.3     827.693
       1.2        0.45      846.76
       1.2         0.6       835.9
       1.2        0.75      830.18
       1.2         0.9     810.449
       1.2        1.05     808.625
       1.2         1.2     818.739
       1.2        1.35     784.584
       1.2         1.5     786.988
       1.2        1.65      735.92
       1.2         1.8     686.262
       1.2        1.95     631.796
       1.2         2.1     615.878
       1.2        2.25     625.412
       1.2         2.4     682.863
       1.2        2.55     748.687
       1.2         2.7     804.895
       1.2        2.85     834.657
       1.2           3     864.253
       1.2        3.15     870.553
       1.2         3.3     885.393
       1.2        3.45     908.771
       1.2         3.6     884.895
       1.2        3.75     874.781
       1.2         3.9     791.465
       1.2        4.05     721.827
       1.2         4.2     648.293
       1.2        4.35     499.318
       1.2         4.5     303.753
       1.2        4.65     169.037
       1.2         4.8     77.8449
       1.2        4.95     32.8292
       1.2         5.1     10.3627
       1.2        5.25     3.64769
       1.2         5.4    0.580314
       1.2        5.55           0
       1.2         5.7           0
       1.2        5.85           0
       1.2           6           0
       1.2        6.15           0
       1.2         6.3           0
       1.2        6.45           0
       1.2         6.6           0
       1.2        6.75           0
       1.2         6.9           0
       1.2        7.05           0
       1.2         7.2           0
       1.2        7.35           0

      1.35        -7.5           0
      1.35       -7.35           0
      1.35        -7.2           0
      1.35       -7.05           0
      1.35        -6.9           0
      1.35       -6.75           0
      1.35        -6.6           0
      1.35       -6.45           0
      1.35        -6.3           0
      1.35       -6.15           0
      1.35          -6           0
      1.35       -5.85           0
      1.35        -5.7           0
      1.35       -5.55   0.0741754
      1.35        -5.4     1.18681
      1.35       -5.25     5.56316
      1.35        -5.1     19.1373
      1.35       -4.95     53.9997
      1.35        -4.8     126.098
      1.35       -4.65     260.356
      1.35        -4.5     448.836
      1.35       -4.35     594.739
      1.35        -4.2     659.123
      1.35       -4.05     740.642
      1.35        -3.9     825.795
      1.35       -3.75     875.196
      1.35        -3.6     913.619
      1.35       -3.45     899.006
      1.35        -3.3     893.072
      1.35       -3.15     895.891
      1.35          -3     874.973
      1.35       -2.85     849.012
      1.35        -2.7     804.952
      1.35       -2.55     747.911
      1.35        -2.4     713.716
      1.35       -2.25     684.194
      1.35        -2.1     705.186
      1.35       -1.95     725.213
      1.35        -1.8     753.697
      1.35       -1.65     785.518
      1.35        -1.5     808.957
      1.35       -1.35     801.317
      1.35        -1.2     784.405
      1.35       -1.05     797.757
      1.35        -0.9     807.103
      1.35       -0.75     784.554
      1.35        -0.6     802.652
      1.35       -0.45     792.342
      1.35        -0.3     779.732
      1.35       -0.15     757.628
      1.35  -1.78814e-07     770.534
      1.35        0.15     772.834
      1.35         0.3     814.001
      1.35        0.45      853.24
      1.35         0.6     836.402
      1.35        0.75     827.724
      1.35         0.9     830.839
      1.35        1.05     830.913
      1.35         1.2     823.496
      1.35        1.35     816.226
      1.35         1.5      815.93
      1.35        1.65      777.21
      1.35         1.8     729.886
      1.35        1.95     691.538
      1.35         2.1     663.277
      1.35        2.25      663.87
      1.35         2.4     714.755
      1.35        2.55     764.081
      1.35         2.7      826.24
      1.35        2.85     862.586
      1.35           3     878.608
      1.35        3.15     897.671
      1.35         3.3     906.498
      1.35        3.45     926.822
      1.35         3.6     904.792
      1.35        3.75     880.685
      1.35         3.9     804.433
      1.35        4.05     725.362
      1.35         4.2     643.249
      1.35        4.35     528.797
      1.35         4.5     343.506
      1.35        4.65     184.548
      1.35         4.8     87.3787
      1.35        4.95     38.5712
      1.35         5.1     12.1648
      1.35        5.25     3.11537
      1.35         5.4    0.964281
      1.35        5.55           0
      1.35         5.7           0
      1.35        5.85           0
      1.35           6           0
      1.35        6.15           0
      1.35         6.3           0
      1.35        6.45           0
      1.35         6.6           0
      1.35        6.75           0
      1.35         6.9           0
      1.35        7.05           0
      1.35         7.2           0
      1.35        7.35           0

       1.5        -7.5           0
       1.5       -7.35           0
       1.5        -7.2           0
       1.5       -7.05           0
       1.5        -6.9           0
       1.5       -6.75           0
       1.5        -6.6           0
       1.5       -6.45           0
       1.5        -6.3           0
       1.5       -6.15           0
       1.5          -6           0
       1.5       -5.85           0
       1.5        -5.7   0.0671111
       1.5       -5.55    0.201333
       1.5        -5.4     1.27511
       1.5       -5.25     8.92578
       1.5        -5.1     24.0258
       1.5       -4.95     65.0307
       1.5        -4.8     147.577
       1.5       -4.65     299.785
       1.5        -4.5     471.053
       1.5       -4.35     618.093
       1.5        -4.2     670.708
       1.5       -4.05     738.826
       1.5        -3.9     844.258
       1.5       -3.75     887.612
       1.5        -3.6     910.832
       1.5       -3.45     920.026
       1.5        -3.3     899.222
       1.5       -3.15     914.657
       1.5          -3     902.108
       1.5       -2.85     862.915
       1.5        -2.7     819.695
       1.5       -2.55     751.913
       1.5        -2.4     721.646
       1.5       -2.25     701.848
       1.5        -2.1       724.8
       1.5       -1.95     762.449
       1.5        -1.8     786.744
       1.5       -1.65     792.717
       1.5        -1.5     809.897
       1.5       -1.35     802.313
       1.5        -1.2      811.91
       1.5       -1.05     805.602
       1.5        -0.9     810.971
       1.5       -0.75     813.991
       1.5        -0.6     779.361
       1.5       -0.45     780.502
       1.5        -0.3      739.43
       1.5       -0.15     729.498
       1.5  -1.78814e-07     732.853
       1.5        0.15     753.456
       1.5         0.3     794.663
       1.5        0.45     832.648
       1.5         0.6     848.889
       1.5        0.75     853.117
       1.5         0.9     846.338
       1.5        1.05     835.668
       1.5         1.2     832.849
       1.5        1.35     838.285
       1.5         1.5     836.607
       1.5        1.65     810.971
       1.5         1.8      785.67
       1.5        1.95     752.047
       1.5         2.1     699.499
       1.5        2.25     699.096
       1.5         2.4     728.491
       1.5        2.55     789.495
       1.5         2.7     844.526
       1.5        2.85     869.357
       1.5           3     897.343
       1.5        3.15     914.456
       1.5         3.3     929.153
       1.5        3.45     934.858
       1.5         3.6     919.422
       1.5        3.75     897.745
       1.5         3.9     824.125
       1.5        4.05      726.88
       1.5         4.2     650.978
       1.5        4.35     551.788
       1.5         4.5     393.204
       1.5        4.65     214.621
       1.5         4.8      104.76
       1.5        4.95     39.1929
       1.5         5.1     14.3618
       1.5        5.25     3.48978
       1.5         5.4    0.671111
       1.5        5.55   0.0671111
       1.5         5.7           0
       1.5        5.85           0
       1.5           6           0
       1.5        6.15           0
       1.5         6.3           0
       1.5        6.45           0
       1.5         6.6           0
       1.5        6.75           0
       1.5         6.9           0
       1.5        7.05           0
       1.5         7.2           0
       1.5        7.35           0

      1.65        -7.5           0
      1.65       -7.35           0
      1.65        -7.2           0
      1.65       -7.05           0
      1.65        -6.9           0
      1.65       -6.75           0
      1.65        -6.6           0
      1.65       -6.45           0
      1.65        -6.3           0
      1.65       -6.15           0
      1.65          -6           0
      1.65       -5.85           0
      1.65        -5.7   0.0612754
      1.65       -5.55   0.0612754
      1.65        -5.4     2.14464
      1.65       -5.25     10.0492
      1.65        -5.1     28.9832
      1.65       -4.95     72.6726
      1.65        -4.8     165.995
      1.65       -4.65     329.539
      1.65        -4.5     502.887
      1.65       -4.35     621.271
      1.65        -4.2     683.465
      1.65       -4.05     774.459
      1.65        -3.9     853.137
      1.65       -3.75     901.851
      1.65        -3.6     922.746
      1.65       -3.45     928.077
      1.65        -3.3     918.763
      1.65       -3.15      914.78
      1.65          -3     894.253
      1.65       -2.85     848.357
      1.65        -2.7     819.742
      1.65       -2.55     761.898
      1.65        -2.4     740.206
      1.65       -2.25     717.106
      1.65        -2.1     737.817
      1.65       -1.95     778.565
      1.65        -1.8     798.479
      1.65       -1.65     813.859
      1.65        -1.5     804.974
      1.65       -1.35      809.08
      1.65        -1.2     812.266
      1.65       -1.05     823.357
      1.65        -0.9     816.923
      1.65       -0.75     819.558
      1.65        -0.6     802.156
      1.65       -0.45     770.721
      1.65        -0.3     726.848
      1.65       -0.15     722.498
      1.65  -1.78814e-07     729.054
      1.65        0.15     737.939
      1.65         0.3     788.798
      1.65        0.45     835.673
      1.65         0.6     836.654
      1.65        0.75     854.914
      1.65         0.9     861.348
      1.65        1.05     838.186
      1.65         1.2     849.154
      1.65        1.35     856.078
      1.65         1.5     858.468
      1.65        1.65     839.411
      1.65         1.8     808.651
      1.65        1.95     766.126
      1.65         2.1     737.388
      1.65        2.25     720.905
      1.65         2.4     734.875
      1.65        2.55     798.173
      1.65         2.7     849.338
      1.65        2.85     885.797
      1.65           3     925.932
      1.65        3.15     937.513
      1.65         3.3     935.552
      1.65        3.45     960.124
      1.65         3.6     949.155
      1.65        3.75     900.932
      1.65         3.9     841.066
      1.65        4.05     752.706
      1.65         4.2     671.517
      1.65        4.35     581.748
      1.65         4.5      413.67
      1.65        4.65     239.403
      1.65         4.8     110.479
      1.65        4.95     48.7752
      1.65         5.1     16.7282
      1.65        5.25     4.16672
      1.65         5.4    0.980406
      1.65        5.55    0.245101
      1.65         5.7           0
      1.65        5.85           0
      1.65           6           0
      1.65        6.15           0
      1.65         6.3           0
      1.65        6.45           0
      1.65         6.6           0
      1.65        6.75           0
      1.65         6.9           0
      1.65        7.05           0
      1.65         7.2           0
      1.65        7.35           0

       1.8        -7.5           0
       1.8       -7.35           0
       1.8        -7.2           0
       1.8       -7.05           0
       1.8        -6.9           0
       1.8       -6.75           0
       1.8        -6.6           0
       1.8       -6.45           0
       1.8        -6.3           0
       1.8       -6.15           0
       1.8          -6           0
       1.8       -5.85           0
       1.8        -5.7   0.0563733
       1.8       -5.55    0.563733
       1.8        -5.4     2.36768
       1.8       -5.25     11.6129
       1.8        -5.1     34.5005
       1.8       -4.95     82.1923
       1.8        -4.8     189.414
       1.8       -4.65     355.603
       1.8        -4.5     528.951
       1.8       -4.35     629.126
       1.8        -4.2     679.186
       1.8       -4.05     788.268
       1.8        -3.9     857.664
       1.8       -3.75     915.334
       1.8        -3.6      946.79
       1.8       -3.45     950.285
       1.8        -3.3     938.165
       1.8       -3.15     933.148
       1.8          -3     916.912
       1.8       -2.85     880.157
       1.8        -2.7     820.965
       1.8       -2.55     771.694
       1.8        -2.4     742.775
       1.8       -2.25     736.292
       1.8        -2.1     774.682
       1.8       -1.95       791.2
       1.8        -1.8     810.141
       1.8       -1.65     826.264
       1.8        -1.5     831.168
       1.8       -1.35     823.389
       1.8        -1.2     830.774
       1.8       -1.05     824.685
       1.8        -0.9     836.636
       1.8       -0.75     831.168
       1.8        -0.6     804.842
       1.8       -0.45     779.981
       1.8        -0.3      752.02
       1.8       -0.15     745.932
       1.8  -1.78814e-07     736.461
       1.8        0.15     761.153
       1.8         0.3     786.408
       1.8        0.45     823.501
       1.8         0.6     852.083
       1.8        0.75     850.335
       1.8         0.9     877.282
       1.8        1.05     876.041
       1.8         1.2     868.882
       1.8        1.35     877.902
       1.8         1.5     859.298
       1.8        1.65     865.725
       1.8         1.8     841.823
       1.8        1.95     797.119
       1.8         2.1     775.866
       1.8        2.25     751.062
       1.8         2.4     762.393
       1.8        2.55     801.685
       1.8         2.7     859.298
       1.8        2.85     904.115
       1.8           3     937.714
       1.8        3.15     946.452
       1.8         3.3     957.501
       1.8        3.45     957.106
       1.8         3.6     963.984
       1.8        3.75     924.071
       1.8         3.9     859.411
       1.8        4.05     751.795
       1.8         4.2     669.941
       1.8        4.35     597.839
       1.8         4.5     446.815
       1.8        4.65     260.501
       1.8         4.8     125.149
       1.8        4.95     56.3733
       1.8         5.1     20.2944
       1.8        5.25     6.31381
       1.8         5.4     1.29659
       1.8        5.55     0.50736
       1.8         5.7           0
       1.8        5.85           0
       1.8           6           0
       1.8        6.15           0
       1.8         6.3           0
       1.8        6.45           0
       1.8         6.6           0
       1.8        6.75           0
       1.8         6.9           0
       1.8        7.05           0
       1.8         7.2           0
       1.8        7.35           0

      1.95        -7.5           0
      1.95       -7.35           0
      1.95        -7.2           0
      1.95       -7.05           0
      1.95        -6.9           0
      1.95       -6.75           0
      1.95        -6.6           0
      1.95       -6.45           0
      1.95        -6.3           0
      1.95       -6.15           0
      1.95          -6           0
      1.95       -5.85           0
      1.95        -5.7    0.156592
      1.95       -5.55    0.991752
      1.95        -5.4     3.02745
      1.95       -5.25     12.2142
      1.95        -5.1     38.8349
      1.95       -4.95      95.939
      1.95        -4.8     209.103
      1.95       -4.65     393.465
      1.95        -4.5     559.766
      1.95       -4.35     632.894
      1.95        -4.2     711.138
      1.95       -4.05     806.973
      1.95        -3.9     890.019
      1.95       -3.75     941.068
      1.95        -3.6     950.777
      1.95       -3.45     956.727
      1.95        -3.3     959.859
      1.95       -3.15     952.604
      1.95          -3     913.873
      1.95       -2.85     874.464
      1.95        -2.7     823.676
      1.95       -2.55     779.674
      1.95        -2.4     762.344
      1.95       -2.25     771.635
      1.95        -2.1     791.627
      1.95       -1.95     808.069
      1.95        -1.8     832.863
      1.95       -1.65     816.003
      1.95        -1.5     835.943
      1.95       -1.35     835.212
      1.95        -1.2     842.258
      1.95       -1.05     841.058
      1.95        -0.9     833.802
      1.95       -0.75     829.366
      1.95        -0.6      809.27
      1.95       -0.45     775.602
      1.95        -0.3     745.067
      1.95       -0.15     716.097
      1.95  -1.78814e-07     719.229
      1.95        0.15     762.762
      1.95         0.3     794.654
      1.95        0.45     826.182
      1.95         0.6     863.764
      1.95        0.75     872.846
      1.95         0.9     903.121
      1.95        1.05     899.049
      1.95         1.2     894.352
      1.95        1.35     885.008
      1.95         1.5     889.654
      1.95        1.65     882.085
      1.95         1.8     860.945
      1.95        1.95     834.011
      1.95         2.1     791.001
      1.95        2.25     777.638
      1.95         2.4     772.836
      1.95        2.55     816.525
      1.95         2.7     863.033
      1.95        2.85     915.126
      1.95           3     937.362
      1.95        3.15     958.085
      1.95         3.3     959.076
      1.95        3.45     962.991
      1.95         3.6     972.282
      1.95        3.75     942.895
      1.95         3.9      878.17
      1.95        4.05     759.786
      1.95         4.2     685.301
      1.95        4.35     605.282
      1.95         4.5     476.406
      1.95        4.65     289.226
      1.95         4.8     144.222
      1.95        4.95      61.071
      1.95         5.1     22.1317
      1.95        5.25     8.03841
      1.95         5.4     1.67032
      1.95        5.55     0.20879
      1.95         5.7   0.0521975
      1.95        5.85           0
      1.95           6           0
      1.95        6.15           0
      1.95         6.3           0
      1.95        6.45           0
      1.95         6.6           0
      1.95        6.75           0
      1.95         6.9           0
      1.95        7.05           0
      1.95         7.2           0
      1.95        7.35           0

       2.1        -7.5           0
       2.1       -7.35           0
       2.1        -7.2           0
       2.1       -7.05           0
       2.1        -6.9           0
       2.1       -6.75           0
       2.1        -6.6           0
       2.1       -6.45           0
       2.1        -6.3           0
       2.1       -6.15           0
       2.1          -6           0
       2.1       -5.85   0.0485977
       2.1        -5.7   0.0485977
       2.1       -5.55     1.02055
       2.1        -5.4       4.228
       2.1       -5.25     15.8428
       2.1        -5.1     46.3136
       2.1       -4.95     109.782
       2.1        -4.8     233.463
       2.1       -4.65     421.682
       2.1        -4.5      577.34
       2.1       -4.35     645.814
       2.1        -4.2     718.419
       2.1       -4.05     841.615
       2.1        -3.9     916.261
       2.1       -3.75     963.206
       2.1        -3.6     964.664
       2.1       -3.45     954.993
       2.1        -3.3     972.245
       2.1       -3.15     945.614
       2.1          -3     915.289
       2.1       -2.85     876.799
       2.1        -2.7     824.265
       2.1       -2.55     787.525
       2.1        -2.4     779.361
       2.1       -2.25     787.282
       2.1        -2.1     804.389
       2.1       -1.95     836.269
       2.1        -1.8     835.491
       2.1       -1.65     843.753
       2.1        -1.5     851.285
       2.1       -1.35      865.67
       2.1        -1.2     856.583
       2.1       -1.05     882.728
       2.1        -0.9     837.921
       2.1       -0.75     829.514
       2.1        -0.6     805.847
       2.1       -0.45      754.43
       2.1        -0.3     674.196
       2.1       -0.15     622.876
       2.1  -1.78814e-07     619.426
       2.1        0.15     686.296
       2.1         0.3     762.206
       2.1        0.45     833.499
       2.1         0.6     856.874
       2.1        0.75     872.037
       2.1         0.9     899.446
       2.1        1.05     907.027
       2.1         1.2     893.906
       2.1        1.35     903.382
       2.1         1.5     881.562
       2.1        1.65     877.917
       2.1         1.8      876.41
       2.1        1.95     829.319
       2.1         2.1     810.561
       2.1        2.25     781.159
       2.1         2.4     785.873
       2.1        2.55      810.22
       2.1         2.7     863.046
       2.1        2.85     904.548
       2.1           3     930.062
       2.1        3.15     969.864
       2.1         3.3     944.836
       2.1        3.45     962.283
       2.1         3.6     956.499
       2.1        3.75     939.782
       2.1         3.9     881.659
       2.1        4.05     769.933
       2.1         4.2     685.324
       2.1        4.35     608.686
       2.1         4.5     496.377
       2.1        4.65     311.365
       2.1         4.8     161.198
       2.1        4.95     72.1189
       2.1         5.1     28.4782
       2.1        5.25     10.2055
       2.1         5.4      2.0411
       2.1        5.55    0.583172
       2.1         5.7   0.0971953
       2.1        5.85           0
       2.1           6           0
       2.1        6.15           0
       2.1         6.3           0
       2.1        6.45           0
       2.1         6.6           0
       2.1        6.75           0
       2.1         6.9           0
       2.1        7.05           0
       2.1         7.2           0
       2.1        7.35           0

      2.25        -7.5           0
      2.25       -7.35           0
      2.25        -7.2           0
      2.25       -7.05           0
      2.25        -6.9           0
      2.25       -6.75           0
      2.25        -6.6           0
      2.25       -6.45           0
      2.25        -6.3           0
      2.25       -6.15           0
      2.25          -6           0
      2.25       -5.85           0
      2.25        -5.7    0.272774
      2.25       -5.55     1.18202
      2.25        -5.4      4.9554
      2.25       -5.25      19.276
      2.25        -5.1      49.554
      2.25       -4.95     117.975
      2.25        -4.8     255.817
      2.25       -4.65     435.075
      2.25        -4.5     583.055
      2.25       -4.35      649.43
      2.25        -4.2     734.262
      2.25       -4.05     847.782
      2.25        -3.9     912.293
      2.25       -3.75     959.574
      2.25        -3.6     972.667
      2.25       -3.45     976.076
      2.25        -3.3     979.577
      2.25       -3.15     964.484
      2.25          -3     928.659
      2.25       -2.85     888.198
      2.25        -2.7     830.461
      2.25       -2.55     801.819
      2.25        -2.4     786.953
      2.25       -2.25     792.818
      2.25        -2.1     829.824
      2.25       -1.95     850.782
      2.25        -1.8     864.148
      2.25       -1.65     858.011
      2.25        -1.5     863.512
      2.25       -1.35      870.24
      2.25        -1.2     875.741
      2.25       -1.05     884.879
      2.25        -0.9     854.146
      2.25       -0.75     830.142
      2.25        -0.6     792.454
      2.25       -0.45     673.797
      2.25        -0.3     554.231
      2.25       -0.15     459.124
      2.25  -1.78814e-07     466.716
      2.25        0.15     574.689
      2.25         0.3     709.531
      2.25        0.45     804.683
      2.25         0.6     846.372
      2.25        0.75     890.016
      2.25         0.9      913.02
      2.25        1.05     914.066
      2.25         1.2     919.612
      2.25        1.35     910.611
      2.25         1.5     896.154
      2.25        1.65     896.517
      2.25         1.8     895.153
      2.25        1.95      843.19
      2.25         2.1     832.325
      2.25        2.25     799.819
      2.25         2.4     807.184
      2.25        2.55     824.869
      2.25         2.7     870.831
      2.25        2.85     919.067
      2.25           3     945.844
      2.25        3.15     968.666
      2.25         3.3      978.85
      2.25        3.45     980.168
      2.25         3.6     976.395
      2.25        3.75     948.799
      2.25         3.9     889.789
      2.25        4.05     780.907
      2.25         4.2     692.528
      2.25        4.35     624.925
      2.25         4.5     513.224
      2.25        4.65     337.421
      2.25         4.8     177.576
      2.25        4.95     81.4685
      2.25         5.1       31.96
      2.25        5.25     9.81987
      2.25         5.4     2.27312
      2.25        5.55    0.500086
      2.25         5.7   0.0454623
      2.25        5.85           0
      2.25           6           0
      2.25        6.15           0
      2.25         6.3           0
      2.25        6.45           0
      2.25         6.6           0
      2.25        6.75           0
      2.25         6.9           0
      2.25        7.05           0
      2.25         7.2           0
      2.25        7.35           0

       2.4        -7.5           0
       2.4       -7.35           0
       2.4        -7.2           0
       2.4       -7.05           0
       2.4        -6.9           0
       2.4       -6.75           0
       2.4        -6.6           0
       2.4       -6.45           0
       2.4        -6.3           0
       2.4       -6.15           0
       2.4          -6           0
       2.4       -5.85           0
       2.4        -5.7    0.170828
       2.4       -5.55     1.06768
       2.4        -5.4     5.80815
       2.4       -5.25     20.9691
       2.4        -5.1     54.1952
       2.4       -4.95     132.306
       2.4        -4.8      277.04
       2.4       -4.65     457.008
       2.4        -4.5     592.304
       2.4       -4.35     649.616
       2.4        -4.2     742.846
       2.4       -4.05     861.571
       2.4        -3.9     943.911
       2.4       -3.75     972.183
       2.4        -3.6     992.981
       2.4       -3.45     981.194
       2.4        -3.3     981.194
       2.4       -3.15     967.826
       2.4          -3     929.134
       2.4       -2.85     885.658
       2.4        -2.7     844.531
       2.4       -2.55     807.205
       2.4        -2.4     795.376
       2.4       -2.25     810.665
       2.4        -2.1     836.929
       2.4       -1.95     861.016
       2.4        -1.8     858.753
       2.4       -1.65     865.543
       2.4        -1.5     870.839
       2.4       -1.35     877.373
       2.4        -1.2     890.868
       2.4       -1.05     878.782
       2.4        -0.9     865.586
       2.4       -0.75     835.349
       2.4        -0.6     757.537
       2.4       -0.45     607.806
       2.4        -0.3     431.853
       2.4       -0.15     318.851
       2.4  -1.78814e-07     315.904
       2.4        0.15     440.694
       2.4         0.3     624.377
       2.4        0.45     783.033
       2.4         0.6     852.389
       2.4        0.75      871.65
       2.4         0.9     928.408
       2.4        1.05     919.866
       2.4         1.2       926.7
       2.4        1.35     910.983
       2.4         1.5     907.182
       2.4        1.65     904.407
       2.4         1.8      896.89
       2.4        1.95     877.373
       2.4         2.1     840.218
       2.4        2.25     832.701
       2.4         2.4       804.6
       2.4        2.55      828.26
       2.4         2.7     866.654
       2.4        2.85     918.713
       2.4           3     958.303
       2.4        3.15     963.171
       2.4         3.3     962.061
       2.4        3.45     972.994
       2.4         3.6     968.851
       2.4        3.75     953.947
       2.4         3.9     897.659
       2.4        4.05     797.895
       2.4         4.2     683.739
       2.4        4.35     630.783
       2.4         4.5      528.03
       2.4        4.65     356.646
       2.4         4.8     190.858
       2.4        4.95      86.738
       2.4         5.1     34.6354
       2.4        5.25     11.3601
       2.4         5.4     2.81866
       2.4        5.55    0.982261
       2.4         5.7    0.170828
       2.4        5.85    0.042707
       2.4           6           0
       2.4        6.15           0
       2.4         6.3           0
       2.4        6.45           0
       2.4         6.6           0
       2.4        6.75           0
       2.4         6.9           0
       2.4        7.05           0
       2.4         7.2           0
       2.4        7.35           0

      2.55        -7.5           0
      2.55       -7.35           0
      2.55        -7.2           0
      2.55       -7.05           0
      2.55        -6.9           0
      2.55       -6.75           0
      2.55        -6.6           0
      2.55       -6.45           0
      2.55        -6.3           0
      2.55       -6.15           0
      2.55          -6           0
      2.55       -5.85           0
      2.55        -5.7    0.161067
      2.55       -5.55       1.812
      2.55        -5.4     6.92586
      2.55       -5.25     22.4285
      2.55        -5.1     61.5274
      2.55       -4.95     138.799
      2.55        -4.8     292.094
      2.55       -4.65     467.335
      2.55        -4.5      595.02
      2.55       -4.35     659.849
      2.55        -4.2     752.785
      2.55       -4.05     858.404
      2.55        -3.9     932.092
      2.55       -3.75     986.009
      2.55        -3.6     1001.39
      2.55       -3.45     982.466
      2.55        -3.3     980.372
      2.55       -3.15     968.735
      2.55          -3     936.803
      2.55       -2.85     884.779
      2.55        -2.7     837.949
      2.55       -2.55      815.52
      2.55        -2.4     808.071
      2.55       -2.25     825.788
      2.55        -2.1     853.008
      2.55       -1.95       863.8
      2.55        -1.8     872.175
      2.55       -1.65      878.86
      2.55        -1.5     886.913
      2.55       -1.35     899.758
      2.55        -1.2      885.02
      2.55       -1.05      878.86
      2.55        -0.9     857.317
      2.55       -0.75     821.641
      2.55        -0.6     731.564
      2.55       -0.45     535.506
      2.55        -0.3     327.972
      2.55       -0.15     212.487
      2.55  -1.78814e-07     213.292
      2.55        0.15      330.71
      2.55         0.3     559.988
      2.55        0.45     758.462
      2.55         0.6     835.573
      2.55        0.75     870.967
      2.55         0.9     908.657
      2.55        1.05     939.582
      2.55         1.2     941.434
      2.55        1.35     923.032
      2.55         1.5     906.885
      2.55        1.65     915.583
      2.55         1.8     895.892
      2.55        1.95     880.068
      2.55         2.1     853.371
      2.55        2.25     821.319
      2.55         2.4     808.554
      2.55        2.55     836.056
      2.55         2.7     865.531
      2.55        2.85      916.67
      2.55           3     941.877
      2.55        3.15     978.399
      2.55         3.3     974.372
      2.55        3.45     975.177
      2.55         3.6     983.513
      2.55        3.75     961.124
      2.55         3.9     903.704
      2.55        4.05     811.896
      2.55         4.2     700.801
      2.55        4.35     632.629
      2.55         4.5     545.009
      2.55        4.65      379.03
      2.55         4.8     206.044
      2.55        4.95     97.1634
      2.55         5.1     39.6626
      2.55        5.25     14.5765
      2.55         5.4     3.78506
      2.55        5.55    0.765066
      2.55         5.7    0.161067
      2.55        5.85           0
      2.55           6           0
      2.55        6.15           0
      2.55         6.3           0
      2.55        6.45           0
      2.55         6.6           0
      2.55        6.75           0
      2.55         6.9           0
      2.55        7.05           0
      2.55         7.2           0
      2.55        7.35           0

       2.7        -7.5           0
       2.7       -7.35           0
       2.7        -7.2           0
       2.7       -7.05           0
       2.7        -6.9           0
       2.7       -6.75           0
       2.7        -6.6           0
       2.7       -6.45           0
       2.7        -6.3           0
       2.7       -6.15           0
       2.7          -6           0
       2.7       -5.85   0.0380901
       2.7        -5.7    0.266631
       2.7       -5.55     2.43777
       2.7        -5.4     8.18937
       2.7       -5.25     23.3492
       2.7        -5.1     64.6389
       2.7       -4.95     151.484
       2.7        -4.8     304.073
       2.7       -4.65     485.725
       2.7        -4.5     594.396
       2.7       -4.35     657.206
       2.7        -4.2      751.06
       2.7       -4.05     870.396
       2.7        -3.9     944.291
       2.7       -3.75     986.495
       2.7        -3.6     980.553
       2.7       -3.45     984.438
       2.7        -3.3     998.074
       2.7       -3.15     968.936
       2.7          -3     929.512
       2.7       -2.85     891.536
       2.7        -2.7     849.256
       2.7       -2.55     826.022
       2.7        -2.4     830.326
       2.7       -2.25     835.354
       2.7        -2.1      858.36
       2.7       -1.95     887.613
       2.7        -1.8     885.099
       2.7       -1.65     882.966
       2.7        -1.5     894.774
       2.7       -1.35     904.601
       2.7        -1.2     902.125
       2.7       -1.05     878.167
       2.7        -0.9     849.447
       2.7       -0.75     824.917
       2.7        -0.6      710.19
       2.7       -0.45     486.753
       2.7        -0.3      260.65
       2.7       -0.15     154.341
       2.7  -1.78814e-07     148.475
       2.7        0.15      268.23
       2.7         0.3     485.877
       2.7        0.45     727.292
       2.7         0.6     844.876
       2.7        0.75      873.71
       2.7         0.9     902.659
       2.7        1.05     927.189
       2.7         1.2     927.493
       2.7        1.35     925.741
       2.7         1.5     916.219
       2.7        1.65     909.134
       2.7         1.8     913.743
       2.7        1.95     894.317
       2.7         2.1     862.207
       2.7        2.25     841.791
       2.7         2.4     827.507
       2.7        2.55      834.02
       2.7         2.7     864.454
       2.7        2.85     920.104
       2.7           3     932.559
       2.7        3.15      969.24
       2.7         3.3     974.992
       2.7        3.45     974.459
       2.7         3.6     980.743
       2.7        3.75     951.719
       2.7         3.9     918.847
       2.7        4.05     824.993
       2.7         4.2      706.19
       2.7        4.35     621.973
       2.7         4.5     547.735
       2.7        4.65     386.386
       2.7         4.8     221.037
       2.7        4.95     106.233
       2.7         5.1     42.7371
       2.7        5.25       14.36
       2.7         5.4       4.228
       2.7        5.55    0.876072
       2.7         5.7   0.0761802
       2.7        5.85   0.0380901
       2.7           6           0
       2.7        6.15           0
       2.7         6.3           0
       2.7        6.45           0
       2.7         6.6           0
       2.7        6.75           0
       2.7         6.9           0
       2.7        7.05           0
       2.7         7.2           0
       2.7        7.35           0

      2.85        -7.5           0
      2.85       -7.35           0
      2.85        -7.2           0
      2.85       -7.05           0
      2.85        -6.9           0
      2.85       -6.75           0
      2.85        -6.6           0
      2.85       -6.45           0
      2.85        -6.3           0
      2.85       -6.15           0
      2.85          -6           0
      2.85       -5.85   0.0722734
      2.85        -5.7    0.252957
      2.85       -5.55     1.84297
      2.85        -5.4      6.7937
      2.85       -5.25     26.8134
      2.85        -5.1     71.4784
      2.85       -4.95     158.315
      2.85        -4.8      315.69
      2.85       -4.65     498.614
      2.85        -4.5     613.167
      2.85       -4.35     665.204
      2.85        -4.2     769.675
      2.85       -4.05     877.362
      2.85        -3.9     940.819
      2.85       -3.75     994.084
      2.85        -3.6     990.543
      2.85       -3.45     991.518
      2.85        -3.3     998.673
      2.85       -3.15     969.258
      2.85          -3     938.831
      2.85       -2.85     889.577
      2.85        -2.7     844.514
      2.85       -2.55     827.819
      2.85        -2.4     827.024
      2.85       -2.25     842.852
      2.85        -2.1     879.386
      2.85       -1.95     889.071
      2.85        -1.8      888.24
      2.85       -1.65     889.938
      2.85        -1.5      911.15
      2.85       -1.35     889.107
      2.85        -1.2     897.346
      2.85       -1.05     882.241
      2.85        -0.9     844.081
      2.85       -0.75     817.339
      2.85        -0.6     674.816
      2.85       -0.45     446.035
      2.85        -0.3     224.879
      2.85       -0.15     116.505
      2.85  -1.78814e-07     119.396
      2.85        0.15     228.565
      2.85         0.3     450.408
      2.85        0.45     693.282
      2.85         0.6     827.675
      2.85        0.75     872.845
      2.85         0.9     904.826
      2.85        1.05     936.988
      2.85         1.2     920.257
      2.85        1.35      930.52
      2.85         1.5     909.488
      2.85        1.65     915.595
      2.85         1.8     926.508
      2.85        1.95     902.514
      2.85         2.1     873.026
      2.85        2.25     843.972
      2.85         2.4     829.228
      2.85        2.55     811.485
      2.85         2.7     856.042
      2.85        2.85     890.408
      2.85           3     942.445
      2.85        3.15     956.863
      2.85         3.3      975.04
      2.85        3.45     969.728
      2.85         3.6     974.642
      2.85        3.75     960.694
      2.85         3.9     915.378
      2.85        4.05     827.711
      2.85         4.2     711.784
      2.85        4.35     624.117
      2.85         4.5     544.508
      2.85        4.65     395.408
      2.85         4.8     231.202
      2.85        4.95     107.651
      2.85         5.1     44.8456
      2.85        5.25      15.322
      2.85         5.4     4.37254
      2.85        5.55     1.19251
      2.85         5.7    0.180683
      2.85        5.85   0.0361367
      2.85           6           0
      2.85        6.15           0
      2.85         6.3           0
      2.85        6.45           0
      2.85         6.6           0
      2.85        6.75           0
      2.85         6.9           0
      2.85        7.05           0
      2.85         7.2           0
      2.85        7.35           0

         3        -7.5           0
         3       -7.35           0
         3        -7.2           0
         3       -7.05           0
         3        -6.9           0
         3       -6.75           0
         3        -6.6           0
         3       -6.45           0
         3        -6.3           0
         3       -6.15           0
         3          -6    0.034374
         3       -5.85           0
         3        -5.7    0.309366
         3       -5.55     1.75307
         3        -5.4      8.0435
         3       -5.25     28.0148
         3        -5.1     71.4978
         3       -4.95     164.033
         3        -4.8     317.684
         3       -4.65     485.945
         3        -4.5     580.817
         3       -4.35     644.271
         3        -4.2     747.015
         3       -4.05     850.893
         3        -3.9     920.809
         3       -3.75     947.106
         3        -3.6     958.965
         3       -3.45      961.13
         3        -3.3      966.08
         3       -3.15     945.868
         3          -3      894.41
         3       -2.85     861.927
         3        -2.7     820.231
         3       -2.55     807.169
         3        -2.4     813.013
         3       -2.25     830.475
         3        -2.1     858.524
         3       -1.95     867.805
         3        -1.8     861.721
         3       -1.65     875.951
         3        -1.5     886.814
         3       -1.35     883.445
         3        -1.2     875.951
         3       -1.05     841.131
         3        -0.9     796.169
         3       -0.75     782.729
         3        -0.6     649.805
         3       -0.45     407.744
         3        -0.3      197.96
         3       -0.15     96.9689
         3  -1.78814e-07     96.9689
         3        0.15         196
         3         0.3     400.457
         3        0.45     644.512
         3         0.6     804.075
         3        0.75     828.412
         3         0.9      855.19
         3        1.05     899.498
         3         1.2     909.363
         3        1.35     903.107
         3         1.5     903.382
         3        1.65      891.97
         3         1.8     888.464
         3        1.95     874.061
         3         2.1     845.462
         3        2.25      813.15
         3         2.4      790.91
         3        2.55      804.35
         3         2.7     823.084
         3        2.85     863.164
         3           3     903.382
         3        3.15     927.478
         3         3.3     927.512
         3        3.45      931.74
         3         3.6       935.9
         3        3.75     912.869
         3         3.9     881.898
         3        4.05     788.642
         3         4.2     679.229
         3        4.35     612.853
         3         4.5     529.428
         3        4.65     390.832
         3         4.8     229.171
         3        4.95     105.322
         3         5.1     44.2393
         3        5.25     15.1933
         3         5.4     4.74361
         3        5.55    0.653105
         3         5.7     0.17187
         3        5.85    0.034374
         3           6           0
         3        6.15           0
         3         6.3           0
         3        6.45           0
         3         6.6           0
         3        6.75           0
         3         6.9           0
         3        7.05           0
         3         7.2           0
         3        7.35           0

      3.15        -7.5           0
      3.15       -7.35           0
      3.15        -7.2           0
      3.15       -7.05           0
      3.15        -6.9           0
      3.15       -6.75           0
      3.15        -6.6           0
      3.15       -6.45           0
      3.15        -6.3           0
      3.15       -6.15           0
      3.15          -6           0
      3.15       -5.85   0.0327752
      3.15        -5.7    0.294976
      3.15       -5.55     1.54043
      3.15        -5.4     6.29283
      3.15       -5.25     20.6156
      3.15        -5.1     53.9807
      3.15       -4.95     123.595
      3.15        -4.8     233.523
      3.15       -4.65     351.383
      3.15        -4.5     409.657
      3.15       -4.35     452.789
      3.15        -4.2     528.401
      3.15       -4.05     591.198
      3.15        -3.9     646.621
      3.15       -3.75     662.747
      3.15        -3.6     656.945
      3.15       -3.45     667.138
      3.15        -3.3     664.353
      3.15       -3.15       638.1
      3.15          -3     627.939
      3.15       -2.85     594.607
      3.15        -2.7      571.73
      3.15       -2.55     564.421
      3.15        -2.4     579.104
      3.15       -2.25     588.216
      3.15        -2.1     608.733
      3.15       -1.95     619.254
      3.15        -1.8     620.401
      3.15       -1.65      615.19
      3.15        -1.5     622.499
      3.15       -1.35     622.466
      3.15        -1.2     607.815
      3.15       -1.05     577.761
      3.15        -0.9     538.627
      3.15       -0.75     535.055
      3.15        -0.6     441.481
      3.15       -0.45     265.413
      3.15        -0.3     119.433
      3.15       -0.15     57.6515
      3.15  -1.78814e-07     59.4869
      3.15        0.15     123.956
      3.15         0.3     263.217
      3.15        0.45     441.055
      3.15         0.6     545.641
      3.15        0.75     562.815
      3.15         0.9     582.841
      3.15        1.05     634.953
      3.15         1.2     636.363
      3.15        1.35     639.837
      3.15         1.5      641.41
      3.15        1.65     621.909
      3.15         1.8     630.201
      3.15        1.95     624.006
      3.15         2.1      604.44
      3.15        2.25     572.549
      3.15         2.4     565.798
      3.15        2.55     547.804
      3.15         2.7     574.712
      3.15        2.85     598.376
      3.15           3     612.797
      3.15        3.15     637.674
      3.15         3.3     636.854
      3.15        3.45     641.148
      3.15         3.6      638.69
      3.15        3.75     629.578
      3.15         3.9     600.998
      3.15        4.05     553.441
      3.15         4.2     477.174
      3.15        4.35     413.786
      3.15         4.5     365.607
      3.15        4.65     283.276
      3.15         4.8     166.301
      3.15        4.95     82.4951
      3.15         5.1     36.8393
      3.15        5.25     13.5689
      3.15         5.4     3.70359
      3.15        5.55    0.753829
      3.15         5.7   0.0983255
      3.15        5.85           0
      3.15           6   0.0327752
      3.15        6.15           0
      3.15         6.3           0
      3.15        6.45           0
      3.15         6.6           0
      3.15        6.75           0
      3.15         6.9           0
      3.15        7.05           0
      3.15         7.2           0
      3.15        7.35           0

       3.3        -7.5           0
       3.3       -7.35           0
       3.3        -7.2           0
       3.3       -7.05           0
       3.3        -6.9           0
       3.3       -6.75           0
       3.3        -6.6           0
       3.3       -6.45           0
       3.3        -6.3           0
       3.3       -6.15           0
       3.3          -6           0
       3.3       -5.85           0
       3.3        -5.7    0.187911
       3.3       -5.55     1.28406
       3.3        -5.4     6.32633
       3.3       -5.25     17.4757
       3.3        -5.1     44.6288
       3.3       -4.95     100.877
       3.3        -4.8     185.813
       3.3       -4.65     265.831
       3.3        -4.5     306.733
       3.3       -4.35     343.376
       3.3        -4.2     400.814
       3.3       -4.05     453.178
       3.3        -3.9      479.11
       3.3       -3.75     497.807
       3.3        -3.6     490.823
       3.3       -3.45     496.805
       3.3        -3.3     494.143
       3.3       -3.15     481.428
       3.3          -3     459.442
       3.3       -2.85      440.62
       3.3        -2.7      424.24
       3.3       -2.55     426.182
       3.3        -2.4     437.989
       3.3       -2.25     448.418
       3.3        -2.1     457.469
       3.3       -1.95     477.544
       3.3        -1.8     463.545
       3.3       -1.65     473.536
       3.3        -1.5     468.305
       3.3       -1.35     463.044
       3.3        -1.2     463.858
       3.3       -1.05     422.706
       3.3        -0.9     401.534
       3.3       -0.75       394.3
       3.3        -0.6     314.093
       3.3       -0.45     178.797
       3.3        -0.3      85.155
       3.3       -0.15     39.8684
       3.3  -1.78814e-07     39.1794
       3.3        0.15     85.6247
       3.3         0.3     178.202
       3.3        0.45     309.239
       3.3         0.6     391.575
       3.3        0.75     414.438
       3.3         0.9     437.645
       3.3        1.05     466.583
       3.3         1.2      480.05
       3.3        1.35     480.081
       3.3         1.5     482.305
       3.3        1.65     475.039
       3.3         1.8     478.734
       3.3        1.95     478.045
       3.3         2.1     458.565
       3.3        2.25     439.336
       3.3         2.4     419.261
       3.3        2.55     412.934
       3.3         2.7     410.742
       3.3        2.85     432.571
       3.3           3     448.074
       3.3        3.15     452.082
       3.3         3.3     471.218
       3.3        3.45     465.048
       3.3         3.6     465.988
       3.3        3.75     460.507
       3.3         3.9     443.188
       3.3        4.05      407.14
       3.3         4.2     348.512
       3.3        4.35     305.794
       3.3         4.5     276.949
       3.3        4.65     214.218
       3.3         4.8     130.066
       3.3        4.95     66.6771
       3.3         5.1     28.5938
       3.3        5.25     9.36423
       3.3         5.4     3.25712
       3.3        5.55    0.720325
       3.3         5.7   0.0313185
       3.3        5.85           0
       3.3           6           0
       3.3        6.15           0
       3.3         6.3           0
       3.3        6.45           0
       3.3         6.6           0
       3.3        6.75           0
       3.3         6.9           0
       3.3        7.05           0
       3.3         7.2           0
       3.3        7.35           0

      3.45        -7.5           0
      3.45       -7.35           0
      3.45        -7.2           0
      3.45       -7.05           0
      3.45        -6.9           0
      3.45       -6.75           0
      3.45        -6.6           0
      3.45       -6.45           0
      3.45        -6.3           0
      3.45       -6.15           0
      3.45          -6           0
      3.45       -5.85   0.0299858
      3.45        -5.7   0.0899574
      3.45       -5.55     1.31937
      3.45        -5.4     5.36746
      3.45       -5.25     14.9329
      3.45        -5.1     37.4522
      3.45       -4.95     81.9811
      3.45        -4.8     149.689
      3.45       -4.65     206.812
      3.45        -4.5     233.439
      3.45       -4.35     262.346
      3.45        -4.2     308.794
      3.45       -4.05     352.693
      3.45        -3.9     373.713
      3.45       -3.75     377.341
      3.45        -3.6     381.539
      3.45       -3.45     384.028
      3.45        -3.3     375.452
      3.45       -3.15     369.095
      3.45          -3     351.823
      3.45       -2.85     341.748
      3.45        -2.7     328.944
      3.45       -2.55     333.802
      3.45        -2.4     331.553
      3.45       -2.25     344.627
      3.45        -2.1     355.931
      3.45       -1.95     356.591
      3.45        -1.8     363.608
      3.45       -1.65     362.468
      3.45        -1.5     370.984
      3.45       -1.35     367.626
      3.45        -1.2      357.76
      3.45       -1.05     331.013
      3.45        -0.9     298.119
      3.45       -0.75     296.469
      3.45        -0.6     239.077
      3.45       -0.45     132.807
      3.45        -0.3     63.0001
      3.45       -0.15     28.3666
      3.45  -1.78814e-07     29.9558
      3.45        0.15     59.7617
      3.45         0.3     132.297
      3.45        0.45     229.481
      3.45         0.6     291.132
      3.45        0.75     314.641
      3.45         0.9     338.839
      3.45        1.05     362.348
      3.45         1.2     375.362
      3.45        1.35     377.701
      3.45         1.5     372.393
      3.45        1.65     372.094
      3.45         1.8     365.827
      3.45        1.95     359.709
      3.45         2.1      358.36
      3.45        2.25     335.511
      3.45         2.4     324.806
      3.45        2.55     308.404
      3.45         2.7     319.109
      3.45        2.85     325.496
      3.45           3     345.526
      3.45        3.15     344.297
      3.45         3.3       357.7
      3.45        3.45     352.663
      3.45         3.6     347.115
      3.45        3.75     352.303
      3.45         3.9     340.788
      3.45        4.05     310.173
      3.45         4.2     270.742
      3.45        4.35     236.288
      3.45         4.5      211.76
      3.45        4.65     171.639
      3.45         4.8      104.92
      3.45        4.95     52.2952
      3.45         5.1     23.4789
      3.45        5.25     8.51596
      3.45         5.4     2.69872
      3.45        5.55    0.689673
      3.45         5.7    0.119943
      3.45        5.85           0
      3.45           6           0
      3.45        6.15           0
      3.45         6.3           0
      3.45        6.45           0
      3.45         6.6           0
      3.45        6.75           0
      3.45         6.9           0
      3.45        7.05           0
      3.45         7.2           0
      3.45        7.35           0

       3.6        -7.5           0
       3.6       -7.35           0
       3.6        -7.2           0
       3.6       -7.05           0
       3.6        -6.9           0
       3.6       -6.75           0
       3.6        -6.6           0
       3.6       -6.45           0
       3.6        -6.3           0
       3.6       -6.15           0
       3.6          -6           0
       3.6       -5.85           0
       3.6        -5.7    0.172571
       3.6       -5.55     1.17924
       3.6        -5.4     4.11295
       3.6       -5.25     11.9074
       3.6        -5.1     29.4809
       3.6       -4.95     63.9664
       3.6        -4.8      115.45
       3.6       -4.65     162.533
       3.6        -4.5     175.016
       3.6       -4.35     202.944
       3.6        -4.2     241.916
       3.6       -4.05     265.501
       3.6        -3.9     279.163
       3.6       -3.75      290.38
       3.6        -3.6     289.948
       3.6       -3.45      291.76
       3.6        -3.3     286.152
       3.6       -3.15     284.282
       3.6          -3     269.671
       3.6       -2.85     254.543
       3.6        -2.7     251.666
       3.6       -2.55     247.985
       3.6        -2.4     262.711
       3.6       -2.25     264.753
       3.6        -2.1     271.167
       3.6       -1.95     283.046
       3.6        -1.8     271.196
       3.6       -1.65     282.729
       3.6        -1.5     280.946
       3.6       -1.35     280.515
       3.6        -1.2      270.62
       3.6       -1.05     247.036
       3.6        -0.9     229.433
       3.6       -0.75     224.228
       3.6        -0.6     177.317
       3.6       -0.45     102.737
       3.6        -0.3     46.3641
       3.6       -0.15     20.9386
       3.6  -1.78814e-07     20.2771
       3.6        0.15     45.1274
       3.6         0.3     94.0226
       3.6        0.45     164.834
       3.6         0.6     226.011
       3.6        0.75     231.619
       3.6         0.9     252.702
       3.6        1.05     273.267
       3.6         1.2     285.318
       3.6        1.35     287.964
       3.6         1.5     290.754
       3.6        1.65     286.698
       3.6         1.8     291.041
       3.6        1.95     284.455
       3.6         2.1     275.711
       3.6        2.25     259.202
       3.6         2.4     244.505
       3.6        2.55     241.398
       3.6         2.7     239.069
       3.6        2.85     245.972
       3.6           3     257.591
       3.6        3.15     263.401
       3.6         3.3     264.465
       3.6        3.45     264.235
       3.6         3.6     267.572
       3.6        3.75     263.488
       3.6         3.9     250.717
       3.6        4.05     235.358
       3.6         4.2     207.114
       3.6        4.35     178.554
       3.6         4.5     163.482
       3.6        4.65     131.931
       3.6         4.8     82.1439
       3.6        4.95     40.8994
       3.6         5.1     18.0912
       3.6        5.25      6.7878
       3.6         5.4     2.15714
       3.6        5.55    0.431428
       3.6         5.7   0.0287619
       3.6        5.85           0
       3.6           6           0
       3.6        6.15           0
       3.6         6.3           0
       3.6        6.45           0
       3.6         6.6           0
       3.6        6.75           0
       3.6         6.9           0
       3.6        7.05           0
       3.6         7.2           0
       3.6        7.35           0

      3.75        -7.5           0
      3.75       -7.35           0
      3.75        -7.2           0
      3.75       -7.05           0
      3.75        -6.9           0
      3.75       -6.75           0
      3.75        -6.6           0
      3.75       -6.45           0
      3.75        -6.3           0
      3.75       -6.15           0
      3.75          -6           0
      3.75       -5.85           0
      3.75        -5.7    0.110536
      3.75       -5.55    0.967189
      3.75        -5.4     3.70295
      3.75       -5.25     8.98104
      3.75        -5.1     22.3559
      3.75       -4.95     48.5529
      3.75        -4.8     90.8328
      3.75       -4.65     117.997
      3.75        -4.5      134.55
      3.75       -4.35     148.615
      3.75        -4.2     178.681
      3.75       -4.05      197.03
      3.75        -3.9     208.857
      3.75       -3.75     210.654
      3.75        -3.6     212.339
      3.75       -3.45     213.583
      3.75        -3.3     210.212
      3.75       -3.15     210.847
      3.75          -3     198.964
      3.75       -2.85     192.471
      3.75        -2.7     184.899
      3.75       -2.55     185.562
      3.75        -2.4     191.724
      3.75       -2.25     196.754
      3.75        -2.1     204.574
      3.75       -1.95     205.956
      3.75        -1.8     204.519
      3.75       -1.65     210.239
      3.75        -1.5     210.626
      3.75       -1.35      203.11
      3.75        -1.2     200.097
      3.75       -1.05     183.572
      3.75        -0.9     168.816
      3.75       -0.75     163.482
      3.75        -0.6     127.697
      3.75       -0.45     76.2421
      3.75        -0.3     33.9898
      3.75       -0.15     15.1434
      3.75  -1.78814e-07     14.7013
      3.75        0.15     28.4077
      3.75         0.3     67.3163
      3.75        0.45     124.242
      3.75         0.6     164.533
      3.75        0.75     168.208
      3.75         0.9     189.016
      3.75        1.05     205.293
      3.75         1.2     209.963
      3.75        1.35     215.379
      3.75         1.5     212.312
      3.75        1.65       213.5
      3.75         1.8     210.267
      3.75        1.95     212.201
      3.75         2.1     204.712
      3.75        2.25     193.465
      3.75         2.4     188.685
      3.75        2.55     178.073
      3.75         2.7     178.156
      3.75        2.85     179.897
      3.75           3     185.258
      3.75        3.15     195.483
      3.75         3.3     195.262
      3.75        3.45     192.056
      3.75         3.6     192.305
      3.75        3.75     194.184
      3.75         3.9      186.64
      3.75        4.05      175.78
      3.75         4.2     155.496
      3.75        4.35     134.854
      3.75         4.5      122.75
      3.75        4.65     96.6636
      3.75         4.8      62.812
      3.75        4.95     31.5856
      3.75         5.1     13.4577
      3.75        5.25     4.67014
      3.75         5.4     1.57514
      3.75        5.55    0.193438
      3.75         5.7    0.027634
      3.75        5.85    0.027634
      3.75           6           0
      3.75        6.15           0
      3.75         6.3           0
      3.75        6.45           0
      3.75         6.6           0
      3.75        6.75           0
      3.75         6.9           0
      3.75        7.05           0
      3.75         7.2           0
      3.75        7.35           0

       3.9        -7.5           0
       3.9       -7.35           0
       3.9        -7.2           0
       3.9       -7.05           0
       3.9        -6.9           0
       3.9       -6.75           0
       3.9        -6.6           0
       3.9       -6.45           0
       3.9        -6.3           0
       3.9       -6.15           0
       3.9          -6           0
       3.9       -5.85   0.0265912
       3.9        -5.7    0.159547
       3.9       -5.55    0.398867
       3.9        -5.4     2.31343
       3.9       -5.25     7.33916
       3.9        -5.1      16.779
       3.9       -4.95     38.1583
       3.9        -4.8     62.8349
       3.9       -4.65     85.8895
       3.9        -4.5     93.3882
       3.9       -4.35     103.121
       3.9        -4.2     128.356
       3.9       -4.05     138.221
       3.9        -3.9     144.151
       3.9       -3.75     149.469
       3.9        -3.6     151.942
       3.9       -3.45     151.516
       3.9        -3.3     148.113
       3.9       -3.15     145.693
       3.9          -3     137.503
       3.9       -2.85     129.738
       3.9        -2.7     130.297
       3.9       -2.55     128.701
       3.9        -2.4     131.653
       3.9       -2.25     138.886
       3.9        -2.1     142.077
       3.9       -1.95     145.507
       3.9        -1.8     143.007
       3.9       -1.65     141.199
       3.9        -1.5     147.661
       3.9       -1.35     141.625
       3.9        -1.2     138.141
       3.9       -1.05     124.872
       3.9        -0.9      115.06
       3.9       -0.75     110.407
       3.9        -0.6     87.5381
       3.9       -0.45     52.7303
       3.9        -0.3     22.0973
       3.9       -0.15     9.22713
       3.9  -1.78814e-07      10.344
       3.9        0.15     20.2625
       3.9         0.3      47.997
       3.9        0.45     87.9104
       3.9         0.6     113.863
       3.9        0.75      120.99
       3.9         0.9     133.674
       3.9        1.05     142.369
       3.9         1.2     147.661
       3.9        1.35     150.931
       3.9         1.5     150.533
       3.9        1.65     143.832
       3.9         1.8     145.613
       3.9        1.95     147.023
       3.9         2.1     141.837
       3.9        2.25     135.881
       3.9         2.4     126.122
       3.9        2.55     118.809
       3.9         2.7     119.873
       3.9        2.85     127.159
       3.9           3     131.573
       3.9        3.15     132.371
       3.9         3.3     135.402
       3.9        3.45     132.849
       3.9         3.6     135.774
       3.9        3.75     134.684
       3.9         3.9     126.202
       3.9        4.05     122.107
       3.9         4.2     103.679
       3.9        4.35     91.2875
       3.9         4.5     84.0281
       3.9        4.65     66.9831
       3.9         4.8     44.1945
       3.9        4.95     22.4429
       3.9         5.1     10.4237
       3.9        5.25     3.13776
       3.9         5.4     0.69137
       3.9        5.55    0.265912
       3.9         5.7   0.0265912
       3.9        5.85           0
       3.9           6           0
       3.9        6.15           0
       3.9         6.3           0
       3.9        6.45           0
       3.9         6.6           0
       3.9        6.75           0
       3.9         6.9           0
       3.9        7.05           0
       3.9         7.2           0
       3.9        7.35           0

      4.05        -7.5           0
      4.05       -7.35           0
      4.05        -7.2           0
      4.05       -7.05           0
      4.05        -6.9           0
      4.05       -6.75           0
      4.05        -6.6           0
      4.05       -6.45           0
      4.05        -6.3           0
      4.05       -6.15           0
      4.05          -6           0
      4.05       -5.85           0
      4.05        -5.7    0.102497
      4.05       -5.55    0.409987
      4.05        -5.4     1.51183
      4.05       -5.25     4.63798
      4.05        -5.1     11.3772
      4.05       -4.95     24.8042
      4.05        -4.8      37.437
      4.05       -4.65     52.1709
      4.05        -4.5     60.2938
      4.05       -4.35     65.3674
      4.05        -4.2     77.1801
      4.05       -4.05     84.6624
      4.05        -3.9     88.7879
      4.05       -3.75     88.9673
      4.05        -3.6     89.6079
      4.05       -3.45     90.4022
      4.05        -3.3     88.6854
      4.05       -3.15     89.6335
      4.05          -3      85.098
      4.05       -2.85     80.8188
      4.05        -2.7     78.5126
      4.05       -2.55     79.4351
      4.05        -2.4     81.1263
      4.05       -2.25      85.098
      4.05        -2.1     85.4568
      4.05       -1.95     88.4292
      4.05        -1.8      88.916
      4.05       -1.65     86.8148
      4.05        -1.5     90.6841
      4.05       -1.35     88.2498
      4.05        -1.2     83.3556
      4.05       -1.05      78.692
      4.05        -0.9     72.9265
      4.05       -0.75     70.9791
      4.05        -0.6     54.1696
      4.05       -0.45     30.2878
      4.05        -0.3     14.0421
      4.05       -0.15      5.8167
      4.05  -1.78814e-07     5.58608
      4.05        0.15     12.1715
      4.05         0.3     31.8253
      4.05        0.45     53.6315
      4.05         0.6     70.6716
      4.05        0.75     74.1565
      4.05         0.9     80.9725
      4.05        1.05     90.3766
      4.05         1.2     91.9909
      4.05        1.35     95.2452
      4.05         1.5     91.8884
      4.05        1.65      90.351
      4.05         1.8     93.5796
      4.05        1.95     87.9423
      4.05         2.1     89.4285
      4.05        2.25     84.0474
      4.05         2.4     79.8707
      4.05        2.55     75.3352
      4.05         2.7     75.5146
      4.05        2.85     74.6177
      4.05           3     78.6663
      4.05        3.15     81.6387
      4.05         3.3     82.8943
      4.05        3.45     82.0744
      4.05         3.6     82.8687
      4.05        3.75     81.5875
      4.05         3.9     78.7945
      4.05        4.05     76.0527
      4.05         4.2     66.3923
      4.05        4.35      57.347
      4.05         4.5     52.8371
      4.05        4.65     42.1775
      4.05         4.8     27.4179
      4.05        4.95     14.5546
      4.05         5.1     6.53417
      4.05        5.25      2.4343
      4.05         5.4    0.563733
      4.05        5.55    0.102497
      4.05         5.7   0.0256242
      4.05        5.85           0
      4.05           6           0
      4.05        6.15           0
      4.05         6.3           0
      4.05        6.45           0
      4.05         6.6           0
      4.05        6.75           0
      4.05         6.9           0
      4.05        7.05           0
      4.05         7.2           0
      4.05        7.35           0

       4.2        -7.5           0
       4.2       -7.35           0
       4.2        -7.2           0
       4.2       -7.05           0
       4.2        -6.9           0
       4.2       -6.75           0
       4.2        -6.6           0
       4.2       -6.45           0
       4.2        -6.3           0
       4.2       -6.15           0
       4.2          -6           0
       4.2       -5.85           0
       4.2        -5.7   0.0494503
       4.2       -5.55   0.0741755
       4.2        -5.4    0.741755
       4.2       -5.25     1.43406
       4.2        -5.1     4.54943
       4.2       -4.95     10.2609
       4.2        -4.8     18.8653
       4.2       -4.65     23.7114
       4.2        -4.5      25.096
       4.2       -4.35     29.7691
       4.2        -4.2     32.2663
       4.2       -4.05     36.7169
       4.2        -3.9     39.0905
       4.2       -3.75     39.4119
       4.2        -3.6     39.0163
       4.2       -3.45     40.2773
       4.2        -3.3     37.8789
       4.2       -3.15     38.7443
       4.2          -3     36.5191
       4.2       -2.85     33.9724
       4.2        -2.7     33.8735
       4.2       -2.55     34.8872
       4.2        -2.4     35.5053
       4.2       -2.25     36.5191
       4.2        -2.1     38.3487
       4.2       -1.95     38.5218
       4.2        -1.8      39.313
       4.2       -1.65     37.7306
       4.2        -1.5     40.2773
       4.2       -1.35     37.1372
       4.2        -1.2     37.8295
       4.2       -1.05     33.9971
       4.2        -0.9     30.4614
       4.2       -0.75     29.3735
       4.2        -0.6      24.923
       4.2       -0.45     13.0796
       4.2        -0.3     5.53843
       4.2       -0.15     2.52197
       4.2  -1.78814e-07     2.32416
       4.2        0.15     5.68679
       4.2         0.3     12.6593
       4.2        0.45     23.3158
       4.2         0.6      31.129
       4.2        0.75     31.5987
       4.2         0.9     34.2443
       4.2        1.05     39.1646
       4.2         1.2     39.3377
       4.2        1.35     39.1894
       4.2         1.5     39.7828
       4.2        1.65     39.9064
       4.2         1.8     39.9806
       4.2        1.95     38.8185
       4.2         2.1     36.7416
       4.2        2.25     37.2608
       4.2         2.4     33.7251
       4.2        2.55     32.8103
       4.2         2.7     33.1812
       4.2        2.85     32.1674
       4.2           3     33.4531
       4.2        3.15     34.2443
       4.2         3.3     35.3075
       4.2        3.45     35.4064
       4.2         3.6     36.0246
       4.2        3.75     37.1372
       4.2         3.9     33.3048
       4.2        4.05     33.4531
       4.2         4.2      28.879
       4.2        4.35     25.3927
       4.2         4.5     22.2279
       4.2        4.65     17.4807
       4.2         4.8     11.3736
       4.2        4.95     6.03294
       4.2         5.1     2.34889
       4.2        5.25    0.890106
       4.2         5.4    0.321427
       4.2        5.55   0.0741755
       4.2         5.7   0.0494503
       4.2        5.85           0
       4.2           6           0
       4.2        6.15           0
       4.2         6.3           0
       4.2        6.45           0
       4.2         6.6           0
       4.2        6.75           0
       4.2         6.9           0
       4.2        7.05           0
       4.2         7.2           0
       4.2        7.35           0

      4.35        -7.5           0
      4.35       -7.35           0
      4.35        -7.2           0
      4.35       -7.05           0
      4.35        -6.9           0
      4.35       -6.75           0
      4.35        -6.6           0
      4.35       -6.45           0
      4.35        -6.3           0
      4.35       -6.15           0
      4.35          -6           0
      4.35       -5.85           0
      4.35        -5.7           0
      4.35       -5.55           0
      4.35        -5.4    0.047774
      4.35       -5.25    0.119435
      4.35        -5.1    0.453853
      4.35       -4.95    0.716609
      4.35        -4.8     1.02714
      4.35       -4.65     1.48099
      4.35        -4.5     2.00651
      4.35       -4.35     1.79152
      4.35        -4.2     2.46036
      4.35       -4.05     2.77089
      4.35        -3.9       2.747
      4.35       -3.75     2.69923
      4.35        -3.6     2.84255
      4.35       -3.45     2.77089
      4.35        -3.3     2.96198
      4.35       -3.15      2.9381
      4.35          -3     2.67534
      4.35       -2.85     2.34092
      4.35        -2.7     2.34092
      4.35       -2.55     2.43647
      4.35        -2.4     2.48425
      4.35       -2.25     2.57979
      4.35        -2.1     2.53202
      4.35       -1.95     2.31704
      4.35        -1.8     2.91421
      4.35       -1.65      2.9381
      4.35        -1.5     2.72312
      4.35       -1.35     2.79478
      4.35        -1.2     2.91421
      4.35       -1.05     3.10531
      4.35        -0.9     2.03039
      4.35       -0.75     2.10205
      4.35        -0.6     1.57654
      4.35       -0.45    0.931592
      4.35        -0.3    0.501626
      4.35       -0.15    0.191096
      4.35  -1.78814e-07   0.0716609
      4.35        0.15    0.310531
      4.35         0.3    0.883818
      4.35        0.45     1.71986
      4.35         0.6     2.50813
      4.35        0.75     2.65145
      4.35         0.9     2.17371
      4.35        1.05     2.48425
      4.35         1.2     2.91421
      4.35        1.35       2.747
      4.35         1.5     3.36806
      4.35        1.65     2.41258
      4.35         1.8     2.41258
      4.35        1.95     2.72312
      4.35         2.1     2.43647
      4.35        2.25     2.65145
      4.35         2.4     2.34092
      4.35        2.55     2.41258
      4.35         2.7     2.48425
      4.35        2.85     2.34092
      4.35           3     2.41258
      4.35        3.15     2.60368
      4.35         3.3     2.60368
      4.35        3.45     2.34092
      4.35         3.6     2.77089
      4.35        3.75     2.53202
      4.35         3.9     2.41258
      4.35        4.05     2.46036
      4.35         4.2     1.93485
      4.35        4.35     1.55265
      4.35         4.5     1.67209
      4.35        4.65     1.12269
      4.35         4.8    0.883818
      4.35        4.95    0.525513
      4.35         5.1    0.262757
      4.35        5.25    0.047774
      4.35         5.4           0
      4.35        5.55           0
      4.35         5.7           0
      4.35        5.85           0
      4.35           6           0
      4.35        6.15           0
      4.35         6.3           0
      4.35        6.45           0
      4.35         6.6           0
      4.35        6.75           0
      4.35         6.9           0
      4.35        7.05           0
      4.35         7.2           0
      4.35        7.35           0

       4.5        -7.5           0
       4.5       -7.35           0
       4.5        -7.2           0
       4.5       -7.05           0
       4.5        -6.9           0
       4.5       -6.75           0
       4.5        -6.6           0
       4.5       -6.45           0
       4.5        -6.3           0
       4.5       -6.15           0
       4.5          -6           0
       4.5       -5.85           0
       4.5        -5.7           0
       4.5       -5.55           0
       4.5        -5.4           0
       4.5       -5.25           0
       4.5        -5.1           0
       4.5       -4.95           0
       4.5        -4.8           0
       4.5       -4.65           0
       4.5        -4.5           0
       4.5       -4.35           0
       4.5        -4.2           0
       4.5       -4.05           0
       4.5        -3.9           0
       4.5       -3.75           0
       4.5        -3.6           0
       4.5       -3.45           0
       4.5        -3.3           0
       4.5       -3.15           0
       4.5          -3           0
       4.5       -2.85           0
       4.5        -2.7           0
       4.5       -2.55           0
       4.5        -2.4           0
       4.5       -2.25           0
       4.5        -2.1           0
       4.5       -1.95           0
       4.5        -1.8           0
       4.5       -1.65           0
       4.5        -1.5           0
       4.5       -1.35           0
       4.5        -1.2           0
       4.5       -1.05           0
       4.5        -0.9           0
       4.5       -0.75           0
       4.5        -0.6           0
       4.5       -0.45           0
       4.5        -0.3           0
       4.5       -0.15           0
       4.5  -1.78814e-07           0
       4.5        0.15           0
       4.5         0.3           0
       4.5        0.45           0
       4.5         0.6           0
       4.5        0.75           0
       4.5         0.9           0
       4.5        1.05           0
       4.5         1.2           0
       4.5        1.35           0
       4.5         1.5           0
       4.5        1.65           0
       4.5         1.8           0
       4.5        1.95           0
       4.5         2.1           0
       4.5        2.25           0
       4.5         2.4           0
       4.5        2.55           0
       4.5         2.7           0
       4.5        2.85           0
       4.5           3           0
       4.5        3.15           0
       4.5         3.3           0
       4.5        3.45           0
       4.5         3.6           0
       4.5        3.75           0
       4.5         3.9           0
       4.5        4.05           0
       4.5         4.2           0
       4.5        4.35           0
       4.5         4.5           0
       4.5        4.65           0
       4.5         4.8           0
       4.5        4.95           0
       4.5         5.1           0
       4.5        5.25           0
       4.5         5.4           0
       4.5        5.55           0
       4.5         5.7           0
       4.5        5.85           0
       4.5           6           0
       4.5        6.15           0
       4.5         6.3           0
       4.5        6.45           0
       4.5         6.6           0
       4.5        6.75           0
       4.5         6.9           0
       4.5        7.05           0
       4.5         7.2           0
       4.5        7.35           0

      4.65        -7.5           0
      4.65       -7.35           0
      4.65        -7.2           0
      4.65       -7.05           0
      4.65        -6.9           0
      4.65       -6.75           0
      4.65        -6.6           0
      4.65       -6.45           0
      4.65        -6.3           0
      4.65       -6.15           0
      4.65          -6           0
      4.65       -5.85           0
      4.65        -5.7           0
      4.65       -5.55           0
      4.65        -5.4           0
      4.65       -5.25           0
      4.65        -5.1           0
      4.65       -4.95           0
      4.65        -4.8           0
      4.65       -4.65           0
      4.65        -4.5           0
      4.65       -4.35           0
      4.65        -4.2           0
      4.65       -4.05           0
      4.65        -3.9           0
      4.65       -3.75           0
      4.65        -3.6           0
      4.65       -3.45           0
      4.65        -3.3           0
      4.65       -3.15           0
      4.65          -3           0
      4.65       -2.85           0
      4.65        -2.7           0
      4.65       -2.55           0
      4.65        -2.4           0
      4.65       -2.25           0
      4.65        -2.1           0
      4.65       -1.95           0
      4.65        -1.8           0
      4.65       -1.65           0
      4.65        -1.5           0
      4.65       -1.35           0
      4.65        -1.2           0
      4.65       -1.05           0
      4.65        -0.9           0
      4.65       -0.75           0
      4.65        -0.6           0
      4.65       -0.45           0
      4.65        -0.3           0
      4.65       -0.15           0
      4.65  -1.78814e-07           0
      4.65        0.15           0
      4.65         0.3           0
      4.65        0.45           0
      4.65         0.6           0
      4.65        0.75           0
      4.65         0.9           0
      4.65        1.05           0
      4.65         1.2           0
      4.65        1.35           0
      4.65         1.5           0
      4.65        1.65           0
      4.65         1.8           0
      4.65        1.95           0
      4.65         2.1           0
      4.65        2.25           0
      4.65         2.4           0
      4.65        2.55           0
      4.65         2.7           0
      4.65        2.85           0
      4.65           3           0
      4.65        3.15           0
      4.65         3.3           0
      4.65        3.45           0
      4.65         3.6           0
      4.65        3.75           0
      4.65         3.9           0
      4.65        4.05           0
      4.65         4.2           0
      4.65        4.35           0
      4.65         4.5           0
      4.65        4.65           0
      4.65         4.8           0
      4.65        4.95           0
      4.65         5.1           0
      4.65        5.25           0
      4.65         5.4           0
      4.65        5.55           0
      4.65         5.7           0
      4.65        5.85           0
      4.65           6           0
      4.65        6.15           0
      4.65         6.3           0
      4.65        6.45           0
      4.65         6.6           0
      4.65        6.75           0
      4.65         6.9           0
      4.65        7.05           0
      4.65         7.2           0
      4.65        7.35           0

       4.8        -7.5           0
       4.8       -7.35           0
       4.8        -7.2           0
       4.8       -7.05           0
       4.8        -6.9           0
       4.8       -6.75           0
       4.8        -6.6           0
       4.8       -6.45           0
       4.8        -6.3           0
       4.8       -6.15           0
       4.8          -6           0
       4.8       -5.85           0
       4.8        -5.7           0
       4.8       -5.55           0
       4.8        -5.4           0
       4.8       -5.25           0
       4.8        -5.1           0
       4.8       -4.95           0
       4.8        -4.8           0
       4.8       -4.65           0
       4.8        -4.5           0
       4.8       -4.35           0
       4.8        -4.2           0
       4.8       -4.05           0
       4.8        -3.9           0
       4.8       -3.75           0
       4.8        -3.6           0
       4.8       -3.45           0
       4.8        -3.3           0
       4.8       -3.15           0
       4.8          -3           0
       4.8       -2.85           0
       4.8        -2.7           0
       4.8       -2.55           0
       4.8        -2.4           0
       4.8       -2.25           0
       4.8        -2.1           0
       4.8       -1.95           0
       4.8        -1.8           0
       4.8       -1.65           0
       4.8        -1.5           0
       4.8       -1.35           0
       4.8        -1.2           0
       4.8       -1.05           0
       4.8        -0.9           0
       4.8       -0.75           0
       4.8        -0.6           0
       4.8       -0.45           0
       4.8        -0.3           0
       4.8       -0.15           0
       4.8  -1.78814e-07           0
       4.8        0.15           0
       4.8         0.3           0
       4.8        0.45           0
       4.8         0.6           0
       4.8        0.75           0
       4.8         0.9           0
       4.8        1.05           0
       4.8         1.2           0
       4.8        1.35           0
       4.8         1.5           0
       4.8        1.65           0
       4.8         1.8           0
       4.8        1.95           0
       4.8         2.1           0
       4.8        2.25           0
       4.8         2.4           0
       4.8        2.55           0
       4.8         2.7           0
       4.8        2.85           0
       4.8           3           0
       4.8        3.15           0
       4.8         3.3           0
       4.8        3.45           0
       4.8         3.6           0
       4.8        3.75           0
       4.8         3.9           0
       4.8        4.05           0
       4.8         4.2           0
       4.8        4.35           0
       4.8         4.5           0
       4.8        4.65           0
       4.8         4.8           0
       4.8        4.95           0
       4.8         5.1           0
       4.8        5.25           0
       4.8         5.4           0
       4.8        5.55           0
       4.8         5.7           0
       4.8        5.85           0
       4.8           6           0
       4.8        6.15           0
       4.8         6.3           0
       4.8        6.45           0
       4.8         6.6           0
       4.8        6.75           0
       4.8         6.9           0
       4.8        7.05           0
       4.8         7.2           0
       4.8        7.35           0

      4.95        -7.5           0
      4.95       -7.35           0
      4.95        -7.2           0
      4.95       -7.05           0
      4.95        -6.9           0
      4.95       -6.75           0
      4.95        -6.6           0
      4.95       -6.45           0
      4.95        -6.3           0
      4.95       -6.15           0
      4.95          -6           0
      4.95       -5.85           0
      4.95        -5.7           0
      4.95       -5.55           0
      4.95        -5.4           0
      4.95       -5.25           0
      4.95        -5.1           0
      4.95       -4.95           0
      4.95        -4.8           0
      4.95       -4.65           0
      4.95        -4.5           0
      4.95       -4.35           0
      4.95        -4.2           0
      4.95       -4.05           0
      4.95        -3.9           0
      4.95       -3.75           0
      4.95        -3.6           0
      4.95       -3.45           0
      4.95        -3.3           0
      4.95       -3.15           0
      4.95          -3           0
      4.95       -2.85           0
      4.95        -2.7           0
      4.95       -2.55           0
      4.95        -2.4           0
      4.95       -2.25           0
      4.95        -2.1           0
      4.95       -1.95           0
      4.95        -1.8           0
      4.95       -1.65           0
      4.95        -1.5           0
      4.95       -1.35           0
      4.95        -1.2           0
      4.95       -1.05           0
      4.95        -0.9           0
      4.95       -0.75           0
      4.95        -0.6           0
      4.95       -0.45           0
      4.95        -0.3           0
      4.95       -0.15           0
      4.95  -1.78814e-07           0
      4.95        0.15           0
      4.95         0.3           0
      4.95        0.45           0
      4.95         0.6           0
      4.95        0.75           0
      4.95         0.9           0
      4.95        1.05           0
      4.95         1.2           0
      4.95        1.35           0
      4.95         1.5           0
      4.95        1.65           0
      4.95         1.8           0
      4.95        1.95           0
      4.95         2.1           0
      4.95        2.25           0
      4.95         2.4           0
      4.95        2.55           0
      4.95         2.7           0
      4.95        2.85           0
      4.95           3           0
      4.95        3.15           0
      4.95         3.3           0
      4.95        3.45           0
      4.95         3.6           0
      4.95        3.75           0
      4.95         3.9           0
      4.95        4.05           0
      4.95         4.2           0
      4.95        4.35           0
      4.95         4.5           0
      4.95        4.65           0
      4.95         4.8           0
      4.95        4.95           0
      4.95         5.1           0
      4.95        5.25           0
      4.95         5.4           0
      4.95        5.55           0
      4.95         5.7           0
      4.95        5.85           0
      4.95           6           0
      4.95        6.15           0
      4.95         6.3           0
      4.95        6.45           0
      4.95         6.6           0
      4.95        6.75           0
      4.95         6.9           0
      4.95        7.05           0
      4.95         7.2           0
      4.95        7.35           0

       5.1        -7.5           0
       5.1       -7.35           0
       5.1        -7.2           0
       5.1       -7.05           0
       5.1        -6.9           0
       5.1       -6.75           0
       5.1        -6.6           0
       5.1       -6.45           0
       5.1        -6.3           0
       5.1       -6.15           0
       5.1          -6           0
       5.1       -5.85           0
       5.1        -5.7           0
       5.1       -5.55           0
       5.1        -5.4           0
       5.1       -5.25           0
       5.1        -5.1           0
       5.1       -4.95           0
       5.1        -4.8           0
       5.1       -4.65           0
       5.1        -4.5           0
       5.1       -4.35           0
       5.1        -4.2           0
       5.1       -4.05           0
       5.1        -3.9           0
       5.1       -3.75           0
       5.1        -3.6           0
       5.1       -3.45           0
       5.1        -3.3           0
       5.1       -3.15           0
       5.1          -3           0
       5.1       -2.85           0
       5.1        -2.7           0
       5.1       -2.55           0
       5.1        -2.4           0
       5.1       -2.25           0
       5.1        -2.1           0
       5.1       -1.95           0
       5.1        -1.8           0
       5.1       -1.65           0
       5.1        -1.5           0
       5.1       -1.35           0
       5.1        -1.2           0
       5.1       -1.05           0
       5.1        -0.9           0
       5.1       -0.75           0
       5.1        -0.6           0
       5.1       -0.45           0
       5.1        -0.3           0
       5.1       -0.15           0
       5.1  -1.78814e-07           0
       5.1        0.15           0
       5.1         0.3           0
       5.1        0.45           0
       5.1         0.6           0
       5.1        0.75           0
       5.1         0.9           0
       5.1        1.05           0
       5.1         1.2           0
       5.1        1.35           0
       5.1         1.5           0
       5.1        1.65           0
       5.1         1.8           0
       5.1        1.95           0
       5.1         2.1           0
       5.1        2.25           0
       5.1         2.4           0
       5.1        2.55           0
       5.1         2.7           0
       5.1        2.85           0
       5.1           3           0
       5.1        3.15           0
       5.1         3.3           0
       5.1        3.45           0
       5.1         3.6           0
       5.1        3.75           0
       5.1         3.9           0
       5.1        4.05           0
       5.1         4.2           0
       5.1        4.35           0
       5.1         4.5           0
       5.1        4.65           0
       5.1         4.8           0
       5.1        4.95           0
       5.1         5.1           0
       5.1        5.25           0
       5.1         5.4           0
       5.1        5.55           0
       5.1         5.7           0
       5.1        5.85           0
       5.1           6           0
       5.1        6.15           0
       5.1         6.3           0
       5.1        6.45           0
       5.1         6.6           0
       5.1        6.75           0
       5.1         6.9           0
       5.1        7.05           0
       5.1         7.2           0
       5.1        7.35           0

      5.25        -7.5           0
      5.25       -7.35           0
      5.25        -7.2           0
      5.25       -7.05           0
      5.25        -6.9           0
      5.25       -6.75           0
      5.25        -6.6           0
      5.25       -6.45           0
      5.25        -6.3           0
      5.25       -6.15           0
      5.25          -6           0
      5.25       -5.85           0
      5.25        -5.7           0
      5.25       -5.55           0
      5.25        -5.4           0
      5.25       -5.25           0
      5.25        -5.1           0
      5.25       -4.95           0
      5.25        -4.8           0
      5.25       -4.65           0
      5.25        -4.5           0
      5.25       -4.35           0
      5.25        -4.2           0
      5.25       -4.05           0
      5.25        -3.9           0
      5.25       -3.75           0
      5.25        -3.6           0
      5.25       -3.45           0
      5.25        -3.3           0
      5.25       -3.15           0
      5.25          -3           0
      5.25       -2.85           0
      5.25        -2.7           0
      5.25       -2.55           0
      5.25        -2.4           0
      5.25       -2.25           0
      5.25        -2.1           0
      5.25       -1.95           0
      5.25        -1.8           0
      5.25       -1.65           0
      5.25        -1.5           0
      5.25       -1.35           0
      5.25        -1.2           0
      5.25       -1.05           0
      5.25        -0.9           0
      5.25       -0.75           0
      5.25        -0.6           0
      5.25       -0.45           0
      5.25        -0.3           0
      5.25       -0.15           0
      5.25  -1.78814e-07           0
      5.25        0.15           0
      5.25         0.3           0
      5.25        0.45           0
      5.25         0.6           0
      5.25        0.75           0
      5.25         0.9           0
      5.25        1.05           0
      5.25         1.2           0
      5.25        1.35           0
      5.25         1.5           0
      5.25        1.65           0
      5.25         1.8           0
      5.25        1.95           0
      5.25         2.1           0
      5.25        2.25           0
      5.25         2.4           0
      5.25        2.55           0
      5.25         2.7           0
      5.25        2.85           0
      5.25           3           0
      5.25        3.15           0
      5.25         3.3           0
      5.25        3.45           0
      5.25         3.6           0
      5.25        3.75           0
      5.25         3.9           0
      5.25        4.05           0
      5.25         4.2           0
      5.25        4.35           0
      5.25         4.5           0
      5.25        4.65           0
      5.25         4.8           0
      5.25        4.95           0
      5.25         5.1           0
      5.25        5.25           0
      5.25         5.4           0
      5.25        5.55           0
      5.25         5.7           0
      5.25        5.85           0
      5.25           6           0
      5.25        6.15           0
      5.25         6.3           0
      5.25        6.45           0
      5.25         6.6           0
      5.25        6.75           0
      5.25         6.9           0
      5.25        7.05           0
      5.25         7.2           0
      5.25        7.35           0

       5.4        -7.5           0
       5.4       -7.35           0
       5.4        -7.2           0
       5.4       -7.05           0
       5.4        -6.9           0
       5.4       -6.75           0
       5.4        -6.6           0
       5.4       -6.45           0
       5.4        -6.3           0
       5.4       -6.15           0
       5.4          -6           0
       5.4       -5.85           0
       5.4        -5.7           0
       5.4       -5.55           0
       5.4        -5.4           0
       5.4       -5.25           0
       5.4        -5.1           0
       5.4       -4.95           0
       5.4        -4.8           0
       5.4       -4.65           0
       5.4        -4.5           0
       5.4       -4.35           0
       5.4        -4.2           0
       5.4       -4.05           0
       5.4        -3.9           0
       5.4       -3.75           0
       5.4        -3.6           0
       5.4       -3.45           0
       5.4        -3.3           0
       5.4       -3.15           0
       5.4          -3           0
       5.4       -2.85           0
       5.4        -2.7           0
       5.4       -2.55           0
       5.4        -2.4           0
       5.4       -2.25           0
       5.4        -2.1           0
       5.4       -1.95           0
       5.4        -1.8           0
       5.4       -1.65           0
       5.4        -1.5           0
       5.4       -1.35           0
       5.4        -1.2           0
       5.4       -1.05           0
       5.4        -0.9           0
       5.4       -0.75           0
       5.4        -0.6           0
       5.4       -0.45           0
       5.4        -0.3           0
       5.4       -0.15           0
       5.4  -1.78814e-07           0
       5.4        0.15           0
       5.4         0.3           0
       5.4        0.45           0
       5.4         0.6           0
       5.4        0.75           0
       5.4         0.9           0
       5.4        1.05           0
       5.4         1.2           0
       5.4        1.35           0
       5.4         1.5           0
       5.4        1.65           0
       5.4         1.8           0
       5.4        1.95           0
       5.4         2.1           0
       5.4        2.25           0
       5.4         2.4           0
       5.4        2.55           0
       5.4         2.7           0
       5.4        2.85           0
       5.4           3           0
       5.4        3.15           0
       5.4         3.3           0
       5.4        3.45           0
       5.4         3.6           0
       5.4        3.75           0
       5.4         3.9           0
       5.4        4.05           0
       5.4         4.2           0
       5.4        4.35           0
       5.4         4.5           0
       5.4        4.65           0
       5.4         4.8           0
       5.4        4.95           0
       5.4         5.1           0
       5.4        5.25           0
       5.4         5.4           0
       5.4        5.55           0
       5.4         5.7           0
       5.4        5.85           0
       5.4           6           0
       5.4        6.15           0
       5.4         6.3           0
       5.4        6.45           0
       5.4         6.6           0
       5.4        6.75           0
       5.4         6.9           0
       5.4        7.05           0
       5.4         7.2           0
       5.4        7.35           0

      5.55        -7.5           0
      5.55       -7.35           0
      5.55        -7.2           0
      5.55       -7.05           0
      5.55        -6.9           0
      5.55       -6.75           0
      5.55        -6.6           0
      5.55       -6.45           0
      5.55        -6.3           0
      5.55       -6.15           0
      5.55          -6           0
      5.55       -5.85           0
      5.55        -5.7           0
      5.55       -5.55           0
      5.55        -5.4           0
      5.55       -5.25           0
      5.55        -5.1           0
      5.55       -4.95           0
      5.55        -4.8           0
      5.55       -4.65           0
      5.55        -4.5           0
      5.55       -4.35           0
      5.55        -4.2           0
      5.55       -4.05           0
      5.55        -3.9           0
      5.55       -3.75           0
      5.55        -3.6           0
      5.55       -3.45           0
      5.55        -3.3           0
      5.55       -3.15           0
      5.55          -3           0
      5.55       -2.85           0
      5.55        -2.7           0
      5.55       -2.55           0
      5.55        -2.4           0
      5.55       -2.25           0
      5.55        -2.1           0
      5.55       -1.95           0
      5.55        -1.8           0
      5.55       -1.65           0
      5.55        -1.5           0
      5.55       -1.35           0
      5.55        -1.2           0
      5.55       -1.05           0
      5.55        -0.9           0
      5.55       -0.75           0
      5.55        -0.6           0
      5.55       -0.45           0
      5.55        -0.3           0
      5.55       -0.15           0
      5.55  -1.78814e-07           0
      5.55        0.15           0
      5.55         0.3           0
      5.55        0.45           0
      5.55         0.6           0
      5.55        0.75           0
      5.55         0.9           0
      5.55        1.05           0
      5.55         1.2           0
      5.55        1.35           0
      5.55         1.5           0
      5.55        1.65           0
      5.55         1.8           0
      5.55        1.95           0
      5.55         2.1           0
      5.55        2.25           0
      5.55         2.4           0
      5.55        2.55           0
      5.55         2.7           0
      5.55        2.85           0
      5.55           3           0
      5.55        3.15           0
      5.55         3.3           0
      5.55        3.45           0
      5.55         3.6           0
      5.55        3.75           0
      5.55         3.9           0
      5.55        4.05           0
      5.55         4.2           0
      5.55        4.35           0
      5.55         4.5           0
      5.55        4.65           0
      5.55         4.8           0
      5.55        4.95           0
      5.55         5.1           0
      5.55        5.25           0
      5.55         5.4           0
      5.55        5.55           0
      5.55         5.7           0
      5.55        5.85           0
      5.55           6           0
      5.55        6.15           0
      5.55         6.3           0
      5.55        6.45           0
      5.55         6.6           0
      5.55        6.75           0
      5.55         6.9           0
      5.55        7.05           0
      5.55         7.2           0
      5.55        7.35           0

       5.7        -7.5           0
       5.7       -7.35           0
       5.7        -7.2           0
       5.7       -7.05           0
       5.7        -6.9           0
       5.7       -6.75           0
       5.7        -6.6           0
       5.7       -6.45           0
       5.7        -6.3           0
       5.7       -6.15           0
       5.7          -6           0
       5.7       -5.85           0
       5.7        -5.7           0
       5.7       -5.55           0
       5.7        -5.4           0
       5.7       -5.25           0
       5.7        -5.1           0
       5.7       -4.95           0
       5.7        -4.8           0
       5.7       -4.65           0
       5.7        -4.5           0
       5.7       -4.35           0
       5.7        -4.2           0
       5.7       -4.05           0
       5.7        -3.9           0
       5.7       -3.75           0
       5.7        -3.6           0
       5.7       -3.45           0
       5.7        -3.3           0
       5.7       -3.15           0
       5.7          -3           0
       5.7       -2.85           0
       5.7        -2.7           0
       5.7       -2.55           0
       5.7        -2.4           0
       5.7       -2.25           0
       5.7        -2.1           0
       5.7       -1.95           0
       5.7        -1.8           0
       5.7       -1.65           0
       5.7        -1.5           0
       5.7       -1.35           0
       5.7        -1.2           0
       5.7       -1.05           0
       5.7        -0.9           0
       5.7       -0.75           0
       5.7        -0.6           0
       5.7       -0.45           0
       5.7        -0.3           0
       5.7       -0.15           0
       5.7  -1.78814e-07           0
       5.7        0.15           0
       5.7         0.3           0
       5.7        0.45           0
       5.7         0.6           0
       5.7        0.75           0
       5.7         0.9           0
       5.7        1.05           0
       5.7         1.2           0
       5.7        1.35           0
       5.7         1.5           0
       5.7        1.65           0
       5.7         1.8           0
       5.7        1.95           0
       5.7         2.1           0
       5.7        2.25           0
       5.7         2.4           0
       5.7        2.55           0
       5.7         2.7           0
       5.7        2.85           0
       5.7           3           0
       5.7        3.15           0
       5.7         3.3           0
       5.7        3.45           0
       5.7         3.6           0
       5.7        3.75           0
       5.7         3.9           0
       5.7        4.05           0
       5.7         4.2           0
       5.7        4.35           0
       5.7         4.5           0
       5.7        4.65           0
       5.7         4.8           0
       5.7        4.95           0
       5.7         5.1           0
       5.7        5.25           0
       5.7         5.4           0
       5.7        5.55           0
       5.7         5.7           0
       5.7        5.85           0
       5.7           6           0
       5.7        6.15           0
       5.7         6.3           0
       5.7        6.45           0
       5.7         6.6           0
       5.7        6.75           0
       5.7         6.9           0
       5.7        7.05           0
       5.7         7.2           0
       5.7        7.35           0

      5.85        -7.5           0
      5.85       -7.35           0
      5.85        -7.2           0
      5.85       -7.05           0
      5.85        -6.9           0
      5.85       -6.75           0
      5.85        -6.6           0
      5.85       -6.45           0
      5.85        -6.3           0
      5.85       -6.15           0
      5.85          -6           0
      5.85       -5.85           0
      5.85        -5.7           0
      5.85       -5.55           0
      5.85        -5.4           0
      5.85       -5.25           0
      5.85        -5.1           0
      5.85       -4.95           0
      5.85        -4.8           0
      5.85       -4.65           0
      5.85        -4.5           0
      5.85       -4.35           0
      5.85        -4.2           0
      5.85       -4.05           0
      5.85        -3.9           0
      5.85       -3.75           0
      5.85        -3.6           0
      5.85       -3.45           0
      5.85        -3.3           0
      5.85       -3.15           0
      5.85          -3           0
      5.85       -2.85           0
      5.85        -2.7           0
      5.85       -2.55           0
      5.85        -2.4           0
      5.85       -2.25           0
      5.85        -2.1           0
      5.85       -1.95           0
      5.85        -1.8           0
      5.85       -1.65           0
      5.85        -1.5           0
      5.85       -1.35           0
      5.85        -1.2           0
      5.85       -1.05           0
      5.85        -0.9           0
      5.85       -0.75           0
      5.85        -0.6           0
      5.85       -0.45           0
      5.85        -0.3           0
      5.85       -0.15           0
      5.85  -1.78814e-07           0
      5.85        0.15           0
      5.85         0.3           0
      5.85        0.45           0
      5.85         0.6           0
      5.85        0.75           0
      5.85         0.9           0
      5.85        1.05           0
      5.85         1.2           0
      5.85        1.35           0
      5.85         1.5           0
      5.85        1.65           0
      5.85         1.8           0
      5.85        1.95           0
      5.85         2.1           0
      5.85        2.25           0
      5.85         2.4           0
      5.85        2.55           0
      5.85         2.7           0
      5.85        2.85           0
      5.85           3           0
      5.85        3.15           0
      5.85         3.3           0
      5.85        3.45           0
      5.85         3.6           0
      5.85        3.75           0
      5.85         3.9           0
      5.85        4.05           0
      5.85         4.2           0
      5.85        4.35           0
      5.85         4.5           0
      5.85        4.65           0
      5.85         4.8           0
      5.85        4.95           0
      5.85         5.1           0
      5.85        5.25           0
      5.85         5.4           0
      5.85        5.55           0
      5.85         5.7           0
      5.85        5.85           0
      5.85           6           0
      5.85        6.15           0
      5.85         6.3           0
      5.85        6.45           0
      5.85         6.6           0
      5.85        6.75           0
      5.85         6.9           0
      5.85        7.05           0
      5.85         7.2           0
      5.85        7.35           0

         6        -7.5           0
         6       -7.35           0
         6        -7.2           0
         6       -7.05           0
         6        -6.9           0
         6       -6.75           0
         6        -6.6           0
         6       -6.45           0
         6        -6.3           0
         6       -6.15           0
         6          -6           0
         6       -5.85           0
         6        -5.7           0
         6       -5.55           0
         6        -5.4           0
         6       -5.25           0
         6        -5.1           0
         6       -4.95           0
         6        -4.8           0
         6       -4.65           0
         6        -4.5           0
         6       -4.35           0
         6        -4.2           0
         6       -4.05           0
         6        -3.9           0
         6       -3.75           0
         6        -3.6           0
         6       -3.45           0
         6        -3.3           0
         6       -3.15           0
         6          -3           0
         6       -2.85           0
         6        -2.7           0
         6       -2.55           0
         6        -2.4           0
         6       -2.25           0
         6        -2.1           0
         6       -1.95           0
         6        -1.8           0
         6       -1.65           0
         6        -1.5           0
         6       -1.35           0
         6        -1.2           0
         6       -1.05           0
         6        -0.9           0
         6       -0.75           0
         6        -0.6           0
         6       -0.45           0
         6        -0.3           0
         6       -0.15           0
         6  -1.78814e-07           0
         6        0.15           0
         6         0.3           0
         6        0.45           0
         6         0.6           0
         6        0.75           0
         6         0.9           0
         6        1.05           0
         6         1.2           0
         6        1.35           0
         6         1.5           0
         6        1.65           0
         6         1.8           0
         6        1.95           0
         6         2.1           0
         6        2.25           0
         6         2.4           0
         6        2.55           0
         6         2.7           0
         6        2.85           0
         6           3           0
         6        3.15           0
         6         3.3           0
         6        3.45           0
         6         3.6           0
         6        3.75           0
         6         3.9           0
         6        4.05           0
         6         4.2           0
         6        4.35           0
         6         4.5           0
         6        4.65           0
         6         4.8           0
         6        4.95           0
         6         5.1           0
         6        5.25           0
         6         5.4           0
         6        5.55           0
         6         5.7           0
         6        5.85           0
         6           6           0
         6        6.15           0
         6         6.3           0
         6        6.45           0
         6         6.6           0
         6        6.75           0
         6         6.9           0
         6        7.05           0
         6         7.2           0
         6        7.35           0

      6.15        -7.5           0
      6.15       -7.35           0
      6.15        -7.2           0
      6.15       -7.05           0
      6.15        -6.9           0
      6.15       -6.75           0
      6.15        -6.6           0
      6.15       -6.45           0
      6.15        -6.3           0
      6.15       -6.15           0
      6.15          -6           0
      6.15       -5.85           0
      6.15        -5.7           0
      6.15       -5.55           0
      6.15        -5.4           0
      6.15       -5.25           0
      6.15        -5.1           0
      6.15       -4.95           0
      6.15        -4.8           0
      6.15       -4.65           0
      6.15        -4.5           0
      6.15       -4.35           0
      6.15        -4.2           0
      6.15       -4.05           0
      6.15        -3.9           0
      6.15       -3.75           0
      6.15        -3.6           0
      6.15       -3.45           0
      6.15        -3.3           0
      6.15       -3.15           0
      6.15          -3           0
      6.15       -2.85           0
      6.15        -2.7           0
      6.15       -2.55           0
      6.15        -2.4           0
      6.15       -2.25           0
      6.15        -2.1           0
      6.15       -1.95           0
      6.15        -1.8           0
      6.15       -1.65           0
      6.15        -1.5           0
      6.15       -1.35           0
      6.15        -1.2           0
      6.15       -1.05           0
      6.15        -0.9           0
      6.15       -0.75           0
      6.15        -0.6           0
      6.15       -0.45           0
      6.15        -0.3           0
      6.15       -0.15           0
      6.15  -1.78814e-07           0
      6.15        0.15           0
      6.15         0.3           0
      6.15        0.45           0
      6.15         0.6           0
      6.15        0.75           0
      6.15         0.9           0
      6.15        1.05           0
      6.15         1.2           0
      6.15        1.35           0
      6.15         1.5           0
      6.15        1.65           0
      6.15         1.8           0
      6.15        1.95           0
      6.15         2.1           0
      6.15        2.25           0
      6.15         2.4           0
      6.15        2.55           0
      6.15         2.7           0
      6.15        2.85           0
      6.15           3           0
      6.15        3.15           0
      6.15         3.3           0
      6.15        3.45           0
      6.15         3.6           0
      6.15        3.75           0
      6.15         3.9           0
      6.15        4.05           0
      6.15         4.2           0
      6.15        4.35           0
      6.15         4.5           0
      6.15        4.65           0
      6.15         4.8           0
      6.15        4.95           0
      6.15         5.1           0
      6.15        5.25           0
      6.15         5.4           0
      6.15        5.55           0
      6.15         5.7           0
      6.15        5.85           0
      6.15           6           0
      6.15        6.15           0
      6.15         6.3           0
      6.15        6.45           0
      6.15         6.6           0
      6.15        6.75           0
      6.15         6.9           0
      6.15        7.05           0
      6.15         7.2           0
      6.15        7.35           0

       6.3        -7.5           0
       6.3       -7.35           0
       6.3        -7.2           0
       6.3       -7.05           0
       6.3        -6.9           0
       6.3       -6.75           0
       6.3        -6.6           0
       6.3       -6.45           0
       6.3        -6.3           0
       6.3       -6.15           0
       6.3          -6           0
       6.3       -5.85           0
       6.3        -5.7           0
       6.3       -5.55           0
       6.3        -5.4           0
       6.3       -5.25           0
       6.3        -5.1           0
       6.3       -4.95           0
       6.3        -4.8           0
       6.3       -4.65           0
       6.3        -4.5           0
       6.3       -4.35           0
       6.3        -4.2           0
       6.3       -4.05           0
       6.3        -3.9           0
       6.3       -3.75           0
       6.3        -3.6           0
       6.3       -3.45           0
       6.3        -3.3           0
       6.3       -3.15           0
       6.3          -3           0
       6.3       -2.85           0
       6.3        -2.7           0
       6.3       -2.55           0
       6.3        -2.4           0
       6.3       -2.25           0
       6.3        -2.1           0
       6.3       -1.95           0
       6.3        -1.8           0
       6.3       -1.65           0
       6.3        -1.5           0
       6.3       -1.35           0
       6.3        -1.2           0
       6.3       -1.05           0
       6.3        -0.9           0
       6.3       -0.75           0
       6.3        -0.6           0
       6.3       -0.45           0
       6.3        -0.3           0
       6.3       -0.15           0
       6.3  -1.78814e-07           0
       6.3        0.15           0
       6.3         0.3           0
       6.3        0.45           0
       6.3         0.6           0
       6.3        0.75           0
       6.3         0.9           0
       6.3        1.05           0
       6.3         1.2           0
       6.3        1.35           0
       6.3         1.5           0
       6.3        1.65           0
       6.3         1.8           0
       6.3        1.95           0
       6.3         2.1           0
       6.3        2.25           0
       6.3         2.4           0
       6.3        2.55           0
       6.3         2.7           0
       6.3        2.85           0
       6.3           3           0
       6.3        3.15           0
       6.3         3.3           0
       6.3        3.45           0
       6.3         3.6           0
       6.3        3.75           0
       6.3         3.9           0
       6.3        4.05           0
       6.3         4.2           0
       6.3        4.35           0
       6.3         4.5           0
       6.3        4.65           0
       6.3         4.8           0
       6.3        4.95           0
       6.3         5.1           0
       6.3        5.25           0
       6.3         5.4           0
       6.3        5.55           0
       6.3         5.7           0
       6.3        5.85           0
       6.3           6           0
       6.3        6.15           0
       6.3         6.3           0
       6.3        6.45           0
       6.3         6.6           0
       6.3        6.75           0
       6.3         6.9           0
       6.3        7.05           0
       6.3         7.2           0
       6.3        7.35           0

      6.45        -7.5           0
      6.45       -7.35           0
      6.45        -7.2           0
      6.45       -7.05           0
      6.45        -6.9           0
      6.45       -6.75           0
      6.45        -6.6           0
      6.45       -6.45           0
      6.45        -6.3           0
      6.45       -6.15           0
      6.45          -6           0
      6.45       -5.85           0
      6.45        -5.7           0
      6.45       -5.55           0
      6.45        -5.4           0
      6.45       -5.25           0
      6.45        -5.1           0
      6.45       -4.95           0
      6.45        -4.8           0
      6.45       -4.65           0
      6.45        -4.5           0
      6.45       -4.35           0
      6.45        -4.2           0
      6.45       -4.05           0
      6.45        -3.9           0
      6.45       -3.75           0
      6.45        -3.6           0
      6.45       -3.45           0
      6.45        -3.3           0
      6.45       -3.15           0
      6.45          -3           0
      6.45       -2.85           0
      6.45        -2.7           0
      6.45       -2.55           0
      6.45        -2.4           0
      6.45       -2.25           0
      6.45        -2.1           0
      6.45       -1.95           0
      6.45        -1.8           0
      6.45       -1.65           0
      6.45        -1.5           0
      6.45       -1.35           0
      6.45        -1.2           0
      6.45       -1.05           0
      6.45        -0.9           0
      6.45       -0.75           0
      6.45        -0.6           0
      6.45       -0.45           0
      6.45        -0.3           0
      6.45       -0.15           0
      6.45  -1.78814e-07           0
      6.45        0.15           0
      6.45         0.3           0
      6.45        0.45           0
      6.45         0.6           0
      6.45        0.75           0
      6.45         0.9           0
      6.45        1.05           0
      6.45         1.2           0
      6.45        1.35           0
      6.45         1.5           0
      6.45        1.65           0
      6.45         1.8           0
      6.45        1.95           0
      6.45         2.1           0
      6.45        2.25           0
      6.45         2.4           0
      6.45        2.55           0
      6.45         2.7           0
      6.45        2.85           0
      6.45           3           0
      6.45        3.15           0
      6.45         3.3           0
      6.45        3.45           0
      6.45         3.6           0
      6.45        3.75           0
      6.45         3.9           0
      6.45        4.05           0
      6.45         4.2           0
      6.45        4.35           0
      6.45         4.5           0
      6.45        4.65           0
      6.45         4.8           0
      6.45        4.95           0
      6.45         5.1           0
      6.45        5.25           0
      6.45         5.4           0
      6.45        5.55           0
      6.45         5.7           0
      6.45        5.85           0
      6.45           6           0
      6.45        6.15           0
      6.45         6.3           0
      6.45        6.45           0
      6.45         6.6           0
      6.45        6.75           0
      6.45         6.9           0
      6.45        7.05           0
      6.45         7.2           0
      6.45        7.35           0

       6.6        -7.5           0
       6.6       -7.35           0
       6.6        -7.2           0
       6.6       -7.05           0
       6.6        -6.9           0
       6.6       -6.75           0
       6.6        -6.6           0
       6.6       -6.45           0
       6.6        -6.3           0
       6.6       -6.15           0
       6.6          -6           0
       6.6       -5.85           0
       6.6        -5.7           0
       6.6       -5.55           0
       6.6        -5.4           0
       6.6       -5.25           0
       6.6        -5.1           0
       6.6       -4.95           0
       6.6        -4.8           0
       6.6       -4.65           0
       6.6        -4.5           0
       6.6       -4.35           0
       6.6        -4.2           0
       6.6       -4.05           0
       6.6        -3.9           0
       6.6       -3.75           0
       6.6        -3.6           0
       6.6       -3.45           0
       6.6        -3.3           0
       6.6       -3.15           0
       6.6          -3           0
       6.6       -2.85           0
       6.6        -2.7           0
       6.6       -2.55           0
       6.6        -2.4           0
       6.6       -2.25           0
       6.6        -2.1           0
       6.6       -1.95           0
       6.6        -1.8           0
       6.6       -1.65           0
       6.6        -1.5           0
       6.6       -1.35           0
       6.6        -1.2           0
       6.6       -1.05           0
       6.6        -0.9           0
       6.6       -0.75           0
       6.6        -0.6           0
       6.6       -0.45           0
       6.6        -0.3           0
       6.6       -0.15           0
       6.6  -1.78814e-07           0
       6.6        0.15           0
       6.6         0.3           0
       6.6        0.45           0
       6.6         0.6           0
       6.6        0.75           0
       6.6         0.9           0
       6.6        1.05           0
       6.6         1.2           0
       6.6        1.35           0
       6.6         1.5           0
       6.6        1.65           0
       6.6         1.8           0
       6.6        1.95           0
       6.6         2.1           0
       6.6        2.25           0
       6.6         2.4           0
       6.6        2.55           0
       6.6         2.7           0
       6.6        2.85           0
       6.6           3           0
       6.6        3.15           0
       6.6         3.3           0
       6.6        3.45           0
       6.6         3.6           0
       6.6        3.75           0
       6.6         3.9           0
       6.6        4.05           0
       6.6         4.2           0
       6.6        4.35           0
       6.6         4.5           0
       6.6        4.65           0
       6.6         4.8           0
       6.6        4.95           0
       6.6         5.1           0
       6.6        5.25           0
       6.6         5.4           0
       6.6        5.55           0
       6.6         5.7           0
       6.6        5.85           0
       6.6           6           0
       6.6        6.15           0
       6.6         6.3           0
       6.6        6.45           0
       6.6         6.6           0
       6.6        6.75           0
       6.6         6.9           0
       6.6        7.05           0
       6.6         7.2           0
       6.6        7.35           0

      6.75        -7.5           0
      6.75       -7.35           0
      6.75        -7.2           0
      6.75       -7.05           0
      6.75        -6.9           0
      6.75       -6.75           0
      6.75        -6.6           0
      6.75       -6.45           0
      6.75        -6.3           0
      6.75       -6.15           0
      6.75          -6           0
      6.75       -5.85           0
      6.75        -5.7           0
      6.75       -5.55           0
      6.75        -5.4           0
      6.75       -5.25           0
      6.75        -5.1           0
      6.75       -4.95           0
      6.75        -4.8           0
      6.75       -4.65           0
      6.75        -4.5           0
      6.75       -4.35           0
      6.75        -4.2           0
      6.75       -4.05           0
      6.75        -3.9           0
      6.75       -3.75           0
      6.75        -3.6           0
      6.75       -3.45           0
      6.75        -3.3           0
      6.75       -3.15           0
      6.75          -3           0
      6.75       -2.85           0
      6.75        -2.7           0
      6.75       -2.55           0
      6.75        -2.4           0
      6.75       -2.25           0
      6.75        -2.1           0
      6.75       -1.95           0
      6.75        -1.8           0
      6.75       -1.65           0
      6.75        -1.5           0
      6.75       -1.35           0
      6.75        -1.2           0
      6.75       -1.05           0
      6.75        -0.9           0
      6.75       -0.75           0
      6.75        -0.6           0
      6.75       -0.45           0
      6.75        -0.3           0
      6.75       -0.15           0
      6.75  -1.78814e-07           0
      6.75        0.15           0
      6.75         0.3           0
      6.75        0.45           0
      6.75         0.6           0
      6.75        0.75           0
      6.75         0.9           0
      6.75        1.05           0
      6.75         1.2           0
      6.75        1.35           0
      6.75         1.5           0
      6.75        1.65           0
      6.75         1.8           0
      6.75        1.95           0
      6.75         2.1           0
      6.75        2.25           0
      6.75         2.4           0
      6.75        2.55           0
      6.75         2.7           0
      6.75        2.85           0
      6.75           3           0
      6.75        3.15           0
      6.75         3.3           0
      6.75        3.45           0
      6.75         3.6           0
      6.75        3.75           0
      6.75         3.9           0
      6.75        4.05           0
      6.75         4.2           0
      6.75        4.35           0
      6.75         4.5           0
      6.75        4.65           0
      6.75         4.8           0
      6.75        4.95           0
      6.75         5.1           0
      6.75        5.25           0
      6.75         5.4           0
      6.75        5.55           0
      6.75         5.7           0
      6.75        5.85           0
      6.75           6           0
      6.75        6.15           0
      6.75         6.3           0
      6.75        6.45           0
      6.75         6.6           0
      6.75        6.75           0
      6.75         6.9           0
      6.75        7.05           0
      6.75         7.2           0
      6.75        7.35           0

       6.9        -7.5           0
       6.9       -7.35           0
       6.9        -7.2           0
       6.9       -7.05           0
       6.9        -6.9           0
       6.9       -6.75           0
       6.9        -6.6           0
       6.9       -6.45           0
       6.9        -6.3           0
       6.9       -6.15           0
       6.9          -6           0
       6.9       -5.85           0
       6.9        -5.7           0
       6.9       -5.55           0
       6.9        -5.4           0
       6.9       -5.25           0
       6.9        -5.1           0
       6.9       -4.95           0
       6.9        -4.8           0
       6.9       -4.65           0
       6.9        -4.5           0
       6.9       -4.35           0
       6.9        -4.2           0
       6.9       -4.05           0
       6.9        -3.9           0
       6.9       -3.75           0
       6.9        -3.6           0
       6.9       -3.45           0
       6.9        -3.3           0
       6.9       -3.15           0
       6.9          -3           0
       6.9       -2.85           0
       6.9        -2.7           0
       6.9       -2.55           0
       6.9        -2.4           0
       6.9       -2.25           0
       6.9        -2.1           0
       6.9       -1.95           0
       6.9        -1.8           0
       6.9       -1.65           0
       6.9        -1.5           0
       6.9       -1.35           0
       6.9        -1.2           0
       6.9       -1.05           0
       6.9        -0.9           0
       6.9       -0.75           0
       6.9        -0.6           0
       6.9       -0.45           0
       6.9        -0.3           0
       6.9       -0.15           0
       6.9  -1.78814e-07           0
       6.9        0.15           0
       6.9         0.3           0
       6.9        0.45           0
       6.9         0.6           0
       6.9        0.75           0
       6.9         0.9           0
       6.9        1.05           0
       6.9         1.2           0
       6.9        1.35           0
       6.9         1.5           0
       6.9        1.65           0
       6.9         1.8           0
       6.9        1.95           0
       6.9         2.1           0
       6.9        2.25           0
       6.9         2.4           0
       6.9        2.55           0
       6.9         2.7           0
       6.9        2.85           0
       6.9           3           0
       6.9        3.15           0
       6.9         3.3           0
       6.9        3.45           0
       6.9         3.6           0
       6.9        3.75           0
       6.9         3.9           0
       6.9        4.05           0
       6.9         4.2           0
       6.9        4.35           0
       6.9         4.5           0
       6.9        4.65           0
       6.9         4.8           0
       6.9        4.95           0
       6.9         5.1           0
       6.9        5.25           0
       6.9         5.4           0
       6.9        5.55           0
       6.9         5.7           0
       6.9        5.85           0
       6.9           6           0
       6.9        6.15           0
       6.9         6.3           0
       6.9        6.45           0
       6.9         6.6           0
       6.9        6.75           0
       6.9         6.9           0
       6.9        7.05           0
       6.9         7.2           0
       6.9        7.35           0

      7.05        -7.5           0
      7.05       -7.35           0
      7.05        -7.2           0
      7.05       -7.05           0
      7.05        -6.9           0
      7.05       -6.75           0
      7.05        -6.6           0
      7.05       -6.45           0
      7.05        -6.3           0
      7.05       -6.15           0
      7.05          -6           0
      7.05       -5.85           0
      7.05        -5.7           0
      7.05       -5.55           0
      7.05        -5.4           0
      7.05       -5.25           0
      7.05        -5.1           0
      7.05       -4.95           0
      7.05        -4.8           0
      7.05       -4.65           0
      7.05        -4.5           0
      7.05       -4.35           0
      7.05        -4.2           0
      7.05       -4.05           0
      7.05        -3.9           0
      7.05       -3.75           0
      7.05        -3.6           0
      7.05       -3.45           0
      7.05        -3.3           0
      7.05       -3.15           0
      7.05          -3           0
      7.05       -2.85           0
      7.05        -2.7           0
      7.05       -2.55           0
      7.05        -2.4           0
      7.05       -2.25           0
      7.05        -2.1           0
      7.05       -1.95           0
      7.05        -1.8           0
      7.05       -1.65           0
      7.05        -1.5           0
      7.05       -1.35           0
      7.05        -1.2           0
      7.05       -1.05           0
      7.05        -0.9           0
      7.05       -0.75           0
      7.05        -0.6           0
      7.05       -0.45           0
      7.05        -0.3           0
      7.05       -0.15           0
      7.05  -1.78814e-07           0
      7.05        0.15           0
      7.05         0.3           0
      7.05        0.45           0
      7.05         0.6           0
      7.05        0.75           0
      7.05         0.9           0
      7.05        1.05           0
      7.05         1.2           0
      7.05        1.35           0
      7.05         1.5           0
      7.05        1.65           0
      7.05         1.8           0
      7.05        1.95           0
      7.05         2.1           0
      7.05        2.25           0
      7.05         2.4           0
      7.05        2.55           0
      7.05         2.7           0
      7.05        2.85           0
      7.05           3           0
      7.05        3.15           0
      7.05         3.3           0
      7.05        3.45           0
      7.05         3.6           0
      7.05        3.75           0
      7.05         3.9           0
      7.05        4.05           0
      7.05         4.2           0
      7.05        4.35           0
      7.05         4.5           0
      7.05        4.65           0
      7.05         4.8           0
      7.05        4.95           0
      7.05         5.1           0
      7.05        5.25           0
      7.05         5.4           0
      7.05        5.55           0
      7.05         5.7           0
      7.05        5.85           0
      7.05           6           0
      7.05        6.15           0
      7.05         6.3           0
      7.05        6.45           0
      7.05         6.6           0
      7.05        6.75           0
      7.05         6.9           0
      7.05        7.05           0
      7.05         7.2           0
      7.05        7.35           0

       7.2        -7.5           0
       7.2       -7.35           0
       7.2        -7.2           0
       7.2       -7.05           0
       7.2        -6.9           0
       7.2       -6.75           0
       7.2        -6.6           0
       7.2       -6.45           0
       7.2        -6.3           0
       7.2       -6.15           0
       7.2          -6           0
       7.2       -5.85           0
       7.2        -5.7           0
       7.2       -5.55           0
       7.2        -5.4           0
       7.2       -5.25           0
       7.2        -5.1           0
       7.2       -4.95           0
       7.2        -4.8           0
       7.2       -4.65           0
       7.2        -4.5           0
       7.2       -4.35           0
       7.2        -4.2           0
       7.2       -4.05           0
       7.2        -3.9           0
       7.2       -3.75           0
       7.2        -3.6           0
       7.2       -3.45           0
       7.2        -3.3           0
       7.2       -3.15           0
       7.2          -3           0
       7.2       -2.85           0
       7.2        -2.7           0
       7.2       -2.55           0
       7.2        -2.4           0
       7.2       -2.25           0
       7.2        -2.1           0
       7.2       -1.95           0
       7.2        -1.8           0
       7.2       -1.65           0
       7.2        -1.5           0
       7.2       -1.35           0
       7.2        -1.2           0
       7.2       -1.05           0
       7.2        -0.9           0
       7.2       -0.75           0
       7.2        -0.6           0
       7.2       -0.45           0
       7.2        -0.3           0
       7.2       -0.15           0
       7.2  -1.78814e-07           0
       7.2        0.15           0
       7.2         0.3           0
       7.2        0.45           0
       7.2         0.6           0
       7.2        0.75           0
       7.2         0.9           0
       7.2        1.05           0
       7.2         1.2           0
       7.2        1.35           0
       7.2         1.5           0
       7.2        1.65           0
       7.2         1.8           0
       7.2        1.95           0
       7.2         2.1           0
       7.2        2.25           0
       7.2         2.4           0
       7.2        2.55           0
       7.2         2.7           0
       7.2        2.85           0
       7.2           3           0
       7.2        3.15           0
       7.2         3.3           0
       7.2        3.45           0
       7.2         3.6           0
       7.2        3.75           0
       7.2         3.9           0
       7.2        4.05           0
       7.2         4.2           0
       7.2        4.35           0
       7.2         4.5           0
       7.2        4.65           0
       7.2         4.8           0
       7.2        4.95           0
       7.2         5.1           0
       7.2        5.25           0
       7.2         5.4           0
       7.2        5.55           0
       7.2         5.7           0
       7.2        5.85           0
       7.2           6           0
       7.2        6.15           0
       7.2         6.3           0
       7.2        6.45           0
       7.2         6.6           0
       7.2        6.75           0
       7.2         6.9           0
       7.2        7.05           0
       7.2         7.2           0
       7.2        7.35           0

      7.35        -7.5           0
      7.35       -7.35           0
      7.35        -7.2           0
      7.35       -7.05           0
      7.35        -6.9           0
      7.35       -6.75           0
      7.35        -6.6           0
      7.35       -6.45           0
      7.35        -6.3           0
      7.35       -6.15           0
      7.35          -6           0
      7.35       -5.85           0
      7.35        -5.7           0
      7.35       -5.55           0
      7.35        -5.4           0
      7.35       -5.25           0
      7.35        -5.1           0
      7.35       -4.95           0
      7.35        -4.8           0
      7.35       -4.65           0
      7.35        -4.5           0
      7.35       -4.35           0
      7.35        -4.2           0
      7.35       -4.05           0
      7.35        -3.9           0
      7.35       -3.75           0
      7.35        -3.6           0
      7.35       -3.45           0
      7.35        -3.3           0
      7.35       -3.15           0
      7.35          -3           0
      7.35       -2.85           0
      7.35        -2.7           0
      7.35       -2.55           0
      7.35        -2.4           0
      7.35       -2.25           0
      7.35        -2.1           0
      7.35       -1.95           0
      7.35        -1.8           0
      7.35       -1.65           0
      7.35        -1.5           0
      7.35       -1.35           0
      7.35        -1.2           0
      7.35       -1.05           0
      7.35        -0.9           0
      7.35       -0.75           0
      7.35        -0.6           0
      7.35       -0.45           0
      7.35        -0.3           0
      7.35       -0.15           0
      7.35  -1.78814e-07           0
      7.35        0.15           0
      7.35         0.3           0
      7.35        0.45           0
      7.35         0.6           0
      7.35        0.75           0
      7.35         0.9           0
      7.35        1.05           0
      7.35         1.2           0
      7.35        1.35           0
      7.35         1.5           0
      7.35        1.65           0
      7.35         1.8           0
      7.35        1.95           0
      7.35         2.1           0
      7.35        2.25           0
      7.35         2.4           0
      7.35        2.55           0
      7.35         2.7           0
      7.35        2.85           0
      7.35           3           0
      7.35        3.15           0
      7.35         3.3           0
      7.35        3.45           0
      7.35         3.6           0
      7.35        3.75           0
      7.35         3.9           0
      7.35        4.05           0
      7.35         4.2           0
      7.35        4.35           0
      7.35         4.5           0
      7.35        4.65           0
      7.35         4.8           0
      7.35        4.95           0
      7.35         5.1           0
      7.35        5.25           0
      7.35         5.4           0
      7.35        5.55           0
      7.35         5.7           0
      7.35        5.85           0
      7.35           6           0
      7.35        6.15           0
      7.35         6.3           0
      7.35        6.45           0
      7.35         6.6           0
      7.35        6.75           0
      7.35         6.9           0
      7.35        7.05           0
      7.35         7.2           0
      7.35        7.35           0

       7.5        -7.5           0
       7.5       -7.35           0
       7.5        -7.2           0
       7.5       -7.05           0
       7.5        -6.9           0
       7.5       -6.75           0
       7.5        -6.6           0
       7.5       -6.45           0
       7.5        -6.3           0
       7.5       -6.15           0
       7.5          -6           0
       7.5       -5.85           0
       7.5        -5.7           0
       7.5       -5.55           0
       7.5        -5.4           0
       7.5       -5.25           0
       7.5        -5.1           0
       7.5       -4.95           0
       7.5        -4.8           0
       7.5       -4.65           0
       7.5        -4.5           0
       7.5       -4.35           0
       7.5        -4.2           0
       7.5       -4.05           0
       7.5        -3.9           0
       7.5       -3.75           0
       7.5        -3.6           0
       7.5       -3.45           0
       7.5        -3.3           0
       7.5       -3.15           0
       7.5          -3           0
       7.5       -2.85           0
       7.5        -2.7           0
       7.5       -2.55           0
       7.5        -2.4           0
       7.5       -2.25           0
       7.5        -2.1           0
       7.5       -1.95           0
       7.5        -1.8           0
       7.5       -1.65           0
       7.5        -1.5           0
       7.5       -1.35           0
       7.5        -1.2           0
       7.5       -1.05           0
       7.5        -0.9           0
       7.5       -0.75           0
       7.5        -0.6           0
       7.5       -0.45           0
       7.5        -0.3           0
       7.5       -0.15           0
       7.5  -1.78814e-07           0
       7.5        0.15           0
       7.5         0.3           0
       7.5        0.45           0
       7.5         0.6           0
       7.5        0.75           0
       7.5         0.9           0
       7.5        1.05           0
       7.5         1.2           0
       7.5        1.35           0
       7.5         1.5           0
       7.5        1.65           0
       7.5         1.8           0
       7.5        1.95           0
       7.5         2.1           0
       7.5        2.25           0
       7.5         2.4           0
       7.5        2.55           0
       7.5         2.7           0
       7.5        2.85           0
       7.5           3           0
       7.5        3.15           0
       7.5         3.3           0
       7.5        3.45           0
       7.5         3.6           0
       7.5        3.75           0
       7.5         3.9           0
       7.5        4.05           0
       7.5         4.2           0
       7.5        4.35           0
       7.5         4.5           0
       7.5        4.65           0
       7.5         4.8           0
       7.5        4.95           0
       7.5         5.1           0
       7.5        5.25           0
       7.5         5.4           0
       7.5        5.55           0
       7.5         5.7           0
       7.5        5.85           0
       7.5           6           0
       7.5        6.15           0
       7.5         6.3           0
       7.5        6.45           0
       7.5         6.6           0
       7.5        6.75           0
       7.5         6.9           0
       7.5        7.05           0
       7.5         7.2           0
       7.5        7.35           0

      7.65        -7.5           0
      7.65       -7.35           0
      7.65        -7.2           0
      7.65       -7.05           0
      7.65        -6.9           0
      7.65       -6.75           0
      7.65        -6.6           0
      7.65       -6.45           0
      7.65        -6.3           0
      7.65       -6.15           0
      7.65          -6           0
      7.65       -5.85           0
      7.65        -5.7           0
      7.65       -5.55           0
      7.65        -5.4           0
      7.65       -5.25           0
      7.65        -5.1           0
      7.65       -4.95           0
      7.65        -4.8           0
      7.65       -4.65           0
      7.65        -4.5           0
      7.65       -4.35           0
      7.65        -4.2           0
      7.65       -4.05           0
      7.65        -3.9           0
      7.65       -3.75           0
      7.65        -3.6           0
      7.65       -3.45           0
      7.65        -3.3           0
      7.65       -3.15           0
      7.65          -3           0
      7.65       -2.85           0
      7.65        -2.7           0
      7.65       -2.55           0
      7.65        -2.4           0
      7.65       -2.25           0
      7.65        -2.1           0
      7.65       -1.95           0
      7.65        -1.8           0
      7.65       -1.65           0
      7.65        -1.5           0
      7.65       -1.35           0
      7.65        -1.2           0
      7.65       -1.05           0
      7.65        -0.9           0
      7.65       -0.75           0
      7.65        -0.6           0
      7.65       -0.45           0
      7.65        -0.3           0
      7.65       -0.15           0
      7.65  -1.78814e-07           0
      7.65        0.15           0
      7.65         0.3           0
      7.65        0.45           0
      7.65         0.6           0
      7.65        0.75           0
      7.65         0.9           0
      7.65        1.05           0
      7.65         1.2           0
      7.65        1.35           0
      7.65         1.5           0
      7.65        1.65           0
      7.65         1.8           0
      7.65        1.95           0
      7.65         2.1           0
      7.65        2.25           0
      7.65         2.4           0
      7.65        2.55           0
      7.65         2.7           0
      7.65        2.85           0
      7.65           3           0
      7.65        3.15           0
      7.65         3.3           0
      7.65        3.45           0
      7.65         3.6           0
      7.65        3.75           0
      7.65         3.9           0
      7.65        4.05           0
      7.65         4.2           0
      7.65        4.35           0
      7.65         4.5           0
      7.65        4.65           0
      7.65         4.8           0
      7.65        4.95           0
      7.65         5.1           0
      7.65        5.25           0
      7.65         5.4           0
      7.65        5.55           0
      7.65         5.7           0
      7.65        5.85           0
      7.65           6           0
      7.65        6.15           0
      7.65         6.3           0
      7.65        6.45           0
      7.65         6.6           0
      7.65        6.75           0
      7.65         6.9           0
      7.65        7.05           0
      7.65         7.2           0
      7.65        7.35           0

       7.8        -7.5           0
       7.8       -7.35           0
       7.8        -7.2           0
       7.8       -7.05           0
       7.8        -6.9           0
       7.8       -6.75           0
       7.8        -6.6           0
       7.8       -6.45           0
       7.8        -6.3           0
       7.8       -6.15           0
       7.8          -6           0
       7.8       -5.85           0
       7.8        -5.7           0
       7.8       -5.55           0
       7.8        -5.4           0
       7.8       -5.25           0
       7.8        -5.1           0
       7.8       -4.95           0
       7.8        -4.8           0
       7.8       -4.65           0
       7.8        -4.5           0
       7.8       -4.35           0
       7.8        -4.2           0
       7.8       -4.05           0
       7.8        -3.9           0
       7.8       -3.75           0
       7.8        -3.6           0
       7.8       -3.45           0
       7.8        -3.3           0
       7.8       -3.15           0
       7.8          -3           0
       7.8       -2.85           0
       7.8        -2.7           0
       7.8       -2.55           0
       7.8        -2.4           0
       7.8       -2.25           0
       7.8        -2.1           0
       7.8       -1.95           0
       7.8        -1.8           0
       7.8       -1.65           0
       7.8        -1.5           0
       7.8       -1.35           0
       7.8        -1.2           0
       7.8       -1.05           0
       7.8        -0.9           0
       7.8       -0.75           0
       7.8        -0.6           0
       7.8       -0.45           0
       7.8        -0.3           0
       7.8       -0.15           0
       7.8  -1.78814e-07           0
       7.8        0.15           0
       7.8         0.3           0
       7.8        0.45           0
       7.8         0.6           0
       7.8        0.75           0
       7.8         0.9           0
       7.8        1.05           0
       7.8         1.2           0
       7.8        1.35           0
       7.8         1.5           0
       7.8        1.65           0
       7.8         1.8           0
       7.8        1.95           0
       7.8         2.1           0
       7.8        2.25           0
       7.8         2.4           0
       7.8        2.55           0
       7.8         2.7           0
       7.8        2.85           0
       7.8           3           0
       7.8        3.15           0
       7.8         3.3           0
       7.8        3.45           0
       7.8         3.6           0
       7.8        3.75           0
       7.8         3.9           0
       7.8        4.05           0
       7.8         4.2           0
       7.8        4.35           0
       7.8         4.5           0
       7.8        4.65           0
       7.8         4.8           0
       7.8        4.95           0
       7.8         5.1           0
       7.8        5.25           0
       7.8         5.4           0
       7.8        5.55           0
       7.8         5.7           0
       7.8        5.85           0
       7.8           6           0
       7.8        6.15           0
       7.8         6.3           0
       7.8        6.45           0
       7.8         6.6           0
       7.8        6.75           0
       7.8         6.9           0
       7.8        7.05           0
       7.8         7.2           0
       7.8        7.35           0

      7.95        -7.5           0
      7.95       -7.35           0
      7.95        -7.2           0
      7.95       -7.05           0
      7.95        -6.9           0
      7.95       -6.75           0
      7.95        -6.6           0
      7.95       -6.45           0
      7.95        -6.3           0
      7.95       -6.15           0
      7.95          -6           0
      7.95       -5.85           0
      7.95        -5.7           0
      7.95       -5.55           0
      7.95        -5.4           0
      7.95       -5.25           0
      7.95        -5.1           0
      7.95       -4.95           0
      7.95        -4.8           0
      7.95       -4.65           0
      7.95        -4.5           0
      7.95       -4.35           0
      7.95        -4.2           0
      7.95       -4.05           0
      7.95        -3.9           0
      7.95       -3.75           0
      7.95        -3.6           0
      7.95       -3.45           0
      7.95        -3.3           0
      7.95       -3.15           0
      7.95          -3           0
      7.95       -2.85           0
      7.95        -2.7           0
      7.95       -2.55           0
      7.95        -2.4           0
      7.95       -2.25           0
      7.95        -2.1           0
      7.95       -1.95           0
      7.95        -1.8           0
      7.95       -1.65           0
      7.95        -1.5           0
      7.95       -1.35           0
      7.95        -1.2           0
      7.95       -1.05           0
      7.95        -0.9           0
      7.95       -0.75           0
      7.95        -0.6           0
      7.95       -0.45           0
      7.95        -0.3           0
      7.95       -0.15           0
      7.95  -1.78814e-07           0
      7.95        0.15           0
      7.95         0.3           0
      7.95        0.45           0
      7.95         0.6           0
      7.95        0.75           0
      7.95         0.9           0
      7.95        1.05           0
      7.95         1.2           0
      7.95        1.35           0
      7.95         1.5           0
      7.95        1.65           0
      7.95         1.8           0
      7.95        1.95           0
      7.95         2.1           0
      7.95        2.25           0
      7.95         2.4           0
      7.95        2.55           0
      7.95         2.7           0
      7.95        2.85           0
      7.95           3           0
      7.95        3.15           0
      7.95         3.3           0
      7.95        3.45           0
      7.95         3.6           0
      7.95        3.75           0
      7.95         3.9           0
      7.95        4.05           0
      7.95         4.2           0
      7.95        4.35           0
      7.95         4.5           0
      7.95        4.65           0
      7.95         4.8           0
      7.95        4.95           0
      7.95         5.1           0
      7.95        5.25           0
      7.95         5.4           0
      7.95        5.55           0
      7.95         5.7           0
      7.95        5.85           0
      7.95           6           0
      7.95        6.15           0
      7.95         6.3           0
      7.95        6.45           0
      7.95         6.6           0
      7.95        6.75           0
      7.95         6.9           0
      7.95        7.05           0
      7.95         7.2           0
      7.95        7.35           0

       8.1        -7.5           0
       8.1       -7.35           0
       8.1        -7.2           0
       8.1       -7.05           0
       8.1        -6.9           0
       8.1       -6.75           0
       8.1        -6.6           0
       8.1       -6.45           0
       8.1        -6.3           0
       8.1       -6.15           0
       8.1          -6           0
       8.1       -5.85           0
       8.1        -5.7           0
       8.1       -5.55           0
       8.1        -5.4           0
       8.1       -5.25           0
       8.1        -5.1           0
       8.1       -4.95           0
       8.1        -4.8           0
       8.1       -4.65           0
       8.1        -4.5           0
       8.1       -4.35           0
       8.1        -4.2           0
       8.1       -4.05           0
       8.1        -3.9           0
       8.1       -3.75           0
       8.1        -3.6           0
       8.1       -3.45           0
       8.1        -3.3           0
       8.1       -3.15           0
       8.1          -3           0
       8.1       -2.85           0
       8.1        -2.7           0
       8.1       -2.55           0
       8.1        -2.4           0
       8.1       -2.25           0
       8.1        -2.1           0
       8.1       -1.95           0
       8.1        -1.8           0
       8.1       -1.65           0
       8.1        -1.5           0
       8.1       -1.35           0
       8.1        -1.2           0
       8.1       -1.05           0
       8.1        -0.9           0
       8.1       -0.75           0
       8.1        -0.6           0
       8.1       -0.45           0
       8.1        -0.3           0
       8.1       -0.15           0
       8.1  -1.78814e-07           0
       8.1        0.15           0
       8.1         0.3           0
       8.1        0.45           0
       8.1         0.6           0
       8.1        0.75           0
       8.1         0.9           0
       8.1        1.05           0
       8.1         1.2           0
       8.1        1.35           0
       8.1         1.5           0
       8.1        1.65           0
       8.1         1.8           0
       8.1        1.95           0
       8.1         2.1           0
       8.1        2.25           0
       8.1         2.4           0
       8.1        2.55           0
       8.1         2.7           0
       8.1        2.85           0
       8.1           3           0
       8.1        3.15           0
       8.1         3.3           0
       8.1        3.45           0
       8.1         3.6           0
       8.1        3.75           0
       8.1         3.9           0
       8.1        4.05           0
       8.1         4.2           0
       8.1        4.35           0
       8.1         4.5           0
       8.1        4.65           0
       8.1         4.8           0
       8.1        4.95           0
       8.1         5.1           0
       8.1        5.25           0
       8.1         5.4           0
       8.1        5.55           0
       8.1         5.7           0
       8.1        5.85           0
       8.1           6           0
       8.1        6.15           0
       8.1         6.3           0
       8.1        6.45           0
       8.1         6.6           0
       8.1        6.75           0
       8.1         6.9           0
       8.1        7.05           0
       8.1         7.2           0
       8.1        7.35           0

      8.25        -7.5           0
      8.25       -7.35           0
      8.25        -7.2           0
      8.25       -7.05           0
      8.25        -6.9           0
      8.25       -6.75           0
      8.25        -6.6           0
      8.25       -6.45           0
      8.25        -6.3           0
      8.25       -6.15           0
      8.25          -6           0
      8.25       -5.85           0
      8.25        -5.7           0
      8.25       -5.55           0
      8.25        -5.4           0
      8.25       -5.25           0
      8.25        -5.1           0
      8.25       -4.95           0
      8.25        -4.8           0
      8.25       -4.65           0
      8.25        -4.5           0
      8.25       -4.35           0
      8.25        -4.2           0
      8.25       -4.05           0
      8.25        -3.9           0
      8.25       -3.75           0
      8.25        -3.6           0
      8.25       -3.45           0
      8.25        -3.3           0
      8.25       -3.15           0
      8.25          -3           0
      8.25       -2.85           0
      8.25        -2.7           0
      8.25       -2.55           0
      8.25        -2.4           0
      8.25       -2.25           0
      8.25        -2.1           0
      8.25       -1.95           0
      8.25        -1.8           0
      8.25       -1.65           0
      8.25        -1.5           0
      8.25       -1.35           0
      8.25        -1.2           0
      8.25       -1.05           0
      8.25        -0.9           0
      8.25       -0.75           0
      8.25        -0.6           0
      8.25       -0.45           0
      8.25        -0.3           0
      8.25       -0.15           0
      8.25  -1.78814e-07           0
      8.25        0.15           0
      8.25         0.3           0
      8.25        0.45           0
      8.25         0.6           0
      8.25        0.75           0
      8.25         0.9           0
      8.25        1.05           0
      8.25         1.2           0
      8.25        1.35           0
      8.25         1.5           0
      8.25        1.65           0
      8.25         1.8           0
      8.25        1.95           0
      8.25         2.1           0
      8.25        2.25           0
      8.25         2.4           0
      8.25        2.55           0
      8.25         2.7           0
      8.25        2.85           0
      8.25           3           0
      8.25        3.15           0
      8.25         3.3           0
      8.25        3.45           0
      8.25         3.6           0
      8.25        3.75           0
      8.25         3.9           0
      8.25        4.05           0
      8.25         4.2           0
      8.25        4.35           0
      8.25         4.5           0
      8.25        4.65           0
      8.25         4.8           0
      8.25        4.95           0
      8.25         5.1           0
      8.25        5.25           0
      8.25         5.4           0
      8.25        5.55           0
      8.25         5.7           0
      8.25        5.85           0
      8.25           6           0
      8.25        6.15           0
      8.25         6.3           0
      8.25        6.45           0
      8.25         6.6           0
      8.25        6.75           0
      8.25         6.9           0
      8.25        7.05           0
      8.25         7.2           0
      8.25        7.35           0

       8.4        -7.5           0
       8.4       -7.35           0
       8.4        -7.2           0
       8.4       -7.05           0
       8.4        -6.9           0
       8.4       -6.75           0
       8.4        -6.6           0
       8.4       -6.45           0
       8.4        -6.3           0
       8.4       -6.15           0
       8.4          -6           0
       8.4       -5.85           0
       8.4        -5.7           0
       8.4       -5.55           0
       8.4        -5.4           0
       8.4       -5.25           0
       8.4        -5.1           0
       8.4       -4.95           0
       8.4        -4.8           0
       8.4       -4.65           0
       8.4        -4.5           0
       8.4       -4.35           0
       8.4        -4.2           0
       8.4       -4.05           0
       8.4        -3.9           0
       8.4       -3.75           0
       8.4        -3.6           0
       8.4       -3.45           0
       8.4        -3.3           0
       8.4       -3.15           0
       8.4          -3           0
       8.4       -2.85           0
       8.4        -2.7           0
       8.4       -2.55           0
       8.4        -2.4           0
       8.4       -2.25           0
       8.4        -2.1           0
       8.4       -1.95           0
       8.4        -1.8           0
       8.4       -1.65           0
       8.4        -1.5           0
       8.4       -1.35           0
       8.4        -1.2           0
       8.4       -1.05           0
       8.4        -0.9           0
       8.4       -0.75           0
       8.4        -0.6           0
       8.4       -0.45           0
       8.4        -0.3           0
       8.4       -0.15           0
       8.4  -1.78814e-07           0
       8.4        0.15           0
       8.4         0.3           0
       8.4        0.45           0
       8.4         0.6           0
       8.4        0.75           0
       8.4         0.9           0
       8.4        1.05           0
       8.4         1.2           0
       8.4        1.35           0
       8.4         1.5           0
       8.4        1.65           0
       8.4         1.8           0
       8.4        1.95           0
       8.4         2.1           0
       8.4        2.25           0
       8.4         2.4           0
       8.4        2.55           0
       8.4         2.7           0
       8.4        2.85           0
       8.4           3           0
       8.4        3.15           0
       8.4         3.3           0
       8.4        3.45           0
       8.4         3.6           0
       8.4        3.75           0
       8.4         3.9           0
       8.4        4.05           0
       8.4         4.2           0
       8.4        4.35           0
       8.4         4.5           0
       8.4        4.65           0
       8.4         4.8           0
       8.4        4.95           0
       8.4         5.1           0
       8.4        5.25           0
       8.4         5.4           0
       8.4        5.55           0
       8.4         5.7           0
       8.4        5.85           0
       8.4           6           0
       8.4        6.15           0
       8.4         6.3           0
       8.4        6.45           0
       8.4         6.6           0
       8.4        6.75           0
       8.4         6.9           0
       8.4        7.05           0
       8.4         7.2           0
       8.4        7.35           0

      8.55        -7.5           0
      8.55       -7.35           0
      8.55        -7.2           0
      8.55       -7.05           0
      8.55        -6.9           0
      8.55       -6.75           0
      8.55        -6.6           0
      8.55       -6.45           0
      8.55        -6.3           0
      8.55       -6.15           0
      8.55          -6           0
      8.55       -5.85           0
      8.55        -5.7           0
      8.55       -5.55           0
      8.55        -5.4           0
      8.55       -5.25           0
      8.55        -5.1           0
      8.55       -4.95           0
      8.55        -4.8           0
      8.55       -4.65           0
      8.55        -4.5           0
      8.55       -4.35           0
      8.55        -4.2           0
      8.55       -4.05           0
      8.55        -3.9           0
      8.55       -3.75           0
      8.55        -3.6           0
      8.55       -3.45           0
      8.55        -3.3           0
      8.55       -3.15           0
      8.55          -3           0
      8.55       -2.85           0
      8.55        -2.7           0
      8.55       -2.55           0
      8.55        -2.4           0
      8.55       -2.25           0
      8.55        -2.1           0
      8.55       -1.95           0
      8.55        -1.8           0
      8.55       -1.65           0
      8.55        -1.5           0
      8.55       -1.35           0
      8.55        -1.2           0
      8.55       -1.05           0
      8.55        -0.9           0
      8.55       -0.75           0
      8.55        -0.6           0
      8.55       -0.45           0
      8.55        -0.3           0
      8.55       -0.15           0
      8.55  -1.78814e-07           0
      8.55        0.15           0
      8.55         0.3           0
      8.55        0.45           0
      8.55         0.6           0
      8.55        0.75           0
      8.55         0.9           0
      8.55        1.05           0
      8.55         1.2           0
      8.55        1.35           0
      8.55         1.5           0
      8.55        1.65           0
      8.55         1.8           0
      8.55        1.95           0
      8.55         2.1           0
      8.55        2.25           0
      8.55         2.4           0
      8.55        2.55           0
      8.55         2.7           0
      8.55        2.85           0
      8.55           3           0
      8.55        3.15           0
      8.55         3.3           0
      8.55        3.45           0
      8.55         3.6           0
      8.55        3.75           0
      8.55         3.9           0
      8.55        4.05           0
      8.55         4.2           0
      8.55        4.35           0
      8.55         4.5           0
      8.55        4.65           0
      8.55         4.8           0
      8.55        4.95           0
      8.55         5.1           0
      8.55        5.25           0
      8.55         5.4           0
      8.55        5.55           0
      8.55         5.7           0
      8.55        5.85           0
      8.55           6           0
      8.55        6.15           0
      8.55         6.3           0
      8.55        6.45           0
      8.55         6.6           0
      8.55        6.75           0
      8.55         6.9           0
      8.55        7.05           0
      8.55         7.2           0
      8.55        7.35           0

       8.7        -7.5           0
       8.7       -7.35           0
       8.7        -7.2           0
       8.7       -7.05           0
       8.7        -6.9           0
       8.7       -6.75           0
       8.7        -6.6           0
       8.7       -6.45           0
       8.7        -6.3           0
       8.7       -6.15           0
       8.7          -6           0
       8.7       -5.85           0
       8.7        -5.7           0
       8.7       -5.55           0
       8.7        -5.4           0
       8.7       -5.25           0
       8.7        -5.1           0
       8.7       -4.95           0
       8.7        -4.8           0
       8.7       -4.65           0
       8.7        -4.5           0
       8.7       -4.35           0
       8.7        -4.2           0
       8.7       -4.05           0
       8.7        -3.9           0
       8.7       -3.75           0
       8.7        -3.6           0
       8.7       -3.45           0
       8.7        -3.3           0
       8.7       -3.15           0
       8.7          -3           0
       8.7       -2.85           0
       8.7        -2.7           0
       8.7       -2.55           0
       8.7        -2.4           0
       8.7       -2.25           0
       8.7        -2.1           0
       8.7       -1.95           0
       8.7        -1.8           0
       8.7       -1.65           0
       8.7        -1.5           0
       8.7       -1.35           0
       8.7        -1.2           0
       8.7       -1.05           0
       8.7        -0.9           0
       8.7       -0.75           0
       8.7        -0.6           0
       8.7       -0.45           0
       8.7        -0.3           0
       8.7       -0.15           0
       8.7  -1.78814e-07           0
       8.7        0.15           0
       8.7         0.3           0
       8.7        0.45           0
       8.7         0.6           0
       8.7        0.75           0
       8.7         0.9           0
       8.7        1.05           0
       8.7         1.2           0
       8.7        1.35           0
       8.7         1.5           0
       8.7        1.65           0
       8.7         1.8           0
       8.7        1.95           0
       8.7         2.1           0
       8.7        2.25           0
       8.7         2.4           0
       8.7        2.55           0
       8.7         2.7           0
       8.7        2.85           0
       8.7           3           0
       8.7        3.15           0
       8.7         3.3           0
       8.7        3.45           0
       8.7         3.6           0
       8.7        3.75           0
       8.7         3.9           0
       8.7        4.05           0
       8.7         4.2           0
       8.7        4.35           0
       8.7         4.5           0
       8.7        4.65           0
       8.7         4.8           0
       8.7        4.95           0
       8.7         5.1           0
       8.7        5.25           0
       8.7         5.4           0
       8.7        5.55           0
       8.7         5.7           0
       8.7        5.85           0
       8.7           6           0
       8.7        6.15           0
       8.7         6.3           0
       8.7        6.45           0
       8.7         6.6           0
       8.7        6.75           0
       8.7         6.9           0
       8.7        7.05           0
       8.7         7.2           0
       8.7        7.35           0

      8.85        -7.5           0
      8.85       -7.35           0
      8.85        -7.2           0
      8.85       -7.05           0
      8.85        -6.9           0
      8.85       -6.75           0
      8.85        -6.6           0
      8.85       -6.45           0
      8.85        -6.3           0
      8.85       -6.15           0
      8.85          -6           0
      8.85       -5.85           0
      8.85        -5.7           0
      8.85       -5.55           0
      8.85        -5.4           0
      8.85       -5.25           0
      8.85        -5.1           0
      8.85       -4.95           0
      8.85        -4.8           0
      8.85       -4.65           0
      8.85        -4.5           0
      8.85       -4.35           0
      8.85        -4.2           0
      8.85       -4.05           0
      8.85        -3.9           0
      8.85       -3.75           0
      8.85        -3.6           0
      8.85       -3.45           0
      8.85        -3.3           0
      8.85       -3.15           0
      8.85          -3           0
      8.85       -2.85           0
      8.85        -2.7           0
      8.85       -2.55           0
      8.85        -2.4           0
      8.85       -2.25           0
      8.85        -2.1           0
      8.85       -1.95           0
      8.85        -1.8           0
      8.85       -1.65           0
      8.85        -1.5           0
      8.85       -1.35           0
      8.85        -1.2           0
      8.85       -1.05           0
      8.85        -0.9           0
      8.85       -0.75           0
      8.85        -0.6           0
      8.85       -0.45           0
      8.85        -0.3           0
      8.85       -0.15           0
      8.85  -1.78814e-07           0
      8.85        0.15           0
      8.85         0.3           0
      8.85        0.45           0
      8.85         0.6           0
      8.85        0.75           0
      8.85         0.9           0
      8.85        1.05           0
      8.85         1.2           0
      8.85        1.35           0
      8.85         1.5           0
      8.85        1.65           0
      8.85         1.8           0
      8.85        1.95           0
      8.85         2.1           0
      8.85        2.25           0
      8.85         2.4           0
      8.85        2.55           0
      8.85         2.7           0
      8.85        2.85           0
      8.85           3           0
      8.85        3.15           0
      8.85         3.3           0
      8.85        3.45           0
      8.85         3.6           0
      8.85        3.75           0
      8.85         3.9           0
      8.85        4.05           0
      8.85         4.2           0
      8.85        4.35           0
      8.85         4.5           0
      8.85        4.65           0
      8.85         4.8           0
      8.85        4.95           0
      8.85         5.1           0
      8.85        5.25           0
      8.85         5.4           0
      8.85        5.55           0
      8.85         5.7           0
      8.85        5.85           0
      8.85           6           0
      8.85        6.15           0
      8.85         6.3           0
      8.85        6.45           0
      8.85         6.6           0
      8.85        6.75           0
      8.85         6.9           0
      8.85        7.05           0
      8.85         7.2           0
      8.85        7.35           0

         9        -7.5           0
         9       -7.35           0
         9        -7.2           0
         9       -7.05           0
         9        -6.9           0
         9       -6.75           0
         9        -6.6           0
         9       -6.45           0
         9        -6.3           0
         9       -6.15           0
         9          -6           0
         9       -5.85           0
         9        -5.7           0
         9       -5.55           0
         9        -5.4           0
         9       -5.25           0
         9        -5.1           0
         9       -4.95           0
         9        -4.8           0
         9       -4.65           0
         9        -4.5           0
         9       -4.35           0
         9        -4.2           0
         9       -4.05           0
         9        -3.9           0
         9       -3.75           0
         9        -3.6           0
         9       -3.45           0
         9        -3.3           0
         9       -3.15           0
         9          -3           0
         9       -2.85           0
         9        -2.7           0
         9       -2.55           0
         9        -2.4           0
         9       -2.25           0
         9        -2.1           0
         9       -1.95           0
         9        -1.8           0
         9       -1.65           0
         9        -1.5           0
         9       -1.35           0
         9        -1.2           0
         9       -1.05           0
         9        -0.9           0
         9       -0.75           0
         9        -0.6           0
         9       -0.45           0
         9        -0.3           0
         9       -0.15           0
         9  -1.78814e-07           0
         9        0.15           0
         9         0.3           0
         9        0.45           0
         9         0.6           0
         9        0.75           0
         9         0.9           0
         9        1.05           0
         9         1.2           0
         9        1.35           0
         9         1.5           0
         9        1.65           0
         9         1.8           0
         9        1.95           0
         9         2.1           0
         9        2.25           0
         9         2.4           0
         9        2.55           0
         9         2.7           0
         9        2.85           0
         9           3           0
         9        3.15           0
         9         3.3           0
         9        3.45           0
         9         3.6           0
         9        3.75           0
         9         3.9           0
         9        4.05           0
         9         4.2           0
         9        4.35           0
         9         4.5           0
         9        4.65           0
         9         4.8           0
         9        4.95           0
         9         5.1           0
         9        5.25           0
         9         5.4           0
         9        5.55           0
         9         5.7           0
         9        5.85           0
         9           6           0
         9        6.15           0
         9         6.3           0
         9        6.45           0
         9         6.6           0
         9        6.75           0
         9         6.9           0
         9        7.05           0
         9         7.2           0
         9        7.35           0

      9.15        -7.5           0
      9.15       -7.35           0
      9.15        -7.2           0
      9.15       -7.05           0
      9.15        -6.9           0
      9.15       -6.75           0
      9.15        -6.6           0
      9.15       -6.45           0
      9.15        -6.3           0
      9.15       -6.15           0
      9.15          -6           0
      9.15       -5.85           0
      9.15        -5.7           0
      9.15       -5.55           0
      9.15        -5.4           0
      9.15       -5.25           0
      9.15        -5.1           0
      9.15       -4.95           0
      9.15        -4.8           0
      9.15       -4.65           0
      9.15        -4.5           0
      9.15       -4.35           0
      9.15        -4.2           0
      9.15       -4.05           0
      9.15        -3.9           0
      9.15       -3.75           0
      9.15        -3.6           0
      9.15       -3.45           0
      9.15        -3.3           0
      9.15       -3.15           0
      9.15          -3           0
      9.15       -2.85           0
      9.15        -2.7           0
      9.15       -2.55           0
      9.15        -2.4           0
      9.15       -2.25           0
      9.15        -2.1           0
      9.15       -1.95           0
      9.15        -1.8           0
      9.15       -1.65           0
      9.15        -1.5           0
      9.15       -1.35           0
      9.15        -1.2           0
      9.15       -1.05           0
      9.15        -0.9           0
      9.15       -0.75           0
      9.15        -0.6           0
      9.15       -0.45           0
      9.15        -0.3           0
      9.15       -0.15           0
      9.15  -1.78814e-07           0
      9.15        0.15           0
      9.15         0.3           0
      9.15        0.45           0
      9.15         0.6           0
      9.15        0.75           0
      9.15         0.9           0
      9.15        1.05           0
      9.15         1.2           0
      9.15        1.35           0
      9.15         1.5           0
      9.15        1.65           0
      9.15         1.8           0
      9.15        1.95           0
      9.15         2.1           0
      9.15        2.25           0
      9.15         2.4           0
      9.15        2.55           0
      9.15         2.7           0
      9.15        2.85           0
      9.15           3           0
      9.15        3.15           0
      9.15         3.3           0
      9.15        3.45           0
      9.15         3.6           0
      9.15        3.75           0
      9.15         3.9           0
      9.15        4.05           0
      9.15         4.2           0
      9.15        4.35           0
      9.15         4.5           0
      9.15        4.65           0
      9.15         4.8           0
      9.15        4.95           0
      9.15         5.1           0
      9.15        5.25           0
      9.15         5.4           0
      9.15        5.55           0
      9.15         5.7           0
      9.15        5.85           0
      9.15           6           0
      9.15        6.15           0
      9.15         6.3           0
      9.15        6.45           0
      9.15         6.6           0
      9.15        6.75           0
      9.15         6.9           0
      9.15        7.05           0
      9.15         7.2           0
      9.15        7.35           0

       9.3        -7.5           0
       9.3       -7.35           0
       9.3        -7.2           0
       9.3       -7.05           0
       9.3        -6.9           0
       9.3       -6.75           0
       9.3        -6.6           0
       9.3       -6.45           0
       9.3        -6.3           0
       9.3       -6.15           0
       9.3          -6           0
       9.3       -5.85           0
       9.3        -5.7           0
       9.3       -5.55           0
       9.3        -5.4           0
       9.3       -5.25           0
       9.3        -5.1           0
       9.3       -4.95           0
       9.3        -4.8           0
       9.3       -4.65           0
       9.3        -4.5           0
       9.3       -4.35           0
       9.3        -4.2           0
       9.3       -4.05           0
       9.3        -3.9           0
       9.3       -3.75           0
       9.3        -3.6           0
       9.3       -3.45           0
       9.3        -3.3           0
       9.3       -3.15           0
       9.3          -3           0
       9.3       -2.85           0
       9.3        -2.7           0
       9.3       -2.55           0
       9.3        -2.4           0
       9.3       -2.25           0
       9.3        -2.1           0
       9.3       -1.95           0
       9.3        -1.8           0
       9.3       -1.65           0
       9.3        -1.5           0
       9.3       -1.35           0
       9.3        -1.2           0
       9.3       -1.05           0
       9.3        -0.9           0
       9.3       -0.75           0
       9.3        -0.6           0
       9.3       -0.45           0
       9.3        -0.3           0
       9.3       -0.15           0
       9.3  -1.78814e-07           0
       9.3        0.15           0
       9.3         0.3           0
       9.3        0.45           0
       9.3         0.6           0
       9.3        0.75           0
       9.3         0.9           0
       9.3        1.05           0
       9.3         1.2           0
       9.3        1.35           0
       9.3         1.5           0
       9.3        1.65           0
       9.3         1.8           0
       9.3        1.95           0
       9.3         2.1           0
       9.3        2.25           0
       9.3         2.4           0
       9.3        2.55           0
       9.3         2.7           0
       9.3        2.85           0
       9.3           3           0
       9.3        3.15           0
       9.3         3.3           0
       9.3        3.45           0
       9.3         3.6           0
       9.3        3.75           0
       9.3         3.9           0
       9.3        4.05           0
       9.3         4.2           0
       9.3        4.35           0
       9.3         4.5           0
       9.3        4.65           0
       9.3         4.8           0
       9.3        4.95           0
       9.3         5.1           0
       9.3        5.25           0
       9.3         5.4           0
       9.3        5.55           0
       9.3         5.7           0
       9.3        5.85           0
       9.3           6           0
       9.3        6.15           0
       9.3         6.3           0
       9.3        6.45           0
       9.3         6.6           0
       9.3        6.75           0
       9.3         6.9           0
       9.3        7.05           0
       9.3         7.2           0
       9.3        7.35           0

      9.45        -7.5           0
      9.45       -7.35           0
      9.45        -7.2           0
      9.45       -7.05           0
      9.45        -6.9           0
      9.45       -6.75           0
      9.45        -6.6           0
      9.45       -6.45           0
      9.45        -6.3           0
      9.45       -6.15           0
      9.45          -6           0
      9.45       -5.85           0
      9.45        -5.7           0
      9.45       -5.55           0
      9.45        -5.4           0
      9.45       -5.25           0
      9.45        -5.1           0
      9.45       -4.95           0
      9.45        -4.8           0
      9.45       -4.65           0
      9.45        -4.5           0
      9.45       -4.35           0
      9.45        -4.2           0
      9.45       -4.05           0
      9.45        -3.9           0
      9.45       -3.75           0
      9.45        -3.6           0
      9.45       -3.45           0
      9.45        -3.3           0
      9.45       -3.15           0
      9.45          -3           0
      9.45       -2.85           0
      9.45        -2.7           0
      9.45       -2.55           0
      9.45        -2.4           0
      9.45       -2.25           0
      9.45        -2.1           0
      9.45       -1.95           0
      9.45        -1.8           0
      9.45       -1.65           0
      9.45        -1.5           0
      9.45       -1.35           0
      9.45        -1.2           0
      9.45       -1.05           0
      9.45        -0.9           0
      9.45       -0.75           0
      9.45        -0.6           0
      9.45       -0.45           0
      9.45        -0.3           0
      9.45       -0.15           0
      9.45  -1.78814e-07           0
      9.45        0.15           0
      9.45         0.3           0
      9.45        0.45           0
      9.45         0.6           0
      9.45        0.75           0
      9.45         0.9           0
      9.45        1.05           0
      9.45         1.2           0
      9.45        1.35           0
      9.45         1.5           0
      9.45        1.65           0
      9.45         1.8           0
      9.45        1.95           0
      9.45         2.1           0
      9.45        2.25           0
      9.45         2.4           0
      9.45        2.55           0
      9.45         2.7           0
      9.45        2.85           0
      9.45           3           0
      9.45        3.15           0
      9.45         3.3           0
      9.45        3.45           0
      9.45         3.6           0
      9.45        3.75           0
      9.45         3.9           0
      9.45        4.05           0
      9.45         4.2           0
      9.45        4.35           0
      9.45         4.5           0
      9.45        4.65           0
      9.45         4.8           0
      9.45        4.95           0
      9.45         5.1           0
      9.45        5.25           0
      9.45         5.4           0
      9.45        5.55           0
      9.45         5.7           0
      9.45        5.85           0
      9.45           6           0
      9.45        6.15           0
      9.45         6.3           0
      9.45        6.45           0
      9.45         6.6           0
      9.45        6.75           0
      9.45         6.9           0
      9.45        7.05           0
      9.45         7.2           0
      9.45        7.35           0

       9.6        -7.5           0
       9.6       -7.35           0
       9.6        -7.2           0
       9.6       -7.05           0
       9.6        -6.9           0
       9.6       -6.75           0
       9.6        -6.6           0
       9.6       -6.45           0
       9.6        -6.3           0
       9.6       -6.15           0
       9.6          -6           0
       9.6       -5.85           0
       9.6        -5.7           0
       9.6       -5.55           0
       9.6        -5.4           0
       9.6       -5.25           0
       9.6        -5.1           0
       9.6       -4.95           0
       9.6        -4.8           0
       9.6       -4.65           0
       9.6        -4.5           0
       9.6       -4.35           0
       9.6        -4.2           0
       9.6       -4.05           0
       9.6        -3.9           0
       9.6       -3.75           0
       9.6        -3.6           0
       9.6       -3.45           0
       9.6        -3.3           0
       9.6       -3.15           0
       9.6          -3           0
       9.6       -2.85           0
       9.6        -2.7           0
       9.6       -2.55           0
       9.6        -2.4           0
       9.6       -2.25           0
       9.6        -2.1           0
       9.6       -1.95           0
       9.6        -1.8           0
       9.6       -1.65           0
       9.6        -1.5           0
       9.6       -1.35           0
       9.6        -1.2           0
       9.6       -1.05           0
       9.6        -0.9           0
       9.6       -0.75           0
       9.6        -0.6           0
       9.6       -0.45           0
       9.6        -0.3           0
       9.6       -0.15           0
       9.6  -1.78814e-07           0
       9.6        0.15           0
       9.6         0.3           0
       9.6        0.45           0
       9.6         0.6           0
       9.6        0.75           0
       9.6         0.9           0
       9.6        1.05           0
       9.6         1.2           0
       9.6        1.35           0
       9.6         1.5           0
       9.6        1.65           0
       9.6         1.8           0
       9.6        1.95           0
       9.6         2.1           0
       9.6        2.25           0
       9.6         2.4           0
       9.6        2.55           0
       9.6         2.7           0
       9.6        2.85           0
       9.6           3           0
       9.6        3.15           0
       9.6         3.3           0
       9.6        3.45           0
       9.6         3.6           0
       9.6        3.75           0
       9.6         3.9           0
       9.6        4.05           0
       9.6         4.2           0
       9.6        4.35           0
       9.6         4.5           0
       9.6        4.65           0
       9.6         4.8           0
       9.6        4.95           0
       9.6         5.1           0
       9.6        5.25           0
       9.6         5.4           0
       9.6        5.55           0
       9.6         5.7           0
       9.6        5.85           0
       9.6           6           0
       9.6        6.15           0
       9.6         6.3           0
       9.6        6.45           0
       9.6         6.6           0
       9.6        6.75           0
       9.6         6.9           0
       9.6        7.05           0
       9.6         7.2           0
       9.6        7.35           0

      9.75        -7.5           0
      9.75       -7.35           0
      9.75        -7.2           0
      9.75       -7.05           0
      9.75        -6.9           0
      9.75       -6.75           0
      9.75        -6.6           0
      9.75       -6.45           0
      9.75        -6.3           0
      9.75       -6.15           0
      9.75          -6           0
      9.75       -5.85           0
      9.75        -5.7           0
      9.75       -5.55           0
      9.75        -5.4           0
      9.75       -5.25           0
      9.75        -5.1           0
      9.75       -4.95           0
      9.75        -4.8           0
      9.75       -4.65           0
      9.75        -4.5           0
      9.75       -4.35           0
      9.75        -4.2           0
      9.75       -4.05           0
      9.75        -3.9           0
      9.75       -3.75           0
      9.75        -3.6           0
      9.75       -3.45           0
      9.75        -3.3           0
      9.75       -3.15           0
      9.75          -3           0
      9.75       -2.85           0
      9.75        -2.7           0
      9.75       -2.55           0
      9.75        -2.4           0
      9.75       -2.25           0
      9.75        -2.1           0
      9.75       -1.95           0
      9.75        -1.8           0
      9.75       -1.65           0
      9.75        -1.5           0
      9.75       -1.35           0
      9.75        -1.2           0
      9.75       -1.05           0
      9.75        -0.9           0
      9.75       -0.75           0
      9.75        -0.6           0
      9.75       -0.45           0
      9.75        -0.3           0
      9.75       -0.15           0
      9.75  -1.78814e-07           0
      9.75        0.15           0
      9.75         0.3           0
      9.75        0.45           0
      9.75         0.6           0
      9.75        0.75           0
      9.75         0.9           0
      9.75        1.05           0
      9.75         1.2           0
      9.75        1.35           0
      9.75         1.5           0
      9.75        1.65           0
      9.75         1.8           0
      9.75        1.95           0
      9.75         2.1           0
      9.75        2.25           0
      9.75         2.4           0
      9.75        2.55           0
      9.75         2.7           0
      9.75        2.85           0
      9.75           3           0
      9.75        3.15           0
      9.75         3.3           0
      9.75        3.45           0
      9.75         3.6           0
      9.75        3.75           0
      9.75         3.9           0
      9.75        4.05           0
      9.75         4.2           0
      9.75        4.35           0
      9.75         4.5           0
      9.75        4.65           0
      9.75         4.8           0
      9.75        4.95           0
      9.75         5.1           0
      9.75        5.25           0
      9.75         5.4           0
      9.75        5.55           0
      9.75         5.7           0
      9.75        5.85           0
      9.75           6           0
      9.75        6.15           0
      9.75         6.3           0
      9.75        6.45           0
      9.75         6.6           0
      9.75        6.75           0
      9.75         6.9           0
      9.75        7.05           0
      9.75         7.2           0
      9.75        7.35           0

       9.9        -7.5           0
       9.9       -7.35           0
       9.9        -7.2           0
       9.9       -7.05           0
       9.9        -6.9           0
       9.9       -6.75           0
       9.9        -6.6           0
       9.9       -6.45           0
       9.9        -6.3           0
       9.9       -6.15           0
       9.9          -6           0
       9.9       -5.85           0
       9.9        -5.7           0
       9.9       -5.55           0
       9.9        -5.4           0
       9.9       -5.25           0
       9.9        -5.1           0
       9.9       -4.95           0
       9.9        -4.8           0
       9.9       -4.65           0
       9.9        -4.5           0
       9.9       -4.35           0
       9.9        -4.2           0
       9.9       -4.05           0
       9.9        -3.9           0
       9.9       -3.75           0
       9.9        -3.6           0
       9.9       -3.45           0
       9.9        -3.3           0
       9.9       -3.15           0
       9.9          -3           0
       9.9       -2.85           0
       9.9        -2.7           0
       9.9       -2.55           0
       9.9        -2.4           0
       9.9       -2.25           0
       9.9        -2.1           0
       9.9       -1.95           0
       9.9        -1.8           0
       9.9       -1.65           0
       9.9        -1.5           0
       9.9       -1.35           0
       9.9        -1.2           0
       9.9       -1.05           0
       9.9        -0.9           0
       9.9       -0.75           0
       9.9        -0.6           0
       9.9       -0.45           0
       9.9        -0.3           0
       9.9       -0.15           0
       9.9  -1.78814e-07           0
       9.9        0.15           0
       9.9         0.3           0
       9.9        0.45           0
       9.9         0.6           0
       9.9        0.75           0
       9.9         0.9           0
       9.9        1.05           0
       9.9         1.2           0
       9.9        1.35           0
       9.9         1.5           0
       9.9        1.65           0
       9.9         1.8           0
       9.9        1.95           0
       9.9         2.1           0
       9.9        2.25           0
       9.9         2.4           0
       9.9        2.55           0
       9.9         2.7           0
       9.9        2.85           0
       9.9           3           0
       9.9        3.15           0
       9.9         3.3           0
       9.9        3.45           0
       9.9         3.6           0
       9.9        3.75           0
       9.9         3.9           0
       9.9        4.05           0
       9.9         4.2           0
       9.9        4.35           0
       9.9         4.5           0
       9.9        4.65           0
       9.9         4.8           0
       9.9        4.95           0
       9.9         5.1           0
       9.9        5.25           0
       9.9         5.4           0
       9.9        5.55           0
       9.9         5.7           0
       9.9        5.85           0
       9.9           6           0
       9.9        6.15           0
       9.9         6.3           0
       9.9        6.45           0
       9.9         6.6           0
       9.9        6.75           0
       9.9         6.9           0
       9.9        7.05           0
       9.9         7.2           0
       9.9        7.35           0

     10.05        -7.5           0
     10.05       -7.35           0
     10.05        -7.2           0
     10.05       -7.05           0
     10.05        -6.9           0
     10.05       -6.75           0
     10.05        -6.6           0
     10.05       -6.45           0
     10.05        -6.3           0
     10.05       -6.15           0
     10.05          -6           0
     10.05       -5.85           0
     10.05        -5.7           0
     10.05       -5.55           0
     10.05        -5.4           0
     10.05       -5.25           0
     10.05        -5.1           0
     10.05       -4.95           0
     10.05        -4.8           0
     10.05       -4.65           0
     10.05        -4.5           0
     10.05       -4.35           0
     10.05        -4.2           0
     10.05       -4.05           0
     10.05        -3.9           0
     10.05       -3.75           0
     10.05        -3.6           0
     10.05       -3.45           0
     10.05        -3.3           0
     10.05       -3.15           0
     10.05          -3           0
     10.05       -2.85           0
     10.05        -2.7           0
     10.05       -2.55           0
     10.05        -2.4           0
     10.05       -2.25           0
     10.05        -2.1           0
     10.05       -1.95           0
     10.05        -1.8           0
     10.05       -1.65           0
     10.05        -1.5           0
     10.05       -1.35           0
     10.05        -1.2           0
     10.05       -1.05           0
     10.05        -0.9           0
     10.05       -0.75           0
     10.05        -0.6           0
     10.05       -0.45           0
     10.05        -0.3           0
     10.05       -0.15           0
     10.05  -1.78814e-07           0
     10.05        0.15           0
     10.05         0.3           0
     10.05        0.45           0
     10.05         0.6           0
     10.05        0.75           0
     10.05         0.9           0
     10.05        1.05           0
     10.05         1.2           0
     10.05        1.35           0
     10.05         1.5           0
     10.05        1.65           0
     10.05         1.8           0
     10.05        1.95           0
     10.05         2.1           0
     10.05        2.25           0
     10.05         2.4           0
     10.05        2.55           0
     10.05         2.7           0
     10.05        2.85           0
     10.05           3           0
     10.05        3.15           0
     10.05         3.3           0
     10.05        3.45           0
     10.05         3.6           0
     10.05        3.75           0
     10.05         3.9           0
     10.05        4.05           0
     10.05         4.2           0
     10.05        4.35           0
     10.05         4.5           0
     10.05        4.65           0
     10.05         4.8           0
     10.05        4.95           0
     10.05         5.1           0
     10.05        5.25           0
     10.05         5.4           0
     10.05        5.55           0
     10.05         5.7           0
     10.05        5.85           0
     10.05           6           0
     10.05        6.15           0
     10.05         6.3           0
     10.05        6.45           0
     10.05         6.6           0
     10.05        6.75           0
     10.05         6.9           0
     10.05        7.05           0
     10.05         7.2           0
     10.05        7.35           0

      10.2        -7.5           0
      10.2       -7.35           0
      10.2        -7.2           0
      10.2       -7.05           0
      10.2        -6.9           0
      10.2       -6.75           0
      10.2        -6.6           0
      10.2       -6.45           0
      10.2        -6.3           0
      10.2       -6.15           0
      10.2          -6           0
      10.2       -5.85           0
      10.2        -5.7           0
      10.2       -5.55           0
      10.2        -5.4           0
      10.2       -5.25           0
      10.2        -5.1           0
      10.2       -4.95           0
      10.2        -4.8           0
      10.2       -4.65           0
      10.2        -4.5           0
      10.2       -4.35           0
      10.2        -4.2           0
      10.2       -4.05           0
      10.2        -3.9           0
      10.2       -3.75           0
      10.2        -3.6           0
      10.2       -3.45           0
      10.2        -3.3           0
      10.2       -3.15           0
      10.2          -3           0
      10.2       -2.85           0
      10.2        -2.7           0
      10.2       -2.55           0
      10.2        -2.4           0
      10.2       -2.25           0
      10.2        -2.1           0
      10.2       -1.95           0
      10.2        -1.8           0
      10.2       -1.65           0
      10.2        -1.5           0
      10.2       -1.35           0
      10.2        -1.2           0
      10.2       -1.05           0
      10.2        -0.9           0
      10.2       -0.75           0
      10.2        -0.6           0
      10.2       -0.45           0
      10.2        -0.3           0
      10.2       -0.15           0
      10.2  -1.78814e-07           0
      10.2        0.15           0
      10.2         0.3           0
      10.2        0.45           0
      10.2         0.6           0
      10.2        0.75           0
      10.2         0.9           0
      10.2        1.05           0
      10.2         1.2           0
      10.2        1.35           0
      10.2         1.5           0
      10.2        1.65           0
      10.2         1.8           0
      10.2        1.95           0
      10.2         2.1           0
      10.2        2.25           0
      10.2         2.4           0
      10.2        2.55           0
      10.2         2.7           0
      10.2        2.85           0
      10.2           3           0
      10.2        3.15           0
      10.2         3.3           0
      10.2        3.45           0
      10.2         3.6           0
      10.2        3.75           0
      10.2         3.9           0
      10.2        4.05           0
      10.2         4.2           0
      10.2        4.35           0
      10.2         4.5           0
      10.2        4.65           0
      10.2         4.8           0
      10.2        4.95           0
      10.2         5.1           0
      10.2        5.25           0
      10.2         5.4           0
      10.2        5.55           0
      10.2         5.7           0
      10.2        5.85           0
      10.2           6           0
      10.2        6.15           0
      10.2         6.3           0
      10.2        6.45           0
      10.2         6.6           0
      10.2        6.75           0
      10.2         6.9           0
      10.2        7.05           0
      10.2         7.2           0
      10.2        7.35           0

     10.35        -7.5           0
     10.35       -7.35           0
     10.35        -7.2           0
     10.35       -7.05           0
     10.35        -6.9           0
     10.35       -6.75           0
     10.35        -6.6           0
     10.35       -6.45           0
     10.35        -6.3           0
     10.35       -6.15           0
     10.35          -6           0
     10.35       -5.85           0
     10.35        -5.7           0
     10.35       -5.55           0
     10.35        -5.4           0
     10.35       -5.25           0
     10.35        -5.1           0
     10.35       -4.95           0
     10.35        -4.8           0
     10.35       -4.65           0
     10.35        -4.5           0
     10.35       -4.35           0
     10.35        -4.2           0
     10.35       -4.05           0
     10.35        -3.9           0
     10.35       -3.75           0
     10.35        -3.6           0
     10.35       -3.45           0
     10.35        -3.3           0
     10.35       -3.15           0
     10.35          -3           0
     10.35       -2.85           0
     10.35        -2.7           0
     10.35       -2.55           0
     10.35        -2.4           0
     10.35       -2.25           0
     10.35        -2.1           0
     10.35       -1.95           0
     10.35        -1.8           0
     10.35       -1.65           0
     10.35        -1.5           0
     10.35       -1.35           0
     10.35        -1.2           0
     10.35       -1.05           0
     10.35        -0.9           0
     10.35       -0.75           0
     10.35        -0.6           0
     10.35       -0.45           0
     10.35        -0.3           0
     10.35       -0.15           0
     10.35  -1.78814e-07           0
     10.35        0.15           0
     10.35         0.3           0
     10.35        0.45           0
     10.35         0.6           0
     10.35        0.75           0
     10.35         0.9           0
     10.35        1.05           0
     10.35         1.2           0
     10.35        1.35           0
     10.35         1.5           0
     10.35        1.65           0
     10.35         1.8           0
     10.35        1.95           0
     10.35         2.1           0
     10.35        2.25           0
     10.35         2.4           0
     10.35        2.55           0
     10.35         2.7           0
     10.35        2.85           0
     10.35           3           0
     10.35        3.15           0
     10.35         3.3           0
     10.35        3.45           0
     10.35         3.6           0
     10.35        3.75           0
     10.35         3.9           0
     10.35        4.05           0
     10.35         4.2           0
     10.35        4.35           0
     10.35         4.5           0
     10.35        4.65           0
     10.35         4.8           0
     10.35        4.95           0
     10.35         5.1           0
     10.35        5.25           0
     10.35         5.4           0
     10.35        5.55           0
     10.35         5.7           0
     10.35        5.85           0
     10.35           6           0
     10.35        6.15           0
     10.35         6.3           0
     10.35        6.45           0
     10.35         6.6           0
     10.35        6.75           0
     10.35         6.9           0
     10.35        7.05           0
     10.35         7.2           0
     10.35        7.35           0

      10.5        -7.5           0
      10.5       -7.35           0
      10.5        -7.2           0
      10.5       -7.05           0
      10.5        -6.9           0
      10.5       -6.75           0
      10.5        -6.6           0
      10.5       -6.45           0
      10.5        -6.3           0
      10.5       -6.15           0
      10.5          -6           0
      10.5       -5.85           0
      10.5        -5.7           0
      10.5       -5.55           0
      10.5        -5.4           0
      10.5       -5.25           0
      10.5        -5.1           0
      10.5       -4.95           0
      10.5        -4.8           0
      10.5       -4.65           0
      10.5        -4.5           0
      10.5       -4.35           0
      10.5        -4.2           0
      10.5       -4.05           0
      10.5        -3.9           0
      10.5       -3.75           0
      10.5        -3.6           0
      10.5       -3.45           0
      10.5        -3.3           0
      10.5       -3.15           0
      10.5          -3           0
      10.5       -2.85           0
      10.5        -2.7           0
      10.5       -2.55           0
      10.5        -2.4           0
      10.5       -2.25           0
      10.5        -2.1           0
      10.5       -1.95           0
      10.5        -1.8           0
      10.5       -1.65           0
      10.5        -1.5           0
      10.5       -1.35           0
      10.5        -1.2           0
      10.5       -1.05           0
      10.5        -0.9           0
      10.5       -0.75           0
      10.5        -0.6           0
      10.5       -0.45           0
      10.5        -0.3           0
      10.5       -0.15           0
      10.5  -1.78814e-07           0
      10.5        0.15           0
      10.5         0.3           0
      10.5        0.45           0
      10.5         0.6           0
      10.5        0.75           0
      10.5         0.9           0
      10.5        1.05           0
      10.5         1.2           0
      10.5        1.35           0
      10.5         1.5           0
      10.5        1.65           0
      10.5         1.8           0
      10.5        1.95           0
      10.5         2.1           0
      10.5        2.25           0
      10.5         2.4           0
      10.5        2.55           0
      10.5         2.7           0
      10.5        2.85           0
      10.5           3           0
      10.5        3.15           0
      10.5         3.3           0
      10.5        3.45           0
      10.5         3.6           0
      10.5        3.75           0
      10.5         3.9           0
      10.5        4.05           0
      10.5         4.2           0
      10.5        4.35           0
      10.5         4.5           0
      10.5        4.65           0
      10.5         4.8           0
      10.5        4.95           0
      10.5         5.1           0
      10.5        5.25           0
      10.5         5.4           0
      10.5        5.55           0
      10.5         5.7           0
      10.5        5.85           0
      10.5           6           0
      10.5        6.15           0
      10.5         6.3           0
      10.5        6.45           0
      10.5         6.6           0
      10.5        6.75           0
      10.5         6.9           0
      10.5        7.05           0
      10.5         7.2           0
      10.5        7.35           0

     10.65        -7.5           0
     10.65       -7.35           0
     10.65        -7.2           0
     10.65       -7.05           0
     10.65        -6.9           0
     10.65       -6.75           0
     10.65        -6.6           0
     10.65       -6.45           0
     10.65        -6.3           0
     10.65       -6.15           0
     10.65          -6           0
     10.65       -5.85           0
     10.65        -5.7           0
     10.65       -5.55           0
     10.65        -5.4           0
     10.65       -5.25           0
     10.65        -5.1           0
     10.65       -4.95           0
     10.65        -4.8           0
     10.65       -4.65           0
     10.65        -4.5           0
     10.65       -4.35           0
     10.65        -4.2           0
     10.65       -4.05           0
     10.65        -3.9           0
     10.65       -3.75           0
     10.65        -3.6           0
     10.65       -3.45           0
     10.65        -3.3           0
     10.65       -3.15           0
     10.65          -3           0
     10.65       -2.85           0
     10.65        -2.7           0
     10.65       -2.55           0
     10.65        -2.4           0
     10.65       -2.25           0
     10.65        -2.1           0
     10.65       -1.95           0
     10.65        -1.8           0
     10.65       -1.65           0
     10.65        -1.5           0
     10.65       -1.35           0
     10.65        -1.2           0
     10.65       -1.05           0
     10.65        -0.9           0
     10.65       -0.75           0
     10.65        -0.6           0
     10.65       -0.45           0
     10.65        -0.3           0
     10.65       -0.15           0
     10.65  -1.78814e-07           0
     10.65        0.15           0
     10.65         0.3           0
     10.65        0.45           0
     10.65         0.6           0
     10.65        0.75           0
     10.65         0.9           0
     10.65        1.05           0
     10.65         1.2           0
     10.65        1.35           0
     10.65         1.5           0
     10.65        1.65           0
     10.65         1.8           0
     10.65        1.95           0
     10.65         2.1           0
     10.65        2.25           0
     10.65         2.4           0
     10.65        2.55           0
     10.65         2.7           0
     10.65        2.85           0
     10.65           3           0
     10.65        3.15           0
     10.65         3.3           0
     10.65        3.45           0
     10.65         3.6           0
     10.65        3.75           0
     10.65         3.9           0
     10.65        4.05           0
     10.65         4.2           0
     10.65        4.35           0
     10.65         4.5           0
     10.65        4.65           0
     10.65         4.8           0
     10.65        4.95           0
     10.65         5.1           0
     10.65        5.25           0
     10.65         5.4           0
     10.65        5.55           0
     10.65         5.7           0
     10.65        5.85           0
     10.65           6           0
     10.65        6.15           0
     10.65         6.3           0
     10.65        6.45           0
     10.65         6.6           0
     10.65        6.75           0
     10.65         6.9           0
     10.65        7.05           0
     10.65         7.2           0
     10.65        7.35           0

      10.8        -7.5           0
      10.8       -7.35           0
      10.8        -7.2           0
      10.8       -7.05           0
      10.8        -6.9           0
      10.8       -6.75           0
      10.8        -6.6           0
      10.8       -6.45           0
      10.8        -6.3           0
      10.8       -6.15           0
      10.8          -6           0
      10.8       -5.85           0
      10.8        -5.7           0
      10.8       -5.55           0
      10.8        -5.4           0
      10.8       -5.25           0
      10.8        -5.1           0
      10.8       -4.95           0
      10.8        -4.8           0
      10.8       -4.65           0
      10.8        -4.5           0
      10.8       -4.35           0
      10.8        -4.2           0
      10.8       -4.05           0
      10.8        -3.9           0
      10.8       -3.75           0
      10.8        -3.6           0
      10.8       -3.45           0
      10.8        -3.3           0
      10.8       -3.15           0
      10.8          -3           0
      10.8       -2.85           0
      10.8        -2.7           0
      10.8       -2.55           0
      10.8        -2.4           0
      10.8       -2.25           0
      10.8        -2.1           0
      10.8       -1.95           0
      10.8        -1.8           0
      10.8       -1.65           0
      10.8        -1.5           0
      10.8       -1.35           0
      10.8        -1.2           0
      10.8       -1.05           0
      10.8        -0.9           0
      10.8       -0.75           0
      10.8        -0.6           0
      10.8       -0.45           0
      10.8        -0.3           0
      10.8       -0.15           0
      10.8  -1.78814e-07           0
      10.8        0.15           0
      10.8         0.3           0
      10.8        0.45           0
      10.8         0.6           0
      10.8        0.75           0
      10.8         0.9           0
      10.8        1.05           0
      10.8         1.2           0
      10.8        1.35           0
      10.8         1.5           0
      10.8        1.65           0
      10.8         1.8           0
      10.8        1.95           0
      10.8         2.1           0
      10.8        2.25           0
      10.8         2.4           0
      10.8        2.55           0
      10.8         2.7           0
      10.8        2.85           0
      10.8           3           0
      10.8        3.15           0
      10.8         3.3           0
      10.8        3.45           0
      10.8         3.6           0
      10.8        3.75           0
      10.8         3.9           0
      10.8        4.05           0
      10.8         4.2           0
      10.8        4.35           0
      10.8         4.5           0
      10.8        4.65           0
      10.8         4.8           0
      10.8        4.95           0
      10.8         5.1           0
      10.8        5.25           0
      10.8         5.4           0
      10.8        5.55           0
      10.8         5.7           0
      10.8        5.85           0
      10.8           6           0
      10.8        6.15           0
      10.8         6.3           0
      10.8        6.45           0
      10.8         6.6           0
      10.8        6.75           0
      10.8         6.9           0
      10.8        7.05           0
      10.8         7.2           0
      10.8        7.35           0

     10.95        -7.5           0
     10.95       -7.35           0
     10.95        -7.2           0
     10.95       -7.05           0
     10.95        -6.9           0
     10.95       -6.75           0
     10.95        -6.6           0
     10.95       -6.45           0
     10.95        -6.3           0
     10.95       -6.15           0
     10.95          -6           0
     10.95       -5.85           0
     10.95        -5.7           0
     10.95       -5.55           0
     10.95        -5.4           0
     10.95       -5.25           0
     10.95        -5.1           0
     10.95       -4.95           0
     10.95        -4.8           0
     10.95       -4.65           0
     10.95        -4.5           0
     10.95       -4.35           0
     10.95        -4.2           0
     10.95       -4.05           0
     10.95        -3.9           0
     10.95       -3.75           0
     10.95        -3.6           0
     10.95       -3.45           0
     10.95        -3.3           0
     10.95       -3.15           0
     10.95          -3           0
     10.95       -2.85           0
     10.95        -2.7           0
     10.95       -2.55           0
     10.95        -2.4           0
     10.95       -2.25           0
     10.95        -2.1           0
     10.95       -1.95           0
     10.95        -1.8           0
     10.95       -1.65           0
     10.95        -1.5           0
     10.95       -1.35           0
     10.95        -1.2           0
     10.95       -1.05           0
     10.95        -0.9           0
     10.95       -0.75           0
     10.95        -0.6           0
     10.95       -0.45           0
     10.95        -0.3           0
     10.95       -0.15           0
     10.95  -1.78814e-07           0
     10.95        0.15           0
     10.95         0.3           0
     10.95        0.45           0
     10.95         0.6           0
     10.95        0.75           0
     10.95         0.9           0
     10.95        1.05           0
     10.95         1.2           0
     10.95        1.35           0
     10.95         1.5           0
     10.95        1.65           0
     10.95         1.8           0
     10.95        1.95           0
     10.95         2.1           0
     10.95        2.25           0
     10.95         2.4           0
     10.95        2.55           0
     10.95         2.7           0
     10.95        2.85           0
     10.95           3           0
     10.95        3.15           0
     10.95         3.3           0
     10.95        3.45           0
     10.95         3.6           0
     10.95        3.75           0
     10.95         3.9           0
     10.95        4.05           0
     10.95         4.2           0
     10.95        4.35           0
     10.95         4.5           0
     10.95        4.65           0
     10.95         4.8           0
     10.95        4.95           0
     10.95         5.1           0
     10.95        5.25           0
     10.95         5.4           0
     10.95        5.55           0
     10.95         5.7           0
     10.95        5.85           0
     10.95           6           0
     10.95        6.15           0
     10.95         6.3           0
     10.95        6.45           0
     10.95         6.6           0
     10.95        6.75           0
     10.95         6.9           0
     10.95        7.05           0
     10.95         7.2           0
     10.95        7.35           0

      11.1        -7.5           0
      11.1       -7.35           0
      11.1        -7.2           0
      11.1       -7.05           0
      11.1        -6.9           0
      11.1       -6.75           0
      11.1        -6.6           0
      11.1       -6.45           0
      11.1        -6.3           0
      11.1       -6.15           0
      11.1          -6           0
      11.1       -5.85           0
      11.1        -5.7           0
      11.1       -5.55           0
      11.1        -5.4           0
      11.1       -5.25           0
      11.1        -5.1           0
      11.1       -4.95           0
      11.1        -4.8           0
      11.1       -4.65           0
      11.1        -4.5           0
      11.1       -4.35           0
      11.1        -4.2           0
      11.1       -4.05           0
      11.1        -3.9           0
      11.1       -3.75           0
      11.1        -3.6           0
      11.1       -3.45           0
      11.1        -3.3           0
      11.1       -3.15           0
      11.1          -3           0
      11.1       -2.85           0
      11.1        -2.7           0
      11.1       -2.55           0
      11.1        -2.4           0
      11.1       -2.25           0
      11.1        -2.1           0
      11.1       -1.95           0
      11.1        -1.8           0
      11.1       -1.65           0
      11.1        -1.5           0
      11.1       -1.35           0
      11.1        -1.2           0
      11.1       -1.05           0
      11.1        -0.9           0
      11.1       -0.75           0
      11.1        -0.6           0
      11.1       -0.45           0
      11.1        -0.3           0
      11.1       -0.15           0
      11.1  -1.78814e-07           0
      11.1        0.15           0
      11.1         0.3           0
      11.1        0.45           0
      11.1         0.6           0
      11.1        0.75           0
      11.1         0.9           0
      11.1        1.05           0
      11.1         1.2           0
      11.1        1.35           0
      11.1         1.5           0
      11.1        1.65           0
      11.1         1.8           0
      11.1        1.95           0
      11.1         2.1           0
      11.1        2.25           0
      11.1         2.4           0
      11.1        2.55           0
      11.1         2.7           0
      11.1        2.85           0
      11.1           3           0
      11.1        3.15           0
      11.1         3.3           0
      11.1        3.45           0
      11.1         3.6           0
      11.1        3.75           0
      11.1         3.9           0
      11.1        4.05           0
      11.1         4.2           0
      11.1        4.35           0
      11.1         4.5           0
      11.1        4.65           0
      11.1         4.8           0
      11.1        4.95           0
      11.1         5.1           0
      11.1        5.25           0
      11.1         5.4           0
      11.1        5.55           0
      11.1         5.7           0
      11.1        5.85           0
      11.1           6           0
      11.1        6.15           0
      11.1         6.3           0
      11.1        6.45           0
      11.1         6.6           0
      11.1        6.75           0
      11.1         6.9           0
      11.1        7.05           0
      11.1         7.2           0
      11.1        7.35           0

     11.25        -7.5           0
     11.25       -7.35           0
     11.25        -7.2           0
     11.25       -7.05           0
     11.25        -6.9           0
     11.25       -6.75           0
     11.25        -6.6           0
     11.25       -6.45           0
     11.25        -6.3           0
     11.25       -6.15           0
     11.25          -6           0
     11.25       -5.85           0
     11.25        -5.7           0
     11.25       -5.55           0
     11.25        -5.4           0
     11.25       -5.25           0
     11.25        -5.1           0
     11.25       -4.95           0
     11.25        -4.8           0
     11.25       -4.65           0
     11.25        -4.5           0
     11.25       -4.35           0
     11.25        -4.2           0
     11.25       -4.05           0
     11.25        -3.9           0
     11.25       -3.75           0
     11.25        -3.6           0
     11.25       -3.45           0
     11.25        -3.3           0
     11.25       -3.15           0
     11.25          -3           0
     11.25       -2.85           0
     11.25        -2.7           0
     11.25       -2.55           0
     11.25        -2.4           0
     11.25       -2.25           0
     11.25        -2.1           0
     11.25       -1.95           0
     11.25        -1.8           0
     11.25       -1.65           0
     11.25        -1.5           0
     11.25       -1.35           0
     11.25        -1.2           0
     11.25       -1.05           0
     11.25        -0.9           0
     11.25       -0.75           0
     11.25        -0.6           0
     11.25       -0.45           0
     11.25        -0.3           0
     11.25       -0.15           0
     11.25  -1.78814e-07           0
     11.25        0.15           0
     11.25         0.3           0
     11.25        0.45           0
     11.25         0.6           0
     11.25        0.75           0
     11.25         0.9           0
     11.25        1.05           0
     11.25         1.2           0
     11.25        1.35           0
     11.25         1.5           0
     11.25        1.65           0
     11.25         1.8           0
     11.25        1.95           0
     11.25         2.1           0
     11.25        2.25           0
     11.25         2.4           0
     11.25        2.55           0
     11.25         2.7           0
     11.25        2.85           0
     11.25           3           0
     11.25        3.15           0
     11.25         3.3           0
     11.25        3.45           0
     11.25         3.6           0
     11.25        3.75           0
     11.25         3.9           0
     11.25        4.05           0
     11.25         4.2           0
     11.25        4.35           0
     11.25         4.5           0
     11.25        4.65           0
     11.25         4.8           0
     11.25        4.95           0
     11.25         5.1           0
     11.25        5.25           0
     11.25         5.4           0
     11.25        5.55           0
     11.25         5.7           0
     11.25        5.85           0
     11.25           6           0
     11.25        6.15           0
     11.25         6.3           0
     11.25        6.45           0
     11.25         6.6           0
     11.25        6.75           0
     11.25         6.9           0
     11.25        7.05           0
     11.25         7.2           0
     11.25        7.35           0

      11.4        -7.5           0
      11.4       -7.35           0
      11.4        -7.2           0
      11.4       -7.05           0
      11.4        -6.9           0
      11.4       -6.75           0
      11.4        -6.6           0
      11.4       -6.45           0
      11.4        -6.3           0
      11.4       -6.15           0
      11.4          -6           0
      11.4       -5.85           0
      11.4        -5.7           0
      11.4       -5.55           0
      11.4        -5.4           0
      11.4       -5.25           0
      11.4        -5.1           0
      11.4       -4.95           0
      11.4        -4.8           0
      11.4       -4.65           0
      11.4        -4.5           0
      11.4       -4.35           0
      11.4        -4.2           0
      11.4       -4.05           0
      11.4        -3.9           0
      11.4       -3.75           0
      11.4        -3.6           0
      11.4       -3.45           0
      11.4        -3.3           0
      11.4       -3.15           0
      11.4          -3           0
      11.4       -2.85           0
      11.4        -2.7           0
      11.4       -2.55           0
      11.4        -2.4           0
      11.4       -2.25           0
      11.4        -2.1           0
      11.4       -1.95           0
      11.4        -1.8           0
      11.4       -1.65           0
      11.4        -1.5           0
      11.4       -1.35           0
      11.4        -1.2           0
      11.4       -1.05           0
      11.4        -0.9           0
      11.4       -0.75           0
      11.4        -0.6           0
      11.4       -0.45           0
      11.4        -0.3           0
      11.4       -0.15           0
      11.4  -1.78814e-07           0
      11.4        0.15           0
      11.4         0.3           0
      11.4        0.45           0
      11.4         0.6           0
      11.4        0.75           0
      11.4         0.9           0
      11.4        1.05           0
      11.4         1.2           0
      11.4        1.35           0
      11.4         1.5           0
      11.4        1.65           0
      11.4         1.8           0
      11.4        1.95           0
      11.4         2.1           0
      11.4        2.25           0
      11.4         2.4           0
      11.4        2.55           0
      11.4         2.7           0
      11.4        2.85           0
      11.4           3           0
      11.4        3.15           0
      11.4         3.3           0
      11.4        3.45           0
      11.4         3.6           0
      11.4        3.75           0
      11.4         3.9           0
      11.4        4.05           0
      11.4         4.2           0
      11.4        4.35           0
      11.4         4.5           0
      11.4        4.65           0
      11.4         4.8           0
      11.4        4.95           0
      11.4         5.1           0
      11.4        5.25           0
      11.4         5.4           0
      11.4        5.55           0
      11.4         5.7           0
      11.4        5.85           0
      11.4           6           0
      11.4        6.15           0
      11.4         6.3           0
      11.4        6.45           0
      11.4         6.6           0
      11.4        6.75           0
      11.4         6.9           0
      11.4        7.05           0
      11.4         7.2           0
      11.4        7.35           0

     11.55        -7.5           0
     11.55       -7.35           0
     11.55        -7.2           0
     11.55       -7.05           0
     11.55        -6.9           0
     11.55       -6.75           0
     11.55        -6.6           0
     11.55       -6.45           0
     11.55        -6.3           0
     11.55       -6.15           0
     11.55          -6           0
     11.55       -5.85           0
     11.55        -5.7           0
     11.55       -5.55           0
     11.55        -5.4           0
     11.55       -5.25           0
     11.55        -5.1           0
     11.55       -4.95           0
     11.55        -4.8           0
     11.55       -4.65           0
     11.55        -4.5           0
     11.55       -4.35           0
     11.55        -4.2           0
     11.55       -4.05           0
     11.55        -3.9           0
     11.55       -3.75           0
     11.55        -3.6           0
     11.55       -3.45           0
     11.55        -3.3           0
     11.55       -3.15           0
     11.55          -3           0
     11.55       -2.85           0
     11.55        -2.7           0
     11.55       -2.55           0
     11.55        -2.4           0
     11.55       -2.25           0
     11.55        -2.1           0
     11.55       -1.95           0
     11.55        -1.8           0
     11.55       -1.65           0
     11.55        -1.5           0
     11.55       -1.35           0
     11.55        -1.2           0
     11.55       -1.05           0
     11.55        -0.9           0
     11.55       -0.75           0
     11.55        -0.6           0
     11.55       -0.45           0
     11.55        -0.3           0
     11.55       -0.15           0
     11.55  -1.78814e-07           0
     11.55        0.15           0
     11.55         0.3           0
     11.55        0.45           0
     11.55         0.6           0
     11.55        0.75           0
     11.55         0.9           0
     11.55        1.05           0
     11.55         1.2           0
     11.55        1.35           0
     11.55         1.5           0
     11.55        1.65           0
     11.55         1.8           0
     11.55        1.95           0
     11.55         2.1           0
     11.55        2.25           0
     11.55         2.4           0
     11.55        2.55           0
     11.55         2.7           0
     11.55        2.85           0
     11.55           3           0
     11.55        3.15           0
     11.55         3.3           0
     11.55        3.45           0
     11.55         3.6           0
     11.55        3.75           0
     11.55         3.9           0
     11.55        4.05           0
     11.55         4.2           0
     11.55        4.35           0
     11.55         4.5           0
     11.55        4.65           0
     11.55         4.8           0
     11.55        4.95           0
     11.55         5.1           0
     11.55        5.25           0
     11.55         5.4           0
     11.55        5.55           0
     11.55         5.7           0
     11.55        5.85           0
     11.55           6           0
     11.55        6.15           0
     11.55         6.3           0
     11.55        6.45           0
     11.55         6.6           0
     11.55        6.75           0
     11.55         6.9           0
     11.55        7.05           0
     11.55         7.2           0
     11.55        7.35           0

      11.7        -7.5           0
      11.7       -7.35           0
      11.7        -7.2           0
      11.7       -7.05           0
      11.7        -6.9           0
      11.7       -6.75           0
      11.7        -6.6           0
      11.7       -6.45           0
      11.7        -6.3           0
      11.7       -6.15           0
      11.7          -6           0
      11.7       -5.85           0
      11.7        -5.7           0
      11.7       -5.55           0
      11.7        -5.4           0
      11.7       -5.25           0
      11.7        -5.1           0
      11.7       -4.95           0
      11.7        -4.8           0
      11.7       -4.65           0
      11.7        -4.5           0
      11.7       -4.35           0
      11.7        -4.2           0
      11.7       -4.05           0
      11.7        -3.9           0
      11.7       -3.75           0
      11.7        -3.6           0
      11.7       -3.45           0
      11.7        -3.3           0
      11.7       -3.15           0
      11.7          -3           0
      11.7       -2.85           0
      11.7        -2.7           0
      11.7       -2.55           0
      11.7        -2.4           0
      11.7       -2.25           0
      11.7        -2.1           0
      11.7       -1.95           0
      11.7        -1.8           0
      11.7       -1.65           0
      11.7        -1.5           0
      11.7       -1.35           0
      11.7        -1.2           0
      11.7       -1.05           0
      11.7        -0.9           0
      11.7       -0.75           0
      11.7        -0.6           0
      11.7       -0.45           0
      11.7        -0.3           0
      11.7       -0.15           0
      11.7  -1.78814e-07           0
      11.7        0.15           0
      11.7         0.3           0
      11.7        0.45           0
      11.7         0.6           0
      11.7        0.75           0
      11.7         0.9           0
      11.7        1.05           0
      11.7         1.2           0
      11.7        1.35           0
      11.7         1.5           0
      11.7        1.65           0
      11.7         1.8           0
      11.7        1.95           0
      11.7         2.1           0
      11.7        2.25           0
      11.7         2.4           0
      11.7        2.55           0
      11.7         2.7           0
      11.7        2.85           0
      11.7           3           0
      11.7        3.15           0
      11.7         3.3           0
      11.7        3.45           0
      11.7         3.6           0
      11.7        3.75           0
      11.7         3.9           0
      11.7        4.05           0
      11.7         4.2           0
      11.7        4.35           0
      11.7         4.5           0
      11.7        4.65           0
      11.7         4.8           0
      11.7        4.95           0
      11.7         5.1           0
      11.7        5.25           0
      11.7         5.4           0
      11.7        5.55           0
      11.7         5.7           0
      11.7        5.85           0
      11.7           6           0
      11.7        6.15           0
      11.7         6.3           0
      11.7        6.45           0
      11.7         6.6           0
      11.7        6.75           0
      11.7         6.9           0
      11.7        7.05           0
      11.7         7.2           0
      11.7        7.35           0

     11.85        -7.5           0
     11.85       -7.35           0
     11.85        -7.2           0
     11.85       -7.05           0
     11.85        -6.9           0
     11.85       -6.75           0
     11.85        -6.6           0
     11.85       -6.45           0
     11.85        -6.3           0
     11.85       -6.15           0
     11.85          -6           0
     11.85       -5.85           0
     11.85        -5.7           0
     11.85       -5.55           0
     11.85        -5.4           0
     11.85       -5.25           0
     11.85        -5.1           0
     11.85       -4.95           0
     11.85        -4.8           0
     11.85       -4.65           0
     11.85        -4.5           0
     11.85       -4.35           0
     11.85        -4.2           0
     11.85       -4.05           0
     11.85        -3.9           0
     11.85       -3.75           0
     11.85        -3.6           0
     11.85       -3.45           0
     11.85        -3.3           0
     11.85       -3.15           0
     11.85          -3           0
     11.85       -2.85           0
     11.85        -2.7           0
     11.85       -2.55           0
     11.85        -2.4           0
     11.85       -2.25           0
     11.85        -2.1           0
     11.85       -1.95           0
     11.85        -1.8           0
     11.85       -1.65           0
     11.85        -1.5           0
     11.85       -1.35           0
     11.85        -1.2           0
     11.85       -1.05           0
     11.85        -0.9           0
     11.85       -0.75           0
     11.85        -0.6           0
     11.85       -0.45           0
     11.85        -0.3           0
     11.85       -0.15           0
     11.85  -1.78814e-07           0
     11.85        0.15           0
     11.85         0.3           0
     11.85        0.45           0
     11.85         0.6           0
     11.85        0.75           0
     11.85         0.9           0
     11.85        1.05           0
     11.85         1.2           0
     11.85        1.35           0
     11.85         1.5           0
     11.85        1.65           0
     11.85         1.8           0
     11.85        1.95           0
     11.85         2.1           0
     11.85        2.25           0
     11.85         2.4           0
     11.85        2.55           0
     11.85         2.7           0
     11.85        2.85           0
     11.85           3           0
     11.85        3.15           0
     11.85         3.3           0
     11.85        3.45           0
     11.85         3.6           0
     11.85        3.75           0
     11.85         3.9           0
     11.85        4.05           0
     11.85         4.2           0
     11.85        4.35           0
     11.85         4.5           0
     11.85        4.65           0
     11.85         4.8           0
     11.85        4.95           0
     11.85         5.1           0
     11.85        5.25           0
     11.85         5.4           0
     11.85        5.55           0
     11.85         5.7           0
     11.85        5.85           0
     11.85           6           0
     11.85        6.15           0
     11.85         6.3           0
     11.85        6.45           0
     11.85         6.6           0
     11.85        6.75           0
     11.85         6.9           0
     11.85        7.05           0
     11.85         7.2           0
     11.85        7.35           0

        12        -7.5           0
        12       -7.35           0
        12        -7.2           0
        12       -7.05           0
        12        -6.9           0
        12       -6.75           0
        12        -6.6           0
        12       -6.45           0
        12        -6.3           0
        12       -6.15           0
        12          -6           0
        12       -5.85           0
        12        -5.7           0
        12       -5.55           0
        12        -5.4           0
        12       -5.25           0
        12        -5.1           0
        12       -4.95           0
        12        -4.8           0
        12       -4.65           0
        12        -4.5           0
        12       -4.35           0
        12        -4.2           0
        12       -4.05           0
        12        -3.9           0
        12       -3.75           0
        12        -3.6           0
        12       -3.45           0
        12        -3.3           0
        12       -3.15           0
        12          -3           0
        12       -2.85           0
        12        -2.7           0
        12       -2.55           0
        12        -2.4           0
        12       -2.25           0
        12        -2.1           0
        12       -1.95           0
        12        -1.8           0
        12       -1.65           0
        12        -1.5           0
        12       -1.35           0
        12        -1.2           0
        12       -1.05           0
        12        -0.9           0
        12       -0.75           0
        12        -0.6           0
        12       -0.45           0
        12        -0.3           0
        12       -0.15           0
        12  -1.78814e-07           0
        12        0.15           0
        12         0.3           0
        12        0.45           0
        12         0.6           0
        12        0.75           0
        12         0.9           0
        12        1.05           0
        12         1.2           0
        12        1.35           0
        12         1.5           0
        12        1.65           0
        12         1.8           0
        12        1.95           0
        12         2.1           0
        12        2.25           0
        12         2.4           0
        12        2.55           0
        12         2.7           0
        12        2.85           0
        12           3           0
        12        3.15           0
        12         3.3           0
        12        3.45           0
        12         3.6           0
        12        3.75           0
        12         3.9           0
        12        4.05           0
        12         4.2           0
        12        4.35           0
        12         4.5           0
        12        4.65           0
        12         4.8           0
        12        4.95           0
        12         5.1           0
        12        5.25           0
        12         5.4           0
        12        5.55           0
        12         5.7           0
        12        5.85           0
        12           6           0
        12        6.15           0
        12         6.3           0
        12        6.45           0
        12         6.6           0
        12        6.75           0
        12         6.9           0
        12        7.05           0
        12         7.2           0
        12        7.35           0

     12.15        -7.5           0
     12.15       -7.35           0
     12.15        -7.2           0
     12.15       -7.05           0
     12.15        -6.9           0
     12.15       -6.75           0
     12.15        -6.6           0
     12.15       -6.45           0
     12.15        -6.3           0
     12.15       -6.15           0
     12.15          -6           0
     12.15       -5.85           0
     12.15        -5.7           0
     12.15       -5.55           0
     12.15        -5.4           0
     12.15       -5.25           0
     12.15        -5.1           0
     12.15       -4.95           0
     12.15        -4.8           0
     12.15       -4.65           0
     12.15        -4.5           0
     12.15       -4.35           0
     12.15        -4.2           0
     12.15       -4.05           0
     12.15        -3.9           0
     12.15       -3.75           0
     12.15        -3.6           0
     12.15       -3.45           0
     12.15        -3.3           0
     12.15       -3.15           0
     12.15          -3           0
     12.15       -2.85           0
     12.15        -2.7           0
     12.15       -2.55           0
     12.15        -2.4           0
     12.15       -2.25           0
     12.15        -2.1           0
     12.15       -1.95           0
     12.15        -1.8           0
     12.15       -1.65           0
     12.15        -1.5           0
     12.15       -1.35           0
     12.15        -1.2           0
     12.15       -1.05           0
     12.15        -0.9           0
     12.15       -0.75           0
     12.15        -0.6           0
     12.15       -0.45           0
     12.15        -0.3           0
     12.15       -0.15           0
     12.15  -1.78814e-07           0
     12.15        0.15           0
     12.15         0.3           0
     12.15        0.45           0
     12.15         0.6           0
     12.15        0.75           0
     12.15         0.9           0
     12.15        1.05           0
     12.15         1.2           0
     12.15        1.35           0
     12.15         1.5           0
     12.15        1.65           0
     12.15         1.8           0
     12.15        1.95           0
     12.15         2.1           0
     12.15        2.25           0
     12.15         2.4           0
     12.15        2.55           0
     12.15         2.7           0
     12.15        2.85           0
     12.15           3           0
     12.15        3.15           0
     12.15         3.3           0
     12.15        3.45           0
     12.15         3.6           0
     12.15        3.75           0
     12.15         3.9           0
     12.15        4.05           0
     12.15         4.2           0
     12.15        4.35           0
     12.15         4.5           0
     12.15        4.65           0
     12.15         4.8           0
     12.15        4.95           0
     12.15         5.1           0
     12.15        5.25           0
     12.15         5.4           0
     12.15        5.55           0
     12.15         5.7           0
     12.15        5.85           0
     12.15           6           0
     12.15        6.15           0
     12.15         6.3           0
     12.15        6.45           0
     12.15         6.6           0
     12.15        6.75           0
     12.15         6.9           0
     12.15        7.05           0
     12.15         7.2           0
     12.15        7.35           0

      12.3        -7.5           0
      12.3       -7.35           0
      12.3        -7.2           0
      12.3       -7.05           0
      12.3        -6.9           0
      12.3       -6.75           0
      12.3        -6.6           0
      12.3       -6.45           0
      12.3        -6.3           0
      12.3       -6.15           0
      12.3          -6           0
      12.3       -5.85           0
      12.3        -5.7           0
      12.3       -5.55           0
      12.3        -5.4           0
      12.3       -5.25           0
      12.3        -5.1           0
      12.3       -4.95           0
      12.3        -4.8           0
      12.3       -4.65           0
      12.3        -4.5           0
      12.3       -4.35           0
      12.3        -4.2           0
      12.3       -4.05           0
      12.3        -3.9           0
      12.3       -3.75           0
      12.3        -3.6           0
      12.3       -3.45           0
      12.3        -3.3           0
      12.3       -3.15           0
      12.3          -3           0
      12.3       -2.85           0
      12.3        -2.7           0
      12.3       -2.55           0
      12.3        -2.4           0
      12.3       -2.25           0
      12.3        -2.1           0
      12.3       -1.95           0
      12.3        -1.8           0
      12.3       -1.65           0
      12.3        -1.5           0
      12.3       -1.35           0
      12.3        -1.2           0
      12.3       -1.05           0
      12.3        -0.9           0
      12.3       -0.75           0
      12.3        -0.6           0
      12.3       -0.45           0
      12.3        -0.3           0
      12.3       -0.15           0
      12.3  -1.78814e-07           0
      12.3        0.15           0
      12.3         0.3           0
      12.3        0.45           0
      12.3         0.6           0
      12.3        0.75           0
      12.3         0.9           0
      12.3        1.05           0
      12.3         1.2           0
      12.3        1.35           0
      12.3         1.5           0
      12.3        1.65           0
      12.3         1.8           0
      12.3        1.95           0
      12.3         2.1           0
      12.3        2.25           0
      12.3         2.4           0
      12.3        2.55           0
      12.3         2.7           0
      12.3        2.85           0
      12.3           3           0
      12.3        3.15           0
      12.3         3.3           0
      12.3        3.45           0
      12.3         3.6           0
      12.3        3.75           0
      12.3         3.9           0
      12.3        4.05           0
      12.3         4.2           0
      12.3        4.35           0
      12.3         4.5           0
      12.3        4.65           0
      12.3         4.8           0
      12.3        4.95           0
      12.3         5.1           0
      12.3        5.25           0
      12.3         5.4           0
      12.3        5.55           0
      12.3         5.7           0
      12.3        5.85           0
      12.3           6           0
      12.3        6.15           0
      12.3         6.3           0
      12.3        6.45           0
      12.3         6.6           0
      12.3        6.75           0
      12.3         6.9           0
      12.3        7.05           0
      12.3         7.2           0
      12.3        7.35           0

     12.45        -7.5           0
     12.45       -7.35           0
     12.45        -7.2           0
     12.45       -7.05           0
     12.45        -6.9           0
     12.45       -6.75           0
     12.45        -6.6           0
     12.45       -6.45           0
     12.45        -6.3           0
     12.45       -6.15           0
     12.45          -6           0
     12.45       -5.85           0
     12.45        -5.7           0
     12.45       -5.55           0
     12.45        -5.4           0
     12.45       -5.25           0
     12.45        -5.1           0
     12.45       -4.95           0
     12.45        -4.8           0
     12.45       -4.65           0
     12.45        -4.5           0
     12.45       -4.35           0
     12.45        -4.2           0
     12.45       -4.05           0
     12.45        -3.9           0
     12.45       -3.75           0
     12.45        -3.6           0
     12.45       -3.45           0
     12.45        -3.3           0
     12.45       -3.15           0
     12.45          -3           0
     12.45       -2.85           0
     12.45        -2.7           0
     12.45       -2.55           0
     12.45        -2.4           0
     12.45       -2.25           0
     12.45        -2.1           0
     12.45       -1.95           0
     12.45        -1.8           0
     12.45       -1.65           0
     12.45        -1.5           0
     12.45       -1.35           0
     12.45        -1.2           0
     12.45       -1.05           0
     12.45        -0.9           0
     12.45       -0.75           0
     12.45        -0.6           0
     12.45       -0.45           0
     12.45        -0.3           0
     12.45       -0.15           0
     12.45  -1.78814e-07           0
     12.45        0.15           0
     12.45         0.3           0
     12.45        0.45           0
     12.45         0.6           0
     12.45        0.75           0
     12.45         0.9           0
     12.45        1.05           0
     12.45         1.2           0
     12.45        1.35           0
     12.45         1.5           0
     12.45        1.65           0
     12.45         1.8           0
     12.45        1.95           0
     12.45         2.1           0
     12.45        2.25           0
     12.45         2.4           0
     12.45        2.55           0
     12.45         2.7           0
     12.45        2.85           0
     12.45           3           0
     12.45        3.15           0
     12.45         3.3           0
     12.45        3.45           0
     12.45         3.6           0
     12.45        3.75           0
     12.45         3.9           0
     12.45        4.05           0
     12.45         4.2           0
     12.45        4.35           0
     12.45         4.5           0
     12.45        4.65           0
     12.45         4.8           0
     12.45        4.95           0
     12.45         5.1           0
     12.45        5.25           0
     12.45         5.4           0
     12.45        5.55           0
     12.45         5.7           0
     12.45        5.85           0
     12.45           6           0
     12.45        6.15           0
     12.45         6.3           0
     12.45        6.45           0
     12.45         6.6           0
     12.45        6.75           0
     12.45         6.9           0
     12.45        7.05           0
     12.45         7.2           0
     12.45        7.35           0

      12.6        -7.5           0
      12.6       -7.35           0
      12.6        -7.2           0
      12.6       -7.05           0
      12.6        -6.9           0
      12.6       -6.75           0
      12.6        -6.6           0
      12.6       -6.45           0
      12.6        -6.3           0
      12.6       -6.15           0
      12.6          -6           0
      12.6       -5.85           0
      12.6        -5.7           0
      12.6       -5.55           0
      12.6        -5.4           0
      12.6       -5.25           0
      12.6        -5.1           0
      12.6       -4.95           0
      12.6        -4.8           0
      12.6       -4.65           0
      12.6        -4.5           0
      12.6       -4.35           0
      12.6        -4.2           0
      12.6       -4.05           0
      12.6        -3.9           0
      12.6       -3.75           0
      12.6        -3.6           0
      12.6       -3.45           0
      12.6        -3.3           0
      12.6       -3.15           0
      12.6          -3           0
      12.6       -2.85           0
      12.6        -2.7           0
      12.6       -2.55           0
      12.6        -2.4           0
      12.6       -2.25           0
      12.6        -2.1           0
      12.6       -1.95           0
      12.6        -1.8           0
      12.6       -1.65           0
      12.6        -1.5           0
      12.6       -1.35           0
      12.6        -1.2           0
      12.6       -1.05           0
      12.6        -0.9           0
      12.6       -0.75           0
      12.6        -0.6           0
      12.6       -0.45           0
      12.6        -0.3           0
      12.6       -0.15           0
      12.6  -1.78814e-07           0
      12.6        0.15           0
      12.6         0.3           0
      12.6        0.45           0
      12.6         0.6           0
      12.6        0.75           0
      12.6         0.9           0
      12.6        1.05           0
      12.6         1.2           0
      12.6        1.35           0
      12.6         1.5           0
      12.6        1.65           0
      12.6         1.8           0
      12.6        1.95           0
      12.6         2.1           0
      12.6        2.25           0
      12.6         2.4           0
      12.6        2.55           0
      12.6         2.7           0
      12.6        2.85           0
      12.6           3           0
      12.6        3.15           0
      12.6         3.3           0
      12.6        3.45           0
      12.6         3.6           0
      12.6        3.75           0
      12.6         3.9           0
      12.6        4.05           0
      12.6         4.2           0
      12.6        4.35           0
      12.6         4.5           0
      12.6        4.65           0
      12.6         4.8           0
      12.6        4.95           0
      12.6         5.1           0
      12.6        5.25           0
      12.6         5.4           0
      12.6        5.55           0
      12.6         5.7           0
      12.6        5.85           0
      12.6           6           0
      12.6        6.15           0
      12.6         6.3           0
      12.6        6.45           0
      12.6         6.6           0
      12.6        6.75           0
      12.6         6.9           0
      12.6        7.05           0
      12.6         7.2           0
      12.6        7.35           0

     12.75        -7.5           0
     12.75       -7.35           0
     12.75        -7.2           0
     12.75       -7.05           0
     12.75        -6.9           0
     12.75       -6.75           0
     12.75        -6.6           0
     12.75       -6.45           0
     12.75        -6.3           0
     12.75       -6.15           0
     12.75          -6           0
     12.75       -5.85           0
     12.75        -5.7           0
     12.75       -5.55           0
     12.75        -5.4           0
     12.75       -5.25           0
     12.75        -5.1           0
     12.75       -4.95           0
     12.75        -4.8           0
     12.75       -4.65           0
     12.75        -4.5           0
     12.75       -4.35           0
     12.75        -4.2           0
     12.75       -4.05           0
     12.75        -3.9           0
     12.75       -3.75           0
     12.75        -3.6           0
     12.75       -3.45           0
     12.75        -3.3           0
     12.75       -3.15           0
     12.75          -3           0
     12.75       -2.85           0
     12.75        -2.7           0
     12.75       -2.55           0
     12.75        -2.4           0
     12.75       -2.25           0
     12.75        -2.1           0
     12.75       -1.95           0
     12.75        -1.8           0
     12.75       -1.65           0
     12.75        -1.5           0
     12.75       -1.35           0
     12.75        -1.2           0
     12.75       -1.05           0
     12.75        -0.9           0
     12.75       -0.75           0
     12.75        -0.6           0
     12.75       -0.45           0
     12.75        -0.3           0
     12.75       -0.15           0
     12.75  -1.78814e-07           0
     12.75        0.15           0
     12.75         0.3           0
     12.75        0.45           0
     12.75         0.6           0
     12.75        0.75           0
     12.75         0.9           0
     12.75        1.05           0
     12.75         1.2           0
     12.75        1.35           0
     12.75         1.5           0
     12.75        1.65           0
     12.75         1.8           0
     12.75        1.95           0
     12.75         2.1           0
     12.75        2.25           0
     12.75         2.4           0
     12.75        2.55           0
     12.75         2.7           0
     12.75        2.85           0
     12.75           3           0
     12.75        3.15           0
     12.75         3.3           0
     12.75        3.45           0
     12.75         3.6           0
     12.75        3.75           0
     12.75         3.9           0
     12.75        4.05           0
     12.75         4.2           0
     12.75        4.35           0
     12.75         4.5           0
     12.75        4.65           0
     12.75         4.8           0
     12.75        4.95           0
     12.75         5.1           0
     12.75        5.25           0
     12.75         5.4           0
     12.75        5.55           0
     12.75         5.7           0
     12.75        5.85           0
     12.75           6           0
     12.75        6.15           0
     12.75         6.3           0
     12.75        6.45           0
     12.75         6.6           0
     12.75        6.75           0
     12.75         6.9           0
     12.75        7.05           0
     12.75         7.2           0
     12.75        7.35           0

      12.9        -7.5           0
      12.9       -7.35           0
      12.9        -7.2           0
      12.9       -7.05           0
      12.9        -6.9           0
      12.9       -6.75           0
      12.9        -6.6           0
      12.9       -6.45           0
      12.9        -6.3           0
      12.9       -6.15           0
      12.9          -6           0
      12.9       -5.85           0
      12.9        -5.7           0
      12.9       -5.55           0
      12.9        -5.4           0
      12.9       -5.25           0
      12.9        -5.1           0
      12.9       -4.95           0
      12.9        -4.8           0
      12.9       -4.65           0
      12.9        -4.5           0
      12.9       -4.35           0
      12.9        -4.2           0
      12.9       -4.05           0
      12.9        -3.9           0
      12.9       -3.75           0
      12.9        -3.6           0
      12.9       -3.45           0
      12.9        -3.3           0
      12.9       -3.15           0
      12.9          -3           0
      12.9       -2.85           0
      12.9        -2.7           0
      12.9       -2.55           0
      12.9        -2.4           0
      12.9       -2.25           0
      12.9        -2.1           0
      12.9       -1.95           0
      12.9        -1.8           0
      12.9       -1.65           0
      12.9        -1.5           0
      12.9       -1.35           0
      12.9        -1.2           0
      12.9       -1.05           0
      12.9        -0.9           0
      12.9       -0.75           0
      12.9        -0.6           0
      12.9       -0.45           0
      12.9        -0.3           0
      12.9       -0.15           0
      12.9  -1.78814e-07           0
      12.9        0.15           0
      12.9         0.3           0
      12.9        0.45           0
      12.9         0.6           0
      12.9        0.75           0
      12.9         0.9           0
      12.9        1.05           0
      12.9         1.2           0
      12.9        1.35           0
      12.9         1.5           0
      12.9        1.65           0
      12.9         1.8           0
      12.9        1.95           0
      12.9         2.1           0
      12.9        2.25           0
      12.9         2.4           0
      12.9        2.55           0
      12.9         2.7           0
      12.9        2.85           0
      12.9           3           0
      12.9        3.15           0
      12.9         3.3           0
      12.9        3.45           0
      12.9         3.6           0
      12.9        3.75           0
      12.9         3.9           0
      12.9        4.05           0
      12.9         4.2           0
      12.9        4.35           0
      12.9         4.5           0
      12.9        4.65           0
      12.9         4.8           0
      12.9        4.95           0
      12.9         5.1           0
      12.9        5.25           0
      12.9         5.4           0
      12.9        5.55           0
      12.9         5.7           0
      12.9        5.85           0
      12.9           6           0
      12.9        6.15           0
      12.9         6.3           0
      12.9        6.45           0
      12.9         6.6           0
      12.9        6.75           0
      12.9         6.9           0
      12.9        7.05           0
      12.9         7.2           0
      12.9        7.35           0

     13.05        -7.5           0
     13.05       -7.35           0
     13.05        -7.2           0
     13.05       -7.05           0
     13.05        -6.9           0
     13.05       -6.75           0
     13.05        -6.6           0
     13.05       -6.45           0
     13.05        -6.3           0
     13.05       -6.15           0
     13.05          -6           0
     13.05       -5.85           0
     13.05        -5.7           0
     13.05       -5.55           0
     13.05        -5.4           0
     13.05       -5.25           0
     13.05        -5.1           0
     13.05       -4.95           0
     13.05        -4.8           0
     13.05       -4.65           0
     13.05        -4.5           0
     13.05       -4.35           0
     13.05        -4.2           0
     13.05       -4.05           0
     13.05        -3.9           0
     13.05       -3.75           0
     13.05        -3.6           0
     13.05       -3.45           0
     13.05        -3.3           0
     13.05       -3.15           0
     13.05          -3           0
     13.05       -2.85           0
     13.05        -2.7           0
     13.05       -2.55           0
     13.05        -2.4           0
     13.05       -2.25           0
     13.05        -2.1           0
     13.05       -1.95           0
     13.05        -1.8           0
     13.05       -1.65           0
     13.05        -1.5           0
     13.05       -1.35           0
     13.05        -1.2           0
     13.05       -1.05           0
     13.05        -0.9           0
     13.05       -0.75           0
     13.05        -0.6           0
     13.05       -0.45           0
     13.05        -0.3           0
     13.05       -0.15           0
     13.05  -1.78814e-07           0
     13.05        0.15           0
     13.05         0.3           0
     13.05        0.45           0
     13.05         0.6           0
     13.05        0.75           0
     13.05         0.9           0
     13.05        1.05           0
     13.05         1.2           0
     13.05        1.35           0
     13.05         1.5           0
     13.05        1.65           0
     13.05         1.8           0
     13.05        1.95           0
     13.05         2.1           0
     13.05        2.25           0
     13.05         2.4           0
     13.05        2.55           0
     13.05         2.7           0
     13.05        2.85           0
     13.05           3           0
     13.05        3.15           0
     13.05         3.3           0
     13.05        3.45           0
     13.05         3.6           0
     13.05        3.75           0
     13.05         3.9           0
     13.05        4.05           0
     13.05         4.2           0
     13.05        4.35           0
     13.05         4.5           0
     13.05        4.65           0
     13.05         4.8           0
     13.05        4.95           0
     13.05         5.1           0
     13.05        5.25           0
     13.05         5.4           0
     13.05        5.55           0
     13.05         5.7           0
     13.05        5.85           0
     13.05           6           0
     13.05        6.15           0
     13.05         6.3           0
     13.05        6.45           0
     13.05         6.6           0
     13.05        6.75           0
     13.05         6.9           0
     13.05        7.05           0
     13.05         7.2           0
     13.05        7.35           0

      13.2        -7.5           0
      13.2       -7.35           0
      13.2        -7.2           0
      13.2       -7.05           0
      13.2        -6.9           0
      13.2       -6.75           0
      13.2        -6.6           0
      13.2       -6.45           0
      13.2        -6.3           0
      13.2       -6.15           0
      13.2          -6           0
      13.2       -5.85           0
      13.2        -5.7           0
      13.2       -5.55           0
      13.2        -5.4           0
      13.2       -5.25           0
      13.2        -5.1           0
      13.2       -4.95           0
      13.2        -4.8           0
      13.2       -4.65           0
      13.2        -4.5           0
      13.2       -4.35           0
      13.2        -4.2           0
      13.2       -4.05           0
      13.2        -3.9           0
      13.2       -3.75           0
      13.2        -3.6           0
      13.2       -3.45           0
      13.2        -3.3           0
      13.2       -3.15           0
      13.2          -3           0
      13.2       -2.85           0
      13.2        -2.7           0
      13.2       -2.55           0
      13.2        -2.4           0
      13.2       -2.25           0
      13.2        -2.1           0
      13.2       -1.95           0
      13.2        -1.8           0
      13.2       -1.65           0
      13.2        -1.5           0
      13.2       -1.35           0
      13.2        -1.2           0
      13.2       -1.05           0
      13.2        -0.9           0
      13.2       -0.75           0
      13.2        -0.6           0
      13.2       -0.45           0
      13.2        -0.3           0
      13.2       -0.15           0
      13.2  -1.78814e-07           0
      13.2        0.15           0
      13.2         0.3           0
      13.2        0.45           0
      13.2         0.6           0
      13.2        0.75           0
      13.2         0.9           0
      13.2        1.05           0
      13.2         1.2           0
      13.2        1.35           0
      13.2         1.5           0
      13.2        1.65           0
      13.2         1.8           0
      13.2        1.95           0
      13.2         2.1           0
      13.2        2.25           0
      13.2         2.4           0
      13.2        2.55           0
      13.2         2.7           0
      13.2        2.85           0
      13.2           3           0
      13.2        3.15           0
      13.2         3.3           0
      13.2        3.45           0
      13.2         3.6           0
      13.2        3.75           0
      13.2         3.9           0
      13.2        4.05           0
      13.2         4.2           0
      13.2        4.35           0
      13.2         4.5           0
      13.2        4.65           0
      13.2         4.8           0
      13.2        4.95           0
      13.2         5.1           0
      13.2        5.25           0
      13.2         5.4           0
      13.2        5.55           0
      13.2         5.7           0
      13.2        5.85           0
      13.2           6           0
      13.2        6.15           0
      13.2         6.3           0
      13.2        6.45           0
      13.2         6.6           0
      13.2        6.75           0
      13.2         6.9           0
      13.2        7.05           0
      13.2         7.2           0
      13.2        7.35           0

     13.35        -7.5           0
     13.35       -7.35           0
     13.35        -7.2           0
     13.35       -7.05           0
     13.35        -6.9           0
     13.35       -6.75           0
     13.35        -6.6           0
     13.35       -6.45           0
     13.35        -6.3           0
     13.35       -6.15           0
     13.35          -6           0
     13.35       -5.85           0
     13.35        -5.7           0
     13.35       -5.55           0
     13.35        -5.4           0
     13.35       -5.25           0
     13.35        -5.1           0
     13.35       -4.95           0
     13.35        -4.8           0
     13.35       -4.65           0
     13.35        -4.5           0
     13.35       -4.35           0
     13.35        -4.2           0
     13.35       -4.05           0
     13.35        -3.9           0
     13.35       -3.75           0
     13.35        -3.6           0
     13.35       -3.45           0
     13.35        -3.3           0
     13.35       -3.15           0
     13.35          -3           0
     13.35       -2.85           0
     13.35        -2.7           0
     13.35       -2.55           0
     13.35        -2.4           0
     13.35       -2.25           0
     13.35        -2.1           0
     13.35       -1.95           0
     13.35        -1.8           0
     13.35       -1.65           0
     13.35        -1.5           0
     13.35       -1.35           0
     13.35        -1.2           0
     13.35       -1.05           0
     13.35        -0.9           0
     13.35       -0.75           0
     13.35        -0.6           0
     13.35       -0.45           0
     13.35        -0.3           0
     13.35       -0.15           0
     13.35  -1.78814e-07           0
     13.35        0.15           0
     13.35         0.3           0
     13.35        0.45           0
     13.35         0.6           0
     13.35        0.75           0
     13.35         0.9           0
     13.35        1.05           0
     13.35         1.2           0
     13.35        1.35           0
     13.35         1.5           0
     13.35        1.65           0
     13.35         1.8           0
     13.35        1.95           0
     13.35         2.1           0
     13.35        2.25           0
     13.35         2.4           0
     13.35        2.55           0
     13.35         2.7           0
     13.35        2.85           0
     13.35           3           0
     13.35        3.15           0
     13.35         3.3           0
     13.35        3.45           0
     13.35         3.6           0
     13.35        3.75           0
     13.35         3.9           0
     13.35        4.05           0
     13.35         4.2           0
     13.35        4.35           0
     13.35         4.5           0
     13.35        4.65           0
     13.35         4.8           0
     13.35        4.95           0
     13.35         5.1           0
     13.35        5.25           0
     13.35         5.4           0
     13.35        5.55           0
     13.35         5.7           0
     13.35        5.85           0
     13.35           6           0
     13.35        6.15           0
     13.35         6.3           0
     13.35        6.45           0
     13.35         6.6           0
     13.35        6.75           0
     13.35         6.9           0
     13.35        7.05           0
     13.35         7.2           0
     13.35        7.35           0

      13.5        -7.5           0
      13.5       -7.35           0
      13.5        -7.2           0
      13.5       -7.05           0
      13.5        -6.9           0
      13.5       -6.75           0
      13.5        -6.6           0
      13.5       -6.45           0
      13.5        -6.3           0
      13.5       -6.15           0
      13.5          -6           0
      13.5       -5.85           0
      13.5        -5.7           0
      13.5       -5.55           0
      13.5        -5.4           0
      13.5       -5.25           0
      13.5        -5.1           0
      13.5       -4.95           0
      13.5        -4.8           0
      13.5       -4.65           0
      13.5        -4.5           0
      13.5       -4.35           0
      13.5        -4.2           0
      13.5       -4.05           0
      13.5        -3.9           0
      13.5       -3.75           0
      13.5        -3.6           0
      13.5       -3.45           0
      13.5        -3.3           0
      13.5       -3.15           0
      13.5          -3           0
      13.5       -2.85           0
      13.5        -2.7           0
      13.5       -2.55           0
      13.5        -2.4           0
      13.5       -2.25           0
      13.5        -2.1           0
      13.5       -1.95           0
      13.5        -1.8           0
      13.5       -1.65           0
      13.5        -1.5           0
      13.5       -1.35           0
      13.5        -1.2           0
      13.5       -1.05           0
      13.5        -0.9           0
      13.5       -0.75           0
      13.5        -0.6           0
      13.5       -0.45           0
      13.5        -0.3           0
      13.5       -0.15           0
      13.5  -1.78814e-07           0
      13.5        0.15           0
      13.5         0.3           0
      13.5        0.45           0
      13.5         0.6           0
      13.5        0.75           0
      13.5         0.9           0
      13.5        1.05           0
      13.5         1.2           0
      13.5        1.35           0
      13.5         1.5           0
      13.5        1.65           0
      13.5         1.8           0
      13.5        1.95           0
      13.5         2.1           0
      13.5        2.25           0
      13.5         2.4           0
      13.5        2.55           0
      13.5         2.7           0
      13.5        2.85           0
      13.5           3           0
      13.5        3.15           0
      13.5         3.3           0
      13.5        3.45           0
      13.5         3.6           0
      13.5        3.75           0
      13.5         3.9           0
      13.5        4.05           0
      13.5         4.2           0
      13.5        4.35           0
      13.5         4.5           0
      13.5        4.65           0
      13.5         4.8           0
      13.5        4.95           0
      13.5         5.1           0
      13.5        5.25           0
      13.5         5.4           0
      13.5        5.55           0
      13.5         5.7           0
      13.5        5.85           0
      13.5           6           0
      13.5        6.15           0
      13.5         6.3           0
      13.5        6.45           0
      13.5         6.6           0
      13.5        6.75           0
      13.5         6.9           0
      13.5        7.05           0
      13.5         7.2           0
      13.5        7.35           0

     13.65        -7.5           0
     13.65       -7.35           0
     13.65        -7.2           0
     13.65       -7.05           0
     13.65        -6.9           0
     13.65       -6.75           0
     13.65        -6.6           0
     13.65       -6.45           0
     13.65        -6.3           0
     13.65       -6.15           0
     13.65          -6           0
     13.65       -5.85           0
     13.65        -5.7           0
     13.65       -5.55           0
     13.65        -5.4           0
     13.65       -5.25           0
     13.65        -5.1           0
     13.65       -4.95           0
     13.65        -4.8           0
     13.65       -4.65           0
     13.65        -4.5           0
     13.65       -4.35           0
     13.65        -4.2           0
     13.65       -4.05           0
     13.65        -3.9           0
     13.65       -3.75           0
     13.65        -3.6           0
     13.65       -3.45           0
     13.65        -3.3           0
     13.65       -3.15           0
     13.65          -3           0
     13.65       -2.85           0
     13.65        -2.7           0
     13.65       -2.55           0
     13.65        -2.4           0
     13.65       -2.25           0
     13.65        -2.1           0
     13.65       -1.95           0
     13.65        -1.8           0
     13.65       -1.65           0
     13.65        -1.5           0
     13.65       -1.35           0
     13.65        -1.2           0
     13.65       -1.05           0
     13.65        -0.9           0
     13.65       -0.75           0
     13.65        -0.6           0
     13.65       -0.45           0
     13.65        -0.3           0
     13.65       -0.15           0
     13.65  -1.78814e-07           0
     13.65        0.15           0
     13.65         0.3           0
     13.65        0.45           0
     13.65         0.6           0
     13.65        0.75           0
     13.65         0.9           0
     13.65        1.05           0
     13.65         1.2           0
     13.65        1.35           0
     13.65         1.5           0
     13.65        1.65           0
     13.65         1.8           0
     13.65        1.95           0
     13.65         2.1           0
     13.65        2.25           0
     13.65         2.4           0
     13.65        2.55           0
     13.65         2.7           0
     13.65        2.85           0
     13.65           3           0
     13.65        3.15           0
     13.65         3.3           0
     13.65        3.45           0
     13.65         3.6           0
     13.65        3.75           0
     13.65         3.9           0
     13.65        4.05           0
     13.65         4.2           0
     13.65        4.35           0
     13.65         4.5           0
     13.65        4.65           0
     13.65         4.8           0
     13.65        4.95           0
     13.65         5.1           0
     13.65        5.25           0
     13.65         5.4           0
     13.65        5.55           0
     13.65         5.7           0
     13.65        5.85           0
     13.65           6           0
     13.65        6.15           0
     13.65         6.3           0
     13.65        6.45           0
     13.65         6.6           0
     13.65        6.75           0
     13.65         6.9           0
     13.65        7.05           0
     13.65         7.2           0
     13.65        7.35           0

      13.8        -7.5           0
      13.8       -7.35           0
      13.8        -7.2           0
      13.8       -7.05           0
      13.8        -6.9           0
      13.8       -6.75           0
      13.8        -6.6           0
      13.8       -6.45           0
      13.8        -6.3           0
      13.8       -6.15           0
      13.8          -6           0
      13.8       -5.85           0
      13.8        -5.7           0
      13.8       -5.55           0
      13.8        -5.4           0
      13.8       -5.25           0
      13.8        -5.1           0
      13.8       -4.95           0
      13.8        -4.8           0
      13.8       -4.65           0
      13.8        -4.5           0
      13.8       -4.35           0
      13.8        -4.2           0
      13.8       -4.05           0
      13.8        -3.9           0
      13.8       -3.75           0
      13.8        -3.6           0
      13.8       -3.45           0
      13.8        -3.3           0
      13.8       -3.15           0
      13.8          -3           0
      13.8       -2.85           0
      13.8        -2.7           0
      13.8       -2.55           0
      13.8        -2.4           0
      13.8       -2.25           0
      13.8        -2.1           0
      13.8       -1.95           0
      13.8        -1.8           0
      13.8       -1.65           0
      13.8        -1.5           0
      13.8       -1.35           0
      13.8        -1.2           0
      13.8       -1.05           0
      13.8        -0.9           0
      13.8       -0.75           0
      13.8        -0.6           0
      13.8       -0.45           0
      13.8        -0.3           0
      13.8       -0.15           0
      13.8  -1.78814e-07           0
      13.8        0.15           0
      13.8         0.3           0
      13.8        0.45           0
      13.8         0.6           0
      13.8        0.75           0
      13.8         0.9           0
      13.8        1.05           0
      13.8         1.2           0
      13.8        1.35           0
      13.8         1.5           0
      13.8        1.65           0
      13.8         1.8           0
      13.8        1.95           0
      13.8         2.1           0
      13.8        2.25           0
      13.8         2.4           0
      13.8        2.55           0
      13.8         2.7           0
      13.8        2.85           0
      13.8           3           0
      13.8        3.15           0
      13.8         3.3           0
      13.8        3.45           0
      13.8         3.6           0
      13.8        3.75           0
      13.8         3.9           0
      13.8        4.05           0
      13.8         4.2           0
      13.8        4.35           0
      13.8         4.5           0
      13.8        4.65           0
      13.8         4.8           0
      13.8        4.95           0
      13.8         5.1           0
      13.8        5.25           0
      13.8         5.4           0
      13.8        5.55           0
      13.8         5.7           0
      13.8        5.85           0
      13.8           6           0
      13.8        6.15           0
      13.8         6.3           0
      13.8        6.45           0
      13.8         6.6           0
      13.8        6.75           0
      13.8         6.9           0
      13.8        7.05           0
      13.8         7.2           0
      13.8        7.35           0

     13.95        -7.5           0
     13.95       -7.35           0
     13.95        -7.2           0
     13.95       -7.05           0
     13.95        -6.9           0
     13.95       -6.75           0
     13.95        -6.6           0
     13.95       -6.45           0
     13.95        -6.3           0
     13.95       -6.15           0
     13.95          -6           0
     13.95       -5.85           0
     13.95        -5.7           0
     13.95       -5.55           0
     13.95        -5.4           0
     13.95       -5.25           0
     13.95        -5.1           0
     13.95       -4.95           0
     13.95        -4.8           0
     13.95       -4.65           0
     13.95        -4.5           0
     13.95       -4.35           0
     13.95        -4.2           0
     13.95       -4.05           0
     13.95        -3.9           0
     13.95       -3.75           0
     13.95        -3.6           0
     13.95       -3.45           0
     13.95        -3.3           0
     13.95       -3.15           0
     13.95          -3           0
     13.95       -2.85           0
     13.95        -2.7           0
     13.95       -2.55           0
     13.95        -2.4           0
     13.95       -2.25           0
     13.95        -2.1           0
     13.95       -1.95           0
     13.95        -1.8           0
     13.95       -1.65           0
     13.95        -1.5           0
     13.95       -1.35           0
     13.95        -1.2           0
     13.95       -1.05           0
     13.95        -0.9           0
     13.95       -0.75           0
     13.95        -0.6           0
     13.95       -0.45           0
     13.95        -0.3           0
     13.95       -0.15           0
     13.95  -1.78814e-07           0
     13.95        0.15           0
     13.95         0.3           0
     13.95        0.45           0
     13.95         0.6           0
     13.95        0.75           0
     13.95         0.9           0
     13.95        1.05           0
     13.95         1.2           0
     13.95        1.35           0
     13.95         1.5           0
     13.95        1.65           0
     13.95         1.8           0
     13.95        1.95           0
     13.95         2.1           0
     13.95        2.25           0
     13.95         2.4           0
     13.95        2.55           0
     13.95         2.7           0
     13.95        2.85           0
     13.95           3           0
     13.95        3.15           0
     13.95         3.3           0
     13.95        3.45           0
     13.95         3.6           0
     13.95        3.75           0
     13.95         3.9           0
     13.95        4.05           0
     13.95         4.2           0
     13.95        4.35           0
     13.95         4.5           0
     13.95        4.65           0
     13.95         4.8           0
     13.95        4.95           0
     13.95         5.1           0
     13.95        5.25           0
     13.95         5.4           0
     13.95        5.55           0
     13.95         5.7           0
     13.95        5.85           0
     13.95           6           0
     13.95        6.15           0
     13.95         6.3           0
     13.95        6.45           0
     13.95         6.6           0
     13.95        6.75           0
     13.95         6.9           0
     13.95        7.05           0
     13.95         7.2           0
     13.95        7.35           0

      14.1        -7.5           0
      14.1       -7.35           0
      14.1        -7.2           0
      14.1       -7.05           0
      14.1        -6.9           0
      14.1       -6.75           0
      14.1        -6.6           0
      14.1       -6.45           0
      14.1        -6.3           0
      14.1       -6.15           0
      14.1          -6           0
      14.1       -5.85           0
      14.1        -5.7           0
      14.1       -5.55           0
      14.1        -5.4           0
      14.1       -5.25           0
      14.1        -5.1           0
      14.1       -4.95           0
      14.1        -4.8           0
      14.1       -4.65           0
      14.1        -4.5           0
      14.1       -4.35           0
      14.1        -4.2           0
      14.1       -4.05           0
      14.1        -3.9           0
      14.1       -3.75           0
      14.1        -3.6           0
      14.1       -3.45           0
      14.1        -3.3           0
      14.1       -3.15           0
      14.1          -3           0
      14.1       -2.85           0
      14.1        -2.7           0
      14.1       -2.55           0
      14.1        -2.4           0
      14.1       -2.25           0
      14.1        -2.1           0
      14.1       -1.95           0
      14.1        -1.8           0
      14.1       -1.65           0
      14.1        -1.5           0
      14.1       -1.35           0
      14.1        -1.2           0
      14.1       -1.05           0
      14.1        -0.9           0
      14.1       -0.75           0
      14.1        -0.6           0
      14.1       -0.45           0
      14.1        -0.3           0
      14.1       -0.15           0
      14.1  -1.78814e-07           0
      14.1        0.15           0
      14.1         0.3           0
      14.1        0.45           0
      14.1         0.6           0
      14.1        0.75           0
      14.1         0.9           0
      14.1        1.05           0
      14.1         1.2           0
      14.1        1.35           0
      14.1         1.5           0
      14.1        1.65           0
      14.1         1.8           0
      14.1        1.95           0
      14.1         2.1           0
      14.1        2.25           0
      14.1         2.4           0
      14.1        2.55           0
      14.1         2.7           0
      14.1        2.85           0
      14.1           3           0
      14.1        3.15           0
      14.1         3.3           0
      14.1        3.45           0
      14.1         3.6           0
      14.1        3.75           0
      14.1         3.9           0
      14.1        4.05           0
      14.1         4.2           0
      14.1        4.35           0
      14.1         4.5           0
      14.1        4.65           0
      14.1         4.8           0
      14.1        4.95           0
      14.1         5.1           0
      14.1        5.25           0
      14.1         5.4           0
      14.1        5.55           0
      14.1         5.7           0
      14.1        5.85           0
      14.1           6           0
      14.1        6.15           0
      14.1         6.3           0
      14.1        6.45           0
      14.1         6.6           0
      14.1        6.75           0
      14.1         6.9           0
      14.1        7.05           0
      14.1         7.2           0
      14.1        7.35           0

     14.25        -7.5           0
     14.25       -7.35           0
     14.25        -7.2           0
     14.25       -7.05           0
     14.25        -6.9           0
     14.25       -6.75           0
     14.25        -6.6           0
     14.25       -6.45           0
     14.25        -6.3           0
     14.25       -6.15           0
     14.25          -6           0
     14.25       -5.85           0
     14.25        -5.7           0
     14.25       -5.55           0
     14.25        -5.4           0
     14.25       -5.25           0
     14.25        -5.1           0
     14.25       -4.95           0
     14.25        -4.8           0
     14.25       -4.65           0
     14.25        -4.5           0
     14.25       -4.35           0
     14.25        -4.2           0
     14.25       -4.05           0
     14.25        -3.9           0
     14.25       -3.75           0
     14.25        -3.6           0
     14.25       -3.45           0
     14.25        -3.3           0
     14.25       -3.15           0
     14.25          -3           0
     14.25       -2.85           0
     14.25        -2.7           0
     14.25       -2.55           0
     14.25        -2.4           0
     14.25       -2.25           0
     14.25        -2.1           0
     14.25       -1.95           0
     14.25        -1.8           0
     14.25       -1.65           0
     14.25        -1.5           0
     14.25       -1.35           0
     14.25        -1.2           0
     14.25       -1.05           0
     14.25        -0.9           0
     14.25       -0.75           0
     14.25        -0.6           0
     14.25       -0.45           0
     14.25        -0.3           0
     14.25       -0.15           0
     14.25  -1.78814e-07           0
     14.25        0.15           0
     14.25         0.3           0
     14.25        0.45           0
     14.25         0.6           0
     14.25        0.75           0
     14.25         0.9           0
     14.25        1.05           0
     14.25         1.2           0
     14.25        1.35           0
     14.25         1.5           0
     14.25        1.65           0
     14.25         1.8           0
     14.25        1.95           0
     14.25         2.1           0
     14.25        2.25           0
     14.25         2.4           0
     14.25        2.55           0
     14.25         2.7           0
     14.25        2.85           0
     14.25           3           0
     14.25        3.15           0
     14.25         3.3           0
     14.25        3.45           0
     14.25         3.6           0
     14.25        3.75           0
     14.25         3.9           0
     14.25        4.05           0
     14.25         4.2           0
     14.25        4.35           0
     14.25         4.5           0
     14.25        4.65           0
     14.25         4.8           0
     14.25        4.95           0
     14.25         5.1           0
     14.25        5.25           0
     14.25         5.4           0
     14.25        5.55           0
     14.25         5.7           0
     14.25        5.85           0
     14.25           6           0
     14.25        6.15           0
     14.25         6.3           0
     14.25        6.45           0
     14.25         6.6           0
     14.25        6.75           0
     14.25         6.9           0
     14.25        7.05           0
     14.25         7.2           0
     14.25        7.35           0

      14.4        -7.5           0
      14.4       -7.35           0
      14.4        -7.2           0
      14.4       -7.05           0
      14.4        -6.9           0
      14.4       -6.75           0
      14.4        -6.6           0
      14.4       -6.45           0
      14.4        -6.3           0
      14.4       -6.15           0
      14.4          -6           0
      14.4       -5.85           0
      14.4        -5.7           0
      14.4       -5.55           0
      14.4        -5.4           0
      14.4       -5.25           0
      14.4        -5.1           0
      14.4       -4.95           0
      14.4        -4.8           0
      14.4       -4.65           0
      14.4        -4.5           0
      14.4       -4.35           0
      14.4        -4.2           0
      14.4       -4.05           0
      14.4        -3.9           0
      14.4       -3.75           0
      14.4        -3.6           0
      14.4       -3.45           0
      14.4        -3.3           0
      14.4       -3.15           0
      14.4          -3           0
      14.4       -2.85           0
      14.4        -2.7           0
      14.4       -2.55           0
      14.4        -2.4           0
      14.4       -2.25           0
      14.4        -2.1           0
      14.4       -1.95           0
      14.4        -1.8           0
      14.4       -1.65           0
      14.4        -1.5           0
      14.4       -1.35           0
      14.4        -1.2           0
      14.4       -1.05           0
      14.4        -0.9           0
      14.4       -0.75           0
      14.4        -0.6           0
      14.4       -0.45           0
      14.4        -0.3           0
      14.4       -0.15           0
      14.4  -1.78814e-07           0
      14.4        0.15           0
      14.4         0.3           0
      14.4        0.45           0
      14.4         0.6           0
      14.4        0.75           0
      14.4         0.9           0
      14.4        1.05           0
      14.4         1.2           0
      14.4        1.35           0
      14.4         1.5           0
      14.4        1.65           0
      14.4         1.8           0
      14.4        1.95           0
      14.4         2.1           0
      14.4        2.25           0
      14.4         2.4           0
      14.4        2.55           0
      14.4         2.7           0
      14.4        2.85           0
      14.4           3           0
      14.4        3.15           0
      14.4         3.3           0
      14.4        3.45           0
      14.4         3.6           0
      14.4        3.75           0
      14.4         3.9           0
      14.4        4.05           0
      14.4         4.2           0
      14.4        4.35           0
      14.4         4.5           0
      14.4        4.65           0
      14.4         4.8           0
      14.4        4.95           0
      14.4         5.1           0
      14.4        5.25           0
      14.4         5.4           0
      14.4        5.55           0
      14.4         5.7           0
      14.4        5.85           0
      14.4           6           0
      14.4        6.15           0
      14.4         6.3           0
      14.4        6.45           0
      14.4         6.6           0
      14.4        6.75           0
      14.4         6.9           0
      14.4        7.05           0
      14.4         7.2           0
      14.4        7.35           0

     14.55        -7.5           0
     14.55       -7.35           0
     14.55        -7.2           0
     14.55       -7.05           0
     14.55        -6.9           0
     14.55       -6.75           0
     14.55        -6.6           0
     14.55       -6.45           0
     14.55        -6.3           0
     14.55       -6.15           0
     14.55          -6           0
     14.55       -5.85           0
     14.55        -5.7           0
     14.55       -5.55           0
     14.55        -5.4           0
     14.55       -5.25           0
     14.55        -5.1           0
     14.55       -4.95           0
     14.55        -4.8           0
     14.55       -4.65           0
     14.55        -4.5           0
     14.55       -4.35           0
     14.55        -4.2           0
     14.55       -4.05           0
     14.55        -3.9           0
     14.55       -3.75           0
     14.55        -3.6           0
     14.55       -3.45           0
     14.55        -3.3           0
     14.55       -3.15           0
     14.55          -3           0
     14.55       -2.85           0
     14.55        -2.7           0
     14.55       -2.55           0
     14.55        -2.4           0
     14.55       -2.25           0
     14.55        -2.1           0
     14.55       -1.95           0
     14.55        -1.8           0
     14.55       -1.65           0
     14.55        -1.5           0
     14.55       -1.35           0
     14.55        -1.2           0
     14.55       -1.05           0
     14.55        -0.9           0
     14.55       -0.75           0
     14.55        -0.6           0
     14.55       -0.45           0
     14.55        -0.3           0
     14.55       -0.15           0
     14.55  -1.78814e-07           0
     14.55        0.15           0
     14.55         0.3           0
     14.55        0.45           0
     14.55         0.6           0
     14.55        0.75           0
     14.55         0.9           0
     14.55        1.05           0
     14.55         1.2           0
     14.55        1.35           0
     14.55         1.5           0
     14.55        1.65           0
     14.55         1.8           0
     14.55        1.95           0
     14.55         2.1           0
     14.55        2.25           0
     14.55         2.4           0
     14.55        2.55           0
     14.55         2.7           0
     14.55        2.85           0
     14.55           3           0
     14.55        3.15           0
     14.55         3.3           0
     14.55        3.45           0
     14.55         3.6           0
     14.55        3.75           0
     14.55         3.9           0
     14.55        4.05           0
     14.55         4.2           0
     14.55        4.35           0
     14.55         4.5           0
     14.55        4.65           0
     14.55         4.8           0
     14.55        4.95           0
     14.55         5.1           0
     14.55        5.25           0
     14.55         5.4           0
     14.55        5.55           0
     14.55         5.7           0
     14.55        5.85           0
     14.55           6           0
     14.55        6.15           0
     14.55         6.3           0
     14.55        6.45           0
     14.55         6.6           0
     14.55        6.75           0
     14.55         6.9           0
     14.55        7.05           0
     14.55         7.2           0
     14.55        7.35           0

      14.7        -7.5           0
      14.7       -7.35           0
      14.7        -7.2           0
      14.7       -7.05           0
      14.7        -6.9           0
      14.7       -6.75           0
      14.7        -6.6           0
      14.7       -6.45           0
      14.7        -6.3           0
      14.7       -6.15           0
      14.7          -6           0
      14.7       -5.85           0
      14.7        -5.7           0
      14.7       -5.55           0
      14.7        -5.4           0
      14.7       -5.25           0
      14.7        -5.1           0
      14.7       -4.95           0
      14.7        -4.8           0
      14.7       -4.65           0
      14.7        -4.5           0
      14.7       -4.35           0
      14.7        -4.2           0
      14.7       -4.05           0
      14.7        -3.9           0
      14.7       -3.75           0
      14.7        -3.6           0
      14.7       -3.45           0
      14.7        -3.3           0
      14.7       -3.15           0
      14.7          -3           0
      14.7       -2.85           0
      14.7        -2.7           0
      14.7       -2.55           0
      14.7        -2.4           0
      14.7       -2.25           0
      14.7        -2.1           0
      14.7       -1.95           0
      14.7        -1.8           0
      14.7       -1.65           0
      14.7        -1.5           0
      14.7       -1.35           0
      14.7        -1.2           0
      14.7       -1.05           0
      14.7        -0.9           0
      14.7       -0.75           0
      14.7        -0.6           0
      14.7       -0.45           0
      14.7        -0.3           0
      14.7       -0.15           0
      14.7  -1.78814e-07           0
      14.7        0.15           0
      14.7         0.3           0
      14.7        0.45           0
      14.7         0.6           0
      14.7        0.75           0
      14.7         0.9           0
      14.7        1.05           0
      14.7         1.2           0
      14.7        1.35           0
      14.7         1.5           0
      14.7        1.65           0
      14.7         1.8           0
      14.7        1.95           0
      14.7         2.1           0
      14.7        2.25           0
      14.7         2.4           0
      14.7        2.55           0
      14.7         2.7           0
      14.7        2.85           0
      14.7           3           0
      14.7        3.15           0
      14.7         3.3           0
      14.7        3.45           0
      14.7         3.6           0
      14.7        3.75           0
      14.7         3.9           0
      14.7        4.05           0
      14.7         4.2           0
      14.7        4.35           0
      14.7         4.5           0
      14.7        4.65           0
      14.7         4.8           0
      14.7        4.95           0
      14.7         5.1           0
      14.7        5.25           0
      14.7         5.4           0
      14.7        5.55           0
      14.7         5.7           0
      14.7        5.85           0
      14.7           6           0
      14.7        6.15           0
      14.7         6.3           0
      14.7        6.45           0
      14.7         6.6           0
      14.7        6.75           0
      14.7         6.9           0
      14.7        7.05           0
      14.7         7.2           0
      14.7        7.35           0

     14.85        -7.5           0
     14.85       -7.35           0
     14.85        -7.2           0
     14.85       -7.05           0
     14.85        -6.9           0
     14.85       -6.75           0
     14.85        -6.6           0
     14.85       -6.45           0
     14.85        -6.3           0
     14.85       -6.15           0
     14.85          -6           0
     14.85       -5.85           0
     14.85        -5.7           0
     14.85       -5.55           0
     14.85        -5.4           0
     14.85       -5.25           0
     14.85        -5.1           0
     14.85       -4.95           0
     14.85        -4.8           0
     14.85       -4.65           0
     14.85        -4.5           0
     14.85       -4.35           0
     14.85        -4.2           0
     14.85       -4.05           0
     14.85        -3.9           0
     14.85       -3.75           0
     14.85        -3.6           0
     14.85       -3.45           0
     14.85        -3.3           0
     14.85       -3.15           0
     14.85          -3           0
     14.85       -2.85           0
     14.85        -2.7           0
     14.85       -2.55           0
     14.85        -2.4           0
     14.85       -2.25           0
     14.85        -2.1           0
     14.85       -1.95           0
     14.85        -1.8           0
     14.85       -1.65           0
     14.85        -1.5           0
     14.85       -1.35           0
     14.85        -1.2           0
     14.85       -1.05           0
     14.85        -0.9           0
     14.85       -0.75           0
     14.85        -0.6           0
     14.85       -0.45           0
     14.85        -0.3           0
     14.85       -0.15           0
     14.85  -1.78814e-07           0
     14.85        0.15           0
     14.85         0.3           0
     14.85        0.45           0
     14.85         0.6           0
     14.85        0.75           0
     14.85         0.9           0
     14.85        1.05           0
     14.85         1.2           0
     14.85        1.35           0
     14.85         1.5           0
     14.85        1.65           0
     14.85         1.8           0
     14.85        1.95           0
     14.85         2.1           0
     14.85        2.25           0
     14.85         2.4           0
     14.85        2.55           0
     14.85         2.7           0
     14.85        2.85           0
     14.85           3           0
     14.85        3.15           0
     14.85         3.3           0
     14.85        3.45           0
     14.85         3.6           0
     14.85        3.75           0
     14.85         3.9           0
     14.85        4.05           0
     14.85         4.2           0
     14.85        4.35           0
     14.85         4.5           0
     14.85        4.65           0
     14.85         4.8           0
     14.85        4.95           0
     14.85         5.1           0
     14.85        5.25           0
     14.85         5.4           0
     14.85        5.55           0
     14.85         5.7           0
     14.85        5.85           0
     14.85           6           0
     14.85        6.15           0
     14.85         6.3           0
     14.85        6.45           0
     14.85         6.6           0
     14.85        6.75           0
     14.85         6.9           0
     14.85        7.05           0
     14.85         7.2           0
     14.85        7.35           0
