# Supplementary material for: Free energies of membrane stalk formation from a lipidomics perspective
Source: Nat Commun. 2021 Nov 15;12:6594. doi: 10.1038/s41467-021-26924-2 (PMC8593120; doi:10.1038/s41467-021-26924-2)
Supplement: Supplementary file 4 — Source Data [file 41467_2021_26924_MOESM4_ESM.zip › SI_data/Fig6/source_data_for_lipid_enrichment/POPC_POPA_70_30/dens_POPA.xvg]

         0        -7.5     2.81867
         0       -7.35     11.2747
         0        -7.2      12.684
         0       -7.05     7.04666
         0        -6.9     9.86533
         0       -6.75     5.63733
         0        -6.6     7.04666
         0       -6.45     7.04666
         0        -6.3     9.86533
         0       -6.15     18.3213
         0          -6       21.14
         0       -5.85       21.14
         0        -5.7     22.5493
         0       -5.55     28.1867
         0        -5.4     32.4147
         0       -5.25     26.7773
         0        -5.1     14.0933
         0       -4.95     11.2747
         0        -4.8     1.40933
         0       -4.65     7.04666
         0        -4.5       21.14
         0       -4.35     64.8293
         0        -4.2     114.156
         0       -4.05     119.793
         0        -3.9     178.985
         0       -3.75     226.903
         0        -3.6     272.001
         0       -3.45     314.281
         0        -3.3     350.924
         0       -3.15     308.644
         0          -3     328.375
         0       -2.85     301.597
         0        -2.7     312.872
         0       -2.55     304.416
         0        -2.4     298.779
         0       -2.25     300.188
         0        -2.1      232.54
         0       -1.95     226.903
         0        -1.8     218.447
         0       -1.65     262.136
         0        -1.5     280.457
         0       -1.35     298.779
         0        -1.2     334.012
         0       -1.05     322.737
         0        -0.9     312.872
         0       -0.75     348.105
         0        -0.6     339.649
         0       -0.45     305.825
         0        -0.3     283.276
         0       -0.15     272.001
         0  -1.78814e-07     287.504
         0        0.15     252.271
         0         0.3     222.675
         0        0.45     221.265
         0         0.6     219.856
         0        0.75     214.219
         0         0.9     226.903
         0        1.05     242.405
         0         1.2     221.265
         0        1.35     184.623
         0         1.5     187.441
         0        1.65     195.897
         0         1.8     205.763
         0        1.95     229.721
         0         2.1     283.276
         0        2.25     303.007
         0         2.4     390.385
         0        2.55     381.929
         0         2.7     398.841
         0        2.85     396.023
         0           3     346.696
         0        3.15     334.012
         0         3.3      359.38
         0        3.45     388.976
         0         3.6     386.157
         0        3.75      338.24
         0         3.9     259.317
         0        4.05     166.301
         0         4.2     146.571
         0        4.35     108.519
         0         4.5     40.8707
         0        4.65     2.81867
         0         4.8           0
         0        4.95     1.40933
         0         5.1           0
         0        5.25     7.04666
         0         5.4           0
         0        5.55     2.81867
         0         5.7     2.81867
         0        5.85       8.456
         0           6     14.0933
         0        6.15     7.04666
         0         6.3       8.456
         0        6.45     7.04666
         0         6.6     5.63733
         0        6.75       8.456
         0         6.9     11.2747
         0        7.05     9.86533
         0         7.2     11.2747
         0        7.35       4.228

      0.15        -7.5     5.16755
      0.15       -7.35     9.39555
      0.15        -7.2     7.98622
      0.15       -7.05     6.57689
      0.15        -6.9     6.57689
      0.15       -6.75     10.8049
      0.15        -6.6     12.2142
      0.15       -6.45     15.5027
      0.15        -6.3     17.3818
      0.15       -6.15     11.2747
      0.15          -6     18.7911
      0.15       -5.85     15.9724
      0.15        -5.7     22.0795
      0.15       -5.55     18.3213
      0.15        -5.4     22.5493
      0.15       -5.25     22.5493
      0.15        -5.1     15.0329
      0.15       -4.95     4.69778
      0.15        -4.8     1.87911
      0.15       -4.65     7.04666
      0.15        -4.5     25.8378
      0.15       -4.35     76.5738
      0.15        -4.2     128.719
      0.15       -4.05     153.148
      0.15        -3.9     194.018
      0.15       -3.75     269.183
      0.15        -3.6     300.658
      0.15       -3.45     310.993
      0.15        -3.3     329.314
      0.15       -3.15     300.188
      0.15          -3     328.844
      0.15       -2.85     327.905
      0.15        -2.7     309.114
      0.15       -2.55     312.402
      0.15        -2.4     293.141
      0.15       -2.25      274.35
      0.15        -2.1     233.479
      0.15       -1.95     241.466
      0.15        -1.8     256.499
      0.15       -1.65      254.15
      0.15        -1.5     269.652
      0.15       -1.35     293.611
      0.15        -1.2     313.811
      0.15       -1.05      338.71
      0.15        -0.9     322.267
      0.15       -0.75     308.644
      0.15        -0.6     303.476
      0.15       -0.45     318.039
      0.15        -0.3     279.518
      0.15       -0.15     305.825
      0.15  -1.78814e-07     299.718
      0.15        0.15     285.625
      0.15         0.3     268.713
      0.15        0.45     250.861
      0.15         0.6     239.587
      0.15        0.75     242.405
      0.15         0.9     218.916
      0.15        1.05     215.628
      0.15         1.2     216.567
      0.15        1.35     230.661
      0.15         1.5     213.279
      0.15        1.65     185.092
      0.15         1.8     194.488
      0.15        1.95     230.661
      0.15         2.1     277.639
      0.15        2.25     331.193
      0.15         2.4     334.482
      0.15        2.55     351.394
      0.15         2.7     360.319
      0.15        2.85     363.608
      0.15           3     376.292
      0.15        3.15     371.124
      0.15         3.3     379.111
      0.15        3.45      379.58
      0.15         3.6     353.743
      0.15        3.75     342.938
      0.15         3.9     247.573
      0.15        4.05     181.804
      0.15         4.2     162.073
      0.15        4.35     114.626
      0.15         4.5     35.7031
      0.15        4.65     7.04666
      0.15         4.8    0.469778
      0.15        4.95    0.469778
      0.15         5.1     2.81867
      0.15        5.25     3.28844
      0.15         5.4     3.75822
      0.15        5.55     5.16755
      0.15         5.7       8.456
      0.15        5.85     7.51644
      0.15           6     9.86533
      0.15        6.15      12.684
      0.15         6.3     8.92577
      0.15        6.45     9.86533
      0.15         6.6     15.9724
      0.15        6.75     9.39555
      0.15         6.9     7.04666
      0.15        7.05     15.5027
      0.15         7.2     3.75822
      0.15        7.35     3.28844

       0.3        -7.5     4.50987
       0.3       -7.35     14.9389
       0.3        -7.2     10.7109
       0.3       -7.05      9.3016
       0.3        -6.9       8.456
       0.3       -6.75     9.01973
       0.3        -6.6     14.9389
       0.3       -6.45     14.0933
       0.3        -6.3     16.0664
       0.3       -6.15     13.2477
       0.3          -6     16.0664
       0.3       -5.85     23.6768
       0.3        -5.7     17.4757
       0.3       -5.55     21.4219
       0.3        -5.4     20.2944
       0.3       -5.25     20.5763
       0.3        -5.1     17.1939
       0.3       -4.95     11.5565
       0.3        -4.8      2.5368
       0.3       -4.65     5.35546
       0.3        -4.5     30.4416
       0.3       -4.35     81.7413
       0.3        -4.2     127.967
       0.3       -4.05     135.296
       0.3        -3.9     201.253
       0.3       -3.75     263.263
       0.3        -3.6     303.288
       0.3       -3.45     310.617
       0.3        -3.3     324.992
       0.3       -3.15     317.382
       0.3          -3     345.005
       0.3       -2.85     335.703
       0.3        -2.7     334.857
       0.3       -2.55     313.999
       0.3        -2.4     310.053
       0.3       -2.25     268.055
       0.3        -2.1     253.116
       0.3       -1.95     245.224
       0.3        -1.8     253.116
       0.3       -1.65     270.592
       0.3        -1.5     268.055
       0.3       -1.35     292.859
       0.3        -1.2     286.095
       0.3       -1.05      321.61
       0.3        -0.9     315.409
       0.3       -0.75     309.489
       0.3        -0.6     322.737
       0.3       -0.45     307.235
       0.3        -0.3     289.195
       0.3       -0.15     284.403
       0.3  -1.78814e-07     282.148
       0.3        0.15     278.202
       0.3         0.3     308.926
       0.3        0.45     268.619
       0.3         0.6     263.263
       0.3        0.75      249.17
       0.3         0.9     222.675
       0.3        1.05     252.552
       0.3         1.2     220.138
       0.3        1.35     205.763
       0.3         1.5     204.353
       0.3        1.65     210.272
       0.3         1.8     198.716
       0.3        1.95      228.03
       0.3         2.1     253.398
       0.3        2.25     299.624
       0.3         2.4     345.287
       0.3        2.55      362.48
       0.3         2.7     373.191
       0.3        2.85     380.238
       0.3           3      366.99
       0.3        3.15      354.87
       0.3         3.3     369.809
       0.3        3.45     346.978
       0.3         3.6     348.669
       0.3        3.75     330.066
       0.3         3.9     238.177
       0.3        4.05      169.12
       0.3         4.2     163.201
       0.3        4.35     104.854
       0.3         4.5     36.6427
       0.3        4.65     6.20106
       0.3         4.8     1.40933
       0.3        4.95     1.97307
       0.3         5.1      2.5368
       0.3        5.25     3.94613
       0.3         5.4     3.94613
       0.3        5.55     6.48293
       0.3         5.7     6.20106
       0.3        5.85      5.9192
       0.3           6     9.58346
       0.3        6.15     10.4291
       0.3         6.3      12.684
       0.3        6.45     7.89226
       0.3         6.6     10.9928
       0.3        6.75     12.1203
       0.3         6.9     9.86533
       0.3        7.05     12.9659
       0.3         7.2     11.5565
       0.3        7.35      2.5368

      0.45        -7.5     4.63067
      0.45       -7.35     12.8853
      0.45        -7.2     11.2747
      0.45       -7.05     11.2747
      0.45        -6.9     11.0733
      0.45       -6.75     11.2747
      0.45        -6.6      13.288
      0.45       -6.45     14.8987
      0.45        -6.3     14.0933
      0.45       -6.15      18.724
      0.45          -6     18.3213
      0.45       -5.85     19.7307
      0.45        -5.7      15.704
      0.45       -5.55     24.3613
      0.45        -5.4      21.744
      0.45       -5.25     20.1333
      0.45        -5.1     12.4827
      0.45       -4.95       8.456
      0.45        -4.8     5.63733
      0.45       -4.65     5.63733
      0.45        -4.5     31.0053
      0.45       -4.35     81.9426
      0.45        -4.2     140.329
      0.45       -4.05     156.637
      0.45        -3.9     198.112
      0.45       -3.75     265.961
      0.45        -3.6     303.208
      0.45       -3.45     335.421
      0.45        -3.3      329.18
      0.45       -3.15     346.495
      0.45          -3     351.729
      0.45       -2.85     329.784
      0.45        -2.7     341.663
      0.45       -2.55     330.187
      0.45        -2.4     289.316
      0.45       -2.25     269.787
      0.45        -2.1     267.371
      0.45       -1.95     269.585
      0.45        -1.8     275.021
      0.45       -1.65     278.847
      0.45        -1.5     291.933
      0.45       -1.35     291.329
      0.45        -1.2     270.592
      0.45       -1.05     288.309
      0.45        -0.9     296.564
      0.45       -0.75     294.349
      0.45        -0.6     306.228
      0.45       -0.45     302.604
      0.45        -0.3     296.161
      0.45       -0.15     303.611
      0.45  -1.78814e-07     281.665
      0.45        0.15     287.101
      0.45         0.3     276.632
      0.45        0.45     254.687
      0.45         0.6     257.505
      0.45        0.75     250.459
      0.45         0.9     249.653
      0.45        1.05     229.319
      0.45         1.2     223.279
      0.45        1.35     231.131
      0.45         1.5     213.011
      0.45        1.65     216.031
      0.45         1.8     210.393
      0.45        1.95     212.809
      0.45         2.1     247.439
      0.45        2.25     297.772
      0.45         2.4     327.167
      0.45        2.55     343.072
      0.45         2.7     346.092
      0.45        2.85     355.555
      0.45           3     343.072
      0.45        3.15     358.172
      0.45         3.3     336.227
      0.45        3.45     361.997
      0.45         3.6     352.132
      0.45        3.75     321.731
      0.45         3.9     221.064
      0.45        4.05     162.879
      0.45         4.2     156.637
      0.45        4.35     106.908
      0.45         4.5     44.2933
      0.45        4.65       6.644
      0.45         4.8       1.812
      0.45        4.95       1.812
      0.45         5.1     2.01333
      0.45        5.25        6.04
      0.45         5.4     7.65066
      0.45        5.55     5.63733
      0.45         5.7     9.46266
      0.45        5.85     9.26133
      0.45           6     8.25466
      0.45        6.15      11.476
      0.45         6.3      11.476
      0.45        6.45      13.892
      0.45         6.6      11.476
      0.45        6.75     9.46266
      0.45         6.9      12.684
      0.45        7.05      12.684
      0.45         7.2      10.872
      0.45        7.35       4.832

       0.6        -7.5     3.44504
       0.6       -7.35      13.467
       0.6        -7.2      12.684
       0.6       -7.05     13.7801
       0.6        -6.9     13.9367
       0.6       -6.75     15.5027
       0.6        -6.6     19.4175
       0.6       -6.45      16.912
       0.6        -6.3     15.6593
       0.6       -6.15      16.912
       0.6          -6      16.912
       0.6       -5.85     17.0686
       0.6        -5.7     19.1043
       0.6       -5.55     15.9724
       0.6        -5.4      16.912
       0.6       -5.25     15.0329
       0.6        -5.1     11.2747
       0.6       -4.95     8.76918
       0.6        -4.8     3.75822
       0.6       -4.65     6.10711
       0.6        -4.5     28.3433
       0.6       -4.35     82.6809
       0.6        -4.2     127.153
       0.6       -4.05      148.45
       0.6        -3.9     211.087
       0.6       -3.75     268.713
       0.6        -3.6     310.053
       0.6       -3.45      330.88
       0.6        -3.3     347.479
       0.6       -3.15     344.504
       0.6          -3     364.078
       0.6       -2.85     334.951
       0.6        -2.7     338.553
       0.6       -2.55     319.136
       0.6        -2.4      302.85
       0.6       -2.25     281.553
       0.6        -2.1     272.158
       0.6       -1.95     274.977
       0.6        -1.8     285.312
       0.6       -1.65     298.309
       0.6        -1.5     292.515
       0.6       -1.35      289.54
       0.6        -1.2     298.779
       0.6       -1.05     291.262
       0.6        -0.9     288.757
       0.6       -0.75     302.224
       0.6        -0.6     293.141
       0.6       -0.45     301.754
       0.6        -0.3     309.427
       0.6       -0.15     301.284
       0.6  -1.78814e-07     306.452
       0.6        0.15     313.968
       0.6         0.3     287.504
       0.6        0.45      274.82
       0.6         0.6     251.018
       0.6        0.75     249.609
       0.6         0.9     242.405
       0.6        1.05     238.804
       0.6         1.2      233.48
       0.6        1.35     222.048
       0.6         1.5     226.746
       0.6        1.65     237.551
       0.6         1.8     228.782
       0.6        1.95     215.628
       0.6         2.1     237.708
       0.6        2.25     281.397
       0.6         2.4     310.053
       0.6        2.55      331.82
       0.6         2.7      330.41
       0.6        2.85     354.369
       0.6           3     344.817
       0.6        3.15     344.347
       0.6         3.3     347.009
       0.6        3.45     339.023
       0.6         3.6     330.567
       0.6        3.75     314.438
       0.6         3.9     237.394
       0.6        4.05     173.348
       0.6         4.2     146.884
       0.6        4.35     105.857
       0.6         4.5     44.1591
       0.6        4.65     8.29941
       0.6         4.8     1.87911
       0.6        4.95      2.0357
       0.6         5.1     3.28844
       0.6        5.25     6.10711
       0.6         5.4     5.32415
       0.6        5.55       8.456
       0.6         5.7     9.70874
       0.6        5.85     10.4917
       0.6           6     9.86533
       0.6        6.15     13.9367
       0.6         6.3     12.9972
       0.6        6.45     10.6483
       0.6         6.6      11.901
       0.6        6.75     9.08237
       0.6         6.9     10.9615
       0.6        7.05     9.70874
       0.6         7.2      13.467
       0.6        7.35     4.38459

      0.75        -7.5     3.97176
      0.75       -7.35     11.1465
      0.75        -7.2     13.1965
      0.75       -7.05     15.5027
      0.75        -6.9     16.6558
      0.75       -6.75     19.3463
      0.75        -6.6     16.6558
      0.75       -6.45     18.9619
      0.75        -6.3      17.937
      0.75       -6.15     17.1682
      0.75          -6     16.6558
      0.75       -5.85     12.9402
      0.75        -5.7     14.4777
      0.75       -5.55     15.3745
      0.75        -5.4     13.3246
      0.75       -5.25     13.9652
      0.75        -5.1     13.4527
      0.75       -4.95     6.91855
      0.75        -4.8     3.58739
      0.75       -4.65     7.43103
      0.75        -4.5     37.7958
      0.75       -4.35     89.5567
      0.75        -4.2     139.396
      0.75       -4.05     157.077
      0.75        -3.9      205.25
      0.75       -3.75     281.739
      0.75        -3.6     318.381
      0.75       -3.45      334.14
      0.75        -3.3     347.977
      0.75       -3.15     350.155
      0.75          -3     357.714
      0.75       -2.85     348.233
      0.75        -2.7     340.802
      0.75       -2.55     318.509
      0.75        -2.4     294.935
      0.75       -2.25     280.842
      0.75        -2.1     274.948
      0.75       -1.95     275.973
      0.75        -1.8     299.804
      0.75       -1.65     305.953
      0.75        -1.5     283.148
      0.75       -1.35     302.366
      0.75        -1.2      295.96
      0.75       -1.05     295.319
      0.75        -0.9     290.066
      0.75       -0.75      289.81
      0.75        -0.6     287.504
      0.75       -0.45     288.145
      0.75        -0.3     268.542
      0.75       -0.15     224.981
      0.75  -1.78814e-07     225.109
      0.75        0.15     247.146
      0.75         0.3     263.033
      0.75        0.45     264.186
      0.75         0.6     259.958
      0.75        0.75     254.064
      0.75         0.9      240.74
      0.75        1.05     232.668
      0.75         1.2     240.355
      0.75        1.35     243.302
      0.75         1.5     245.736
      0.75        1.65     235.231
      0.75         1.8     252.014
      0.75        1.95     230.362
      0.75         2.1     250.221
      0.75        2.25     259.574
      0.75         2.4     299.932
      0.75        2.55     325.172
      0.75         2.7     326.068
      0.75        2.85     335.165
      0.75           3     346.824
      0.75        3.15     344.902
      0.75         3.3     329.143
      0.75        3.45     330.809
      0.75         3.6     324.787
      0.75        3.75     280.457
      0.75         3.9     239.459
      0.75        4.05     168.223
      0.75         4.2     149.774
      0.75        4.35     111.978
      0.75         4.5     47.0205
      0.75        4.65     13.3246
      0.75         4.8      1.7937
      0.75        4.95     2.30618
      0.75         5.1     2.94679
      0.75        5.25     5.38109
      0.75         5.4     6.91855
      0.75        5.55     9.22473
      0.75         5.7     12.0434
      0.75        5.85     10.6341
      0.75           6     14.3496
      0.75        6.15     9.48097
      0.75         6.3     11.1465
      0.75        6.45     13.0684
      0.75         6.6     10.5059
      0.75        6.75     10.1216
      0.75         6.9     10.3778
      0.75        7.05     10.2497
      0.75         7.2     12.4278
      0.75        7.35     4.48424

       0.9        -7.5     2.71025
       0.9       -7.35     12.7924
       0.9        -7.2     13.8765
       0.9       -7.05     15.9363
       0.9        -6.9     21.4652
       0.9       -6.75     19.6222
       0.9        -6.6      18.755
       0.9       -6.45     21.5736
       0.9        -6.3     18.4297
       0.9       -6.15     13.8765
       0.9          -6     18.2129
       0.9       -5.85     14.4186
       0.9        -5.7     16.3699
       0.9       -5.55     14.6354
       0.9        -5.4     15.8279
       0.9       -5.25     13.1176
       0.9        -5.1     10.5158
       0.9       -4.95     8.34758
       0.9        -4.8     4.98687
       0.9       -4.65     9.43169
       0.9        -4.5     37.1847
       0.9       -4.35     97.5692
       0.9        -4.2      134.32
       0.9       -4.05     153.509
       0.9        -3.9     213.134
       0.9       -3.75      289.78
       0.9        -3.6     311.029
       0.9       -3.45     345.612
       0.9        -3.3       364.8
       0.9       -3.15     341.058
       0.9          -3     358.946
       0.9       -2.85     352.008
       0.9        -2.7     329.892
       0.9       -2.55     313.631
       0.9        -2.4     307.451
       0.9       -2.25     288.479
       0.9        -2.1     289.997
       0.9       -1.95     284.251
       0.9        -1.8     303.115
       0.9       -1.65     298.778
       0.9        -1.5     300.079
       0.9       -1.35      310.92
       0.9        -1.2     293.466
       0.9       -1.05     298.453
       0.9        -0.9     296.393
       0.9       -0.75     294.442
       0.9        -0.6     255.956
       0.9       -0.45     207.497
       0.9        -0.3     190.693
       0.9       -0.15     168.361
       0.9  -1.78814e-07     164.025
       0.9        0.15      178.01
       0.9         0.3     210.316
       0.9        0.45     244.031
       0.9         0.6     254.222
       0.9        0.75     249.127
       0.9         0.9      252.27
       0.9        1.05     244.031
       0.9         1.2     266.472
       0.9        1.35     271.025
       0.9         1.5     248.368
       0.9        1.65     271.567
       0.9         1.8     255.956
       0.9        1.95     246.308
       0.9         2.1     255.414
       0.9        2.25     260.184
       0.9         2.4      291.84
       0.9        2.55     306.476
       0.9         2.7     326.423
       0.9        2.85     334.229
       0.9           3     330.434
       0.9        3.15     330.868
       0.9         3.3     326.531
       0.9        3.45     333.253
       0.9         3.6     313.956
       0.9        3.75     295.526
       0.9         3.9     238.286
       0.9        4.05     168.578
       0.9         4.2     151.449
       0.9        4.35     115.132
       0.9         4.5     53.2294
       0.9        4.65     14.4186
       0.9         4.8     1.84297
       0.9        4.95     1.51774
       0.9         5.1     4.11959
       0.9        5.25     6.07097
       0.9         5.4     7.26348
       0.9        5.55     12.7924
       0.9         5.7      9.5401
       0.9        5.85     12.2503
       0.9           6     10.6242
       0.9        6.15     9.97374
       0.9         6.3     13.0092
       0.9        6.45      13.226
       0.9         6.6     10.7326
       0.9        6.75      10.299
       0.9         6.9     11.2747
       0.9        7.05     8.99804
       0.9         7.2     9.75692
       0.9        7.35     4.11959

      1.05        -7.5     3.66427
      1.05       -7.35     13.9054
      1.05        -7.2      12.684
      1.05       -7.05      14.751
      1.05        -6.9     20.2004
      1.05       -6.75      21.234
      1.05        -6.6      19.073
      1.05       -6.45      21.234
      1.05        -6.3     20.1065
      1.05       -6.15     17.9455
      1.05          -6     15.3148
      1.05       -5.85     14.0933
      1.05        -5.7     13.3417
      1.05       -5.55     12.9659
      1.05        -5.4     13.1538
      1.05       -5.25     12.4021
      1.05        -5.1     8.92578
      1.05       -4.95     6.48293
      1.05        -4.8     4.88569
      1.05       -4.65     8.17413
      1.05        -4.5     42.4679
      1.05       -4.35     89.9155
      1.05        -4.2     142.906
      1.05       -4.05      148.45
      1.05        -3.9     218.071
      1.05       -3.75     292.296
      1.05        -3.6     306.013
      1.05       -3.45     333.824
      1.05        -3.3     340.025
      1.05       -3.15     346.508
      1.05          -3     343.596
      1.05       -2.85     343.783
      1.05        -2.7     332.885
      1.05       -2.55     313.342
      1.05        -2.4     299.812
      1.05       -2.25     289.853
      1.05        -2.1     303.289
      1.05       -1.95     298.685
      1.05        -1.8     310.147
      1.05       -1.65     298.027
      1.05        -1.5     320.107
      1.05       -1.35     319.543
      1.05        -1.2     310.053
      1.05       -1.05     304.416
      1.05        -0.9      303.57
      1.05       -0.75     285.813
      1.05        -0.6     242.687
      1.05       -0.45     189.039
      1.05        -0.3     153.711
      1.05       -0.15     133.417
      1.05  -1.78814e-07     128.061
      1.05        0.15     134.826
      1.05         0.3     170.717
      1.05        0.45     211.776
      1.05         0.6     242.781
      1.05        0.75     255.653
      1.05         0.9     251.613
      1.05        1.05      254.15
      1.05         1.2     263.076
      1.05        1.35     271.532
      1.05         1.5     279.518
      1.05        1.65     290.605
      1.05         1.8     272.941
      1.05        1.95     255.559
      1.05         2.1     263.357
      1.05        2.25     274.256
      1.05         2.4     291.356
      1.05        2.55     312.402
      1.05         2.7     322.643
      1.05        2.85     337.207
      1.05           3     317.194
      1.05        3.15     323.677
      1.05         3.3      329.69
      1.05        3.45      326.12
      1.05         3.6      321.14
      1.05        3.75     317.852
      1.05         3.9       248.7
      1.05        4.05     178.234
      1.05         4.2     145.725
      1.05        4.35     123.927
      1.05         4.5     63.8898
      1.05        4.65     19.1669
      1.05         4.8     3.94613
      1.05        4.95     1.50329
      1.05         5.1       4.228
      1.05        5.25     5.73129
      1.05         5.4     8.26809
      1.05        5.55     10.4291
      1.05         5.7     13.6236
      1.05        5.85     11.6505
      1.05           6     12.2142
      1.05        6.15     13.5296
      1.05         6.3     13.6236
      1.05        6.45     11.8384
      1.05         6.6     10.2412
      1.05        6.75     12.0263
      1.05         6.9     12.1203
      1.05        7.05      10.617
      1.05         7.2     10.8049
      1.05        7.35     4.41591

       1.2        -7.5     3.31608
       1.2       -7.35     12.4353
       1.2        -7.2     14.2591
       1.2       -7.05     16.2488
       1.2        -6.9     17.9068
       1.2       -6.75     20.0623
       1.2        -6.6     19.8136
       1.2       -6.45     20.7255
       1.2        -6.3     18.7358
       1.2       -6.15     17.2436
       1.2          -6      17.741
       1.2       -5.85     14.5078
       1.2        -5.7     15.8343
       1.2       -5.55     15.4198
       1.2        -5.4     13.0156
       1.2       -5.25     12.4353
       1.2        -5.1     5.72023
       1.2       -4.95     6.05184
       1.2        -4.8     5.47153
       1.2       -4.65     12.0208
       1.2        -4.5     44.1867
       1.2       -4.35     98.3217
       1.2        -4.2     127.835
       1.2       -4.05     161.244
       1.2        -3.9     211.814
       1.2       -3.75     278.136
       1.2        -3.6     310.468
       1.2       -3.45     338.157
       1.2        -3.3     338.157
       1.2       -3.15     345.369
       1.2          -3     347.608
       1.2       -2.85     335.007
       1.2        -2.7     333.597
       1.2       -2.55     323.981
       1.2        -2.4     312.126
       1.2       -2.25     293.556
       1.2        -2.1     306.654
       1.2       -1.95      311.38
       1.2        -1.8     324.147
       1.2       -1.65     321.991
       1.2        -1.5     323.152
       1.2       -1.35     313.121
       1.2        -1.2     312.043
       1.2       -1.05     320.499
       1.2        -0.9     311.877
       1.2       -0.75     286.095
       1.2        -0.6     241.825
       1.2       -0.45     181.224
       1.2        -0.3     132.229
       1.2       -0.15     111.503
       1.2  -1.78814e-07     102.633
       1.2        0.15     115.234
       1.2         0.3     163.068
       1.2        0.45     206.011
       1.2         0.6      235.69
       1.2        0.75     253.017
       1.2         0.9     267.193
       1.2        1.05     271.006
       1.2         1.2     272.084
       1.2        1.35     295.048
       1.2         1.5     300.354
       1.2        1.65     291.566
       1.2         1.8      295.96
       1.2        1.95     276.892
       1.2         2.1     261.058
       1.2        2.25     281.618
       1.2         2.4     290.654
       1.2        2.55     304.416
       1.2         2.7     326.965
       1.2        2.85     325.224
       1.2           3      327.38
       1.2        3.15     339.069
       1.2         3.3      325.97
       1.2        3.45     330.696
       1.2         3.6       323.4
       1.2        3.75     310.385
       1.2         3.9     262.716
       1.2        4.05     186.281
       1.2         4.2      148.56
       1.2        4.35     127.752
       1.2         4.5     71.7102
       1.2        4.65     24.2074
       1.2         4.8     3.64769
       1.2        4.95     1.65804
       1.2         5.1     3.64769
       1.2        5.25     6.05184
       1.2         5.4     9.20211
       1.2        5.55      11.855
       1.2         5.7     14.5907
       1.2        5.85     11.9379
       1.2           6      11.026
       1.2        6.15     11.1089
       1.2         6.3     11.4405
       1.2        6.45     11.5234
       1.2         6.6     11.4405
       1.2        6.75     11.4405
       1.2         6.9     11.1089
       1.2        7.05     12.6011
       1.2         7.2     9.45082
       1.2        7.35     2.98447

      1.35        -7.5     3.48625
      1.35       -7.35     13.3516
      1.35        -7.2     15.2801
      1.35       -7.05     17.5054
      1.35        -6.9     17.5796
      1.35       -6.75     17.5796
      1.35        -6.6     18.2472
      1.35       -6.45     18.5439
      1.35        -6.3     18.8406
      1.35       -6.15     18.9889
      1.35          -6     19.3598
      1.35       -5.85     14.9093
      1.35        -5.7     14.0192
      1.35       -5.55     13.7225
      1.35        -5.4     10.6071
      1.35       -5.25     10.6813
      1.35        -5.1     7.71425
      1.35       -4.95     4.89558
      1.35        -4.8     3.18954
      1.35       -4.65     13.2774
      1.35        -4.5     43.0959
      1.35       -4.35     98.5792
      1.35        -4.2     139.376
      1.35       -4.05     153.395
      1.35        -3.9      212.29
      1.35       -3.75     275.043
      1.35        -3.6      307.68
      1.35       -3.45     340.614
      1.35        -3.3     342.765
      1.35       -3.15     338.388
      1.35          -3     354.114
      1.35       -2.85       341.8
      1.35        -2.7       330.6
      1.35       -2.55     322.589
      1.35        -2.4     303.155
      1.35       -2.25      299.52
      1.35        -2.1     307.754
      1.35       -1.95     305.232
      1.35        -1.8     318.954
      1.35       -1.65     327.559
      1.35        -1.5     320.586
      1.35       -1.35     317.842
      1.35        -1.2     322.589
      1.35       -1.05     320.735
      1.35        -0.9     304.861
      1.35       -0.75     285.798
      1.35        -0.6     232.911
      1.35       -0.45     168.007
      1.35        -0.3     134.851
      1.35       -0.15     126.024
      1.35  -1.78814e-07     121.944
      1.35        0.15     122.315
      1.35         0.3     147.906
      1.35        0.45     197.307
      1.35         0.6     242.554
      1.35        0.75     254.422
      1.35         0.9     277.787
      1.35        1.05     293.661
      1.35         1.2     292.696
      1.35        1.35      314.43
      1.35         1.5     317.323
      1.35        1.65     311.463
      1.35         1.8     304.935
      1.35        1.95     302.265
      1.35         2.1      283.35
      1.35        2.25     284.166
      1.35         2.4     277.861
      1.35        2.55      299.52
      1.35         2.7     313.688
      1.35        2.85     318.435
      1.35           3      331.49
      1.35        3.15     325.704
      1.35         3.3     321.847
      1.35        3.45     332.974
      1.35         3.6     322.589
      1.35        3.75     314.875
      1.35         3.9     275.191
      1.35        4.05     203.686
      1.35         4.2       157.4
      1.35        4.35     136.334
      1.35         4.5     84.0408
      1.35        4.65     28.1867
      1.35         4.8     7.04667
      1.35        4.95     2.07691
      1.35         5.1     3.26372
      1.35        5.25     6.97249
      1.35         5.4     8.01095
      1.35        5.55     10.6071
      1.35         5.7     12.2389
      1.35        5.85     11.0521
      1.35           6     12.7582
      1.35        6.15     11.8681
      1.35         6.3     10.4587
      1.35        6.45     11.3488
      1.35         6.6     11.1263
      1.35        6.75     12.6098
      1.35         6.9     12.2389
      1.35        7.05     11.0521
      1.35         7.2     12.3131
      1.35        7.35     3.48625

       1.5        -7.5     2.88578
       1.5       -7.35     14.5631
       1.5        -7.2     15.5027
       1.5       -7.05     18.7911
       1.5        -6.9     19.4622
       1.5       -6.75     17.0462
       1.5        -6.6     20.2676
       1.5       -6.45     20.4689
       1.5        -6.3     21.0058
       1.5       -6.15     19.2609
       1.5          -6     15.5698
       1.5       -5.85     16.4422
       1.5        -5.7     14.2947
       1.5       -5.55       12.08
       1.5        -5.4     13.7578
       1.5       -5.25     9.12711
       1.5        -5.1     5.63733
       1.5       -4.95     3.35556
       1.5        -4.8     3.22133
       1.5       -4.65     11.4089
       1.5        -4.5     50.8702
       1.5       -4.35     105.901
       1.5        -4.2     129.592
       1.5       -4.05     158.584
       1.5        -3.9     218.916
       1.5       -3.75     283.276
       1.5        -3.6      307.57
       1.5       -3.45     340.924
       1.5        -3.3     346.562
       1.5       -3.15     344.884
       1.5          -3     349.582
       1.5       -2.85     339.381
       1.5        -2.7     327.032
       1.5       -2.55     318.845
       1.5        -2.4      304.08
       1.5       -2.25     301.463
       1.5        -2.1     306.161
       1.5       -1.95     314.818
       1.5        -1.8     331.328
       1.5       -1.65     334.146
       1.5        -1.5     335.958
       1.5       -1.35     330.791
       1.5        -1.2     334.549
       1.5       -1.05     327.234
       1.5        -0.9      305.96
       1.5       -0.75     259.384
       1.5        -0.6     199.186
       1.5       -0.45     157.308
       1.5        -0.3     134.021
       1.5       -0.15     130.397
       1.5  -1.78814e-07     133.618
       1.5        0.15     135.028
       1.5         0.3     141.135
       1.5        0.45     180.193
       1.5         0.6      242.54
       1.5        0.75     266.364
       1.5         0.9     289.517
       1.5        1.05     319.315
       1.5         1.2     323.207
       1.5        1.35      329.18
       1.5         1.5      334.28
       1.5        1.65     333.878
       1.5         1.8     326.965
       1.5        1.95     308.376
       1.5         2.1      289.45
       1.5        2.25     288.041
       1.5         2.4     284.887
       1.5        2.55     297.638
       1.5         2.7     306.496
       1.5        2.85     314.483
       1.5           3     323.274
       1.5        3.15     322.335
       1.5         3.3     322.133
       1.5        3.45     335.623
       1.5         3.6     330.925
       1.5        3.75      310.59
       1.5         3.9     280.793
       1.5        4.05     213.279
       1.5         4.2     160.597
       1.5        4.35     138.517
       1.5         4.5     86.9089
       1.5        4.65       33.22
       1.5         4.8     9.59689
       1.5        4.95     1.94622
       1.5         5.1     4.16089
       1.5        5.25     7.11378
       1.5         5.4     8.92578
       1.5        5.55     10.0667
       1.5         5.7     11.2747
       1.5        5.85     10.6036
       1.5           6     11.6102
       1.5        6.15      11.476
       1.5         6.3     8.99289
       1.5        6.45     12.4827
       1.5         6.6     13.4893
       1.5        6.75     11.6102
       1.5         6.9     12.8853
       1.5        7.05      12.684
       1.5         7.2     11.7444
       1.5        7.35     2.75156

      1.65        -7.5     3.37014
      1.65       -7.35     15.6865
      1.65        -7.2     16.6056
      1.65       -7.05     17.0958
      1.65        -6.9     19.1792
      1.65       -6.75     20.4047
      1.65        -6.6     21.9366
      1.65       -6.45     18.1988
      1.65        -6.3     19.5468
      1.65       -6.15     17.6473
      1.65          -6     18.1988
      1.65       -5.85     15.8703
      1.65        -5.7     14.5223
      1.65       -5.55     12.9904
      1.65        -5.4      11.581
      1.65       -5.25     10.6619
      1.65        -5.1     5.26968
      1.65       -4.95     5.02458
      1.65        -4.8     3.92162
      1.65       -4.65     16.0541
      1.65        -4.5     52.6355
      1.65       -4.35     109.989
      1.65        -4.2      134.99
      1.65       -4.05     166.608
      1.65        -3.9     237.013
      1.65       -3.75     293.815
      1.65        -3.6     329.478
      1.65       -3.45     339.282
      1.65        -3.3     353.926
      1.65       -3.15     341.242
      1.65          -3      351.23
      1.65       -2.85     344.122
      1.65        -2.7      324.33
      1.65       -2.55     315.323
      1.65        -2.4     304.722
      1.65       -2.25     306.561
      1.65        -2.1     307.541
      1.65       -1.95     312.443
      1.65        -1.8     330.274
      1.65       -1.65     336.769
      1.65        -1.5     334.686
      1.65       -1.35     345.225
      1.65        -1.2     338.853
      1.65       -1.05     319.674
      1.65        -0.9     316.242
      1.65       -0.75     254.844
      1.65        -0.6      179.23
      1.65       -0.45     153.985
      1.65        -0.3     136.276
      1.65       -0.15     100.859
      1.65  -1.78814e-07     103.678
      1.65        0.15      135.97
      1.65         0.3     148.531
      1.65        0.45     172.797
      1.65         0.6      251.78
      1.65        0.75     305.151
      1.65         0.9     314.404
      1.65        1.05     346.144
      1.65         1.2     358.706
      1.65        1.35     354.784
      1.65         1.5     367.652
      1.65        1.65     347.921
      1.65         1.8     341.181
      1.65        1.95     328.375
      1.65         2.1     299.759
      1.65        2.25     287.198
      1.65         2.4     286.585
      1.65        2.55     296.879
      1.65         2.7     305.519
      1.65        2.85     327.639
      1.65           3     330.029
      1.65        3.15     323.779
      1.65         3.3     317.651
      1.65        3.45     337.382
      1.65         3.6     324.453
      1.65        3.75     308.338
      1.65         3.9      278.19
      1.65        4.05      211.89
      1.65         4.2     153.433
      1.65        4.35     131.742
      1.65         4.5     96.8763
      1.65        4.65     37.0103
      1.65         4.8     7.53687
      1.65        4.95     1.47061
      1.65         5.1     2.38974
      1.65        5.25     4.90203
      1.65         5.4     9.00748
      1.65        5.55     11.7036
      1.65         5.7       12.01
      1.65        5.85     13.7257
      1.65           6     11.0908
      1.65        6.15     12.1325
      1.65         6.3     10.9683
      1.65        6.45     11.8874
      1.65         6.6     15.3801
      1.65        6.75     14.1546
      1.65         6.9     13.9708
      1.65        7.05     12.8065
      1.65         7.2     12.9904
      1.65        7.35     3.06377

       1.8        -7.5     3.04416
       1.8       -7.35     14.2061
       1.8        -7.2     18.8287
       1.8       -7.05     18.9414
       1.8        -6.9      20.689
       1.8       -6.75     20.1253
       1.8        -6.6     23.2258
       1.8       -6.45     21.3091
       1.8        -6.3     19.5052
       1.8       -6.15     20.6326
       1.8          -6     19.2797
       1.8       -5.85     18.0395
       1.8        -5.7     15.8973
       1.8       -5.55     14.7134
       1.8        -5.4     13.1914
       1.8       -5.25     10.4291
       1.8        -5.1     7.44128
       1.8       -4.95     5.01723
       1.8        -4.8     3.77701
       1.8       -4.65     16.8556
       1.8        -4.5     59.8685
       1.8       -4.35     112.014
       1.8        -4.2     133.436
       1.8       -4.05     171.431
       1.8        -3.9     250.128
       1.8       -3.75     297.538
       1.8        -3.6     329.446
       1.8       -3.45     365.355
       1.8        -3.3     349.684
       1.8       -3.15     346.189
       1.8          -3     361.466
       1.8       -2.85     336.492
       1.8        -2.7     322.343
       1.8       -2.55     315.465
       1.8        -2.4     302.217
       1.8       -2.25     305.769
       1.8        -2.1      307.46
       1.8       -1.95     314.338
       1.8        -1.8     332.603
       1.8       -1.65     334.576
       1.8        -1.5     325.443
       1.8       -1.35     334.012
       1.8        -1.2     329.728
       1.8       -1.05     327.473
       1.8        -0.9     308.926
       1.8       -0.75     237.839
       1.8        -0.6      172.22
       1.8       -0.45     169.909
       1.8        -0.3     125.712
       1.8       -0.15     66.4641
       1.8  -1.78814e-07     61.8415
       1.8        0.15     120.752
       1.8         0.3     160.269
       1.8        0.45     166.245
       1.8         0.6     246.915
       1.8        0.75     332.941
       1.8         0.9     341.059
       1.8        1.05     362.142
       1.8         1.2     381.309
       1.8        1.35     361.804
       1.8         1.5     372.402
       1.8        1.65     364.454
       1.8         1.8      350.98
       1.8        1.95     332.772
       1.8         2.1     313.718
       1.8        2.25      288.97
       1.8         2.4      289.59
       1.8        2.55     291.337
       1.8         2.7     302.781
       1.8        2.85     317.044
       1.8           3      319.58
       1.8        3.15     328.656
       1.8         3.3      319.58
       1.8        3.45     327.698
       1.8         3.6      324.71
       1.8        3.75     304.416
       1.8         3.9     284.403
       1.8        4.05     225.042
       1.8         4.2      155.59
       1.8        4.35     137.776
       1.8         4.5     98.3151
       1.8        4.65     40.5888
       1.8         4.8     9.41434
       1.8        4.95     3.55152
       1.8         5.1     3.72064
       1.8        5.25     4.67899
       1.8         5.4     9.41434
       1.8        5.55     8.96336
       1.8         5.7     12.1766
       1.8        5.85     11.2747
       1.8           6     12.0075
       1.8        6.15     12.4021
       1.8         6.3     12.4585
       1.8        6.45     12.0075
       1.8         6.6     12.1203
       1.8        6.75     13.9806
       1.8         6.9     13.3605
       1.8        7.05     15.2772
       1.8         7.2      14.037
       1.8        7.35     2.14219

      1.95        -7.5     2.81866
      1.95       -7.35     16.9642
      1.95        -7.2     19.1565
      1.95       -7.05     19.9916
      1.95        -6.9     20.4614
      1.95       -6.75     22.8625
      1.95        -6.6     21.9229
      1.95       -6.45     20.1482
      1.95        -6.3     20.2004
      1.95       -6.15     20.7746
      1.95          -6     17.7993
      1.95       -5.85     19.4697
      1.95        -5.7     17.3818
      1.95       -5.55     14.7719
      1.95        -5.4     12.6318
      1.95       -5.25     10.5961
      1.95        -5.1     7.77742
      1.95       -4.95     4.54118
      1.95        -4.8     4.28019
      1.95       -4.65     20.4614
      1.95        -4.5     63.8897
      1.95       -4.35      113.53
      1.95        -4.2     140.933
      1.95       -4.05     176.219
      1.95        -3.9     254.463
      1.95       -3.75     304.363
      1.95        -3.6      326.13
      1.95       -3.45     355.569
      1.95        -3.3     353.429
      1.95       -3.15     360.789
      1.95          -3     362.407
      1.95       -2.85     341.737
      1.95        -2.7     322.267
      1.95       -2.55      304.52
      1.95        -2.4     309.792
      1.95       -2.25     308.905
      1.95        -2.1     315.273
      1.95       -1.95      315.69
      1.95        -1.8     327.383
      1.95       -1.65     323.102
      1.95        -1.5     314.124
      1.95       -1.35      330.41
      1.95        -1.2     327.696
      1.95       -1.05      319.71
      1.95        -0.9     309.374
      1.95       -0.75     223.875
      1.95        -0.6     172.513
      1.95       -0.45     181.282
      1.95        -0.3     112.851
      1.95       -0.15     38.4695
      1.95  -1.78814e-07     41.3926
      1.95        0.15     114.991
      1.95         0.3     182.691
      1.95        0.45     175.123
      1.95         0.6     231.287
      1.95        0.75     340.954
      1.95         0.9     356.039
      1.95        1.05     367.575
      1.95         1.2     380.572
      1.95        1.35     361.415
      1.95         1.5     378.014
      1.95        1.65     367.992
      1.95         1.8     352.072
      1.95        1.95      342.05
      1.95         2.1     318.718
      1.95        2.25     295.542
      1.95         2.4      294.55
      1.95        2.55      290.74
      1.95         2.7     308.957
      1.95        2.85     308.957
      1.95           3     323.885
      1.95        3.15     329.105
      1.95         3.3     331.506
      1.95        3.45     334.325
      1.95         3.6     331.976
      1.95        3.75     306.765
      1.95         3.9     286.199
      1.95        4.05     223.979
      1.95         4.2     163.065
      1.95        4.35     130.859
      1.95         4.5      99.906
      1.95        4.65     45.1508
      1.95         4.8     10.9093
      1.95        4.95     2.45328
      1.95         5.1     3.49723
      1.95        5.25     5.84612
      1.95         5.4     7.56863
      1.95        5.55     9.49994
      1.95         5.7     11.7966
      1.95        5.85     11.3269
      1.95           6     10.7527
      1.95        6.15     13.2582
      1.95         6.3     12.4752
      1.95        6.45     12.2664
      1.95         6.6      12.945
      1.95        6.75     15.4505
      1.95         6.9     13.9367
      1.95        7.05     18.2169
      1.95         7.2     14.9807
      1.95        7.35     2.71427

       2.1        -7.5      2.1383
       2.1       -7.35     17.2522
       2.1        -7.2     17.4952
       2.1       -7.05     22.6465
       2.1        -6.9     21.5288
       2.1       -6.75     19.2447
       2.1        -6.6     21.8204
       2.1       -6.45      20.411
       2.1        -6.3     20.6054
       2.1       -6.15     21.0914
       2.1          -6     19.6821
       2.1       -5.85      20.168
       2.1        -5.7     18.0297
       2.1       -5.55     15.5027
       2.1        -5.4     11.5662
       2.1       -5.25     10.1569
       2.1        -5.1     6.75508
       2.1       -4.95     4.81117
       2.1        -4.8      4.2766
       2.1       -4.65      19.925
       2.1        -4.5     70.3694
       2.1       -4.35     119.307
       2.1        -4.2     140.204
       2.1       -4.05     180.686
       2.1        -3.9     259.026
       2.1       -3.75     304.513
       2.1        -3.6     329.638
       2.1       -3.45     350.875
       2.1        -3.3     351.944
       2.1       -3.15     358.991
       2.1          -3     347.085
       2.1       -2.85     333.866
       2.1        -2.7     321.133
       2.1       -2.55     312.872
       2.1        -2.4     306.165
       2.1       -2.25     302.569
       2.1        -2.1     314.913
       2.1       -1.95      314.33
       2.1        -1.8     334.838
       2.1       -1.65     321.911
       2.1        -1.5       322.3
       2.1       -1.35     329.735
       2.1        -1.2      322.64
       2.1       -1.05     306.263
       2.1        -0.9     299.119
       2.1       -0.75     212.323
       2.1        -0.6     172.473
       2.1       -0.45     188.073
       2.1        -0.3     97.5355
       2.1       -0.15     27.4091
       2.1  -1.78814e-07     28.7698
       2.1        0.15     110.705
       2.1         0.3     192.058
       2.1        0.45     183.116
       2.1         0.6     223.792
       2.1        0.75     342.468
       2.1         0.9     364.823
       2.1        1.05     362.927
       2.1         1.2     386.303
       2.1        1.35     359.234
       2.1         1.5     367.739
       2.1        1.65     375.028
       2.1         1.8     358.602
       2.1        1.95     352.819
       2.1         2.1     325.702
       2.1        2.25     304.416
       2.1         2.4     300.577
       2.1        2.55     297.418
       2.1         2.7     317.586
       2.1        2.85     329.346
       2.1           3     334.644
       2.1        3.15     339.795
       2.1         3.3     331.145
       2.1        3.45      333.38
       2.1         3.6      329.93
       2.1        3.75     320.453
       2.1         3.9     294.113
       2.1        4.05     222.286
       2.1         4.2     159.206
       2.1        4.35     134.081
       2.1         4.5     102.687
       2.1        4.65     47.0425
       2.1         4.8     12.7812
       2.1        4.95     2.67287
       2.1         5.1     2.38129
       2.1        5.25     4.56818
       2.1         5.4     7.33825
       2.1        5.55     9.18496
       2.1         5.7     10.8373
       2.1        5.85     12.5868
       2.1           6      12.684
       2.1        6.15      13.413
       2.1         6.3     14.7251
       2.1        6.45     15.3083
       2.1         6.6     16.8148
       2.1        6.75     15.1625
       2.1         6.9       15.94
       2.1        7.05     17.1064
       2.1         7.2     17.9325
       2.1        7.35     3.15885

      2.25        -7.5     2.13673
      2.25       -7.35     16.9575
      2.25        -7.2     17.0938
      2.25       -7.05     20.8672
      2.25        -6.9     21.2309
      2.25       -6.75     21.7765
      2.25        -6.6     22.7766
      2.25       -6.45     23.4131
      2.25        -6.3     21.2309
      2.25       -6.15      19.867
      2.25          -6     21.5491
      2.25       -5.85     18.5032
      2.25        -5.7     17.0029
      2.25       -5.55     15.1844
      2.25        -5.4     12.3658
      2.25       -5.25     11.6838
      2.25        -5.1     7.86498
      2.25       -4.95     4.40985
      2.25        -4.8     5.00086
      2.25       -4.65     21.3218
      2.25        -4.5     72.7852
      2.25       -4.35     119.702
      2.25        -4.2     137.978
      2.25       -4.05     178.803
      2.25        -3.9     260.954
      2.25       -3.75     308.871
      2.25        -3.6      337.74
      2.25       -3.45     353.788
      2.25        -3.3     347.105
      2.25       -3.15     351.788
      2.25          -3     357.152
      2.25       -2.85     334.694
      2.25        -2.7     317.236
      2.25       -2.55      308.28
      2.25        -2.4      304.37
      2.25       -2.25     311.826
      2.25        -2.1     321.282
      2.25       -1.95     318.782
      2.25        -1.8     336.558
      2.25       -1.65     326.601
      2.25        -1.5     321.328
      2.25       -1.35     337.421
      2.25        -1.2     301.779
      2.25       -1.05      301.87
      2.25        -0.9     286.367
      2.25       -0.75     184.804
      2.25        -0.6     165.574
      2.25       -0.45     178.485
      2.25        -0.3     94.8344
      2.25       -0.15      18.094
      2.25  -1.78814e-07     24.1405
      2.25        0.15     111.337
      2.25         0.3     201.625
      2.25        0.45     181.349
      2.25         0.6     227.039
      2.25        0.75     349.242
      2.25         0.9      354.47
      2.25        1.05     370.791
      2.25         1.2     395.068
      2.25        1.35     360.289
      2.25         1.5     371.609
      2.25        1.65     381.929
      2.25         1.8     359.243
      2.25        1.95     351.469
      2.25         2.1     330.329
      2.25        2.25     312.417
      2.25         2.4     293.914
      2.25        2.55     301.506
      2.25         2.7     313.008
      2.25        2.85     331.239
      2.25           3     330.329
      2.25        3.15     339.558
      2.25         3.3     334.557
      2.25        3.45     340.377
      2.25         3.6     341.468
      2.25        3.75     313.781
      2.25         3.9     291.277
      2.25        4.05     240.723
      2.25         4.2     163.619
      2.25        4.35     142.843
      2.25         4.5     110.337
      2.25        4.65     54.0547
      2.25         4.8     14.5025
      2.25        4.95     2.90959
      2.25         5.1     3.40968
      2.25        5.25      6.2738
      2.25         5.4     7.45582
      2.25        5.55     10.1836
      2.25         5.7       10.32
      2.25        5.85     12.0021
      2.25           6     14.1843
      2.25        6.15     14.5934
      2.25         6.3     13.5023
      2.25        6.45     16.0937
      2.25         6.6      15.639
      2.25        6.75     18.1849
      2.25         6.9     15.6845
      2.25        7.05     17.0938
      2.25         7.2      16.912
      2.25        7.35     2.04581

       2.4        -7.5     2.47701
       2.4       -7.35     18.0224
       2.4        -7.2     18.9619
       2.4       -7.05     20.4567
       2.4        -6.9     20.1577
       2.4       -6.75     21.0546
       2.4        -6.6     19.5598
       2.4       -6.45     22.7628
       2.4        -6.3     23.1045
       2.4       -6.15     23.7024
       2.4          -6     20.4994
       2.4       -5.85     21.0546
       2.4        -5.7     18.0651
       2.4       -5.55     15.2037
       2.4        -5.4     12.5986
       2.4       -5.25     10.2924
       2.4        -5.1     8.07163
       2.4       -4.95     5.38108
       2.4        -4.8     5.80815
       2.4       -4.65     23.1899
       2.4        -4.5     70.1676
       2.4       -4.35     119.409
       2.4        -4.2     136.406
       2.4       -4.05     186.502
       2.4        -3.9     266.876
       2.4       -3.75     299.889
       2.4        -3.6     331.791
       2.4       -3.45     360.575
       2.4        -3.3     352.077
       2.4       -3.15      357.97
       2.4          -3     355.023
       2.4       -2.85     339.094
       2.4        -2.7     318.381
       2.4       -2.55     316.971
       2.4        -2.4     305.611
       2.4       -2.25     314.025
       2.4        -2.1     311.334
       2.4       -1.95     319.448
       2.4        -1.8     335.677
       2.4       -1.65     320.175
       2.4        -1.5     320.217
       2.4       -1.35     329.655
       2.4        -1.2     305.654
       2.4       -1.05     295.703
       2.4        -0.9     271.745
       2.4       -0.75     168.821
       2.4        -0.6     153.361
       2.4       -0.45     161.945
       2.4        -0.3     87.5921
       2.4       -0.15      16.186
       2.4  -1.78814e-07     24.0013
       2.4        0.15     116.846
       2.4         0.3     203.285
       2.4        0.45     177.576
       2.4         0.6     219.813
       2.4        0.75     348.703
       2.4         0.9      362.07
       2.4        1.05     365.914
       2.4         1.2     384.491
       2.4        1.35     366.426
       2.4         1.5     376.163
       2.4        1.65     387.951
       2.4         1.8     362.454
       2.4        1.95     353.102
       2.4         2.1     337.983
       2.4        2.25      305.74
       2.4         2.4     305.611
       2.4        2.55     303.177
       2.4         2.7     317.868
       2.4        2.85      327.99
       2.4           3      332.56
       2.4        3.15     336.019
       2.4         3.3     336.617
       2.4        3.45     339.521
       2.4         3.6     336.958
       2.4        3.75     326.751
       2.4         3.9     304.843
       2.4        4.05     244.669
       2.4         4.2      173.39
       2.4        4.35      139.31
       2.4         4.5     111.551
       2.4        4.65     59.0638
       2.4         4.8     15.9724
       2.4        4.95     4.44153
       2.4         5.1      3.6728
       2.4        5.25     4.52694
       2.4         5.4     7.08937
       2.4        5.55     10.8049
       2.4         5.7     11.1465
       2.4        5.85     11.6163
       2.4           6     12.9402
       2.4        6.15     14.6058
       2.4         6.3     13.5381
       2.4        6.45     14.6912
       2.4         6.6     17.5526
       2.4        6.75      17.339
       2.4         6.9     17.5099
       2.4        7.05     17.5099
       2.4         7.2     16.7839
       2.4        7.35     2.30618

      2.55        -7.5       2.416
      2.55       -7.35     16.4691
      2.55        -7.2       18.12
      2.55       -7.05     20.4152
      2.55        -6.9     19.4488
      2.55       -6.75     21.2608
      2.55        -6.6     20.4152
      2.55       -6.45     22.2272
      2.55        -6.3     23.3949
      2.55       -6.15     21.9856
      2.55          -6     22.6701
      2.55       -5.85     20.2944
      2.55        -5.7     19.2877
      2.55       -5.55     17.0328
      2.55        -5.4     12.9256
      2.55       -5.25     10.0264
      2.55        -5.1     7.81173
      2.55       -4.95     5.35546
      2.55        -4.8      6.4024
      2.55       -4.65     25.4082
      2.55        -4.5     71.4733
      2.55       -4.35     118.867
      2.55        -4.2     140.128
      2.55       -4.05     179.911
      2.55        -3.9     255.975
      2.55       -3.75      298.98
      2.55        -3.6     334.857
      2.55       -3.45     350.722
      2.55        -3.3      351.93
      2.55       -3.15     361.594
      2.55          -3     355.796
      2.55       -2.85     340.132
      2.55        -2.7     320.885
      2.55       -2.55     310.697
      2.55        -2.4     304.899
      2.55       -2.25     316.778
      2.55        -2.1      315.65
      2.55       -1.95     322.375
      2.55        -1.8      339.81
      2.55       -1.65     331.958
      2.55        -1.5     319.878
      2.55       -1.35     339.005
      2.55        -1.2     307.637
      2.55       -1.05     303.771
      2.55        -0.9     267.532
      2.55       -0.75     164.207
      2.55        -0.6     137.229
      2.55       -0.45     151.845
      2.55        -0.3     75.0973
      2.55       -0.15     13.5296
      2.55  -1.78814e-07     22.1869
      2.55        0.15      104.25
      2.55         0.3     189.616
      2.55        0.45     172.543
      2.55         0.6      221.95
      2.55        0.75     346.857
      2.55         0.9     348.548
      2.55        1.05     363.125
      2.55         1.2     395.579
      2.55        1.35      368.44
      2.55         1.5     382.815
      2.55        1.65     383.137
      2.55         1.8     365.822
      2.55        1.95     359.782
      2.55         2.1     337.757
      2.55        2.25     312.187
      2.55         2.4     296.846
      2.55        2.55     307.597
      2.55         2.7     307.999
      2.55        2.85     332.643
      2.55           3      341.34
      2.55        3.15     343.193
      2.55         3.3     337.434
      2.55        3.45     337.354
      2.55         3.6     332.965
      2.55        3.75     323.059
      2.55         3.9     304.214
      2.55        4.05     249.854
      2.55         4.2     178.744
      2.55        4.35      138.96
      2.55         4.5     112.263
      2.55        4.65      59.957
      2.55         4.8     20.7373
      2.55        4.95     3.94613
      2.55         5.1     3.06026
      2.55        5.25     3.94613
      2.55         5.4     6.36213
      2.55        5.55     9.46266
      2.55         5.7     10.5096
      2.55        5.85     9.66399
      2.55           6     13.2075
      2.55        6.15     13.0867
      2.55         6.3     15.5027
      2.55        6.45     15.8651
      2.55         6.6     16.0664
      2.55        6.75     18.6032
      2.55         6.9     18.3616
      2.55        7.05     15.7845
      2.55         7.2     18.3616
      2.55        7.35     2.49653

       2.7        -7.5     2.47586
       2.7       -7.35     18.9308
       2.7        -7.2     18.9308
       2.7       -7.05     19.3117
       2.7        -6.9     19.2736
       2.7       -6.75     19.6926
       2.7        -6.6     20.6829
       2.7       -6.45     21.7875
       2.7        -6.3       24.53
       2.7       -6.15     23.9206
       2.7          -6     22.2446
       2.7       -5.85     20.8734
       2.7        -5.7     19.8068
       2.7       -5.55     17.4453
       2.7        -5.4     13.1411
       2.7       -5.25     11.3128
       2.7        -5.1     7.80847
       2.7       -4.95     4.76126
       2.7        -4.8     5.82778
       2.7       -4.65     26.3583
       2.7        -4.5     70.7333
       2.7       -4.35     114.689
       2.7        -4.2     134.268
       2.7       -4.05     183.556
       2.7        -3.9     252.233
       2.7       -3.75     292.646
       2.7        -3.6     330.736
       2.7       -3.45     352.371
       2.7        -3.3     352.219
       2.7       -3.15     361.056
       2.7          -3     345.972
       2.7       -2.85     331.041
       2.7        -2.7     317.367
       2.7       -2.55     316.681
       2.7        -2.4     313.672
       2.7       -2.25      317.29
       2.7        -2.1     323.385
       2.7       -1.95     326.813
       2.7        -1.8     339.802
       2.7       -1.65     336.945
       2.7        -1.5     327.879
       2.7       -1.35     352.905
       2.7        -1.2     311.577
       2.7       -1.05     315.957
       2.7        -0.9     292.798
       2.7       -0.75     167.825
       2.7        -0.6     142.914
       2.7       -0.45     161.197
       2.7        -0.3     75.1898
       2.7       -0.15     14.7028
       2.7  -1.78814e-07     20.9495
       2.7        0.15     106.424
       2.7         0.3     190.907
       2.7        0.45     158.988
       2.7         0.6     208.505
       2.7        0.75     337.478
       2.7         0.9     352.867
       2.7        1.05     371.988
       2.7         1.2     402.917
       2.7        1.35     370.198
       2.7         1.5     383.643
       2.7        1.65     388.024
       2.7         1.8     369.474
       2.7        1.95     366.503
       2.7         2.1     339.002
       2.7        2.25     318.128
       2.7         2.4     305.978
       2.7        2.55     292.494
       2.7         2.7     315.691
       2.7        2.85     329.403
       2.7           3     332.641
       2.7        3.15      333.25
       2.7         3.3     330.355
       2.7        3.45     329.365
       2.7         3.6      319.69
       2.7        3.75     310.206
       2.7         3.9     293.598
       2.7        4.05     256.346
       2.7         4.2     184.204
       2.7        4.35     145.276
       2.7         4.5      121.05
       2.7        4.65     67.9908
       2.7         4.8     21.2162
       2.7        4.95     4.11373
       2.7         5.1     2.62822
       2.7        5.25     3.58047
       2.7         5.4     6.32295
       2.7        5.55       8.456
       2.7         5.7      10.589
       2.7        5.85     11.5794
       2.7           6     12.9887
       2.7        6.15      13.941
       2.7         6.3     13.4077
       2.7        6.45     16.1121
       2.7         6.6     15.0456
       2.7        6.75     17.2929
       2.7         6.9     18.2832
       2.7        7.05     17.5214
       2.7         7.2     16.5311
       2.7        7.35     2.78058

      2.85        -7.5     2.38502
      2.85       -7.35     18.1045
      2.85        -7.2      19.839
      2.85       -7.05     21.3206
      2.85        -6.9     21.3206
      2.85       -6.75     19.7306
      2.85        -6.6      21.935
      2.85       -6.45     23.2359
      2.85        -6.3      25.115
      2.85       -6.15     24.5007
      2.85          -6     24.6814
      2.85       -5.85     20.5256
      2.85        -5.7     20.2365
      2.85       -5.55     18.8633
      2.85        -5.4     15.9724
      2.85       -5.25     10.4796
      2.85        -5.1     7.26347
      2.85       -4.95     4.69777
      2.85        -4.8     6.82983
      2.85       -4.65     29.1262
      2.85        -4.5     73.3575
      2.85       -4.35     118.564
      2.85        -4.2     134.537
      2.85       -4.05     188.344
      2.85        -3.9     257.582
      2.85       -3.75     292.563
      2.85        -3.6     332.963
      2.85       -3.45     350.743
      2.85        -3.3     347.599
      2.85       -3.15     355.332
      2.85          -3     350.273
      2.85       -2.85     333.036
      2.85        -2.7      317.28
      2.85       -2.55     310.739
      2.85        -2.4     316.304
      2.85       -2.25      332.06
      2.85        -2.1     335.132
      2.85       -1.95     343.551
      2.85        -1.8     360.174
      2.85       -1.65     342.684
      2.85        -1.5         333
      2.85       -1.35       364.8
      2.85        -1.2     334.228
      2.85       -1.05     340.444
      2.85        -0.9     299.139
      2.85       -0.75     174.504
      2.85        -0.6     158.134
      2.85       -0.45     167.349
      2.85        -0.3     78.9948
      2.85       -0.15     13.1899
      2.85  -1.78814e-07     20.1643
      2.85        0.15     100.749
      2.85         0.3     190.115
      2.85        0.45     164.169
      2.85         0.6     212.953
      2.85        0.75     342.793
      2.85         0.9     353.453
      2.85        1.05     376.291
      2.85         1.2     404.803
      2.85        1.35     369.028
      2.85         1.5     387.096
      2.85        1.65     386.193
      2.85         1.8     370.401
      2.85        1.95     369.678
      2.85         2.1     337.011
      2.85        2.25     313.919
      2.85         2.4     293.538
      2.85        2.55     293.321
      2.85         2.7     307.379
      2.85        2.85     311.173
      2.85           3     325.122
      2.85        3.15     330.723
      2.85         3.3     326.929
      2.85        3.45     321.111
      2.85         3.6     325.519
      2.85        3.75     309.655
      2.85         3.9     292.743
      2.85        4.05     256.101
      2.85         4.2     179.093
      2.85        4.35     140.427
      2.85         4.5     114.879
      2.85        4.65     68.2261
      2.85         4.8     22.6577
      2.85        4.95     4.73391
      2.85         5.1     2.34888
      2.85        5.25     3.57753
      2.85         5.4     5.74573
      2.85        5.55     7.69711
      2.85         5.7     9.10644
      2.85        5.85     11.5637
      2.85           6     11.4553
      2.85        6.15     12.7562
      2.85         6.3     13.9126
      2.85        6.45     16.5506
      2.85         6.6     16.0808
      2.85        6.75     18.3574
      2.85         6.9     17.4902
      2.85        7.05     16.1892
      2.85         7.2     16.9842
      2.85        7.35     2.34888

         3        -7.5     2.47492
         3       -7.35     15.7089
         3        -7.2     18.3557
         3       -7.05     18.4244
         3        -6.9       19.49
         3       -6.75     20.0056
         3        -6.6     20.7275
         3       -6.45     20.6244
         3        -6.3     22.9618
         3       -6.15     22.5837
         3          -6     21.1744
         3       -5.85      19.765
         3        -5.7     17.8745
         3       -5.55      16.912
         3        -5.4     13.6465
         3       -5.25     9.65908
         3        -5.1     6.84042
         3       -4.95      4.0905
         3        -4.8     6.42793
         3       -4.65      28.221
         3        -4.5     74.6946
         3       -4.35     119.415
         3        -4.2     130.621
         3       -4.05     183.351
         3        -3.9     251.686
         3       -3.75      277.81
         3        -3.6     311.256
         3       -3.45      335.18
         3        -3.3      328.89
         3       -3.15     347.074
         3          -3     339.787
         3       -2.85     318.372
         3        -2.7     303.419
         3       -2.55     305.619
         3        -2.4     306.478
         3       -2.25     320.537
         3        -2.1     330.574
         3       -1.95     341.815
         3        -1.8     350.408
         3       -1.65     340.886
         3        -1.5     338.962
         3       -1.35     362.714
         3        -1.2      332.43
         3       -1.05     327.996
         3        -0.9     300.016
         3       -0.75     179.913
         3        -0.6     163.654
         3       -0.45     164.754
         3        -0.3     78.0976
         3       -0.15     14.8152
         3  -1.78814e-07     18.5276
         3        0.15     91.2628
         3         0.3     178.985
         3        0.45     163.586
         3         0.6     205.453
         3        0.75      335.73
         3         0.9     348.861
         3        1.05     357.145
         3         1.2     377.357
         3        1.35     354.842
         3         1.5     372.786
         3        1.65     366.976
         3         1.8     356.973
         3        1.95     345.596
         3         2.1     317.925
         3        2.25     298.572
         3         2.4     277.604
         3        2.55     277.879
         3         2.7      298.16
         3        2.85     301.631
         3           3     308.128
         3        3.15      314.59
         3         3.3       312.7
         3        3.45     308.747
         3         3.6     312.734
         3        3.75     295.547
         3         3.9     279.185
         3        4.05     247.424
         3         4.2     174.585
         3        4.35     140.761
         3         4.5       112.3
         3        4.65     65.0011
         3         4.8     23.6493
         3        4.95      5.0186
         3         5.1     2.09681
         3        5.25     3.47177
         3         5.4     5.70608
         3        5.55     6.84042
         3         5.7     8.79973
         3        5.85     10.3122
         3           6     10.6559
         3        6.15     11.7559
         3         6.3     12.3746
         3        6.45     14.5058
         3         6.6     15.0902
         3        6.75     16.1214
         3         6.9     16.7745
         3        7.05     15.2277
         3         7.2     16.7401
         3        7.35     2.44055

      3.15        -7.5     1.27823
      3.15       -7.35     10.2586
      3.15        -7.2     11.9957
      3.15       -7.05     12.6512
      3.15        -6.9     11.5041
      3.15       -6.75     12.3562
      3.15        -6.6     14.3227
      3.15       -6.45     13.8967
      3.15        -6.3     13.0117
      3.15       -6.15     12.8151
      3.15          -6     10.9469
      3.15       -5.85     11.4713
      3.15        -5.7     10.5864
      3.15       -5.55       9.767
      3.15        -5.4     8.48877
      3.15       -5.25     6.68613
      3.15        -5.1     3.93302
      3.15       -4.95     2.75311
      3.15        -4.8      4.8835
      3.15       -4.65     21.4022
      3.15        -4.5     54.8328
      3.15       -4.35     86.9525
      3.15        -4.2     97.4078
      3.15       -4.05      132.51
      3.15        -3.9     181.411
      3.15       -3.75     197.929
      3.15        -3.6      229.59
      3.15       -3.45     244.372
      3.15        -3.3      242.34
      3.15       -3.15     249.419
      3.15          -3     242.307
      3.15       -2.85     217.463
      3.15        -2.7      213.53
      3.15       -2.55     215.136
      3.15        -2.4     217.693
      3.15       -2.25     226.116
      3.15        -2.1     234.375
      3.15       -1.95      238.21
      3.15        -1.8     253.155
      3.15       -1.65     248.862
      3.15        -1.5     236.964
      3.15       -1.35     258.367
      3.15        -1.2     241.192
      3.15       -1.05      235.26
      3.15        -0.9     218.053
      3.15       -0.75     136.082
      3.15        -0.6     115.991
      3.15       -0.45     124.382
      3.15        -0.3     60.6013
      3.15       -0.15     11.7991
      3.15  -1.78814e-07     10.3897
      3.15        0.15     60.1424
      3.15         0.3     117.663
      3.15        0.45     109.797
      3.15         0.6     128.479
      3.15        0.75     211.531
      3.15         0.9     230.246
      3.15        1.05     229.426
      3.15         1.2     247.715
      3.15        1.35      227.46
      3.15         1.5     233.031
      3.15        1.65     235.162
      3.15         1.8     225.428
      3.15        1.95     219.102
      3.15         2.1     208.057
      3.15        2.25     193.898
      3.15         2.4     196.389
      3.15        2.55      192.98
      3.15         2.7      209.63
      3.15        2.85     214.874
      3.15           3     214.841
      3.15        3.15     223.002
      3.15         3.3     221.921
      3.15        3.45     213.137
      3.15         3.6     219.757
      3.15        3.75     208.614
      3.15         3.9     194.979
      3.15        4.05     176.724
      3.15         4.2     129.069
      3.15        4.35     98.1616
      3.15         4.5     81.8068
      3.15        4.65     51.4242
      3.15         4.8     16.7153
      3.15        4.95     3.63804
      3.15         5.1     1.40933
      3.15        5.25     2.65479
      3.15         5.4     3.93302
      3.15        5.55     4.03135
      3.15         5.7     5.60455
      3.15        5.85     5.57178
      3.15           6     7.11221
      3.15        6.15     6.94833
      3.15         6.3     8.91484
      3.15        6.45     8.71819
      3.15         6.6     9.34092
      3.15        6.75     9.30815
      3.15         6.9     9.93087
      3.15        7.05     10.6192
      3.15         7.2     11.1763
      3.15        7.35     1.37656

       3.3        -7.5     1.22142
       3.3       -7.35     7.82962
       3.3        -7.2     8.14281
       3.3       -7.05     9.33291
       3.3        -6.9     9.20763
       3.3       -6.75     10.6796
       3.3        -6.6     10.1159
       3.3       -6.45     9.64609
       3.3        -6.3     9.27027
       3.3       -6.15     8.67522
       3.3          -6     6.92139
       3.3       -5.85     6.79611
       3.3        -5.7      6.1071
       3.3       -5.55     6.01315
       3.3        -5.4     5.26151
       3.3       -5.25     3.82086
       3.3        -5.1     2.19229
       3.3       -4.95     1.56592
       3.3        -4.8     3.44503
       3.3       -4.65     15.9411
       3.3        -4.5     45.3805
       3.3       -4.35     62.5743
       3.3        -4.2     71.9386
       3.3       -4.05     106.044
       3.3        -3.9     138.804
       3.3       -3.75     156.498
       3.3        -3.6      175.07
       3.3       -3.45     173.379
       3.3        -3.3     178.735
       3.3       -3.15      182.43
       3.3          -3     177.795
       3.3       -2.85     165.424
       3.3        -2.7     162.543
       3.3       -2.55      159.85
       3.3        -2.4     158.816
       3.3       -2.25     167.397
       3.3        -2.1      173.88
       3.3       -1.95     173.003
       3.3        -1.8     185.061
       3.3       -1.65     182.837
       3.3        -1.5     174.945
       3.3       -1.35     190.448
       3.3        -1.2     182.524
       3.3       -1.05     172.502
       3.3        -0.9     161.948
       3.3       -0.75     97.4944
       3.3        -0.6     79.8935
       3.3       -0.45     89.4456
       3.3        -0.3     43.6267
       3.3       -0.15     8.33072
       3.3  -1.78814e-07     7.23457
       3.3        0.15     38.8662
       3.3         0.3     83.2759
       3.3        0.45      76.699
       3.3         0.6     88.7253
       3.3        0.75     141.497
       3.3         0.9     152.239
       3.3        1.05      159.38
       3.3         1.2     170.748
       3.3        1.35      158.91
       3.3         1.5     164.265
       3.3        1.65     163.263
       3.3         1.8     156.029
       3.3        1.95     155.465
       3.3         2.1     146.038
       3.3        2.25     141.998
       3.3         2.4     138.302
       3.3        2.55     144.347
       3.3         2.7     155.152
       3.3        2.85     165.643
       3.3           3     165.518
       3.3        3.15     167.867
       3.3         3.3     170.404
       3.3        3.45     169.558
       3.3         3.6     167.147
       3.3        3.75     156.467
       3.3         3.9     152.302
       3.3        4.05     137.269
       3.3         4.2      98.528
       3.3        4.35     74.4127
       3.3         4.5      63.232
       3.3        4.65     39.4926
       3.3         4.8     15.7845
       3.3        4.95     3.19449
       3.3         5.1     1.47197
       3.3        5.25     2.12966
       3.3         5.4     2.06702
       3.3        5.55     2.78735
       3.3         5.7      2.8813
       3.3        5.85     3.47635
       3.3           6     4.10272
       3.3        6.15     4.79173
       3.3         6.3     5.63733
       3.3        6.45      6.2637
       3.3         6.6     6.67084
       3.3        6.75     6.82743
       3.3         6.9     7.26589
       3.3        7.05     8.04885
       3.3         7.2     7.54776
       3.3        7.35     1.06483

      3.45        -7.5    0.929559
      3.45       -7.35     6.02714
      3.45        -7.2     6.65684
      3.45       -7.05     6.26703
      3.45        -6.9     8.06618
      3.45       -6.75     7.61639
      3.45        -6.6     7.34652
      3.45       -6.45     6.65684
      3.45        -6.3     7.01667
      3.45       -6.15      5.9072
      3.45          -6     3.83818
      3.45       -5.85     4.88768
      3.45        -5.7     3.98811
      3.45       -5.55     4.10805
      3.45        -5.4     3.86817
      3.45       -5.25     2.42885
      3.45        -5.1     1.52928
      3.45       -4.95     1.10947
      3.45        -4.8     2.87864
      3.45       -4.65     12.4441
      3.45        -4.5     32.4146
      3.45       -4.35      46.478
      3.45        -4.2     53.3447
      3.45       -4.05     76.4638
      3.45        -3.9      106.36
      3.45       -3.75     116.555
      3.45        -3.6     132.807
      3.45       -3.45     135.536
      3.45        -3.3     134.006
      3.45       -3.15     140.963
      3.45          -3     134.426
      3.45       -2.85     132.237
      3.45        -2.7     121.622
      3.45       -2.55     122.192
      3.45        -2.4     120.963
      3.45       -2.25     121.233
      3.45        -2.1     129.928
      3.45       -1.95     130.858
      3.45        -1.8     136.585
      3.45       -1.65     139.464
      3.45        -1.5     131.877
      3.45       -1.35     143.482
      3.45        -1.2     132.267
      3.45       -1.05     132.297
      3.45        -0.9     118.294
      3.45       -0.75     69.1772
      3.45        -0.6     57.6327
      3.45       -0.45     63.9597
      3.45        -0.3      29.596
      3.45       -0.15      5.6973
      3.45  -1.78814e-07     5.24751
      3.45        0.15     28.3666
      3.45         0.3     57.2129
      3.45        0.45      52.775
      3.45         0.6     66.4185
      3.45        0.75      104.59
      3.45         0.9     112.807
      3.45        1.05     118.744
      3.45         1.2     123.661
      3.45        1.35     115.835
      3.45         1.5     118.144
      3.45        1.65     119.613
      3.45         1.8     112.717
      3.45        1.95     113.136
      3.45         2.1     109.928
      3.45        2.25     103.721
      3.45         2.4     103.181
      3.45        2.55     116.615
      3.45         2.7     123.302
      3.45        2.85     131.668
      3.45           3     135.026
      3.45        3.15     137.725
      3.45         3.3     135.236
      3.45        3.45     133.257
      3.45         3.6     139.584
      3.45        3.75     131.728
      3.45         3.9     123.841
      3.45        4.05     109.718
      3.45         4.2     78.7727
      3.45        4.35     60.0315
      3.45         4.5     49.7164
      3.45        4.65      33.794
      3.45         4.8     14.0034
      3.45        4.95     2.87864
      3.45         5.1    0.869588
      3.45        5.25     2.03903
      3.45         5.4     1.16945
      3.45        5.55     1.43932
      3.45         5.7     2.18896
      3.45        5.85     2.63875
      3.45           6     2.42885
      3.45        6.15     3.59829
      3.45         6.3     3.95812
      3.45        6.45     4.91767
      3.45         6.6     5.30748
      3.45        6.75     6.26703
      3.45         6.9     6.68683
      3.45        7.05     6.35699
      3.45         7.2     6.02714
      3.45        7.35    0.689673

       3.6        -7.5    0.632761
       3.6       -7.35     4.94704
       3.6        -7.2     5.89618
       3.6       -7.05     4.80323
       3.6        -6.9     5.17714
       3.6       -6.75     5.23466
       3.6        -6.6     4.94704
       3.6       -6.45     5.37847
       3.6        -6.3     4.17047
       3.6       -6.15     3.19257
       3.6          -6     3.19257
       3.6       -5.85     2.99123
       3.6        -5.7     2.84743
       3.6       -5.55     2.47352
       3.6        -5.4     2.27219
       3.6       -5.25     1.29428
       3.6        -5.1    0.949142
       3.6       -4.95    0.862856
       3.6        -4.8     2.55981
       3.6       -4.65     10.3543
       3.6        -4.5     25.9144
       3.6       -4.35     34.7731
       3.6        -4.2     41.2445
       3.6       -4.05     61.5792
       3.6        -3.9     81.7988
       3.6       -3.75     97.1001
       3.6        -3.6     104.032
       3.6       -3.45     108.806
       3.6        -3.3     104.233
       3.6       -3.15     108.662
       3.6          -3     105.326
       3.6       -2.85     100.436
       3.6        -2.7     93.3035
       3.6       -2.55     92.2106
       3.6        -2.4     89.5357
       3.6       -2.25     89.8233
       3.6        -2.1     94.8854
       3.6       -1.95     99.4873
       3.6        -1.8     104.521
       3.6       -1.65     100.264
       3.6        -1.5     102.651
       3.6       -1.35     105.153
       3.6        -1.2     100.206
       3.6       -1.05     95.4894
       3.6        -0.9     90.0247
       3.6       -0.75     54.8777
       3.6        -0.6     44.7247
       3.6       -0.45     48.8089
       3.6        -0.3     23.2108
       3.6       -0.15     4.19923
       3.6  -1.78814e-07     3.42266
       3.6        0.15     19.8169
       3.6         0.3     39.9215
       3.6        0.45     38.5984
       3.6         0.6     44.9548
       3.6        0.75     76.0176
       3.6         0.9     82.9205
       3.6        1.05     84.6174
       3.6         1.2     92.5557
       3.6        1.35     84.9626
       3.6         1.5     86.3431
       3.6        1.65     90.6574
       3.6         1.8     85.0201
       3.6        1.95     84.9913
       3.6         2.1     76.7942
       3.6        2.25       78.75
       3.6         2.4     79.2102
       3.6        2.55     88.7591
       3.6         2.7     97.9342
       3.6        2.85     103.485
       3.6           3     106.707
       3.6        3.15     108.864
       3.6         3.3     109.008
       3.6        3.45     110.561
       3.6         3.6     109.928
       3.6        3.75     107.915
       3.6         3.9     104.722
       3.6        4.05      95.173
       3.6         4.2     71.2432
       3.6        4.35     48.7801
       3.6         4.5     42.1649
       3.6        4.65     29.4809
       3.6         4.8     11.3322
       3.6        4.95     2.32971
       3.6         5.1    0.546476
       3.6        5.25    0.575237
       3.6         5.4    0.661523
       3.6        5.55    0.949142
       3.6         5.7     1.52438
       3.6        5.85     1.06419
       3.6           6     1.69695
       3.6        6.15     2.21466
       3.6         6.3     2.67485
       3.6        6.45     3.07752
       3.6         6.6     4.05542
       3.6        6.75      4.3718
       3.6         6.9     4.94704
       3.6        7.05     5.37847
       3.6         7.2     5.11961
       3.6        7.35    0.719047

      3.75        -7.5    0.386875
      3.75       -7.35     3.89639
      3.75        -7.2     3.45424
      3.75       -7.05       4.228
      3.75        -6.9     4.03456
      3.75       -6.75     4.08983
      3.75        -6.6     4.17273
      3.75       -6.45     3.92402
      3.75        -6.3      2.9292
      3.75       -6.15     2.51469
      3.75          -6     2.70813
      3.75       -5.85     1.98964
      3.75        -5.7     1.79621
      3.75       -5.55     1.10536
      3.75        -5.4     1.24353
      3.75       -5.25     1.18826
      3.75        -5.1    0.525045
      3.75       -4.95    0.497411
      3.75        -4.8     1.85148
      3.75       -4.65     7.59934
      3.75        -4.5     22.3006
      3.75       -4.35     26.7497
      3.75        -4.2     33.0226
      3.75       -4.05     49.4371
      3.75        -3.9     65.8241
      3.75       -3.75     71.8483
      3.75        -3.6     81.6583
      3.75       -3.45      83.344
      3.75        -3.3     80.8293
      3.75       -3.15     78.6462
      3.75          -3     79.1989
      3.75       -2.85     74.2524
      3.75        -2.7     69.6652
      3.75       -2.55     66.0728
      3.75        -2.4      63.116
      3.75       -2.25     70.4113
      3.75        -2.1     65.2714
      3.75       -1.95     67.2334
      3.75        -1.8     71.4061
      3.75       -1.65      68.698
      3.75        -1.5     70.2732
      3.75       -1.35     74.6393
      3.75        -1.2     68.7257
      3.75       -1.05     68.6151
      3.75        -0.9     61.8448
      3.75       -0.75     40.2627
      3.75        -0.6     32.7739
      3.75       -0.45     34.6806
      3.75        -0.3     18.3489
      3.75       -0.15      3.0121
      3.75  -1.78814e-07     2.56996
      3.75        0.15     15.0881
      3.75         0.3     30.2039
      3.75        0.45     24.2902
      3.75         0.6       30.95
      3.75        0.75     56.4009
      3.75         0.9     57.0365
      3.75        1.05     57.8102
      3.75         1.2     63.0607
      3.75        1.35     60.4907
      3.75         1.5     59.9381
      3.75        1.65     62.2593
      3.75         1.8     61.4027
      3.75        1.95     58.1142
      3.75         2.1     58.3906
      3.75        2.25     57.4786
      3.75         2.4     57.7826
      3.75        2.55       64.47
      3.75         2.7     75.3854
      3.75        2.85     82.0729
      3.75           3     85.8034
      3.75        3.15      88.705
      3.75         3.3     91.3579
      3.75        3.45     88.3734
      3.75         3.6     92.8501
      3.75        3.75     89.0366
      3.75         3.9     86.0245
      3.75        4.05     72.0417
      3.75         4.2     55.5719
      3.75        4.35     38.8533
      3.75         4.5     31.6132
      3.75        4.65     21.6927
      3.75         4.8     9.75479
      3.75        4.95     1.82384
      3.75         5.1    0.497411
      3.75        5.25    0.359241
      3.75         5.4    0.414509
      3.75        5.55    0.690849
      3.75         5.7    0.773751
      3.75        5.85    0.939555
      3.75           6     1.32643
      3.75        6.15     1.68567
      3.75         6.3     2.18308
      3.75        6.45     2.37652
      3.75         6.6     2.73576
      3.75        6.75     4.33853
      3.75         6.9     3.78585
      3.75        7.05     4.20036
      3.75         7.2     3.78585
      3.75        7.35    0.525045

       3.9        -7.5    0.319094
       3.9       -7.35     3.13776
       3.9        -7.2      2.7123
       3.9       -7.05     3.24412
       3.9        -6.9      3.9089
       3.9       -6.75     3.21753
       3.9        -6.6     3.64299
       3.9       -6.45     2.63253
       3.9        -6.3     2.57934
       3.9       -6.15     2.34002
       3.9          -6     1.46251
       3.9       -5.85     1.56888
       3.9        -5.7    0.824326
       3.9       -5.55    0.850917
       3.9        -5.4    0.372276
       3.9       -5.25    0.372276
       3.9        -5.1    0.159547
       3.9       -4.95    0.186138
       3.9        -4.8     1.43592
       3.9       -4.65     6.46165
       3.9        -4.5     16.7258
       3.9       -4.35     21.8579
       3.9        -4.2     24.3309
       3.9       -4.05     36.5097
       3.9        -3.9     51.1614
       3.9       -3.75     52.9164
       3.9        -3.6     59.4844
       3.9       -3.45     59.8833
       3.9        -3.3     56.1074
       3.9       -3.15     58.7399
       3.9          -3     58.2346
       3.9       -2.85     53.6876
       3.9        -2.7     49.5393
       3.9       -2.55     46.1357
       3.9        -2.4     45.4443
       3.9       -2.25     44.9391
       3.9        -2.1     43.3702
       3.9       -1.95     43.6627
       3.9        -1.8      44.035
       3.9       -1.65     46.0559
       3.9        -1.5     42.0672
       3.9       -1.35     45.2848
       3.9        -1.2     42.6256
       3.9       -1.05     44.6466
       3.9        -0.9     41.8811
       3.9       -0.75     25.1552
       3.9        -0.6     18.5872
       3.9       -0.45     20.9538
       3.9        -0.3     11.2481
       3.9       -0.15      2.1007
       3.9  -1.78814e-07     2.23366
       3.9        0.15     10.0781
       3.9         0.3     20.7677
       3.9        0.45     17.0715
       3.9         0.6      20.555
       3.9        0.75      36.616
       3.9         0.9     37.8924
       3.9        1.05     39.9399
       3.9         1.2      44.035
       3.9        1.35     41.0568
       3.9         1.5     42.8915
       3.9        1.65     43.4766
       3.9         1.8     41.1897
       3.9        1.95      41.429
       3.9         2.1     40.9238
       3.9        2.25     41.1897
       3.9         2.4     42.4927
       3.9        2.55     46.5611
       3.9         2.7     54.4055
       3.9        2.85     57.7826
       3.9           3     61.8245
       3.9        3.15     64.6697
       3.9         3.3     64.5368
       3.9        3.45     65.7068
       3.9         3.6     66.3715
       3.9        3.75     66.5311
       3.9         3.9     61.5851
       3.9        4.05     55.1767
       3.9         4.2     40.6845
       3.9        4.35      29.011
       3.9         4.5     23.8523
       3.9        4.65     16.5131
       3.9         4.8     7.17961
       3.9        4.95     1.32956
       3.9         5.1    0.345685
       3.9        5.25    0.186138
       3.9         5.4    0.265912
       3.9        5.55    0.372276
       3.9         5.7     0.45205
       3.9        5.85    0.531823
       3.9           6    0.877508
       3.9        6.15    0.771144
       3.9         6.3     1.22319
       3.9        6.45     1.40933
       3.9         6.6     1.91456
       3.9        6.75     2.65912
       3.9         6.9     2.63253
       3.9        7.05     2.76548
       3.9         7.2     2.89844
       3.9        7.35    0.425459

      4.05        -7.5    0.281866
      4.05       -7.35     2.02431
      4.05        -7.2     1.79369
      4.05       -7.05     2.28056
      4.05        -6.9     2.28056
      4.05       -6.75     2.20368
      4.05        -6.6     2.38305
      4.05       -6.45     1.74245
      4.05        -6.3     1.89619
      4.05       -6.15     1.51183
      4.05          -6     0.97372
      4.05       -5.85    0.563733
      4.05        -5.7    0.409987
      4.05       -5.55    0.256242
      4.05        -5.4    0.102497
      4.05       -5.25    0.153745
      4.05        -5.1           0
      4.05       -4.95   0.0768726
      4.05        -4.8    0.717478
      4.05       -4.65     4.33049
      4.05        -4.5     9.30159
      4.05       -4.35     12.9146
      4.05        -4.2      17.322
      4.05       -4.05     22.6262
      4.05        -3.9      29.801
      4.05       -3.75     34.5414
      4.05        -3.6     37.8726
      4.05       -3.45     37.3345
      4.05        -3.3     36.3608
      4.05       -3.15     38.5644
      4.05          -3     36.2583
      4.05       -2.85     33.6702
      4.05        -2.7     31.4409
      4.05       -2.55     28.6735
      4.05        -2.4     28.6991
      4.05       -2.25     26.4954
      4.05        -2.1     24.8299
      4.05       -1.95     26.4186
      4.05        -1.8      25.163
      4.05       -1.65     24.0355
      4.05        -1.5     24.4711
      4.05       -1.35     25.8292
      4.05        -1.2     24.9324
      4.05       -1.05     24.5736
      4.05        -0.9     22.1137
      4.05       -0.75     13.8883
      4.05        -0.6     11.5309
      4.05       -0.45     12.8634
      4.05        -0.3     6.32918
      4.05       -0.15     1.92182
      4.05  -1.78814e-07     1.07622
      4.05        0.15     5.84232
      4.05         0.3     11.3259
      4.05        0.45     9.99344
      4.05         0.6     11.9153
      4.05        0.75     19.1669
      4.05         0.9     21.1144
      4.05        1.05     25.2142
      4.05         1.2     26.7261
      4.05        1.35     25.3167
      4.05         1.5     27.4948
      4.05        1.65     27.6229
      4.05         1.8     25.9061
      4.05        1.95     25.6242
      4.05         2.1     25.6755
      4.05        2.25      23.113
      4.05         2.4      24.138
      4.05        2.55     27.6998
      4.05         2.7     31.4665
      4.05        2.85      35.182
      4.05           3     38.5901
      4.05        3.15     41.2294
      4.05         3.3     40.8194
      4.05        3.45     41.3062
      4.05         3.6      44.458
      4.05        3.75     41.8443
      4.05         3.9     41.0756
      4.05        4.05     35.7458
      4.05         4.2      27.341
      4.05        4.35     19.0388
      4.05         4.5     15.7076
      4.05        4.65     11.8896
      4.05         4.8      4.1255
      4.05        4.95     1.07622
      4.05         5.1    0.204994
      4.05        5.25    0.128121
      4.05         5.4    0.102497
      4.05        5.55    0.281866
      4.05         5.7    0.204994
      4.05        5.85    0.256242
      4.05           6    0.435612
      4.05        6.15    0.717478
      4.05         6.3    0.614981
      4.05        6.45     1.20434
      4.05         6.6     1.43496
      4.05        6.75     1.53745
      4.05         6.9     2.04994
      4.05        7.05     2.25493
      4.05         7.2     1.84494
      4.05        7.35    0.256242

       4.2        -7.5   0.0989006
       4.2       -7.35     0.76648
       4.2        -7.2    0.914831
       4.2       -7.05     1.28571
       4.2        -6.9     1.01373
       4.2       -6.75     1.31043
       4.2        -6.6    0.914831
       4.2       -6.45     1.01373
       4.2        -6.3    0.543953
       4.2       -6.15    0.519228
       4.2          -6    0.247252
       4.2       -5.85    0.296702
       4.2        -5.7    0.148351
       4.2       -5.55    0.148351
       4.2        -5.4   0.0247252
       4.2       -5.25           0
       4.2        -5.1   0.0247252
       4.2       -4.95   0.0741755
       4.2        -4.8    0.271977
       4.2       -4.65     1.55768
       4.2        -4.5     3.98075
       4.2       -4.35     5.68679
       4.2        -4.2     5.98349
       4.2       -4.05     10.0879
       4.2        -3.9     13.6483
       4.2       -3.75     13.3763
       4.2        -3.6     16.0219
       4.2       -3.45       16.64
       4.2        -3.3     14.1428
       4.2       -3.15     16.7637
       4.2          -3     15.6016
       4.2       -2.85     14.6126
       4.2        -2.7     13.3021
       4.2       -2.55     12.1895
       4.2        -2.4     11.6455
       4.2       -2.25     10.3598
       4.2        -2.1      10.162
       4.2       -1.95     9.54391
       4.2        -1.8     9.56863
       4.2       -1.65     9.42028
       4.2        -1.5     8.92578
       4.2       -1.35     9.84061
       4.2        -1.2     9.04941
       4.2       -1.05     8.92578
       4.2        -0.9     9.24721
       4.2       -0.75     4.69778
       4.2        -0.6     4.30218
       4.2       -0.45     4.49998
       4.2        -0.3     2.96702
       4.2       -0.15    0.717029
       4.2  -1.78814e-07    0.494503
       4.2        0.15     2.17581
       4.2         0.3     4.54943
       4.2        0.45     3.88185
       4.2         0.6     4.84613
       4.2        0.75     7.83787
       4.2         0.9      8.1593
       4.2        1.05     9.64281
       4.2         1.2     10.6071
       4.2        1.35     11.0521
       4.2         1.5     11.2994
       4.2        1.65     11.9175
       4.2         1.8     12.3379
       4.2        1.95     11.3736
       4.2         2.1     10.4835
       4.2        2.25     10.3104
       4.2         2.4     10.1373
       4.2        2.55     12.3379
       4.2         2.7     14.7856
       4.2        2.85     14.4642
       4.2           3     16.4917
       4.2        3.15     17.2334
       4.2         3.3     16.1703
       4.2        3.45     17.9257
       4.2         3.6     17.0851
       4.2        3.75     17.2087
       4.2         3.9     17.8516
       4.2        4.05     14.8351
       4.2         4.2     12.6593
       4.2        4.35     8.97523
       4.2         4.5     7.04667
       4.2        4.65     5.36536
       4.2         4.8     2.20054
       4.2        4.95    0.271977
       4.2         5.1   0.0247252
       4.2        5.25           0
       4.2         5.4   0.0741755
       4.2        5.55    0.148351
       4.2         5.7    0.173076
       4.2        5.85    0.247252
       4.2           6    0.148351
       4.2        6.15    0.346152
       4.2         6.3    0.271977
       4.2        6.45    0.346152
       4.2         6.6    0.568679
       4.2        6.75     0.86538
       4.2         6.9    0.939556
       4.2        7.05    0.939556
       4.2         7.2    0.840655
       4.2        7.35   0.0989006

      4.35        -7.5           0
      4.35       -7.35    0.047774
      4.35        -7.2    0.143322
      4.35       -7.05    0.143322
      4.35        -6.9   0.0955479
      4.35       -6.75    0.023887
      4.35        -6.6    0.047774
      4.35       -6.45   0.0716609
      4.35        -6.3           0
      4.35       -6.15    0.047774
      4.35          -6           0
      4.35       -5.85           0
      4.35        -5.7           0
      4.35       -5.55           0
      4.35        -5.4           0
      4.35       -5.25           0
      4.35        -5.1           0
      4.35       -4.95           0
      4.35        -4.8           0
      4.35       -4.65    0.047774
      4.35        -4.5   0.0716609
      4.35       -4.35    0.334418
      4.35        -4.2    0.573287
      4.35       -4.05    0.429966
      4.35        -3.9    0.692722
      4.35       -3.75     0.78827
      4.35        -3.6     1.02714
      4.35       -3.45     1.00325
      4.35        -3.3    0.859931
      4.35       -3.15    0.716609
      4.35          -3    0.979366
      4.35       -2.85     0.78827
      4.35        -2.7    0.979366
      4.35       -2.55    0.764383
      4.35        -2.4    0.644948
      4.35       -2.25    0.621061
      4.35        -2.1      0.5494
      4.35       -1.95    0.406079
      4.35        -1.8    0.262757
      4.35       -1.65      0.5494
      4.35        -1.5      0.5494
      4.35       -1.35    0.406079
      4.35        -1.2    0.453853
      4.35       -1.05    0.358305
      4.35        -0.9    0.382192
      4.35       -0.75    0.191096
      4.35        -0.6    0.143322
      4.35       -0.45    0.262757
      4.35        -0.3    0.167209
      4.35       -0.15           0
      4.35  -1.78814e-07           0
      4.35        0.15    0.119435
      4.35         0.3     0.23887
      4.35        0.45    0.143322
      4.35         0.6    0.191096
      4.35        0.75    0.406079
      4.35         0.9    0.453853
      4.35        1.05    0.453853
      4.35         1.2    0.740496
      4.35        1.35    0.429966
      4.35         1.5    0.573287
      4.35        1.65      0.5494
      4.35         1.8    0.668835
      4.35        1.95     0.78827
      4.35         2.1    0.573287
      4.35        2.25    0.597174
      4.35         2.4    0.453853
      4.35        2.55    0.692722
      4.35         2.7    0.931592
      4.35        2.85    0.955479
      4.35           3     1.05103
      4.35        3.15    0.883818
      4.35         3.3    0.931592
      4.35        3.45     1.19435
      4.35         3.6     1.00325
      4.35        3.75    0.859931
      4.35         3.9     1.21824
      4.35        4.05    0.859931
      4.35         4.2    0.764383
      4.35        4.35    0.597174
      4.35         4.5    0.716609
      4.35        4.65    0.310531
      4.35         4.8   0.0955479
      4.35        4.95           0
      4.35         5.1           0
      4.35        5.25           0
      4.35         5.4           0
      4.35        5.55           0
      4.35         5.7           0
      4.35        5.85           0
      4.35           6    0.047774
      4.35        6.15    0.023887
      4.35         6.3    0.023887
      4.35        6.45           0
      4.35         6.6    0.047774
      4.35        6.75    0.047774
      4.35         6.9           0
      4.35        7.05   0.0716609
      4.35         7.2           0
      4.35        7.35    0.023887

       4.5        -7.5           0
       4.5       -7.35           0
       4.5        -7.2           0
       4.5       -7.05           0
       4.5        -6.9           0
       4.5       -6.75           0
       4.5        -6.6           0
       4.5       -6.45           0
       4.5        -6.3           0
       4.5       -6.15           0
       4.5          -6           0
       4.5       -5.85           0
       4.5        -5.7           0
       4.5       -5.55           0
       4.5        -5.4           0
       4.5       -5.25           0
       4.5        -5.1           0
       4.5       -4.95           0
       4.5        -4.8           0
       4.5       -4.65           0
       4.5        -4.5           0
       4.5       -4.35           0
       4.5        -4.2           0
       4.5       -4.05           0
       4.5        -3.9           0
       4.5       -3.75           0
       4.5        -3.6           0
       4.5       -3.45           0
       4.5        -3.3           0
       4.5       -3.15           0
       4.5          -3           0
       4.5       -2.85           0
       4.5        -2.7           0
       4.5       -2.55           0
       4.5        -2.4           0
       4.5       -2.25           0
       4.5        -2.1           0
       4.5       -1.95           0
       4.5        -1.8           0
       4.5       -1.65           0
       4.5        -1.5           0
       4.5       -1.35           0
       4.5        -1.2           0
       4.5       -1.05           0
       4.5        -0.9           0
       4.5       -0.75           0
       4.5        -0.6           0
       4.5       -0.45           0
       4.5        -0.3           0
       4.5       -0.15           0
       4.5  -1.78814e-07           0
       4.5        0.15           0
       4.5         0.3           0
       4.5        0.45           0
       4.5         0.6           0
       4.5        0.75           0
       4.5         0.9           0
       4.5        1.05           0
       4.5         1.2           0
       4.5        1.35           0
       4.5         1.5           0
       4.5        1.65           0
       4.5         1.8           0
       4.5        1.95           0
       4.5         2.1           0
       4.5        2.25           0
       4.5         2.4           0
       4.5        2.55           0
       4.5         2.7           0
       4.5        2.85           0
       4.5           3           0
       4.5        3.15           0
       4.5         3.3           0
       4.5        3.45           0
       4.5         3.6           0
       4.5        3.75           0
       4.5         3.9           0
       4.5        4.05           0
       4.5         4.2           0
       4.5        4.35           0
       4.5         4.5           0
       4.5        4.65           0
       4.5         4.8           0
       4.5        4.95           0
       4.5         5.1           0
       4.5        5.25           0
       4.5         5.4           0
       4.5        5.55           0
       4.5         5.7           0
       4.5        5.85           0
       4.5           6           0
       4.5        6.15           0
       4.5         6.3           0
       4.5        6.45           0
       4.5         6.6           0
       4.5        6.75           0
       4.5         6.9           0
       4.5        7.05           0
       4.5         7.2           0
       4.5        7.35           0

      4.65        -7.5           0
      4.65       -7.35           0
      4.65        -7.2           0
      4.65       -7.05           0
      4.65        -6.9           0
      4.65       -6.75           0
      4.65        -6.6           0
      4.65       -6.45           0
      4.65        -6.3           0
      4.65       -6.15           0
      4.65          -6           0
      4.65       -5.85           0
      4.65        -5.7           0
      4.65       -5.55           0
      4.65        -5.4           0
      4.65       -5.25           0
      4.65        -5.1           0
      4.65       -4.95           0
      4.65        -4.8           0
      4.65       -4.65           0
      4.65        -4.5           0
      4.65       -4.35           0
      4.65        -4.2           0
      4.65       -4.05           0
      4.65        -3.9           0
      4.65       -3.75           0
      4.65        -3.6           0
      4.65       -3.45           0
      4.65        -3.3           0
      4.65       -3.15           0
      4.65          -3           0
      4.65       -2.85           0
      4.65        -2.7           0
      4.65       -2.55           0
      4.65        -2.4           0
      4.65       -2.25           0
      4.65        -2.1           0
      4.65       -1.95           0
      4.65        -1.8           0
      4.65       -1.65           0
      4.65        -1.5           0
      4.65       -1.35           0
      4.65        -1.2           0
      4.65       -1.05           0
      4.65        -0.9           0
      4.65       -0.75           0
      4.65        -0.6           0
      4.65       -0.45           0
      4.65        -0.3           0
      4.65       -0.15           0
      4.65  -1.78814e-07           0
      4.65        0.15           0
      4.65         0.3           0
      4.65        0.45           0
      4.65         0.6           0
      4.65        0.75           0
      4.65         0.9           0
      4.65        1.05           0
      4.65         1.2           0
      4.65        1.35           0
      4.65         1.5           0
      4.65        1.65           0
      4.65         1.8           0
      4.65        1.95           0
      4.65         2.1           0
      4.65        2.25           0
      4.65         2.4           0
      4.65        2.55           0
      4.65         2.7           0
      4.65        2.85           0
      4.65           3           0
      4.65        3.15           0
      4.65         3.3           0
      4.65        3.45           0
      4.65         3.6           0
      4.65        3.75           0
      4.65         3.9           0
      4.65        4.05           0
      4.65         4.2           0
      4.65        4.35           0
      4.65         4.5           0
      4.65        4.65           0
      4.65         4.8           0
      4.65        4.95           0
      4.65         5.1           0
      4.65        5.25           0
      4.65         5.4           0
      4.65        5.55           0
      4.65         5.7           0
      4.65        5.85           0
      4.65           6           0
      4.65        6.15           0
      4.65         6.3           0
      4.65        6.45           0
      4.65         6.6           0
      4.65        6.75           0
      4.65         6.9           0
      4.65        7.05           0
      4.65         7.2           0
      4.65        7.35           0

       4.8        -7.5           0
       4.8       -7.35           0
       4.8        -7.2           0
       4.8       -7.05           0
       4.8        -6.9           0
       4.8       -6.75           0
       4.8        -6.6           0
       4.8       -6.45           0
       4.8        -6.3           0
       4.8       -6.15           0
       4.8          -6           0
       4.8       -5.85           0
       4.8        -5.7           0
       4.8       -5.55           0
       4.8        -5.4           0
       4.8       -5.25           0
       4.8        -5.1           0
       4.8       -4.95           0
       4.8        -4.8           0
       4.8       -4.65           0
       4.8        -4.5           0
       4.8       -4.35           0
       4.8        -4.2           0
       4.8       -4.05           0
       4.8        -3.9           0
       4.8       -3.75           0
       4.8        -3.6           0
       4.8       -3.45           0
       4.8        -3.3           0
       4.8       -3.15           0
       4.8          -3           0
       4.8       -2.85           0
       4.8        -2.7           0
       4.8       -2.55           0
       4.8        -2.4           0
       4.8       -2.25           0
       4.8        -2.1           0
       4.8       -1.95           0
       4.8        -1.8           0
       4.8       -1.65           0
       4.8        -1.5           0
       4.8       -1.35           0
       4.8        -1.2           0
       4.8       -1.05           0
       4.8        -0.9           0
       4.8       -0.75           0
       4.8        -0.6           0
       4.8       -0.45           0
       4.8        -0.3           0
       4.8       -0.15           0
       4.8  -1.78814e-07           0
       4.8        0.15           0
       4.8         0.3           0
       4.8        0.45           0
       4.8         0.6           0
       4.8        0.75           0
       4.8         0.9           0
       4.8        1.05           0
       4.8         1.2           0
       4.8        1.35           0
       4.8         1.5           0
       4.8        1.65           0
       4.8         1.8           0
       4.8        1.95           0
       4.8         2.1           0
       4.8        2.25           0
       4.8         2.4           0
       4.8        2.55           0
       4.8         2.7           0
       4.8        2.85           0
       4.8           3           0
       4.8        3.15           0
       4.8         3.3           0
       4.8        3.45           0
       4.8         3.6           0
       4.8        3.75           0
       4.8         3.9           0
       4.8        4.05           0
       4.8         4.2           0
       4.8        4.35           0
       4.8         4.5           0
       4.8        4.65           0
       4.8         4.8           0
       4.8        4.95           0
       4.8         5.1           0
       4.8        5.25           0
       4.8         5.4           0
       4.8        5.55           0
       4.8         5.7           0
       4.8        5.85           0
       4.8           6           0
       4.8        6.15           0
       4.8         6.3           0
       4.8        6.45           0
       4.8         6.6           0
       4.8        6.75           0
       4.8         6.9           0
       4.8        7.05           0
       4.8         7.2           0
       4.8        7.35           0

      4.95        -7.5           0
      4.95       -7.35           0
      4.95        -7.2           0
      4.95       -7.05           0
      4.95        -6.9           0
      4.95       -6.75           0
      4.95        -6.6           0
      4.95       -6.45           0
      4.95        -6.3           0
      4.95       -6.15           0
      4.95          -6           0
      4.95       -5.85           0
      4.95        -5.7           0
      4.95       -5.55           0
      4.95        -5.4           0
      4.95       -5.25           0
      4.95        -5.1           0
      4.95       -4.95           0
      4.95        -4.8           0
      4.95       -4.65           0
      4.95        -4.5           0
      4.95       -4.35           0
      4.95        -4.2           0
      4.95       -4.05           0
      4.95        -3.9           0
      4.95       -3.75           0
      4.95        -3.6           0
      4.95       -3.45           0
      4.95        -3.3           0
      4.95       -3.15           0
      4.95          -3           0
      4.95       -2.85           0
      4.95        -2.7           0
      4.95       -2.55           0
      4.95        -2.4           0
      4.95       -2.25           0
      4.95        -2.1           0
      4.95       -1.95           0
      4.95        -1.8           0
      4.95       -1.65           0
      4.95        -1.5           0
      4.95       -1.35           0
      4.95        -1.2           0
      4.95       -1.05           0
      4.95        -0.9           0
      4.95       -0.75           0
      4.95        -0.6           0
      4.95       -0.45           0
      4.95        -0.3           0
      4.95       -0.15           0
      4.95  -1.78814e-07           0
      4.95        0.15           0
      4.95         0.3           0
      4.95        0.45           0
      4.95         0.6           0
      4.95        0.75           0
      4.95         0.9           0
      4.95        1.05           0
      4.95         1.2           0
      4.95        1.35           0
      4.95         1.5           0
      4.95        1.65           0
      4.95         1.8           0
      4.95        1.95           0
      4.95         2.1           0
      4.95        2.25           0
      4.95         2.4           0
      4.95        2.55           0
      4.95         2.7           0
      4.95        2.85           0
      4.95           3           0
      4.95        3.15           0
      4.95         3.3           0
      4.95        3.45           0
      4.95         3.6           0
      4.95        3.75           0
      4.95         3.9           0
      4.95        4.05           0
      4.95         4.2           0
      4.95        4.35           0
      4.95         4.5           0
      4.95        4.65           0
      4.95         4.8           0
      4.95        4.95           0
      4.95         5.1           0
      4.95        5.25           0
      4.95         5.4           0
      4.95        5.55           0
      4.95         5.7           0
      4.95        5.85           0
      4.95           6           0
      4.95        6.15           0
      4.95         6.3           0
      4.95        6.45           0
      4.95         6.6           0
      4.95        6.75           0
      4.95         6.9           0
      4.95        7.05           0
      4.95         7.2           0
      4.95        7.35           0

       5.1        -7.5           0
       5.1       -7.35           0
       5.1        -7.2           0
       5.1       -7.05           0
       5.1        -6.9           0
       5.1       -6.75           0
       5.1        -6.6           0
       5.1       -6.45           0
       5.1        -6.3           0
       5.1       -6.15           0
       5.1          -6           0
       5.1       -5.85           0
       5.1        -5.7           0
       5.1       -5.55           0
       5.1        -5.4           0
       5.1       -5.25           0
       5.1        -5.1           0
       5.1       -4.95           0
       5.1        -4.8           0
       5.1       -4.65           0
       5.1        -4.5           0
       5.1       -4.35           0
       5.1        -4.2           0
       5.1       -4.05           0
       5.1        -3.9           0
       5.1       -3.75           0
       5.1        -3.6           0
       5.1       -3.45           0
       5.1        -3.3           0
       5.1       -3.15           0
       5.1          -3           0
       5.1       -2.85           0
       5.1        -2.7           0
       5.1       -2.55           0
       5.1        -2.4           0
       5.1       -2.25           0
       5.1        -2.1           0
       5.1       -1.95           0
       5.1        -1.8           0
       5.1       -1.65           0
       5.1        -1.5           0
       5.1       -1.35           0
       5.1        -1.2           0
       5.1       -1.05           0
       5.1        -0.9           0
       5.1       -0.75           0
       5.1        -0.6           0
       5.1       -0.45           0
       5.1        -0.3           0
       5.1       -0.15           0
       5.1  -1.78814e-07           0
       5.1        0.15           0
       5.1         0.3           0
       5.1        0.45           0
       5.1         0.6           0
       5.1        0.75           0
       5.1         0.9           0
       5.1        1.05           0
       5.1         1.2           0
       5.1        1.35           0
       5.1         1.5           0
       5.1        1.65           0
       5.1         1.8           0
       5.1        1.95           0
       5.1         2.1           0
       5.1        2.25           0
       5.1         2.4           0
       5.1        2.55           0
       5.1         2.7           0
       5.1        2.85           0
       5.1           3           0
       5.1        3.15           0
       5.1         3.3           0
       5.1        3.45           0
       5.1         3.6           0
       5.1        3.75           0
       5.1         3.9           0
       5.1        4.05           0
       5.1         4.2           0
       5.1        4.35           0
       5.1         4.5           0
       5.1        4.65           0
       5.1         4.8           0
       5.1        4.95           0
       5.1         5.1           0
       5.1        5.25           0
       5.1         5.4           0
       5.1        5.55           0
       5.1         5.7           0
       5.1        5.85           0
       5.1           6           0
       5.1        6.15           0
       5.1         6.3           0
       5.1        6.45           0
       5.1         6.6           0
       5.1        6.75           0
       5.1         6.9           0
       5.1        7.05           0
       5.1         7.2           0
       5.1        7.35           0

      5.25        -7.5           0
      5.25       -7.35           0
      5.25        -7.2           0
      5.25       -7.05           0
      5.25        -6.9           0
      5.25       -6.75           0
      5.25        -6.6           0
      5.25       -6.45           0
      5.25        -6.3           0
      5.25       -6.15           0
      5.25          -6           0
      5.25       -5.85           0
      5.25        -5.7           0
      5.25       -5.55           0
      5.25        -5.4           0
      5.25       -5.25           0
      5.25        -5.1           0
      5.25       -4.95           0
      5.25        -4.8           0
      5.25       -4.65           0
      5.25        -4.5           0
      5.25       -4.35           0
      5.25        -4.2           0
      5.25       -4.05           0
      5.25        -3.9           0
      5.25       -3.75           0
      5.25        -3.6           0
      5.25       -3.45           0
      5.25        -3.3           0
      5.25       -3.15           0
      5.25          -3           0
      5.25       -2.85           0
      5.25        -2.7           0
      5.25       -2.55           0
      5.25        -2.4           0
      5.25       -2.25           0
      5.25        -2.1           0
      5.25       -1.95           0
      5.25        -1.8           0
      5.25       -1.65           0
      5.25        -1.5           0
      5.25       -1.35           0
      5.25        -1.2           0
      5.25       -1.05           0
      5.25        -0.9           0
      5.25       -0.75           0
      5.25        -0.6           0
      5.25       -0.45           0
      5.25        -0.3           0
      5.25       -0.15           0
      5.25  -1.78814e-07           0
      5.25        0.15           0
      5.25         0.3           0
      5.25        0.45           0
      5.25         0.6           0
      5.25        0.75           0
      5.25         0.9           0
      5.25        1.05           0
      5.25         1.2           0
      5.25        1.35           0
      5.25         1.5           0
      5.25        1.65           0
      5.25         1.8           0
      5.25        1.95           0
      5.25         2.1           0
      5.25        2.25           0
      5.25         2.4           0
      5.25        2.55           0
      5.25         2.7           0
      5.25        2.85           0
      5.25           3           0
      5.25        3.15           0
      5.25         3.3           0
      5.25        3.45           0
      5.25         3.6           0
      5.25        3.75           0
      5.25         3.9           0
      5.25        4.05           0
      5.25         4.2           0
      5.25        4.35           0
      5.25         4.5           0
      5.25        4.65           0
      5.25         4.8           0
      5.25        4.95           0
      5.25         5.1           0
      5.25        5.25           0
      5.25         5.4           0
      5.25        5.55           0
      5.25         5.7           0
      5.25        5.85           0
      5.25           6           0
      5.25        6.15           0
      5.25         6.3           0
      5.25        6.45           0
      5.25         6.6           0
      5.25        6.75           0
      5.25         6.9           0
      5.25        7.05           0
      5.25         7.2           0
      5.25        7.35           0

       5.4        -7.5           0
       5.4       -7.35           0
       5.4        -7.2           0
       5.4       -7.05           0
       5.4        -6.9           0
       5.4       -6.75           0
       5.4        -6.6           0
       5.4       -6.45           0
       5.4        -6.3           0
       5.4       -6.15           0
       5.4          -6           0
       5.4       -5.85           0
       5.4        -5.7           0
       5.4       -5.55           0
       5.4        -5.4           0
       5.4       -5.25           0
       5.4        -5.1           0
       5.4       -4.95           0
       5.4        -4.8           0
       5.4       -4.65           0
       5.4        -4.5           0
       5.4       -4.35           0
       5.4        -4.2           0
       5.4       -4.05           0
       5.4        -3.9           0
       5.4       -3.75           0
       5.4        -3.6           0
       5.4       -3.45           0
       5.4        -3.3           0
       5.4       -3.15           0
       5.4          -3           0
       5.4       -2.85           0
       5.4        -2.7           0
       5.4       -2.55           0
       5.4        -2.4           0
       5.4       -2.25           0
       5.4        -2.1           0
       5.4       -1.95           0
       5.4        -1.8           0
       5.4       -1.65           0
       5.4        -1.5           0
       5.4       -1.35           0
       5.4        -1.2           0
       5.4       -1.05           0
       5.4        -0.9           0
       5.4       -0.75           0
       5.4        -0.6           0
       5.4       -0.45           0
       5.4        -0.3           0
       5.4       -0.15           0
       5.4  -1.78814e-07           0
       5.4        0.15           0
       5.4         0.3           0
       5.4        0.45           0
       5.4         0.6           0
       5.4        0.75           0
       5.4         0.9           0
       5.4        1.05           0
       5.4         1.2           0
       5.4        1.35           0
       5.4         1.5           0
       5.4        1.65           0
       5.4         1.8           0
       5.4        1.95           0
       5.4         2.1           0
       5.4        2.25           0
       5.4         2.4           0
       5.4        2.55           0
       5.4         2.7           0
       5.4        2.85           0
       5.4           3           0
       5.4        3.15           0
       5.4         3.3           0
       5.4        3.45           0
       5.4         3.6           0
       5.4        3.75           0
       5.4         3.9           0
       5.4        4.05           0
       5.4         4.2           0
       5.4        4.35           0
       5.4         4.5           0
       5.4        4.65           0
       5.4         4.8           0
       5.4        4.95           0
       5.4         5.1           0
       5.4        5.25           0
       5.4         5.4           0
       5.4        5.55           0
       5.4         5.7           0
       5.4        5.85           0
       5.4           6           0
       5.4        6.15           0
       5.4         6.3           0
       5.4        6.45           0
       5.4         6.6           0
       5.4        6.75           0
       5.4         6.9           0
       5.4        7.05           0
       5.4         7.2           0
       5.4        7.35           0

      5.55        -7.5           0
      5.55       -7.35           0
      5.55        -7.2           0
      5.55       -7.05           0
      5.55        -6.9           0
      5.55       -6.75           0
      5.55        -6.6           0
      5.55       -6.45           0
      5.55        -6.3           0
      5.55       -6.15           0
      5.55          -6           0
      5.55       -5.85           0
      5.55        -5.7           0
      5.55       -5.55           0
      5.55        -5.4           0
      5.55       -5.25           0
      5.55        -5.1           0
      5.55       -4.95           0
      5.55        -4.8           0
      5.55       -4.65           0
      5.55        -4.5           0
      5.55       -4.35           0
      5.55        -4.2           0
      5.55       -4.05           0
      5.55        -3.9           0
      5.55       -3.75           0
      5.55        -3.6           0
      5.55       -3.45           0
      5.55        -3.3           0
      5.55       -3.15           0
      5.55          -3           0
      5.55       -2.85           0
      5.55        -2.7           0
      5.55       -2.55           0
      5.55        -2.4           0
      5.55       -2.25           0
      5.55        -2.1           0
      5.55       -1.95           0
      5.55        -1.8           0
      5.55       -1.65           0
      5.55        -1.5           0
      5.55       -1.35           0
      5.55        -1.2           0
      5.55       -1.05           0
      5.55        -0.9           0
      5.55       -0.75           0
      5.55        -0.6           0
      5.55       -0.45           0
      5.55        -0.3           0
      5.55       -0.15           0
      5.55  -1.78814e-07           0
      5.55        0.15           0
      5.55         0.3           0
      5.55        0.45           0
      5.55         0.6           0
      5.55        0.75           0
      5.55         0.9           0
      5.55        1.05           0
      5.55         1.2           0
      5.55        1.35           0
      5.55         1.5           0
      5.55        1.65           0
      5.55         1.8           0
      5.55        1.95           0
      5.55         2.1           0
      5.55        2.25           0
      5.55         2.4           0
      5.55        2.55           0
      5.55         2.7           0
      5.55        2.85           0
      5.55           3           0
      5.55        3.15           0
      5.55         3.3           0
      5.55        3.45           0
      5.55         3.6           0
      5.55        3.75           0
      5.55         3.9           0
      5.55        4.05           0
      5.55         4.2           0
      5.55        4.35           0
      5.55         4.5           0
      5.55        4.65           0
      5.55         4.8           0
      5.55        4.95           0
      5.55         5.1           0
      5.55        5.25           0
      5.55         5.4           0
      5.55        5.55           0
      5.55         5.7           0
      5.55        5.85           0
      5.55           6           0
      5.55        6.15           0
      5.55         6.3           0
      5.55        6.45           0
      5.55         6.6           0
      5.55        6.75           0
      5.55         6.9           0
      5.55        7.05           0
      5.55         7.2           0
      5.55        7.35           0

       5.7        -7.5           0
       5.7       -7.35           0
       5.7        -7.2           0
       5.7       -7.05           0
       5.7        -6.9           0
       5.7       -6.75           0
       5.7        -6.6           0
       5.7       -6.45           0
       5.7        -6.3           0
       5.7       -6.15           0
       5.7          -6           0
       5.7       -5.85           0
       5.7        -5.7           0
       5.7       -5.55           0
       5.7        -5.4           0
       5.7       -5.25           0
       5.7        -5.1           0
       5.7       -4.95           0
       5.7        -4.8           0
       5.7       -4.65           0
       5.7        -4.5           0
       5.7       -4.35           0
       5.7        -4.2           0
       5.7       -4.05           0
       5.7        -3.9           0
       5.7       -3.75           0
       5.7        -3.6           0
       5.7       -3.45           0
       5.7        -3.3           0
       5.7       -3.15           0
       5.7          -3           0
       5.7       -2.85           0
       5.7        -2.7           0
       5.7       -2.55           0
       5.7        -2.4           0
       5.7       -2.25           0
       5.7        -2.1           0
       5.7       -1.95           0
       5.7        -1.8           0
       5.7       -1.65           0
       5.7        -1.5           0
       5.7       -1.35           0
       5.7        -1.2           0
       5.7       -1.05           0
       5.7        -0.9           0
       5.7       -0.75           0
       5.7        -0.6           0
       5.7       -0.45           0
       5.7        -0.3           0
       5.7       -0.15           0
       5.7  -1.78814e-07           0
       5.7        0.15           0
       5.7         0.3           0
       5.7        0.45           0
       5.7         0.6           0
       5.7        0.75           0
       5.7         0.9           0
       5.7        1.05           0
       5.7         1.2           0
       5.7        1.35           0
       5.7         1.5           0
       5.7        1.65           0
       5.7         1.8           0
       5.7        1.95           0
       5.7         2.1           0
       5.7        2.25           0
       5.7         2.4           0
       5.7        2.55           0
       5.7         2.7           0
       5.7        2.85           0
       5.7           3           0
       5.7        3.15           0
       5.7         3.3           0
       5.7        3.45           0
       5.7         3.6           0
       5.7        3.75           0
       5.7         3.9           0
       5.7        4.05           0
       5.7         4.2           0
       5.7        4.35           0
       5.7         4.5           0
       5.7        4.65           0
       5.7         4.8           0
       5.7        4.95           0
       5.7         5.1           0
       5.7        5.25           0
       5.7         5.4           0
       5.7        5.55           0
       5.7         5.7           0
       5.7        5.85           0
       5.7           6           0
       5.7        6.15           0
       5.7         6.3           0
       5.7        6.45           0
       5.7         6.6           0
       5.7        6.75           0
       5.7         6.9           0
       5.7        7.05           0
       5.7         7.2           0
       5.7        7.35           0

      5.85        -7.5           0
      5.85       -7.35           0
      5.85        -7.2           0
      5.85       -7.05           0
      5.85        -6.9           0
      5.85       -6.75           0
      5.85        -6.6           0
      5.85       -6.45           0
      5.85        -6.3           0
      5.85       -6.15           0
      5.85          -6           0
      5.85       -5.85           0
      5.85        -5.7           0
      5.85       -5.55           0
      5.85        -5.4           0
      5.85       -5.25           0
      5.85        -5.1           0
      5.85       -4.95           0
      5.85        -4.8           0
      5.85       -4.65           0
      5.85        -4.5           0
      5.85       -4.35           0
      5.85        -4.2           0
      5.85       -4.05           0
      5.85        -3.9           0
      5.85       -3.75           0
      5.85        -3.6           0
      5.85       -3.45           0
      5.85        -3.3           0
      5.85       -3.15           0
      5.85          -3           0
      5.85       -2.85           0
      5.85        -2.7           0
      5.85       -2.55           0
      5.85        -2.4           0
      5.85       -2.25           0
      5.85        -2.1           0
      5.85       -1.95           0
      5.85        -1.8           0
      5.85       -1.65           0
      5.85        -1.5           0
      5.85       -1.35           0
      5.85        -1.2           0
      5.85       -1.05           0
      5.85        -0.9           0
      5.85       -0.75           0
      5.85        -0.6           0
      5.85       -0.45           0
      5.85        -0.3           0
      5.85       -0.15           0
      5.85  -1.78814e-07           0
      5.85        0.15           0
      5.85         0.3           0
      5.85        0.45           0
      5.85         0.6           0
      5.85        0.75           0
      5.85         0.9           0
      5.85        1.05           0
      5.85         1.2           0
      5.85        1.35           0
      5.85         1.5           0
      5.85        1.65           0
      5.85         1.8           0
      5.85        1.95           0
      5.85         2.1           0
      5.85        2.25           0
      5.85         2.4           0
      5.85        2.55           0
      5.85         2.7           0
      5.85        2.85           0
      5.85           3           0
      5.85        3.15           0
      5.85         3.3           0
      5.85        3.45           0
      5.85         3.6           0
      5.85        3.75           0
      5.85         3.9           0
      5.85        4.05           0
      5.85         4.2           0
      5.85        4.35           0
      5.85         4.5           0
      5.85        4.65           0
      5.85         4.8           0
      5.85        4.95           0
      5.85         5.1           0
      5.85        5.25           0
      5.85         5.4           0
      5.85        5.55           0
      5.85         5.7           0
      5.85        5.85           0
      5.85           6           0
      5.85        6.15           0
      5.85         6.3           0
      5.85        6.45           0
      5.85         6.6           0
      5.85        6.75           0
      5.85         6.9           0
      5.85        7.05           0
      5.85         7.2           0
      5.85        7.35           0

         6        -7.5           0
         6       -7.35           0
         6        -7.2           0
         6       -7.05           0
         6        -6.9           0
         6       -6.75           0
         6        -6.6           0
         6       -6.45           0
         6        -6.3           0
         6       -6.15           0
         6          -6           0
         6       -5.85           0
         6        -5.7           0
         6       -5.55           0
         6        -5.4           0
         6       -5.25           0
         6        -5.1           0
         6       -4.95           0
         6        -4.8           0
         6       -4.65           0
         6        -4.5           0
         6       -4.35           0
         6        -4.2           0
         6       -4.05           0
         6        -3.9           0
         6       -3.75           0
         6        -3.6           0
         6       -3.45           0
         6        -3.3           0
         6       -3.15           0
         6          -3           0
         6       -2.85           0
         6        -2.7           0
         6       -2.55           0
         6        -2.4           0
         6       -2.25           0
         6        -2.1           0
         6       -1.95           0
         6        -1.8           0
         6       -1.65           0
         6        -1.5           0
         6       -1.35           0
         6        -1.2           0
         6       -1.05           0
         6        -0.9           0
         6       -0.75           0
         6        -0.6           0
         6       -0.45           0
         6        -0.3           0
         6       -0.15           0
         6  -1.78814e-07           0
         6        0.15           0
         6         0.3           0
         6        0.45           0
         6         0.6           0
         6        0.75           0
         6         0.9           0
         6        1.05           0
         6         1.2           0
         6        1.35           0
         6         1.5           0
         6        1.65           0
         6         1.8           0
         6        1.95           0
         6         2.1           0
         6        2.25           0
         6         2.4           0
         6        2.55           0
         6         2.7           0
         6        2.85           0
         6           3           0
         6        3.15           0
         6         3.3           0
         6        3.45           0
         6         3.6           0
         6        3.75           0
         6         3.9           0
         6        4.05           0
         6         4.2           0
         6        4.35           0
         6         4.5           0
         6        4.65           0
         6         4.8           0
         6        4.95           0
         6         5.1           0
         6        5.25           0
         6         5.4           0
         6        5.55           0
         6         5.7           0
         6        5.85           0
         6           6           0
         6        6.15           0
         6         6.3           0
         6        6.45           0
         6         6.6           0
         6        6.75           0
         6         6.9           0
         6        7.05           0
         6         7.2           0
         6        7.35           0

      6.15        -7.5           0
      6.15       -7.35           0
      6.15        -7.2           0
      6.15       -7.05           0
      6.15        -6.9           0
      6.15       -6.75           0
      6.15        -6.6           0
      6.15       -6.45           0
      6.15        -6.3           0
      6.15       -6.15           0
      6.15          -6           0
      6.15       -5.85           0
      6.15        -5.7           0
      6.15       -5.55           0
      6.15        -5.4           0
      6.15       -5.25           0
      6.15        -5.1           0
      6.15       -4.95           0
      6.15        -4.8           0
      6.15       -4.65           0
      6.15        -4.5           0
      6.15       -4.35           0
      6.15        -4.2           0
      6.15       -4.05           0
      6.15        -3.9           0
      6.15       -3.75           0
      6.15        -3.6           0
      6.15       -3.45           0
      6.15        -3.3           0
      6.15       -3.15           0
      6.15          -3           0
      6.15       -2.85           0
      6.15        -2.7           0
      6.15       -2.55           0
      6.15        -2.4           0
      6.15       -2.25           0
      6.15        -2.1           0
      6.15       -1.95           0
      6.15        -1.8           0
      6.15       -1.65           0
      6.15        -1.5           0
      6.15       -1.35           0
      6.15        -1.2           0
      6.15       -1.05           0
      6.15        -0.9           0
      6.15       -0.75           0
      6.15        -0.6           0
      6.15       -0.45           0
      6.15        -0.3           0
      6.15       -0.15           0
      6.15  -1.78814e-07           0
      6.15        0.15           0
      6.15         0.3           0
      6.15        0.45           0
      6.15         0.6           0
      6.15        0.75           0
      6.15         0.9           0
      6.15        1.05           0
      6.15         1.2           0
      6.15        1.35           0
      6.15         1.5           0
      6.15        1.65           0
      6.15         1.8           0
      6.15        1.95           0
      6.15         2.1           0
      6.15        2.25           0
      6.15         2.4           0
      6.15        2.55           0
      6.15         2.7           0
      6.15        2.85           0
      6.15           3           0
      6.15        3.15           0
      6.15         3.3           0
      6.15        3.45           0
      6.15         3.6           0
      6.15        3.75           0
      6.15         3.9           0
      6.15        4.05           0
      6.15         4.2           0
      6.15        4.35           0
      6.15         4.5           0
      6.15        4.65           0
      6.15         4.8           0
      6.15        4.95           0
      6.15         5.1           0
      6.15        5.25           0
      6.15         5.4           0
      6.15        5.55           0
      6.15         5.7           0
      6.15        5.85           0
      6.15           6           0
      6.15        6.15           0
      6.15         6.3           0
      6.15        6.45           0
      6.15         6.6           0
      6.15        6.75           0
      6.15         6.9           0
      6.15        7.05           0
      6.15         7.2           0
      6.15        7.35           0

       6.3        -7.5           0
       6.3       -7.35           0
       6.3        -7.2           0
       6.3       -7.05           0
       6.3        -6.9           0
       6.3       -6.75           0
       6.3        -6.6           0
       6.3       -6.45           0
       6.3        -6.3           0
       6.3       -6.15           0
       6.3          -6           0
       6.3       -5.85           0
       6.3        -5.7           0
       6.3       -5.55           0
       6.3        -5.4           0
       6.3       -5.25           0
       6.3        -5.1           0
       6.3       -4.95           0
       6.3        -4.8           0
       6.3       -4.65           0
       6.3        -4.5           0
       6.3       -4.35           0
       6.3        -4.2           0
       6.3       -4.05           0
       6.3        -3.9           0
       6.3       -3.75           0
       6.3        -3.6           0
       6.3       -3.45           0
       6.3        -3.3           0
       6.3       -3.15           0
       6.3          -3           0
       6.3       -2.85           0
       6.3        -2.7           0
       6.3       -2.55           0
       6.3        -2.4           0
       6.3       -2.25           0
       6.3        -2.1           0
       6.3       -1.95           0
       6.3        -1.8           0
       6.3       -1.65           0
       6.3        -1.5           0
       6.3       -1.35           0
       6.3        -1.2           0
       6.3       -1.05           0
       6.3        -0.9           0
       6.3       -0.75           0
       6.3        -0.6           0
       6.3       -0.45           0
       6.3        -0.3           0
       6.3       -0.15           0
       6.3  -1.78814e-07           0
       6.3        0.15           0
       6.3         0.3           0
       6.3        0.45           0
       6.3         0.6           0
       6.3        0.75           0
       6.3         0.9           0
       6.3        1.05           0
       6.3         1.2           0
       6.3        1.35           0
       6.3         1.5           0
       6.3        1.65           0
       6.3         1.8           0
       6.3        1.95           0
       6.3         2.1           0
       6.3        2.25           0
       6.3         2.4           0
       6.3        2.55           0
       6.3         2.7           0
       6.3        2.85           0
       6.3           3           0
       6.3        3.15           0
       6.3         3.3           0
       6.3        3.45           0
       6.3         3.6           0
       6.3        3.75           0
       6.3         3.9           0
       6.3        4.05           0
       6.3         4.2           0
       6.3        4.35           0
       6.3         4.5           0
       6.3        4.65           0
       6.3         4.8           0
       6.3        4.95           0
       6.3         5.1           0
       6.3        5.25           0
       6.3         5.4           0
       6.3        5.55           0
       6.3         5.7           0
       6.3        5.85           0
       6.3           6           0
       6.3        6.15           0
       6.3         6.3           0
       6.3        6.45           0
       6.3         6.6           0
       6.3        6.75           0
       6.3         6.9           0
       6.3        7.05           0
       6.3         7.2           0
       6.3        7.35           0

      6.45        -7.5           0
      6.45       -7.35           0
      6.45        -7.2           0
      6.45       -7.05           0
      6.45        -6.9           0
      6.45       -6.75           0
      6.45        -6.6           0
      6.45       -6.45           0
      6.45        -6.3           0
      6.45       -6.15           0
      6.45          -6           0
      6.45       -5.85           0
      6.45        -5.7           0
      6.45       -5.55           0
      6.45        -5.4           0
      6.45       -5.25           0
      6.45        -5.1           0
      6.45       -4.95           0
      6.45        -4.8           0
      6.45       -4.65           0
      6.45        -4.5           0
      6.45       -4.35           0
      6.45        -4.2           0
      6.45       -4.05           0
      6.45        -3.9           0
      6.45       -3.75           0
      6.45        -3.6           0
      6.45       -3.45           0
      6.45        -3.3           0
      6.45       -3.15           0
      6.45          -3           0
      6.45       -2.85           0
      6.45        -2.7           0
      6.45       -2.55           0
      6.45        -2.4           0
      6.45       -2.25           0
      6.45        -2.1           0
      6.45       -1.95           0
      6.45        -1.8           0
      6.45       -1.65           0
      6.45        -1.5           0
      6.45       -1.35           0
      6.45        -1.2           0
      6.45       -1.05           0
      6.45        -0.9           0
      6.45       -0.75           0
      6.45        -0.6           0
      6.45       -0.45           0
      6.45        -0.3           0
      6.45       -0.15           0
      6.45  -1.78814e-07           0
      6.45        0.15           0
      6.45         0.3           0
      6.45        0.45           0
      6.45         0.6           0
      6.45        0.75           0
      6.45         0.9           0
      6.45        1.05           0
      6.45         1.2           0
      6.45        1.35           0
      6.45         1.5           0
      6.45        1.65           0
      6.45         1.8           0
      6.45        1.95           0
      6.45         2.1           0
      6.45        2.25           0
      6.45         2.4           0
      6.45        2.55           0
      6.45         2.7           0
      6.45        2.85           0
      6.45           3           0
      6.45        3.15           0
      6.45         3.3           0
      6.45        3.45           0
      6.45         3.6           0
      6.45        3.75           0
      6.45         3.9           0
      6.45        4.05           0
      6.45         4.2           0
      6.45        4.35           0
      6.45         4.5           0
      6.45        4.65           0
      6.45         4.8           0
      6.45        4.95           0
      6.45         5.1           0
      6.45        5.25           0
      6.45         5.4           0
      6.45        5.55           0
      6.45         5.7           0
      6.45        5.85           0
      6.45           6           0
      6.45        6.15           0
      6.45         6.3           0
      6.45        6.45           0
      6.45         6.6           0
      6.45        6.75           0
      6.45         6.9           0
      6.45        7.05           0
      6.45         7.2           0
      6.45        7.35           0

       6.6        -7.5           0
       6.6       -7.35           0
       6.6        -7.2           0
       6.6       -7.05           0
       6.6        -6.9           0
       6.6       -6.75           0
       6.6        -6.6           0
       6.6       -6.45           0
       6.6        -6.3           0
       6.6       -6.15           0
       6.6          -6           0
       6.6       -5.85           0
       6.6        -5.7           0
       6.6       -5.55           0
       6.6        -5.4           0
       6.6       -5.25           0
       6.6        -5.1           0
       6.6       -4.95           0
       6.6        -4.8           0
       6.6       -4.65           0
       6.6        -4.5           0
       6.6       -4.35           0
       6.6        -4.2           0
       6.6       -4.05           0
       6.6        -3.9           0
       6.6       -3.75           0
       6.6        -3.6           0
       6.6       -3.45           0
       6.6        -3.3           0
       6.6       -3.15           0
       6.6          -3           0
       6.6       -2.85           0
       6.6        -2.7           0
       6.6       -2.55           0
       6.6        -2.4           0
       6.6       -2.25           0
       6.6        -2.1           0
       6.6       -1.95           0
       6.6        -1.8           0
       6.6       -1.65           0
       6.6        -1.5           0
       6.6       -1.35           0
       6.6        -1.2           0
       6.6       -1.05           0
       6.6        -0.9           0
       6.6       -0.75           0
       6.6        -0.6           0
       6.6       -0.45           0
       6.6        -0.3           0
       6.6       -0.15           0
       6.6  -1.78814e-07           0
       6.6        0.15           0
       6.6         0.3           0
       6.6        0.45           0
       6.6         0.6           0
       6.6        0.75           0
       6.6         0.9           0
       6.6        1.05           0
       6.6         1.2           0
       6.6        1.35           0
       6.6         1.5           0
       6.6        1.65           0
       6.6         1.8           0
       6.6        1.95           0
       6.6         2.1           0
       6.6        2.25           0
       6.6         2.4           0
       6.6        2.55           0
       6.6         2.7           0
       6.6        2.85           0
       6.6           3           0
       6.6        3.15           0
       6.6         3.3           0
       6.6        3.45           0
       6.6         3.6           0
       6.6        3.75           0
       6.6         3.9           0
       6.6        4.05           0
       6.6         4.2           0
       6.6        4.35           0
       6.6         4.5           0
       6.6        4.65           0
       6.6         4.8           0
       6.6        4.95           0
       6.6         5.1           0
       6.6        5.25           0
       6.6         5.4           0
       6.6        5.55           0
       6.6         5.7           0
       6.6        5.85           0
       6.6           6           0
       6.6        6.15           0
       6.6         6.3           0
       6.6        6.45           0
       6.6         6.6           0
       6.6        6.75           0
       6.6         6.9           0
       6.6        7.05           0
       6.6         7.2           0
       6.6        7.35           0

      6.75        -7.5           0
      6.75       -7.35           0
      6.75        -7.2           0
      6.75       -7.05           0
      6.75        -6.9           0
      6.75       -6.75           0
      6.75        -6.6           0
      6.75       -6.45           0
      6.75        -6.3           0
      6.75       -6.15           0
      6.75          -6           0
      6.75       -5.85           0
      6.75        -5.7           0
      6.75       -5.55           0
      6.75        -5.4           0
      6.75       -5.25           0
      6.75        -5.1           0
      6.75       -4.95           0
      6.75        -4.8           0
      6.75       -4.65           0
      6.75        -4.5           0
      6.75       -4.35           0
      6.75        -4.2           0
      6.75       -4.05           0
      6.75        -3.9           0
      6.75       -3.75           0
      6.75        -3.6           0
      6.75       -3.45           0
      6.75        -3.3           0
      6.75       -3.15           0
      6.75          -3           0
      6.75       -2.85           0
      6.75        -2.7           0
      6.75       -2.55           0
      6.75        -2.4           0
      6.75       -2.25           0
      6.75        -2.1           0
      6.75       -1.95           0
      6.75        -1.8           0
      6.75       -1.65           0
      6.75        -1.5           0
      6.75       -1.35           0
      6.75        -1.2           0
      6.75       -1.05           0
      6.75        -0.9           0
      6.75       -0.75           0
      6.75        -0.6           0
      6.75       -0.45           0
      6.75        -0.3           0
      6.75       -0.15           0
      6.75  -1.78814e-07           0
      6.75        0.15           0
      6.75         0.3           0
      6.75        0.45           0
      6.75         0.6           0
      6.75        0.75           0
      6.75         0.9           0
      6.75        1.05           0
      6.75         1.2           0
      6.75        1.35           0
      6.75         1.5           0
      6.75        1.65           0
      6.75         1.8           0
      6.75        1.95           0
      6.75         2.1           0
      6.75        2.25           0
      6.75         2.4           0
      6.75        2.55           0
      6.75         2.7           0
      6.75        2.85           0
      6.75           3           0
      6.75        3.15           0
      6.75         3.3           0
      6.75        3.45           0
      6.75         3.6           0
      6.75        3.75           0
      6.75         3.9           0
      6.75        4.05           0
      6.75         4.2           0
      6.75        4.35           0
      6.75         4.5           0
      6.75        4.65           0
      6.75         4.8           0
      6.75        4.95           0
      6.75         5.1           0
      6.75        5.25           0
      6.75         5.4           0
      6.75        5.55           0
      6.75         5.7           0
      6.75        5.85           0
      6.75           6           0
      6.75        6.15           0
      6.75         6.3           0
      6.75        6.45           0
      6.75         6.6           0
      6.75        6.75           0
      6.75         6.9           0
      6.75        7.05           0
      6.75         7.2           0
      6.75        7.35           0

       6.9        -7.5           0
       6.9       -7.35           0
       6.9        -7.2           0
       6.9       -7.05           0
       6.9        -6.9           0
       6.9       -6.75           0
       6.9        -6.6           0
       6.9       -6.45           0
       6.9        -6.3           0
       6.9       -6.15           0
       6.9          -6           0
       6.9       -5.85           0
       6.9        -5.7           0
       6.9       -5.55           0
       6.9        -5.4           0
       6.9       -5.25           0
       6.9        -5.1           0
       6.9       -4.95           0
       6.9        -4.8           0
       6.9       -4.65           0
       6.9        -4.5           0
       6.9       -4.35           0
       6.9        -4.2           0
       6.9       -4.05           0
       6.9        -3.9           0
       6.9       -3.75           0
       6.9        -3.6           0
       6.9       -3.45           0
       6.9        -3.3           0
       6.9       -3.15           0
       6.9          -3           0
       6.9       -2.85           0
       6.9        -2.7           0
       6.9       -2.55           0
       6.9        -2.4           0
       6.9       -2.25           0
       6.9        -2.1           0
       6.9       -1.95           0
       6.9        -1.8           0
       6.9       -1.65           0
       6.9        -1.5           0
       6.9       -1.35           0
       6.9        -1.2           0
       6.9       -1.05           0
       6.9        -0.9           0
       6.9       -0.75           0
       6.9        -0.6           0
       6.9       -0.45           0
       6.9        -0.3           0
       6.9       -0.15           0
       6.9  -1.78814e-07           0
       6.9        0.15           0
       6.9         0.3           0
       6.9        0.45           0
       6.9         0.6           0
       6.9        0.75           0
       6.9         0.9           0
       6.9        1.05           0
       6.9         1.2           0
       6.9        1.35           0
       6.9         1.5           0
       6.9        1.65           0
       6.9         1.8           0
       6.9        1.95           0
       6.9         2.1           0
       6.9        2.25           0
       6.9         2.4           0
       6.9        2.55           0
       6.9         2.7           0
       6.9        2.85           0
       6.9           3           0
       6.9        3.15           0
       6.9         3.3           0
       6.9        3.45           0
       6.9         3.6           0
       6.9        3.75           0
       6.9         3.9           0
       6.9        4.05           0
       6.9         4.2           0
       6.9        4.35           0
       6.9         4.5           0
       6.9        4.65           0
       6.9         4.8           0
       6.9        4.95           0
       6.9         5.1           0
       6.9        5.25           0
       6.9         5.4           0
       6.9        5.55           0
       6.9         5.7           0
       6.9        5.85           0
       6.9           6           0
       6.9        6.15           0
       6.9         6.3           0
       6.9        6.45           0
       6.9         6.6           0
       6.9        6.75           0
       6.9         6.9           0
       6.9        7.05           0
       6.9         7.2           0
       6.9        7.35           0

      7.05        -7.5           0
      7.05       -7.35           0
      7.05        -7.2           0
      7.05       -7.05           0
      7.05        -6.9           0
      7.05       -6.75           0
      7.05        -6.6           0
      7.05       -6.45           0
      7.05        -6.3           0
      7.05       -6.15           0
      7.05          -6           0
      7.05       -5.85           0
      7.05        -5.7           0
      7.05       -5.55           0
      7.05        -5.4           0
      7.05       -5.25           0
      7.05        -5.1           0
      7.05       -4.95           0
      7.05        -4.8           0
      7.05       -4.65           0
      7.05        -4.5           0
      7.05       -4.35           0
      7.05        -4.2           0
      7.05       -4.05           0
      7.05        -3.9           0
      7.05       -3.75           0
      7.05        -3.6           0
      7.05       -3.45           0
      7.05        -3.3           0
      7.05       -3.15           0
      7.05          -3           0
      7.05       -2.85           0
      7.05        -2.7           0
      7.05       -2.55           0
      7.05        -2.4           0
      7.05       -2.25           0
      7.05        -2.1           0
      7.05       -1.95           0
      7.05        -1.8           0
      7.05       -1.65           0
      7.05        -1.5           0
      7.05       -1.35           0
      7.05        -1.2           0
      7.05       -1.05           0
      7.05        -0.9           0
      7.05       -0.75           0
      7.05        -0.6           0
      7.05       -0.45           0
      7.05        -0.3           0
      7.05       -0.15           0
      7.05  -1.78814e-07           0
      7.05        0.15           0
      7.05         0.3           0
      7.05        0.45           0
      7.05         0.6           0
      7.05        0.75           0
      7.05         0.9           0
      7.05        1.05           0
      7.05         1.2           0
      7.05        1.35           0
      7.05         1.5           0
      7.05        1.65           0
      7.05         1.8           0
      7.05        1.95           0
      7.05         2.1           0
      7.05        2.25           0
      7.05         2.4           0
      7.05        2.55           0
      7.05         2.7           0
      7.05        2.85           0
      7.05           3           0
      7.05        3.15           0
      7.05         3.3           0
      7.05        3.45           0
      7.05         3.6           0
      7.05        3.75           0
      7.05         3.9           0
      7.05        4.05           0
      7.05         4.2           0
      7.05        4.35           0
      7.05         4.5           0
      7.05        4.65           0
      7.05         4.8           0
      7.05        4.95           0
      7.05         5.1           0
      7.05        5.25           0
      7.05         5.4           0
      7.05        5.55           0
      7.05         5.7           0
      7.05        5.85           0
      7.05           6           0
      7.05        6.15           0
      7.05         6.3           0
      7.05        6.45           0
      7.05         6.6           0
      7.05        6.75           0
      7.05         6.9           0
      7.05        7.05           0
      7.05         7.2           0
      7.05        7.35           0

       7.2        -7.5           0
       7.2       -7.35           0
       7.2        -7.2           0
       7.2       -7.05           0
       7.2        -6.9           0
       7.2       -6.75           0
       7.2        -6.6           0
       7.2       -6.45           0
       7.2        -6.3           0
       7.2       -6.15           0
       7.2          -6           0
       7.2       -5.85           0
       7.2        -5.7           0
       7.2       -5.55           0
       7.2        -5.4           0
       7.2       -5.25           0
       7.2        -5.1           0
       7.2       -4.95           0
       7.2        -4.8           0
       7.2       -4.65           0
       7.2        -4.5           0
       7.2       -4.35           0
       7.2        -4.2           0
       7.2       -4.05           0
       7.2        -3.9           0
       7.2       -3.75           0
       7.2        -3.6           0
       7.2       -3.45           0
       7.2        -3.3           0
       7.2       -3.15           0
       7.2          -3           0
       7.2       -2.85           0
       7.2        -2.7           0
       7.2       -2.55           0
       7.2        -2.4           0
       7.2       -2.25           0
       7.2        -2.1           0
       7.2       -1.95           0
       7.2        -1.8           0
       7.2       -1.65           0
       7.2        -1.5           0
       7.2       -1.35           0
       7.2        -1.2           0
       7.2       -1.05           0
       7.2        -0.9           0
       7.2       -0.75           0
       7.2        -0.6           0
       7.2       -0.45           0
       7.2        -0.3           0
       7.2       -0.15           0
       7.2  -1.78814e-07           0
       7.2        0.15           0
       7.2         0.3           0
       7.2        0.45           0
       7.2         0.6           0
       7.2        0.75           0
       7.2         0.9           0
       7.2        1.05           0
       7.2         1.2           0
       7.2        1.35           0
       7.2         1.5           0
       7.2        1.65           0
       7.2         1.8           0
       7.2        1.95           0
       7.2         2.1           0
       7.2        2.25           0
       7.2         2.4           0
       7.2        2.55           0
       7.2         2.7           0
       7.2        2.85           0
       7.2           3           0
       7.2        3.15           0
       7.2         3.3           0
       7.2        3.45           0
       7.2         3.6           0
       7.2        3.75           0
       7.2         3.9           0
       7.2        4.05           0
       7.2         4.2           0
       7.2        4.35           0
       7.2         4.5           0
       7.2        4.65           0
       7.2         4.8           0
       7.2        4.95           0
       7.2         5.1           0
       7.2        5.25           0
       7.2         5.4           0
       7.2        5.55           0
       7.2         5.7           0
       7.2        5.85           0
       7.2           6           0
       7.2        6.15           0
       7.2         6.3           0
       7.2        6.45           0
       7.2         6.6           0
       7.2        6.75           0
       7.2         6.9           0
       7.2        7.05           0
       7.2         7.2           0
       7.2        7.35           0

      7.35        -7.5           0
      7.35       -7.35           0
      7.35        -7.2           0
      7.35       -7.05           0
      7.35        -6.9           0
      7.35       -6.75           0
      7.35        -6.6           0
      7.35       -6.45           0
      7.35        -6.3           0
      7.35       -6.15           0
      7.35          -6           0
      7.35       -5.85           0
      7.35        -5.7           0
      7.35       -5.55           0
      7.35        -5.4           0
      7.35       -5.25           0
      7.35        -5.1           0
      7.35       -4.95           0
      7.35        -4.8           0
      7.35       -4.65           0
      7.35        -4.5           0
      7.35       -4.35           0
      7.35        -4.2           0
      7.35       -4.05           0
      7.35        -3.9           0
      7.35       -3.75           0
      7.35        -3.6           0
      7.35       -3.45           0
      7.35        -3.3           0
      7.35       -3.15           0
      7.35          -3           0
      7.35       -2.85           0
      7.35        -2.7           0
      7.35       -2.55           0
      7.35        -2.4           0
      7.35       -2.25           0
      7.35        -2.1           0
      7.35       -1.95           0
      7.35        -1.8           0
      7.35       -1.65           0
      7.35        -1.5           0
      7.35       -1.35           0
      7.35        -1.2           0
      7.35       -1.05           0
      7.35        -0.9           0
      7.35       -0.75           0
      7.35        -0.6           0
      7.35       -0.45           0
      7.35        -0.3           0
      7.35       -0.15           0
      7.35  -1.78814e-07           0
      7.35        0.15           0
      7.35         0.3           0
      7.35        0.45           0
      7.35         0.6           0
      7.35        0.75           0
      7.35         0.9           0
      7.35        1.05           0
      7.35         1.2           0
      7.35        1.35           0
      7.35         1.5           0
      7.35        1.65           0
      7.35         1.8           0
      7.35        1.95           0
      7.35         2.1           0
      7.35        2.25           0
      7.35         2.4           0
      7.35        2.55           0
      7.35         2.7           0
      7.35        2.85           0
      7.35           3           0
      7.35        3.15           0
      7.35         3.3           0
      7.35        3.45           0
      7.35         3.6           0
      7.35        3.75           0
      7.35         3.9           0
      7.35        4.05           0
      7.35         4.2           0
      7.35        4.35           0
      7.35         4.5           0
      7.35        4.65           0
      7.35         4.8           0
      7.35        4.95           0
      7.35         5.1           0
      7.35        5.25           0
      7.35         5.4           0
      7.35        5.55           0
      7.35         5.7           0
      7.35        5.85           0
      7.35           6           0
      7.35        6.15           0
      7.35         6.3           0
      7.35        6.45           0
      7.35         6.6           0
      7.35        6.75           0
      7.35         6.9           0
      7.35        7.05           0
      7.35         7.2           0
      7.35        7.35           0

       7.5        -7.5           0
       7.5       -7.35           0
       7.5        -7.2           0
       7.5       -7.05           0
       7.5        -6.9           0
       7.5       -6.75           0
       7.5        -6.6           0
       7.5       -6.45           0
       7.5        -6.3           0
       7.5       -6.15           0
       7.5          -6           0
       7.5       -5.85           0
       7.5        -5.7           0
       7.5       -5.55           0
       7.5        -5.4           0
       7.5       -5.25           0
       7.5        -5.1           0
       7.5       -4.95           0
       7.5        -4.8           0
       7.5       -4.65           0
       7.5        -4.5           0
       7.5       -4.35           0
       7.5        -4.2           0
       7.5       -4.05           0
       7.5        -3.9           0
       7.5       -3.75           0
       7.5        -3.6           0
       7.5       -3.45           0
       7.5        -3.3           0
       7.5       -3.15           0
       7.5          -3           0
       7.5       -2.85           0
       7.5        -2.7           0
       7.5       -2.55           0
       7.5        -2.4           0
       7.5       -2.25           0
       7.5        -2.1           0
       7.5       -1.95           0
       7.5        -1.8           0
       7.5       -1.65           0
       7.5        -1.5           0
       7.5       -1.35           0
       7.5        -1.2           0
       7.5       -1.05           0
       7.5        -0.9           0
       7.5       -0.75           0
       7.5        -0.6           0
       7.5       -0.45           0
       7.5        -0.3           0
       7.5       -0.15           0
       7.5  -1.78814e-07           0
       7.5        0.15           0
       7.5         0.3           0
       7.5        0.45           0
       7.5         0.6           0
       7.5        0.75           0
       7.5         0.9           0
       7.5        1.05           0
       7.5         1.2           0
       7.5        1.35           0
       7.5         1.5           0
       7.5        1.65           0
       7.5         1.8           0
       7.5        1.95           0
       7.5         2.1           0
       7.5        2.25           0
       7.5         2.4           0
       7.5        2.55           0
       7.5         2.7           0
       7.5        2.85           0
       7.5           3           0
       7.5        3.15           0
       7.5         3.3           0
       7.5        3.45           0
       7.5         3.6           0
       7.5        3.75           0
       7.5         3.9           0
       7.5        4.05           0
       7.5         4.2           0
       7.5        4.35           0
       7.5         4.5           0
       7.5        4.65           0
       7.5         4.8           0
       7.5        4.95           0
       7.5         5.1           0
       7.5        5.25           0
       7.5         5.4           0
       7.5        5.55           0
       7.5         5.7           0
       7.5        5.85           0
       7.5           6           0
       7.5        6.15           0
       7.5         6.3           0
       7.5        6.45           0
       7.5         6.6           0
       7.5        6.75           0
       7.5         6.9           0
       7.5        7.05           0
       7.5         7.2           0
       7.5        7.35           0

      7.65        -7.5           0
      7.65       -7.35           0
      7.65        -7.2           0
      7.65       -7.05           0
      7.65        -6.9           0
      7.65       -6.75           0
      7.65        -6.6           0
      7.65       -6.45           0
      7.65        -6.3           0
      7.65       -6.15           0
      7.65          -6           0
      7.65       -5.85           0
      7.65        -5.7           0
      7.65       -5.55           0
      7.65        -5.4           0
      7.65       -5.25           0
      7.65        -5.1           0
      7.65       -4.95           0
      7.65        -4.8           0
      7.65       -4.65           0
      7.65        -4.5           0
      7.65       -4.35           0
      7.65        -4.2           0
      7.65       -4.05           0
      7.65        -3.9           0
      7.65       -3.75           0
      7.65        -3.6           0
      7.65       -3.45           0
      7.65        -3.3           0
      7.65       -3.15           0
      7.65          -3           0
      7.65       -2.85           0
      7.65        -2.7           0
      7.65       -2.55           0
      7.65        -2.4           0
      7.65       -2.25           0
      7.65        -2.1           0
      7.65       -1.95           0
      7.65        -1.8           0
      7.65       -1.65           0
      7.65        -1.5           0
      7.65       -1.35           0
      7.65        -1.2           0
      7.65       -1.05           0
      7.65        -0.9           0
      7.65       -0.75           0
      7.65        -0.6           0
      7.65       -0.45           0
      7.65        -0.3           0
      7.65       -0.15           0
      7.65  -1.78814e-07           0
      7.65        0.15           0
      7.65         0.3           0
      7.65        0.45           0
      7.65         0.6           0
      7.65        0.75           0
      7.65         0.9           0
      7.65        1.05           0
      7.65         1.2           0
      7.65        1.35           0
      7.65         1.5           0
      7.65        1.65           0
      7.65         1.8           0
      7.65        1.95           0
      7.65         2.1           0
      7.65        2.25           0
      7.65         2.4           0
      7.65        2.55           0
      7.65         2.7           0
      7.65        2.85           0
      7.65           3           0
      7.65        3.15           0
      7.65         3.3           0
      7.65        3.45           0
      7.65         3.6           0
      7.65        3.75           0
      7.65         3.9           0
      7.65        4.05           0
      7.65         4.2           0
      7.65        4.35           0
      7.65         4.5           0
      7.65        4.65           0
      7.65         4.8           0
      7.65        4.95           0
      7.65         5.1           0
      7.65        5.25           0
      7.65         5.4           0
      7.65        5.55           0
      7.65         5.7           0
      7.65        5.85           0
      7.65           6           0
      7.65        6.15           0
      7.65         6.3           0
      7.65        6.45           0
      7.65         6.6           0
      7.65        6.75           0
      7.65         6.9           0
      7.65        7.05           0
      7.65         7.2           0
      7.65        7.35           0

       7.8        -7.5           0
       7.8       -7.35           0
       7.8        -7.2           0
       7.8       -7.05           0
       7.8        -6.9           0
       7.8       -6.75           0
       7.8        -6.6           0
       7.8       -6.45           0
       7.8        -6.3           0
       7.8       -6.15           0
       7.8          -6           0
       7.8       -5.85           0
       7.8        -5.7           0
       7.8       -5.55           0
       7.8        -5.4           0
       7.8       -5.25           0
       7.8        -5.1           0
       7.8       -4.95           0
       7.8        -4.8           0
       7.8       -4.65           0
       7.8        -4.5           0
       7.8       -4.35           0
       7.8        -4.2           0
       7.8       -4.05           0
       7.8        -3.9           0
       7.8       -3.75           0
       7.8        -3.6           0
       7.8       -3.45           0
       7.8        -3.3           0
       7.8       -3.15           0
       7.8          -3           0
       7.8       -2.85           0
       7.8        -2.7           0
       7.8       -2.55           0
       7.8        -2.4           0
       7.8       -2.25           0
       7.8        -2.1           0
       7.8       -1.95           0
       7.8        -1.8           0
       7.8       -1.65           0
       7.8        -1.5           0
       7.8       -1.35           0
       7.8        -1.2           0
       7.8       -1.05           0
       7.8        -0.9           0
       7.8       -0.75           0
       7.8        -0.6           0
       7.8       -0.45           0
       7.8        -0.3           0
       7.8       -0.15           0
       7.8  -1.78814e-07           0
       7.8        0.15           0
       7.8         0.3           0
       7.8        0.45           0
       7.8         0.6           0
       7.8        0.75           0
       7.8         0.9           0
       7.8        1.05           0
       7.8         1.2           0
       7.8        1.35           0
       7.8         1.5           0
       7.8        1.65           0
       7.8         1.8           0
       7.8        1.95           0
       7.8         2.1           0
       7.8        2.25           0
       7.8         2.4           0
       7.8        2.55           0
       7.8         2.7           0
       7.8        2.85           0
       7.8           3           0
       7.8        3.15           0
       7.8         3.3           0
       7.8        3.45           0
       7.8         3.6           0
       7.8        3.75           0
       7.8         3.9           0
       7.8        4.05           0
       7.8         4.2           0
       7.8        4.35           0
       7.8         4.5           0
       7.8        4.65           0
       7.8         4.8           0
       7.8        4.95           0
       7.8         5.1           0
       7.8        5.25           0
       7.8         5.4           0
       7.8        5.55           0
       7.8         5.7           0
       7.8        5.85           0
       7.8           6           0
       7.8        6.15           0
       7.8         6.3           0
       7.8        6.45           0
       7.8         6.6           0
       7.8        6.75           0
       7.8         6.9           0
       7.8        7.05           0
       7.8         7.2           0
       7.8        7.35           0

      7.95        -7.5           0
      7.95       -7.35           0
      7.95        -7.2           0
      7.95       -7.05           0
      7.95        -6.9           0
      7.95       -6.75           0
      7.95        -6.6           0
      7.95       -6.45           0
      7.95        -6.3           0
      7.95       -6.15           0
      7.95          -6           0
      7.95       -5.85           0
      7.95        -5.7           0
      7.95       -5.55           0
      7.95        -5.4           0
      7.95       -5.25           0
      7.95        -5.1           0
      7.95       -4.95           0
      7.95        -4.8           0
      7.95       -4.65           0
      7.95        -4.5           0
      7.95       -4.35           0
      7.95        -4.2           0
      7.95       -4.05           0
      7.95        -3.9           0
      7.95       -3.75           0
      7.95        -3.6           0
      7.95       -3.45           0
      7.95        -3.3           0
      7.95       -3.15           0
      7.95          -3           0
      7.95       -2.85           0
      7.95        -2.7           0
      7.95       -2.55           0
      7.95        -2.4           0
      7.95       -2.25           0
      7.95        -2.1           0
      7.95       -1.95           0
      7.95        -1.8           0
      7.95       -1.65           0
      7.95        -1.5           0
      7.95       -1.35           0
      7.95        -1.2           0
      7.95       -1.05           0
      7.95        -0.9           0
      7.95       -0.75           0
      7.95        -0.6           0
      7.95       -0.45           0
      7.95        -0.3           0
      7.95       -0.15           0
      7.95  -1.78814e-07           0
      7.95        0.15           0
      7.95         0.3           0
      7.95        0.45           0
      7.95         0.6           0
      7.95        0.75           0
      7.95         0.9           0
      7.95        1.05           0
      7.95         1.2           0
      7.95        1.35           0
      7.95         1.5           0
      7.95        1.65           0
      7.95         1.8           0
      7.95        1.95           0
      7.95         2.1           0
      7.95        2.25           0
      7.95         2.4           0
      7.95        2.55           0
      7.95         2.7           0
      7.95        2.85           0
      7.95           3           0
      7.95        3.15           0
      7.95         3.3           0
      7.95        3.45           0
      7.95         3.6           0
      7.95        3.75           0
      7.95         3.9           0
      7.95        4.05           0
      7.95         4.2           0
      7.95        4.35           0
      7.95         4.5           0
      7.95        4.65           0
      7.95         4.8           0
      7.95        4.95           0
      7.95         5.1           0
      7.95        5.25           0
      7.95         5.4           0
      7.95        5.55           0
      7.95         5.7           0
      7.95        5.85           0
      7.95           6           0
      7.95        6.15           0
      7.95         6.3           0
      7.95        6.45           0
      7.95         6.6           0
      7.95        6.75           0
      7.95         6.9           0
      7.95        7.05           0
      7.95         7.2           0
      7.95        7.35           0

       8.1        -7.5           0
       8.1       -7.35           0
       8.1        -7.2           0
       8.1       -7.05           0
       8.1        -6.9           0
       8.1       -6.75           0
       8.1        -6.6           0
       8.1       -6.45           0
       8.1        -6.3           0
       8.1       -6.15           0
       8.1          -6           0
       8.1       -5.85           0
       8.1        -5.7           0
       8.1       -5.55           0
       8.1        -5.4           0
       8.1       -5.25           0
       8.1        -5.1           0
       8.1       -4.95           0
       8.1        -4.8           0
       8.1       -4.65           0
       8.1        -4.5           0
       8.1       -4.35           0
       8.1        -4.2           0
       8.1       -4.05           0
       8.1        -3.9           0
       8.1       -3.75           0
       8.1        -3.6           0
       8.1       -3.45           0
       8.1        -3.3           0
       8.1       -3.15           0
       8.1          -3           0
       8.1       -2.85           0
       8.1        -2.7           0
       8.1       -2.55           0
       8.1        -2.4           0
       8.1       -2.25           0
       8.1        -2.1           0
       8.1       -1.95           0
       8.1        -1.8           0
       8.1       -1.65           0
       8.1        -1.5           0
       8.1       -1.35           0
       8.1        -1.2           0
       8.1       -1.05           0
       8.1        -0.9           0
       8.1       -0.75           0
       8.1        -0.6           0
       8.1       -0.45           0
       8.1        -0.3           0
       8.1       -0.15           0
       8.1  -1.78814e-07           0
       8.1        0.15           0
       8.1         0.3           0
       8.1        0.45           0
       8.1         0.6           0
       8.1        0.75           0
       8.1         0.9           0
       8.1        1.05           0
       8.1         1.2           0
       8.1        1.35           0
       8.1         1.5           0
       8.1        1.65           0
       8.1         1.8           0
       8.1        1.95           0
       8.1         2.1           0
       8.1        2.25           0
       8.1         2.4           0
       8.1        2.55           0
       8.1         2.7           0
       8.1        2.85           0
       8.1           3           0
       8.1        3.15           0
       8.1         3.3           0
       8.1        3.45           0
       8.1         3.6           0
       8.1        3.75           0
       8.1         3.9           0
       8.1        4.05           0
       8.1         4.2           0
       8.1        4.35           0
       8.1         4.5           0
       8.1        4.65           0
       8.1         4.8           0
       8.1        4.95           0
       8.1         5.1           0
       8.1        5.25           0
       8.1         5.4           0
       8.1        5.55           0
       8.1         5.7           0
       8.1        5.85           0
       8.1           6           0
       8.1        6.15           0
       8.1         6.3           0
       8.1        6.45           0
       8.1         6.6           0
       8.1        6.75           0
       8.1         6.9           0
       8.1        7.05           0
       8.1         7.2           0
       8.1        7.35           0

      8.25        -7.5           0
      8.25       -7.35           0
      8.25        -7.2           0
      8.25       -7.05           0
      8.25        -6.9           0
      8.25       -6.75           0
      8.25        -6.6           0
      8.25       -6.45           0
      8.25        -6.3           0
      8.25       -6.15           0
      8.25          -6           0
      8.25       -5.85           0
      8.25        -5.7           0
      8.25       -5.55           0
      8.25        -5.4           0
      8.25       -5.25           0
      8.25        -5.1           0
      8.25       -4.95           0
      8.25        -4.8           0
      8.25       -4.65           0
      8.25        -4.5           0
      8.25       -4.35           0
      8.25        -4.2           0
      8.25       -4.05           0
      8.25        -3.9           0
      8.25       -3.75           0
      8.25        -3.6           0
      8.25       -3.45           0
      8.25        -3.3           0
      8.25       -3.15           0
      8.25          -3           0
      8.25       -2.85           0
      8.25        -2.7           0
      8.25       -2.55           0
      8.25        -2.4           0
      8.25       -2.25           0
      8.25        -2.1           0
      8.25       -1.95           0
      8.25        -1.8           0
      8.25       -1.65           0
      8.25        -1.5           0
      8.25       -1.35           0
      8.25        -1.2           0
      8.25       -1.05           0
      8.25        -0.9           0
      8.25       -0.75           0
      8.25        -0.6           0
      8.25       -0.45           0
      8.25        -0.3           0
      8.25       -0.15           0
      8.25  -1.78814e-07           0
      8.25        0.15           0
      8.25         0.3           0
      8.25        0.45           0
      8.25         0.6           0
      8.25        0.75           0
      8.25         0.9           0
      8.25        1.05           0
      8.25         1.2           0
      8.25        1.35           0
      8.25         1.5           0
      8.25        1.65           0
      8.25         1.8           0
      8.25        1.95           0
      8.25         2.1           0
      8.25        2.25           0
      8.25         2.4           0
      8.25        2.55           0
      8.25         2.7           0
      8.25        2.85           0
      8.25           3           0
      8.25        3.15           0
      8.25         3.3           0
      8.25        3.45           0
      8.25         3.6           0
      8.25        3.75           0
      8.25         3.9           0
      8.25        4.05           0
      8.25         4.2           0
      8.25        4.35           0
      8.25         4.5           0
      8.25        4.65           0
      8.25         4.8           0
      8.25        4.95           0
      8.25         5.1           0
      8.25        5.25           0
      8.25         5.4           0
      8.25        5.55           0
      8.25         5.7           0
      8.25        5.85           0
      8.25           6           0
      8.25        6.15           0
      8.25         6.3           0
      8.25        6.45           0
      8.25         6.6           0
      8.25        6.75           0
      8.25         6.9           0
      8.25        7.05           0
      8.25         7.2           0
      8.25        7.35           0

       8.4        -7.5           0
       8.4       -7.35           0
       8.4        -7.2           0
       8.4       -7.05           0
       8.4        -6.9           0
       8.4       -6.75           0
       8.4        -6.6           0
       8.4       -6.45           0
       8.4        -6.3           0
       8.4       -6.15           0
       8.4          -6           0
       8.4       -5.85           0
       8.4        -5.7           0
       8.4       -5.55           0
       8.4        -5.4           0
       8.4       -5.25           0
       8.4        -5.1           0
       8.4       -4.95           0
       8.4        -4.8           0
       8.4       -4.65           0
       8.4        -4.5           0
       8.4       -4.35           0
       8.4        -4.2           0
       8.4       -4.05           0
       8.4        -3.9           0
       8.4       -3.75           0
       8.4        -3.6           0
       8.4       -3.45           0
       8.4        -3.3           0
       8.4       -3.15           0
       8.4          -3           0
       8.4       -2.85           0
       8.4        -2.7           0
       8.4       -2.55           0
       8.4        -2.4           0
       8.4       -2.25           0
       8.4        -2.1           0
       8.4       -1.95           0
       8.4        -1.8           0
       8.4       -1.65           0
       8.4        -1.5           0
       8.4       -1.35           0
       8.4        -1.2           0
       8.4       -1.05           0
       8.4        -0.9           0
       8.4       -0.75           0
       8.4        -0.6           0
       8.4       -0.45           0
       8.4        -0.3           0
       8.4       -0.15           0
       8.4  -1.78814e-07           0
       8.4        0.15           0
       8.4         0.3           0
       8.4        0.45           0
       8.4         0.6           0
       8.4        0.75           0
       8.4         0.9           0
       8.4        1.05           0
       8.4         1.2           0
       8.4        1.35           0
       8.4         1.5           0
       8.4        1.65           0
       8.4         1.8           0
       8.4        1.95           0
       8.4         2.1           0
       8.4        2.25           0
       8.4         2.4           0
       8.4        2.55           0
       8.4         2.7           0
       8.4        2.85           0
       8.4           3           0
       8.4        3.15           0
       8.4         3.3           0
       8.4        3.45           0
       8.4         3.6           0
       8.4        3.75           0
       8.4         3.9           0
       8.4        4.05           0
       8.4         4.2           0
       8.4        4.35           0
       8.4         4.5           0
       8.4        4.65           0
       8.4         4.8           0
       8.4        4.95           0
       8.4         5.1           0
       8.4        5.25           0
       8.4         5.4           0
       8.4        5.55           0
       8.4         5.7           0
       8.4        5.85           0
       8.4           6           0
       8.4        6.15           0
       8.4         6.3           0
       8.4        6.45           0
       8.4         6.6           0
       8.4        6.75           0
       8.4         6.9           0
       8.4        7.05           0
       8.4         7.2           0
       8.4        7.35           0

      8.55        -7.5           0
      8.55       -7.35           0
      8.55        -7.2           0
      8.55       -7.05           0
      8.55        -6.9           0
      8.55       -6.75           0
      8.55        -6.6           0
      8.55       -6.45           0
      8.55        -6.3           0
      8.55       -6.15           0
      8.55          -6           0
      8.55       -5.85           0
      8.55        -5.7           0
      8.55       -5.55           0
      8.55        -5.4           0
      8.55       -5.25           0
      8.55        -5.1           0
      8.55       -4.95           0
      8.55        -4.8           0
      8.55       -4.65           0
      8.55        -4.5           0
      8.55       -4.35           0
      8.55        -4.2           0
      8.55       -4.05           0
      8.55        -3.9           0
      8.55       -3.75           0
      8.55        -3.6           0
      8.55       -3.45           0
      8.55        -3.3           0
      8.55       -3.15           0
      8.55          -3           0
      8.55       -2.85           0
      8.55        -2.7           0
      8.55       -2.55           0
      8.55        -2.4           0
      8.55       -2.25           0
      8.55        -2.1           0
      8.55       -1.95           0
      8.55        -1.8           0
      8.55       -1.65           0
      8.55        -1.5           0
      8.55       -1.35           0
      8.55        -1.2           0
      8.55       -1.05           0
      8.55        -0.9           0
      8.55       -0.75           0
      8.55        -0.6           0
      8.55       -0.45           0
      8.55        -0.3           0
      8.55       -0.15           0
      8.55  -1.78814e-07           0
      8.55        0.15           0
      8.55         0.3           0
      8.55        0.45           0
      8.55         0.6           0
      8.55        0.75           0
      8.55         0.9           0
      8.55        1.05           0
      8.55         1.2           0
      8.55        1.35           0
      8.55         1.5           0
      8.55        1.65           0
      8.55         1.8           0
      8.55        1.95           0
      8.55         2.1           0
      8.55        2.25           0
      8.55         2.4           0
      8.55        2.55           0
      8.55         2.7           0
      8.55        2.85           0
      8.55           3           0
      8.55        3.15           0
      8.55         3.3           0
      8.55        3.45           0
      8.55         3.6           0
      8.55        3.75           0
      8.55         3.9           0
      8.55        4.05           0
      8.55         4.2           0
      8.55        4.35           0
      8.55         4.5           0
      8.55        4.65           0
      8.55         4.8           0
      8.55        4.95           0
      8.55         5.1           0
      8.55        5.25           0
      8.55         5.4           0
      8.55        5.55           0
      8.55         5.7           0
      8.55        5.85           0
      8.55           6           0
      8.55        6.15           0
      8.55         6.3           0
      8.55        6.45           0
      8.55         6.6           0
      8.55        6.75           0
      8.55         6.9           0
      8.55        7.05           0
      8.55         7.2           0
      8.55        7.35           0

       8.7        -7.5           0
       8.7       -7.35           0
       8.7        -7.2           0
       8.7       -7.05           0
       8.7        -6.9           0
       8.7       -6.75           0
       8.7        -6.6           0
       8.7       -6.45           0
       8.7        -6.3           0
       8.7       -6.15           0
       8.7          -6           0
       8.7       -5.85           0
       8.7        -5.7           0
       8.7       -5.55           0
       8.7        -5.4           0
       8.7       -5.25           0
       8.7        -5.1           0
       8.7       -4.95           0
       8.7        -4.8           0
       8.7       -4.65           0
       8.7        -4.5           0
       8.7       -4.35           0
       8.7        -4.2           0
       8.7       -4.05           0
       8.7        -3.9           0
       8.7       -3.75           0
       8.7        -3.6           0
       8.7       -3.45           0
       8.7        -3.3           0
       8.7       -3.15           0
       8.7          -3           0
       8.7       -2.85           0
       8.7        -2.7           0
       8.7       -2.55           0
       8.7        -2.4           0
       8.7       -2.25           0
       8.7        -2.1           0
       8.7       -1.95           0
       8.7        -1.8           0
       8.7       -1.65           0
       8.7        -1.5           0
       8.7       -1.35           0
       8.7        -1.2           0
       8.7       -1.05           0
       8.7        -0.9           0
       8.7       -0.75           0
       8.7        -0.6           0
       8.7       -0.45           0
       8.7        -0.3           0
       8.7       -0.15           0
       8.7  -1.78814e-07           0
       8.7        0.15           0
       8.7         0.3           0
       8.7        0.45           0
       8.7         0.6           0
       8.7        0.75           0
       8.7         0.9           0
       8.7        1.05           0
       8.7         1.2           0
       8.7        1.35           0
       8.7         1.5           0
       8.7        1.65           0
       8.7         1.8           0
       8.7        1.95           0
       8.7         2.1           0
       8.7        2.25           0
       8.7         2.4           0
       8.7        2.55           0
       8.7         2.7           0
       8.7        2.85           0
       8.7           3           0
       8.7        3.15           0
       8.7         3.3           0
       8.7        3.45           0
       8.7         3.6           0
       8.7        3.75           0
       8.7         3.9           0
       8.7        4.05           0
       8.7         4.2           0
       8.7        4.35           0
       8.7         4.5           0
       8.7        4.65           0
       8.7         4.8           0
       8.7        4.95           0
       8.7         5.1           0
       8.7        5.25           0
       8.7         5.4           0
       8.7        5.55           0
       8.7         5.7           0
       8.7        5.85           0
       8.7           6           0
       8.7        6.15           0
       8.7         6.3           0
       8.7        6.45           0
       8.7         6.6           0
       8.7        6.75           0
       8.7         6.9           0
       8.7        7.05           0
       8.7         7.2           0
       8.7        7.35           0

      8.85        -7.5           0
      8.85       -7.35           0
      8.85        -7.2           0
      8.85       -7.05           0
      8.85        -6.9           0
      8.85       -6.75           0
      8.85        -6.6           0
      8.85       -6.45           0
      8.85        -6.3           0
      8.85       -6.15           0
      8.85          -6           0
      8.85       -5.85           0
      8.85        -5.7           0
      8.85       -5.55           0
      8.85        -5.4           0
      8.85       -5.25           0
      8.85        -5.1           0
      8.85       -4.95           0
      8.85        -4.8           0
      8.85       -4.65           0
      8.85        -4.5           0
      8.85       -4.35           0
      8.85        -4.2           0
      8.85       -4.05           0
      8.85        -3.9           0
      8.85       -3.75           0
      8.85        -3.6           0
      8.85       -3.45           0
      8.85        -3.3           0
      8.85       -3.15           0
      8.85          -3           0
      8.85       -2.85           0
      8.85        -2.7           0
      8.85       -2.55           0
      8.85        -2.4           0
      8.85       -2.25           0
      8.85        -2.1           0
      8.85       -1.95           0
      8.85        -1.8           0
      8.85       -1.65           0
      8.85        -1.5           0
      8.85       -1.35           0
      8.85        -1.2           0
      8.85       -1.05           0
      8.85        -0.9           0
      8.85       -0.75           0
      8.85        -0.6           0
      8.85       -0.45           0
      8.85        -0.3           0
      8.85       -0.15           0
      8.85  -1.78814e-07           0
      8.85        0.15           0
      8.85         0.3           0
      8.85        0.45           0
      8.85         0.6           0
      8.85        0.75           0
      8.85         0.9           0
      8.85        1.05           0
      8.85         1.2           0
      8.85        1.35           0
      8.85         1.5           0
      8.85        1.65           0
      8.85         1.8           0
      8.85        1.95           0
      8.85         2.1           0
      8.85        2.25           0
      8.85         2.4           0
      8.85        2.55           0
      8.85         2.7           0
      8.85        2.85           0
      8.85           3           0
      8.85        3.15           0
      8.85         3.3           0
      8.85        3.45           0
      8.85         3.6           0
      8.85        3.75           0
      8.85         3.9           0
      8.85        4.05           0
      8.85         4.2           0
      8.85        4.35           0
      8.85         4.5           0
      8.85        4.65           0
      8.85         4.8           0
      8.85        4.95           0
      8.85         5.1           0
      8.85        5.25           0
      8.85         5.4           0
      8.85        5.55           0
      8.85         5.7           0
      8.85        5.85           0
      8.85           6           0
      8.85        6.15           0
      8.85         6.3           0
      8.85        6.45           0
      8.85         6.6           0
      8.85        6.75           0
      8.85         6.9           0
      8.85        7.05           0
      8.85         7.2           0
      8.85        7.35           0

         9        -7.5           0
         9       -7.35           0
         9        -7.2           0
         9       -7.05           0
         9        -6.9           0
         9       -6.75           0
         9        -6.6           0
         9       -6.45           0
         9        -6.3           0
         9       -6.15           0
         9          -6           0
         9       -5.85           0
         9        -5.7           0
         9       -5.55           0
         9        -5.4           0
         9       -5.25           0
         9        -5.1           0
         9       -4.95           0
         9        -4.8           0
         9       -4.65           0
         9        -4.5           0
         9       -4.35           0
         9        -4.2           0
         9       -4.05           0
         9        -3.9           0
         9       -3.75           0
         9        -3.6           0
         9       -3.45           0
         9        -3.3           0
         9       -3.15           0
         9          -3           0
         9       -2.85           0
         9        -2.7           0
         9       -2.55           0
         9        -2.4           0
         9       -2.25           0
         9        -2.1           0
         9       -1.95           0
         9        -1.8           0
         9       -1.65           0
         9        -1.5           0
         9       -1.35           0
         9        -1.2           0
         9       -1.05           0
         9        -0.9           0
         9       -0.75           0
         9        -0.6           0
         9       -0.45           0
         9        -0.3           0
         9       -0.15           0
         9  -1.78814e-07           0
         9        0.15           0
         9         0.3           0
         9        0.45           0
         9         0.6           0
         9        0.75           0
         9         0.9           0
         9        1.05           0
         9         1.2           0
         9        1.35           0
         9         1.5           0
         9        1.65           0
         9         1.8           0
         9        1.95           0
         9         2.1           0
         9        2.25           0
         9         2.4           0
         9        2.55           0
         9         2.7           0
         9        2.85           0
         9           3           0
         9        3.15           0
         9         3.3           0
         9        3.45           0
         9         3.6           0
         9        3.75           0
         9         3.9           0
         9        4.05           0
         9         4.2           0
         9        4.35           0
         9         4.5           0
         9        4.65           0
         9         4.8           0
         9        4.95           0
         9         5.1           0
         9        5.25           0
         9         5.4           0
         9        5.55           0
         9         5.7           0
         9        5.85           0
         9           6           0
         9        6.15           0
         9         6.3           0
         9        6.45           0
         9         6.6           0
         9        6.75           0
         9         6.9           0
         9        7.05           0
         9         7.2           0
         9        7.35           0

      9.15        -7.5           0
      9.15       -7.35           0
      9.15        -7.2           0
      9.15       -7.05           0
      9.15        -6.9           0
      9.15       -6.75           0
      9.15        -6.6           0
      9.15       -6.45           0
      9.15        -6.3           0
      9.15       -6.15           0
      9.15          -6           0
      9.15       -5.85           0
      9.15        -5.7           0
      9.15       -5.55           0
      9.15        -5.4           0
      9.15       -5.25           0
      9.15        -5.1           0
      9.15       -4.95           0
      9.15        -4.8           0
      9.15       -4.65           0
      9.15        -4.5           0
      9.15       -4.35           0
      9.15        -4.2           0
      9.15       -4.05           0
      9.15        -3.9           0
      9.15       -3.75           0
      9.15        -3.6           0
      9.15       -3.45           0
      9.15        -3.3           0
      9.15       -3.15           0
      9.15          -3           0
      9.15       -2.85           0
      9.15        -2.7           0
      9.15       -2.55           0
      9.15        -2.4           0
      9.15       -2.25           0
      9.15        -2.1           0
      9.15       -1.95           0
      9.15        -1.8           0
      9.15       -1.65           0
      9.15        -1.5           0
      9.15       -1.35           0
      9.15        -1.2           0
      9.15       -1.05           0
      9.15        -0.9           0
      9.15       -0.75           0
      9.15        -0.6           0
      9.15       -0.45           0
      9.15        -0.3           0
      9.15       -0.15           0
      9.15  -1.78814e-07           0
      9.15        0.15           0
      9.15         0.3           0
      9.15        0.45           0
      9.15         0.6           0
      9.15        0.75           0
      9.15         0.9           0
      9.15        1.05           0
      9.15         1.2           0
      9.15        1.35           0
      9.15         1.5           0
      9.15        1.65           0
      9.15         1.8           0
      9.15        1.95           0
      9.15         2.1           0
      9.15        2.25           0
      9.15         2.4           0
      9.15        2.55           0
      9.15         2.7           0
      9.15        2.85           0
      9.15           3           0
      9.15        3.15           0
      9.15         3.3           0
      9.15        3.45           0
      9.15         3.6           0
      9.15        3.75           0
      9.15         3.9           0
      9.15        4.05           0
      9.15         4.2           0
      9.15        4.35           0
      9.15         4.5           0
      9.15        4.65           0
      9.15         4.8           0
      9.15        4.95           0
      9.15         5.1           0
      9.15        5.25           0
      9.15         5.4           0
      9.15        5.55           0
      9.15         5.7           0
      9.15        5.85           0
      9.15           6           0
      9.15        6.15           0
      9.15         6.3           0
      9.15        6.45           0
      9.15         6.6           0
      9.15        6.75           0
      9.15         6.9           0
      9.15        7.05           0
      9.15         7.2           0
      9.15        7.35           0

       9.3        -7.5           0
       9.3       -7.35           0
       9.3        -7.2           0
       9.3       -7.05           0
       9.3        -6.9           0
       9.3       -6.75           0
       9.3        -6.6           0
       9.3       -6.45           0
       9.3        -6.3           0
       9.3       -6.15           0
       9.3          -6           0
       9.3       -5.85           0
       9.3        -5.7           0
       9.3       -5.55           0
       9.3        -5.4           0
       9.3       -5.25           0
       9.3        -5.1           0
       9.3       -4.95           0
       9.3        -4.8           0
       9.3       -4.65           0
       9.3        -4.5           0
       9.3       -4.35           0
       9.3        -4.2           0
       9.3       -4.05           0
       9.3        -3.9           0
       9.3       -3.75           0
       9.3        -3.6           0
       9.3       -3.45           0
       9.3        -3.3           0
       9.3       -3.15           0
       9.3          -3           0
       9.3       -2.85           0
       9.3        -2.7           0
       9.3       -2.55           0
       9.3        -2.4           0
       9.3       -2.25           0
       9.3        -2.1           0
       9.3       -1.95           0
       9.3        -1.8           0
       9.3       -1.65           0
       9.3        -1.5           0
       9.3       -1.35           0
       9.3        -1.2           0
       9.3       -1.05           0
       9.3        -0.9           0
       9.3       -0.75           0
       9.3        -0.6           0
       9.3       -0.45           0
       9.3        -0.3           0
       9.3       -0.15           0
       9.3  -1.78814e-07           0
       9.3        0.15           0
       9.3         0.3           0
       9.3        0.45           0
       9.3         0.6           0
       9.3        0.75           0
       9.3         0.9           0
       9.3        1.05           0
       9.3         1.2           0
       9.3        1.35           0
       9.3         1.5           0
       9.3        1.65           0
       9.3         1.8           0
       9.3        1.95           0
       9.3         2.1           0
       9.3        2.25           0
       9.3         2.4           0
       9.3        2.55           0
       9.3         2.7           0
       9.3        2.85           0
       9.3           3           0
       9.3        3.15           0
       9.3         3.3           0
       9.3        3.45           0
       9.3         3.6           0
       9.3        3.75           0
       9.3         3.9           0
       9.3        4.05           0
       9.3         4.2           0
       9.3        4.35           0
       9.3         4.5           0
       9.3        4.65           0
       9.3         4.8           0
       9.3        4.95           0
       9.3         5.1           0
       9.3        5.25           0
       9.3         5.4           0
       9.3        5.55           0
       9.3         5.7           0
       9.3        5.85           0
       9.3           6           0
       9.3        6.15           0
       9.3         6.3           0
       9.3        6.45           0
       9.3         6.6           0
       9.3        6.75           0
       9.3         6.9           0
       9.3        7.05           0
       9.3         7.2           0
       9.3        7.35           0

      9.45        -7.5           0
      9.45       -7.35           0
      9.45        -7.2           0
      9.45       -7.05           0
      9.45        -6.9           0
      9.45       -6.75           0
      9.45        -6.6           0
      9.45       -6.45           0
      9.45        -6.3           0
      9.45       -6.15           0
      9.45          -6           0
      9.45       -5.85           0
      9.45        -5.7           0
      9.45       -5.55           0
      9.45        -5.4           0
      9.45       -5.25           0
      9.45        -5.1           0
      9.45       -4.95           0
      9.45        -4.8           0
      9.45       -4.65           0
      9.45        -4.5           0
      9.45       -4.35           0
      9.45        -4.2           0
      9.45       -4.05           0
      9.45        -3.9           0
      9.45       -3.75           0
      9.45        -3.6           0
      9.45       -3.45           0
      9.45        -3.3           0
      9.45       -3.15           0
      9.45          -3           0
      9.45       -2.85           0
      9.45        -2.7           0
      9.45       -2.55           0
      9.45        -2.4           0
      9.45       -2.25           0
      9.45        -2.1           0
      9.45       -1.95           0
      9.45        -1.8           0
      9.45       -1.65           0
      9.45        -1.5           0
      9.45       -1.35           0
      9.45        -1.2           0
      9.45       -1.05           0
      9.45        -0.9           0
      9.45       -0.75           0
      9.45        -0.6           0
      9.45       -0.45           0
      9.45        -0.3           0
      9.45       -0.15           0
      9.45  -1.78814e-07           0
      9.45        0.15           0
      9.45         0.3           0
      9.45        0.45           0
      9.45         0.6           0
      9.45        0.75           0
      9.45         0.9           0
      9.45        1.05           0
      9.45         1.2           0
      9.45        1.35           0
      9.45         1.5           0
      9.45        1.65           0
      9.45         1.8           0
      9.45        1.95           0
      9.45         2.1           0
      9.45        2.25           0
      9.45         2.4           0
      9.45        2.55           0
      9.45         2.7           0
      9.45        2.85           0
      9.45           3           0
      9.45        3.15           0
      9.45         3.3           0
      9.45        3.45           0
      9.45         3.6           0
      9.45        3.75           0
      9.45         3.9           0
      9.45        4.05           0
      9.45         4.2           0
      9.45        4.35           0
      9.45         4.5           0
      9.45        4.65           0
      9.45         4.8           0
      9.45        4.95           0
      9.45         5.1           0
      9.45        5.25           0
      9.45         5.4           0
      9.45        5.55           0
      9.45         5.7           0
      9.45        5.85           0
      9.45           6           0
      9.45        6.15           0
      9.45         6.3           0
      9.45        6.45           0
      9.45         6.6           0
      9.45        6.75           0
      9.45         6.9           0
      9.45        7.05           0
      9.45         7.2           0
      9.45        7.35           0

       9.6        -7.5           0
       9.6       -7.35           0
       9.6        -7.2           0
       9.6       -7.05           0
       9.6        -6.9           0
       9.6       -6.75           0
       9.6        -6.6           0
       9.6       -6.45           0
       9.6        -6.3           0
       9.6       -6.15           0
       9.6          -6           0
       9.6       -5.85           0
       9.6        -5.7           0
       9.6       -5.55           0
       9.6        -5.4           0
       9.6       -5.25           0
       9.6        -5.1           0
       9.6       -4.95           0
       9.6        -4.8           0
       9.6       -4.65           0
       9.6        -4.5           0
       9.6       -4.35           0
       9.6        -4.2           0
       9.6       -4.05           0
       9.6        -3.9           0
       9.6       -3.75           0
       9.6        -3.6           0
       9.6       -3.45           0
       9.6        -3.3           0
       9.6       -3.15           0
       9.6          -3           0
       9.6       -2.85           0
       9.6        -2.7           0
       9.6       -2.55           0
       9.6        -2.4           0
       9.6       -2.25           0
       9.6        -2.1           0
       9.6       -1.95           0
       9.6        -1.8           0
       9.6       -1.65           0
       9.6        -1.5           0
       9.6       -1.35           0
       9.6        -1.2           0
       9.6       -1.05           0
       9.6        -0.9           0
       9.6       -0.75           0
       9.6        -0.6           0
       9.6       -0.45           0
       9.6        -0.3           0
       9.6       -0.15           0
       9.6  -1.78814e-07           0
       9.6        0.15           0
       9.6         0.3           0
       9.6        0.45           0
       9.6         0.6           0
       9.6        0.75           0
       9.6         0.9           0
       9.6        1.05           0
       9.6         1.2           0
       9.6        1.35           0
       9.6         1.5           0
       9.6        1.65           0
       9.6         1.8           0
       9.6        1.95           0
       9.6         2.1           0
       9.6        2.25           0
       9.6         2.4           0
       9.6        2.55           0
       9.6         2.7           0
       9.6        2.85           0
       9.6           3           0
       9.6        3.15           0
       9.6         3.3           0
       9.6        3.45           0
       9.6         3.6           0
       9.6        3.75           0
       9.6         3.9           0
       9.6        4.05           0
       9.6         4.2           0
       9.6        4.35           0
       9.6         4.5           0
       9.6        4.65           0
       9.6         4.8           0
       9.6        4.95           0
       9.6         5.1           0
       9.6        5.25           0
       9.6         5.4           0
       9.6        5.55           0
       9.6         5.7           0
       9.6        5.85           0
       9.6           6           0
       9.6        6.15           0
       9.6         6.3           0
       9.6        6.45           0
       9.6         6.6           0
       9.6        6.75           0
       9.6         6.9           0
       9.6        7.05           0
       9.6         7.2           0
       9.6        7.35           0

      9.75        -7.5           0
      9.75       -7.35           0
      9.75        -7.2           0
      9.75       -7.05           0
      9.75        -6.9           0
      9.75       -6.75           0
      9.75        -6.6           0
      9.75       -6.45           0
      9.75        -6.3           0
      9.75       -6.15           0
      9.75          -6           0
      9.75       -5.85           0
      9.75        -5.7           0
      9.75       -5.55           0
      9.75        -5.4           0
      9.75       -5.25           0
      9.75        -5.1           0
      9.75       -4.95           0
      9.75        -4.8           0
      9.75       -4.65           0
      9.75        -4.5           0
      9.75       -4.35           0
      9.75        -4.2           0
      9.75       -4.05           0
      9.75        -3.9           0
      9.75       -3.75           0
      9.75        -3.6           0
      9.75       -3.45           0
      9.75        -3.3           0
      9.75       -3.15           0
      9.75          -3           0
      9.75       -2.85           0
      9.75        -2.7           0
      9.75       -2.55           0
      9.75        -2.4           0
      9.75       -2.25           0
      9.75        -2.1           0
      9.75       -1.95           0
      9.75        -1.8           0
      9.75       -1.65           0
      9.75        -1.5           0
      9.75       -1.35           0
      9.75        -1.2           0
      9.75       -1.05           0
      9.75        -0.9           0
      9.75       -0.75           0
      9.75        -0.6           0
      9.75       -0.45           0
      9.75        -0.3           0
      9.75       -0.15           0
      9.75  -1.78814e-07           0
      9.75        0.15           0
      9.75         0.3           0
      9.75        0.45           0
      9.75         0.6           0
      9.75        0.75           0
      9.75         0.9           0
      9.75        1.05           0
      9.75         1.2           0
      9.75        1.35           0
      9.75         1.5           0
      9.75        1.65           0
      9.75         1.8           0
      9.75        1.95           0
      9.75         2.1           0
      9.75        2.25           0
      9.75         2.4           0
      9.75        2.55           0
      9.75         2.7           0
      9.75        2.85           0
      9.75           3           0
      9.75        3.15           0
      9.75         3.3           0
      9.75        3.45           0
      9.75         3.6           0
      9.75        3.75           0
      9.75         3.9           0
      9.75        4.05           0
      9.75         4.2           0
      9.75        4.35           0
      9.75         4.5           0
      9.75        4.65           0
      9.75         4.8           0
      9.75        4.95           0
      9.75         5.1           0
      9.75        5.25           0
      9.75         5.4           0
      9.75        5.55           0
      9.75         5.7           0
      9.75        5.85           0
      9.75           6           0
      9.75        6.15           0
      9.75         6.3           0
      9.75        6.45           0
      9.75         6.6           0
      9.75        6.75           0
      9.75         6.9           0
      9.75        7.05           0
      9.75         7.2           0
      9.75        7.35           0

       9.9        -7.5           0
       9.9       -7.35           0
       9.9        -7.2           0
       9.9       -7.05           0
       9.9        -6.9           0
       9.9       -6.75           0
       9.9        -6.6           0
       9.9       -6.45           0
       9.9        -6.3           0
       9.9       -6.15           0
       9.9          -6           0
       9.9       -5.85           0
       9.9        -5.7           0
       9.9       -5.55           0
       9.9        -5.4           0
       9.9       -5.25           0
       9.9        -5.1           0
       9.9       -4.95           0
       9.9        -4.8           0
       9.9       -4.65           0
       9.9        -4.5           0
       9.9       -4.35           0
       9.9        -4.2           0
       9.9       -4.05           0
       9.9        -3.9           0
       9.9       -3.75           0
       9.9        -3.6           0
       9.9       -3.45           0
       9.9        -3.3           0
       9.9       -3.15           0
       9.9          -3           0
       9.9       -2.85           0
       9.9        -2.7           0
       9.9       -2.55           0
       9.9        -2.4           0
       9.9       -2.25           0
       9.9        -2.1           0
       9.9       -1.95           0
       9.9        -1.8           0
       9.9       -1.65           0
       9.9        -1.5           0
       9.9       -1.35           0
       9.9        -1.2           0
       9.9       -1.05           0
       9.9        -0.9           0
       9.9       -0.75           0
       9.9        -0.6           0
       9.9       -0.45           0
       9.9        -0.3           0
       9.9       -0.15           0
       9.9  -1.78814e-07           0
       9.9        0.15           0
       9.9         0.3           0
       9.9        0.45           0
       9.9         0.6           0
       9.9        0.75           0
       9.9         0.9           0
       9.9        1.05           0
       9.9         1.2           0
       9.9        1.35           0
       9.9         1.5           0
       9.9        1.65           0
       9.9         1.8           0
       9.9        1.95           0
       9.9         2.1           0
       9.9        2.25           0
       9.9         2.4           0
       9.9        2.55           0
       9.9         2.7           0
       9.9        2.85           0
       9.9           3           0
       9.9        3.15           0
       9.9         3.3           0
       9.9        3.45           0
       9.9         3.6           0
       9.9        3.75           0
       9.9         3.9           0
       9.9        4.05           0
       9.9         4.2           0
       9.9        4.35           0
       9.9         4.5           0
       9.9        4.65           0
       9.9         4.8           0
       9.9        4.95           0
       9.9         5.1           0
       9.9        5.25           0
       9.9         5.4           0
       9.9        5.55           0
       9.9         5.7           0
       9.9        5.85           0
       9.9           6           0
       9.9        6.15           0
       9.9         6.3           0
       9.9        6.45           0
       9.9         6.6           0
       9.9        6.75           0
       9.9         6.9           0
       9.9        7.05           0
       9.9         7.2           0
       9.9        7.35           0

     10.05        -7.5           0
     10.05       -7.35           0
     10.05        -7.2           0
     10.05       -7.05           0
     10.05        -6.9           0
     10.05       -6.75           0
     10.05        -6.6           0
     10.05       -6.45           0
     10.05        -6.3           0
     10.05       -6.15           0
     10.05          -6           0
     10.05       -5.85           0
     10.05        -5.7           0
     10.05       -5.55           0
     10.05        -5.4           0
     10.05       -5.25           0
     10.05        -5.1           0
     10.05       -4.95           0
     10.05        -4.8           0
     10.05       -4.65           0
     10.05        -4.5           0
     10.05       -4.35           0
     10.05        -4.2           0
     10.05       -4.05           0
     10.05        -3.9           0
     10.05       -3.75           0
     10.05        -3.6           0
     10.05       -3.45           0
     10.05        -3.3           0
     10.05       -3.15           0
     10.05          -3           0
     10.05       -2.85           0
     10.05        -2.7           0
     10.05       -2.55           0
     10.05        -2.4           0
     10.05       -2.25           0
     10.05        -2.1           0
     10.05       -1.95           0
     10.05        -1.8           0
     10.05       -1.65           0
     10.05        -1.5           0
     10.05       -1.35           0
     10.05        -1.2           0
     10.05       -1.05           0
     10.05        -0.9           0
     10.05       -0.75           0
     10.05        -0.6           0
     10.05       -0.45           0
     10.05        -0.3           0
     10.05       -0.15           0
     10.05  -1.78814e-07           0
     10.05        0.15           0
     10.05         0.3           0
     10.05        0.45           0
     10.05         0.6           0
     10.05        0.75           0
     10.05         0.9           0
     10.05        1.05           0
     10.05         1.2           0
     10.05        1.35           0
     10.05         1.5           0
     10.05        1.65           0
     10.05         1.8           0
     10.05        1.95           0
     10.05         2.1           0
     10.05        2.25           0
     10.05         2.4           0
     10.05        2.55           0
     10.05         2.7           0
     10.05        2.85           0
     10.05           3           0
     10.05        3.15           0
     10.05         3.3           0
     10.05        3.45           0
     10.05         3.6           0
     10.05        3.75           0
     10.05         3.9           0
     10.05        4.05           0
     10.05         4.2           0
     10.05        4.35           0
     10.05         4.5           0
     10.05        4.65           0
     10.05         4.8           0
     10.05        4.95           0
     10.05         5.1           0
     10.05        5.25           0
     10.05         5.4           0
     10.05        5.55           0
     10.05         5.7           0
     10.05        5.85           0
     10.05           6           0
     10.05        6.15           0
     10.05         6.3           0
     10.05        6.45           0
     10.05         6.6           0
     10.05        6.75           0
     10.05         6.9           0
     10.05        7.05           0
     10.05         7.2           0
     10.05        7.35           0

      10.2        -7.5           0
      10.2       -7.35           0
      10.2        -7.2           0
      10.2       -7.05           0
      10.2        -6.9           0
      10.2       -6.75           0
      10.2        -6.6           0
      10.2       -6.45           0
      10.2        -6.3           0
      10.2       -6.15           0
      10.2          -6           0
      10.2       -5.85           0
      10.2        -5.7           0
      10.2       -5.55           0
      10.2        -5.4           0
      10.2       -5.25           0
      10.2        -5.1           0
      10.2       -4.95           0
      10.2        -4.8           0
      10.2       -4.65           0
      10.2        -4.5           0
      10.2       -4.35           0
      10.2        -4.2           0
      10.2       -4.05           0
      10.2        -3.9           0
      10.2       -3.75           0
      10.2        -3.6           0
      10.2       -3.45           0
      10.2        -3.3           0
      10.2       -3.15           0
      10.2          -3           0
      10.2       -2.85           0
      10.2        -2.7           0
      10.2       -2.55           0
      10.2        -2.4           0
      10.2       -2.25           0
      10.2        -2.1           0
      10.2       -1.95           0
      10.2        -1.8           0
      10.2       -1.65           0
      10.2        -1.5           0
      10.2       -1.35           0
      10.2        -1.2           0
      10.2       -1.05           0
      10.2        -0.9           0
      10.2       -0.75           0
      10.2        -0.6           0
      10.2       -0.45           0
      10.2        -0.3           0
      10.2       -0.15           0
      10.2  -1.78814e-07           0
      10.2        0.15           0
      10.2         0.3           0
      10.2        0.45           0
      10.2         0.6           0
      10.2        0.75           0
      10.2         0.9           0
      10.2        1.05           0
      10.2         1.2           0
      10.2        1.35           0
      10.2         1.5           0
      10.2        1.65           0
      10.2         1.8           0
      10.2        1.95           0
      10.2         2.1           0
      10.2        2.25           0
      10.2         2.4           0
      10.2        2.55           0
      10.2         2.7           0
      10.2        2.85           0
      10.2           3           0
      10.2        3.15           0
      10.2         3.3           0
      10.2        3.45           0
      10.2         3.6           0
      10.2        3.75           0
      10.2         3.9           0
      10.2        4.05           0
      10.2         4.2           0
      10.2        4.35           0
      10.2         4.5           0
      10.2        4.65           0
      10.2         4.8           0
      10.2        4.95           0
      10.2         5.1           0
      10.2        5.25           0
      10.2         5.4           0
      10.2        5.55           0
      10.2         5.7           0
      10.2        5.85           0
      10.2           6           0
      10.2        6.15           0
      10.2         6.3           0
      10.2        6.45           0
      10.2         6.6           0
      10.2        6.75           0
      10.2         6.9           0
      10.2        7.05           0
      10.2         7.2           0
      10.2        7.35           0

     10.35        -7.5           0
     10.35       -7.35           0
     10.35        -7.2           0
     10.35       -7.05           0
     10.35        -6.9           0
     10.35       -6.75           0
     10.35        -6.6           0
     10.35       -6.45           0
     10.35        -6.3           0
     10.35       -6.15           0
     10.35          -6           0
     10.35       -5.85           0
     10.35        -5.7           0
     10.35       -5.55           0
     10.35        -5.4           0
     10.35       -5.25           0
     10.35        -5.1           0
     10.35       -4.95           0
     10.35        -4.8           0
     10.35       -4.65           0
     10.35        -4.5           0
     10.35       -4.35           0
     10.35        -4.2           0
     10.35       -4.05           0
     10.35        -3.9           0
     10.35       -3.75           0
     10.35        -3.6           0
     10.35       -3.45           0
     10.35        -3.3           0
     10.35       -3.15           0
     10.35          -3           0
     10.35       -2.85           0
     10.35        -2.7           0
     10.35       -2.55           0
     10.35        -2.4           0
     10.35       -2.25           0
     10.35        -2.1           0
     10.35       -1.95           0
     10.35        -1.8           0
     10.35       -1.65           0
     10.35        -1.5           0
     10.35       -1.35           0
     10.35        -1.2           0
     10.35       -1.05           0
     10.35        -0.9           0
     10.35       -0.75           0
     10.35        -0.6           0
     10.35       -0.45           0
     10.35        -0.3           0
     10.35       -0.15           0
     10.35  -1.78814e-07           0
     10.35        0.15           0
     10.35         0.3           0
     10.35        0.45           0
     10.35         0.6           0
     10.35        0.75           0
     10.35         0.9           0
     10.35        1.05           0
     10.35         1.2           0
     10.35        1.35           0
     10.35         1.5           0
     10.35        1.65           0
     10.35         1.8           0
     10.35        1.95           0
     10.35         2.1           0
     10.35        2.25           0
     10.35         2.4           0
     10.35        2.55           0
     10.35         2.7           0
     10.35        2.85           0
     10.35           3           0
     10.35        3.15           0
     10.35         3.3           0
     10.35        3.45           0
     10.35         3.6           0
     10.35        3.75           0
     10.35         3.9           0
     10.35        4.05           0
     10.35         4.2           0
     10.35        4.35           0
     10.35         4.5           0
     10.35        4.65           0
     10.35         4.8           0
     10.35        4.95           0
     10.35         5.1           0
     10.35        5.25           0
     10.35         5.4           0
     10.35        5.55           0
     10.35         5.7           0
     10.35        5.85           0
     10.35           6           0
     10.35        6.15           0
     10.35         6.3           0
     10.35        6.45           0
     10.35         6.6           0
     10.35        6.75           0
     10.35         6.9           0
     10.35        7.05           0
     10.35         7.2           0
     10.35        7.35           0

      10.5        -7.5           0
      10.5       -7.35           0
      10.5        -7.2           0
      10.5       -7.05           0
      10.5        -6.9           0
      10.5       -6.75           0
      10.5        -6.6           0
      10.5       -6.45           0
      10.5        -6.3           0
      10.5       -6.15           0
      10.5          -6           0
      10.5       -5.85           0
      10.5        -5.7           0
      10.5       -5.55           0
      10.5        -5.4           0
      10.5       -5.25           0
      10.5        -5.1           0
      10.5       -4.95           0
      10.5        -4.8           0
      10.5       -4.65           0
      10.5        -4.5           0
      10.5       -4.35           0
      10.5        -4.2           0
      10.5       -4.05           0
      10.5        -3.9           0
      10.5       -3.75           0
      10.5        -3.6           0
      10.5       -3.45           0
      10.5        -3.3           0
      10.5       -3.15           0
      10.5          -3           0
      10.5       -2.85           0
      10.5        -2.7           0
      10.5       -2.55           0
      10.5        -2.4           0
      10.5       -2.25           0
      10.5        -2.1           0
      10.5       -1.95           0
      10.5        -1.8           0
      10.5       -1.65           0
      10.5        -1.5           0
      10.5       -1.35           0
      10.5        -1.2           0
      10.5       -1.05           0
      10.5        -0.9           0
      10.5       -0.75           0
      10.5        -0.6           0
      10.5       -0.45           0
      10.5        -0.3           0
      10.5       -0.15           0
      10.5  -1.78814e-07           0
      10.5        0.15           0
      10.5         0.3           0
      10.5        0.45           0
      10.5         0.6           0
      10.5        0.75           0
      10.5         0.9           0
      10.5        1.05           0
      10.5         1.2           0
      10.5        1.35           0
      10.5         1.5           0
      10.5        1.65           0
      10.5         1.8           0
      10.5        1.95           0
      10.5         2.1           0
      10.5        2.25           0
      10.5         2.4           0
      10.5        2.55           0
      10.5         2.7           0
      10.5        2.85           0
      10.5           3           0
      10.5        3.15           0
      10.5         3.3           0
      10.5        3.45           0
      10.5         3.6           0
      10.5        3.75           0
      10.5         3.9           0
      10.5        4.05           0
      10.5         4.2           0
      10.5        4.35           0
      10.5         4.5           0
      10.5        4.65           0
      10.5         4.8           0
      10.5        4.95           0
      10.5         5.1           0
      10.5        5.25           0
      10.5         5.4           0
      10.5        5.55           0
      10.5         5.7           0
      10.5        5.85           0
      10.5           6           0
      10.5        6.15           0
      10.5         6.3           0
      10.5        6.45           0
      10.5         6.6           0
      10.5        6.75           0
      10.5         6.9           0
      10.5        7.05           0
      10.5         7.2           0
      10.5        7.35           0

     10.65        -7.5           0
     10.65       -7.35           0
     10.65        -7.2           0
     10.65       -7.05           0
     10.65        -6.9           0
     10.65       -6.75           0
     10.65        -6.6           0
     10.65       -6.45           0
     10.65        -6.3           0
     10.65       -6.15           0
     10.65          -6           0
     10.65       -5.85           0
     10.65        -5.7           0
     10.65       -5.55           0
     10.65        -5.4           0
     10.65       -5.25           0
     10.65        -5.1           0
     10.65       -4.95           0
     10.65        -4.8           0
     10.65       -4.65           0
     10.65        -4.5           0
     10.65       -4.35           0
     10.65        -4.2           0
     10.65       -4.05           0
     10.65        -3.9           0
     10.65       -3.75           0
     10.65        -3.6           0
     10.65       -3.45           0
     10.65        -3.3           0
     10.65       -3.15           0
     10.65          -3           0
     10.65       -2.85           0
     10.65        -2.7           0
     10.65       -2.55           0
     10.65        -2.4           0
     10.65       -2.25           0
     10.65        -2.1           0
     10.65       -1.95           0
     10.65        -1.8           0
     10.65       -1.65           0
     10.65        -1.5           0
     10.65       -1.35           0
     10.65        -1.2           0
     10.65       -1.05           0
     10.65        -0.9           0
     10.65       -0.75           0
     10.65        -0.6           0
     10.65       -0.45           0
     10.65        -0.3           0
     10.65       -0.15           0
     10.65  -1.78814e-07           0
     10.65        0.15           0
     10.65         0.3           0
     10.65        0.45           0
     10.65         0.6           0
     10.65        0.75           0
     10.65         0.9           0
     10.65        1.05           0
     10.65         1.2           0
     10.65        1.35           0
     10.65         1.5           0
     10.65        1.65           0
     10.65         1.8           0
     10.65        1.95           0
     10.65         2.1           0
     10.65        2.25           0
     10.65         2.4           0
     10.65        2.55           0
     10.65         2.7           0
     10.65        2.85           0
     10.65           3           0
     10.65        3.15           0
     10.65         3.3           0
     10.65        3.45           0
     10.65         3.6           0
     10.65        3.75           0
     10.65         3.9           0
     10.65        4.05           0
     10.65         4.2           0
     10.65        4.35           0
     10.65         4.5           0
     10.65        4.65           0
     10.65         4.8           0
     10.65        4.95           0
     10.65         5.1           0
     10.65        5.25           0
     10.65         5.4           0
     10.65        5.55           0
     10.65         5.7           0
     10.65        5.85           0
     10.65           6           0
     10.65        6.15           0
     10.65         6.3           0
     10.65        6.45           0
     10.65         6.6           0
     10.65        6.75           0
     10.65         6.9           0
     10.65        7.05           0
     10.65         7.2           0
     10.65        7.35           0

      10.8        -7.5           0
      10.8       -7.35           0
      10.8        -7.2           0
      10.8       -7.05           0
      10.8        -6.9           0
      10.8       -6.75           0
      10.8        -6.6           0
      10.8       -6.45           0
      10.8        -6.3           0
      10.8       -6.15           0
      10.8          -6           0
      10.8       -5.85           0
      10.8        -5.7           0
      10.8       -5.55           0
      10.8        -5.4           0
      10.8       -5.25           0
      10.8        -5.1           0
      10.8       -4.95           0
      10.8        -4.8           0
      10.8       -4.65           0
      10.8        -4.5           0
      10.8       -4.35           0
      10.8        -4.2           0
      10.8       -4.05           0
      10.8        -3.9           0
      10.8       -3.75           0
      10.8        -3.6           0
      10.8       -3.45           0
      10.8        -3.3           0
      10.8       -3.15           0
      10.8          -3           0
      10.8       -2.85           0
      10.8        -2.7           0
      10.8       -2.55           0
      10.8        -2.4           0
      10.8       -2.25           0
      10.8        -2.1           0
      10.8       -1.95           0
      10.8        -1.8           0
      10.8       -1.65           0
      10.8        -1.5           0
      10.8       -1.35           0
      10.8        -1.2           0
      10.8       -1.05           0
      10.8        -0.9           0
      10.8       -0.75           0
      10.8        -0.6           0
      10.8       -0.45           0
      10.8        -0.3           0
      10.8       -0.15           0
      10.8  -1.78814e-07           0
      10.8        0.15           0
      10.8         0.3           0
      10.8        0.45           0
      10.8         0.6           0
      10.8        0.75           0
      10.8         0.9           0
      10.8        1.05           0
      10.8         1.2           0
      10.8        1.35           0
      10.8         1.5           0
      10.8        1.65           0
      10.8         1.8           0
      10.8        1.95           0
      10.8         2.1           0
      10.8        2.25           0
      10.8         2.4           0
      10.8        2.55           0
      10.8         2.7           0
      10.8        2.85           0
      10.8           3           0
      10.8        3.15           0
      10.8         3.3           0
      10.8        3.45           0
      10.8         3.6           0
      10.8        3.75           0
      10.8         3.9           0
      10.8        4.05           0
      10.8         4.2           0
      10.8        4.35           0
      10.8         4.5           0
      10.8        4.65           0
      10.8         4.8           0
      10.8        4.95           0
      10.8         5.1           0
      10.8        5.25           0
      10.8         5.4           0
      10.8        5.55           0
      10.8         5.7           0
      10.8        5.85           0
      10.8           6           0
      10.8        6.15           0
      10.8         6.3           0
      10.8        6.45           0
      10.8         6.6           0
      10.8        6.75           0
      10.8         6.9           0
      10.8        7.05           0
      10.8         7.2           0
      10.8        7.35           0

     10.95        -7.5           0
     10.95       -7.35           0
     10.95        -7.2           0
     10.95       -7.05           0
     10.95        -6.9           0
     10.95       -6.75           0
     10.95        -6.6           0
     10.95       -6.45           0
     10.95        -6.3           0
     10.95       -6.15           0
     10.95          -6           0
     10.95       -5.85           0
     10.95        -5.7           0
     10.95       -5.55           0
     10.95        -5.4           0
     10.95       -5.25           0
     10.95        -5.1           0
     10.95       -4.95           0
     10.95        -4.8           0
     10.95       -4.65           0
     10.95        -4.5           0
     10.95       -4.35           0
     10.95        -4.2           0
     10.95       -4.05           0
     10.95        -3.9           0
     10.95       -3.75           0
     10.95        -3.6           0
     10.95       -3.45           0
     10.95        -3.3           0
     10.95       -3.15           0
     10.95          -3           0
     10.95       -2.85           0
     10.95        -2.7           0
     10.95       -2.55           0
     10.95        -2.4           0
     10.95       -2.25           0
     10.95        -2.1           0
     10.95       -1.95           0
     10.95        -1.8           0
     10.95       -1.65           0
     10.95        -1.5           0
     10.95       -1.35           0
     10.95        -1.2           0
     10.95       -1.05           0
     10.95        -0.9           0
     10.95       -0.75           0
     10.95        -0.6           0
     10.95       -0.45           0
     10.95        -0.3           0
     10.95       -0.15           0
     10.95  -1.78814e-07           0
     10.95        0.15           0
     10.95         0.3           0
     10.95        0.45           0
     10.95         0.6           0
     10.95        0.75           0
     10.95         0.9           0
     10.95        1.05           0
     10.95         1.2           0
     10.95        1.35           0
     10.95         1.5           0
     10.95        1.65           0
     10.95         1.8           0
     10.95        1.95           0
     10.95         2.1           0
     10.95        2.25           0
     10.95         2.4           0
     10.95        2.55           0
     10.95         2.7           0
     10.95        2.85           0
     10.95           3           0
     10.95        3.15           0
     10.95         3.3           0
     10.95        3.45           0
     10.95         3.6           0
     10.95        3.75           0
     10.95         3.9           0
     10.95        4.05           0
     10.95         4.2           0
     10.95        4.35           0
     10.95         4.5           0
     10.95        4.65           0
     10.95         4.8           0
     10.95        4.95           0
     10.95         5.1           0
     10.95        5.25           0
     10.95         5.4           0
     10.95        5.55           0
     10.95         5.7           0
     10.95        5.85           0
     10.95           6           0
     10.95        6.15           0
     10.95         6.3           0
     10.95        6.45           0
     10.95         6.6           0
     10.95        6.75           0
     10.95         6.9           0
     10.95        7.05           0
     10.95         7.2           0
     10.95        7.35           0

      11.1        -7.5           0
      11.1       -7.35           0
      11.1        -7.2           0
      11.1       -7.05           0
      11.1        -6.9           0
      11.1       -6.75           0
      11.1        -6.6           0
      11.1       -6.45           0
      11.1        -6.3           0
      11.1       -6.15           0
      11.1          -6           0
      11.1       -5.85           0
      11.1        -5.7           0
      11.1       -5.55           0
      11.1        -5.4           0
      11.1       -5.25           0
      11.1        -5.1           0
      11.1       -4.95           0
      11.1        -4.8           0
      11.1       -4.65           0
      11.1        -4.5           0
      11.1       -4.35           0
      11.1        -4.2           0
      11.1       -4.05           0
      11.1        -3.9           0
      11.1       -3.75           0
      11.1        -3.6           0
      11.1       -3.45           0
      11.1        -3.3           0
      11.1       -3.15           0
      11.1          -3           0
      11.1       -2.85           0
      11.1        -2.7           0
      11.1       -2.55           0
      11.1        -2.4           0
      11.1       -2.25           0
      11.1        -2.1           0
      11.1       -1.95           0
      11.1        -1.8           0
      11.1       -1.65           0
      11.1        -1.5           0
      11.1       -1.35           0
      11.1        -1.2           0
      11.1       -1.05           0
      11.1        -0.9           0
      11.1       -0.75           0
      11.1        -0.6           0
      11.1       -0.45           0
      11.1        -0.3           0
      11.1       -0.15           0
      11.1  -1.78814e-07           0
      11.1        0.15           0
      11.1         0.3           0
      11.1        0.45           0
      11.1         0.6           0
      11.1        0.75           0
      11.1         0.9           0
      11.1        1.05           0
      11.1         1.2           0
      11.1        1.35           0
      11.1         1.5           0
      11.1        1.65           0
      11.1         1.8           0
      11.1        1.95           0
      11.1         2.1           0
      11.1        2.25           0
      11.1         2.4           0
      11.1        2.55           0
      11.1         2.7           0
      11.1        2.85           0
      11.1           3           0
      11.1        3.15           0
      11.1         3.3           0
      11.1        3.45           0
      11.1         3.6           0
      11.1        3.75           0
      11.1         3.9           0
      11.1        4.05           0
      11.1         4.2           0
      11.1        4.35           0
      11.1         4.5           0
      11.1        4.65           0
      11.1         4.8           0
      11.1        4.95           0
      11.1         5.1           0
      11.1        5.25           0
      11.1         5.4           0
      11.1        5.55           0
      11.1         5.7           0
      11.1        5.85           0
      11.1           6           0
      11.1        6.15           0
      11.1         6.3           0
      11.1        6.45           0
      11.1         6.6           0
      11.1        6.75           0
      11.1         6.9           0
      11.1        7.05           0
      11.1         7.2           0
      11.1        7.35           0

     11.25        -7.5           0
     11.25       -7.35           0
     11.25        -7.2           0
     11.25       -7.05           0
     11.25        -6.9           0
     11.25       -6.75           0
     11.25        -6.6           0
     11.25       -6.45           0
     11.25        -6.3           0
     11.25       -6.15           0
     11.25          -6           0
     11.25       -5.85           0
     11.25        -5.7           0
     11.25       -5.55           0
     11.25        -5.4           0
     11.25       -5.25           0
     11.25        -5.1           0
     11.25       -4.95           0
     11.25        -4.8           0
     11.25       -4.65           0
     11.25        -4.5           0
     11.25       -4.35           0
     11.25        -4.2           0
     11.25       -4.05           0
     11.25        -3.9           0
     11.25       -3.75           0
     11.25        -3.6           0
     11.25       -3.45           0
     11.25        -3.3           0
     11.25       -3.15           0
     11.25          -3           0
     11.25       -2.85           0
     11.25        -2.7           0
     11.25       -2.55           0
     11.25        -2.4           0
     11.25       -2.25           0
     11.25        -2.1           0
     11.25       -1.95           0
     11.25        -1.8           0
     11.25       -1.65           0
     11.25        -1.5           0
     11.25       -1.35           0
     11.25        -1.2           0
     11.25       -1.05           0
     11.25        -0.9           0
     11.25       -0.75           0
     11.25        -0.6           0
     11.25       -0.45           0
     11.25        -0.3           0
     11.25       -0.15           0
     11.25  -1.78814e-07           0
     11.25        0.15           0
     11.25         0.3           0
     11.25        0.45           0
     11.25         0.6           0
     11.25        0.75           0
     11.25         0.9           0
     11.25        1.05           0
     11.25         1.2           0
     11.25        1.35           0
     11.25         1.5           0
     11.25        1.65           0
     11.25         1.8           0
     11.25        1.95           0
     11.25         2.1           0
     11.25        2.25           0
     11.25         2.4           0
     11.25        2.55           0
     11.25         2.7           0
     11.25        2.85           0
     11.25           3           0
     11.25        3.15           0
     11.25         3.3           0
     11.25        3.45           0
     11.25         3.6           0
     11.25        3.75           0
     11.25         3.9           0
     11.25        4.05           0
     11.25         4.2           0
     11.25        4.35           0
     11.25         4.5           0
     11.25        4.65           0
     11.25         4.8           0
     11.25        4.95           0
     11.25         5.1           0
     11.25        5.25           0
     11.25         5.4           0
     11.25        5.55           0
     11.25         5.7           0
     11.25        5.85           0
     11.25           6           0
     11.25        6.15           0
     11.25         6.3           0
     11.25        6.45           0
     11.25         6.6           0
     11.25        6.75           0
     11.25         6.9           0
     11.25        7.05           0
     11.25         7.2           0
     11.25        7.35           0

      11.4        -7.5           0
      11.4       -7.35           0
      11.4        -7.2           0
      11.4       -7.05           0
      11.4        -6.9           0
      11.4       -6.75           0
      11.4        -6.6           0
      11.4       -6.45           0
      11.4        -6.3           0
      11.4       -6.15           0
      11.4          -6           0
      11.4       -5.85           0
      11.4        -5.7           0
      11.4       -5.55           0
      11.4        -5.4           0
      11.4       -5.25           0
      11.4        -5.1           0
      11.4       -4.95           0
      11.4        -4.8           0
      11.4       -4.65           0
      11.4        -4.5           0
      11.4       -4.35           0
      11.4        -4.2           0
      11.4       -4.05           0
      11.4        -3.9           0
      11.4       -3.75           0
      11.4        -3.6           0
      11.4       -3.45           0
      11.4        -3.3           0
      11.4       -3.15           0
      11.4          -3           0
      11.4       -2.85           0
      11.4        -2.7           0
      11.4       -2.55           0
      11.4        -2.4           0
      11.4       -2.25           0
      11.4        -2.1           0
      11.4       -1.95           0
      11.4        -1.8           0
      11.4       -1.65           0
      11.4        -1.5           0
      11.4       -1.35           0
      11.4        -1.2           0
      11.4       -1.05           0
      11.4        -0.9           0
      11.4       -0.75           0
      11.4        -0.6           0
      11.4       -0.45           0
      11.4        -0.3           0
      11.4       -0.15           0
      11.4  -1.78814e-07           0
      11.4        0.15           0
      11.4         0.3           0
      11.4        0.45           0
      11.4         0.6           0
      11.4        0.75           0
      11.4         0.9           0
      11.4        1.05           0
      11.4         1.2           0
      11.4        1.35           0
      11.4         1.5           0
      11.4        1.65           0
      11.4         1.8           0
      11.4        1.95           0
      11.4         2.1           0
      11.4        2.25           0
      11.4         2.4           0
      11.4        2.55           0
      11.4         2.7           0
      11.4        2.85           0
      11.4           3           0
      11.4        3.15           0
      11.4         3.3           0
      11.4        3.45           0
      11.4         3.6           0
      11.4        3.75           0
      11.4         3.9           0
      11.4        4.05           0
      11.4         4.2           0
      11.4        4.35           0
      11.4         4.5           0
      11.4        4.65           0
      11.4         4.8           0
      11.4        4.95           0
      11.4         5.1           0
      11.4        5.25           0
      11.4         5.4           0
      11.4        5.55           0
      11.4         5.7           0
      11.4        5.85           0
      11.4           6           0
      11.4        6.15           0
      11.4         6.3           0
      11.4        6.45           0
      11.4         6.6           0
      11.4        6.75           0
      11.4         6.9           0
      11.4        7.05           0
      11.4         7.2           0
      11.4        7.35           0

     11.55        -7.5           0
     11.55       -7.35           0
     11.55        -7.2           0
     11.55       -7.05           0
     11.55        -6.9           0
     11.55       -6.75           0
     11.55        -6.6           0
     11.55       -6.45           0
     11.55        -6.3           0
     11.55       -6.15           0
     11.55          -6           0
     11.55       -5.85           0
     11.55        -5.7           0
     11.55       -5.55           0
     11.55        -5.4           0
     11.55       -5.25           0
     11.55        -5.1           0
     11.55       -4.95           0
     11.55        -4.8           0
     11.55       -4.65           0
     11.55        -4.5           0
     11.55       -4.35           0
     11.55        -4.2           0
     11.55       -4.05           0
     11.55        -3.9           0
     11.55       -3.75           0
     11.55        -3.6           0
     11.55       -3.45           0
     11.55        -3.3           0
     11.55       -3.15           0
     11.55          -3           0
     11.55       -2.85           0
     11.55        -2.7           0
     11.55       -2.55           0
     11.55        -2.4           0
     11.55       -2.25           0
     11.55        -2.1           0
     11.55       -1.95           0
     11.55        -1.8           0
     11.55       -1.65           0
     11.55        -1.5           0
     11.55       -1.35           0
     11.55        -1.2           0
     11.55       -1.05           0
     11.55        -0.9           0
     11.55       -0.75           0
     11.55        -0.6           0
     11.55       -0.45           0
     11.55        -0.3           0
     11.55       -0.15           0
     11.55  -1.78814e-07           0
     11.55        0.15           0
     11.55         0.3           0
     11.55        0.45           0
     11.55         0.6           0
     11.55        0.75           0
     11.55         0.9           0
     11.55        1.05           0
     11.55         1.2           0
     11.55        1.35           0
     11.55         1.5           0
     11.55        1.65           0
     11.55         1.8           0
     11.55        1.95           0
     11.55         2.1           0
     11.55        2.25           0
     11.55         2.4           0
     11.55        2.55           0
     11.55         2.7           0
     11.55        2.85           0
     11.55           3           0
     11.55        3.15           0
     11.55         3.3           0
     11.55        3.45           0
     11.55         3.6           0
     11.55        3.75           0
     11.55         3.9           0
     11.55        4.05           0
     11.55         4.2           0
     11.55        4.35           0
     11.55         4.5           0
     11.55        4.65           0
     11.55         4.8           0
     11.55        4.95           0
     11.55         5.1           0
     11.55        5.25           0
     11.55         5.4           0
     11.55        5.55           0
     11.55         5.7           0
     11.55        5.85           0
     11.55           6           0
     11.55        6.15           0
     11.55         6.3           0
     11.55        6.45           0
     11.55         6.6           0
     11.55        6.75           0
     11.55         6.9           0
     11.55        7.05           0
     11.55         7.2           0
     11.55        7.35           0

      11.7        -7.5           0
      11.7       -7.35           0
      11.7        -7.2           0
      11.7       -7.05           0
      11.7        -6.9           0
      11.7       -6.75           0
      11.7        -6.6           0
      11.7       -6.45           0
      11.7        -6.3           0
      11.7       -6.15           0
      11.7          -6           0
      11.7       -5.85           0
      11.7        -5.7           0
      11.7       -5.55           0
      11.7        -5.4           0
      11.7       -5.25           0
      11.7        -5.1           0
      11.7       -4.95           0
      11.7        -4.8           0
      11.7       -4.65           0
      11.7        -4.5           0
      11.7       -4.35           0
      11.7        -4.2           0
      11.7       -4.05           0
      11.7        -3.9           0
      11.7       -3.75           0
      11.7        -3.6           0
      11.7       -3.45           0
      11.7        -3.3           0
      11.7       -3.15           0
      11.7          -3           0
      11.7       -2.85           0
      11.7        -2.7           0
      11.7       -2.55           0
      11.7        -2.4           0
      11.7       -2.25           0
      11.7        -2.1           0
      11.7       -1.95           0
      11.7        -1.8           0
      11.7       -1.65           0
      11.7        -1.5           0
      11.7       -1.35           0
      11.7        -1.2           0
      11.7       -1.05           0
      11.7        -0.9           0
      11.7       -0.75           0
      11.7        -0.6           0
      11.7       -0.45           0
      11.7        -0.3           0
      11.7       -0.15           0
      11.7  -1.78814e-07           0
      11.7        0.15           0
      11.7         0.3           0
      11.7        0.45           0
      11.7         0.6           0
      11.7        0.75           0
      11.7         0.9           0
      11.7        1.05           0
      11.7         1.2           0
      11.7        1.35           0
      11.7         1.5           0
      11.7        1.65           0
      11.7         1.8           0
      11.7        1.95           0
      11.7         2.1           0
      11.7        2.25           0
      11.7         2.4           0
      11.7        2.55           0
      11.7         2.7           0
      11.7        2.85           0
      11.7           3           0
      11.7        3.15           0
      11.7         3.3           0
      11.7        3.45           0
      11.7         3.6           0
      11.7        3.75           0
      11.7         3.9           0
      11.7        4.05           0
      11.7         4.2           0
      11.7        4.35           0
      11.7         4.5           0
      11.7        4.65           0
      11.7         4.8           0
      11.7        4.95           0
      11.7         5.1           0
      11.7        5.25           0
      11.7         5.4           0
      11.7        5.55           0
      11.7         5.7           0
      11.7        5.85           0
      11.7           6           0
      11.7        6.15           0
      11.7         6.3           0
      11.7        6.45           0
      11.7         6.6           0
      11.7        6.75           0
      11.7         6.9           0
      11.7        7.05           0
      11.7         7.2           0
      11.7        7.35           0

     11.85        -7.5           0
     11.85       -7.35           0
     11.85        -7.2           0
     11.85       -7.05           0
     11.85        -6.9           0
     11.85       -6.75           0
     11.85        -6.6           0
     11.85       -6.45           0
     11.85        -6.3           0
     11.85       -6.15           0
     11.85          -6           0
     11.85       -5.85           0
     11.85        -5.7           0
     11.85       -5.55           0
     11.85        -5.4           0
     11.85       -5.25           0
     11.85        -5.1           0
     11.85       -4.95           0
     11.85        -4.8           0
     11.85       -4.65           0
     11.85        -4.5           0
     11.85       -4.35           0
     11.85        -4.2           0
     11.85       -4.05           0
     11.85        -3.9           0
     11.85       -3.75           0
     11.85        -3.6           0
     11.85       -3.45           0
     11.85        -3.3           0
     11.85       -3.15           0
     11.85          -3           0
     11.85       -2.85           0
     11.85        -2.7           0
     11.85       -2.55           0
     11.85        -2.4           0
     11.85       -2.25           0
     11.85        -2.1           0
     11.85       -1.95           0
     11.85        -1.8           0
     11.85       -1.65           0
     11.85        -1.5           0
     11.85       -1.35           0
     11.85        -1.2           0
     11.85       -1.05           0
     11.85        -0.9           0
     11.85       -0.75           0
     11.85        -0.6           0
     11.85       -0.45           0
     11.85        -0.3           0
     11.85       -0.15           0
     11.85  -1.78814e-07           0
     11.85        0.15           0
     11.85         0.3           0
     11.85        0.45           0
     11.85         0.6           0
     11.85        0.75           0
     11.85         0.9           0
     11.85        1.05           0
     11.85         1.2           0
     11.85        1.35           0
     11.85         1.5           0
     11.85        1.65           0
     11.85         1.8           0
     11.85        1.95           0
     11.85         2.1           0
     11.85        2.25           0
     11.85         2.4           0
     11.85        2.55           0
     11.85         2.7           0
     11.85        2.85           0
     11.85           3           0
     11.85        3.15           0
     11.85         3.3           0
     11.85        3.45           0
     11.85         3.6           0
     11.85        3.75           0
     11.85         3.9           0
     11.85        4.05           0
     11.85         4.2           0
     11.85        4.35           0
     11.85         4.5           0
     11.85        4.65           0
     11.85         4.8           0
     11.85        4.95           0
     11.85         5.1           0
     11.85        5.25           0
     11.85         5.4           0
     11.85        5.55           0
     11.85         5.7           0
     11.85        5.85           0
     11.85           6           0
     11.85        6.15           0
     11.85         6.3           0
     11.85        6.45           0
     11.85         6.6           0
     11.85        6.75           0
     11.85         6.9           0
     11.85        7.05           0
     11.85         7.2           0
     11.85        7.35           0

        12        -7.5           0
        12       -7.35           0
        12        -7.2           0
        12       -7.05           0
        12        -6.9           0
        12       -6.75           0
        12        -6.6           0
        12       -6.45           0
        12        -6.3           0
        12       -6.15           0
        12          -6           0
        12       -5.85           0
        12        -5.7           0
        12       -5.55           0
        12        -5.4           0
        12       -5.25           0
        12        -5.1           0
        12       -4.95           0
        12        -4.8           0
        12       -4.65           0
        12        -4.5           0
        12       -4.35           0
        12        -4.2           0
        12       -4.05           0
        12        -3.9           0
        12       -3.75           0
        12        -3.6           0
        12       -3.45           0
        12        -3.3           0
        12       -3.15           0
        12          -3           0
        12       -2.85           0
        12        -2.7           0
        12       -2.55           0
        12        -2.4           0
        12       -2.25           0
        12        -2.1           0
        12       -1.95           0
        12        -1.8           0
        12       -1.65           0
        12        -1.5           0
        12       -1.35           0
        12        -1.2           0
        12       -1.05           0
        12        -0.9           0
        12       -0.75           0
        12        -0.6           0
        12       -0.45           0
        12        -0.3           0
        12       -0.15           0
        12  -1.78814e-07           0
        12        0.15           0
        12         0.3           0
        12        0.45           0
        12         0.6           0
        12        0.75           0
        12         0.9           0
        12        1.05           0
        12         1.2           0
        12        1.35           0
        12         1.5           0
        12        1.65           0
        12         1.8           0
        12        1.95           0
        12         2.1           0
        12        2.25           0
        12         2.4           0
        12        2.55           0
        12         2.7           0
        12        2.85           0
        12           3           0
        12        3.15           0
        12         3.3           0
        12        3.45           0
        12         3.6           0
        12        3.75           0
        12         3.9           0
        12        4.05           0
        12         4.2           0
        12        4.35           0
        12         4.5           0
        12        4.65           0
        12         4.8           0
        12        4.95           0
        12         5.1           0
        12        5.25           0
        12         5.4           0
        12        5.55           0
        12         5.7           0
        12        5.85           0
        12           6           0
        12        6.15           0
        12         6.3           0
        12        6.45           0
        12         6.6           0
        12        6.75           0
        12         6.9           0
        12        7.05           0
        12         7.2           0
        12        7.35           0

     12.15        -7.5           0
     12.15       -7.35           0
     12.15        -7.2           0
     12.15       -7.05           0
     12.15        -6.9           0
     12.15       -6.75           0
     12.15        -6.6           0
     12.15       -6.45           0
     12.15        -6.3           0
     12.15       -6.15           0
     12.15          -6           0
     12.15       -5.85           0
     12.15        -5.7           0
     12.15       -5.55           0
     12.15        -5.4           0
     12.15       -5.25           0
     12.15        -5.1           0
     12.15       -4.95           0
     12.15        -4.8           0
     12.15       -4.65           0
     12.15        -4.5           0
     12.15       -4.35           0
     12.15        -4.2           0
     12.15       -4.05           0
     12.15        -3.9           0
     12.15       -3.75           0
     12.15        -3.6           0
     12.15       -3.45           0
     12.15        -3.3           0
     12.15       -3.15           0
     12.15          -3           0
     12.15       -2.85           0
     12.15        -2.7           0
     12.15       -2.55           0
     12.15        -2.4           0
     12.15       -2.25           0
     12.15        -2.1           0
     12.15       -1.95           0
     12.15        -1.8           0
     12.15       -1.65           0
     12.15        -1.5           0
     12.15       -1.35           0
     12.15        -1.2           0
     12.15       -1.05           0
     12.15        -0.9           0
     12.15       -0.75           0
     12.15        -0.6           0
     12.15       -0.45           0
     12.15        -0.3           0
     12.15       -0.15           0
     12.15  -1.78814e-07           0
     12.15        0.15           0
     12.15         0.3           0
     12.15        0.45           0
     12.15         0.6           0
     12.15        0.75           0
     12.15         0.9           0
     12.15        1.05           0
     12.15         1.2           0
     12.15        1.35           0
     12.15         1.5           0
     12.15        1.65           0
     12.15         1.8           0
     12.15        1.95           0
     12.15         2.1           0
     12.15        2.25           0
     12.15         2.4           0
     12.15        2.55           0
     12.15         2.7           0
     12.15        2.85           0
     12.15           3           0
     12.15        3.15           0
     12.15         3.3           0
     12.15        3.45           0
     12.15         3.6           0
     12.15        3.75           0
     12.15         3.9           0
     12.15        4.05           0
     12.15         4.2           0
     12.15        4.35           0
     12.15         4.5           0
     12.15        4.65           0
     12.15         4.8           0
     12.15        4.95           0
     12.15         5.1           0
     12.15        5.25           0
     12.15         5.4           0
     12.15        5.55           0
     12.15         5.7           0
     12.15        5.85           0
     12.15           6           0
     12.15        6.15           0
     12.15         6.3           0
     12.15        6.45           0
     12.15         6.6           0
     12.15        6.75           0
     12.15         6.9           0
     12.15        7.05           0
     12.15         7.2           0
     12.15        7.35           0

      12.3        -7.5           0
      12.3       -7.35           0
      12.3        -7.2           0
      12.3       -7.05           0
      12.3        -6.9           0
      12.3       -6.75           0
      12.3        -6.6           0
      12.3       -6.45           0
      12.3        -6.3           0
      12.3       -6.15           0
      12.3          -6           0
      12.3       -5.85           0
      12.3        -5.7           0
      12.3       -5.55           0
      12.3        -5.4           0
      12.3       -5.25           0
      12.3        -5.1           0
      12.3       -4.95           0
      12.3        -4.8           0
      12.3       -4.65           0
      12.3        -4.5           0
      12.3       -4.35           0
      12.3        -4.2           0
      12.3       -4.05           0
      12.3        -3.9           0
      12.3       -3.75           0
      12.3        -3.6           0
      12.3       -3.45           0
      12.3        -3.3           0
      12.3       -3.15           0
      12.3          -3           0
      12.3       -2.85           0
      12.3        -2.7           0
      12.3       -2.55           0
      12.3        -2.4           0
      12.3       -2.25           0
      12.3        -2.1           0
      12.3       -1.95           0
      12.3        -1.8           0
      12.3       -1.65           0
      12.3        -1.5           0
      12.3       -1.35           0
      12.3        -1.2           0
      12.3       -1.05           0
      12.3        -0.9           0
      12.3       -0.75           0
      12.3        -0.6           0
      12.3       -0.45           0
      12.3        -0.3           0
      12.3       -0.15           0
      12.3  -1.78814e-07           0
      12.3        0.15           0
      12.3         0.3           0
      12.3        0.45           0
      12.3         0.6           0
      12.3        0.75           0
      12.3         0.9           0
      12.3        1.05           0
      12.3         1.2           0
      12.3        1.35           0
      12.3         1.5           0
      12.3        1.65           0
      12.3         1.8           0
      12.3        1.95           0
      12.3         2.1           0
      12.3        2.25           0
      12.3         2.4           0
      12.3        2.55           0
      12.3         2.7           0
      12.3        2.85           0
      12.3           3           0
      12.3        3.15           0
      12.3         3.3           0
      12.3        3.45           0
      12.3         3.6           0
      12.3        3.75           0
      12.3         3.9           0
      12.3        4.05           0
      12.3         4.2           0
      12.3        4.35           0
      12.3         4.5           0
      12.3        4.65           0
      12.3         4.8           0
      12.3        4.95           0
      12.3         5.1           0
      12.3        5.25           0
      12.3         5.4           0
      12.3        5.55           0
      12.3         5.7           0
      12.3        5.85           0
      12.3           6           0
      12.3        6.15           0
      12.3         6.3           0
      12.3        6.45           0
      12.3         6.6           0
      12.3        6.75           0
      12.3         6.9           0
      12.3        7.05           0
      12.3         7.2           0
      12.3        7.35           0

     12.45        -7.5           0
     12.45       -7.35           0
     12.45        -7.2           0
     12.45       -7.05           0
     12.45        -6.9           0
     12.45       -6.75           0
     12.45        -6.6           0
     12.45       -6.45           0
     12.45        -6.3           0
     12.45       -6.15           0
     12.45          -6           0
     12.45       -5.85           0
     12.45        -5.7           0
     12.45       -5.55           0
     12.45        -5.4           0
     12.45       -5.25           0
     12.45        -5.1           0
     12.45       -4.95           0
     12.45        -4.8           0
     12.45       -4.65           0
     12.45        -4.5           0
     12.45       -4.35           0
     12.45        -4.2           0
     12.45       -4.05           0
     12.45        -3.9           0
     12.45       -3.75           0
     12.45        -3.6           0
     12.45       -3.45           0
     12.45        -3.3           0
     12.45       -3.15           0
     12.45          -3           0
     12.45       -2.85           0
     12.45        -2.7           0
     12.45       -2.55           0
     12.45        -2.4           0
     12.45       -2.25           0
     12.45        -2.1           0
     12.45       -1.95           0
     12.45        -1.8           0
     12.45       -1.65           0
     12.45        -1.5           0
     12.45       -1.35           0
     12.45        -1.2           0
     12.45       -1.05           0
     12.45        -0.9           0
     12.45       -0.75           0
     12.45        -0.6           0
     12.45       -0.45           0
     12.45        -0.3           0
     12.45       -0.15           0
     12.45  -1.78814e-07           0
     12.45        0.15           0
     12.45         0.3           0
     12.45        0.45           0
     12.45         0.6           0
     12.45        0.75           0
     12.45         0.9           0
     12.45        1.05           0
     12.45         1.2           0
     12.45        1.35           0
     12.45         1.5           0
     12.45        1.65           0
     12.45         1.8           0
     12.45        1.95           0
     12.45         2.1           0
     12.45        2.25           0
     12.45         2.4           0
     12.45        2.55           0
     12.45         2.7           0
     12.45        2.85           0
     12.45           3           0
     12.45        3.15           0
     12.45         3.3           0
     12.45        3.45           0
     12.45         3.6           0
     12.45        3.75           0
     12.45         3.9           0
     12.45        4.05           0
     12.45         4.2           0
     12.45        4.35           0
     12.45         4.5           0
     12.45        4.65           0
     12.45         4.8           0
     12.45        4.95           0
     12.45         5.1           0
     12.45        5.25           0
     12.45         5.4           0
     12.45        5.55           0
     12.45         5.7           0
     12.45        5.85           0
     12.45           6           0
     12.45        6.15           0
     12.45         6.3           0
     12.45        6.45           0
     12.45         6.6           0
     12.45        6.75           0
     12.45         6.9           0
     12.45        7.05           0
     12.45         7.2           0
     12.45        7.35           0

      12.6        -7.5           0
      12.6       -7.35           0
      12.6        -7.2           0
      12.6       -7.05           0
      12.6        -6.9           0
      12.6       -6.75           0
      12.6        -6.6           0
      12.6       -6.45           0
      12.6        -6.3           0
      12.6       -6.15           0
      12.6          -6           0
      12.6       -5.85           0
      12.6        -5.7           0
      12.6       -5.55           0
      12.6        -5.4           0
      12.6       -5.25           0
      12.6        -5.1           0
      12.6       -4.95           0
      12.6        -4.8           0
      12.6       -4.65           0
      12.6        -4.5           0
      12.6       -4.35           0
      12.6        -4.2           0
      12.6       -4.05           0
      12.6        -3.9           0
      12.6       -3.75           0
      12.6        -3.6           0
      12.6       -3.45           0
      12.6        -3.3           0
      12.6       -3.15           0
      12.6          -3           0
      12.6       -2.85           0
      12.6        -2.7           0
      12.6       -2.55           0
      12.6        -2.4           0
      12.6       -2.25           0
      12.6        -2.1           0
      12.6       -1.95           0
      12.6        -1.8           0
      12.6       -1.65           0
      12.6        -1.5           0
      12.6       -1.35           0
      12.6        -1.2           0
      12.6       -1.05           0
      12.6        -0.9           0
      12.6       -0.75           0
      12.6        -0.6           0
      12.6       -0.45           0
      12.6        -0.3           0
      12.6       -0.15           0
      12.6  -1.78814e-07           0
      12.6        0.15           0
      12.6         0.3           0
      12.6        0.45           0
      12.6         0.6           0
      12.6        0.75           0
      12.6         0.9           0
      12.6        1.05           0
      12.6         1.2           0
      12.6        1.35           0
      12.6         1.5           0
      12.6        1.65           0
      12.6         1.8           0
      12.6        1.95           0
      12.6         2.1           0
      12.6        2.25           0
      12.6         2.4           0
      12.6        2.55           0
      12.6         2.7           0
      12.6        2.85           0
      12.6           3           0
      12.6        3.15           0
      12.6         3.3           0
      12.6        3.45           0
      12.6         3.6           0
      12.6        3.75           0
      12.6         3.9           0
      12.6        4.05           0
      12.6         4.2           0
      12.6        4.35           0
      12.6         4.5           0
      12.6        4.65           0
      12.6         4.8           0
      12.6        4.95           0
      12.6         5.1           0
      12.6        5.25           0
      12.6         5.4           0
      12.6        5.55           0
      12.6         5.7           0
      12.6        5.85           0
      12.6           6           0
      12.6        6.15           0
      12.6         6.3           0
      12.6        6.45           0
      12.6         6.6           0
      12.6        6.75           0
      12.6         6.9           0
      12.6        7.05           0
      12.6         7.2           0
      12.6        7.35           0

     12.75        -7.5           0
     12.75       -7.35           0
     12.75        -7.2           0
     12.75       -7.05           0
     12.75        -6.9           0
     12.75       -6.75           0
     12.75        -6.6           0
     12.75       -6.45           0
     12.75        -6.3           0
     12.75       -6.15           0
     12.75          -6           0
     12.75       -5.85           0
     12.75        -5.7           0
     12.75       -5.55           0
     12.75        -5.4           0
     12.75       -5.25           0
     12.75        -5.1           0
     12.75       -4.95           0
     12.75        -4.8           0
     12.75       -4.65           0
     12.75        -4.5           0
     12.75       -4.35           0
     12.75        -4.2           0
     12.75       -4.05           0
     12.75        -3.9           0
     12.75       -3.75           0
     12.75        -3.6           0
     12.75       -3.45           0
     12.75        -3.3           0
     12.75       -3.15           0
     12.75          -3           0
     12.75       -2.85           0
     12.75        -2.7           0
     12.75       -2.55           0
     12.75        -2.4           0
     12.75       -2.25           0
     12.75        -2.1           0
     12.75       -1.95           0
     12.75        -1.8           0
     12.75       -1.65           0
     12.75        -1.5           0
     12.75       -1.35           0
     12.75        -1.2           0
     12.75       -1.05           0
     12.75        -0.9           0
     12.75       -0.75           0
     12.75        -0.6           0
     12.75       -0.45           0
     12.75        -0.3           0
     12.75       -0.15           0
     12.75  -1.78814e-07           0
     12.75        0.15           0
     12.75         0.3           0
     12.75        0.45           0
     12.75         0.6           0
     12.75        0.75           0
     12.75         0.9           0
     12.75        1.05           0
     12.75         1.2           0
     12.75        1.35           0
     12.75         1.5           0
     12.75        1.65           0
     12.75         1.8           0
     12.75        1.95           0
     12.75         2.1           0
     12.75        2.25           0
     12.75         2.4           0
     12.75        2.55           0
     12.75         2.7           0
     12.75        2.85           0
     12.75           3           0
     12.75        3.15           0
     12.75         3.3           0
     12.75        3.45           0
     12.75         3.6           0
     12.75        3.75           0
     12.75         3.9           0
     12.75        4.05           0
     12.75         4.2           0
     12.75        4.35           0
     12.75         4.5           0
     12.75        4.65           0
     12.75         4.8           0
     12.75        4.95           0
     12.75         5.1           0
     12.75        5.25           0
     12.75         5.4           0
     12.75        5.55           0
     12.75         5.7           0
     12.75        5.85           0
     12.75           6           0
     12.75        6.15           0
     12.75         6.3           0
     12.75        6.45           0
     12.75         6.6           0
     12.75        6.75           0
     12.75         6.9           0
     12.75        7.05           0
     12.75         7.2           0
     12.75        7.35           0

      12.9        -7.5           0
      12.9       -7.35           0
      12.9        -7.2           0
      12.9       -7.05           0
      12.9        -6.9           0
      12.9       -6.75           0
      12.9        -6.6           0
      12.9       -6.45           0
      12.9        -6.3           0
      12.9       -6.15           0
      12.9          -6           0
      12.9       -5.85           0
      12.9        -5.7           0
      12.9       -5.55           0
      12.9        -5.4           0
      12.9       -5.25           0
      12.9        -5.1           0
      12.9       -4.95           0
      12.9        -4.8           0
      12.9       -4.65           0
      12.9        -4.5           0
      12.9       -4.35           0
      12.9        -4.2           0
      12.9       -4.05           0
      12.9        -3.9           0
      12.9       -3.75           0
      12.9        -3.6           0
      12.9       -3.45           0
      12.9        -3.3           0
      12.9       -3.15           0
      12.9          -3           0
      12.9       -2.85           0
      12.9        -2.7           0
      12.9       -2.55           0
      12.9        -2.4           0
      12.9       -2.25           0
      12.9        -2.1           0
      12.9       -1.95           0
      12.9        -1.8           0
      12.9       -1.65           0
      12.9        -1.5           0
      12.9       -1.35           0
      12.9        -1.2           0
      12.9       -1.05           0
      12.9        -0.9           0
      12.9       -0.75           0
      12.9        -0.6           0
      12.9       -0.45           0
      12.9        -0.3           0
      12.9       -0.15           0
      12.9  -1.78814e-07           0
      12.9        0.15           0
      12.9         0.3           0
      12.9        0.45           0
      12.9         0.6           0
      12.9        0.75           0
      12.9         0.9           0
      12.9        1.05           0
      12.9         1.2           0
      12.9        1.35           0
      12.9         1.5           0
      12.9        1.65           0
      12.9         1.8           0
      12.9        1.95           0
      12.9         2.1           0
      12.9        2.25           0
      12.9         2.4           0
      12.9        2.55           0
      12.9         2.7           0
      12.9        2.85           0
      12.9           3           0
      12.9        3.15           0
      12.9         3.3           0
      12.9        3.45           0
      12.9         3.6           0
      12.9        3.75           0
      12.9         3.9           0
      12.9        4.05           0
      12.9         4.2           0
      12.9        4.35           0
      12.9         4.5           0
      12.9        4.65           0
      12.9         4.8           0
      12.9        4.95           0
      12.9         5.1           0
      12.9        5.25           0
      12.9         5.4           0
      12.9        5.55           0
      12.9         5.7           0
      12.9        5.85           0
      12.9           6           0
      12.9        6.15           0
      12.9         6.3           0
      12.9        6.45           0
      12.9         6.6           0
      12.9        6.75           0
      12.9         6.9           0
      12.9        7.05           0
      12.9         7.2           0
      12.9        7.35           0

     13.05        -7.5           0
     13.05       -7.35           0
     13.05        -7.2           0
     13.05       -7.05           0
     13.05        -6.9           0
     13.05       -6.75           0
     13.05        -6.6           0
     13.05       -6.45           0
     13.05        -6.3           0
     13.05       -6.15           0
     13.05          -6           0
     13.05       -5.85           0
     13.05        -5.7           0
     13.05       -5.55           0
     13.05        -5.4           0
     13.05       -5.25           0
     13.05        -5.1           0
     13.05       -4.95           0
     13.05        -4.8           0
     13.05       -4.65           0
     13.05        -4.5           0
     13.05       -4.35           0
     13.05        -4.2           0
     13.05       -4.05           0
     13.05        -3.9           0
     13.05       -3.75           0
     13.05        -3.6           0
     13.05       -3.45           0
     13.05        -3.3           0
     13.05       -3.15           0
     13.05          -3           0
     13.05       -2.85           0
     13.05        -2.7           0
     13.05       -2.55           0
     13.05        -2.4           0
     13.05       -2.25           0
     13.05        -2.1           0
     13.05       -1.95           0
     13.05        -1.8           0
     13.05       -1.65           0
     13.05        -1.5           0
     13.05       -1.35           0
     13.05        -1.2           0
     13.05       -1.05           0
     13.05        -0.9           0
     13.05       -0.75           0
     13.05        -0.6           0
     13.05       -0.45           0
     13.05        -0.3           0
     13.05       -0.15           0
     13.05  -1.78814e-07           0
     13.05        0.15           0
     13.05         0.3           0
     13.05        0.45           0
     13.05         0.6           0
     13.05        0.75           0
     13.05         0.9           0
     13.05        1.05           0
     13.05         1.2           0
     13.05        1.35           0
     13.05         1.5           0
     13.05        1.65           0
     13.05         1.8           0
     13.05        1.95           0
     13.05         2.1           0
     13.05        2.25           0
     13.05         2.4           0
     13.05        2.55           0
     13.05         2.7           0
     13.05        2.85           0
     13.05           3           0
     13.05        3.15           0
     13.05         3.3           0
     13.05        3.45           0
     13.05         3.6           0
     13.05        3.75           0
     13.05         3.9           0
     13.05        4.05           0
     13.05         4.2           0
     13.05        4.35           0
     13.05         4.5           0
     13.05        4.65           0
     13.05         4.8           0
     13.05        4.95           0
     13.05         5.1           0
     13.05        5.25           0
     13.05         5.4           0
     13.05        5.55           0
     13.05         5.7           0
     13.05        5.85           0
     13.05           6           0
     13.05        6.15           0
     13.05         6.3           0
     13.05        6.45           0
     13.05         6.6           0
     13.05        6.75           0
     13.05         6.9           0
     13.05        7.05           0
     13.05         7.2           0
     13.05        7.35           0

      13.2        -7.5           0
      13.2       -7.35           0
      13.2        -7.2           0
      13.2       -7.05           0
      13.2        -6.9           0
      13.2       -6.75           0
      13.2        -6.6           0
      13.2       -6.45           0
      13.2        -6.3           0
      13.2       -6.15           0
      13.2          -6           0
      13.2       -5.85           0
      13.2        -5.7           0
      13.2       -5.55           0
      13.2        -5.4           0
      13.2       -5.25           0
      13.2        -5.1           0
      13.2       -4.95           0
      13.2        -4.8           0
      13.2       -4.65           0
      13.2        -4.5           0
      13.2       -4.35           0
      13.2        -4.2           0
      13.2       -4.05           0
      13.2        -3.9           0
      13.2       -3.75           0
      13.2        -3.6           0
      13.2       -3.45           0
      13.2        -3.3           0
      13.2       -3.15           0
      13.2          -3           0
      13.2       -2.85           0
      13.2        -2.7           0
      13.2       -2.55           0
      13.2        -2.4           0
      13.2       -2.25           0
      13.2        -2.1           0
      13.2       -1.95           0
      13.2        -1.8           0
      13.2       -1.65           0
      13.2        -1.5           0
      13.2       -1.35           0
      13.2        -1.2           0
      13.2       -1.05           0
      13.2        -0.9           0
      13.2       -0.75           0
      13.2        -0.6           0
      13.2       -0.45           0
      13.2        -0.3           0
      13.2       -0.15           0
      13.2  -1.78814e-07           0
      13.2        0.15           0
      13.2         0.3           0
      13.2        0.45           0
      13.2         0.6           0
      13.2        0.75           0
      13.2         0.9           0
      13.2        1.05           0
      13.2         1.2           0
      13.2        1.35           0
      13.2         1.5           0
      13.2        1.65           0
      13.2         1.8           0
      13.2        1.95           0
      13.2         2.1           0
      13.2        2.25           0
      13.2         2.4           0
      13.2        2.55           0
      13.2         2.7           0
      13.2        2.85           0
      13.2           3           0
      13.2        3.15           0
      13.2         3.3           0
      13.2        3.45           0
      13.2         3.6           0
      13.2        3.75           0
      13.2         3.9           0
      13.2        4.05           0
      13.2         4.2           0
      13.2        4.35           0
      13.2         4.5           0
      13.2        4.65           0
      13.2         4.8           0
      13.2        4.95           0
      13.2         5.1           0
      13.2        5.25           0
      13.2         5.4           0
      13.2        5.55           0
      13.2         5.7           0
      13.2        5.85           0
      13.2           6           0
      13.2        6.15           0
      13.2         6.3           0
      13.2        6.45           0
      13.2         6.6           0
      13.2        6.75           0
      13.2         6.9           0
      13.2        7.05           0
      13.2         7.2           0
      13.2        7.35           0

     13.35        -7.5           0
     13.35       -7.35           0
     13.35        -7.2           0
     13.35       -7.05           0
     13.35        -6.9           0
     13.35       -6.75           0
     13.35        -6.6           0
     13.35       -6.45           0
     13.35        -6.3           0
     13.35       -6.15           0
     13.35          -6           0
     13.35       -5.85           0
     13.35        -5.7           0
     13.35       -5.55           0
     13.35        -5.4           0
     13.35       -5.25           0
     13.35        -5.1           0
     13.35       -4.95           0
     13.35        -4.8           0
     13.35       -4.65           0
     13.35        -4.5           0
     13.35       -4.35           0
     13.35        -4.2           0
     13.35       -4.05           0
     13.35        -3.9           0
     13.35       -3.75           0
     13.35        -3.6           0
     13.35       -3.45           0
     13.35        -3.3           0
     13.35       -3.15           0
     13.35          -3           0
     13.35       -2.85           0
     13.35        -2.7           0
     13.35       -2.55           0
     13.35        -2.4           0
     13.35       -2.25           0
     13.35        -2.1           0
     13.35       -1.95           0
     13.35        -1.8           0
     13.35       -1.65           0
     13.35        -1.5           0
     13.35       -1.35           0
     13.35        -1.2           0
     13.35       -1.05           0
     13.35        -0.9           0
     13.35       -0.75           0
     13.35        -0.6           0
     13.35       -0.45           0
     13.35        -0.3           0
     13.35       -0.15           0
     13.35  -1.78814e-07           0
     13.35        0.15           0
     13.35         0.3           0
     13.35        0.45           0
     13.35         0.6           0
     13.35        0.75           0
     13.35         0.9           0
     13.35        1.05           0
     13.35         1.2           0
     13.35        1.35           0
     13.35         1.5           0
     13.35        1.65           0
     13.35         1.8           0
     13.35        1.95           0
     13.35         2.1           0
     13.35        2.25           0
     13.35         2.4           0
     13.35        2.55           0
     13.35         2.7           0
     13.35        2.85           0
     13.35           3           0
     13.35        3.15           0
     13.35         3.3           0
     13.35        3.45           0
     13.35         3.6           0
     13.35        3.75           0
     13.35         3.9           0
     13.35        4.05           0
     13.35         4.2           0
     13.35        4.35           0
     13.35         4.5           0
     13.35        4.65           0
     13.35         4.8           0
     13.35        4.95           0
     13.35         5.1           0
     13.35        5.25           0
     13.35         5.4           0
     13.35        5.55           0
     13.35         5.7           0
     13.35        5.85           0
     13.35           6           0
     13.35        6.15           0
     13.35         6.3           0
     13.35        6.45           0
     13.35         6.6           0
     13.35        6.75           0
     13.35         6.9           0
     13.35        7.05           0
     13.35         7.2           0
     13.35        7.35           0

      13.5        -7.5           0
      13.5       -7.35           0
      13.5        -7.2           0
      13.5       -7.05           0
      13.5        -6.9           0
      13.5       -6.75           0
      13.5        -6.6           0
      13.5       -6.45           0
      13.5        -6.3           0
      13.5       -6.15           0
      13.5          -6           0
      13.5       -5.85           0
      13.5        -5.7           0
      13.5       -5.55           0
      13.5        -5.4           0
      13.5       -5.25           0
      13.5        -5.1           0
      13.5       -4.95           0
      13.5        -4.8           0
      13.5       -4.65           0
      13.5        -4.5           0
      13.5       -4.35           0
      13.5        -4.2           0
      13.5       -4.05           0
      13.5        -3.9           0
      13.5       -3.75           0
      13.5        -3.6           0
      13.5       -3.45           0
      13.5        -3.3           0
      13.5       -3.15           0
      13.5          -3           0
      13.5       -2.85           0
      13.5        -2.7           0
      13.5       -2.55           0
      13.5        -2.4           0
      13.5       -2.25           0
      13.5        -2.1           0
      13.5       -1.95           0
      13.5        -1.8           0
      13.5       -1.65           0
      13.5        -1.5           0
      13.5       -1.35           0
      13.5        -1.2           0
      13.5       -1.05           0
      13.5        -0.9           0
      13.5       -0.75           0
      13.5        -0.6           0
      13.5       -0.45           0
      13.5        -0.3           0
      13.5       -0.15           0
      13.5  -1.78814e-07           0
      13.5        0.15           0
      13.5         0.3           0
      13.5        0.45           0
      13.5         0.6           0
      13.5        0.75           0
      13.5         0.9           0
      13.5        1.05           0
      13.5         1.2           0
      13.5        1.35           0
      13.5         1.5           0
      13.5        1.65           0
      13.5         1.8           0
      13.5        1.95           0
      13.5         2.1           0
      13.5        2.25           0
      13.5         2.4           0
      13.5        2.55           0
      13.5         2.7           0
      13.5        2.85           0
      13.5           3           0
      13.5        3.15           0
      13.5         3.3           0
      13.5        3.45           0
      13.5         3.6           0
      13.5        3.75           0
      13.5         3.9           0
      13.5        4.05           0
      13.5         4.2           0
      13.5        4.35           0
      13.5         4.5           0
      13.5        4.65           0
      13.5         4.8           0
      13.5        4.95           0
      13.5         5.1           0
      13.5        5.25           0
      13.5         5.4           0
      13.5        5.55           0
      13.5         5.7           0
      13.5        5.85           0
      13.5           6           0
      13.5        6.15           0
      13.5         6.3           0
      13.5        6.45           0
      13.5         6.6           0
      13.5        6.75           0
      13.5         6.9           0
      13.5        7.05           0
      13.5         7.2           0
      13.5        7.35           0

     13.65        -7.5           0
     13.65       -7.35           0
     13.65        -7.2           0
     13.65       -7.05           0
     13.65        -6.9           0
     13.65       -6.75           0
     13.65        -6.6           0
     13.65       -6.45           0
     13.65        -6.3           0
     13.65       -6.15           0
     13.65          -6           0
     13.65       -5.85           0
     13.65        -5.7           0
     13.65       -5.55           0
     13.65        -5.4           0
     13.65       -5.25           0
     13.65        -5.1           0
     13.65       -4.95           0
     13.65        -4.8           0
     13.65       -4.65           0
     13.65        -4.5           0
     13.65       -4.35           0
     13.65        -4.2           0
     13.65       -4.05           0
     13.65        -3.9           0
     13.65       -3.75           0
     13.65        -3.6           0
     13.65       -3.45           0
     13.65        -3.3           0
     13.65       -3.15           0
     13.65          -3           0
     13.65       -2.85           0
     13.65        -2.7           0
     13.65       -2.55           0
     13.65        -2.4           0
     13.65       -2.25           0
     13.65        -2.1           0
     13.65       -1.95           0
     13.65        -1.8           0
     13.65       -1.65           0
     13.65        -1.5           0
     13.65       -1.35           0
     13.65        -1.2           0
     13.65       -1.05           0
     13.65        -0.9           0
     13.65       -0.75           0
     13.65        -0.6           0
     13.65       -0.45           0
     13.65        -0.3           0
     13.65       -0.15           0
     13.65  -1.78814e-07           0
     13.65        0.15           0
     13.65         0.3           0
     13.65        0.45           0
     13.65         0.6           0
     13.65        0.75           0
     13.65         0.9           0
     13.65        1.05           0
     13.65         1.2           0
     13.65        1.35           0
     13.65         1.5           0
     13.65        1.65           0
     13.65         1.8           0
     13.65        1.95           0
     13.65         2.1           0
     13.65        2.25           0
     13.65         2.4           0
     13.65        2.55           0
     13.65         2.7           0
     13.65        2.85           0
     13.65           3           0
     13.65        3.15           0
     13.65         3.3           0
     13.65        3.45           0
     13.65         3.6           0
     13.65        3.75           0
     13.65         3.9           0
     13.65        4.05           0
     13.65         4.2           0
     13.65        4.35           0
     13.65         4.5           0
     13.65        4.65           0
     13.65         4.8           0
     13.65        4.95           0
     13.65         5.1           0
     13.65        5.25           0
     13.65         5.4           0
     13.65        5.55           0
     13.65         5.7           0
     13.65        5.85           0
     13.65           6           0
     13.65        6.15           0
     13.65         6.3           0
     13.65        6.45           0
     13.65         6.6           0
     13.65        6.75           0
     13.65         6.9           0
     13.65        7.05           0
     13.65         7.2           0
     13.65        7.35           0

      13.8        -7.5           0
      13.8       -7.35           0
      13.8        -7.2           0
      13.8       -7.05           0
      13.8        -6.9           0
      13.8       -6.75           0
      13.8        -6.6           0
      13.8       -6.45           0
      13.8        -6.3           0
      13.8       -6.15           0
      13.8          -6           0
      13.8       -5.85           0
      13.8        -5.7           0
      13.8       -5.55           0
      13.8        -5.4           0
      13.8       -5.25           0
      13.8        -5.1           0
      13.8       -4.95           0
      13.8        -4.8           0
      13.8       -4.65           0
      13.8        -4.5           0
      13.8       -4.35           0
      13.8        -4.2           0
      13.8       -4.05           0
      13.8        -3.9           0
      13.8       -3.75           0
      13.8        -3.6           0
      13.8       -3.45           0
      13.8        -3.3           0
      13.8       -3.15           0
      13.8          -3           0
      13.8       -2.85           0
      13.8        -2.7           0
      13.8       -2.55           0
      13.8        -2.4           0
      13.8       -2.25           0
      13.8        -2.1           0
      13.8       -1.95           0
      13.8        -1.8           0
      13.8       -1.65           0
      13.8        -1.5           0
      13.8       -1.35           0
      13.8        -1.2           0
      13.8       -1.05           0
      13.8        -0.9           0
      13.8       -0.75           0
      13.8        -0.6           0
      13.8       -0.45           0
      13.8        -0.3           0
      13.8       -0.15           0
      13.8  -1.78814e-07           0
      13.8        0.15           0
      13.8         0.3           0
      13.8        0.45           0
      13.8         0.6           0
      13.8        0.75           0
      13.8         0.9           0
      13.8        1.05           0
      13.8         1.2           0
      13.8        1.35           0
      13.8         1.5           0
      13.8        1.65           0
      13.8         1.8           0
      13.8        1.95           0
      13.8         2.1           0
      13.8        2.25           0
      13.8         2.4           0
      13.8        2.55           0
      13.8         2.7           0
      13.8        2.85           0
      13.8           3           0
      13.8        3.15           0
      13.8         3.3           0
      13.8        3.45           0
      13.8         3.6           0
      13.8        3.75           0
      13.8         3.9           0
      13.8        4.05           0
      13.8         4.2           0
      13.8        4.35           0
      13.8         4.5           0
      13.8        4.65           0
      13.8         4.8           0
      13.8        4.95           0
      13.8         5.1           0
      13.8        5.25           0
      13.8         5.4           0
      13.8        5.55           0
      13.8         5.7           0
      13.8        5.85           0
      13.8           6           0
      13.8        6.15           0
      13.8         6.3           0
      13.8        6.45           0
      13.8         6.6           0
      13.8        6.75           0
      13.8         6.9           0
      13.8        7.05           0
      13.8         7.2           0
      13.8        7.35           0

     13.95        -7.5           0
     13.95       -7.35           0
     13.95        -7.2           0
     13.95       -7.05           0
     13.95        -6.9           0
     13.95       -6.75           0
     13.95        -6.6           0
     13.95       -6.45           0
     13.95        -6.3           0
     13.95       -6.15           0
     13.95          -6           0
     13.95       -5.85           0
     13.95        -5.7           0
     13.95       -5.55           0
     13.95        -5.4           0
     13.95       -5.25           0
     13.95        -5.1           0
     13.95       -4.95           0
     13.95        -4.8           0
     13.95       -4.65           0
     13.95        -4.5           0
     13.95       -4.35           0
     13.95        -4.2           0
     13.95       -4.05           0
     13.95        -3.9           0
     13.95       -3.75           0
     13.95        -3.6           0
     13.95       -3.45           0
     13.95        -3.3           0
     13.95       -3.15           0
     13.95          -3           0
     13.95       -2.85           0
     13.95        -2.7           0
     13.95       -2.55           0
     13.95        -2.4           0
     13.95       -2.25           0
     13.95        -2.1           0
     13.95       -1.95           0
     13.95        -1.8           0
     13.95       -1.65           0
     13.95        -1.5           0
     13.95       -1.35           0
     13.95        -1.2           0
     13.95       -1.05           0
     13.95        -0.9           0
     13.95       -0.75           0
     13.95        -0.6           0
     13.95       -0.45           0
     13.95        -0.3           0
     13.95       -0.15           0
     13.95  -1.78814e-07           0
     13.95        0.15           0
     13.95         0.3           0
     13.95        0.45           0
     13.95         0.6           0
     13.95        0.75           0
     13.95         0.9           0
     13.95        1.05           0
     13.95         1.2           0
     13.95        1.35           0
     13.95         1.5           0
     13.95        1.65           0
     13.95         1.8           0
     13.95        1.95           0
     13.95         2.1           0
     13.95        2.25           0
     13.95         2.4           0
     13.95        2.55           0
     13.95         2.7           0
     13.95        2.85           0
     13.95           3           0
     13.95        3.15           0
     13.95         3.3           0
     13.95        3.45           0
     13.95         3.6           0
     13.95        3.75           0
     13.95         3.9           0
     13.95        4.05           0
     13.95         4.2           0
     13.95        4.35           0
     13.95         4.5           0
     13.95        4.65           0
     13.95         4.8           0
     13.95        4.95           0
     13.95         5.1           0
     13.95        5.25           0
     13.95         5.4           0
     13.95        5.55           0
     13.95         5.7           0
     13.95        5.85           0
     13.95           6           0
     13.95        6.15           0
     13.95         6.3           0
     13.95        6.45           0
     13.95         6.6           0
     13.95        6.75           0
     13.95         6.9           0
     13.95        7.05           0
     13.95         7.2           0
     13.95        7.35           0

      14.1        -7.5           0
      14.1       -7.35           0
      14.1        -7.2           0
      14.1       -7.05           0
      14.1        -6.9           0
      14.1       -6.75           0
      14.1        -6.6           0
      14.1       -6.45           0
      14.1        -6.3           0
      14.1       -6.15           0
      14.1          -6           0
      14.1       -5.85           0
      14.1        -5.7           0
      14.1       -5.55           0
      14.1        -5.4           0
      14.1       -5.25           0
      14.1        -5.1           0
      14.1       -4.95           0
      14.1        -4.8           0
      14.1       -4.65           0
      14.1        -4.5           0
      14.1       -4.35           0
      14.1        -4.2           0
      14.1       -4.05           0
      14.1        -3.9           0
      14.1       -3.75           0
      14.1        -3.6           0
      14.1       -3.45           0
      14.1        -3.3           0
      14.1       -3.15           0
      14.1          -3           0
      14.1       -2.85           0
      14.1        -2.7           0
      14.1       -2.55           0
      14.1        -2.4           0
      14.1       -2.25           0
      14.1        -2.1           0
      14.1       -1.95           0
      14.1        -1.8           0
      14.1       -1.65           0
      14.1        -1.5           0
      14.1       -1.35           0
      14.1        -1.2           0
      14.1       -1.05           0
      14.1        -0.9           0
      14.1       -0.75           0
      14.1        -0.6           0
      14.1       -0.45           0
      14.1        -0.3           0
      14.1       -0.15           0
      14.1  -1.78814e-07           0
      14.1        0.15           0
      14.1         0.3           0
      14.1        0.45           0
      14.1         0.6           0
      14.1        0.75           0
      14.1         0.9           0
      14.1        1.05           0
      14.1         1.2           0
      14.1        1.35           0
      14.1         1.5           0
      14.1        1.65           0
      14.1         1.8           0
      14.1        1.95           0
      14.1         2.1           0
      14.1        2.25           0
      14.1         2.4           0
      14.1        2.55           0
      14.1         2.7           0
      14.1        2.85           0
      14.1           3           0
      14.1        3.15           0
      14.1         3.3           0
      14.1        3.45           0
      14.1         3.6           0
      14.1        3.75           0
      14.1         3.9           0
      14.1        4.05           0
      14.1         4.2           0
      14.1        4.35           0
      14.1         4.5           0
      14.1        4.65           0
      14.1         4.8           0
      14.1        4.95           0
      14.1         5.1           0
      14.1        5.25           0
      14.1         5.4           0
      14.1        5.55           0
      14.1         5.7           0
      14.1        5.85           0
      14.1           6           0
      14.1        6.15           0
      14.1         6.3           0
      14.1        6.45           0
      14.1         6.6           0
      14.1        6.75           0
      14.1         6.9           0
      14.1        7.05           0
      14.1         7.2           0
      14.1        7.35           0

     14.25        -7.5           0
     14.25       -7.35           0
     14.25        -7.2           0
     14.25       -7.05           0
     14.25        -6.9           0
     14.25       -6.75           0
     14.25        -6.6           0
     14.25       -6.45           0
     14.25        -6.3           0
     14.25       -6.15           0
     14.25          -6           0
     14.25       -5.85           0
     14.25        -5.7           0
     14.25       -5.55           0
     14.25        -5.4           0
     14.25       -5.25           0
     14.25        -5.1           0
     14.25       -4.95           0
     14.25        -4.8           0
     14.25       -4.65           0
     14.25        -4.5           0
     14.25       -4.35           0
     14.25        -4.2           0
     14.25       -4.05           0
     14.25        -3.9           0
     14.25       -3.75           0
     14.25        -3.6           0
     14.25       -3.45           0
     14.25        -3.3           0
     14.25       -3.15           0
     14.25          -3           0
     14.25       -2.85           0
     14.25        -2.7           0
     14.25       -2.55           0
     14.25        -2.4           0
     14.25       -2.25           0
     14.25        -2.1           0
     14.25       -1.95           0
     14.25        -1.8           0
     14.25       -1.65           0
     14.25        -1.5           0
     14.25       -1.35           0
     14.25        -1.2           0
     14.25       -1.05           0
     14.25        -0.9           0
     14.25       -0.75           0
     14.25        -0.6           0
     14.25       -0.45           0
     14.25        -0.3           0
     14.25       -0.15           0
     14.25  -1.78814e-07           0
     14.25        0.15           0
     14.25         0.3           0
     14.25        0.45           0
     14.25         0.6           0
     14.25        0.75           0
     14.25         0.9           0
     14.25        1.05           0
     14.25         1.2           0
     14.25        1.35           0
     14.25         1.5           0
     14.25        1.65           0
     14.25         1.8           0
     14.25        1.95           0
     14.25         2.1           0
     14.25        2.25           0
     14.25         2.4           0
     14.25        2.55           0
     14.25         2.7           0
     14.25        2.85           0
     14.25           3           0
     14.25        3.15           0
     14.25         3.3           0
     14.25        3.45           0
     14.25         3.6           0
     14.25        3.75           0
     14.25         3.9           0
     14.25        4.05           0
     14.25         4.2           0
     14.25        4.35           0
     14.25         4.5           0
     14.25        4.65           0
     14.25         4.8           0
     14.25        4.95           0
     14.25         5.1           0
     14.25        5.25           0
     14.25         5.4           0
     14.25        5.55           0
     14.25         5.7           0
     14.25        5.85           0
     14.25           6           0
     14.25        6.15           0
     14.25         6.3           0
     14.25        6.45           0
     14.25         6.6           0
     14.25        6.75           0
     14.25         6.9           0
     14.25        7.05           0
     14.25         7.2           0
     14.25        7.35           0

      14.4        -7.5           0
      14.4       -7.35           0
      14.4        -7.2           0
      14.4       -7.05           0
      14.4        -6.9           0
      14.4       -6.75           0
      14.4        -6.6           0
      14.4       -6.45           0
      14.4        -6.3           0
      14.4       -6.15           0
      14.4          -6           0
      14.4       -5.85           0
      14.4        -5.7           0
      14.4       -5.55           0
      14.4        -5.4           0
      14.4       -5.25           0
      14.4        -5.1           0
      14.4       -4.95           0
      14.4        -4.8           0
      14.4       -4.65           0
      14.4        -4.5           0
      14.4       -4.35           0
      14.4        -4.2           0
      14.4       -4.05           0
      14.4        -3.9           0
      14.4       -3.75           0
      14.4        -3.6           0
      14.4       -3.45           0
      14.4        -3.3           0
      14.4       -3.15           0
      14.4          -3           0
      14.4       -2.85           0
      14.4        -2.7           0
      14.4       -2.55           0
      14.4        -2.4           0
      14.4       -2.25           0
      14.4        -2.1           0
      14.4       -1.95           0
      14.4        -1.8           0
      14.4       -1.65           0
      14.4        -1.5           0
      14.4       -1.35           0
      14.4        -1.2           0
      14.4       -1.05           0
      14.4        -0.9           0
      14.4       -0.75           0
      14.4        -0.6           0
      14.4       -0.45           0
      14.4        -0.3           0
      14.4       -0.15           0
      14.4  -1.78814e-07           0
      14.4        0.15           0
      14.4         0.3           0
      14.4        0.45           0
      14.4         0.6           0
      14.4        0.75           0
      14.4         0.9           0
      14.4        1.05           0
      14.4         1.2           0
      14.4        1.35           0
      14.4         1.5           0
      14.4        1.65           0
      14.4         1.8           0
      14.4        1.95           0
      14.4         2.1           0
      14.4        2.25           0
      14.4         2.4           0
      14.4        2.55           0
      14.4         2.7           0
      14.4        2.85           0
      14.4           3           0
      14.4        3.15           0
      14.4         3.3           0
      14.4        3.45           0
      14.4         3.6           0
      14.4        3.75           0
      14.4         3.9           0
      14.4        4.05           0
      14.4         4.2           0
      14.4        4.35           0
      14.4         4.5           0
      14.4        4.65           0
      14.4         4.8           0
      14.4        4.95           0
      14.4         5.1           0
      14.4        5.25           0
      14.4         5.4           0
      14.4        5.55           0
      14.4         5.7           0
      14.4        5.85           0
      14.4           6           0
      14.4        6.15           0
      14.4         6.3           0
      14.4        6.45           0
      14.4         6.6           0
      14.4        6.75           0
      14.4         6.9           0
      14.4        7.05           0
      14.4         7.2           0
      14.4        7.35           0

     14.55        -7.5           0
     14.55       -7.35           0
     14.55        -7.2           0
     14.55       -7.05           0
     14.55        -6.9           0
     14.55       -6.75           0
     14.55        -6.6           0
     14.55       -6.45           0
     14.55        -6.3           0
     14.55       -6.15           0
     14.55          -6           0
     14.55       -5.85           0
     14.55        -5.7           0
     14.55       -5.55           0
     14.55        -5.4           0
     14.55       -5.25           0
     14.55        -5.1           0
     14.55       -4.95           0
     14.55        -4.8           0
     14.55       -4.65           0
     14.55        -4.5           0
     14.55       -4.35           0
     14.55        -4.2           0
     14.55       -4.05           0
     14.55        -3.9           0
     14.55       -3.75           0
     14.55        -3.6           0
     14.55       -3.45           0
     14.55        -3.3           0
     14.55       -3.15           0
     14.55          -3           0
     14.55       -2.85           0
     14.55        -2.7           0
     14.55       -2.55           0
     14.55        -2.4           0
     14.55       -2.25           0
     14.55        -2.1           0
     14.55       -1.95           0
     14.55        -1.8           0
     14.55       -1.65           0
     14.55        -1.5           0
     14.55       -1.35           0
     14.55        -1.2           0
     14.55       -1.05           0
     14.55        -0.9           0
     14.55       -0.75           0
     14.55        -0.6           0
     14.55       -0.45           0
     14.55        -0.3           0
     14.55       -0.15           0
     14.55  -1.78814e-07           0
     14.55        0.15           0
     14.55         0.3           0
     14.55        0.45           0
     14.55         0.6           0
     14.55        0.75           0
     14.55         0.9           0
     14.55        1.05           0
     14.55         1.2           0
     14.55        1.35           0
     14.55         1.5           0
     14.55        1.65           0
     14.55         1.8           0
     14.55        1.95           0
     14.55         2.1           0
     14.55        2.25           0
     14.55         2.4           0
     14.55        2.55           0
     14.55         2.7           0
     14.55        2.85           0
     14.55           3           0
     14.55        3.15           0
     14.55         3.3           0
     14.55        3.45           0
     14.55         3.6           0
     14.55        3.75           0
     14.55         3.9           0
     14.55        4.05           0
     14.55         4.2           0
     14.55        4.35           0
     14.55         4.5           0
     14.55        4.65           0
     14.55         4.8           0
     14.55        4.95           0
     14.55         5.1           0
     14.55        5.25           0
     14.55         5.4           0
     14.55        5.55           0
     14.55         5.7           0
     14.55        5.85           0
     14.55           6           0
     14.55        6.15           0
     14.55         6.3           0
     14.55        6.45           0
     14.55         6.6           0
     14.55        6.75           0
     14.55         6.9           0
     14.55        7.05           0
     14.55         7.2           0
     14.55        7.35           0

      14.7        -7.5           0
      14.7       -7.35           0
      14.7        -7.2           0
      14.7       -7.05           0
      14.7        -6.9           0
      14.7       -6.75           0
      14.7        -6.6           0
      14.7       -6.45           0
      14.7        -6.3           0
      14.7       -6.15           0
      14.7          -6           0
      14.7       -5.85           0
      14.7        -5.7           0
      14.7       -5.55           0
      14.7        -5.4           0
      14.7       -5.25           0
      14.7        -5.1           0
      14.7       -4.95           0
      14.7        -4.8           0
      14.7       -4.65           0
      14.7        -4.5           0
      14.7       -4.35           0
      14.7        -4.2           0
      14.7       -4.05           0
      14.7        -3.9           0
      14.7       -3.75           0
      14.7        -3.6           0
      14.7       -3.45           0
      14.7        -3.3           0
      14.7       -3.15           0
      14.7          -3           0
      14.7       -2.85           0
      14.7        -2.7           0
      14.7       -2.55           0
      14.7        -2.4           0
      14.7       -2.25           0
      14.7        -2.1           0
      14.7       -1.95           0
      14.7        -1.8           0
      14.7       -1.65           0
      14.7        -1.5           0
      14.7       -1.35           0
      14.7        -1.2           0
      14.7       -1.05           0
      14.7        -0.9           0
      14.7       -0.75           0
      14.7        -0.6           0
      14.7       -0.45           0
      14.7        -0.3           0
      14.7       -0.15           0
      14.7  -1.78814e-07           0
      14.7        0.15           0
      14.7         0.3           0
      14.7        0.45           0
      14.7         0.6           0
      14.7        0.75           0
      14.7         0.9           0
      14.7        1.05           0
      14.7         1.2           0
      14.7        1.35           0
      14.7         1.5           0
      14.7        1.65           0
      14.7         1.8           0
      14.7        1.95           0
      14.7         2.1           0
      14.7        2.25           0
      14.7         2.4           0
      14.7        2.55           0
      14.7         2.7           0
      14.7        2.85           0
      14.7           3           0
      14.7        3.15           0
      14.7         3.3           0
      14.7        3.45           0
      14.7         3.6           0
      14.7        3.75           0
      14.7         3.9           0
      14.7        4.05           0
      14.7         4.2           0
      14.7        4.35           0
      14.7         4.5           0
      14.7        4.65           0
      14.7         4.8           0
      14.7        4.95           0
      14.7         5.1           0
      14.7        5.25           0
      14.7         5.4           0
      14.7        5.55           0
      14.7         5.7           0
      14.7        5.85           0
      14.7           6           0
      14.7        6.15           0
      14.7         6.3           0
      14.7        6.45           0
      14.7         6.6           0
      14.7        6.75           0
      14.7         6.9           0
      14.7        7.05           0
      14.7         7.2           0
      14.7        7.35           0

     14.85        -7.5           0
     14.85       -7.35           0
     14.85        -7.2           0
     14.85       -7.05           0
     14.85        -6.9           0
     14.85       -6.75           0
     14.85        -6.6           0
     14.85       -6.45           0
     14.85        -6.3           0
     14.85       -6.15           0
     14.85          -6           0
     14.85       -5.85           0
     14.85        -5.7           0
     14.85       -5.55           0
     14.85        -5.4           0
     14.85       -5.25           0
     14.85        -5.1           0
     14.85       -4.95           0
     14.85        -4.8           0
     14.85       -4.65           0
     14.85        -4.5           0
     14.85       -4.35           0
     14.85        -4.2           0
     14.85       -4.05           0
     14.85        -3.9           0
     14.85       -3.75           0
     14.85        -3.6           0
     14.85       -3.45           0
     14.85        -3.3           0
     14.85       -3.15           0
     14.85          -3           0
     14.85       -2.85           0
     14.85        -2.7           0
     14.85       -2.55           0
     14.85        -2.4           0
     14.85       -2.25           0
     14.85        -2.1           0
     14.85       -1.95           0
     14.85        -1.8           0
     14.85       -1.65           0
     14.85        -1.5           0
     14.85       -1.35           0
     14.85        -1.2           0
     14.85       -1.05           0
     14.85        -0.9           0
     14.85       -0.75           0
     14.85        -0.6           0
     14.85       -0.45           0
     14.85        -0.3           0
     14.85       -0.15           0
     14.85  -1.78814e-07           0
     14.85        0.15           0
     14.85         0.3           0
     14.85        0.45           0
     14.85         0.6           0
     14.85        0.75           0
     14.85         0.9           0
     14.85        1.05           0
     14.85         1.2           0
     14.85        1.35           0
     14.85         1.5           0
     14.85        1.65           0
     14.85         1.8           0
     14.85        1.95           0
     14.85         2.1           0
     14.85        2.25           0
     14.85         2.4           0
     14.85        2.55           0
     14.85         2.7           0
     14.85        2.85           0
     14.85           3           0
     14.85        3.15           0
     14.85         3.3           0
     14.85        3.45           0
     14.85         3.6           0
     14.85        3.75           0
     14.85         3.9           0
     14.85        4.05           0
     14.85         4.2           0
     14.85        4.35           0
     14.85         4.5           0
     14.85        4.65           0
     14.85         4.8           0
     14.85        4.95           0
     14.85         5.1           0
     14.85        5.25           0
     14.85         5.4           0
     14.85        5.55           0
     14.85         5.7           0
     14.85        5.85           0
     14.85           6           0
     14.85        6.15           0
     14.85         6.3           0
     14.85        6.45           0
     14.85         6.6           0
     14.85        6.75           0
     14.85         6.9           0
     14.85        7.05           0
     14.85         7.2           0
     14.85        7.35           0
