# Supplementary material for: Free energies of membrane stalk formation from a lipidomics perspective
Source: Nat Commun. 2021 Nov 15;12:6594. doi: 10.1038/s41467-021-26924-2 (PMC8593120; doi:10.1038/s41467-021-26924-2)
Supplement: Supplementary file 4 — Source Data [file 41467_2021_26924_MOESM4_ESM.zip › SI_data/Fig6/source_data_for_lipid_enrichment/POPC_POPA_70_30/dens_POPC.xvg]

         0        -7.5     31.0053
         0       -7.35     138.115
         0        -7.2     121.203
         0       -7.05     136.705
         0        -6.9     133.887
         0       -6.75     124.021
         0        -6.6      88.788
         0       -6.45     98.6533
         0        -6.3     102.881
         0       -6.15     83.1506
         0          -6      71.876
         0       -5.85      59.192
         0        -5.7     62.0106
         0       -5.55     40.8707
         0        -5.4     31.0053
         0       -5.25     14.0933
         0        -5.1       8.456
         0       -4.95     26.7773
         0        -4.8     36.6427
         0       -4.65       63.42
         0        -4.5     124.021
         0       -4.35     301.597
         0        -4.2     456.624
         0       -4.05     484.811
         0        -3.9     542.593
         0       -3.75     662.386
         0        -3.6     663.796
         0       -3.45     735.672
         0        -3.3      823.05
         0       -3.15     742.718
         0          -3     766.677
         0       -2.85      801.91
         0        -2.7     710.304
         0       -2.55     748.356
         0        -2.4      824.46
         0       -2.25     730.034
         0        -2.1     703.257
         0       -1.95     694.801
         0        -1.8     745.537
         0       -1.65     721.578
         0        -1.5     752.584
         0       -1.35     775.133
         0        -1.2     800.501
         0       -1.05      761.04
         0        -0.9     769.496
         0       -0.75     693.392
         0        -0.6     765.268
         0       -0.45     770.905
         0        -0.3     751.174
         0       -0.15     827.278
         0  -1.78814e-07     848.418
         0        0.15     769.496
         0         0.3     813.185
         0        0.45      801.91
         0         0.6     855.465
         0        0.75      887.88
         0         0.9     903.382
         0        1.05     859.693
         0         1.2     789.226
         0        1.35     820.232
         0         1.5      780.77
         0        1.65     773.724
         0         1.8     704.666
         0        1.95     686.345
         0         2.1     687.754
         0        2.25     704.666
         0         2.4     751.174
         0        2.55       739.9
         0         2.7     730.034
         0        2.85     693.392
         0           3     799.092
         0        3.15     710.304
         0         3.3     734.262
         0        3.45     776.542
         0         3.6      676.48
         0        3.75     700.438
         0         3.9     652.521
         0        4.05      549.64
         0         4.2     529.909
         0        4.35     396.023
         0         4.5     235.359
         0        4.65     90.1973
         0         4.8     36.6427
         0        4.95      12.684
         0         5.1     7.04666
         0        5.25     5.63733
         0         5.4     5.63733
         0        5.55      25.368
         0         5.7     28.1867
         0        5.85     15.5027
         0           6     69.0573
         0        6.15     56.3733
         0         6.3      76.104
         0        6.45     85.9693
         0         6.6     114.156
         0        6.75     115.565
         0         6.9     122.612
         0        7.05     119.793
         0         7.2     122.612
         0        7.35     40.8707

      0.15        -7.5     33.3542
      0.15       -7.35     131.538
      0.15        -7.2     124.491
      0.15       -7.05     128.249
      0.15        -6.9     121.672
      0.15       -6.75     123.552
      0.15        -6.6     103.351
      0.15       -6.45     110.398
      0.15        -6.3     99.5929
      0.15       -6.15     82.2111
      0.15          -6     73.2853
      0.15       -5.85     84.0902
      0.15        -5.7     51.6755
      0.15       -5.55     36.6427
      0.15        -5.4     30.5355
      0.15       -5.25     27.7169
      0.15        -5.1      16.912
      0.15       -4.95     18.7911
      0.15        -4.8     23.0191
      0.15       -4.65     63.8898
      0.15        -4.5     138.584
      0.15       -4.35     289.853
      0.15        -4.2     438.772
      0.15       -4.05     497.495
      0.15        -3.9     510.178
      0.15       -3.75     605.074
      0.15        -3.6     659.568
      0.15       -3.45     752.584
      0.15        -3.3     778.422
      0.15       -3.15     753.993
      0.15          -3     801.441
      0.15       -2.85     790.636
      0.15        -2.7     806.608
      0.15       -2.55     784.529
      0.15        -2.4     699.029
      0.15       -2.25     693.862
      0.15        -2.1     691.982
      0.15       -1.95     707.955
      0.15        -1.8     786.878
      0.15       -1.65     792.985
      0.15        -1.5     792.985
      0.15       -1.35     777.012
      0.15        -1.2     770.435
      0.15       -1.05      761.04
      0.15        -0.9     751.644
      0.15       -0.75     783.589
      0.15        -0.6      845.13
      0.15       -0.45     821.171
      0.15        -0.3     883.182
      0.15       -0.15     842.311
      0.15  -1.78814e-07     859.693
      0.15        0.15       865.8
      0.15         0.3     901.503
      0.15        0.45     876.605
      0.15         0.6     858.284
      0.15        0.75     875.196
      0.15         0.9     847.949
      0.15        1.05     874.726
      0.15         1.2     858.753
      0.15        1.35     829.627
      0.15         1.5     852.646
      0.15        1.65     809.897
      0.15         1.8     747.416
      0.15        1.95     689.634
      0.15         2.1     701.848
      0.15        2.25     721.578
      0.15         2.4     733.793
      0.15        2.55     748.356
      0.15         2.7     772.784
      0.15        2.85     766.207
      0.15           3     765.268
      0.15        3.15     737.081
      0.15         3.3     776.542
      0.15        3.45     762.449
      0.15         3.6     727.686
      0.15        3.75     670.373
      0.15         3.9     631.851
      0.15        4.05     579.706
      0.15         4.2     554.338
      0.15        4.35     404.009
      0.15         4.5     202.944
      0.15        4.65     90.6671
      0.15         4.8     31.9449
      0.15        4.95      12.684
      0.15         5.1     6.10711
      0.15        5.25     6.10711
      0.15         5.4     13.6236
      0.15        5.55       21.14
      0.15         5.7     30.5355
      0.15        5.85     36.1729
      0.15           6     49.3267
      0.15        6.15     64.3595
      0.15         6.3     72.3458
      0.15        6.45     90.1973
      0.15         6.6      105.23
      0.15        6.75     107.579
      0.15         6.9     122.612
      0.15        7.05     119.793
      0.15         7.2     116.505
      0.15        7.35     35.2333

       0.3        -7.5     40.3069
       0.3       -7.35     122.894
       0.3        -7.2     133.041
       0.3       -7.05     128.813
       0.3        -6.9     117.256
       0.3       -6.75     113.592
       0.3        -6.6     110.492
       0.3       -6.45     95.8346
       0.3        -6.3     83.9962
       0.3       -6.15     80.8957
       0.3          -6      80.332
       0.3       -5.85      71.876
       0.3        -5.7     49.3267
       0.3       -5.55     36.3608
       0.3        -5.4     34.3877
       0.3       -5.25     23.1131
       0.3        -5.1     14.6571
       0.3       -4.95     14.6571
       0.3        -4.8     22.2675
       0.3       -4.65     57.2189
       0.3        -4.5     146.289
       0.3       -4.35     296.524
       0.3        -4.2     428.437
       0.3       -4.05     485.374
       0.3        -3.9     498.904
       0.3       -3.75     635.891
       0.3        -3.6     680.426
       0.3       -3.45     727.779
       0.3        -3.3      756.53
       0.3       -3.15     754.557
       0.3          -3     751.456
       0.3       -2.85     753.993
       0.3        -2.7     755.684
       0.3       -2.55      738.49
       0.3        -2.4     745.819
       0.3       -2.25      717.35
       0.3        -2.1     706.921
       0.3       -1.95     738.772
       0.3        -1.8     782.462
       0.3       -1.65     775.697
       0.3        -1.5     763.013
       0.3       -1.35     781.616
       0.3        -1.2     785.562
       0.3       -1.05     799.374
       0.3        -0.9     791.763
       0.3       -0.75     789.226
       0.3        -0.6     795.427
       0.3       -0.45     799.937
       0.3        -0.3     790.918
       0.3       -0.15     787.535
       0.3  -1.78814e-07     839.399
       0.3        0.15     799.655
       0.3         0.3     819.668
       0.3        0.45     834.889
       0.3         0.6     867.867
       0.3        0.75     864.203
       0.3         0.9     826.151
       0.3        1.05     833.479
       0.3         1.2     856.029
       0.3        1.35     858.284
       0.3         1.5     855.465
       0.3        1.65     824.742
       0.3         1.8     792.045
       0.3        1.95     716.223
       0.3         2.1     722.706
       0.3        2.25     708.049
       0.3         2.4     740.463
       0.3        2.55     734.544
       0.3         2.7     744.973
       0.3        2.85     746.946
       0.3           3     740.182
       0.3        3.15      782.18
       0.3         3.3     793.736
       0.3        3.45     772.314
       0.3         3.6      773.16
       0.3        3.75      700.72
       0.3         3.9     611.369
       0.3        4.05     590.229
       0.3         4.2     547.385
       0.3        4.35      401.66
       0.3         4.5     206.608
       0.3        4.65     83.1506
       0.3         4.8     32.6965
       0.3        4.95     9.58346
       0.3         5.1      5.9192
       0.3        5.25       8.456
       0.3         5.4     15.5027
       0.3        5.55     20.2944
       0.3         5.7      29.596
       0.3        5.85     41.9981
       0.3           6      46.508
       0.3        6.15     66.5205
       0.3         6.3      78.077
       0.3        6.45     80.6138
       0.3         6.6     100.063
       0.3        6.75      99.217
       0.3         6.9     104.291
       0.3        7.05     119.511
       0.3         7.2     122.048
       0.3        7.35     34.6696

      0.45        -7.5      32.616
      0.45       -7.35     117.981
      0.45        -7.2     136.303
      0.45       -7.05     133.484
      0.45        -6.9     116.975
      0.45       -6.75     110.532
      0.45        -6.6     100.667
      0.45       -6.45     87.3786
      0.45        -6.3     94.4253
      0.45       -6.15     83.7546
      0.45          -6     72.2787
      0.45       -5.85      62.212
      0.45        -5.7     50.9373
      0.45       -5.55      46.508
      0.45        -5.4     32.2133
      0.45       -5.25      24.764
      0.45        -5.1      16.912
      0.45       -4.95     14.6973
      0.45        -4.8     23.1533
      0.45       -4.65     52.9507
      0.45        -4.5     136.303
      0.45       -4.35     282.269
      0.45        -4.2     439.309
      0.45       -4.05     487.831
      0.45        -3.9     510.783
      0.45       -3.75     591.115
      0.45        -3.6     673.661
      0.45       -3.45     727.014
      0.45        -3.3     753.993
      0.45       -3.15      748.96
      0.45          -3      756.61
      0.45       -2.85     751.778
      0.45        -2.7     744.329
      0.45       -2.55     762.248
      0.45        -2.4      715.74
      0.45       -2.25     714.331
      0.45        -2.1     719.968
      0.45       -1.95     728.222
      0.45        -1.8      774.73
      0.45       -1.65     788.421
      0.45        -1.5     805.534
      0.45       -1.35     805.534
      0.45        -1.2     813.386
      0.45       -1.05     808.957
      0.45        -0.9     830.902
      0.45       -0.75     795.065
      0.45        -0.6     799.494
      0.45       -0.45     762.046
      0.45        -0.3     793.454
      0.45       -0.15     798.689
      0.45  -1.78814e-07     800.098
      0.45        0.15     802.313
      0.45         0.3     789.226
      0.45        0.45     804.326
      0.45         0.6     820.433
      0.45        0.75     871.169
      0.45         0.9     844.794
      0.45        1.05     865.129
      0.45         1.2     868.552
      0.45        1.35     864.324
      0.45         1.5     846.204
      0.45        1.65     848.418
      0.45         1.8      803.32
      0.45        1.95     765.872
      0.45         2.1     721.377
      0.45        2.25     736.074
      0.45         2.4     718.156
      0.45        2.55     745.738
      0.45         2.7     758.825
      0.45        2.85     775.133
      0.45           3     795.266
      0.45        3.15     750.369
      0.45         3.3     800.702
      0.45        3.45     780.166
      0.45         3.6     750.168
      0.45        3.75     751.174
      0.45         3.9     614.067
      0.45        4.05     597.759
      0.45         4.2       558.7
      0.45        4.35     416.156
      0.45         4.5     228.916
      0.45        4.65     102.881
      0.45         4.8     34.0253
      0.45        4.95     11.8787
      0.45         5.1     9.26133
      0.45        5.25     9.86533
      0.45         5.4     15.5027
      0.45        5.55     18.5227
      0.45         5.7     26.9787
      0.45        5.85     34.2267
      0.45           6     52.7493
      0.45        6.15      58.588
      0.45         6.3     61.4067
      0.45        6.45     75.9026
      0.45         6.6      93.016
      0.45        6.75     104.291
      0.45         6.9     114.559
      0.45        7.05     114.156
      0.45         7.2     114.559
      0.45        7.35      33.824

       0.6        -7.5     29.7526
       0.6       -7.35     119.167
       0.6        -7.2     126.997
       0.6       -7.05     123.082
       0.6        -6.9     112.903
       0.6       -6.75     116.035
       0.6        -6.6     98.3401
       0.6       -6.45     86.5957
       0.6        -6.3     81.2715
       0.6       -6.15     78.7661
       0.6          -6     73.1287
       0.6       -5.85     65.9255
       0.6        -5.7     56.8431
       0.6       -5.55      43.063
       0.6        -5.4      33.824
       0.6       -5.25     24.8982
       0.6        -5.1     21.7664
       0.6       -4.95     18.0081
       0.6        -4.8     27.7169
       0.6       -4.65     58.8788
       0.6        -4.5     139.367
       0.6       -4.35     290.166
       0.6        -4.2     414.814
       0.6       -4.05     467.272
       0.6        -3.9     493.893
       0.6       -3.75     603.351
       0.6        -3.6     678.672
       0.6       -3.45     698.559
       0.6        -3.3     760.727
       0.6       -3.15      745.85
       0.6          -3     740.839
       0.6       -2.85     755.246
       0.6        -2.7     734.889
       0.6       -2.55     740.526
       0.6        -2.4     720.326
       0.6       -2.25     720.796
       0.6        -2.1     726.903
       0.6       -1.95      746.32
       0.6        -1.8     783.902
       0.6       -1.65     795.334
       0.6        -1.5     800.814
       0.6       -1.35     807.391
       0.6        -1.2     822.737
       0.6       -1.05     801.911
       0.6        -0.9     793.455
       0.6       -0.75     793.611
       0.6        -0.6     814.595
       0.6       -0.45     805.042
       0.6        -0.3     820.075
       0.6       -0.15     829.627
       0.6  -1.78814e-07       817.1
       0.6        0.15     828.375
       0.6         0.3     836.204
       0.6        0.45     847.792
       0.6         0.6      831.82
       0.6        0.75     843.564
       0.6         0.9     857.501
       0.6        1.05     853.586
       0.6         1.2     865.487
       0.6        1.35      866.74
       0.6         1.5     861.729
       0.6        1.65     835.421
       0.6         1.8     810.523
       0.6        1.95     752.114
       0.6         2.1     723.771
       0.6        2.25     730.818
       0.6         2.4     786.408
       0.6        2.55     780.771
       0.6         2.7      767.46
       0.6        2.85     790.009
       0.6           3     763.545
       0.6        3.15     765.581
       0.6         3.3     795.334
       0.6        3.45     796.273
       0.6         3.6     792.358
       0.6        3.75     728.155
       0.6         3.9     638.115
       0.6        4.05     566.552
       0.6         4.2     551.049
       0.6        4.35     407.767
       0.6         4.5     243.345
       0.6        4.65     108.832
       0.6         4.8     41.3404
       0.6        4.95      11.901
       0.6         5.1     11.1181
       0.6        5.25     13.3104
       0.6         5.4     12.2142
       0.6        5.55     20.6702
       0.6         5.7     28.3433
       0.6        5.85     39.1481
       0.6           6     48.7003
       0.6        6.15     55.4338
       0.6         6.3      67.648
       0.6        6.45     82.2111
       0.6         6.6     87.2221
       0.6        6.75     96.6176
       0.6         6.9     115.722
       0.6        7.05     115.878
       0.6         7.2     114.939
       0.6        7.35     31.0053

      0.75        -7.5     31.1335
      0.75       -7.35     123.637
      0.75        -7.2      118.64
      0.75       -7.05     132.093
      0.75        -6.9     114.156
      0.75       -6.75     102.625
      0.75        -6.6     104.034
      0.75       -6.45     93.4004
      0.75        -6.3      80.332
      0.75       -6.15     72.3885
      0.75          -6     65.9824
      0.75       -5.85     64.9575
      0.75        -5.7      49.711
      0.75       -5.55     45.6112
      0.75        -5.4     32.1584
      0.75       -5.25     24.0868
      0.75        -5.1     19.8588
      0.75       -4.95      15.887
      0.75        -4.8     23.5743
      0.75       -4.65     58.4233
      0.75        -4.5     161.561
      0.75       -4.35     294.807
      0.75        -4.2     440.993
      0.75       -4.05     476.611
      0.75        -3.9     502.363
      0.75       -3.75     605.757
      0.75        -3.6      664.18
      0.75       -3.45     716.198
      0.75        -3.3       735.8
      0.75       -3.15     732.981
      0.75          -3     734.263
      0.75       -2.85     762.834
      0.75        -2.7      746.69
      0.75       -2.55     725.294
      0.75        -2.4     703.001
      0.75       -2.25     735.672
      0.75        -2.1     732.725
      0.75       -1.95     771.033
      0.75        -1.8      788.33
      0.75       -1.65     801.142
      0.75        -1.5     793.711
      0.75       -1.35     806.267
      0.75        -1.2     821.385
      0.75       -1.05     806.907
      0.75        -0.9     813.057
      0.75       -0.75     801.783
      0.75        -0.6      796.53
      0.75       -0.45     752.072
      0.75        -0.3     698.261
      0.75       -0.15     656.109
      0.75  -1.78814e-07     644.834
      0.75        0.15     693.136
      0.75         0.3     753.096
      0.75        0.45     808.829
      0.75         0.6     842.269
      0.75        0.75     848.675
      0.75         0.9     859.437
      0.75        1.05     875.837
      0.75         1.2     866.356
      0.75        1.35     867.509
      0.75         1.5     855.593
      0.75        1.65      824.46
      0.75         1.8      788.97
      0.75        1.95     778.336
      0.75         2.1     769.112
      0.75        2.25     732.725
      0.75         2.4     748.868
      0.75        2.55     778.464
      0.75         2.7     780.899
      0.75        2.85     788.586
      0.75           3     812.929
      0.75        3.15     783.461
      0.75         3.3     802.295
      0.75        3.45     794.352
      0.75         3.6     765.012
      0.75        3.75     715.813
      0.75         3.9     624.847
      0.75        4.05     583.464
      0.75         4.2     553.356
      0.75        4.35     444.837
      0.75         4.5     259.574
      0.75        4.65     125.943
      0.75         4.8     50.9922
      0.75        4.95     12.1715
      0.75         5.1       8.456
      0.75        5.25     11.4028
      0.75         5.4     15.1183
      0.75        5.55     21.5244
      0.75         5.7     30.4928
      0.75        5.85     37.4114
      0.75           6     48.4298
      0.75        6.15     53.6828
      0.75         6.3     69.8261
      0.75        6.45     76.2321
      0.75         6.6     81.1007
      0.75        6.75     96.4753
      0.75         6.9     114.925
      0.75        7.05     113.131
      0.75         7.2     114.412
      0.75        7.35      30.621

       0.9        -7.5     28.0782
       0.9       -7.35     124.563
       0.9        -7.2     129.875
       0.9       -7.05     120.877
       0.9        -6.9     113.289
       0.9       -6.75     103.206
       0.9        -6.6     96.9187
       0.9       -6.45     91.4982
       0.9        -6.3     81.0908
       0.9       -6.15     76.1039
       0.9          -6     65.2629
       0.9       -5.85     59.3004
       0.9        -5.7     53.4462
       0.9       -5.55     39.6781
       0.9        -5.4     32.7399
       0.9       -5.25     24.6091
       0.9        -5.1     19.6222
       0.9       -4.95     16.2615
       0.9        -4.8     28.8371
       0.9       -4.65     70.2498
       0.9        -4.5     168.795
       0.9       -4.35     315.474
       0.9        -4.2      463.02
       0.9       -4.05     461.936
       0.9        -3.9     500.205
       0.9       -3.75     595.063
       0.9        -3.6      662.82
       0.9       -3.45     725.915
       0.9        -3.3     744.561
       0.9       -3.15     740.008
       0.9          -3     747.488
       0.9       -2.85     747.271
       0.9        -2.7     743.477
       0.9       -2.55     728.842
       0.9        -2.4     709.111
       0.9       -2.25     720.277
       0.9        -2.1     727.757
       0.9       -1.95      770.58
       0.9        -1.8     807.873
       0.9       -1.65     804.837
       0.9        -1.5     813.293
       0.9       -1.35      814.16
       0.9        -1.2     804.729
       0.9       -1.05     796.273
       0.9        -0.9     825.543
       0.9       -0.75     787.492
       0.9        -0.6     738.382
       0.9       -0.45     650.786
       0.9        -0.3     565.251
       0.9       -0.15     487.954
       0.9  -1.78814e-07     501.722
       0.9        0.15     549.206
       0.9         0.3     635.392
       0.9        0.45     736.322
       0.9         0.6     818.388
       0.9        0.75     854.597
       0.9         0.9     850.044
       0.9        1.05     858.717
       0.9         1.2     868.257
       0.9        1.35     850.586
       0.9         1.5     826.194
       0.9        1.65     823.592
       0.9         1.8     803.536
       0.9        1.95     778.602
       0.9         2.1     744.886
       0.9        2.25     730.251
       0.9         2.4     746.187
       0.9        2.55     771.664
       0.9         2.7     783.155
       0.9        2.85     766.243
       0.9           3     803.319
       0.9        3.15     786.191
       0.9         3.3      797.14
       0.9        3.45     771.338
       0.9         3.6     794.321
       0.9        3.75     744.236
       0.9         3.9     643.089
       0.9        4.05     588.125
       0.9         4.2     550.724
       0.9        4.35     446.433
       0.9         4.5     284.902
       0.9        4.65     127.165
       0.9         4.8      48.893
       0.9        4.95     19.0802
       0.9         5.1     11.3831
       0.9        5.25     11.1662
       0.9         5.4      16.912
       0.9        5.55     22.4409
       0.9         5.7     28.4035
       0.9        5.85     38.9193
       0.9           6     46.7248
       0.9        6.15      57.349
       0.9         6.3     65.3713
       0.9        6.45     80.7656
       0.9         6.6     84.3431
       0.9        6.75     96.9187
       0.9         6.9     110.253
       0.9        7.05     113.505
       0.9         7.2     115.565
       0.9        7.35     27.5362

      1.05        -7.5      25.462
      1.05       -7.35     125.807
      1.05        -7.2     123.176
      1.05       -7.05     122.706
      1.05        -6.9     113.216
      1.05       -6.75     107.767
      1.05        -6.6     95.5528
      1.05       -6.45     88.4122
      1.05        -6.3      80.426
      1.05       -6.15      69.809
      1.05          -6      65.581
      1.05       -5.85     62.2925
      1.05        -5.7     49.2327
      1.05       -5.55     41.0586
      1.05        -5.4     29.9718
      1.05       -5.25     20.6702
      1.05        -5.1     17.1939
      1.05       -4.95     16.7241
      1.05        -4.8     30.6295
      1.05       -4.65     78.6408
      1.05        -4.5     183.965
      1.05       -4.35     337.394
      1.05        -4.2     433.887
      1.05       -4.05     460.382
      1.05        -3.9      504.26
      1.05       -3.75     591.638
      1.05        -3.6     659.944
      1.05       -3.45     717.727
      1.05        -3.3     752.208
      1.05       -3.15     750.705
      1.05          -3     746.289
      1.05       -2.85     746.007
      1.05        -2.7     737.927
      1.05       -2.55     705.324
      1.05        -2.4     710.022
      1.05       -2.25     725.431
      1.05        -2.1     741.215
      1.05       -1.95     788.005
      1.05        -1.8     779.174
      1.05       -1.65     785.938
      1.05        -1.5     807.548
      1.05       -1.35     803.414
      1.05        -1.2     794.206
      1.05       -1.05     837.426
      1.05        -0.9     800.032
      1.05       -0.75      761.98
      1.05        -0.6     709.928
      1.05       -0.45     620.577
      1.05        -0.3     522.205
      1.05       -0.15     493.079
      1.05  -1.78814e-07     504.072
      1.05        0.15     547.009
      1.05         0.3     622.925
      1.05        0.45     709.365
      1.05         0.6     797.495
      1.05        0.75     843.721
      1.05         0.9     864.015
      1.05        1.05     854.244
      1.05         1.2     845.412
      1.05        1.35     823.145
      1.05         1.5     825.682
      1.05        1.65     828.594
      1.05         1.8     809.239
      1.05        1.95     751.551
      1.05         2.1     727.686
      1.05        2.25     737.363
      1.05         2.4     745.537
      1.05        2.55     769.214
      1.05         2.7      798.81
      1.05        2.85     788.099
      1.05           3     796.931
      1.05        3.15     790.072
      1.05         3.3      816.85
      1.05        3.45     802.662
      1.05         3.6     779.267
      1.05        3.75     751.739
      1.05         3.9     656.937
      1.05        4.05      570.31
      1.05         4.2     570.404
      1.05        4.35     454.463
      1.05         4.5      295.02
      1.05        4.65     139.618
      1.05         4.8     55.9975
      1.05        4.95     19.6367
      1.05         5.1     10.8049
      1.05        5.25     12.4021
      1.05         5.4     18.4153
      1.05        5.55     21.6098
      1.05         5.7     29.1262
      1.05        5.85     39.3674
      1.05           6     50.3602
      1.05        6.15     59.8497
      1.05         6.3     67.8359
      1.05        6.45     79.8622
      1.05         6.6     86.8149
      1.05        6.75     101.378
      1.05         6.9     107.579
      1.05        7.05     112.277
      1.05         7.2     114.908
      1.05        7.35      27.435

       1.2        -7.5     25.8654
       1.2       -7.35     124.021
       1.2        -7.2     126.177
       1.2       -7.05     121.368
       1.2        -6.9     117.804
       1.2       -6.75     113.078
       1.2        -6.6     99.4823
       1.2       -6.45     93.1818
       1.2        -6.3     77.3475
       1.2       -6.15     70.3837
       1.2          -6     64.5806
       1.2       -5.85     54.7982
       1.2        -5.7     43.3577
       1.2       -5.55     41.3681
       1.2        -5.4      31.254
       1.2       -5.25      21.969
       1.2        -5.1     19.0674
       1.2       -4.95     16.8291
       1.2        -4.8     33.7411
       1.2       -4.65      88.788
       1.2        -4.5     197.307
       1.2       -4.35     358.551
       1.2        -4.2     453.805
       1.2       -4.05     469.391
       1.2        -3.9     513.577
       1.2       -3.75     607.505
       1.2        -3.6     673.993
       1.2       -3.45      721.91
       1.2        -3.3     748.936
       1.2       -3.15     741.972
       1.2          -3     765.765
       1.2       -2.85     759.713
       1.2        -2.7     728.376
       1.2       -2.55     717.848
       1.2        -2.4     726.138
       1.2       -2.25     717.516
       1.2        -2.1     770.076
       1.2       -1.95     779.776
       1.2        -1.8     778.864
       1.2       -1.65     788.232
       1.2        -1.5     804.895
       1.2       -1.35     794.449
       1.2        -1.2     802.491
       1.2       -1.05     804.978
       1.2        -0.9     753.993
       1.2       -0.75     720.418
       1.2        -0.6     695.216
       1.2       -0.45     617.039
       1.2        -0.3     567.961
       1.2       -0.15     555.775
       1.2  -1.78814e-07     566.635
       1.2        0.15     574.759
       1.2         0.3     641.329
       1.2        0.45     710.801
       1.2         0.6     787.983
       1.2        0.75     815.755
       1.2         0.9     854.885
       1.2        1.05     844.771
       1.2         1.2     831.175
       1.2        1.35     841.538
       1.2         1.5     817.745
       1.2        1.65     803.568
       1.2         1.8     807.382
       1.2        1.95     772.978
       1.2         2.1     740.314
       1.2        2.25     737.413
       1.2         2.4     750.014
       1.2        2.55     765.765
       1.2         2.7     792.128
       1.2        2.85     802.657
       1.2           3     798.346
       1.2        3.15     795.776
       1.2         3.3     793.454
       1.2        3.45     782.511
       1.2         3.6     768.252
       1.2        3.75     740.397
       1.2         3.9     636.189
       1.2        4.05     584.044
       1.2         4.2       550.8
       1.2        4.35     473.038
       1.2         4.5     303.504
       1.2        4.65     157.099
       1.2         4.8     61.1816
       1.2        4.95     20.5597
       1.2         5.1      14.342
       1.2        5.25     14.4249
       1.2         5.4     16.6633
       1.2        5.55     21.5545
       1.2         5.7     28.6841
       1.2        5.85     37.7204
       1.2           6     44.6841
       1.2        6.15     58.7775
       1.2         6.3     71.3786
       1.2        6.45     79.4201
       1.2         6.6     90.9434
       1.2        6.75     96.1662
       1.2         6.9      106.28
       1.2        7.05      115.98
       1.2         7.2     119.213
       1.2        7.35     27.3576

      1.35        -7.5     25.8872
      1.35       -7.35      125.95
      1.35        -7.2     125.431
      1.35       -7.05     127.508
      1.35        -6.9     119.274
      1.35       -6.75     110.225
      1.35        -6.6     98.6533
      1.35       -6.45      88.788
      1.35        -6.3     80.9254
      1.35       -6.15     75.8073
      1.35          -6     60.5272
      1.35       -5.85     53.5547
      1.35        -5.7     46.2855
      1.35       -5.55     37.8295
      1.35        -5.4      32.118
      1.35       -5.25     22.1785
      1.35        -5.1       21.14
      1.35       -4.95     22.5493
      1.35        -4.8     36.1234
      1.35       -4.65     94.6479
      1.35        -4.5     201.831
      1.35       -4.35     360.863
      1.35        -4.2     449.281
      1.35       -4.05      476.28
      1.35        -3.9     536.956
      1.35       -3.75     612.467
      1.35        -3.6      691.76
      1.35       -3.45     734.114
      1.35        -3.3     735.301
      1.35       -3.15     759.482
      1.35          -3     751.694
      1.35       -2.85     749.839
      1.35        -2.7     718.167
      1.35       -2.55     718.834
      1.35        -2.4     731.815
      1.35       -2.25     731.518
      1.35        -2.1     753.771
      1.35       -1.95     782.254
      1.35        -1.8     778.175
      1.35       -1.65     806.213
      1.35        -1.5     785.889
      1.35       -1.35     795.086
      1.35        -1.2     814.891
      1.35       -1.05     786.556
      1.35        -0.9     755.699
      1.35       -0.75     714.013
      1.35        -0.6     645.178
      1.35       -0.45     607.571
      1.35        -0.3      629.23
      1.35       -0.15     637.612
      1.35  -1.78814e-07     626.708
      1.35        0.15     643.546
      1.35         0.3     647.477
      1.35        0.45     691.315
      1.35         0.6     758.815
      1.35        0.75     816.523
      1.35         0.9     824.608
      1.35        1.05      842.41
      1.35         1.2     816.968
      1.35        1.35     802.875
      1.35         1.5     815.114
      1.35        1.65     787.001
      1.35         1.8      768.68
      1.35        1.95     757.331
      1.35         2.1     747.985
      1.35        2.25     726.103
      1.35         2.4     742.719
      1.35        2.55     762.078
      1.35         2.7     787.817
      1.35        2.85     790.488
      1.35           3     808.883
      1.35        3.15     796.644
      1.35         3.3     791.007
      1.35        3.45     786.408
      1.35         3.6     775.133
      1.35        3.75     739.974
      1.35         3.9     651.928
      1.35        4.05     573.005
      1.35         4.2     552.236
      1.35        4.35     481.028
      1.35         4.5     326.817
      1.35        4.65     174.386
      1.35         4.8     65.4969
      1.35        4.95     26.7032
      1.35         5.1     13.4258
      1.35        5.25     12.6098
      1.35         5.4     15.0576
      1.35        5.55     23.4394
      1.35         5.7     29.2993
      1.35        5.85     39.4613
      1.35           6     49.5492
      1.35        6.15     64.0134
      1.35         6.3     70.0216
      1.35        6.45     79.5902
      1.35         6.6     88.2688
      1.35        6.75     93.0902
      1.35         6.9     111.412
      1.35        7.05      113.34
      1.35         7.2     114.156
      1.35        7.35     25.8872

       1.5        -7.5     23.4889
       1.5       -7.35     123.484
       1.5        -7.2     129.122
       1.5       -7.05     122.478
       1.5        -6.9     116.975
       1.5       -6.75     108.116
       1.5        -6.6     103.351
       1.5       -6.45     92.2107
       1.5        -6.3     80.8689
       1.5       -6.15     73.2182
       1.5          -6       63.42
       1.5       -5.85     59.5947
       1.5        -5.7     49.7293
       1.5       -5.55     36.3742
       1.5        -5.4     28.5893
       1.5       -5.25     22.6836
       1.5        -5.1     15.6369
       1.5       -4.95     22.4822
       1.5        -4.8      38.052
       1.5       -4.65     95.8347
       1.5        -4.5       221.4
       1.5       -4.35       372.4
       1.5        -4.2     444.141
       1.5       -4.05      467.63
       1.5        -3.9     532.728
       1.5       -3.75     610.443
       1.5        -3.6      682.05
       1.5       -3.45      722.72
       1.5        -3.3     738.759
       1.5       -3.15     745.604
       1.5          -3     751.644
       1.5       -2.85     747.282
       1.5        -2.7     713.056
       1.5       -2.55      716.68
       1.5        -2.4      722.72
       1.5       -2.25     732.786
       1.5        -2.1     774.664
       1.5       -1.95     783.925
       1.5        -1.8     781.845
       1.5       -1.65     793.052
       1.5        -1.5     773.724
       1.5       -1.35     784.797
       1.5        -1.2     788.354
       1.5       -1.05     768.959
       1.5        -0.9     755.268
       1.5       -0.75     696.278
       1.5        -0.6     623.261
       1.5       -0.45     647.354
       1.5        -0.3     628.697
       1.5       -0.15      595.41
       1.5  -1.78814e-07     600.712
       1.5        0.15     647.152
       1.5         0.3     658.628
       1.5        0.45     672.789
       1.5         0.6      719.23
       1.5        0.75     780.771
       1.5         0.9     789.227
       1.5        1.05      809.83
       1.5         1.2     783.187
       1.5        1.35     762.315
       1.5         1.5     789.093
       1.5        1.65     780.569
       1.5         1.8     792.113
       1.5        1.95     754.195
       1.5         2.1      727.82
       1.5        2.25     734.263
       1.5         2.4     738.356
       1.5        2.55     769.899
       1.5         2.7     781.509
       1.5        2.85       785.2
       1.5           3     814.058
       1.5        3.15     795.267
       1.5         3.3     809.092
       1.5        3.45     788.891
       1.5         3.6     785.804
       1.5        3.75     755.738
       1.5         3.9     663.125
       1.5        4.05     572.726
       1.5         4.2     551.586
       1.5        4.35     494.542
       1.5         4.5     347.434
       1.5        4.65     189.119
       1.5         4.8     82.2111
       1.5        4.95     29.6631
       1.5         5.1     11.7444
       1.5        5.25     14.6302
       1.5         5.4     15.5698
       1.5        5.55     21.0729
       1.5         5.7     30.0658
       1.5        5.85     37.5822
       1.5           6     52.0782
       1.5        6.15     62.0107
       1.5         6.3     72.7484
       1.5        6.45      76.708
       1.5         6.6     95.0293
       1.5        6.75     99.4587
       1.5         6.9     102.948
       1.5        7.05     115.028
       1.5         7.2     118.988
       1.5        7.35     23.1533

      1.65        -7.5     24.2038
      1.65       -7.35     123.592
      1.65        -7.2     126.411
      1.65       -7.05     119.242
      1.65        -6.9     118.568
      1.65       -6.75     112.869
      1.65        -6.6     101.043
      1.65       -6.45      91.239
      1.65        -6.3     84.9276
      1.65       -6.15     71.0794
      1.65          -6     64.8293
      1.65       -5.85     60.6013
      1.65        -5.7     43.4442
      1.65       -5.55     35.4784
      1.65        -5.4     30.7602
      1.65       -5.25     20.5272
      1.65        -5.1     17.4635
      1.65       -4.95     20.7723
      1.65        -4.8     42.3413
      1.65       -4.65     105.516
      1.65        -4.5     226.964
      1.65       -4.35     378.866
      1.65        -4.2     449.945
      1.65       -4.05     463.671
      1.65        -3.9     528.316
      1.65       -3.75      615.45
      1.65        -3.6     687.938
      1.65       -3.45     741.799
      1.65        -3.3     754.974
      1.65       -3.15     730.892
      1.65          -3     738.858
      1.65       -2.85     740.451
      1.65        -2.7      724.52
      1.65       -2.55     714.103
      1.65        -2.4     724.091
      1.65       -2.25     753.442
      1.65        -2.1      767.78
      1.65       -1.95      770.66
      1.65        -1.8     794.803
      1.65       -1.65     781.874
      1.65        -1.5       779.3
      1.65       -1.35     793.332
      1.65        -1.2     788.491
      1.65       -1.05     762.143
      1.65        -0.9      742.78
      1.65       -0.75     650.683
      1.65        -0.6     616.675
      1.65       -0.45     638.979
      1.65        -0.3      550.62
      1.65       -0.15       460.3
      1.65  -1.78814e-07     478.683
      1.65        0.15     556.503
      1.65         0.3     651.909
      1.65        0.45     651.296
      1.65         0.6     667.227
      1.65        0.75     741.432
      1.65         0.9     749.949
      1.65        1.05     770.721
      1.65         1.2     769.128
      1.65        1.35     759.202
      1.65         1.5     751.849
      1.65        1.65     761.162
      1.65         1.8     765.084
      1.65        1.95     758.528
      1.65         2.1     719.618
      1.65        2.25     730.586
      1.65         2.4     735.488
      1.65        2.55     765.268
      1.65         2.7     788.614
      1.65        2.85     802.033
      1.65           3     807.058
      1.65        3.15     799.337
      1.65         3.3      797.07
      1.65        3.45     802.646
      1.65         3.6     787.817
      1.65        3.75     743.209
      1.65         3.9     683.588
      1.65        4.05     590.817
      1.65         4.2     550.314
      1.65        4.35     511.343
      1.65         4.5     373.167
      1.65        4.65     200.616
      1.65         4.8     86.7659
      1.65        4.95     34.5593
      1.65         5.1     15.2576
      1.65        5.25     10.7232
      1.65         5.4     14.6448
      1.65        5.55      20.466
      1.65         5.7     26.2259
      1.65        5.85     36.5814
      1.65           6     49.6943
      1.65        6.15     63.8489
      1.65         6.3     74.0819
      1.65        6.45     82.7217
      1.65         6.6     93.1385
      1.65        6.75     102.881
      1.65         6.9     107.661
      1.65        7.05     117.587
      1.65         7.2     123.225
      1.65        7.35     23.4685

       1.8        -7.5     22.4366
       1.8       -7.35     122.725
       1.8        -7.2     131.406
       1.8       -7.05      127.46
       1.8        -6.9     113.423
       1.8       -6.75     109.646
       1.8        -6.6     98.5969
       1.8       -6.45     91.7194
       1.8        -6.3     82.6433
       1.8       -6.15     75.3148
       1.8          -6     63.6455
       1.8       -5.85     55.3586
       1.8        -5.7     47.5227
       1.8       -5.55       37.15
       1.8        -5.4     28.8631
       1.8       -5.25     21.8165
       1.8        -5.1     19.6179
       1.8       -4.95     19.8434
       1.8        -4.8     46.1134
       1.8       -4.65     102.769
       1.8        -4.5     227.466
       1.8       -4.35     374.601
       1.8        -4.2     446.477
       1.8       -4.05     455.271
       1.8        -3.9     523.314
       1.8       -3.75     617.288
       1.8        -3.6      669.49
       1.8       -3.45     722.762
       1.8        -3.3     728.512
       1.8       -3.15     738.209
       1.8          -3     749.822
       1.8       -2.85     747.172
       1.8        -2.7     723.777
       1.8       -2.55     707.936
       1.8        -2.4     735.728
       1.8       -2.25     752.246
       1.8        -2.1     772.878
       1.8       -1.95     785.506
       1.8        -1.8     808.168
       1.8       -1.65     785.506
       1.8        -1.5     771.751
       1.8       -1.35     808.112
       1.8        -1.2     766.733
       1.8       -1.05     769.609
       1.8        -0.9     727.385
       1.8       -0.75       634.2
       1.8        -0.6     617.119
       1.8       -0.45      597.05
       1.8        -0.3     455.778
       1.8       -0.15     352.446
       1.8  -1.78814e-07     352.108
       1.8        0.15     442.531
       1.8         0.3     599.192
       1.8        0.45     634.031
       1.8         0.6     632.621
       1.8        0.75     710.811
       1.8         0.9     740.858
       1.8        1.05     747.623
       1.8         1.2     760.251
       1.8        1.35     740.407
       1.8         1.5     744.466
       1.8        1.65     765.268
       1.8         1.8     749.032
       1.8        1.95     742.549
       1.8         2.1     738.378
       1.8        2.25     727.385
       1.8         2.4     742.042
       1.8        2.55     753.711
       1.8         2.7     781.221
       1.8        2.85     800.501
       1.8           3     800.896
       1.8        3.15     803.996
       1.8         3.3     808.901
       1.8        3.45     798.303
       1.8         3.6     784.209
       1.8        3.75     741.816
       1.8         3.9     687.303
       1.8        4.05     601.052
       1.8         4.2     537.858
       1.8        4.35     520.889
       1.8         4.5     385.763
       1.8        4.65     216.023
       1.8         4.8     103.558
       1.8        4.95     35.9662
       1.8         5.1     13.7551
       1.8        5.25     10.3163
       1.8         5.4     15.1644
       1.8        5.55     18.8851
       1.8         5.7     27.1719
       1.8        5.85     36.6427
       1.8           6     51.4688
       1.8        6.15     62.8562
       1.8         6.3     77.3442
       1.8        6.45     82.5869
       1.8         6.6     95.7783
       1.8        6.75     103.107
       1.8         6.9     115.791
       1.8        7.05     120.752
       1.8         7.2      121.09
       1.8        7.35     24.6351

      1.95        -7.5     21.5576
      1.95       -7.35     129.032
      1.95        -7.2     133.939
      1.95       -7.05     124.595
      1.95        -6.9     120.576
      1.95       -6.75     110.815
      1.95        -6.6     105.335
      1.95       -6.45     94.5296
      1.95        -6.3     84.7165
      1.95       -6.15      78.505
      1.95          -6     69.8402
      1.95       -5.85      56.843
      1.95        -5.7     46.6123
      1.95       -5.55     38.7827
      1.95        -5.4     29.4916
      1.95       -5.25     23.2801
      1.95        -5.1     18.3213
      1.95       -4.95     21.2444
      1.95        -4.8     45.6206
      1.95       -4.65     109.354
      1.95        -4.5     239.691
      1.95       -4.35     384.121
      1.95        -4.2     439.137
      1.95       -4.05     442.791
      1.95        -3.9     535.755
      1.95       -3.75     612.537
      1.95        -3.6     671.051
      1.95       -3.45     740.995
      1.95        -3.3      730.66
      1.95       -3.15      747.99
      1.95          -3     751.122
      1.95       -2.85     719.386
      1.95        -2.7     709.103
      1.95       -2.55     722.987
      1.95        -2.4     735.201
      1.95       -2.25     758.742
      1.95        -2.1      764.85
      1.95       -1.95     787.138
      1.95        -1.8     809.948
      1.95       -1.65     788.286
      1.95        -1.5     793.819
      1.95       -1.35     798.308
      1.95        -1.2     771.635
      1.95       -1.05     744.597
      1.95        -0.9     695.688
      1.95       -0.75     624.438
      1.95        -0.6     627.727
      1.95       -0.45     564.046
      1.95        -0.3     369.141
      1.95       -0.15     267.303
      1.95  -1.78814e-07     268.191
      1.95        0.15     372.899
      1.95         0.3     565.873
      1.95        0.45     635.452
      1.95         0.6     593.694
      1.95        0.75      687.91
      1.95         0.9     735.097
      1.95        1.05     733.374
      1.95         1.2     752.949
      1.95        1.35     741.674
      1.95         1.5     741.726
      1.95        1.65     756.185
      1.95         1.8     754.932
      1.95        1.95     744.962
      1.95         2.1     732.853
      1.95        2.25     704.718
      1.95         2.4     741.778
      1.95        2.55     749.034
      1.95         2.7     788.756
      1.95        2.85     797.003
      1.95           3     798.569
      1.95        3.15     796.533
      1.95         3.3     791.314
      1.95        3.45     790.948
      1.95         3.6     791.053
      1.95        3.75     757.281
      1.95         3.9     692.034
      1.95        4.05     595.782
      1.95         4.2     548.961
      1.95        4.35     514.719
      1.95         4.5     395.448
      1.95        4.65     236.716
      1.95         4.8      111.65
      1.95        4.95     39.6701
      1.95         5.1     14.8763
      1.95        5.25     10.5439
      1.95         5.4     11.0659
      1.95        5.55      20.096
      1.95         5.7     29.3872
      1.95        5.85     37.6866
      1.95           6     50.0574
      1.95        6.15     64.0985
      1.95         6.3      74.016
      1.95        6.45     87.0132
      1.95         6.6     93.5379
      1.95        6.75     106.378
      1.95         6.9     110.189
      1.95        7.05     114.573
      1.95         7.2     124.752
      1.95        7.35     22.9669

       2.1        -7.5     21.7232
       2.1       -7.35     129.853
       2.1        -7.2     130.485
       2.1       -7.05     128.978
       2.1        -6.9     122.223
       2.1       -6.75     115.711
       2.1        -6.6      105.36
       2.1       -6.45     95.6888
       2.1        -6.3     90.1487
       2.1       -6.15     74.2086
       2.1          -6     67.2106
       2.1       -5.85     56.9565
       2.1        -5.7     49.0837
       2.1       -5.55     38.1492
       2.1        -5.4      28.381
       2.1       -5.25     21.2858
       2.1        -5.1     17.1064
       2.1       -4.95     22.1119
       2.1        -4.8      46.994
       2.1       -4.65     123.681
       2.1        -4.5     253.145
       2.1       -4.35     389.753
       2.1        -4.2     438.594
       2.1       -4.05     448.508
       2.1        -3.9     535.255
       2.1       -3.75     611.699
       2.1        -3.6     680.173
       2.1       -3.45     735.186
       2.1        -3.3     735.477
       2.1       -3.15     738.296
       2.1          -3     755.645
       2.1       -2.85     725.806
       2.1        -2.7     719.537
       2.1       -2.55     735.429
       2.1        -2.4     729.305
       2.1       -2.25     761.769
       2.1        -2.1     783.492
       2.1       -1.95     781.353
       2.1        -1.8     804.291
       2.1       -1.65     788.254
       2.1        -1.5     796.662
       2.1       -1.35     817.559
       2.1        -1.2     766.337
       2.1       -1.05     759.533
       2.1        -0.9     700.195
       2.1       -0.75     611.748
       2.1        -0.6     655.534
       2.1       -0.45     550.806
       2.1        -0.3     327.791
       2.1       -0.15     223.695
       2.1  -1.78814e-07      216.94
       2.1        0.15      326.09
       2.1         0.3       549.3
       2.1        0.45     626.278
       2.1         0.6     590.267
       2.1        0.75     660.734
       2.1         0.9     710.401
       2.1        1.05     720.315
       2.1         1.2     765.025
       2.1        1.35     749.765
       2.1         1.5     743.933
       2.1        1.65     757.735
       2.1         1.8     740.483
       2.1        1.95     730.909
       2.1         2.1     724.154
       2.1        2.25     712.928
       2.1         2.4     726.681
       2.1        2.55     738.101
       2.1         2.7     771.925
       2.1        2.85     785.387
       2.1           3     795.204
       2.1        3.15     790.733
       2.1         3.3     785.581
       2.1        3.45     788.254
       2.1         3.6     782.082
       2.1        3.75     761.914
       2.1         3.9     697.522
       2.1        4.05     612.719
       2.1         4.2     553.187
       2.1        4.35     525.487
       2.1         4.5     415.073
       2.1        4.65     248.869
       2.1         4.8     111.483
       2.1        4.95       45.05
       2.1         5.1     16.2316
       2.1        5.25     9.96252
       2.1         5.4     11.9064
       2.1        5.55     18.3213
       2.1         5.7     29.6446
       2.1        5.85      37.809
       2.1           6      50.007
       2.1        6.15     61.5247
       2.1         6.3      74.403
       2.1        6.45     82.2273
       2.1         6.6     98.9449
       2.1        6.75     106.089
       2.1         6.9     113.524
       2.1        7.05     123.827
       2.1         7.2     127.763
       2.1        7.35     19.8279

      2.25        -7.5     19.6397
      2.25       -7.35     127.567
      2.25        -7.2     137.342
      2.25       -7.05      134.75
      2.25        -6.9     124.885
      2.25       -6.75     111.928
      2.25        -6.6     107.837
      2.25       -6.45     95.4709
      2.25        -6.3     86.2421
      2.25       -6.15     76.7404
      2.25          -6     69.1028
      2.25       -5.85     57.7372
      2.25        -5.7     50.3723
      2.25       -5.55     38.4611
      2.25        -5.4     31.1417
      2.25       -5.25     22.2311
      2.25        -5.1     17.4121
      2.25       -4.95      23.504
      2.25        -4.8     51.7816
      2.25       -4.65     126.794
      2.25        -4.5     260.408
      2.25       -4.35     396.659
      2.25        -4.2     437.348
      2.25       -4.05     460.488
      2.25        -3.9     542.229
      2.25       -3.75     618.924
      2.25        -3.6     684.936
      2.25       -3.45     744.446
      2.25        -3.3     732.853
      2.25       -3.15     740.036
      2.25          -3       744.9
      2.25       -2.85      728.17
      2.25        -2.7     721.169
      2.25       -2.55     729.216
      2.25        -2.4     732.171
      2.25       -2.25      762.04
      2.25        -2.1     783.271
      2.25       -1.95     786.271
      2.25        -1.8     790.499
      2.25       -1.65     795.636
      2.25        -1.5     803.911
      2.25       -1.35     815.413
      2.25        -1.2      778.77
      2.25       -1.05     794.682
      2.25        -0.9     709.758
      2.25       -0.75     602.194
      2.25        -0.6     654.612
      2.25       -0.45     547.412
      2.25        -0.3     318.873
      2.25       -0.15     197.488
      2.25  -1.78814e-07     188.214
      2.25        0.15     296.142
      2.25         0.3     528.727
      2.25        0.45     624.971
      2.25         0.6     551.413
      2.25        0.75     661.977
      2.25         0.9     708.803
      2.25        1.05     715.623
      2.25         1.2     769.859
      2.25        1.35     734.808
      2.25         1.5       743.9
      2.25        1.65      759.13
      2.25         1.8     746.764
      2.25        1.95     740.991
      2.25         2.1     734.535
      2.25        2.25     705.621
      2.25         2.4     715.805
      2.25        2.55     742.082
      2.25         2.7     761.767
      2.25        2.85     795.727
      2.25           3     785.953
      2.25        3.15     793.591
      2.25         3.3     794.454
      2.25        3.45     794.273
      2.25         3.6     776.179
      2.25        3.75     750.174
      2.25         3.9     710.531
      2.25        4.05     601.649
      2.25         4.2     544.821
      2.25        4.35      516.77
      2.25         4.5     427.164
      2.25        4.65     259.135
      2.25         4.8     125.249
      2.25        4.95     47.7355
      2.25         5.1      18.094
      2.25        5.25     11.1383
      2.25         5.4     13.5932
      2.25        5.55      18.094
      2.25         5.7     28.2321
      2.25        5.85     38.5521
      2.25           6     49.3721
      2.25        6.15     58.8283
      2.25         6.3     73.4217
      2.25        6.45     85.8784
      2.25         6.6     100.699
      2.25        6.75     107.155
      2.25         6.9     116.429
      2.25        7.05     124.749
      2.25         7.2      126.84
      2.25        7.35     21.3673

       2.4        -7.5      20.414
       2.4       -7.35     135.253
       2.4        -7.2     133.673
       2.4       -7.05     136.235
       2.4        -6.9     127.096
       2.4       -6.75     115.522
       2.4        -6.6     106.896
       2.4       -6.45      100.49
       2.4        -6.3     88.2327
       2.4       -6.15      78.282
       2.4          -6     69.1854
       2.4       -5.85      58.893
       2.4        -5.7     47.8746
       2.4       -5.55     38.6071
       2.4        -5.4     29.6814
       2.4       -5.25     23.4462
       2.4        -5.1     17.8515
       2.4       -4.95     24.3003
       2.4        -4.8      56.843
       2.4       -4.65      134.57
       2.4        -4.5     274.179
       2.4       -4.35     399.268
       2.4        -4.2      437.79
       2.4       -4.05     462.859
       2.4        -3.9     553.953
       2.4       -3.75     627.238
       2.4        -3.6     695.868
       2.4       -3.45     731.144
       2.4        -3.3     735.244
       2.4       -3.15     743.999
       2.4          -3      746.22
       2.4       -2.85     722.731
       2.4        -2.7     712.353
       2.4       -2.55      722.09
       2.4        -2.4     726.959
       2.4       -2.25     768.342
       2.4        -2.1     788.414
       2.4       -1.95     776.969
       2.4        -1.8     808.059
       2.4       -1.65     789.567
       2.4        -1.5     779.446
       2.4       -1.35     823.818
       2.4        -1.2      774.15
       2.4       -1.05     795.205
       2.4        -0.9     728.283
       2.4       -0.75      611.18
       2.4        -0.6      659.14
       2.4       -0.45     555.319
       2.4        -0.3     308.814
       2.4       -0.15     185.562
       2.4  -1.78814e-07     175.569
       2.4        0.15     295.319
       2.4         0.3      535.76
       2.4        0.45     596.404
       2.4         0.6     555.319
       2.4        0.75     658.201
       2.4         0.9     705.093
       2.4        1.05     726.062
       2.4         1.2     758.647
       2.4        1.35     734.347
       2.4         1.5     740.924
       2.4        1.65     758.562
       2.4         1.8     738.532
       2.4        1.95     735.116
       2.4         2.1     734.689
       2.4        2.25     704.794
       2.4         2.4     719.442
       2.4        2.55      733.28
       2.4         2.7     751.729
       2.4        2.85     778.976
       2.4           3     788.115
       2.4        3.15     783.546
       2.4         3.3     792.856
       2.4        3.45     792.258
       2.4         3.6     779.104
       2.4        3.75     764.199
       2.4         3.9     705.862
       2.4        4.05     609.942
       2.4         4.2     546.095
       2.4        4.35     517.694
       2.4         4.5     430.273
       2.4        4.65      268.67
       2.4         4.8     130.043
       2.4        4.95      50.437
       2.4         5.1     18.7484
       2.4        5.25      11.958
       2.4         5.4     13.5381
       2.4        5.55      20.841
       2.4         5.7     25.6669
       2.4        5.85     39.7602
       2.4           6     49.6256
       2.4        6.15     62.4377
       2.4         6.3     71.7051
       2.4        6.45     83.8766
       2.4         6.6     98.6959
       2.4        6.75     107.109
       2.4         6.9     118.982
       2.4        7.05     125.174
       2.4         7.2     126.327
       2.4        7.35     19.8161

      2.55        -7.5     20.9387
      2.55       -7.35     131.752
      2.55        -7.2      135.98
      2.55       -7.05     136.665
      2.55        -6.9     132.759
      2.55       -6.75     120.478
      2.55        -6.6     114.277
      2.55       -6.45     105.015
      2.55        -6.3      90.157
      2.55       -6.15     77.1911
      2.55          -6     68.6143
      2.55       -5.85     61.2456
      2.55        -5.7     46.5482
      2.55       -5.55     38.3741
      2.55        -5.4     31.5288
      2.55       -5.25     20.0125
      2.55        -5.1     17.1133
      2.55       -4.95     25.2472
      2.55        -4.8     58.9504
      2.55       -4.65     141.135
      2.55        -4.5     287.061
      2.55       -4.35     406.089
      2.55        -4.2     433.833
      2.55       -4.05     465.321
      2.55        -3.9     557.451
      2.55       -3.75     642.414
      2.55        -3.6     699.794
      2.55       -3.45     740.624
      2.55        -3.3     734.624
      2.55       -3.15     741.631
      2.55          -3     741.228
      2.55       -2.85     725.605
      2.55        -2.7     710.746
      2.55       -2.55     713.686
      2.55        -2.4     736.759
      2.55       -2.25      768.73
      2.55        -2.1     779.763
      2.55       -1.95     781.777
      2.55        -1.8     813.587
      2.55       -1.65     789.226
      2.55        -1.5     788.582
      2.55       -1.35     831.667
      2.55        -1.2     767.724
      2.55       -1.05     780.448
      2.55        -0.9     712.277
      2.55       -0.75     619.704
      2.55        -0.6     654.977
      2.55       -0.45     561.559
      2.55        -0.3     304.174
      2.55       -0.15     175.764
      2.55  -1.78814e-07      170.61
      2.55        0.15     281.383
      2.55         0.3       531.6
      2.55        0.45     598.443
      2.55         0.6     554.149
      2.55        0.75     649.138
      2.55         0.9     698.264
      2.55        1.05     719.525
      2.55         1.2       758.1
      2.55        1.35     732.732
      2.55         1.5     748.275
      2.55        1.65     750.167
      2.55         1.8     737.604
      2.55        1.95     734.101
      2.55         2.1     730.437
      2.55        2.25     698.022
      2.55         2.4     716.384
      2.55        2.55     730.517
      2.55         2.7     767.361
      2.55        2.85     780.569
      2.55           3     787.817
      2.55        3.15     784.555
      2.55         3.3     789.427
      2.55        3.45     790.676
      2.55         3.6     798.286
      2.55        3.75     764.905
      2.55         3.9     716.545
      2.55        4.05     627.153
      2.55         4.2     551.089
      2.55        4.35     515.936
      2.55         4.5     441.685
      2.55        4.65     282.913
      2.55         4.8     137.349
      2.55        4.95     54.0781
      2.55         5.1     20.9387
      2.55        5.25     11.6371
      2.55         5.4     14.8987
      2.55        5.55     19.7307
      2.55         5.7     29.0725
      2.55        5.85     41.8773
      2.55           6     51.6621
      2.55        6.15     61.2053
      2.55         6.3     71.1914
      2.55        6.45     86.6135
      2.55         6.6     95.1903
      2.55        6.75     103.566
      2.55         6.9      116.33
      2.55        7.05     123.498
      2.55         7.2      126.92
      2.55        7.35     20.0528

       2.7        -7.5     18.2451
       2.7       -7.35     126.535
       2.7        -7.2     142.266
       2.7       -7.05     138.762
       2.7        -6.9     130.154
       2.7       -6.75     125.278
       2.7        -6.6      111.68
       2.7       -6.45     99.5294
       2.7        -6.3     90.9972
       2.7       -6.15     76.9801
       2.7          -6     71.2285
       2.7       -5.85     57.0589
       2.7        -5.7     47.7269
       2.7       -5.55     39.4994
       2.7        -5.4     30.5482
       2.7       -5.25     21.7875
       2.7        -5.1      16.912
       2.7       -4.95     24.7205
       2.7        -4.8     60.2585
       2.7       -4.65     148.666
       2.7        -4.5     279.695
       2.7       -4.35     408.288
       2.7        -4.2     431.561
       2.7       -4.05       460.7
       2.7        -3.9     557.372
       2.7       -3.75     645.513
       2.7        -3.6     709.009
       2.7       -3.45     750.565
       2.7        -3.3     734.567
       2.7       -3.15     739.709
       2.7          -3      754.45
       2.7       -2.85     727.063
       2.7        -2.7      712.78
       2.7       -2.55     725.959
       2.7        -2.4     736.853
       2.7       -2.25     752.774
       2.7        -2.1     764.011
       2.7       -1.95     776.162
       2.7        -1.8     793.835
       2.7       -1.65     778.523
       2.7        -1.5     785.037
       2.7       -1.35     810.557
       2.7        -1.2     757.574
       2.7       -1.05     759.173
       2.7        -0.9     699.867
       2.7       -0.75     594.548
       2.7        -0.6     642.504
       2.7       -0.45     543.774
       2.7        -0.3     285.904
       2.7       -0.15      171.52
       2.7  -1.78814e-07     169.006
       2.7        0.15      275.62
       2.7         0.3     508.579
       2.7        0.45     590.092
       2.7         0.6     544.612
       2.7        0.75     642.846
       2.7         0.9     692.592
       2.7        1.05     718.112
       2.7         1.2     754.222
       2.7        1.35     728.511
       2.7         1.5     733.729
       2.7        1.65     750.832
       2.7         1.8     738.871
       2.7        1.95     741.157
       2.7         2.1     728.739
       2.7        2.25     699.296
       2.7         2.4      717.77
       2.7        2.55     737.919
       2.7         2.7     765.839
       2.7        2.85     781.989
       2.7           3      798.14
       2.7        3.15     791.398
       2.7         3.3     793.416
       2.7        3.45     796.502
       2.7         3.6     803.777
       2.7        3.75     782.942
       2.7         3.9     722.835
       2.7        4.05     631.953
       2.7         4.2     561.372
       2.7        4.35     524.234
       2.7         4.5     447.444
       2.7        4.65     292.608
       2.7         4.8     139.372
       2.7        4.95     55.6877
       2.7         5.1     22.6636
       2.7        5.25     12.8364
       2.7         5.4      13.103
       2.7        5.55     20.9876
       2.7         5.7     28.3771
       2.7        5.85     39.2709
       2.7           6     49.2886
       2.7        6.15     59.3824
       2.7         6.3      68.905
       2.7        6.45     81.8556
       2.7         6.6     95.5299
       2.7        6.75     103.757
       2.7         6.9     120.136
       2.7        7.05     126.002
       2.7         7.2     129.011
       2.7        7.35     18.4737

      2.85        -7.5     20.3811
      2.85       -7.35     134.031
      2.85        -7.2     146.607
      2.85       -7.05     141.836
      2.85        -6.9     133.742
      2.85       -6.75     119.576
      2.85        -6.6     115.637
      2.85       -6.45     101.147
      2.85        -6.3     86.2583
      2.85       -6.15     78.3805
      2.85          -6     67.5756
      2.85       -5.85     58.1439
      2.85        -5.7     47.3752
      2.85       -5.55     37.8712
      2.85        -5.4     27.9698
      2.85       -5.25     21.2845
      2.85        -5.1     18.3936
      2.85       -4.95     26.7411
      2.85        -4.8     64.2149
      2.85       -4.65     145.269
      2.85        -4.5     289.599
      2.85       -4.35     403.177
      2.85        -4.2     431.436
      2.85       -4.05     469.488
      2.85        -3.9     557.697
      2.85       -3.75     638.102
      2.85        -3.6     705.424
      2.85       -3.45     738.923
      2.85        -3.3     748.174
      2.85       -3.15     742.681
      2.85          -3     744.524
      2.85       -2.85      720.71
      2.85        -2.7     724.324
      2.85       -2.55     707.412
      2.85        -2.4       729.6
      2.85       -2.25     755.257
      2.85        -2.1     763.749
      2.85       -1.95     773.144
      2.85        -1.8     780.914
      2.85       -1.65     768.194
      2.85        -1.5     774.517
      2.85       -1.35     788.936
      2.85        -1.2     749.041
      2.85       -1.05      756.63
      2.85        -0.9     673.624
      2.85       -0.75     580.825
      2.85        -0.6      630.26
      2.85       -0.45     520.802
      2.85        -0.3     274.241
      2.85       -0.15     161.748
      2.85  -1.78814e-07     161.676
      2.85        0.15     278.831
      2.85         0.3     516.574
      2.85        0.45     584.222
      2.85         0.6     545.664
      2.85        0.75     644.245
      2.85         0.9     713.049
      2.85        1.05      725.01
      2.85         1.2     746.728
      2.85        1.35     731.479
      2.85         1.5     740.115
      2.85        1.65     741.958
      2.85         1.8     726.925
      2.85        1.95     741.958
      2.85         2.1     723.565
      2.85        2.25     704.268
      2.85         2.4     718.144
      2.85        2.55     735.056
      2.85         2.7     762.954
      2.85        2.85     784.853
      2.85           3     792.947
      2.85        3.15     798.115
      2.85         3.3     800.066
      2.85        3.45      805.92
      2.85         3.6     793.489
      2.85        3.75      779.83
      2.85         3.9     740.838
      2.85        4.05     651.725
      2.85         4.2      563.66
      2.85        4.35     527.451
      2.85         4.5     451.094
      2.85        4.65      306.62
      2.85         4.8     149.642
      2.85        4.95     59.6978
      2.85         5.1     22.9468
      2.85        5.25     13.5513
      2.85         5.4     14.4908
      2.85        5.55     18.6827
      2.85         5.7     30.3548
      2.85        5.85     39.8588
      2.85           6     48.4593
      2.85        6.15     62.2996
      2.85         6.3     69.7438
      2.85        6.45     86.6196
      2.85         6.6     95.7261
      2.85        6.75     105.772
      2.85         6.9     115.204
      2.85        7.05     127.057
      2.85         7.2     122.865
      2.85        7.35     19.1886

         3        -7.5     18.0807
         3       -7.35     132.065
         3        -7.2     134.127
         3       -7.05     133.577
         3        -6.9     129.865
         3       -6.75     120.687
         3        -6.6     110.272
         3       -6.45     95.2158
         3        -6.3      82.085
         3       -6.15     72.8728
         3          -6     63.3856
         3       -5.85     51.8703
         3        -5.7     44.4111
         3       -5.55     33.6521
         3        -5.4     25.8836
         3       -5.25     20.4869
         3        -5.1      19.215
         3       -4.95     25.0586
         3        -4.8     59.0888
         3       -4.65     147.774
         3        -4.5     275.713
         3       -4.35     396.469
         3        -4.2     416.922
         3       -4.05     450.402
         3        -3.9     534.927
         3       -3.75     620.106
         3        -3.6     672.148
         3       -3.45     704.838
         3        -3.3     711.644
         3       -3.15     714.772
         3          -3     710.922
         3       -2.85     696.657
         3        -2.7     693.082
         3       -2.55      686.62
         3        -2.4     690.779
         3       -2.25     712.985
         3        -2.1     733.162
         3       -1.95     731.546
         3        -1.8     745.021
         3       -1.65     734.709
         3        -1.5     728.865
         3       -1.35     754.027
         3        -1.2     717.934
         3       -1.05     696.313
         3        -0.9     623.853
         3       -0.75      553.18
         3        -0.6     585.423
         3       -0.45     494.229
         3        -0.3      258.87
         3       -0.15     152.277
         3  -1.78814e-07      153.48
         3        0.15     272.345
         3         0.3     499.007
         3        0.45     553.043
         3         0.6     528.568
         3        0.75      640.18
         3         0.9     681.292
         3        1.05      687.17
         3         1.2     734.125
         3        1.35     702.982
         3         1.5     706.247
         3        1.65     727.972
         3         1.8     704.597
         3        1.95     715.769
         3         2.1     702.569
         3        2.25     685.245
         3         2.4     683.629
         3        2.55     704.288
         3         2.7     734.056
         3        2.85     757.499
         3           3     761.692
         3        3.15     779.739
         3         3.3     769.427
         3        3.45     771.386
         3         3.6     775.201
         3        3.75     756.536
         3         3.9     710.922
         3        4.05     628.596
         3         4.2     536.887
         3        4.35     500.485
         3         4.5     434.659
         3        4.65     290.357
         3         4.8     144.508
         3        4.95     57.2326
         3         5.1     24.0961
         3        5.25     13.1308
         3         5.4      13.784
         3        5.55     21.0369
         3         5.7      27.396
         3        5.85     38.6019
         3           6     48.2267
         3        6.15     59.4669
         3         6.3     70.1229
         3        6.45     77.7883
         3         6.6     93.1534
         3        6.75     97.4845
         3         6.9     109.962
         3        7.05     121.168
         3         7.2     120.962
         3        7.35     18.2526

      3.15        -7.5     10.1931
      3.15       -7.35     84.4944
      3.15        -7.2     88.7551
      3.15       -7.05     86.9197
      3.15        -6.9     84.1338
      3.15       -6.75     75.1534
      3.15        -6.6     68.7951
      3.15       -6.45     61.1912
      3.15        -6.3     53.0958
      3.15       -6.15     46.3769
      3.15          -6     41.0345
      3.15       -5.85     33.8895
      3.15        -5.7     28.7766
      3.15       -5.55     23.3359
      3.15        -5.4     17.8625
      3.15       -5.25     14.5849
      3.15        -5.1     13.5361
      3.15       -4.95     18.5507
      3.15        -4.8     42.9682
      3.15       -4.65     103.209
      3.15        -4.5     195.766
      3.15       -4.35     270.919
      3.15        -4.2     285.996
      3.15       -4.05     307.464
      3.15        -3.9     373.735
      3.15       -3.75     426.307
      3.15        -3.6     470.979
      3.15       -3.45     484.286
      3.15        -3.3     475.764
      3.15       -3.15     483.368
      3.15          -3     472.946
      3.15       -2.85     471.503
      3.15        -2.7     471.798
      3.15       -2.55     467.112
      3.15        -2.4     476.551
      3.15       -2.25     485.204
      3.15        -2.1     488.547
      3.15       -1.95      483.04
      3.15        -1.8     504.672
      3.15       -1.65     495.823
      3.15        -1.5     491.988
      3.15       -1.35      496.74
      3.15        -1.2     477.698
      3.15       -1.05     468.357
      3.15        -0.9     426.438
      3.15       -0.75     363.313
      3.15        -0.6     390.352
      3.15       -0.45     330.636
      3.15        -0.3     173.217
      3.15       -0.15     104.323
      3.15  -1.78814e-07     109.895
      3.15        0.15     186.655
      3.15         0.3     354.988
      3.15        0.45     394.941
      3.15         0.6      366.59
      3.15        0.75      453.51
      3.15         0.9     486.842
      3.15        1.05     489.563
      3.15         1.2      521.06
      3.15        1.35     498.281
      3.15         1.5      509.49
      3.15        1.65     515.389
      3.15         1.8     505.393
      3.15        1.95     509.326
      3.15         2.1     502.115
      3.15        2.25     484.614
      3.15         2.4     476.584
      3.15        2.55     480.549
      3.15         2.7     503.721
      3.15        2.85     513.685
      3.15           3     523.878
      3.15        3.15     521.846
      3.15         3.3     521.879
      3.15        3.45     526.304
      3.15         3.6     524.599
      3.15        3.75     512.735
      3.15         3.9     495.462
      3.15        4.05     426.798
      3.15         4.2         368
      3.15        4.35     344.893
      3.15         4.5     304.088
      3.15        4.65     204.845
      3.15         4.8     107.863
      3.15        4.95     43.7548
      3.15         5.1     16.5842
      3.15        5.25     9.86532
      3.15         5.4     10.3242
      3.15        5.55     16.2237
      3.15         5.7     19.1407
      3.15        5.85     26.5151
      3.15           6      31.628
      3.15        6.15     40.0185
      3.15         6.3     47.3273
      3.15        6.45      52.768
      3.15         6.6      59.913
      3.15        6.75     65.3864
      3.15         6.9     74.8257
      3.15        7.05     76.3661
      3.15         7.2     79.3814
      3.15        7.35     9.79977

       3.3        -7.5      6.9527
       3.3       -7.35     56.4046
       3.3        -7.2     63.6705
       3.3       -7.05     63.0441
       3.3        -6.9     59.8183
       3.3       -6.75     53.6799
       3.3        -6.6     46.7898
       3.3       -6.45     41.6849
       3.3        -6.3      38.052
       3.3       -6.15     32.5086
       3.3          -6     26.5581
       3.3       -5.85     24.9608
       3.3        -5.7     18.6658
       3.3       -5.55     15.1581
       3.3        -5.4     13.3417
       3.3       -5.25      9.4895
       3.3        -5.1     9.70873
       3.3       -4.95     14.2499
       3.3        -4.8     30.2223
       3.3       -4.65     80.2693
       3.3        -4.5     153.022
       3.3       -4.35     198.935
       3.3        -4.2     211.682
       3.3       -4.05     232.728
       3.3        -3.9     285.687
       3.3       -3.75     320.012
       3.3        -3.6     336.956
       3.3       -3.45     354.838
       3.3        -3.3     357.062
       3.3       -3.15     357.407
       3.3          -3     360.225
       3.3       -2.85      354.87
       3.3        -2.7     348.262
       3.3       -2.55     347.353
       3.3        -2.4     348.449
       3.3       -2.25     369.057
       3.3        -2.1     368.587
       3.3       -1.95     368.556
       3.3        -1.8     379.486
       3.3       -1.65     372.502
       3.3        -1.5     365.048
       3.3       -1.35     376.104
       3.3        -1.2     351.205
       3.3       -1.05      344.19
       3.3        -0.9     315.252
       3.3       -0.75     271.093
       3.3        -0.6     287.034
       3.3       -0.45     247.886
       3.3        -0.3     131.506
       3.3       -0.15     79.9248
       3.3  -1.78814e-07     84.2467
       3.3        0.15     140.369
       3.3         0.3     261.635
       3.3        0.45     300.939
       3.3         0.6     274.694
       3.3        0.75     332.665
       3.3         0.9     360.476
       3.3        1.05     369.652
       3.3         1.2     400.344
       3.3        1.35     378.515
       3.3         1.5     390.949
       3.3        1.65     393.893
       3.3         1.8     382.837
       3.3        1.95      392.89
       3.3         2.1      379.11
       3.3        2.25     361.948
       3.3         2.4     354.776
       3.3        2.55     355.465
       3.3         2.7     371.688
       3.3        2.85     375.227
       3.3           3     382.461
       3.3        3.15     384.153
       3.3         3.3     384.184
       3.3        3.45     383.589
       3.3         3.6      384.81
       3.3        3.75      381.96
       3.3         3.9     356.968
       3.3        4.05     316.755
       3.3         4.2     268.681
       3.3        4.35     250.172
       3.3         4.5     226.433
       3.3        4.65     160.037
       3.3         4.8     81.2402
       3.3        4.95     32.3833
       3.3         5.1     12.9659
       3.3        5.25      6.9527
       3.3         5.4     7.26589
       3.3        5.55     10.0532
       3.3         5.7      14.062
       3.3        5.85     19.5427
       3.3           6     25.0861
       3.3        6.15      28.218
       3.3         6.3     32.8844
       3.3        6.45     39.8998
       3.3         6.6     41.6849
       3.3        6.75     46.1008
       3.3         6.9     50.5794
       3.3        7.05     54.4002
       3.3         7.2     57.2502
       3.3        7.35      6.6082

      3.45        -7.5      5.6973
      3.45       -7.35      44.259
      3.45        -7.2     46.2081
      3.45       -7.05     42.7597
      3.45        -6.9     42.9996
      3.45       -6.75     39.2214
      3.45        -6.6     36.2828
      3.45       -6.45     31.4851
      3.45        -6.3     28.1866
      3.45       -6.15     25.5179
      3.45          -6     20.5403
      3.45       -5.85     17.4217
      3.45        -5.7     15.1728
      3.45       -5.55     11.6345
      3.45        -5.4     8.18612
      3.45       -5.25     7.34652
      3.45        -5.1     6.44694
      3.45       -4.95     9.50549
      3.45        -4.8      25.218
      3.45       -4.65     61.0211
      3.45        -4.5     116.225
      3.45       -4.35     155.296
      3.45        -4.2     155.146
      3.45       -4.05     180.035
      3.45        -3.9     214.069
      3.45       -3.75     242.735
      3.45        -3.6     265.194
      3.45       -3.45     276.319
      3.45        -3.3     273.141
      3.45       -3.15     272.091
      3.45          -3      273.92
      3.45       -2.85     265.314
      3.45        -2.7     263.875
      3.45       -2.55     261.266
      3.45        -2.4     269.182
      3.45       -2.25     282.226
      3.45        -2.1     286.664
      3.45       -1.95     283.336
      3.45        -1.8     286.874
      3.45       -1.65     280.967
      3.45        -1.5     283.845
      3.45       -1.35     291.552
      3.45        -1.2     271.911
      3.45       -1.05     271.461
      3.45        -0.9     241.416
      3.45       -0.75     204.143
      3.45        -0.6     220.396
      3.45       -0.45     194.188
      3.45        -0.3     100.153
      3.45       -0.15     60.4513
      3.45  -1.78814e-07     68.4875
      3.45        0.15     112.986
      3.45         0.3     205.583
      3.45        0.45     229.781
      3.45         0.6     214.908
      3.45        0.75     261.536
      3.45         0.9     292.931
      3.45        1.05     289.693
      3.45         1.2     313.591
      3.45        1.35      294.76
      3.45         1.5     303.516
      3.45        1.65     310.173
      3.45         1.8     301.837
      3.45        1.95     303.126
      3.45         2.1      294.88
      3.45        2.25     277.279
      3.45         2.4     268.613
      3.45        2.55     269.032
      3.45         2.7     273.111
      3.45        2.85     281.057
      3.45           3     284.595
      3.45        3.15     289.963
      3.45         3.3     287.834
      3.45        3.45     286.064
      3.45         3.6     289.573
      3.45        3.75     281.177
      3.45         3.9     267.113
      3.45        4.05     241.026
      3.45         4.2     201.445
      3.45        4.35     182.853
      3.45         4.5     165.522
      3.45        4.65     116.765
      3.45         4.8     63.0601
      3.45        4.95      25.278
      3.45         5.1     9.41554
      3.45        5.25     4.79773
      3.45         5.4     5.03761
      3.45        5.55     6.68683
      3.45         5.7     10.7049
      3.45        5.85     13.7035
      3.45           6     18.8311
      3.45        6.15      23.299
      3.45         6.3     26.8373
      3.45        6.45     29.0262
      3.45         6.6     30.7054
      3.45        6.75      33.764
      3.45         6.9     37.6322
      3.45        7.05     39.1914
      3.45         7.2     39.3713
      3.45        7.35      4.8577

       3.6        -7.5     3.91161
       3.6       -7.35     31.2929
       3.6        -7.2      35.147
       3.6       -7.05     34.1403
       3.6        -6.9     32.9323
       3.6       -6.75      27.899
       3.6        -6.6     26.3746
       3.6       -6.45     23.8436
       3.6        -6.3     22.4343
       3.6       -6.15     17.9474
       3.6          -6     15.6752
       3.6       -5.85     13.4318
       3.6        -5.7     10.7569
       3.6       -5.55     8.36971
       3.6        -5.4     6.35637
       3.6       -5.25     4.31428
       3.6        -5.1     4.65942
       3.6       -4.95     7.76571
       3.6        -4.8     18.9541
       3.6       -4.65     45.7026
       3.6        -4.5      88.299
       3.6       -4.35     117.492
       3.6        -4.2      120.34
       3.6       -4.05     129.285
       3.6        -3.9     158.737
       3.6       -3.75     176.828
       3.6        -3.6     193.021
       3.6       -3.45     201.304
       3.6        -3.3     204.756
       3.6       -3.15     206.769
       3.6          -3     201.765
       3.6       -2.85     196.731
       3.6        -2.7     196.386
       3.6       -2.55     199.579
       3.6        -2.4     204.842
       3.6       -2.25     211.802
       3.6        -2.1      216.03
       3.6       -1.95     219.511
       3.6        -1.8     222.876
       3.6       -1.65     217.957
       3.6        -1.5     212.665
       3.6       -1.35     220.115
       3.6        -1.2     212.723
       3.6       -1.05     204.612
       3.6        -0.9     184.996
       3.6       -0.75     161.987
       3.6        -0.6     169.091
       3.6       -0.45     147.606
       3.6        -0.3     78.1748
       3.6       -0.15     46.3641
       3.6  -1.78814e-07     50.7359
       3.6        0.15     84.0422
       3.6         0.3     152.035
       3.6        0.45     174.901
       3.6         0.6     166.531
       3.6        0.75     207.344
       3.6         0.9     219.165
       3.6        1.05     227.823
       3.6         1.2     235.819
       3.6        1.35     231.303
       3.6         1.5     234.668
       3.6        1.65     233.403
       3.6         1.8     232.281
       3.6        1.95      229.52
       3.6         2.1     226.212
       3.6        2.25     216.606
       3.6         2.4      203.72
       3.6        2.55     198.658
       3.6         2.7     199.895
       3.6        2.85     207.229
       3.6           3     207.747
       3.6        3.15     211.055
       3.6         3.3     207.546
       3.6        3.45     204.641
       3.6         3.6     205.734
       3.6        3.75     204.008
       3.6         3.9      187.24
       3.6        4.05     175.304
       3.6         4.2     145.535
       3.6        4.35     138.028
       3.6         4.5      123.59
       3.6        4.65     86.5732
       3.6         4.8     45.9615
       3.6        4.95      19.328
       3.6         5.1     8.34094
       3.6        5.25     3.82533
       3.6         5.4     3.76781
       3.6        5.55     5.14838
       3.6         5.7     7.47809
       3.6        5.85     10.8145
       3.6           6     12.6552
       3.6        6.15     15.6177
       3.6         6.3     19.9895
       3.6        6.45     21.3125
       3.6         6.6     22.8945
       3.6        6.75     25.7419
       3.6         6.9     26.4897
       3.6        7.05     29.7398
       3.6         7.2      28.992
       3.6        7.35     3.22133

      3.75        -7.5     3.62005
      3.75       -7.35     22.6046
      3.75        -7.2     22.7151
      3.75       -7.05     22.5769
      3.75        -6.9     19.5925
      3.75       -6.75     20.2004
      3.75        -6.6     17.6857
      3.75       -6.45      16.608
      3.75        -6.3     15.2539
      3.75       -6.15     12.4629
      3.75          -6     10.8049
      3.75       -5.85     10.5285
      3.75        -5.7     6.21764
      3.75       -5.55     5.55443
      3.75        -5.4     3.26081
      3.75       -5.25     2.51469
      3.75        -5.1     2.68049
      3.75       -4.95     5.52679
      3.75        -4.8     15.1434
      3.75       -4.65     35.8136
      3.75        -4.5     61.8448
      3.75       -4.35     85.6376
      3.75        -4.2     84.9192
      3.75       -4.05     98.7914
      3.75        -3.9     109.734
      3.75       -3.75     126.453
      3.75        -3.6     141.679
      3.75       -3.45     142.204
      3.75        -3.3     147.123
      3.75       -3.15     148.864
      3.75          -3     146.377
      3.75       -2.85     144.222
      3.75        -2.7     146.626
      3.75       -2.55     144.719
      3.75        -2.4     156.657
      3.75       -2.25     158.039
      3.75        -2.1     156.298
      3.75       -1.95     163.068
      3.75        -1.8     168.567
      3.75       -1.65     161.742
      3.75        -1.5     159.862
      3.75       -1.35     164.837
      3.75        -1.2     157.016
      3.75       -1.05     157.569
      3.75        -0.9     139.579
      3.75       -0.75     121.037
      3.75        -0.6     126.094
      3.75       -0.45      107.33
      3.75        -0.3     57.8931
      3.75       -0.15     35.3438
      3.75  -1.78814e-07     33.5753
      3.75        0.15     60.6842
      3.75         0.3     117.804
      3.75        0.45     131.068
      3.75         0.6     125.817
      3.75        0.75     149.362
      3.75         0.9     168.125
      3.75        1.05     167.959
      3.75         1.2     174.619
      3.75        1.35     169.341
      3.75         1.5     169.451
      3.75        1.65     170.087
      3.75         1.8     172.464
      3.75        1.95     168.816
      3.75         2.1     164.698
      3.75        2.25      158.26
      3.75         2.4     148.201
      3.75        2.55     142.149
      3.75         2.7     147.842
      3.75        2.85     143.006
      3.75           3     148.477
      3.75        3.15     147.648
      3.75         3.3     148.781
      3.75        3.45     146.156
      3.75         3.6     145.963
      3.75        3.75       139.8
      3.75         3.9     132.754
      3.75        4.05     120.235
      3.75         4.2     100.974
      3.75        4.35     93.6238
      3.75         4.5     87.9865
      3.75        4.65     62.9778
      3.75         4.8     33.1607
      3.75        4.95     14.2868
      3.75         5.1     4.97411
      3.75        5.25       3.095
      3.75         5.4     3.26081
      3.75        5.55     3.78585
      3.75         5.7     5.38862
      3.75        5.85     8.40072
      3.75           6      9.0363
      3.75        6.15     12.0484
      3.75         6.3     14.3973
      3.75        6.45     16.8567
      3.75         6.6     17.5199
      3.75        6.75     18.1831
      3.75         6.9     19.0674
      3.75        7.05     21.3334
      3.75         7.2       21.14
      3.75        7.35     2.65286

       3.9        -7.5     1.62206
       3.9       -7.35     14.3592
       3.9        -7.2     15.9547
       3.9       -7.05     14.5454
       3.9        -6.9     13.2424
       3.9       -6.75      12.684
       3.9        -6.6     11.4076
       3.9       -6.45     10.1312
       3.9        -6.3     9.25372
       3.9       -6.15     8.69531
       3.9          -6     7.55189
       3.9       -5.85     5.77028
       3.9        -5.7     4.60027
       3.9       -5.55     3.40367
       3.9        -5.4     2.28684
       3.9       -5.25     2.28684
       3.9        -5.1     1.64865
       3.9       -4.95     3.64299
       3.9        -4.8     11.1417
       3.9       -4.65     24.3841
       3.9        -4.5     44.3807
       3.9       -4.35     55.8946
       3.9        -4.2     59.4047
       3.9       -4.05     62.6754
       3.9        -3.9     75.4657
       3.9       -3.75     84.9322
       3.9        -3.6     91.8725
       3.9       -3.45        98.6
       3.9        -3.3     98.5734
       3.9       -3.15     99.0521
       3.9          -3     98.7596
       3.9       -2.85     97.1907
       3.9        -2.7     97.5364
       3.9       -2.55     99.8498
       3.9        -2.4     103.785
       3.9       -2.25     110.008
       3.9        -2.1     113.119
       3.9       -1.95     116.257
       3.9        -1.8     114.714
       3.9       -1.65     112.933
       3.9        -1.5     118.171
       3.9       -1.35     116.762
       3.9        -1.2     112.614
       3.9       -1.05     113.438
       3.9        -0.9     99.1053
       3.9       -0.75     84.3206
       3.9        -0.6      88.389
       3.9       -0.45     76.2635
       3.9        -0.3     40.6047
       3.9       -0.15     21.8313
       3.9  -1.78814e-07     23.4268
       3.9        0.15     41.7747
       3.9         0.3     79.2151
       3.9        0.45     91.6331
       3.9         0.6     88.0965
       3.9        0.75     107.535
       3.9         0.9      117.56
       3.9        1.05     116.522
       3.9         1.2     121.947
       3.9        1.35     118.038
       3.9         1.5     117.799
       3.9        1.65       119.9
       3.9         1.8     117.134
       3.9        1.95     116.948
       3.9         2.1      112.56
       3.9        2.25      106.79
       3.9         2.4      102.11
       3.9        2.55     96.6589
       3.9         2.7     101.233
       3.9        2.85     98.6266
       3.9           3     97.0843
       3.9        3.15     97.1907
       3.9         3.3     94.8507
       3.9        3.45     91.3406
       3.9         3.6     91.4204
       3.9        3.75     92.8297
       3.9         3.9     86.3149
       3.9        4.05     78.0451
       3.9         4.2     65.7599
       3.9        4.35     62.4892
       3.9         4.5     57.4103
       3.9        4.65     40.8174
       3.9         4.8     22.2834
       3.9        4.95     9.09418
       3.9         5.1     3.43026
       3.9        5.25     1.62206
       3.9         5.4     2.65912
       3.9        5.55     2.68571
       3.9         5.7     3.48344
       3.9        5.85     4.62686
       3.9           6     5.77028
       3.9        6.15      8.1103
       3.9         6.3     9.20054
       3.9        6.45     10.5833
       3.9         6.6     12.6042
       3.9        6.75     13.3222
       3.9         6.9     13.0829
       3.9        7.05     13.2424
       3.9         7.2     13.5349
       3.9        7.35     1.70183

      4.05        -7.5     1.02497
      4.05       -7.35     7.35415
      4.05        -7.2     8.30225
      4.05       -7.05     8.50724
      4.05        -6.9     7.45665
      4.05       -6.75     6.79042
      4.05        -6.6     6.84167
      4.05       -6.45     6.14981
      4.05        -6.3     6.30356
      4.05       -6.15     4.63798
      4.05          -6     4.53549
      4.05       -5.85      3.2799
      4.05        -5.7     3.15178
      4.05       -5.55     2.20368
      4.05        -5.4      1.4862
      4.05       -5.25     1.33246
      4.05        -5.1     1.28121
      4.05       -4.95     2.28056
      4.05        -4.8     5.94482
      4.05       -4.65     14.4264
      4.05        -4.5     26.6492
      4.05       -4.35     32.9271
      4.05        -4.2     34.7208
      4.05       -4.05      36.822
      4.05        -3.9      43.228
      4.05       -3.75     48.5066
      4.05        -3.6     52.9909
      4.05       -3.45     57.9876
      4.05        -3.3     56.3476
      4.05       -3.15     56.0914
      4.05          -3     59.2688
      4.05       -2.85     56.1939
      4.05        -2.7     56.5014
      4.05       -2.55     59.5763
      4.05        -2.4     59.8582
      4.05       -2.25     66.5461
      4.05        -2.1     71.0047
      4.05       -1.95      72.619
      4.05        -1.8     73.6184
      4.05       -1.65      72.824
      4.05        -1.5     72.6446
      4.05       -1.35     74.2333
      4.05        -1.2     71.5684
      4.05       -1.05     70.1078
      4.05        -0.9      64.983
      4.05       -0.75     53.8621
      4.05        -0.6     55.7327
      4.05       -0.45      49.711
      4.05        -0.3     25.5986
      4.05       -0.15      13.709
      4.05  -1.78814e-07     15.2208
      4.05        0.15     26.7261
      4.05         0.3     51.5047
      4.05        0.45     57.9107
      4.05         0.6     51.3765
      4.05        0.75     66.8536
      4.05         0.9     69.1085
      4.05        1.05     71.5428
      4.05         1.2     73.1059
      4.05        1.35     72.3115
      4.05         1.5     70.7741
      4.05        1.65     71.3634
      4.05         1.8     69.1085
      4.05        1.95     69.2879
      4.05         2.1     66.9048
      4.05        2.25     65.2392
      4.05         2.4     62.2412
      4.05        2.55     56.2708
      4.05         2.7     56.9626
      4.05        2.85     56.9626
      4.05           3     58.1926
      4.05        3.15     55.7583
      4.05         3.3     56.9626
      4.05        3.45     56.6295
      4.05         3.6     54.4771
      4.05        3.75     52.0428
      4.05         3.9     48.3785
      4.05        4.05      44.663
      4.05         4.2     37.1295
      4.05        4.35      32.594
      4.05         4.5     32.4403
      4.05        4.65     23.3693
      4.05         4.8     11.9153
      4.05        4.95     3.94613
      4.05         5.1     1.63995
      4.05        5.25    0.999344
      4.05         5.4     1.38371
      4.05        5.55     1.84494
      4.05         5.7     2.10119
      4.05        5.85     2.63929
      4.05           6     3.89488
      4.05        6.15     4.61236
      4.05         6.3     5.50921
      4.05        6.45     6.07294
      4.05         6.6     7.25165
      4.05        6.75     7.07228
      4.05         6.9     7.96913
      4.05        7.05      8.1485
      4.05         7.2     7.94351
      4.05        7.35    0.999344

       4.2        -7.5    0.519228
       4.2       -7.35     3.56042
       4.2        -7.2     3.16482
       4.2       -7.05     2.91757
       4.2        -6.9     2.67032
       4.2       -6.75     2.64559
       4.2        -6.6     2.54669
       4.2       -6.45     2.62087
       4.2        -6.3     2.42307
       4.2       -6.15     2.00274
       4.2          -6     1.58241
       4.2       -5.85     1.80494
       4.2        -5.7     1.16208
       4.2       -5.55    0.642854
       4.2        -5.4    0.568679
       4.2       -5.25    0.469778
       4.2        -5.1    0.692304
       4.2       -4.95    0.989006
       4.2        -4.8     2.91757
       4.2       -4.65     6.60162
       4.2        -4.5     10.2857
       4.2       -4.35     13.6977
       4.2        -4.2     12.2142
       4.2       -4.05     14.6126
       4.2        -3.9     17.7032
       4.2       -3.75     20.1263
       4.2        -3.6     21.5603
       4.2       -3.45      23.835
       4.2        -3.3     23.5878
       4.2       -3.15     24.1565
       4.2          -3      23.662
       4.2       -2.85     22.3021
       4.2        -2.7     22.8955
       4.2       -2.55     25.5905
       4.2        -2.4     26.3076
       4.2       -2.25     28.5081
       4.2        -2.1     29.4724
       4.2       -1.95      30.313
       4.2        -1.8     31.2031
       4.2       -1.65      32.118
       4.2        -1.5     31.6729
       4.2       -1.35     31.4504
       4.2        -1.2     30.4861
       4.2       -1.05     30.4119
       4.2        -0.9     27.1482
       4.2       -0.75     21.1647
       4.2        -0.6     23.2416
       4.2       -0.45     20.8186
       4.2        -0.3     10.3598
       4.2       -0.15     5.14283
       4.2  -1.78814e-07     6.20601
       4.2        0.15     10.7307
       4.2         0.3     19.5081
       4.2        0.45     25.0219
       4.2         0.6     22.1537
       4.2        0.75     27.1977
       4.2         0.9     29.6949
       4.2        1.05     29.5713
       4.2         1.2     30.2141
       4.2        1.35     28.1125
       4.2         1.5     29.1757
       4.2        1.65     28.6565
       4.2         1.8     28.8295
       4.2        1.95     29.5218
       4.2         2.1     27.7911
       4.2        2.25     27.9147
       4.2         2.4     26.1345
       4.2        2.55     25.6647
       4.2         2.7     23.9092
       4.2        2.85     24.6263
       4.2           3     24.4037
       4.2        3.15     24.2307
       4.2         3.3     23.6125
       4.2        3.45     23.1675
       4.2         3.6     23.1922
       4.2        3.75      20.423
       4.2         3.9       21.14
       4.2        4.05     17.7032
       4.2         4.2     13.6483
       4.2        4.35     13.6483
       4.2         4.5      12.956
       4.2        4.65      8.3571
       4.2         4.8     3.98075
       4.2        4.95     1.63186
       4.2         5.1    0.717029
       4.2        5.25    0.445053
       4.2         5.4    0.717029
       4.2        5.55    0.494503
       4.2         5.7     1.21153
       4.2        5.85     1.21153
       4.2           6     1.53296
       4.2        6.15     1.75549
       4.2         6.3     2.42307
       4.2        6.45     2.89284
       4.2         6.6     3.14009
       4.2        6.75     3.04119
       4.2         6.9     3.31317
       4.2        7.05     3.80767
       4.2         7.2     3.16482
       4.2        7.35    0.519228

      4.35        -7.5           0
      4.35       -7.35   0.0716609
      4.35        -7.2    0.286644
      4.35       -7.05     0.23887
      4.35        -6.9     0.23887
      4.35       -6.75   0.0955479
      4.35        -6.6   0.0955479
      4.35       -6.45    0.167209
      4.35        -6.3    0.119435
      4.35       -6.15   0.0955479
      4.35          -6   0.0716609
      4.35       -5.85    0.143322
      4.35        -5.7    0.119435
      4.35       -5.55    0.047774
      4.35        -5.4           0
      4.35       -5.25    0.047774
      4.35        -5.1           0
      4.35       -4.95    0.119435
      4.35        -4.8   0.0716609
      4.35       -4.65    0.406079
      4.35        -4.5    0.406079
      4.35       -4.35    0.812157
      4.35        -4.2    0.740496
      4.35       -4.05     1.17046
      4.35        -3.9    0.764383
      4.35       -3.75      1.0988
      4.35        -3.6     1.21824
      4.35       -3.45     1.21824
      4.35        -3.3     1.12269
      4.35       -3.15     1.19435
      4.35          -3      1.2899
      4.35       -2.85     1.38544
      4.35        -2.7     1.50488
      4.35       -2.55     1.79152
      4.35        -2.4     1.17046
      4.35       -2.25     1.57654
      4.35        -2.1     1.69598
      4.35       -1.95     1.91096
      4.35        -1.8     1.48099
      4.35       -1.65     1.67209
      4.35        -1.5     1.93485
      4.35       -1.35     1.60043
      4.35        -1.2     1.93485
      4.35       -1.05     1.24212
      4.35        -0.9     1.62431
      4.35       -0.75     1.36156
      4.35        -0.6     1.62431
      4.35       -0.45     1.26601
      4.35        -0.3    0.382192
      4.35       -0.15    0.382192
      4.35  -1.78814e-07    0.501626
      4.35        0.15    0.692722
      4.35         0.3    0.979366
      4.35        0.45     1.24212
      4.35         0.6     1.60043
      4.35        0.75     1.67209
      4.35         0.9     1.48099
      4.35        1.05     1.52877
      4.35         1.2      2.3887
      4.35        1.35     1.74375
      4.35         1.5     1.50488
      4.35        1.65     1.88707
      4.35         1.8     1.36156
      4.35        1.95     1.55265
      4.35         2.1     1.43322
      4.35        2.25     1.45711
      4.35         2.4      1.2899
      4.35        2.55     1.02714
      4.35         2.7     1.31378
      4.35        2.85     1.52877
      4.35           3     1.14657
      4.35        3.15     1.52877
      4.35         3.3      1.2899
      4.35        3.45     1.07491
      4.35         3.6     1.43322
      4.35        3.75      1.0988
      4.35         3.9    0.931592
      4.35        4.05     1.00325
      4.35         4.2    0.716609
      4.35        4.35    0.644948
      4.35         4.5    0.668835
      4.35        4.65    0.406079
      4.35         4.8     0.23887
      4.35        4.95           0
      4.35         5.1    0.023887
      4.35        5.25    0.023887
      4.35         5.4    0.023887
      4.35        5.55    0.047774
      4.35         5.7    0.119435
      4.35        5.85    0.047774
      4.35           6    0.119435
      4.35        6.15   0.0955479
      4.35         6.3   0.0955479
      4.35        6.45   0.0955479
      4.35         6.6    0.047774
      4.35        6.75   0.0955479
      4.35         6.9    0.167209
      4.35        7.05   0.0955479
      4.35         7.2    0.119435
      4.35        7.35           0

       4.5        -7.5           0
       4.5       -7.35           0
       4.5        -7.2           0
       4.5       -7.05           0
       4.5        -6.9           0
       4.5       -6.75           0
       4.5        -6.6           0
       4.5       -6.45           0
       4.5        -6.3           0
       4.5       -6.15           0
       4.5          -6           0
       4.5       -5.85           0
       4.5        -5.7           0
       4.5       -5.55           0
       4.5        -5.4           0
       4.5       -5.25           0
       4.5        -5.1           0
       4.5       -4.95           0
       4.5        -4.8           0
       4.5       -4.65           0
       4.5        -4.5           0
       4.5       -4.35           0
       4.5        -4.2           0
       4.5       -4.05           0
       4.5        -3.9           0
       4.5       -3.75           0
       4.5        -3.6           0
       4.5       -3.45           0
       4.5        -3.3           0
       4.5       -3.15           0
       4.5          -3           0
       4.5       -2.85           0
       4.5        -2.7           0
       4.5       -2.55           0
       4.5        -2.4           0
       4.5       -2.25           0
       4.5        -2.1           0
       4.5       -1.95           0
       4.5        -1.8           0
       4.5       -1.65           0
       4.5        -1.5           0
       4.5       -1.35           0
       4.5        -1.2           0
       4.5       -1.05           0
       4.5        -0.9           0
       4.5       -0.75           0
       4.5        -0.6           0
       4.5       -0.45           0
       4.5        -0.3           0
       4.5       -0.15           0
       4.5  -1.78814e-07           0
       4.5        0.15           0
       4.5         0.3           0
       4.5        0.45           0
       4.5         0.6           0
       4.5        0.75           0
       4.5         0.9           0
       4.5        1.05           0
       4.5         1.2           0
       4.5        1.35           0
       4.5         1.5           0
       4.5        1.65           0
       4.5         1.8           0
       4.5        1.95           0
       4.5         2.1           0
       4.5        2.25           0
       4.5         2.4           0
       4.5        2.55           0
       4.5         2.7           0
       4.5        2.85           0
       4.5           3           0
       4.5        3.15           0
       4.5         3.3           0
       4.5        3.45           0
       4.5         3.6           0
       4.5        3.75           0
       4.5         3.9           0
       4.5        4.05           0
       4.5         4.2           0
       4.5        4.35           0
       4.5         4.5           0
       4.5        4.65           0
       4.5         4.8           0
       4.5        4.95           0
       4.5         5.1           0
       4.5        5.25           0
       4.5         5.4           0
       4.5        5.55           0
       4.5         5.7           0
       4.5        5.85           0
       4.5           6           0
       4.5        6.15           0
       4.5         6.3           0
       4.5        6.45           0
       4.5         6.6           0
       4.5        6.75           0
       4.5         6.9           0
       4.5        7.05           0
       4.5         7.2           0
       4.5        7.35           0

      4.65        -7.5           0
      4.65       -7.35           0
      4.65        -7.2           0
      4.65       -7.05           0
      4.65        -6.9           0
      4.65       -6.75           0
      4.65        -6.6           0
      4.65       -6.45           0
      4.65        -6.3           0
      4.65       -6.15           0
      4.65          -6           0
      4.65       -5.85           0
      4.65        -5.7           0
      4.65       -5.55           0
      4.65        -5.4           0
      4.65       -5.25           0
      4.65        -5.1           0
      4.65       -4.95           0
      4.65        -4.8           0
      4.65       -4.65           0
      4.65        -4.5           0
      4.65       -4.35           0
      4.65        -4.2           0
      4.65       -4.05           0
      4.65        -3.9           0
      4.65       -3.75           0
      4.65        -3.6           0
      4.65       -3.45           0
      4.65        -3.3           0
      4.65       -3.15           0
      4.65          -3           0
      4.65       -2.85           0
      4.65        -2.7           0
      4.65       -2.55           0
      4.65        -2.4           0
      4.65       -2.25           0
      4.65        -2.1           0
      4.65       -1.95           0
      4.65        -1.8           0
      4.65       -1.65           0
      4.65        -1.5           0
      4.65       -1.35           0
      4.65        -1.2           0
      4.65       -1.05           0
      4.65        -0.9           0
      4.65       -0.75           0
      4.65        -0.6           0
      4.65       -0.45           0
      4.65        -0.3           0
      4.65       -0.15           0
      4.65  -1.78814e-07           0
      4.65        0.15           0
      4.65         0.3           0
      4.65        0.45           0
      4.65         0.6           0
      4.65        0.75           0
      4.65         0.9           0
      4.65        1.05           0
      4.65         1.2           0
      4.65        1.35           0
      4.65         1.5           0
      4.65        1.65           0
      4.65         1.8           0
      4.65        1.95           0
      4.65         2.1           0
      4.65        2.25           0
      4.65         2.4           0
      4.65        2.55           0
      4.65         2.7           0
      4.65        2.85           0
      4.65           3           0
      4.65        3.15           0
      4.65         3.3           0
      4.65        3.45           0
      4.65         3.6           0
      4.65        3.75           0
      4.65         3.9           0
      4.65        4.05           0
      4.65         4.2           0
      4.65        4.35           0
      4.65         4.5           0
      4.65        4.65           0
      4.65         4.8           0
      4.65        4.95           0
      4.65         5.1           0
      4.65        5.25           0
      4.65         5.4           0
      4.65        5.55           0
      4.65         5.7           0
      4.65        5.85           0
      4.65           6           0
      4.65        6.15           0
      4.65         6.3           0
      4.65        6.45           0
      4.65         6.6           0
      4.65        6.75           0
      4.65         6.9           0
      4.65        7.05           0
      4.65         7.2           0
      4.65        7.35           0

       4.8        -7.5           0
       4.8       -7.35           0
       4.8        -7.2           0
       4.8       -7.05           0
       4.8        -6.9           0
       4.8       -6.75           0
       4.8        -6.6           0
       4.8       -6.45           0
       4.8        -6.3           0
       4.8       -6.15           0
       4.8          -6           0
       4.8       -5.85           0
       4.8        -5.7           0
       4.8       -5.55           0
       4.8        -5.4           0
       4.8       -5.25           0
       4.8        -5.1           0
       4.8       -4.95           0
       4.8        -4.8           0
       4.8       -4.65           0
       4.8        -4.5           0
       4.8       -4.35           0
       4.8        -4.2           0
       4.8       -4.05           0
       4.8        -3.9           0
       4.8       -3.75           0
       4.8        -3.6           0
       4.8       -3.45           0
       4.8        -3.3           0
       4.8       -3.15           0
       4.8          -3           0
       4.8       -2.85           0
       4.8        -2.7           0
       4.8       -2.55           0
       4.8        -2.4           0
       4.8       -2.25           0
       4.8        -2.1           0
       4.8       -1.95           0
       4.8        -1.8           0
       4.8       -1.65           0
       4.8        -1.5           0
       4.8       -1.35           0
       4.8        -1.2           0
       4.8       -1.05           0
       4.8        -0.9           0
       4.8       -0.75           0
       4.8        -0.6           0
       4.8       -0.45           0
       4.8        -0.3           0
       4.8       -0.15           0
       4.8  -1.78814e-07           0
       4.8        0.15           0
       4.8         0.3           0
       4.8        0.45           0
       4.8         0.6           0
       4.8        0.75           0
       4.8         0.9           0
       4.8        1.05           0
       4.8         1.2           0
       4.8        1.35           0
       4.8         1.5           0
       4.8        1.65           0
       4.8         1.8           0
       4.8        1.95           0
       4.8         2.1           0
       4.8        2.25           0
       4.8         2.4           0
       4.8        2.55           0
       4.8         2.7           0
       4.8        2.85           0
       4.8           3           0
       4.8        3.15           0
       4.8         3.3           0
       4.8        3.45           0
       4.8         3.6           0
       4.8        3.75           0
       4.8         3.9           0
       4.8        4.05           0
       4.8         4.2           0
       4.8        4.35           0
       4.8         4.5           0
       4.8        4.65           0
       4.8         4.8           0
       4.8        4.95           0
       4.8         5.1           0
       4.8        5.25           0
       4.8         5.4           0
       4.8        5.55           0
       4.8         5.7           0
       4.8        5.85           0
       4.8           6           0
       4.8        6.15           0
       4.8         6.3           0
       4.8        6.45           0
       4.8         6.6           0
       4.8        6.75           0
       4.8         6.9           0
       4.8        7.05           0
       4.8         7.2           0
       4.8        7.35           0

      4.95        -7.5           0
      4.95       -7.35           0
      4.95        -7.2           0
      4.95       -7.05           0
      4.95        -6.9           0
      4.95       -6.75           0
      4.95        -6.6           0
      4.95       -6.45           0
      4.95        -6.3           0
      4.95       -6.15           0
      4.95          -6           0
      4.95       -5.85           0
      4.95        -5.7           0
      4.95       -5.55           0
      4.95        -5.4           0
      4.95       -5.25           0
      4.95        -5.1           0
      4.95       -4.95           0
      4.95        -4.8           0
      4.95       -4.65           0
      4.95        -4.5           0
      4.95       -4.35           0
      4.95        -4.2           0
      4.95       -4.05           0
      4.95        -3.9           0
      4.95       -3.75           0
      4.95        -3.6           0
      4.95       -3.45           0
      4.95        -3.3           0
      4.95       -3.15           0
      4.95          -3           0
      4.95       -2.85           0
      4.95        -2.7           0
      4.95       -2.55           0
      4.95        -2.4           0
      4.95       -2.25           0
      4.95        -2.1           0
      4.95       -1.95           0
      4.95        -1.8           0
      4.95       -1.65           0
      4.95        -1.5           0
      4.95       -1.35           0
      4.95        -1.2           0
      4.95       -1.05           0
      4.95        -0.9           0
      4.95       -0.75           0
      4.95        -0.6           0
      4.95       -0.45           0
      4.95        -0.3           0
      4.95       -0.15           0
      4.95  -1.78814e-07           0
      4.95        0.15           0
      4.95         0.3           0
      4.95        0.45           0
      4.95         0.6           0
      4.95        0.75           0
      4.95         0.9           0
      4.95        1.05           0
      4.95         1.2           0
      4.95        1.35           0
      4.95         1.5           0
      4.95        1.65           0
      4.95         1.8           0
      4.95        1.95           0
      4.95         2.1           0
      4.95        2.25           0
      4.95         2.4           0
      4.95        2.55           0
      4.95         2.7           0
      4.95        2.85           0
      4.95           3           0
      4.95        3.15           0
      4.95         3.3           0
      4.95        3.45           0
      4.95         3.6           0
      4.95        3.75           0
      4.95         3.9           0
      4.95        4.05           0
      4.95         4.2           0
      4.95        4.35           0
      4.95         4.5           0
      4.95        4.65           0
      4.95         4.8           0
      4.95        4.95           0
      4.95         5.1           0
      4.95        5.25           0
      4.95         5.4           0
      4.95        5.55           0
      4.95         5.7           0
      4.95        5.85           0
      4.95           6           0
      4.95        6.15           0
      4.95         6.3           0
      4.95        6.45           0
      4.95         6.6           0
      4.95        6.75           0
      4.95         6.9           0
      4.95        7.05           0
      4.95         7.2           0
      4.95        7.35           0

       5.1        -7.5           0
       5.1       -7.35           0
       5.1        -7.2           0
       5.1       -7.05           0
       5.1        -6.9           0
       5.1       -6.75           0
       5.1        -6.6           0
       5.1       -6.45           0
       5.1        -6.3           0
       5.1       -6.15           0
       5.1          -6           0
       5.1       -5.85           0
       5.1        -5.7           0
       5.1       -5.55           0
       5.1        -5.4           0
       5.1       -5.25           0
       5.1        -5.1           0
       5.1       -4.95           0
       5.1        -4.8           0
       5.1       -4.65           0
       5.1        -4.5           0
       5.1       -4.35           0
       5.1        -4.2           0
       5.1       -4.05           0
       5.1        -3.9           0
       5.1       -3.75           0
       5.1        -3.6           0
       5.1       -3.45           0
       5.1        -3.3           0
       5.1       -3.15           0
       5.1          -3           0
       5.1       -2.85           0
       5.1        -2.7           0
       5.1       -2.55           0
       5.1        -2.4           0
       5.1       -2.25           0
       5.1        -2.1           0
       5.1       -1.95           0
       5.1        -1.8           0
       5.1       -1.65           0
       5.1        -1.5           0
       5.1       -1.35           0
       5.1        -1.2           0
       5.1       -1.05           0
       5.1        -0.9           0
       5.1       -0.75           0
       5.1        -0.6           0
       5.1       -0.45           0
       5.1        -0.3           0
       5.1       -0.15           0
       5.1  -1.78814e-07           0
       5.1        0.15           0
       5.1         0.3           0
       5.1        0.45           0
       5.1         0.6           0
       5.1        0.75           0
       5.1         0.9           0
       5.1        1.05           0
       5.1         1.2           0
       5.1        1.35           0
       5.1         1.5           0
       5.1        1.65           0
       5.1         1.8           0
       5.1        1.95           0
       5.1         2.1           0
       5.1        2.25           0
       5.1         2.4           0
       5.1        2.55           0
       5.1         2.7           0
       5.1        2.85           0
       5.1           3           0
       5.1        3.15           0
       5.1         3.3           0
       5.1        3.45           0
       5.1         3.6           0
       5.1        3.75           0
       5.1         3.9           0
       5.1        4.05           0
       5.1         4.2           0
       5.1        4.35           0
       5.1         4.5           0
       5.1        4.65           0
       5.1         4.8           0
       5.1        4.95           0
       5.1         5.1           0
       5.1        5.25           0
       5.1         5.4           0
       5.1        5.55           0
       5.1         5.7           0
       5.1        5.85           0
       5.1           6           0
       5.1        6.15           0
       5.1         6.3           0
       5.1        6.45           0
       5.1         6.6           0
       5.1        6.75           0
       5.1         6.9           0
       5.1        7.05           0
       5.1         7.2           0
       5.1        7.35           0

      5.25        -7.5           0
      5.25       -7.35           0
      5.25        -7.2           0
      5.25       -7.05           0
      5.25        -6.9           0
      5.25       -6.75           0
      5.25        -6.6           0
      5.25       -6.45           0
      5.25        -6.3           0
      5.25       -6.15           0
      5.25          -6           0
      5.25       -5.85           0
      5.25        -5.7           0
      5.25       -5.55           0
      5.25        -5.4           0
      5.25       -5.25           0
      5.25        -5.1           0
      5.25       -4.95           0
      5.25        -4.8           0
      5.25       -4.65           0
      5.25        -4.5           0
      5.25       -4.35           0
      5.25        -4.2           0
      5.25       -4.05           0
      5.25        -3.9           0
      5.25       -3.75           0
      5.25        -3.6           0
      5.25       -3.45           0
      5.25        -3.3           0
      5.25       -3.15           0
      5.25          -3           0
      5.25       -2.85           0
      5.25        -2.7           0
      5.25       -2.55           0
      5.25        -2.4           0
      5.25       -2.25           0
      5.25        -2.1           0
      5.25       -1.95           0
      5.25        -1.8           0
      5.25       -1.65           0
      5.25        -1.5           0
      5.25       -1.35           0
      5.25        -1.2           0
      5.25       -1.05           0
      5.25        -0.9           0
      5.25       -0.75           0
      5.25        -0.6           0
      5.25       -0.45           0
      5.25        -0.3           0
      5.25       -0.15           0
      5.25  -1.78814e-07           0
      5.25        0.15           0
      5.25         0.3           0
      5.25        0.45           0
      5.25         0.6           0
      5.25        0.75           0
      5.25         0.9           0
      5.25        1.05           0
      5.25         1.2           0
      5.25        1.35           0
      5.25         1.5           0
      5.25        1.65           0
      5.25         1.8           0
      5.25        1.95           0
      5.25         2.1           0
      5.25        2.25           0
      5.25         2.4           0
      5.25        2.55           0
      5.25         2.7           0
      5.25        2.85           0
      5.25           3           0
      5.25        3.15           0
      5.25         3.3           0
      5.25        3.45           0
      5.25         3.6           0
      5.25        3.75           0
      5.25         3.9           0
      5.25        4.05           0
      5.25         4.2           0
      5.25        4.35           0
      5.25         4.5           0
      5.25        4.65           0
      5.25         4.8           0
      5.25        4.95           0
      5.25         5.1           0
      5.25        5.25           0
      5.25         5.4           0
      5.25        5.55           0
      5.25         5.7           0
      5.25        5.85           0
      5.25           6           0
      5.25        6.15           0
      5.25         6.3           0
      5.25        6.45           0
      5.25         6.6           0
      5.25        6.75           0
      5.25         6.9           0
      5.25        7.05           0
      5.25         7.2           0
      5.25        7.35           0

       5.4        -7.5           0
       5.4       -7.35           0
       5.4        -7.2           0
       5.4       -7.05           0
       5.4        -6.9           0
       5.4       -6.75           0
       5.4        -6.6           0
       5.4       -6.45           0
       5.4        -6.3           0
       5.4       -6.15           0
       5.4          -6           0
       5.4       -5.85           0
       5.4        -5.7           0
       5.4       -5.55           0
       5.4        -5.4           0
       5.4       -5.25           0
       5.4        -5.1           0
       5.4       -4.95           0
       5.4        -4.8           0
       5.4       -4.65           0
       5.4        -4.5           0
       5.4       -4.35           0
       5.4        -4.2           0
       5.4       -4.05           0
       5.4        -3.9           0
       5.4       -3.75           0
       5.4        -3.6           0
       5.4       -3.45           0
       5.4        -3.3           0
       5.4       -3.15           0
       5.4          -3           0
       5.4       -2.85           0
       5.4        -2.7           0
       5.4       -2.55           0
       5.4        -2.4           0
       5.4       -2.25           0
       5.4        -2.1           0
       5.4       -1.95           0
       5.4        -1.8           0
       5.4       -1.65           0
       5.4        -1.5           0
       5.4       -1.35           0
       5.4        -1.2           0
       5.4       -1.05           0
       5.4        -0.9           0
       5.4       -0.75           0
       5.4        -0.6           0
       5.4       -0.45           0
       5.4        -0.3           0
       5.4       -0.15           0
       5.4  -1.78814e-07           0
       5.4        0.15           0
       5.4         0.3           0
       5.4        0.45           0
       5.4         0.6           0
       5.4        0.75           0
       5.4         0.9           0
       5.4        1.05           0
       5.4         1.2           0
       5.4        1.35           0
       5.4         1.5           0
       5.4        1.65           0
       5.4         1.8           0
       5.4        1.95           0
       5.4         2.1           0
       5.4        2.25           0
       5.4         2.4           0
       5.4        2.55           0
       5.4         2.7           0
       5.4        2.85           0
       5.4           3           0
       5.4        3.15           0
       5.4         3.3           0
       5.4        3.45           0
       5.4         3.6           0
       5.4        3.75           0
       5.4         3.9           0
       5.4        4.05           0
       5.4         4.2           0
       5.4        4.35           0
       5.4         4.5           0
       5.4        4.65           0
       5.4         4.8           0
       5.4        4.95           0
       5.4         5.1           0
       5.4        5.25           0
       5.4         5.4           0
       5.4        5.55           0
       5.4         5.7           0
       5.4        5.85           0
       5.4           6           0
       5.4        6.15           0
       5.4         6.3           0
       5.4        6.45           0
       5.4         6.6           0
       5.4        6.75           0
       5.4         6.9           0
       5.4        7.05           0
       5.4         7.2           0
       5.4        7.35           0

      5.55        -7.5           0
      5.55       -7.35           0
      5.55        -7.2           0
      5.55       -7.05           0
      5.55        -6.9           0
      5.55       -6.75           0
      5.55        -6.6           0
      5.55       -6.45           0
      5.55        -6.3           0
      5.55       -6.15           0
      5.55          -6           0
      5.55       -5.85           0
      5.55        -5.7           0
      5.55       -5.55           0
      5.55        -5.4           0
      5.55       -5.25           0
      5.55        -5.1           0
      5.55       -4.95           0
      5.55        -4.8           0
      5.55       -4.65           0
      5.55        -4.5           0
      5.55       -4.35           0
      5.55        -4.2           0
      5.55       -4.05           0
      5.55        -3.9           0
      5.55       -3.75           0
      5.55        -3.6           0
      5.55       -3.45           0
      5.55        -3.3           0
      5.55       -3.15           0
      5.55          -3           0
      5.55       -2.85           0
      5.55        -2.7           0
      5.55       -2.55           0
      5.55        -2.4           0
      5.55       -2.25           0
      5.55        -2.1           0
      5.55       -1.95           0
      5.55        -1.8           0
      5.55       -1.65           0
      5.55        -1.5           0
      5.55       -1.35           0
      5.55        -1.2           0
      5.55       -1.05           0
      5.55        -0.9           0
      5.55       -0.75           0
      5.55        -0.6           0
      5.55       -0.45           0
      5.55        -0.3           0
      5.55       -0.15           0
      5.55  -1.78814e-07           0
      5.55        0.15           0
      5.55         0.3           0
      5.55        0.45           0
      5.55         0.6           0
      5.55        0.75           0
      5.55         0.9           0
      5.55        1.05           0
      5.55         1.2           0
      5.55        1.35           0
      5.55         1.5           0
      5.55        1.65           0
      5.55         1.8           0
      5.55        1.95           0
      5.55         2.1           0
      5.55        2.25           0
      5.55         2.4           0
      5.55        2.55           0
      5.55         2.7           0
      5.55        2.85           0
      5.55           3           0
      5.55        3.15           0
      5.55         3.3           0
      5.55        3.45           0
      5.55         3.6           0
      5.55        3.75           0
      5.55         3.9           0
      5.55        4.05           0
      5.55         4.2           0
      5.55        4.35           0
      5.55         4.5           0
      5.55        4.65           0
      5.55         4.8           0
      5.55        4.95           0
      5.55         5.1           0
      5.55        5.25           0
      5.55         5.4           0
      5.55        5.55           0
      5.55         5.7           0
      5.55        5.85           0
      5.55           6           0
      5.55        6.15           0
      5.55         6.3           0
      5.55        6.45           0
      5.55         6.6           0
      5.55        6.75           0
      5.55         6.9           0
      5.55        7.05           0
      5.55         7.2           0
      5.55        7.35           0

       5.7        -7.5           0
       5.7       -7.35           0
       5.7        -7.2           0
       5.7       -7.05           0
       5.7        -6.9           0
       5.7       -6.75           0
       5.7        -6.6           0
       5.7       -6.45           0
       5.7        -6.3           0
       5.7       -6.15           0
       5.7          -6           0
       5.7       -5.85           0
       5.7        -5.7           0
       5.7       -5.55           0
       5.7        -5.4           0
       5.7       -5.25           0
       5.7        -5.1           0
       5.7       -4.95           0
       5.7        -4.8           0
       5.7       -4.65           0
       5.7        -4.5           0
       5.7       -4.35           0
       5.7        -4.2           0
       5.7       -4.05           0
       5.7        -3.9           0
       5.7       -3.75           0
       5.7        -3.6           0
       5.7       -3.45           0
       5.7        -3.3           0
       5.7       -3.15           0
       5.7          -3           0
       5.7       -2.85           0
       5.7        -2.7           0
       5.7       -2.55           0
       5.7        -2.4           0
       5.7       -2.25           0
       5.7        -2.1           0
       5.7       -1.95           0
       5.7        -1.8           0
       5.7       -1.65           0
       5.7        -1.5           0
       5.7       -1.35           0
       5.7        -1.2           0
       5.7       -1.05           0
       5.7        -0.9           0
       5.7       -0.75           0
       5.7        -0.6           0
       5.7       -0.45           0
       5.7        -0.3           0
       5.7       -0.15           0
       5.7  -1.78814e-07           0
       5.7        0.15           0
       5.7         0.3           0
       5.7        0.45           0
       5.7         0.6           0
       5.7        0.75           0
       5.7         0.9           0
       5.7        1.05           0
       5.7         1.2           0
       5.7        1.35           0
       5.7         1.5           0
       5.7        1.65           0
       5.7         1.8           0
       5.7        1.95           0
       5.7         2.1           0
       5.7        2.25           0
       5.7         2.4           0
       5.7        2.55           0
       5.7         2.7           0
       5.7        2.85           0
       5.7           3           0
       5.7        3.15           0
       5.7         3.3           0
       5.7        3.45           0
       5.7         3.6           0
       5.7        3.75           0
       5.7         3.9           0
       5.7        4.05           0
       5.7         4.2           0
       5.7        4.35           0
       5.7         4.5           0
       5.7        4.65           0
       5.7         4.8           0
       5.7        4.95           0
       5.7         5.1           0
       5.7        5.25           0
       5.7         5.4           0
       5.7        5.55           0
       5.7         5.7           0
       5.7        5.85           0
       5.7           6           0
       5.7        6.15           0
       5.7         6.3           0
       5.7        6.45           0
       5.7         6.6           0
       5.7        6.75           0
       5.7         6.9           0
       5.7        7.05           0
       5.7         7.2           0
       5.7        7.35           0

      5.85        -7.5           0
      5.85       -7.35           0
      5.85        -7.2           0
      5.85       -7.05           0
      5.85        -6.9           0
      5.85       -6.75           0
      5.85        -6.6           0
      5.85       -6.45           0
      5.85        -6.3           0
      5.85       -6.15           0
      5.85          -6           0
      5.85       -5.85           0
      5.85        -5.7           0
      5.85       -5.55           0
      5.85        -5.4           0
      5.85       -5.25           0
      5.85        -5.1           0
      5.85       -4.95           0
      5.85        -4.8           0
      5.85       -4.65           0
      5.85        -4.5           0
      5.85       -4.35           0
      5.85        -4.2           0
      5.85       -4.05           0
      5.85        -3.9           0
      5.85       -3.75           0
      5.85        -3.6           0
      5.85       -3.45           0
      5.85        -3.3           0
      5.85       -3.15           0
      5.85          -3           0
      5.85       -2.85           0
      5.85        -2.7           0
      5.85       -2.55           0
      5.85        -2.4           0
      5.85       -2.25           0
      5.85        -2.1           0
      5.85       -1.95           0
      5.85        -1.8           0
      5.85       -1.65           0
      5.85        -1.5           0
      5.85       -1.35           0
      5.85        -1.2           0
      5.85       -1.05           0
      5.85        -0.9           0
      5.85       -0.75           0
      5.85        -0.6           0
      5.85       -0.45           0
      5.85        -0.3           0
      5.85       -0.15           0
      5.85  -1.78814e-07           0
      5.85        0.15           0
      5.85         0.3           0
      5.85        0.45           0
      5.85         0.6           0
      5.85        0.75           0
      5.85         0.9           0
      5.85        1.05           0
      5.85         1.2           0
      5.85        1.35           0
      5.85         1.5           0
      5.85        1.65           0
      5.85         1.8           0
      5.85        1.95           0
      5.85         2.1           0
      5.85        2.25           0
      5.85         2.4           0
      5.85        2.55           0
      5.85         2.7           0
      5.85        2.85           0
      5.85           3           0
      5.85        3.15           0
      5.85         3.3           0
      5.85        3.45           0
      5.85         3.6           0
      5.85        3.75           0
      5.85         3.9           0
      5.85        4.05           0
      5.85         4.2           0
      5.85        4.35           0
      5.85         4.5           0
      5.85        4.65           0
      5.85         4.8           0
      5.85        4.95           0
      5.85         5.1           0
      5.85        5.25           0
      5.85         5.4           0
      5.85        5.55           0
      5.85         5.7           0
      5.85        5.85           0
      5.85           6           0
      5.85        6.15           0
      5.85         6.3           0
      5.85        6.45           0
      5.85         6.6           0
      5.85        6.75           0
      5.85         6.9           0
      5.85        7.05           0
      5.85         7.2           0
      5.85        7.35           0

         6        -7.5           0
         6       -7.35           0
         6        -7.2           0
         6       -7.05           0
         6        -6.9           0
         6       -6.75           0
         6        -6.6           0
         6       -6.45           0
         6        -6.3           0
         6       -6.15           0
         6          -6           0
         6       -5.85           0
         6        -5.7           0
         6       -5.55           0
         6        -5.4           0
         6       -5.25           0
         6        -5.1           0
         6       -4.95           0
         6        -4.8           0
         6       -4.65           0
         6        -4.5           0
         6       -4.35           0
         6        -4.2           0
         6       -4.05           0
         6        -3.9           0
         6       -3.75           0
         6        -3.6           0
         6       -3.45           0
         6        -3.3           0
         6       -3.15           0
         6          -3           0
         6       -2.85           0
         6        -2.7           0
         6       -2.55           0
         6        -2.4           0
         6       -2.25           0
         6        -2.1           0
         6       -1.95           0
         6        -1.8           0
         6       -1.65           0
         6        -1.5           0
         6       -1.35           0
         6        -1.2           0
         6       -1.05           0
         6        -0.9           0
         6       -0.75           0
         6        -0.6           0
         6       -0.45           0
         6        -0.3           0
         6       -0.15           0
         6  -1.78814e-07           0
         6        0.15           0
         6         0.3           0
         6        0.45           0
         6         0.6           0
         6        0.75           0
         6         0.9           0
         6        1.05           0
         6         1.2           0
         6        1.35           0
         6         1.5           0
         6        1.65           0
         6         1.8           0
         6        1.95           0
         6         2.1           0
         6        2.25           0
         6         2.4           0
         6        2.55           0
         6         2.7           0
         6        2.85           0
         6           3           0
         6        3.15           0
         6         3.3           0
         6        3.45           0
         6         3.6           0
         6        3.75           0
         6         3.9           0
         6        4.05           0
         6         4.2           0
         6        4.35           0
         6         4.5           0
         6        4.65           0
         6         4.8           0
         6        4.95           0
         6         5.1           0
         6        5.25           0
         6         5.4           0
         6        5.55           0
         6         5.7           0
         6        5.85           0
         6           6           0
         6        6.15           0
         6         6.3           0
         6        6.45           0
         6         6.6           0
         6        6.75           0
         6         6.9           0
         6        7.05           0
         6         7.2           0
         6        7.35           0

      6.15        -7.5           0
      6.15       -7.35           0
      6.15        -7.2           0
      6.15       -7.05           0
      6.15        -6.9           0
      6.15       -6.75           0
      6.15        -6.6           0
      6.15       -6.45           0
      6.15        -6.3           0
      6.15       -6.15           0
      6.15          -6           0
      6.15       -5.85           0
      6.15        -5.7           0
      6.15       -5.55           0
      6.15        -5.4           0
      6.15       -5.25           0
      6.15        -5.1           0
      6.15       -4.95           0
      6.15        -4.8           0
      6.15       -4.65           0
      6.15        -4.5           0
      6.15       -4.35           0
      6.15        -4.2           0
      6.15       -4.05           0
      6.15        -3.9           0
      6.15       -3.75           0
      6.15        -3.6           0
      6.15       -3.45           0
      6.15        -3.3           0
      6.15       -3.15           0
      6.15          -3           0
      6.15       -2.85           0
      6.15        -2.7           0
      6.15       -2.55           0
      6.15        -2.4           0
      6.15       -2.25           0
      6.15        -2.1           0
      6.15       -1.95           0
      6.15        -1.8           0
      6.15       -1.65           0
      6.15        -1.5           0
      6.15       -1.35           0
      6.15        -1.2           0
      6.15       -1.05           0
      6.15        -0.9           0
      6.15       -0.75           0
      6.15        -0.6           0
      6.15       -0.45           0
      6.15        -0.3           0
      6.15       -0.15           0
      6.15  -1.78814e-07           0
      6.15        0.15           0
      6.15         0.3           0
      6.15        0.45           0
      6.15         0.6           0
      6.15        0.75           0
      6.15         0.9           0
      6.15        1.05           0
      6.15         1.2           0
      6.15        1.35           0
      6.15         1.5           0
      6.15        1.65           0
      6.15         1.8           0
      6.15        1.95           0
      6.15         2.1           0
      6.15        2.25           0
      6.15         2.4           0
      6.15        2.55           0
      6.15         2.7           0
      6.15        2.85           0
      6.15           3           0
      6.15        3.15           0
      6.15         3.3           0
      6.15        3.45           0
      6.15         3.6           0
      6.15        3.75           0
      6.15         3.9           0
      6.15        4.05           0
      6.15         4.2           0
      6.15        4.35           0
      6.15         4.5           0
      6.15        4.65           0
      6.15         4.8           0
      6.15        4.95           0
      6.15         5.1           0
      6.15        5.25           0
      6.15         5.4           0
      6.15        5.55           0
      6.15         5.7           0
      6.15        5.85           0
      6.15           6           0
      6.15        6.15           0
      6.15         6.3           0
      6.15        6.45           0
      6.15         6.6           0
      6.15        6.75           0
      6.15         6.9           0
      6.15        7.05           0
      6.15         7.2           0
      6.15        7.35           0

       6.3        -7.5           0
       6.3       -7.35           0
       6.3        -7.2           0
       6.3       -7.05           0
       6.3        -6.9           0
       6.3       -6.75           0
       6.3        -6.6           0
       6.3       -6.45           0
       6.3        -6.3           0
       6.3       -6.15           0
       6.3          -6           0
       6.3       -5.85           0
       6.3        -5.7           0
       6.3       -5.55           0
       6.3        -5.4           0
       6.3       -5.25           0
       6.3        -5.1           0
       6.3       -4.95           0
       6.3        -4.8           0
       6.3       -4.65           0
       6.3        -4.5           0
       6.3       -4.35           0
       6.3        -4.2           0
       6.3       -4.05           0
       6.3        -3.9           0
       6.3       -3.75           0
       6.3        -3.6           0
       6.3       -3.45           0
       6.3        -3.3           0
       6.3       -3.15           0
       6.3          -3           0
       6.3       -2.85           0
       6.3        -2.7           0
       6.3       -2.55           0
       6.3        -2.4           0
       6.3       -2.25           0
       6.3        -2.1           0
       6.3       -1.95           0
       6.3        -1.8           0
       6.3       -1.65           0
       6.3        -1.5           0
       6.3       -1.35           0
       6.3        -1.2           0
       6.3       -1.05           0
       6.3        -0.9           0
       6.3       -0.75           0
       6.3        -0.6           0
       6.3       -0.45           0
       6.3        -0.3           0
       6.3       -0.15           0
       6.3  -1.78814e-07           0
       6.3        0.15           0
       6.3         0.3           0
       6.3        0.45           0
       6.3         0.6           0
       6.3        0.75           0
       6.3         0.9           0
       6.3        1.05           0
       6.3         1.2           0
       6.3        1.35           0
       6.3         1.5           0
       6.3        1.65           0
       6.3         1.8           0
       6.3        1.95           0
       6.3         2.1           0
       6.3        2.25           0
       6.3         2.4           0
       6.3        2.55           0
       6.3         2.7           0
       6.3        2.85           0
       6.3           3           0
       6.3        3.15           0
       6.3         3.3           0
       6.3        3.45           0
       6.3         3.6           0
       6.3        3.75           0
       6.3         3.9           0
       6.3        4.05           0
       6.3         4.2           0
       6.3        4.35           0
       6.3         4.5           0
       6.3        4.65           0
       6.3         4.8           0
       6.3        4.95           0
       6.3         5.1           0
       6.3        5.25           0
       6.3         5.4           0
       6.3        5.55           0
       6.3         5.7           0
       6.3        5.85           0
       6.3           6           0
       6.3        6.15           0
       6.3         6.3           0
       6.3        6.45           0
       6.3         6.6           0
       6.3        6.75           0
       6.3         6.9           0
       6.3        7.05           0
       6.3         7.2           0
       6.3        7.35           0

      6.45        -7.5           0
      6.45       -7.35           0
      6.45        -7.2           0
      6.45       -7.05           0
      6.45        -6.9           0
      6.45       -6.75           0
      6.45        -6.6           0
      6.45       -6.45           0
      6.45        -6.3           0
      6.45       -6.15           0
      6.45          -6           0
      6.45       -5.85           0
      6.45        -5.7           0
      6.45       -5.55           0
      6.45        -5.4           0
      6.45       -5.25           0
      6.45        -5.1           0
      6.45       -4.95           0
      6.45        -4.8           0
      6.45       -4.65           0
      6.45        -4.5           0
      6.45       -4.35           0
      6.45        -4.2           0
      6.45       -4.05           0
      6.45        -3.9           0
      6.45       -3.75           0
      6.45        -3.6           0
      6.45       -3.45           0
      6.45        -3.3           0
      6.45       -3.15           0
      6.45          -3           0
      6.45       -2.85           0
      6.45        -2.7           0
      6.45       -2.55           0
      6.45        -2.4           0
      6.45       -2.25           0
      6.45        -2.1           0
      6.45       -1.95           0
      6.45        -1.8           0
      6.45       -1.65           0
      6.45        -1.5           0
      6.45       -1.35           0
      6.45        -1.2           0
      6.45       -1.05           0
      6.45        -0.9           0
      6.45       -0.75           0
      6.45        -0.6           0
      6.45       -0.45           0
      6.45        -0.3           0
      6.45       -0.15           0
      6.45  -1.78814e-07           0
      6.45        0.15           0
      6.45         0.3           0
      6.45        0.45           0
      6.45         0.6           0
      6.45        0.75           0
      6.45         0.9           0
      6.45        1.05           0
      6.45         1.2           0
      6.45        1.35           0
      6.45         1.5           0
      6.45        1.65           0
      6.45         1.8           0
      6.45        1.95           0
      6.45         2.1           0
      6.45        2.25           0
      6.45         2.4           0
      6.45        2.55           0
      6.45         2.7           0
      6.45        2.85           0
      6.45           3           0
      6.45        3.15           0
      6.45         3.3           0
      6.45        3.45           0
      6.45         3.6           0
      6.45        3.75           0
      6.45         3.9           0
      6.45        4.05           0
      6.45         4.2           0
      6.45        4.35           0
      6.45         4.5           0
      6.45        4.65           0
      6.45         4.8           0
      6.45        4.95           0
      6.45         5.1           0
      6.45        5.25           0
      6.45         5.4           0
      6.45        5.55           0
      6.45         5.7           0
      6.45        5.85           0
      6.45           6           0
      6.45        6.15           0
      6.45         6.3           0
      6.45        6.45           0
      6.45         6.6           0
      6.45        6.75           0
      6.45         6.9           0
      6.45        7.05           0
      6.45         7.2           0
      6.45        7.35           0

       6.6        -7.5           0
       6.6       -7.35           0
       6.6        -7.2           0
       6.6       -7.05           0
       6.6        -6.9           0
       6.6       -6.75           0
       6.6        -6.6           0
       6.6       -6.45           0
       6.6        -6.3           0
       6.6       -6.15           0
       6.6          -6           0
       6.6       -5.85           0
       6.6        -5.7           0
       6.6       -5.55           0
       6.6        -5.4           0
       6.6       -5.25           0
       6.6        -5.1           0
       6.6       -4.95           0
       6.6        -4.8           0
       6.6       -4.65           0
       6.6        -4.5           0
       6.6       -4.35           0
       6.6        -4.2           0
       6.6       -4.05           0
       6.6        -3.9           0
       6.6       -3.75           0
       6.6        -3.6           0
       6.6       -3.45           0
       6.6        -3.3           0
       6.6       -3.15           0
       6.6          -3           0
       6.6       -2.85           0
       6.6        -2.7           0
       6.6       -2.55           0
       6.6        -2.4           0
       6.6       -2.25           0
       6.6        -2.1           0
       6.6       -1.95           0
       6.6        -1.8           0
       6.6       -1.65           0
       6.6        -1.5           0
       6.6       -1.35           0
       6.6        -1.2           0
       6.6       -1.05           0
       6.6        -0.9           0
       6.6       -0.75           0
       6.6        -0.6           0
       6.6       -0.45           0
       6.6        -0.3           0
       6.6       -0.15           0
       6.6  -1.78814e-07           0
       6.6        0.15           0
       6.6         0.3           0
       6.6        0.45           0
       6.6         0.6           0
       6.6        0.75           0
       6.6         0.9           0
       6.6        1.05           0
       6.6         1.2           0
       6.6        1.35           0
       6.6         1.5           0
       6.6        1.65           0
       6.6         1.8           0
       6.6        1.95           0
       6.6         2.1           0
       6.6        2.25           0
       6.6         2.4           0
       6.6        2.55           0
       6.6         2.7           0
       6.6        2.85           0
       6.6           3           0
       6.6        3.15           0
       6.6         3.3           0
       6.6        3.45           0
       6.6         3.6           0
       6.6        3.75           0
       6.6         3.9           0
       6.6        4.05           0
       6.6         4.2           0
       6.6        4.35           0
       6.6         4.5           0
       6.6        4.65           0
       6.6         4.8           0
       6.6        4.95           0
       6.6         5.1           0
       6.6        5.25           0
       6.6         5.4           0
       6.6        5.55           0
       6.6         5.7           0
       6.6        5.85           0
       6.6           6           0
       6.6        6.15           0
       6.6         6.3           0
       6.6        6.45           0
       6.6         6.6           0
       6.6        6.75           0
       6.6         6.9           0
       6.6        7.05           0
       6.6         7.2           0
       6.6        7.35           0

      6.75        -7.5           0
      6.75       -7.35           0
      6.75        -7.2           0
      6.75       -7.05           0
      6.75        -6.9           0
      6.75       -6.75           0
      6.75        -6.6           0
      6.75       -6.45           0
      6.75        -6.3           0
      6.75       -6.15           0
      6.75          -6           0
      6.75       -5.85           0
      6.75        -5.7           0
      6.75       -5.55           0
      6.75        -5.4           0
      6.75       -5.25           0
      6.75        -5.1           0
      6.75       -4.95           0
      6.75        -4.8           0
      6.75       -4.65           0
      6.75        -4.5           0
      6.75       -4.35           0
      6.75        -4.2           0
      6.75       -4.05           0
      6.75        -3.9           0
      6.75       -3.75           0
      6.75        -3.6           0
      6.75       -3.45           0
      6.75        -3.3           0
      6.75       -3.15           0
      6.75          -3           0
      6.75       -2.85           0
      6.75        -2.7           0
      6.75       -2.55           0
      6.75        -2.4           0
      6.75       -2.25           0
      6.75        -2.1           0
      6.75       -1.95           0
      6.75        -1.8           0
      6.75       -1.65           0
      6.75        -1.5           0
      6.75       -1.35           0
      6.75        -1.2           0
      6.75       -1.05           0
      6.75        -0.9           0
      6.75       -0.75           0
      6.75        -0.6           0
      6.75       -0.45           0
      6.75        -0.3           0
      6.75       -0.15           0
      6.75  -1.78814e-07           0
      6.75        0.15           0
      6.75         0.3           0
      6.75        0.45           0
      6.75         0.6           0
      6.75        0.75           0
      6.75         0.9           0
      6.75        1.05           0
      6.75         1.2           0
      6.75        1.35           0
      6.75         1.5           0
      6.75        1.65           0
      6.75         1.8           0
      6.75        1.95           0
      6.75         2.1           0
      6.75        2.25           0
      6.75         2.4           0
      6.75        2.55           0
      6.75         2.7           0
      6.75        2.85           0
      6.75           3           0
      6.75        3.15           0
      6.75         3.3           0
      6.75        3.45           0
      6.75         3.6           0
      6.75        3.75           0
      6.75         3.9           0
      6.75        4.05           0
      6.75         4.2           0
      6.75        4.35           0
      6.75         4.5           0
      6.75        4.65           0
      6.75         4.8           0
      6.75        4.95           0
      6.75         5.1           0
      6.75        5.25           0
      6.75         5.4           0
      6.75        5.55           0
      6.75         5.7           0
      6.75        5.85           0
      6.75           6           0
      6.75        6.15           0
      6.75         6.3           0
      6.75        6.45           0
      6.75         6.6           0
      6.75        6.75           0
      6.75         6.9           0
      6.75        7.05           0
      6.75         7.2           0
      6.75        7.35           0

       6.9        -7.5           0
       6.9       -7.35           0
       6.9        -7.2           0
       6.9       -7.05           0
       6.9        -6.9           0
       6.9       -6.75           0
       6.9        -6.6           0
       6.9       -6.45           0
       6.9        -6.3           0
       6.9       -6.15           0
       6.9          -6           0
       6.9       -5.85           0
       6.9        -5.7           0
       6.9       -5.55           0
       6.9        -5.4           0
       6.9       -5.25           0
       6.9        -5.1           0
       6.9       -4.95           0
       6.9        -4.8           0
       6.9       -4.65           0
       6.9        -4.5           0
       6.9       -4.35           0
       6.9        -4.2           0
       6.9       -4.05           0
       6.9        -3.9           0
       6.9       -3.75           0
       6.9        -3.6           0
       6.9       -3.45           0
       6.9        -3.3           0
       6.9       -3.15           0
       6.9          -3           0
       6.9       -2.85           0
       6.9        -2.7           0
       6.9       -2.55           0
       6.9        -2.4           0
       6.9       -2.25           0
       6.9        -2.1           0
       6.9       -1.95           0
       6.9        -1.8           0
       6.9       -1.65           0
       6.9        -1.5           0
       6.9       -1.35           0
       6.9        -1.2           0
       6.9       -1.05           0
       6.9        -0.9           0
       6.9       -0.75           0
       6.9        -0.6           0
       6.9       -0.45           0
       6.9        -0.3           0
       6.9       -0.15           0
       6.9  -1.78814e-07           0
       6.9        0.15           0
       6.9         0.3           0
       6.9        0.45           0
       6.9         0.6           0
       6.9        0.75           0
       6.9         0.9           0
       6.9        1.05           0
       6.9         1.2           0
       6.9        1.35           0
       6.9         1.5           0
       6.9        1.65           0
       6.9         1.8           0
       6.9        1.95           0
       6.9         2.1           0
       6.9        2.25           0
       6.9         2.4           0
       6.9        2.55           0
       6.9         2.7           0
       6.9        2.85           0
       6.9           3           0
       6.9        3.15           0
       6.9         3.3           0
       6.9        3.45           0
       6.9         3.6           0
       6.9        3.75           0
       6.9         3.9           0
       6.9        4.05           0
       6.9         4.2           0
       6.9        4.35           0
       6.9         4.5           0
       6.9        4.65           0
       6.9         4.8           0
       6.9        4.95           0
       6.9         5.1           0
       6.9        5.25           0
       6.9         5.4           0
       6.9        5.55           0
       6.9         5.7           0
       6.9        5.85           0
       6.9           6           0
       6.9        6.15           0
       6.9         6.3           0
       6.9        6.45           0
       6.9         6.6           0
       6.9        6.75           0
       6.9         6.9           0
       6.9        7.05           0
       6.9         7.2           0
       6.9        7.35           0

      7.05        -7.5           0
      7.05       -7.35           0
      7.05        -7.2           0
      7.05       -7.05           0
      7.05        -6.9           0
      7.05       -6.75           0
      7.05        -6.6           0
      7.05       -6.45           0
      7.05        -6.3           0
      7.05       -6.15           0
      7.05          -6           0
      7.05       -5.85           0
      7.05        -5.7           0
      7.05       -5.55           0
      7.05        -5.4           0
      7.05       -5.25           0
      7.05        -5.1           0
      7.05       -4.95           0
      7.05        -4.8           0
      7.05       -4.65           0
      7.05        -4.5           0
      7.05       -4.35           0
      7.05        -4.2           0
      7.05       -4.05           0
      7.05        -3.9           0
      7.05       -3.75           0
      7.05        -3.6           0
      7.05       -3.45           0
      7.05        -3.3           0
      7.05       -3.15           0
      7.05          -3           0
      7.05       -2.85           0
      7.05        -2.7           0
      7.05       -2.55           0
      7.05        -2.4           0
      7.05       -2.25           0
      7.05        -2.1           0
      7.05       -1.95           0
      7.05        -1.8           0
      7.05       -1.65           0
      7.05        -1.5           0
      7.05       -1.35           0
      7.05        -1.2           0
      7.05       -1.05           0
      7.05        -0.9           0
      7.05       -0.75           0
      7.05        -0.6           0
      7.05       -0.45           0
      7.05        -0.3           0
      7.05       -0.15           0
      7.05  -1.78814e-07           0
      7.05        0.15           0
      7.05         0.3           0
      7.05        0.45           0
      7.05         0.6           0
      7.05        0.75           0
      7.05         0.9           0
      7.05        1.05           0
      7.05         1.2           0
      7.05        1.35           0
      7.05         1.5           0
      7.05        1.65           0
      7.05         1.8           0
      7.05        1.95           0
      7.05         2.1           0
      7.05        2.25           0
      7.05         2.4           0
      7.05        2.55           0
      7.05         2.7           0
      7.05        2.85           0
      7.05           3           0
      7.05        3.15           0
      7.05         3.3           0
      7.05        3.45           0
      7.05         3.6           0
      7.05        3.75           0
      7.05         3.9           0
      7.05        4.05           0
      7.05         4.2           0
      7.05        4.35           0
      7.05         4.5           0
      7.05        4.65           0
      7.05         4.8           0
      7.05        4.95           0
      7.05         5.1           0
      7.05        5.25           0
      7.05         5.4           0
      7.05        5.55           0
      7.05         5.7           0
      7.05        5.85           0
      7.05           6           0
      7.05        6.15           0
      7.05         6.3           0
      7.05        6.45           0
      7.05         6.6           0
      7.05        6.75           0
      7.05         6.9           0
      7.05        7.05           0
      7.05         7.2           0
      7.05        7.35           0

       7.2        -7.5           0
       7.2       -7.35           0
       7.2        -7.2           0
       7.2       -7.05           0
       7.2        -6.9           0
       7.2       -6.75           0
       7.2        -6.6           0
       7.2       -6.45           0
       7.2        -6.3           0
       7.2       -6.15           0
       7.2          -6           0
       7.2       -5.85           0
       7.2        -5.7           0
       7.2       -5.55           0
       7.2        -5.4           0
       7.2       -5.25           0
       7.2        -5.1           0
       7.2       -4.95           0
       7.2        -4.8           0
       7.2       -4.65           0
       7.2        -4.5           0
       7.2       -4.35           0
       7.2        -4.2           0
       7.2       -4.05           0
       7.2        -3.9           0
       7.2       -3.75           0
       7.2        -3.6           0
       7.2       -3.45           0
       7.2        -3.3           0
       7.2       -3.15           0
       7.2          -3           0
       7.2       -2.85           0
       7.2        -2.7           0
       7.2       -2.55           0
       7.2        -2.4           0
       7.2       -2.25           0
       7.2        -2.1           0
       7.2       -1.95           0
       7.2        -1.8           0
       7.2       -1.65           0
       7.2        -1.5           0
       7.2       -1.35           0
       7.2        -1.2           0
       7.2       -1.05           0
       7.2        -0.9           0
       7.2       -0.75           0
       7.2        -0.6           0
       7.2       -0.45           0
       7.2        -0.3           0
       7.2       -0.15           0
       7.2  -1.78814e-07           0
       7.2        0.15           0
       7.2         0.3           0
       7.2        0.45           0
       7.2         0.6           0
       7.2        0.75           0
       7.2         0.9           0
       7.2        1.05           0
       7.2         1.2           0
       7.2        1.35           0
       7.2         1.5           0
       7.2        1.65           0
       7.2         1.8           0
       7.2        1.95           0
       7.2         2.1           0
       7.2        2.25           0
       7.2         2.4           0
       7.2        2.55           0
       7.2         2.7           0
       7.2        2.85           0
       7.2           3           0
       7.2        3.15           0
       7.2         3.3           0
       7.2        3.45           0
       7.2         3.6           0
       7.2        3.75           0
       7.2         3.9           0
       7.2        4.05           0
       7.2         4.2           0
       7.2        4.35           0
       7.2         4.5           0
       7.2        4.65           0
       7.2         4.8           0
       7.2        4.95           0
       7.2         5.1           0
       7.2        5.25           0
       7.2         5.4           0
       7.2        5.55           0
       7.2         5.7           0
       7.2        5.85           0
       7.2           6           0
       7.2        6.15           0
       7.2         6.3           0
       7.2        6.45           0
       7.2         6.6           0
       7.2        6.75           0
       7.2         6.9           0
       7.2        7.05           0
       7.2         7.2           0
       7.2        7.35           0

      7.35        -7.5           0
      7.35       -7.35           0
      7.35        -7.2           0
      7.35       -7.05           0
      7.35        -6.9           0
      7.35       -6.75           0
      7.35        -6.6           0
      7.35       -6.45           0
      7.35        -6.3           0
      7.35       -6.15           0
      7.35          -6           0
      7.35       -5.85           0
      7.35        -5.7           0
      7.35       -5.55           0
      7.35        -5.4           0
      7.35       -5.25           0
      7.35        -5.1           0
      7.35       -4.95           0
      7.35        -4.8           0
      7.35       -4.65           0
      7.35        -4.5           0
      7.35       -4.35           0
      7.35        -4.2           0
      7.35       -4.05           0
      7.35        -3.9           0
      7.35       -3.75           0
      7.35        -3.6           0
      7.35       -3.45           0
      7.35        -3.3           0
      7.35       -3.15           0
      7.35          -3           0
      7.35       -2.85           0
      7.35        -2.7           0
      7.35       -2.55           0
      7.35        -2.4           0
      7.35       -2.25           0
      7.35        -2.1           0
      7.35       -1.95           0
      7.35        -1.8           0
      7.35       -1.65           0
      7.35        -1.5           0
      7.35       -1.35           0
      7.35        -1.2           0
      7.35       -1.05           0
      7.35        -0.9           0
      7.35       -0.75           0
      7.35        -0.6           0
      7.35       -0.45           0
      7.35        -0.3           0
      7.35       -0.15           0
      7.35  -1.78814e-07           0
      7.35        0.15           0
      7.35         0.3           0
      7.35        0.45           0
      7.35         0.6           0
      7.35        0.75           0
      7.35         0.9           0
      7.35        1.05           0
      7.35         1.2           0
      7.35        1.35           0
      7.35         1.5           0
      7.35        1.65           0
      7.35         1.8           0
      7.35        1.95           0
      7.35         2.1           0
      7.35        2.25           0
      7.35         2.4           0
      7.35        2.55           0
      7.35         2.7           0
      7.35        2.85           0
      7.35           3           0
      7.35        3.15           0
      7.35         3.3           0
      7.35        3.45           0
      7.35         3.6           0
      7.35        3.75           0
      7.35         3.9           0
      7.35        4.05           0
      7.35         4.2           0
      7.35        4.35           0
      7.35         4.5           0
      7.35        4.65           0
      7.35         4.8           0
      7.35        4.95           0
      7.35         5.1           0
      7.35        5.25           0
      7.35         5.4           0
      7.35        5.55           0
      7.35         5.7           0
      7.35        5.85           0
      7.35           6           0
      7.35        6.15           0
      7.35         6.3           0
      7.35        6.45           0
      7.35         6.6           0
      7.35        6.75           0
      7.35         6.9           0
      7.35        7.05           0
      7.35         7.2           0
      7.35        7.35           0

       7.5        -7.5           0
       7.5       -7.35           0
       7.5        -7.2           0
       7.5       -7.05           0
       7.5        -6.9           0
       7.5       -6.75           0
       7.5        -6.6           0
       7.5       -6.45           0
       7.5        -6.3           0
       7.5       -6.15           0
       7.5          -6           0
       7.5       -5.85           0
       7.5        -5.7           0
       7.5       -5.55           0
       7.5        -5.4           0
       7.5       -5.25           0
       7.5        -5.1           0
       7.5       -4.95           0
       7.5        -4.8           0
       7.5       -4.65           0
       7.5        -4.5           0
       7.5       -4.35           0
       7.5        -4.2           0
       7.5       -4.05           0
       7.5        -3.9           0
       7.5       -3.75           0
       7.5        -3.6           0
       7.5       -3.45           0
       7.5        -3.3           0
       7.5       -3.15           0
       7.5          -3           0
       7.5       -2.85           0
       7.5        -2.7           0
       7.5       -2.55           0
       7.5        -2.4           0
       7.5       -2.25           0
       7.5        -2.1           0
       7.5       -1.95           0
       7.5        -1.8           0
       7.5       -1.65           0
       7.5        -1.5           0
       7.5       -1.35           0
       7.5        -1.2           0
       7.5       -1.05           0
       7.5        -0.9           0
       7.5       -0.75           0
       7.5        -0.6           0
       7.5       -0.45           0
       7.5        -0.3           0
       7.5       -0.15           0
       7.5  -1.78814e-07           0
       7.5        0.15           0
       7.5         0.3           0
       7.5        0.45           0
       7.5         0.6           0
       7.5        0.75           0
       7.5         0.9           0
       7.5        1.05           0
       7.5         1.2           0
       7.5        1.35           0
       7.5         1.5           0
       7.5        1.65           0
       7.5         1.8           0
       7.5        1.95           0
       7.5         2.1           0
       7.5        2.25           0
       7.5         2.4           0
       7.5        2.55           0
       7.5         2.7           0
       7.5        2.85           0
       7.5           3           0
       7.5        3.15           0
       7.5         3.3           0
       7.5        3.45           0
       7.5         3.6           0
       7.5        3.75           0
       7.5         3.9           0
       7.5        4.05           0
       7.5         4.2           0
       7.5        4.35           0
       7.5         4.5           0
       7.5        4.65           0
       7.5         4.8           0
       7.5        4.95           0
       7.5         5.1           0
       7.5        5.25           0
       7.5         5.4           0
       7.5        5.55           0
       7.5         5.7           0
       7.5        5.85           0
       7.5           6           0
       7.5        6.15           0
       7.5         6.3           0
       7.5        6.45           0
       7.5         6.6           0
       7.5        6.75           0
       7.5         6.9           0
       7.5        7.05           0
       7.5         7.2           0
       7.5        7.35           0

      7.65        -7.5           0
      7.65       -7.35           0
      7.65        -7.2           0
      7.65       -7.05           0
      7.65        -6.9           0
      7.65       -6.75           0
      7.65        -6.6           0
      7.65       -6.45           0
      7.65        -6.3           0
      7.65       -6.15           0
      7.65          -6           0
      7.65       -5.85           0
      7.65        -5.7           0
      7.65       -5.55           0
      7.65        -5.4           0
      7.65       -5.25           0
      7.65        -5.1           0
      7.65       -4.95           0
      7.65        -4.8           0
      7.65       -4.65           0
      7.65        -4.5           0
      7.65       -4.35           0
      7.65        -4.2           0
      7.65       -4.05           0
      7.65        -3.9           0
      7.65       -3.75           0
      7.65        -3.6           0
      7.65       -3.45           0
      7.65        -3.3           0
      7.65       -3.15           0
      7.65          -3           0
      7.65       -2.85           0
      7.65        -2.7           0
      7.65       -2.55           0
      7.65        -2.4           0
      7.65       -2.25           0
      7.65        -2.1           0
      7.65       -1.95           0
      7.65        -1.8           0
      7.65       -1.65           0
      7.65        -1.5           0
      7.65       -1.35           0
      7.65        -1.2           0
      7.65       -1.05           0
      7.65        -0.9           0
      7.65       -0.75           0
      7.65        -0.6           0
      7.65       -0.45           0
      7.65        -0.3           0
      7.65       -0.15           0
      7.65  -1.78814e-07           0
      7.65        0.15           0
      7.65         0.3           0
      7.65        0.45           0
      7.65         0.6           0
      7.65        0.75           0
      7.65         0.9           0
      7.65        1.05           0
      7.65         1.2           0
      7.65        1.35           0
      7.65         1.5           0
      7.65        1.65           0
      7.65         1.8           0
      7.65        1.95           0
      7.65         2.1           0
      7.65        2.25           0
      7.65         2.4           0
      7.65        2.55           0
      7.65         2.7           0
      7.65        2.85           0
      7.65           3           0
      7.65        3.15           0
      7.65         3.3           0
      7.65        3.45           0
      7.65         3.6           0
      7.65        3.75           0
      7.65         3.9           0
      7.65        4.05           0
      7.65         4.2           0
      7.65        4.35           0
      7.65         4.5           0
      7.65        4.65           0
      7.65         4.8           0
      7.65        4.95           0
      7.65         5.1           0
      7.65        5.25           0
      7.65         5.4           0
      7.65        5.55           0
      7.65         5.7           0
      7.65        5.85           0
      7.65           6           0
      7.65        6.15           0
      7.65         6.3           0
      7.65        6.45           0
      7.65         6.6           0
      7.65        6.75           0
      7.65         6.9           0
      7.65        7.05           0
      7.65         7.2           0
      7.65        7.35           0

       7.8        -7.5           0
       7.8       -7.35           0
       7.8        -7.2           0
       7.8       -7.05           0
       7.8        -6.9           0
       7.8       -6.75           0
       7.8        -6.6           0
       7.8       -6.45           0
       7.8        -6.3           0
       7.8       -6.15           0
       7.8          -6           0
       7.8       -5.85           0
       7.8        -5.7           0
       7.8       -5.55           0
       7.8        -5.4           0
       7.8       -5.25           0
       7.8        -5.1           0
       7.8       -4.95           0
       7.8        -4.8           0
       7.8       -4.65           0
       7.8        -4.5           0
       7.8       -4.35           0
       7.8        -4.2           0
       7.8       -4.05           0
       7.8        -3.9           0
       7.8       -3.75           0
       7.8        -3.6           0
       7.8       -3.45           0
       7.8        -3.3           0
       7.8       -3.15           0
       7.8          -3           0
       7.8       -2.85           0
       7.8        -2.7           0
       7.8       -2.55           0
       7.8        -2.4           0
       7.8       -2.25           0
       7.8        -2.1           0
       7.8       -1.95           0
       7.8        -1.8           0
       7.8       -1.65           0
       7.8        -1.5           0
       7.8       -1.35           0
       7.8        -1.2           0
       7.8       -1.05           0
       7.8        -0.9           0
       7.8       -0.75           0
       7.8        -0.6           0
       7.8       -0.45           0
       7.8        -0.3           0
       7.8       -0.15           0
       7.8  -1.78814e-07           0
       7.8        0.15           0
       7.8         0.3           0
       7.8        0.45           0
       7.8         0.6           0
       7.8        0.75           0
       7.8         0.9           0
       7.8        1.05           0
       7.8         1.2           0
       7.8        1.35           0
       7.8         1.5           0
       7.8        1.65           0
       7.8         1.8           0
       7.8        1.95           0
       7.8         2.1           0
       7.8        2.25           0
       7.8         2.4           0
       7.8        2.55           0
       7.8         2.7           0
       7.8        2.85           0
       7.8           3           0
       7.8        3.15           0
       7.8         3.3           0
       7.8        3.45           0
       7.8         3.6           0
       7.8        3.75           0
       7.8         3.9           0
       7.8        4.05           0
       7.8         4.2           0
       7.8        4.35           0
       7.8         4.5           0
       7.8        4.65           0
       7.8         4.8           0
       7.8        4.95           0
       7.8         5.1           0
       7.8        5.25           0
       7.8         5.4           0
       7.8        5.55           0
       7.8         5.7           0
       7.8        5.85           0
       7.8           6           0
       7.8        6.15           0
       7.8         6.3           0
       7.8        6.45           0
       7.8         6.6           0
       7.8        6.75           0
       7.8         6.9           0
       7.8        7.05           0
       7.8         7.2           0
       7.8        7.35           0

      7.95        -7.5           0
      7.95       -7.35           0
      7.95        -7.2           0
      7.95       -7.05           0
      7.95        -6.9           0
      7.95       -6.75           0
      7.95        -6.6           0
      7.95       -6.45           0
      7.95        -6.3           0
      7.95       -6.15           0
      7.95          -6           0
      7.95       -5.85           0
      7.95        -5.7           0
      7.95       -5.55           0
      7.95        -5.4           0
      7.95       -5.25           0
      7.95        -5.1           0
      7.95       -4.95           0
      7.95        -4.8           0
      7.95       -4.65           0
      7.95        -4.5           0
      7.95       -4.35           0
      7.95        -4.2           0
      7.95       -4.05           0
      7.95        -3.9           0
      7.95       -3.75           0
      7.95        -3.6           0
      7.95       -3.45           0
      7.95        -3.3           0
      7.95       -3.15           0
      7.95          -3           0
      7.95       -2.85           0
      7.95        -2.7           0
      7.95       -2.55           0
      7.95        -2.4           0
      7.95       -2.25           0
      7.95        -2.1           0
      7.95       -1.95           0
      7.95        -1.8           0
      7.95       -1.65           0
      7.95        -1.5           0
      7.95       -1.35           0
      7.95        -1.2           0
      7.95       -1.05           0
      7.95        -0.9           0
      7.95       -0.75           0
      7.95        -0.6           0
      7.95       -0.45           0
      7.95        -0.3           0
      7.95       -0.15           0
      7.95  -1.78814e-07           0
      7.95        0.15           0
      7.95         0.3           0
      7.95        0.45           0
      7.95         0.6           0
      7.95        0.75           0
      7.95         0.9           0
      7.95        1.05           0
      7.95         1.2           0
      7.95        1.35           0
      7.95         1.5           0
      7.95        1.65           0
      7.95         1.8           0
      7.95        1.95           0
      7.95         2.1           0
      7.95        2.25           0
      7.95         2.4           0
      7.95        2.55           0
      7.95         2.7           0
      7.95        2.85           0
      7.95           3           0
      7.95        3.15           0
      7.95         3.3           0
      7.95        3.45           0
      7.95         3.6           0
      7.95        3.75           0
      7.95         3.9           0
      7.95        4.05           0
      7.95         4.2           0
      7.95        4.35           0
      7.95         4.5           0
      7.95        4.65           0
      7.95         4.8           0
      7.95        4.95           0
      7.95         5.1           0
      7.95        5.25           0
      7.95         5.4           0
      7.95        5.55           0
      7.95         5.7           0
      7.95        5.85           0
      7.95           6           0
      7.95        6.15           0
      7.95         6.3           0
      7.95        6.45           0
      7.95         6.6           0
      7.95        6.75           0
      7.95         6.9           0
      7.95        7.05           0
      7.95         7.2           0
      7.95        7.35           0

       8.1        -7.5           0
       8.1       -7.35           0
       8.1        -7.2           0
       8.1       -7.05           0
       8.1        -6.9           0
       8.1       -6.75           0
       8.1        -6.6           0
       8.1       -6.45           0
       8.1        -6.3           0
       8.1       -6.15           0
       8.1          -6           0
       8.1       -5.85           0
       8.1        -5.7           0
       8.1       -5.55           0
       8.1        -5.4           0
       8.1       -5.25           0
       8.1        -5.1           0
       8.1       -4.95           0
       8.1        -4.8           0
       8.1       -4.65           0
       8.1        -4.5           0
       8.1       -4.35           0
       8.1        -4.2           0
       8.1       -4.05           0
       8.1        -3.9           0
       8.1       -3.75           0
       8.1        -3.6           0
       8.1       -3.45           0
       8.1        -3.3           0
       8.1       -3.15           0
       8.1          -3           0
       8.1       -2.85           0
       8.1        -2.7           0
       8.1       -2.55           0
       8.1        -2.4           0
       8.1       -2.25           0
       8.1        -2.1           0
       8.1       -1.95           0
       8.1        -1.8           0
       8.1       -1.65           0
       8.1        -1.5           0
       8.1       -1.35           0
       8.1        -1.2           0
       8.1       -1.05           0
       8.1        -0.9           0
       8.1       -0.75           0
       8.1        -0.6           0
       8.1       -0.45           0
       8.1        -0.3           0
       8.1       -0.15           0
       8.1  -1.78814e-07           0
       8.1        0.15           0
       8.1         0.3           0
       8.1        0.45           0
       8.1         0.6           0
       8.1        0.75           0
       8.1         0.9           0
       8.1        1.05           0
       8.1         1.2           0
       8.1        1.35           0
       8.1         1.5           0
       8.1        1.65           0
       8.1         1.8           0
       8.1        1.95           0
       8.1         2.1           0
       8.1        2.25           0
       8.1         2.4           0
       8.1        2.55           0
       8.1         2.7           0
       8.1        2.85           0
       8.1           3           0
       8.1        3.15           0
       8.1         3.3           0
       8.1        3.45           0
       8.1         3.6           0
       8.1        3.75           0
       8.1         3.9           0
       8.1        4.05           0
       8.1         4.2           0
       8.1        4.35           0
       8.1         4.5           0
       8.1        4.65           0
       8.1         4.8           0
       8.1        4.95           0
       8.1         5.1           0
       8.1        5.25           0
       8.1         5.4           0
       8.1        5.55           0
       8.1         5.7           0
       8.1        5.85           0
       8.1           6           0
       8.1        6.15           0
       8.1         6.3           0
       8.1        6.45           0
       8.1         6.6           0
       8.1        6.75           0
       8.1         6.9           0
       8.1        7.05           0
       8.1         7.2           0
       8.1        7.35           0

      8.25        -7.5           0
      8.25       -7.35           0
      8.25        -7.2           0
      8.25       -7.05           0
      8.25        -6.9           0
      8.25       -6.75           0
      8.25        -6.6           0
      8.25       -6.45           0
      8.25        -6.3           0
      8.25       -6.15           0
      8.25          -6           0
      8.25       -5.85           0
      8.25        -5.7           0
      8.25       -5.55           0
      8.25        -5.4           0
      8.25       -5.25           0
      8.25        -5.1           0
      8.25       -4.95           0
      8.25        -4.8           0
      8.25       -4.65           0
      8.25        -4.5           0
      8.25       -4.35           0
      8.25        -4.2           0
      8.25       -4.05           0
      8.25        -3.9           0
      8.25       -3.75           0
      8.25        -3.6           0
      8.25       -3.45           0
      8.25        -3.3           0
      8.25       -3.15           0
      8.25          -3           0
      8.25       -2.85           0
      8.25        -2.7           0
      8.25       -2.55           0
      8.25        -2.4           0
      8.25       -2.25           0
      8.25        -2.1           0
      8.25       -1.95           0
      8.25        -1.8           0
      8.25       -1.65           0
      8.25        -1.5           0
      8.25       -1.35           0
      8.25        -1.2           0
      8.25       -1.05           0
      8.25        -0.9           0
      8.25       -0.75           0
      8.25        -0.6           0
      8.25       -0.45           0
      8.25        -0.3           0
      8.25       -0.15           0
      8.25  -1.78814e-07           0
      8.25        0.15           0
      8.25         0.3           0
      8.25        0.45           0
      8.25         0.6           0
      8.25        0.75           0
      8.25         0.9           0
      8.25        1.05           0
      8.25         1.2           0
      8.25        1.35           0
      8.25         1.5           0
      8.25        1.65           0
      8.25         1.8           0
      8.25        1.95           0
      8.25         2.1           0
      8.25        2.25           0
      8.25         2.4           0
      8.25        2.55           0
      8.25         2.7           0
      8.25        2.85           0
      8.25           3           0
      8.25        3.15           0
      8.25         3.3           0
      8.25        3.45           0
      8.25         3.6           0
      8.25        3.75           0
      8.25         3.9           0
      8.25        4.05           0
      8.25         4.2           0
      8.25        4.35           0
      8.25         4.5           0
      8.25        4.65           0
      8.25         4.8           0
      8.25        4.95           0
      8.25         5.1           0
      8.25        5.25           0
      8.25         5.4           0
      8.25        5.55           0
      8.25         5.7           0
      8.25        5.85           0
      8.25           6           0
      8.25        6.15           0
      8.25         6.3           0
      8.25        6.45           0
      8.25         6.6           0
      8.25        6.75           0
      8.25         6.9           0
      8.25        7.05           0
      8.25         7.2           0
      8.25        7.35           0

       8.4        -7.5           0
       8.4       -7.35           0
       8.4        -7.2           0
       8.4       -7.05           0
       8.4        -6.9           0
       8.4       -6.75           0
       8.4        -6.6           0
       8.4       -6.45           0
       8.4        -6.3           0
       8.4       -6.15           0
       8.4          -6           0
       8.4       -5.85           0
       8.4        -5.7           0
       8.4       -5.55           0
       8.4        -5.4           0
       8.4       -5.25           0
       8.4        -5.1           0
       8.4       -4.95           0
       8.4        -4.8           0
       8.4       -4.65           0
       8.4        -4.5           0
       8.4       -4.35           0
       8.4        -4.2           0
       8.4       -4.05           0
       8.4        -3.9           0
       8.4       -3.75           0
       8.4        -3.6           0
       8.4       -3.45           0
       8.4        -3.3           0
       8.4       -3.15           0
       8.4          -3           0
       8.4       -2.85           0
       8.4        -2.7           0
       8.4       -2.55           0
       8.4        -2.4           0
       8.4       -2.25           0
       8.4        -2.1           0
       8.4       -1.95           0
       8.4        -1.8           0
       8.4       -1.65           0
       8.4        -1.5           0
       8.4       -1.35           0
       8.4        -1.2           0
       8.4       -1.05           0
       8.4        -0.9           0
       8.4       -0.75           0
       8.4        -0.6           0
       8.4       -0.45           0
       8.4        -0.3           0
       8.4       -0.15           0
       8.4  -1.78814e-07           0
       8.4        0.15           0
       8.4         0.3           0
       8.4        0.45           0
       8.4         0.6           0
       8.4        0.75           0
       8.4         0.9           0
       8.4        1.05           0
       8.4         1.2           0
       8.4        1.35           0
       8.4         1.5           0
       8.4        1.65           0
       8.4         1.8           0
       8.4        1.95           0
       8.4         2.1           0
       8.4        2.25           0
       8.4         2.4           0
       8.4        2.55           0
       8.4         2.7           0
       8.4        2.85           0
       8.4           3           0
       8.4        3.15           0
       8.4         3.3           0
       8.4        3.45           0
       8.4         3.6           0
       8.4        3.75           0
       8.4         3.9           0
       8.4        4.05           0
       8.4         4.2           0
       8.4        4.35           0
       8.4         4.5           0
       8.4        4.65           0
       8.4         4.8           0
       8.4        4.95           0
       8.4         5.1           0
       8.4        5.25           0
       8.4         5.4           0
       8.4        5.55           0
       8.4         5.7           0
       8.4        5.85           0
       8.4           6           0
       8.4        6.15           0
       8.4         6.3           0
       8.4        6.45           0
       8.4         6.6           0
       8.4        6.75           0
       8.4         6.9           0
       8.4        7.05           0
       8.4         7.2           0
       8.4        7.35           0

      8.55        -7.5           0
      8.55       -7.35           0
      8.55        -7.2           0
      8.55       -7.05           0
      8.55        -6.9           0
      8.55       -6.75           0
      8.55        -6.6           0
      8.55       -6.45           0
      8.55        -6.3           0
      8.55       -6.15           0
      8.55          -6           0
      8.55       -5.85           0
      8.55        -5.7           0
      8.55       -5.55           0
      8.55        -5.4           0
      8.55       -5.25           0
      8.55        -5.1           0
      8.55       -4.95           0
      8.55        -4.8           0
      8.55       -4.65           0
      8.55        -4.5           0
      8.55       -4.35           0
      8.55        -4.2           0
      8.55       -4.05           0
      8.55        -3.9           0
      8.55       -3.75           0
      8.55        -3.6           0
      8.55       -3.45           0
      8.55        -3.3           0
      8.55       -3.15           0
      8.55          -3           0
      8.55       -2.85           0
      8.55        -2.7           0
      8.55       -2.55           0
      8.55        -2.4           0
      8.55       -2.25           0
      8.55        -2.1           0
      8.55       -1.95           0
      8.55        -1.8           0
      8.55       -1.65           0
      8.55        -1.5           0
      8.55       -1.35           0
      8.55        -1.2           0
      8.55       -1.05           0
      8.55        -0.9           0
      8.55       -0.75           0
      8.55        -0.6           0
      8.55       -0.45           0
      8.55        -0.3           0
      8.55       -0.15           0
      8.55  -1.78814e-07           0
      8.55        0.15           0
      8.55         0.3           0
      8.55        0.45           0
      8.55         0.6           0
      8.55        0.75           0
      8.55         0.9           0
      8.55        1.05           0
      8.55         1.2           0
      8.55        1.35           0
      8.55         1.5           0
      8.55        1.65           0
      8.55         1.8           0
      8.55        1.95           0
      8.55         2.1           0
      8.55        2.25           0
      8.55         2.4           0
      8.55        2.55           0
      8.55         2.7           0
      8.55        2.85           0
      8.55           3           0
      8.55        3.15           0
      8.55         3.3           0
      8.55        3.45           0
      8.55         3.6           0
      8.55        3.75           0
      8.55         3.9           0
      8.55        4.05           0
      8.55         4.2           0
      8.55        4.35           0
      8.55         4.5           0
      8.55        4.65           0
      8.55         4.8           0
      8.55        4.95           0
      8.55         5.1           0
      8.55        5.25           0
      8.55         5.4           0
      8.55        5.55           0
      8.55         5.7           0
      8.55        5.85           0
      8.55           6           0
      8.55        6.15           0
      8.55         6.3           0
      8.55        6.45           0
      8.55         6.6           0
      8.55        6.75           0
      8.55         6.9           0
      8.55        7.05           0
      8.55         7.2           0
      8.55        7.35           0

       8.7        -7.5           0
       8.7       -7.35           0
       8.7        -7.2           0
       8.7       -7.05           0
       8.7        -6.9           0
       8.7       -6.75           0
       8.7        -6.6           0
       8.7       -6.45           0
       8.7        -6.3           0
       8.7       -6.15           0
       8.7          -6           0
       8.7       -5.85           0
       8.7        -5.7           0
       8.7       -5.55           0
       8.7        -5.4           0
       8.7       -5.25           0
       8.7        -5.1           0
       8.7       -4.95           0
       8.7        -4.8           0
       8.7       -4.65           0
       8.7        -4.5           0
       8.7       -4.35           0
       8.7        -4.2           0
       8.7       -4.05           0
       8.7        -3.9           0
       8.7       -3.75           0
       8.7        -3.6           0
       8.7       -3.45           0
       8.7        -3.3           0
       8.7       -3.15           0
       8.7          -3           0
       8.7       -2.85           0
       8.7        -2.7           0
       8.7       -2.55           0
       8.7        -2.4           0
       8.7       -2.25           0
       8.7        -2.1           0
       8.7       -1.95           0
       8.7        -1.8           0
       8.7       -1.65           0
       8.7        -1.5           0
       8.7       -1.35           0
       8.7        -1.2           0
       8.7       -1.05           0
       8.7        -0.9           0
       8.7       -0.75           0
       8.7        -0.6           0
       8.7       -0.45           0
       8.7        -0.3           0
       8.7       -0.15           0
       8.7  -1.78814e-07           0
       8.7        0.15           0
       8.7         0.3           0
       8.7        0.45           0
       8.7         0.6           0
       8.7        0.75           0
       8.7         0.9           0
       8.7        1.05           0
       8.7         1.2           0
       8.7        1.35           0
       8.7         1.5           0
       8.7        1.65           0
       8.7         1.8           0
       8.7        1.95           0
       8.7         2.1           0
       8.7        2.25           0
       8.7         2.4           0
       8.7        2.55           0
       8.7         2.7           0
       8.7        2.85           0
       8.7           3           0
       8.7        3.15           0
       8.7         3.3           0
       8.7        3.45           0
       8.7         3.6           0
       8.7        3.75           0
       8.7         3.9           0
       8.7        4.05           0
       8.7         4.2           0
       8.7        4.35           0
       8.7         4.5           0
       8.7        4.65           0
       8.7         4.8           0
       8.7        4.95           0
       8.7         5.1           0
       8.7        5.25           0
       8.7         5.4           0
       8.7        5.55           0
       8.7         5.7           0
       8.7        5.85           0
       8.7           6           0
       8.7        6.15           0
       8.7         6.3           0
       8.7        6.45           0
       8.7         6.6           0
       8.7        6.75           0
       8.7         6.9           0
       8.7        7.05           0
       8.7         7.2           0
       8.7        7.35           0

      8.85        -7.5           0
      8.85       -7.35           0
      8.85        -7.2           0
      8.85       -7.05           0
      8.85        -6.9           0
      8.85       -6.75           0
      8.85        -6.6           0
      8.85       -6.45           0
      8.85        -6.3           0
      8.85       -6.15           0
      8.85          -6           0
      8.85       -5.85           0
      8.85        -5.7           0
      8.85       -5.55           0
      8.85        -5.4           0
      8.85       -5.25           0
      8.85        -5.1           0
      8.85       -4.95           0
      8.85        -4.8           0
      8.85       -4.65           0
      8.85        -4.5           0
      8.85       -4.35           0
      8.85        -4.2           0
      8.85       -4.05           0
      8.85        -3.9           0
      8.85       -3.75           0
      8.85        -3.6           0
      8.85       -3.45           0
      8.85        -3.3           0
      8.85       -3.15           0
      8.85          -3           0
      8.85       -2.85           0
      8.85        -2.7           0
      8.85       -2.55           0
      8.85        -2.4           0
      8.85       -2.25           0
      8.85        -2.1           0
      8.85       -1.95           0
      8.85        -1.8           0
      8.85       -1.65           0
      8.85        -1.5           0
      8.85       -1.35           0
      8.85        -1.2           0
      8.85       -1.05           0
      8.85        -0.9           0
      8.85       -0.75           0
      8.85        -0.6           0
      8.85       -0.45           0
      8.85        -0.3           0
      8.85       -0.15           0
      8.85  -1.78814e-07           0
      8.85        0.15           0
      8.85         0.3           0
      8.85        0.45           0
      8.85         0.6           0
      8.85        0.75           0
      8.85         0.9           0
      8.85        1.05           0
      8.85         1.2           0
      8.85        1.35           0
      8.85         1.5           0
      8.85        1.65           0
      8.85         1.8           0
      8.85        1.95           0
      8.85         2.1           0
      8.85        2.25           0
      8.85         2.4           0
      8.85        2.55           0
      8.85         2.7           0
      8.85        2.85           0
      8.85           3           0
      8.85        3.15           0
      8.85         3.3           0
      8.85        3.45           0
      8.85         3.6           0
      8.85        3.75           0
      8.85         3.9           0
      8.85        4.05           0
      8.85         4.2           0
      8.85        4.35           0
      8.85         4.5           0
      8.85        4.65           0
      8.85         4.8           0
      8.85        4.95           0
      8.85         5.1           0
      8.85        5.25           0
      8.85         5.4           0
      8.85        5.55           0
      8.85         5.7           0
      8.85        5.85           0
      8.85           6           0
      8.85        6.15           0
      8.85         6.3           0
      8.85        6.45           0
      8.85         6.6           0
      8.85        6.75           0
      8.85         6.9           0
      8.85        7.05           0
      8.85         7.2           0
      8.85        7.35           0

         9        -7.5           0
         9       -7.35           0
         9        -7.2           0
         9       -7.05           0
         9        -6.9           0
         9       -6.75           0
         9        -6.6           0
         9       -6.45           0
         9        -6.3           0
         9       -6.15           0
         9          -6           0
         9       -5.85           0
         9        -5.7           0
         9       -5.55           0
         9        -5.4           0
         9       -5.25           0
         9        -5.1           0
         9       -4.95           0
         9        -4.8           0
         9       -4.65           0
         9        -4.5           0
         9       -4.35           0
         9        -4.2           0
         9       -4.05           0
         9        -3.9           0
         9       -3.75           0
         9        -3.6           0
         9       -3.45           0
         9        -3.3           0
         9       -3.15           0
         9          -3           0
         9       -2.85           0
         9        -2.7           0
         9       -2.55           0
         9        -2.4           0
         9       -2.25           0
         9        -2.1           0
         9       -1.95           0
         9        -1.8           0
         9       -1.65           0
         9        -1.5           0
         9       -1.35           0
         9        -1.2           0
         9       -1.05           0
         9        -0.9           0
         9       -0.75           0
         9        -0.6           0
         9       -0.45           0
         9        -0.3           0
         9       -0.15           0
         9  -1.78814e-07           0
         9        0.15           0
         9         0.3           0
         9        0.45           0
         9         0.6           0
         9        0.75           0
         9         0.9           0
         9        1.05           0
         9         1.2           0
         9        1.35           0
         9         1.5           0
         9        1.65           0
         9         1.8           0
         9        1.95           0
         9         2.1           0
         9        2.25           0
         9         2.4           0
         9        2.55           0
         9         2.7           0
         9        2.85           0
         9           3           0
         9        3.15           0
         9         3.3           0
         9        3.45           0
         9         3.6           0
         9        3.75           0
         9         3.9           0
         9        4.05           0
         9         4.2           0
         9        4.35           0
         9         4.5           0
         9        4.65           0
         9         4.8           0
         9        4.95           0
         9         5.1           0
         9        5.25           0
         9         5.4           0
         9        5.55           0
         9         5.7           0
         9        5.85           0
         9           6           0
         9        6.15           0
         9         6.3           0
         9        6.45           0
         9         6.6           0
         9        6.75           0
         9         6.9           0
         9        7.05           0
         9         7.2           0
         9        7.35           0

      9.15        -7.5           0
      9.15       -7.35           0
      9.15        -7.2           0
      9.15       -7.05           0
      9.15        -6.9           0
      9.15       -6.75           0
      9.15        -6.6           0
      9.15       -6.45           0
      9.15        -6.3           0
      9.15       -6.15           0
      9.15          -6           0
      9.15       -5.85           0
      9.15        -5.7           0
      9.15       -5.55           0
      9.15        -5.4           0
      9.15       -5.25           0
      9.15        -5.1           0
      9.15       -4.95           0
      9.15        -4.8           0
      9.15       -4.65           0
      9.15        -4.5           0
      9.15       -4.35           0
      9.15        -4.2           0
      9.15       -4.05           0
      9.15        -3.9           0
      9.15       -3.75           0
      9.15        -3.6           0
      9.15       -3.45           0
      9.15        -3.3           0
      9.15       -3.15           0
      9.15          -3           0
      9.15       -2.85           0
      9.15        -2.7           0
      9.15       -2.55           0
      9.15        -2.4           0
      9.15       -2.25           0
      9.15        -2.1           0
      9.15       -1.95           0
      9.15        -1.8           0
      9.15       -1.65           0
      9.15        -1.5           0
      9.15       -1.35           0
      9.15        -1.2           0
      9.15       -1.05           0
      9.15        -0.9           0
      9.15       -0.75           0
      9.15        -0.6           0
      9.15       -0.45           0
      9.15        -0.3           0
      9.15       -0.15           0
      9.15  -1.78814e-07           0
      9.15        0.15           0
      9.15         0.3           0
      9.15        0.45           0
      9.15         0.6           0
      9.15        0.75           0
      9.15         0.9           0
      9.15        1.05           0
      9.15         1.2           0
      9.15        1.35           0
      9.15         1.5           0
      9.15        1.65           0
      9.15         1.8           0
      9.15        1.95           0
      9.15         2.1           0
      9.15        2.25           0
      9.15         2.4           0
      9.15        2.55           0
      9.15         2.7           0
      9.15        2.85           0
      9.15           3           0
      9.15        3.15           0
      9.15         3.3           0
      9.15        3.45           0
      9.15         3.6           0
      9.15        3.75           0
      9.15         3.9           0
      9.15        4.05           0
      9.15         4.2           0
      9.15        4.35           0
      9.15         4.5           0
      9.15        4.65           0
      9.15         4.8           0
      9.15        4.95           0
      9.15         5.1           0
      9.15        5.25           0
      9.15         5.4           0
      9.15        5.55           0
      9.15         5.7           0
      9.15        5.85           0
      9.15           6           0
      9.15        6.15           0
      9.15         6.3           0
      9.15        6.45           0
      9.15         6.6           0
      9.15        6.75           0
      9.15         6.9           0
      9.15        7.05           0
      9.15         7.2           0
      9.15        7.35           0

       9.3        -7.5           0
       9.3       -7.35           0
       9.3        -7.2           0
       9.3       -7.05           0
       9.3        -6.9           0
       9.3       -6.75           0
       9.3        -6.6           0
       9.3       -6.45           0
       9.3        -6.3           0
       9.3       -6.15           0
       9.3          -6           0
       9.3       -5.85           0
       9.3        -5.7           0
       9.3       -5.55           0
       9.3        -5.4           0
       9.3       -5.25           0
       9.3        -5.1           0
       9.3       -4.95           0
       9.3        -4.8           0
       9.3       -4.65           0
       9.3        -4.5           0
       9.3       -4.35           0
       9.3        -4.2           0
       9.3       -4.05           0
       9.3        -3.9           0
       9.3       -3.75           0
       9.3        -3.6           0
       9.3       -3.45           0
       9.3        -3.3           0
       9.3       -3.15           0
       9.3          -3           0
       9.3       -2.85           0
       9.3        -2.7           0
       9.3       -2.55           0
       9.3        -2.4           0
       9.3       -2.25           0
       9.3        -2.1           0
       9.3       -1.95           0
       9.3        -1.8           0
       9.3       -1.65           0
       9.3        -1.5           0
       9.3       -1.35           0
       9.3        -1.2           0
       9.3       -1.05           0
       9.3        -0.9           0
       9.3       -0.75           0
       9.3        -0.6           0
       9.3       -0.45           0
       9.3        -0.3           0
       9.3       -0.15           0
       9.3  -1.78814e-07           0
       9.3        0.15           0
       9.3         0.3           0
       9.3        0.45           0
       9.3         0.6           0
       9.3        0.75           0
       9.3         0.9           0
       9.3        1.05           0
       9.3         1.2           0
       9.3        1.35           0
       9.3         1.5           0
       9.3        1.65           0
       9.3         1.8           0
       9.3        1.95           0
       9.3         2.1           0
       9.3        2.25           0
       9.3         2.4           0
       9.3        2.55           0
       9.3         2.7           0
       9.3        2.85           0
       9.3           3           0
       9.3        3.15           0
       9.3         3.3           0
       9.3        3.45           0
       9.3         3.6           0
       9.3        3.75           0
       9.3         3.9           0
       9.3        4.05           0
       9.3         4.2           0
       9.3        4.35           0
       9.3         4.5           0
       9.3        4.65           0
       9.3         4.8           0
       9.3        4.95           0
       9.3         5.1           0
       9.3        5.25           0
       9.3         5.4           0
       9.3        5.55           0
       9.3         5.7           0
       9.3        5.85           0
       9.3           6           0
       9.3        6.15           0
       9.3         6.3           0
       9.3        6.45           0
       9.3         6.6           0
       9.3        6.75           0
       9.3         6.9           0
       9.3        7.05           0
       9.3         7.2           0
       9.3        7.35           0

      9.45        -7.5           0
      9.45       -7.35           0
      9.45        -7.2           0
      9.45       -7.05           0
      9.45        -6.9           0
      9.45       -6.75           0
      9.45        -6.6           0
      9.45       -6.45           0
      9.45        -6.3           0
      9.45       -6.15           0
      9.45          -6           0
      9.45       -5.85           0
      9.45        -5.7           0
      9.45       -5.55           0
      9.45        -5.4           0
      9.45       -5.25           0
      9.45        -5.1           0
      9.45       -4.95           0
      9.45        -4.8           0
      9.45       -4.65           0
      9.45        -4.5           0
      9.45       -4.35           0
      9.45        -4.2           0
      9.45       -4.05           0
      9.45        -3.9           0
      9.45       -3.75           0
      9.45        -3.6           0
      9.45       -3.45           0
      9.45        -3.3           0
      9.45       -3.15           0
      9.45          -3           0
      9.45       -2.85           0
      9.45        -2.7           0
      9.45       -2.55           0
      9.45        -2.4           0
      9.45       -2.25           0
      9.45        -2.1           0
      9.45       -1.95           0
      9.45        -1.8           0
      9.45       -1.65           0
      9.45        -1.5           0
      9.45       -1.35           0
      9.45        -1.2           0
      9.45       -1.05           0
      9.45        -0.9           0
      9.45       -0.75           0
      9.45        -0.6           0
      9.45       -0.45           0
      9.45        -0.3           0
      9.45       -0.15           0
      9.45  -1.78814e-07           0
      9.45        0.15           0
      9.45         0.3           0
      9.45        0.45           0
      9.45         0.6           0
      9.45        0.75           0
      9.45         0.9           0
      9.45        1.05           0
      9.45         1.2           0
      9.45        1.35           0
      9.45         1.5           0
      9.45        1.65           0
      9.45         1.8           0
      9.45        1.95           0
      9.45         2.1           0
      9.45        2.25           0
      9.45         2.4           0
      9.45        2.55           0
      9.45         2.7           0
      9.45        2.85           0
      9.45           3           0
      9.45        3.15           0
      9.45         3.3           0
      9.45        3.45           0
      9.45         3.6           0
      9.45        3.75           0
      9.45         3.9           0
      9.45        4.05           0
      9.45         4.2           0
      9.45        4.35           0
      9.45         4.5           0
      9.45        4.65           0
      9.45         4.8           0
      9.45        4.95           0
      9.45         5.1           0
      9.45        5.25           0
      9.45         5.4           0
      9.45        5.55           0
      9.45         5.7           0
      9.45        5.85           0
      9.45           6           0
      9.45        6.15           0
      9.45         6.3           0
      9.45        6.45           0
      9.45         6.6           0
      9.45        6.75           0
      9.45         6.9           0
      9.45        7.05           0
      9.45         7.2           0
      9.45        7.35           0

       9.6        -7.5           0
       9.6       -7.35           0
       9.6        -7.2           0
       9.6       -7.05           0
       9.6        -6.9           0
       9.6       -6.75           0
       9.6        -6.6           0
       9.6       -6.45           0
       9.6        -6.3           0
       9.6       -6.15           0
       9.6          -6           0
       9.6       -5.85           0
       9.6        -5.7           0
       9.6       -5.55           0
       9.6        -5.4           0
       9.6       -5.25           0
       9.6        -5.1           0
       9.6       -4.95           0
       9.6        -4.8           0
       9.6       -4.65           0
       9.6        -4.5           0
       9.6       -4.35           0
       9.6        -4.2           0
       9.6       -4.05           0
       9.6        -3.9           0
       9.6       -3.75           0
       9.6        -3.6           0
       9.6       -3.45           0
       9.6        -3.3           0
       9.6       -3.15           0
       9.6          -3           0
       9.6       -2.85           0
       9.6        -2.7           0
       9.6       -2.55           0
       9.6        -2.4           0
       9.6       -2.25           0
       9.6        -2.1           0
       9.6       -1.95           0
       9.6        -1.8           0
       9.6       -1.65           0
       9.6        -1.5           0
       9.6       -1.35           0
       9.6        -1.2           0
       9.6       -1.05           0
       9.6        -0.9           0
       9.6       -0.75           0
       9.6        -0.6           0
       9.6       -0.45           0
       9.6        -0.3           0
       9.6       -0.15           0
       9.6  -1.78814e-07           0
       9.6        0.15           0
       9.6         0.3           0
       9.6        0.45           0
       9.6         0.6           0
       9.6        0.75           0
       9.6         0.9           0
       9.6        1.05           0
       9.6         1.2           0
       9.6        1.35           0
       9.6         1.5           0
       9.6        1.65           0
       9.6         1.8           0
       9.6        1.95           0
       9.6         2.1           0
       9.6        2.25           0
       9.6         2.4           0
       9.6        2.55           0
       9.6         2.7           0
       9.6        2.85           0
       9.6           3           0
       9.6        3.15           0
       9.6         3.3           0
       9.6        3.45           0
       9.6         3.6           0
       9.6        3.75           0
       9.6         3.9           0
       9.6        4.05           0
       9.6         4.2           0
       9.6        4.35           0
       9.6         4.5           0
       9.6        4.65           0
       9.6         4.8           0
       9.6        4.95           0
       9.6         5.1           0
       9.6        5.25           0
       9.6         5.4           0
       9.6        5.55           0
       9.6         5.7           0
       9.6        5.85           0
       9.6           6           0
       9.6        6.15           0
       9.6         6.3           0
       9.6        6.45           0
       9.6         6.6           0
       9.6        6.75           0
       9.6         6.9           0
       9.6        7.05           0
       9.6         7.2           0
       9.6        7.35           0

      9.75        -7.5           0
      9.75       -7.35           0
      9.75        -7.2           0
      9.75       -7.05           0
      9.75        -6.9           0
      9.75       -6.75           0
      9.75        -6.6           0
      9.75       -6.45           0
      9.75        -6.3           0
      9.75       -6.15           0
      9.75          -6           0
      9.75       -5.85           0
      9.75        -5.7           0
      9.75       -5.55           0
      9.75        -5.4           0
      9.75       -5.25           0
      9.75        -5.1           0
      9.75       -4.95           0
      9.75        -4.8           0
      9.75       -4.65           0
      9.75        -4.5           0
      9.75       -4.35           0
      9.75        -4.2           0
      9.75       -4.05           0
      9.75        -3.9           0
      9.75       -3.75           0
      9.75        -3.6           0
      9.75       -3.45           0
      9.75        -3.3           0
      9.75       -3.15           0
      9.75          -3           0
      9.75       -2.85           0
      9.75        -2.7           0
      9.75       -2.55           0
      9.75        -2.4           0
      9.75       -2.25           0
      9.75        -2.1           0
      9.75       -1.95           0
      9.75        -1.8           0
      9.75       -1.65           0
      9.75        -1.5           0
      9.75       -1.35           0
      9.75        -1.2           0
      9.75       -1.05           0
      9.75        -0.9           0
      9.75       -0.75           0
      9.75        -0.6           0
      9.75       -0.45           0
      9.75        -0.3           0
      9.75       -0.15           0
      9.75  -1.78814e-07           0
      9.75        0.15           0
      9.75         0.3           0
      9.75        0.45           0
      9.75         0.6           0
      9.75        0.75           0
      9.75         0.9           0
      9.75        1.05           0
      9.75         1.2           0
      9.75        1.35           0
      9.75         1.5           0
      9.75        1.65           0
      9.75         1.8           0
      9.75        1.95           0
      9.75         2.1           0
      9.75        2.25           0
      9.75         2.4           0
      9.75        2.55           0
      9.75         2.7           0
      9.75        2.85           0
      9.75           3           0
      9.75        3.15           0
      9.75         3.3           0
      9.75        3.45           0
      9.75         3.6           0
      9.75        3.75           0
      9.75         3.9           0
      9.75        4.05           0
      9.75         4.2           0
      9.75        4.35           0
      9.75         4.5           0
      9.75        4.65           0
      9.75         4.8           0
      9.75        4.95           0
      9.75         5.1           0
      9.75        5.25           0
      9.75         5.4           0
      9.75        5.55           0
      9.75         5.7           0
      9.75        5.85           0
      9.75           6           0
      9.75        6.15           0
      9.75         6.3           0
      9.75        6.45           0
      9.75         6.6           0
      9.75        6.75           0
      9.75         6.9           0
      9.75        7.05           0
      9.75         7.2           0
      9.75        7.35           0

       9.9        -7.5           0
       9.9       -7.35           0
       9.9        -7.2           0
       9.9       -7.05           0
       9.9        -6.9           0
       9.9       -6.75           0
       9.9        -6.6           0
       9.9       -6.45           0
       9.9        -6.3           0
       9.9       -6.15           0
       9.9          -6           0
       9.9       -5.85           0
       9.9        -5.7           0
       9.9       -5.55           0
       9.9        -5.4           0
       9.9       -5.25           0
       9.9        -5.1           0
       9.9       -4.95           0
       9.9        -4.8           0
       9.9       -4.65           0
       9.9        -4.5           0
       9.9       -4.35           0
       9.9        -4.2           0
       9.9       -4.05           0
       9.9        -3.9           0
       9.9       -3.75           0
       9.9        -3.6           0
       9.9       -3.45           0
       9.9        -3.3           0
       9.9       -3.15           0
       9.9          -3           0
       9.9       -2.85           0
       9.9        -2.7           0
       9.9       -2.55           0
       9.9        -2.4           0
       9.9       -2.25           0
       9.9        -2.1           0
       9.9       -1.95           0
       9.9        -1.8           0
       9.9       -1.65           0
       9.9        -1.5           0
       9.9       -1.35           0
       9.9        -1.2           0
       9.9       -1.05           0
       9.9        -0.9           0
       9.9       -0.75           0
       9.9        -0.6           0
       9.9       -0.45           0
       9.9        -0.3           0
       9.9       -0.15           0
       9.9  -1.78814e-07           0
       9.9        0.15           0
       9.9         0.3           0
       9.9        0.45           0
       9.9         0.6           0
       9.9        0.75           0
       9.9         0.9           0
       9.9        1.05           0
       9.9         1.2           0
       9.9        1.35           0
       9.9         1.5           0
       9.9        1.65           0
       9.9         1.8           0
       9.9        1.95           0
       9.9         2.1           0
       9.9        2.25           0
       9.9         2.4           0
       9.9        2.55           0
       9.9         2.7           0
       9.9        2.85           0
       9.9           3           0
       9.9        3.15           0
       9.9         3.3           0
       9.9        3.45           0
       9.9         3.6           0
       9.9        3.75           0
       9.9         3.9           0
       9.9        4.05           0
       9.9         4.2           0
       9.9        4.35           0
       9.9         4.5           0
       9.9        4.65           0
       9.9         4.8           0
       9.9        4.95           0
       9.9         5.1           0
       9.9        5.25           0
       9.9         5.4           0
       9.9        5.55           0
       9.9         5.7           0
       9.9        5.85           0
       9.9           6           0
       9.9        6.15           0
       9.9         6.3           0
       9.9        6.45           0
       9.9         6.6           0
       9.9        6.75           0
       9.9         6.9           0
       9.9        7.05           0
       9.9         7.2           0
       9.9        7.35           0

     10.05        -7.5           0
     10.05       -7.35           0
     10.05        -7.2           0
     10.05       -7.05           0
     10.05        -6.9           0
     10.05       -6.75           0
     10.05        -6.6           0
     10.05       -6.45           0
     10.05        -6.3           0
     10.05       -6.15           0
     10.05          -6           0
     10.05       -5.85           0
     10.05        -5.7           0
     10.05       -5.55           0
     10.05        -5.4           0
     10.05       -5.25           0
     10.05        -5.1           0
     10.05       -4.95           0
     10.05        -4.8           0
     10.05       -4.65           0
     10.05        -4.5           0
     10.05       -4.35           0
     10.05        -4.2           0
     10.05       -4.05           0
     10.05        -3.9           0
     10.05       -3.75           0
     10.05        -3.6           0
     10.05       -3.45           0
     10.05        -3.3           0
     10.05       -3.15           0
     10.05          -3           0
     10.05       -2.85           0
     10.05        -2.7           0
     10.05       -2.55           0
     10.05        -2.4           0
     10.05       -2.25           0
     10.05        -2.1           0
     10.05       -1.95           0
     10.05        -1.8           0
     10.05       -1.65           0
     10.05        -1.5           0
     10.05       -1.35           0
     10.05        -1.2           0
     10.05       -1.05           0
     10.05        -0.9           0
     10.05       -0.75           0
     10.05        -0.6           0
     10.05       -0.45           0
     10.05        -0.3           0
     10.05       -0.15           0
     10.05  -1.78814e-07           0
     10.05        0.15           0
     10.05         0.3           0
     10.05        0.45           0
     10.05         0.6           0
     10.05        0.75           0
     10.05         0.9           0
     10.05        1.05           0
     10.05         1.2           0
     10.05        1.35           0
     10.05         1.5           0
     10.05        1.65           0
     10.05         1.8           0
     10.05        1.95           0
     10.05         2.1           0
     10.05        2.25           0
     10.05         2.4           0
     10.05        2.55           0
     10.05         2.7           0
     10.05        2.85           0
     10.05           3           0
     10.05        3.15           0
     10.05         3.3           0
     10.05        3.45           0
     10.05         3.6           0
     10.05        3.75           0
     10.05         3.9           0
     10.05        4.05           0
     10.05         4.2           0
     10.05        4.35           0
     10.05         4.5           0
     10.05        4.65           0
     10.05         4.8           0
     10.05        4.95           0
     10.05         5.1           0
     10.05        5.25           0
     10.05         5.4           0
     10.05        5.55           0
     10.05         5.7           0
     10.05        5.85           0
     10.05           6           0
     10.05        6.15           0
     10.05         6.3           0
     10.05        6.45           0
     10.05         6.6           0
     10.05        6.75           0
     10.05         6.9           0
     10.05        7.05           0
     10.05         7.2           0
     10.05        7.35           0

      10.2        -7.5           0
      10.2       -7.35           0
      10.2        -7.2           0
      10.2       -7.05           0
      10.2        -6.9           0
      10.2       -6.75           0
      10.2        -6.6           0
      10.2       -6.45           0
      10.2        -6.3           0
      10.2       -6.15           0
      10.2          -6           0
      10.2       -5.85           0
      10.2        -5.7           0
      10.2       -5.55           0
      10.2        -5.4           0
      10.2       -5.25           0
      10.2        -5.1           0
      10.2       -4.95           0
      10.2        -4.8           0
      10.2       -4.65           0
      10.2        -4.5           0
      10.2       -4.35           0
      10.2        -4.2           0
      10.2       -4.05           0
      10.2        -3.9           0
      10.2       -3.75           0
      10.2        -3.6           0
      10.2       -3.45           0
      10.2        -3.3           0
      10.2       -3.15           0
      10.2          -3           0
      10.2       -2.85           0
      10.2        -2.7           0
      10.2       -2.55           0
      10.2        -2.4           0
      10.2       -2.25           0
      10.2        -2.1           0
      10.2       -1.95           0
      10.2        -1.8           0
      10.2       -1.65           0
      10.2        -1.5           0
      10.2       -1.35           0
      10.2        -1.2           0
      10.2       -1.05           0
      10.2        -0.9           0
      10.2       -0.75           0
      10.2        -0.6           0
      10.2       -0.45           0
      10.2        -0.3           0
      10.2       -0.15           0
      10.2  -1.78814e-07           0
      10.2        0.15           0
      10.2         0.3           0
      10.2        0.45           0
      10.2         0.6           0
      10.2        0.75           0
      10.2         0.9           0
      10.2        1.05           0
      10.2         1.2           0
      10.2        1.35           0
      10.2         1.5           0
      10.2        1.65           0
      10.2         1.8           0
      10.2        1.95           0
      10.2         2.1           0
      10.2        2.25           0
      10.2         2.4           0
      10.2        2.55           0
      10.2         2.7           0
      10.2        2.85           0
      10.2           3           0
      10.2        3.15           0
      10.2         3.3           0
      10.2        3.45           0
      10.2         3.6           0
      10.2        3.75           0
      10.2         3.9           0
      10.2        4.05           0
      10.2         4.2           0
      10.2        4.35           0
      10.2         4.5           0
      10.2        4.65           0
      10.2         4.8           0
      10.2        4.95           0
      10.2         5.1           0
      10.2        5.25           0
      10.2         5.4           0
      10.2        5.55           0
      10.2         5.7           0
      10.2        5.85           0
      10.2           6           0
      10.2        6.15           0
      10.2         6.3           0
      10.2        6.45           0
      10.2         6.6           0
      10.2        6.75           0
      10.2         6.9           0
      10.2        7.05           0
      10.2         7.2           0
      10.2        7.35           0

     10.35        -7.5           0
     10.35       -7.35           0
     10.35        -7.2           0
     10.35       -7.05           0
     10.35        -6.9           0
     10.35       -6.75           0
     10.35        -6.6           0
     10.35       -6.45           0
     10.35        -6.3           0
     10.35       -6.15           0
     10.35          -6           0
     10.35       -5.85           0
     10.35        -5.7           0
     10.35       -5.55           0
     10.35        -5.4           0
     10.35       -5.25           0
     10.35        -5.1           0
     10.35       -4.95           0
     10.35        -4.8           0
     10.35       -4.65           0
     10.35        -4.5           0
     10.35       -4.35           0
     10.35        -4.2           0
     10.35       -4.05           0
     10.35        -3.9           0
     10.35       -3.75           0
     10.35        -3.6           0
     10.35       -3.45           0
     10.35        -3.3           0
     10.35       -3.15           0
     10.35          -3           0
     10.35       -2.85           0
     10.35        -2.7           0
     10.35       -2.55           0
     10.35        -2.4           0
     10.35       -2.25           0
     10.35        -2.1           0
     10.35       -1.95           0
     10.35        -1.8           0
     10.35       -1.65           0
     10.35        -1.5           0
     10.35       -1.35           0
     10.35        -1.2           0
     10.35       -1.05           0
     10.35        -0.9           0
     10.35       -0.75           0
     10.35        -0.6           0
     10.35       -0.45           0
     10.35        -0.3           0
     10.35       -0.15           0
     10.35  -1.78814e-07           0
     10.35        0.15           0
     10.35         0.3           0
     10.35        0.45           0
     10.35         0.6           0
     10.35        0.75           0
     10.35         0.9           0
     10.35        1.05           0
     10.35         1.2           0
     10.35        1.35           0
     10.35         1.5           0
     10.35        1.65           0
     10.35         1.8           0
     10.35        1.95           0
     10.35         2.1           0
     10.35        2.25           0
     10.35         2.4           0
     10.35        2.55           0
     10.35         2.7           0
     10.35        2.85           0
     10.35           3           0
     10.35        3.15           0
     10.35         3.3           0
     10.35        3.45           0
     10.35         3.6           0
     10.35        3.75           0
     10.35         3.9           0
     10.35        4.05           0
     10.35         4.2           0
     10.35        4.35           0
     10.35         4.5           0
     10.35        4.65           0
     10.35         4.8           0
     10.35        4.95           0
     10.35         5.1           0
     10.35        5.25           0
     10.35         5.4           0
     10.35        5.55           0
     10.35         5.7           0
     10.35        5.85           0
     10.35           6           0
     10.35        6.15           0
     10.35         6.3           0
     10.35        6.45           0
     10.35         6.6           0
     10.35        6.75           0
     10.35         6.9           0
     10.35        7.05           0
     10.35         7.2           0
     10.35        7.35           0

      10.5        -7.5           0
      10.5       -7.35           0
      10.5        -7.2           0
      10.5       -7.05           0
      10.5        -6.9           0
      10.5       -6.75           0
      10.5        -6.6           0
      10.5       -6.45           0
      10.5        -6.3           0
      10.5       -6.15           0
      10.5          -6           0
      10.5       -5.85           0
      10.5        -5.7           0
      10.5       -5.55           0
      10.5        -5.4           0
      10.5       -5.25           0
      10.5        -5.1           0
      10.5       -4.95           0
      10.5        -4.8           0
      10.5       -4.65           0
      10.5        -4.5           0
      10.5       -4.35           0
      10.5        -4.2           0
      10.5       -4.05           0
      10.5        -3.9           0
      10.5       -3.75           0
      10.5        -3.6           0
      10.5       -3.45           0
      10.5        -3.3           0
      10.5       -3.15           0
      10.5          -3           0
      10.5       -2.85           0
      10.5        -2.7           0
      10.5       -2.55           0
      10.5        -2.4           0
      10.5       -2.25           0
      10.5        -2.1           0
      10.5       -1.95           0
      10.5        -1.8           0
      10.5       -1.65           0
      10.5        -1.5           0
      10.5       -1.35           0
      10.5        -1.2           0
      10.5       -1.05           0
      10.5        -0.9           0
      10.5       -0.75           0
      10.5        -0.6           0
      10.5       -0.45           0
      10.5        -0.3           0
      10.5       -0.15           0
      10.5  -1.78814e-07           0
      10.5        0.15           0
      10.5         0.3           0
      10.5        0.45           0
      10.5         0.6           0
      10.5        0.75           0
      10.5         0.9           0
      10.5        1.05           0
      10.5         1.2           0
      10.5        1.35           0
      10.5         1.5           0
      10.5        1.65           0
      10.5         1.8           0
      10.5        1.95           0
      10.5         2.1           0
      10.5        2.25           0
      10.5         2.4           0
      10.5        2.55           0
      10.5         2.7           0
      10.5        2.85           0
      10.5           3           0
      10.5        3.15           0
      10.5         3.3           0
      10.5        3.45           0
      10.5         3.6           0
      10.5        3.75           0
      10.5         3.9           0
      10.5        4.05           0
      10.5         4.2           0
      10.5        4.35           0
      10.5         4.5           0
      10.5        4.65           0
      10.5         4.8           0
      10.5        4.95           0
      10.5         5.1           0
      10.5        5.25           0
      10.5         5.4           0
      10.5        5.55           0
      10.5         5.7           0
      10.5        5.85           0
      10.5           6           0
      10.5        6.15           0
      10.5         6.3           0
      10.5        6.45           0
      10.5         6.6           0
      10.5        6.75           0
      10.5         6.9           0
      10.5        7.05           0
      10.5         7.2           0
      10.5        7.35           0

     10.65        -7.5           0
     10.65       -7.35           0
     10.65        -7.2           0
     10.65       -7.05           0
     10.65        -6.9           0
     10.65       -6.75           0
     10.65        -6.6           0
     10.65       -6.45           0
     10.65        -6.3           0
     10.65       -6.15           0
     10.65          -6           0
     10.65       -5.85           0
     10.65        -5.7           0
     10.65       -5.55           0
     10.65        -5.4           0
     10.65       -5.25           0
     10.65        -5.1           0
     10.65       -4.95           0
     10.65        -4.8           0
     10.65       -4.65           0
     10.65        -4.5           0
     10.65       -4.35           0
     10.65        -4.2           0
     10.65       -4.05           0
     10.65        -3.9           0
     10.65       -3.75           0
     10.65        -3.6           0
     10.65       -3.45           0
     10.65        -3.3           0
     10.65       -3.15           0
     10.65          -3           0
     10.65       -2.85           0
     10.65        -2.7           0
     10.65       -2.55           0
     10.65        -2.4           0
     10.65       -2.25           0
     10.65        -2.1           0
     10.65       -1.95           0
     10.65        -1.8           0
     10.65       -1.65           0
     10.65        -1.5           0
     10.65       -1.35           0
     10.65        -1.2           0
     10.65       -1.05           0
     10.65        -0.9           0
     10.65       -0.75           0
     10.65        -0.6           0
     10.65       -0.45           0
     10.65        -0.3           0
     10.65       -0.15           0
     10.65  -1.78814e-07           0
     10.65        0.15           0
     10.65         0.3           0
     10.65        0.45           0
     10.65         0.6           0
     10.65        0.75           0
     10.65         0.9           0
     10.65        1.05           0
     10.65         1.2           0
     10.65        1.35           0
     10.65         1.5           0
     10.65        1.65           0
     10.65         1.8           0
     10.65        1.95           0
     10.65         2.1           0
     10.65        2.25           0
     10.65         2.4           0
     10.65        2.55           0
     10.65         2.7           0
     10.65        2.85           0
     10.65           3           0
     10.65        3.15           0
     10.65         3.3           0
     10.65        3.45           0
     10.65         3.6           0
     10.65        3.75           0
     10.65         3.9           0
     10.65        4.05           0
     10.65         4.2           0
     10.65        4.35           0
     10.65         4.5           0
     10.65        4.65           0
     10.65         4.8           0
     10.65        4.95           0
     10.65         5.1           0
     10.65        5.25           0
     10.65         5.4           0
     10.65        5.55           0
     10.65         5.7           0
     10.65        5.85           0
     10.65           6           0
     10.65        6.15           0
     10.65         6.3           0
     10.65        6.45           0
     10.65         6.6           0
     10.65        6.75           0
     10.65         6.9           0
     10.65        7.05           0
     10.65         7.2           0
     10.65        7.35           0

      10.8        -7.5           0
      10.8       -7.35           0
      10.8        -7.2           0
      10.8       -7.05           0
      10.8        -6.9           0
      10.8       -6.75           0
      10.8        -6.6           0
      10.8       -6.45           0
      10.8        -6.3           0
      10.8       -6.15           0
      10.8          -6           0
      10.8       -5.85           0
      10.8        -5.7           0
      10.8       -5.55           0
      10.8        -5.4           0
      10.8       -5.25           0
      10.8        -5.1           0
      10.8       -4.95           0
      10.8        -4.8           0
      10.8       -4.65           0
      10.8        -4.5           0
      10.8       -4.35           0
      10.8        -4.2           0
      10.8       -4.05           0
      10.8        -3.9           0
      10.8       -3.75           0
      10.8        -3.6           0
      10.8       -3.45           0
      10.8        -3.3           0
      10.8       -3.15           0
      10.8          -3           0
      10.8       -2.85           0
      10.8        -2.7           0
      10.8       -2.55           0
      10.8        -2.4           0
      10.8       -2.25           0
      10.8        -2.1           0
      10.8       -1.95           0
      10.8        -1.8           0
      10.8       -1.65           0
      10.8        -1.5           0
      10.8       -1.35           0
      10.8        -1.2           0
      10.8       -1.05           0
      10.8        -0.9           0
      10.8       -0.75           0
      10.8        -0.6           0
      10.8       -0.45           0
      10.8        -0.3           0
      10.8       -0.15           0
      10.8  -1.78814e-07           0
      10.8        0.15           0
      10.8         0.3           0
      10.8        0.45           0
      10.8         0.6           0
      10.8        0.75           0
      10.8         0.9           0
      10.8        1.05           0
      10.8         1.2           0
      10.8        1.35           0
      10.8         1.5           0
      10.8        1.65           0
      10.8         1.8           0
      10.8        1.95           0
      10.8         2.1           0
      10.8        2.25           0
      10.8         2.4           0
      10.8        2.55           0
      10.8         2.7           0
      10.8        2.85           0
      10.8           3           0
      10.8        3.15           0
      10.8         3.3           0
      10.8        3.45           0
      10.8         3.6           0
      10.8        3.75           0
      10.8         3.9           0
      10.8        4.05           0
      10.8         4.2           0
      10.8        4.35           0
      10.8         4.5           0
      10.8        4.65           0
      10.8         4.8           0
      10.8        4.95           0
      10.8         5.1           0
      10.8        5.25           0
      10.8         5.4           0
      10.8        5.55           0
      10.8         5.7           0
      10.8        5.85           0
      10.8           6           0
      10.8        6.15           0
      10.8         6.3           0
      10.8        6.45           0
      10.8         6.6           0
      10.8        6.75           0
      10.8         6.9           0
      10.8        7.05           0
      10.8         7.2           0
      10.8        7.35           0

     10.95        -7.5           0
     10.95       -7.35           0
     10.95        -7.2           0
     10.95       -7.05           0
     10.95        -6.9           0
     10.95       -6.75           0
     10.95        -6.6           0
     10.95       -6.45           0
     10.95        -6.3           0
     10.95       -6.15           0
     10.95          -6           0
     10.95       -5.85           0
     10.95        -5.7           0
     10.95       -5.55           0
     10.95        -5.4           0
     10.95       -5.25           0
     10.95        -5.1           0
     10.95       -4.95           0
     10.95        -4.8           0
     10.95       -4.65           0
     10.95        -4.5           0
     10.95       -4.35           0
     10.95        -4.2           0
     10.95       -4.05           0
     10.95        -3.9           0
     10.95       -3.75           0
     10.95        -3.6           0
     10.95       -3.45           0
     10.95        -3.3           0
     10.95       -3.15           0
     10.95          -3           0
     10.95       -2.85           0
     10.95        -2.7           0
     10.95       -2.55           0
     10.95        -2.4           0
     10.95       -2.25           0
     10.95        -2.1           0
     10.95       -1.95           0
     10.95        -1.8           0
     10.95       -1.65           0
     10.95        -1.5           0
     10.95       -1.35           0
     10.95        -1.2           0
     10.95       -1.05           0
     10.95        -0.9           0
     10.95       -0.75           0
     10.95        -0.6           0
     10.95       -0.45           0
     10.95        -0.3           0
     10.95       -0.15           0
     10.95  -1.78814e-07           0
     10.95        0.15           0
     10.95         0.3           0
     10.95        0.45           0
     10.95         0.6           0
     10.95        0.75           0
     10.95         0.9           0
     10.95        1.05           0
     10.95         1.2           0
     10.95        1.35           0
     10.95         1.5           0
     10.95        1.65           0
     10.95         1.8           0
     10.95        1.95           0
     10.95         2.1           0
     10.95        2.25           0
     10.95         2.4           0
     10.95        2.55           0
     10.95         2.7           0
     10.95        2.85           0
     10.95           3           0
     10.95        3.15           0
     10.95         3.3           0
     10.95        3.45           0
     10.95         3.6           0
     10.95        3.75           0
     10.95         3.9           0
     10.95        4.05           0
     10.95         4.2           0
     10.95        4.35           0
     10.95         4.5           0
     10.95        4.65           0
     10.95         4.8           0
     10.95        4.95           0
     10.95         5.1           0
     10.95        5.25           0
     10.95         5.4           0
     10.95        5.55           0
     10.95         5.7           0
     10.95        5.85           0
     10.95           6           0
     10.95        6.15           0
     10.95         6.3           0
     10.95        6.45           0
     10.95         6.6           0
     10.95        6.75           0
     10.95         6.9           0
     10.95        7.05           0
     10.95         7.2           0
     10.95        7.35           0

      11.1        -7.5           0
      11.1       -7.35           0
      11.1        -7.2           0
      11.1       -7.05           0
      11.1        -6.9           0
      11.1       -6.75           0
      11.1        -6.6           0
      11.1       -6.45           0
      11.1        -6.3           0
      11.1       -6.15           0
      11.1          -6           0
      11.1       -5.85           0
      11.1        -5.7           0
      11.1       -5.55           0
      11.1        -5.4           0
      11.1       -5.25           0
      11.1        -5.1           0
      11.1       -4.95           0
      11.1        -4.8           0
      11.1       -4.65           0
      11.1        -4.5           0
      11.1       -4.35           0
      11.1        -4.2           0
      11.1       -4.05           0
      11.1        -3.9           0
      11.1       -3.75           0
      11.1        -3.6           0
      11.1       -3.45           0
      11.1        -3.3           0
      11.1       -3.15           0
      11.1          -3           0
      11.1       -2.85           0
      11.1        -2.7           0
      11.1       -2.55           0
      11.1        -2.4           0
      11.1       -2.25           0
      11.1        -2.1           0
      11.1       -1.95           0
      11.1        -1.8           0
      11.1       -1.65           0
      11.1        -1.5           0
      11.1       -1.35           0
      11.1        -1.2           0
      11.1       -1.05           0
      11.1        -0.9           0
      11.1       -0.75           0
      11.1        -0.6           0
      11.1       -0.45           0
      11.1        -0.3           0
      11.1       -0.15           0
      11.1  -1.78814e-07           0
      11.1        0.15           0
      11.1         0.3           0
      11.1        0.45           0
      11.1         0.6           0
      11.1        0.75           0
      11.1         0.9           0
      11.1        1.05           0
      11.1         1.2           0
      11.1        1.35           0
      11.1         1.5           0
      11.1        1.65           0
      11.1         1.8           0
      11.1        1.95           0
      11.1         2.1           0
      11.1        2.25           0
      11.1         2.4           0
      11.1        2.55           0
      11.1         2.7           0
      11.1        2.85           0
      11.1           3           0
      11.1        3.15           0
      11.1         3.3           0
      11.1        3.45           0
      11.1         3.6           0
      11.1        3.75           0
      11.1         3.9           0
      11.1        4.05           0
      11.1         4.2           0
      11.1        4.35           0
      11.1         4.5           0
      11.1        4.65           0
      11.1         4.8           0
      11.1        4.95           0
      11.1         5.1           0
      11.1        5.25           0
      11.1         5.4           0
      11.1        5.55           0
      11.1         5.7           0
      11.1        5.85           0
      11.1           6           0
      11.1        6.15           0
      11.1         6.3           0
      11.1        6.45           0
      11.1         6.6           0
      11.1        6.75           0
      11.1         6.9           0
      11.1        7.05           0
      11.1         7.2           0
      11.1        7.35           0

     11.25        -7.5           0
     11.25       -7.35           0
     11.25        -7.2           0
     11.25       -7.05           0
     11.25        -6.9           0
     11.25       -6.75           0
     11.25        -6.6           0
     11.25       -6.45           0
     11.25        -6.3           0
     11.25       -6.15           0
     11.25          -6           0
     11.25       -5.85           0
     11.25        -5.7           0
     11.25       -5.55           0
     11.25        -5.4           0
     11.25       -5.25           0
     11.25        -5.1           0
     11.25       -4.95           0
     11.25        -4.8           0
     11.25       -4.65           0
     11.25        -4.5           0
     11.25       -4.35           0
     11.25        -4.2           0
     11.25       -4.05           0
     11.25        -3.9           0
     11.25       -3.75           0
     11.25        -3.6           0
     11.25       -3.45           0
     11.25        -3.3           0
     11.25       -3.15           0
     11.25          -3           0
     11.25       -2.85           0
     11.25        -2.7           0
     11.25       -2.55           0
     11.25        -2.4           0
     11.25       -2.25           0
     11.25        -2.1           0
     11.25       -1.95           0
     11.25        -1.8           0
     11.25       -1.65           0
     11.25        -1.5           0
     11.25       -1.35           0
     11.25        -1.2           0
     11.25       -1.05           0
     11.25        -0.9           0
     11.25       -0.75           0
     11.25        -0.6           0
     11.25       -0.45           0
     11.25        -0.3           0
     11.25       -0.15           0
     11.25  -1.78814e-07           0
     11.25        0.15           0
     11.25         0.3           0
     11.25        0.45           0
     11.25         0.6           0
     11.25        0.75           0
     11.25         0.9           0
     11.25        1.05           0
     11.25         1.2           0
     11.25        1.35           0
     11.25         1.5           0
     11.25        1.65           0
     11.25         1.8           0
     11.25        1.95           0
     11.25         2.1           0
     11.25        2.25           0
     11.25         2.4           0
     11.25        2.55           0
     11.25         2.7           0
     11.25        2.85           0
     11.25           3           0
     11.25        3.15           0
     11.25         3.3           0
     11.25        3.45           0
     11.25         3.6           0
     11.25        3.75           0
     11.25         3.9           0
     11.25        4.05           0
     11.25         4.2           0
     11.25        4.35           0
     11.25         4.5           0
     11.25        4.65           0
     11.25         4.8           0
     11.25        4.95           0
     11.25         5.1           0
     11.25        5.25           0
     11.25         5.4           0
     11.25        5.55           0
     11.25         5.7           0
     11.25        5.85           0
     11.25           6           0
     11.25        6.15           0
     11.25         6.3           0
     11.25        6.45           0
     11.25         6.6           0
     11.25        6.75           0
     11.25         6.9           0
     11.25        7.05           0
     11.25         7.2           0
     11.25        7.35           0

      11.4        -7.5           0
      11.4       -7.35           0
      11.4        -7.2           0
      11.4       -7.05           0
      11.4        -6.9           0
      11.4       -6.75           0
      11.4        -6.6           0
      11.4       -6.45           0
      11.4        -6.3           0
      11.4       -6.15           0
      11.4          -6           0
      11.4       -5.85           0
      11.4        -5.7           0
      11.4       -5.55           0
      11.4        -5.4           0
      11.4       -5.25           0
      11.4        -5.1           0
      11.4       -4.95           0
      11.4        -4.8           0
      11.4       -4.65           0
      11.4        -4.5           0
      11.4       -4.35           0
      11.4        -4.2           0
      11.4       -4.05           0
      11.4        -3.9           0
      11.4       -3.75           0
      11.4        -3.6           0
      11.4       -3.45           0
      11.4        -3.3           0
      11.4       -3.15           0
      11.4          -3           0
      11.4       -2.85           0
      11.4        -2.7           0
      11.4       -2.55           0
      11.4        -2.4           0
      11.4       -2.25           0
      11.4        -2.1           0
      11.4       -1.95           0
      11.4        -1.8           0
      11.4       -1.65           0
      11.4        -1.5           0
      11.4       -1.35           0
      11.4        -1.2           0
      11.4       -1.05           0
      11.4        -0.9           0
      11.4       -0.75           0
      11.4        -0.6           0
      11.4       -0.45           0
      11.4        -0.3           0
      11.4       -0.15           0
      11.4  -1.78814e-07           0
      11.4        0.15           0
      11.4         0.3           0
      11.4        0.45           0
      11.4         0.6           0
      11.4        0.75           0
      11.4         0.9           0
      11.4        1.05           0
      11.4         1.2           0
      11.4        1.35           0
      11.4         1.5           0
      11.4        1.65           0
      11.4         1.8           0
      11.4        1.95           0
      11.4         2.1           0
      11.4        2.25           0
      11.4         2.4           0
      11.4        2.55           0
      11.4         2.7           0
      11.4        2.85           0
      11.4           3           0
      11.4        3.15           0
      11.4         3.3           0
      11.4        3.45           0
      11.4         3.6           0
      11.4        3.75           0
      11.4         3.9           0
      11.4        4.05           0
      11.4         4.2           0
      11.4        4.35           0
      11.4         4.5           0
      11.4        4.65           0
      11.4         4.8           0
      11.4        4.95           0
      11.4         5.1           0
      11.4        5.25           0
      11.4         5.4           0
      11.4        5.55           0
      11.4         5.7           0
      11.4        5.85           0
      11.4           6           0
      11.4        6.15           0
      11.4         6.3           0
      11.4        6.45           0
      11.4         6.6           0
      11.4        6.75           0
      11.4         6.9           0
      11.4        7.05           0
      11.4         7.2           0
      11.4        7.35           0

     11.55        -7.5           0
     11.55       -7.35           0
     11.55        -7.2           0
     11.55       -7.05           0
     11.55        -6.9           0
     11.55       -6.75           0
     11.55        -6.6           0
     11.55       -6.45           0
     11.55        -6.3           0
     11.55       -6.15           0
     11.55          -6           0
     11.55       -5.85           0
     11.55        -5.7           0
     11.55       -5.55           0
     11.55        -5.4           0
     11.55       -5.25           0
     11.55        -5.1           0
     11.55       -4.95           0
     11.55        -4.8           0
     11.55       -4.65           0
     11.55        -4.5           0
     11.55       -4.35           0
     11.55        -4.2           0
     11.55       -4.05           0
     11.55        -3.9           0
     11.55       -3.75           0
     11.55        -3.6           0
     11.55       -3.45           0
     11.55        -3.3           0
     11.55       -3.15           0
     11.55          -3           0
     11.55       -2.85           0
     11.55        -2.7           0
     11.55       -2.55           0
     11.55        -2.4           0
     11.55       -2.25           0
     11.55        -2.1           0
     11.55       -1.95           0
     11.55        -1.8           0
     11.55       -1.65           0
     11.55        -1.5           0
     11.55       -1.35           0
     11.55        -1.2           0
     11.55       -1.05           0
     11.55        -0.9           0
     11.55       -0.75           0
     11.55        -0.6           0
     11.55       -0.45           0
     11.55        -0.3           0
     11.55       -0.15           0
     11.55  -1.78814e-07           0
     11.55        0.15           0
     11.55         0.3           0
     11.55        0.45           0
     11.55         0.6           0
     11.55        0.75           0
     11.55         0.9           0
     11.55        1.05           0
     11.55         1.2           0
     11.55        1.35           0
     11.55         1.5           0
     11.55        1.65           0
     11.55         1.8           0
     11.55        1.95           0
     11.55         2.1           0
     11.55        2.25           0
     11.55         2.4           0
     11.55        2.55           0
     11.55         2.7           0
     11.55        2.85           0
     11.55           3           0
     11.55        3.15           0
     11.55         3.3           0
     11.55        3.45           0
     11.55         3.6           0
     11.55        3.75           0
     11.55         3.9           0
     11.55        4.05           0
     11.55         4.2           0
     11.55        4.35           0
     11.55         4.5           0
     11.55        4.65           0
     11.55         4.8           0
     11.55        4.95           0
     11.55         5.1           0
     11.55        5.25           0
     11.55         5.4           0
     11.55        5.55           0
     11.55         5.7           0
     11.55        5.85           0
     11.55           6           0
     11.55        6.15           0
     11.55         6.3           0
     11.55        6.45           0
     11.55         6.6           0
     11.55        6.75           0
     11.55         6.9           0
     11.55        7.05           0
     11.55         7.2           0
     11.55        7.35           0

      11.7        -7.5           0
      11.7       -7.35           0
      11.7        -7.2           0
      11.7       -7.05           0
      11.7        -6.9           0
      11.7       -6.75           0
      11.7        -6.6           0
      11.7       -6.45           0
      11.7        -6.3           0
      11.7       -6.15           0
      11.7          -6           0
      11.7       -5.85           0
      11.7        -5.7           0
      11.7       -5.55           0
      11.7        -5.4           0
      11.7       -5.25           0
      11.7        -5.1           0
      11.7       -4.95           0
      11.7        -4.8           0
      11.7       -4.65           0
      11.7        -4.5           0
      11.7       -4.35           0
      11.7        -4.2           0
      11.7       -4.05           0
      11.7        -3.9           0
      11.7       -3.75           0
      11.7        -3.6           0
      11.7       -3.45           0
      11.7        -3.3           0
      11.7       -3.15           0
      11.7          -3           0
      11.7       -2.85           0
      11.7        -2.7           0
      11.7       -2.55           0
      11.7        -2.4           0
      11.7       -2.25           0
      11.7        -2.1           0
      11.7       -1.95           0
      11.7        -1.8           0
      11.7       -1.65           0
      11.7        -1.5           0
      11.7       -1.35           0
      11.7        -1.2           0
      11.7       -1.05           0
      11.7        -0.9           0
      11.7       -0.75           0
      11.7        -0.6           0
      11.7       -0.45           0
      11.7        -0.3           0
      11.7       -0.15           0
      11.7  -1.78814e-07           0
      11.7        0.15           0
      11.7         0.3           0
      11.7        0.45           0
      11.7         0.6           0
      11.7        0.75           0
      11.7         0.9           0
      11.7        1.05           0
      11.7         1.2           0
      11.7        1.35           0
      11.7         1.5           0
      11.7        1.65           0
      11.7         1.8           0
      11.7        1.95           0
      11.7         2.1           0
      11.7        2.25           0
      11.7         2.4           0
      11.7        2.55           0
      11.7         2.7           0
      11.7        2.85           0
      11.7           3           0
      11.7        3.15           0
      11.7         3.3           0
      11.7        3.45           0
      11.7         3.6           0
      11.7        3.75           0
      11.7         3.9           0
      11.7        4.05           0
      11.7         4.2           0
      11.7        4.35           0
      11.7         4.5           0
      11.7        4.65           0
      11.7         4.8           0
      11.7        4.95           0
      11.7         5.1           0
      11.7        5.25           0
      11.7         5.4           0
      11.7        5.55           0
      11.7         5.7           0
      11.7        5.85           0
      11.7           6           0
      11.7        6.15           0
      11.7         6.3           0
      11.7        6.45           0
      11.7         6.6           0
      11.7        6.75           0
      11.7         6.9           0
      11.7        7.05           0
      11.7         7.2           0
      11.7        7.35           0

     11.85        -7.5           0
     11.85       -7.35           0
     11.85        -7.2           0
     11.85       -7.05           0
     11.85        -6.9           0
     11.85       -6.75           0
     11.85        -6.6           0
     11.85       -6.45           0
     11.85        -6.3           0
     11.85       -6.15           0
     11.85          -6           0
     11.85       -5.85           0
     11.85        -5.7           0
     11.85       -5.55           0
     11.85        -5.4           0
     11.85       -5.25           0
     11.85        -5.1           0
     11.85       -4.95           0
     11.85        -4.8           0
     11.85       -4.65           0
     11.85        -4.5           0
     11.85       -4.35           0
     11.85        -4.2           0
     11.85       -4.05           0
     11.85        -3.9           0
     11.85       -3.75           0
     11.85        -3.6           0
     11.85       -3.45           0
     11.85        -3.3           0
     11.85       -3.15           0
     11.85          -3           0
     11.85       -2.85           0
     11.85        -2.7           0
     11.85       -2.55           0
     11.85        -2.4           0
     11.85       -2.25           0
     11.85        -2.1           0
     11.85       -1.95           0
     11.85        -1.8           0
     11.85       -1.65           0
     11.85        -1.5           0
     11.85       -1.35           0
     11.85        -1.2           0
     11.85       -1.05           0
     11.85        -0.9           0
     11.85       -0.75           0
     11.85        -0.6           0
     11.85       -0.45           0
     11.85        -0.3           0
     11.85       -0.15           0
     11.85  -1.78814e-07           0
     11.85        0.15           0
     11.85         0.3           0
     11.85        0.45           0
     11.85         0.6           0
     11.85        0.75           0
     11.85         0.9           0
     11.85        1.05           0
     11.85         1.2           0
     11.85        1.35           0
     11.85         1.5           0
     11.85        1.65           0
     11.85         1.8           0
     11.85        1.95           0
     11.85         2.1           0
     11.85        2.25           0
     11.85         2.4           0
     11.85        2.55           0
     11.85         2.7           0
     11.85        2.85           0
     11.85           3           0
     11.85        3.15           0
     11.85         3.3           0
     11.85        3.45           0
     11.85         3.6           0
     11.85        3.75           0
     11.85         3.9           0
     11.85        4.05           0
     11.85         4.2           0
     11.85        4.35           0
     11.85         4.5           0
     11.85        4.65           0
     11.85         4.8           0
     11.85        4.95           0
     11.85         5.1           0
     11.85        5.25           0
     11.85         5.4           0
     11.85        5.55           0
     11.85         5.7           0
     11.85        5.85           0
     11.85           6           0
     11.85        6.15           0
     11.85         6.3           0
     11.85        6.45           0
     11.85         6.6           0
     11.85        6.75           0
     11.85         6.9           0
     11.85        7.05           0
     11.85         7.2           0
     11.85        7.35           0

        12        -7.5           0
        12       -7.35           0
        12        -7.2           0
        12       -7.05           0
        12        -6.9           0
        12       -6.75           0
        12        -6.6           0
        12       -6.45           0
        12        -6.3           0
        12       -6.15           0
        12          -6           0
        12       -5.85           0
        12        -5.7           0
        12       -5.55           0
        12        -5.4           0
        12       -5.25           0
        12        -5.1           0
        12       -4.95           0
        12        -4.8           0
        12       -4.65           0
        12        -4.5           0
        12       -4.35           0
        12        -4.2           0
        12       -4.05           0
        12        -3.9           0
        12       -3.75           0
        12        -3.6           0
        12       -3.45           0
        12        -3.3           0
        12       -3.15           0
        12          -3           0
        12       -2.85           0
        12        -2.7           0
        12       -2.55           0
        12        -2.4           0
        12       -2.25           0
        12        -2.1           0
        12       -1.95           0
        12        -1.8           0
        12       -1.65           0
        12        -1.5           0
        12       -1.35           0
        12        -1.2           0
        12       -1.05           0
        12        -0.9           0
        12       -0.75           0
        12        -0.6           0
        12       -0.45           0
        12        -0.3           0
        12       -0.15           0
        12  -1.78814e-07           0
        12        0.15           0
        12         0.3           0
        12        0.45           0
        12         0.6           0
        12        0.75           0
        12         0.9           0
        12        1.05           0
        12         1.2           0
        12        1.35           0
        12         1.5           0
        12        1.65           0
        12         1.8           0
        12        1.95           0
        12         2.1           0
        12        2.25           0
        12         2.4           0
        12        2.55           0
        12         2.7           0
        12        2.85           0
        12           3           0
        12        3.15           0
        12         3.3           0
        12        3.45           0
        12         3.6           0
        12        3.75           0
        12         3.9           0
        12        4.05           0
        12         4.2           0
        12        4.35           0
        12         4.5           0
        12        4.65           0
        12         4.8           0
        12        4.95           0
        12         5.1           0
        12        5.25           0
        12         5.4           0
        12        5.55           0
        12         5.7           0
        12        5.85           0
        12           6           0
        12        6.15           0
        12         6.3           0
        12        6.45           0
        12         6.6           0
        12        6.75           0
        12         6.9           0
        12        7.05           0
        12         7.2           0
        12        7.35           0

     12.15        -7.5           0
     12.15       -7.35           0
     12.15        -7.2           0
     12.15       -7.05           0
     12.15        -6.9           0
     12.15       -6.75           0
     12.15        -6.6           0
     12.15       -6.45           0
     12.15        -6.3           0
     12.15       -6.15           0
     12.15          -6           0
     12.15       -5.85           0
     12.15        -5.7           0
     12.15       -5.55           0
     12.15        -5.4           0
     12.15       -5.25           0
     12.15        -5.1           0
     12.15       -4.95           0
     12.15        -4.8           0
     12.15       -4.65           0
     12.15        -4.5           0
     12.15       -4.35           0
     12.15        -4.2           0
     12.15       -4.05           0
     12.15        -3.9           0
     12.15       -3.75           0
     12.15        -3.6           0
     12.15       -3.45           0
     12.15        -3.3           0
     12.15       -3.15           0
     12.15          -3           0
     12.15       -2.85           0
     12.15        -2.7           0
     12.15       -2.55           0
     12.15        -2.4           0
     12.15       -2.25           0
     12.15        -2.1           0
     12.15       -1.95           0
     12.15        -1.8           0
     12.15       -1.65           0
     12.15        -1.5           0
     12.15       -1.35           0
     12.15        -1.2           0
     12.15       -1.05           0
     12.15        -0.9           0
     12.15       -0.75           0
     12.15        -0.6           0
     12.15       -0.45           0
     12.15        -0.3           0
     12.15       -0.15           0
     12.15  -1.78814e-07           0
     12.15        0.15           0
     12.15         0.3           0
     12.15        0.45           0
     12.15         0.6           0
     12.15        0.75           0
     12.15         0.9           0
     12.15        1.05           0
     12.15         1.2           0
     12.15        1.35           0
     12.15         1.5           0
     12.15        1.65           0
     12.15         1.8           0
     12.15        1.95           0
     12.15         2.1           0
     12.15        2.25           0
     12.15         2.4           0
     12.15        2.55           0
     12.15         2.7           0
     12.15        2.85           0
     12.15           3           0
     12.15        3.15           0
     12.15         3.3           0
     12.15        3.45           0
     12.15         3.6           0
     12.15        3.75           0
     12.15         3.9           0
     12.15        4.05           0
     12.15         4.2           0
     12.15        4.35           0
     12.15         4.5           0
     12.15        4.65           0
     12.15         4.8           0
     12.15        4.95           0
     12.15         5.1           0
     12.15        5.25           0
     12.15         5.4           0
     12.15        5.55           0
     12.15         5.7           0
     12.15        5.85           0
     12.15           6           0
     12.15        6.15           0
     12.15         6.3           0
     12.15        6.45           0
     12.15         6.6           0
     12.15        6.75           0
     12.15         6.9           0
     12.15        7.05           0
     12.15         7.2           0
     12.15        7.35           0

      12.3        -7.5           0
      12.3       -7.35           0
      12.3        -7.2           0
      12.3       -7.05           0
      12.3        -6.9           0
      12.3       -6.75           0
      12.3        -6.6           0
      12.3       -6.45           0
      12.3        -6.3           0
      12.3       -6.15           0
      12.3          -6           0
      12.3       -5.85           0
      12.3        -5.7           0
      12.3       -5.55           0
      12.3        -5.4           0
      12.3       -5.25           0
      12.3        -5.1           0
      12.3       -4.95           0
      12.3        -4.8           0
      12.3       -4.65           0
      12.3        -4.5           0
      12.3       -4.35           0
      12.3        -4.2           0
      12.3       -4.05           0
      12.3        -3.9           0
      12.3       -3.75           0
      12.3        -3.6           0
      12.3       -3.45           0
      12.3        -3.3           0
      12.3       -3.15           0
      12.3          -3           0
      12.3       -2.85           0
      12.3        -2.7           0
      12.3       -2.55           0
      12.3        -2.4           0
      12.3       -2.25           0
      12.3        -2.1           0
      12.3       -1.95           0
      12.3        -1.8           0
      12.3       -1.65           0
      12.3        -1.5           0
      12.3       -1.35           0
      12.3        -1.2           0
      12.3       -1.05           0
      12.3        -0.9           0
      12.3       -0.75           0
      12.3        -0.6           0
      12.3       -0.45           0
      12.3        -0.3           0
      12.3       -0.15           0
      12.3  -1.78814e-07           0
      12.3        0.15           0
      12.3         0.3           0
      12.3        0.45           0
      12.3         0.6           0
      12.3        0.75           0
      12.3         0.9           0
      12.3        1.05           0
      12.3         1.2           0
      12.3        1.35           0
      12.3         1.5           0
      12.3        1.65           0
      12.3         1.8           0
      12.3        1.95           0
      12.3         2.1           0
      12.3        2.25           0
      12.3         2.4           0
      12.3        2.55           0
      12.3         2.7           0
      12.3        2.85           0
      12.3           3           0
      12.3        3.15           0
      12.3         3.3           0
      12.3        3.45           0
      12.3         3.6           0
      12.3        3.75           0
      12.3         3.9           0
      12.3        4.05           0
      12.3         4.2           0
      12.3        4.35           0
      12.3         4.5           0
      12.3        4.65           0
      12.3         4.8           0
      12.3        4.95           0
      12.3         5.1           0
      12.3        5.25           0
      12.3         5.4           0
      12.3        5.55           0
      12.3         5.7           0
      12.3        5.85           0
      12.3           6           0
      12.3        6.15           0
      12.3         6.3           0
      12.3        6.45           0
      12.3         6.6           0
      12.3        6.75           0
      12.3         6.9           0
      12.3        7.05           0
      12.3         7.2           0
      12.3        7.35           0

     12.45        -7.5           0
     12.45       -7.35           0
     12.45        -7.2           0
     12.45       -7.05           0
     12.45        -6.9           0
     12.45       -6.75           0
     12.45        -6.6           0
     12.45       -6.45           0
     12.45        -6.3           0
     12.45       -6.15           0
     12.45          -6           0
     12.45       -5.85           0
     12.45        -5.7           0
     12.45       -5.55           0
     12.45        -5.4           0
     12.45       -5.25           0
     12.45        -5.1           0
     12.45       -4.95           0
     12.45        -4.8           0
     12.45       -4.65           0
     12.45        -4.5           0
     12.45       -4.35           0
     12.45        -4.2           0
     12.45       -4.05           0
     12.45        -3.9           0
     12.45       -3.75           0
     12.45        -3.6           0
     12.45       -3.45           0
     12.45        -3.3           0
     12.45       -3.15           0
     12.45          -3           0
     12.45       -2.85           0
     12.45        -2.7           0
     12.45       -2.55           0
     12.45        -2.4           0
     12.45       -2.25           0
     12.45        -2.1           0
     12.45       -1.95           0
     12.45        -1.8           0
     12.45       -1.65           0
     12.45        -1.5           0
     12.45       -1.35           0
     12.45        -1.2           0
     12.45       -1.05           0
     12.45        -0.9           0
     12.45       -0.75           0
     12.45        -0.6           0
     12.45       -0.45           0
     12.45        -0.3           0
     12.45       -0.15           0
     12.45  -1.78814e-07           0
     12.45        0.15           0
     12.45         0.3           0
     12.45        0.45           0
     12.45         0.6           0
     12.45        0.75           0
     12.45         0.9           0
     12.45        1.05           0
     12.45         1.2           0
     12.45        1.35           0
     12.45         1.5           0
     12.45        1.65           0
     12.45         1.8           0
     12.45        1.95           0
     12.45         2.1           0
     12.45        2.25           0
     12.45         2.4           0
     12.45        2.55           0
     12.45         2.7           0
     12.45        2.85           0
     12.45           3           0
     12.45        3.15           0
     12.45         3.3           0
     12.45        3.45           0
     12.45         3.6           0
     12.45        3.75           0
     12.45         3.9           0
     12.45        4.05           0
     12.45         4.2           0
     12.45        4.35           0
     12.45         4.5           0
     12.45        4.65           0
     12.45         4.8           0
     12.45        4.95           0
     12.45         5.1           0
     12.45        5.25           0
     12.45         5.4           0
     12.45        5.55           0
     12.45         5.7           0
     12.45        5.85           0
     12.45           6           0
     12.45        6.15           0
     12.45         6.3           0
     12.45        6.45           0
     12.45         6.6           0
     12.45        6.75           0
     12.45         6.9           0
     12.45        7.05           0
     12.45         7.2           0
     12.45        7.35           0

      12.6        -7.5           0
      12.6       -7.35           0
      12.6        -7.2           0
      12.6       -7.05           0
      12.6        -6.9           0
      12.6       -6.75           0
      12.6        -6.6           0
      12.6       -6.45           0
      12.6        -6.3           0
      12.6       -6.15           0
      12.6          -6           0
      12.6       -5.85           0
      12.6        -5.7           0
      12.6       -5.55           0
      12.6        -5.4           0
      12.6       -5.25           0
      12.6        -5.1           0
      12.6       -4.95           0
      12.6        -4.8           0
      12.6       -4.65           0
      12.6        -4.5           0
      12.6       -4.35           0
      12.6        -4.2           0
      12.6       -4.05           0
      12.6        -3.9           0
      12.6       -3.75           0
      12.6        -3.6           0
      12.6       -3.45           0
      12.6        -3.3           0
      12.6       -3.15           0
      12.6          -3           0
      12.6       -2.85           0
      12.6        -2.7           0
      12.6       -2.55           0
      12.6        -2.4           0
      12.6       -2.25           0
      12.6        -2.1           0
      12.6       -1.95           0
      12.6        -1.8           0
      12.6       -1.65           0
      12.6        -1.5           0
      12.6       -1.35           0
      12.6        -1.2           0
      12.6       -1.05           0
      12.6        -0.9           0
      12.6       -0.75           0
      12.6        -0.6           0
      12.6       -0.45           0
      12.6        -0.3           0
      12.6       -0.15           0
      12.6  -1.78814e-07           0
      12.6        0.15           0
      12.6         0.3           0
      12.6        0.45           0
      12.6         0.6           0
      12.6        0.75           0
      12.6         0.9           0
      12.6        1.05           0
      12.6         1.2           0
      12.6        1.35           0
      12.6         1.5           0
      12.6        1.65           0
      12.6         1.8           0
      12.6        1.95           0
      12.6         2.1           0
      12.6        2.25           0
      12.6         2.4           0
      12.6        2.55           0
      12.6         2.7           0
      12.6        2.85           0
      12.6           3           0
      12.6        3.15           0
      12.6         3.3           0
      12.6        3.45           0
      12.6         3.6           0
      12.6        3.75           0
      12.6         3.9           0
      12.6        4.05           0
      12.6         4.2           0
      12.6        4.35           0
      12.6         4.5           0
      12.6        4.65           0
      12.6         4.8           0
      12.6        4.95           0
      12.6         5.1           0
      12.6        5.25           0
      12.6         5.4           0
      12.6        5.55           0
      12.6         5.7           0
      12.6        5.85           0
      12.6           6           0
      12.6        6.15           0
      12.6         6.3           0
      12.6        6.45           0
      12.6         6.6           0
      12.6        6.75           0
      12.6         6.9           0
      12.6        7.05           0
      12.6         7.2           0
      12.6        7.35           0

     12.75        -7.5           0
     12.75       -7.35           0
     12.75        -7.2           0
     12.75       -7.05           0
     12.75        -6.9           0
     12.75       -6.75           0
     12.75        -6.6           0
     12.75       -6.45           0
     12.75        -6.3           0
     12.75       -6.15           0
     12.75          -6           0
     12.75       -5.85           0
     12.75        -5.7           0
     12.75       -5.55           0
     12.75        -5.4           0
     12.75       -5.25           0
     12.75        -5.1           0
     12.75       -4.95           0
     12.75        -4.8           0
     12.75       -4.65           0
     12.75        -4.5           0
     12.75       -4.35           0
     12.75        -4.2           0
     12.75       -4.05           0
     12.75        -3.9           0
     12.75       -3.75           0
     12.75        -3.6           0
     12.75       -3.45           0
     12.75        -3.3           0
     12.75       -3.15           0
     12.75          -3           0
     12.75       -2.85           0
     12.75        -2.7           0
     12.75       -2.55           0
     12.75        -2.4           0
     12.75       -2.25           0
     12.75        -2.1           0
     12.75       -1.95           0
     12.75        -1.8           0
     12.75       -1.65           0
     12.75        -1.5           0
     12.75       -1.35           0
     12.75        -1.2           0
     12.75       -1.05           0
     12.75        -0.9           0
     12.75       -0.75           0
     12.75        -0.6           0
     12.75       -0.45           0
     12.75        -0.3           0
     12.75       -0.15           0
     12.75  -1.78814e-07           0
     12.75        0.15           0
     12.75         0.3           0
     12.75        0.45           0
     12.75         0.6           0
     12.75        0.75           0
     12.75         0.9           0
     12.75        1.05           0
     12.75         1.2           0
     12.75        1.35           0
     12.75         1.5           0
     12.75        1.65           0
     12.75         1.8           0
     12.75        1.95           0
     12.75         2.1           0
     12.75        2.25           0
     12.75         2.4           0
     12.75        2.55           0
     12.75         2.7           0
     12.75        2.85           0
     12.75           3           0
     12.75        3.15           0
     12.75         3.3           0
     12.75        3.45           0
     12.75         3.6           0
     12.75        3.75           0
     12.75         3.9           0
     12.75        4.05           0
     12.75         4.2           0
     12.75        4.35           0
     12.75         4.5           0
     12.75        4.65           0
     12.75         4.8           0
     12.75        4.95           0
     12.75         5.1           0
     12.75        5.25           0
     12.75         5.4           0
     12.75        5.55           0
     12.75         5.7           0
     12.75        5.85           0
     12.75           6           0
     12.75        6.15           0
     12.75         6.3           0
     12.75        6.45           0
     12.75         6.6           0
     12.75        6.75           0
     12.75         6.9           0
     12.75        7.05           0
     12.75         7.2           0
     12.75        7.35           0

      12.9        -7.5           0
      12.9       -7.35           0
      12.9        -7.2           0
      12.9       -7.05           0
      12.9        -6.9           0
      12.9       -6.75           0
      12.9        -6.6           0
      12.9       -6.45           0
      12.9        -6.3           0
      12.9       -6.15           0
      12.9          -6           0
      12.9       -5.85           0
      12.9        -5.7           0
      12.9       -5.55           0
      12.9        -5.4           0
      12.9       -5.25           0
      12.9        -5.1           0
      12.9       -4.95           0
      12.9        -4.8           0
      12.9       -4.65           0
      12.9        -4.5           0
      12.9       -4.35           0
      12.9        -4.2           0
      12.9       -4.05           0
      12.9        -3.9           0
      12.9       -3.75           0
      12.9        -3.6           0
      12.9       -3.45           0
      12.9        -3.3           0
      12.9       -3.15           0
      12.9          -3           0
      12.9       -2.85           0
      12.9        -2.7           0
      12.9       -2.55           0
      12.9        -2.4           0
      12.9       -2.25           0
      12.9        -2.1           0
      12.9       -1.95           0
      12.9        -1.8           0
      12.9       -1.65           0
      12.9        -1.5           0
      12.9       -1.35           0
      12.9        -1.2           0
      12.9       -1.05           0
      12.9        -0.9           0
      12.9       -0.75           0
      12.9        -0.6           0
      12.9       -0.45           0
      12.9        -0.3           0
      12.9       -0.15           0
      12.9  -1.78814e-07           0
      12.9        0.15           0
      12.9         0.3           0
      12.9        0.45           0
      12.9         0.6           0
      12.9        0.75           0
      12.9         0.9           0
      12.9        1.05           0
      12.9         1.2           0
      12.9        1.35           0
      12.9         1.5           0
      12.9        1.65           0
      12.9         1.8           0
      12.9        1.95           0
      12.9         2.1           0
      12.9        2.25           0
      12.9         2.4           0
      12.9        2.55           0
      12.9         2.7           0
      12.9        2.85           0
      12.9           3           0
      12.9        3.15           0
      12.9         3.3           0
      12.9        3.45           0
      12.9         3.6           0
      12.9        3.75           0
      12.9         3.9           0
      12.9        4.05           0
      12.9         4.2           0
      12.9        4.35           0
      12.9         4.5           0
      12.9        4.65           0
      12.9         4.8           0
      12.9        4.95           0
      12.9         5.1           0
      12.9        5.25           0
      12.9         5.4           0
      12.9        5.55           0
      12.9         5.7           0
      12.9        5.85           0
      12.9           6           0
      12.9        6.15           0
      12.9         6.3           0
      12.9        6.45           0
      12.9         6.6           0
      12.9        6.75           0
      12.9         6.9           0
      12.9        7.05           0
      12.9         7.2           0
      12.9        7.35           0

     13.05        -7.5           0
     13.05       -7.35           0
     13.05        -7.2           0
     13.05       -7.05           0
     13.05        -6.9           0
     13.05       -6.75           0
     13.05        -6.6           0
     13.05       -6.45           0
     13.05        -6.3           0
     13.05       -6.15           0
     13.05          -6           0
     13.05       -5.85           0
     13.05        -5.7           0
     13.05       -5.55           0
     13.05        -5.4           0
     13.05       -5.25           0
     13.05        -5.1           0
     13.05       -4.95           0
     13.05        -4.8           0
     13.05       -4.65           0
     13.05        -4.5           0
     13.05       -4.35           0
     13.05        -4.2           0
     13.05       -4.05           0
     13.05        -3.9           0
     13.05       -3.75           0
     13.05        -3.6           0
     13.05       -3.45           0
     13.05        -3.3           0
     13.05       -3.15           0
     13.05          -3           0
     13.05       -2.85           0
     13.05        -2.7           0
     13.05       -2.55           0
     13.05        -2.4           0
     13.05       -2.25           0
     13.05        -2.1           0
     13.05       -1.95           0
     13.05        -1.8           0
     13.05       -1.65           0
     13.05        -1.5           0
     13.05       -1.35           0
     13.05        -1.2           0
     13.05       -1.05           0
     13.05        -0.9           0
     13.05       -0.75           0
     13.05        -0.6           0
     13.05       -0.45           0
     13.05        -0.3           0
     13.05       -0.15           0
     13.05  -1.78814e-07           0
     13.05        0.15           0
     13.05         0.3           0
     13.05        0.45           0
     13.05         0.6           0
     13.05        0.75           0
     13.05         0.9           0
     13.05        1.05           0
     13.05         1.2           0
     13.05        1.35           0
     13.05         1.5           0
     13.05        1.65           0
     13.05         1.8           0
     13.05        1.95           0
     13.05         2.1           0
     13.05        2.25           0
     13.05         2.4           0
     13.05        2.55           0
     13.05         2.7           0
     13.05        2.85           0
     13.05           3           0
     13.05        3.15           0
     13.05         3.3           0
     13.05        3.45           0
     13.05         3.6           0
     13.05        3.75           0
     13.05         3.9           0
     13.05        4.05           0
     13.05         4.2           0
     13.05        4.35           0
     13.05         4.5           0
     13.05        4.65           0
     13.05         4.8           0
     13.05        4.95           0
     13.05         5.1           0
     13.05        5.25           0
     13.05         5.4           0
     13.05        5.55           0
     13.05         5.7           0
     13.05        5.85           0
     13.05           6           0
     13.05        6.15           0
     13.05         6.3           0
     13.05        6.45           0
     13.05         6.6           0
     13.05        6.75           0
     13.05         6.9           0
     13.05        7.05           0
     13.05         7.2           0
     13.05        7.35           0

      13.2        -7.5           0
      13.2       -7.35           0
      13.2        -7.2           0
      13.2       -7.05           0
      13.2        -6.9           0
      13.2       -6.75           0
      13.2        -6.6           0
      13.2       -6.45           0
      13.2        -6.3           0
      13.2       -6.15           0
      13.2          -6           0
      13.2       -5.85           0
      13.2        -5.7           0
      13.2       -5.55           0
      13.2        -5.4           0
      13.2       -5.25           0
      13.2        -5.1           0
      13.2       -4.95           0
      13.2        -4.8           0
      13.2       -4.65           0
      13.2        -4.5           0
      13.2       -4.35           0
      13.2        -4.2           0
      13.2       -4.05           0
      13.2        -3.9           0
      13.2       -3.75           0
      13.2        -3.6           0
      13.2       -3.45           0
      13.2        -3.3           0
      13.2       -3.15           0
      13.2          -3           0
      13.2       -2.85           0
      13.2        -2.7           0
      13.2       -2.55           0
      13.2        -2.4           0
      13.2       -2.25           0
      13.2        -2.1           0
      13.2       -1.95           0
      13.2        -1.8           0
      13.2       -1.65           0
      13.2        -1.5           0
      13.2       -1.35           0
      13.2        -1.2           0
      13.2       -1.05           0
      13.2        -0.9           0
      13.2       -0.75           0
      13.2        -0.6           0
      13.2       -0.45           0
      13.2        -0.3           0
      13.2       -0.15           0
      13.2  -1.78814e-07           0
      13.2        0.15           0
      13.2         0.3           0
      13.2        0.45           0
      13.2         0.6           0
      13.2        0.75           0
      13.2         0.9           0
      13.2        1.05           0
      13.2         1.2           0
      13.2        1.35           0
      13.2         1.5           0
      13.2        1.65           0
      13.2         1.8           0
      13.2        1.95           0
      13.2         2.1           0
      13.2        2.25           0
      13.2         2.4           0
      13.2        2.55           0
      13.2         2.7           0
      13.2        2.85           0
      13.2           3           0
      13.2        3.15           0
      13.2         3.3           0
      13.2        3.45           0
      13.2         3.6           0
      13.2        3.75           0
      13.2         3.9           0
      13.2        4.05           0
      13.2         4.2           0
      13.2        4.35           0
      13.2         4.5           0
      13.2        4.65           0
      13.2         4.8           0
      13.2        4.95           0
      13.2         5.1           0
      13.2        5.25           0
      13.2         5.4           0
      13.2        5.55           0
      13.2         5.7           0
      13.2        5.85           0
      13.2           6           0
      13.2        6.15           0
      13.2         6.3           0
      13.2        6.45           0
      13.2         6.6           0
      13.2        6.75           0
      13.2         6.9           0
      13.2        7.05           0
      13.2         7.2           0
      13.2        7.35           0

     13.35        -7.5           0
     13.35       -7.35           0
     13.35        -7.2           0
     13.35       -7.05           0
     13.35        -6.9           0
     13.35       -6.75           0
     13.35        -6.6           0
     13.35       -6.45           0
     13.35        -6.3           0
     13.35       -6.15           0
     13.35          -6           0
     13.35       -5.85           0
     13.35        -5.7           0
     13.35       -5.55           0
     13.35        -5.4           0
     13.35       -5.25           0
     13.35        -5.1           0
     13.35       -4.95           0
     13.35        -4.8           0
     13.35       -4.65           0
     13.35        -4.5           0
     13.35       -4.35           0
     13.35        -4.2           0
     13.35       -4.05           0
     13.35        -3.9           0
     13.35       -3.75           0
     13.35        -3.6           0
     13.35       -3.45           0
     13.35        -3.3           0
     13.35       -3.15           0
     13.35          -3           0
     13.35       -2.85           0
     13.35        -2.7           0
     13.35       -2.55           0
     13.35        -2.4           0
     13.35       -2.25           0
     13.35        -2.1           0
     13.35       -1.95           0
     13.35        -1.8           0
     13.35       -1.65           0
     13.35        -1.5           0
     13.35       -1.35           0
     13.35        -1.2           0
     13.35       -1.05           0
     13.35        -0.9           0
     13.35       -0.75           0
     13.35        -0.6           0
     13.35       -0.45           0
     13.35        -0.3           0
     13.35       -0.15           0
     13.35  -1.78814e-07           0
     13.35        0.15           0
     13.35         0.3           0
     13.35        0.45           0
     13.35         0.6           0
     13.35        0.75           0
     13.35         0.9           0
     13.35        1.05           0
     13.35         1.2           0
     13.35        1.35           0
     13.35         1.5           0
     13.35        1.65           0
     13.35         1.8           0
     13.35        1.95           0
     13.35         2.1           0
     13.35        2.25           0
     13.35         2.4           0
     13.35        2.55           0
     13.35         2.7           0
     13.35        2.85           0
     13.35           3           0
     13.35        3.15           0
     13.35         3.3           0
     13.35        3.45           0
     13.35         3.6           0
     13.35        3.75           0
     13.35         3.9           0
     13.35        4.05           0
     13.35         4.2           0
     13.35        4.35           0
     13.35         4.5           0
     13.35        4.65           0
     13.35         4.8           0
     13.35        4.95           0
     13.35         5.1           0
     13.35        5.25           0
     13.35         5.4           0
     13.35        5.55           0
     13.35         5.7           0
     13.35        5.85           0
     13.35           6           0
     13.35        6.15           0
     13.35         6.3           0
     13.35        6.45           0
     13.35         6.6           0
     13.35        6.75           0
     13.35         6.9           0
     13.35        7.05           0
     13.35         7.2           0
     13.35        7.35           0

      13.5        -7.5           0
      13.5       -7.35           0
      13.5        -7.2           0
      13.5       -7.05           0
      13.5        -6.9           0
      13.5       -6.75           0
      13.5        -6.6           0
      13.5       -6.45           0
      13.5        -6.3           0
      13.5       -6.15           0
      13.5          -6           0
      13.5       -5.85           0
      13.5        -5.7           0
      13.5       -5.55           0
      13.5        -5.4           0
      13.5       -5.25           0
      13.5        -5.1           0
      13.5       -4.95           0
      13.5        -4.8           0
      13.5       -4.65           0
      13.5        -4.5           0
      13.5       -4.35           0
      13.5        -4.2           0
      13.5       -4.05           0
      13.5        -3.9           0
      13.5       -3.75           0
      13.5        -3.6           0
      13.5       -3.45           0
      13.5        -3.3           0
      13.5       -3.15           0
      13.5          -3           0
      13.5       -2.85           0
      13.5        -2.7           0
      13.5       -2.55           0
      13.5        -2.4           0
      13.5       -2.25           0
      13.5        -2.1           0
      13.5       -1.95           0
      13.5        -1.8           0
      13.5       -1.65           0
      13.5        -1.5           0
      13.5       -1.35           0
      13.5        -1.2           0
      13.5       -1.05           0
      13.5        -0.9           0
      13.5       -0.75           0
      13.5        -0.6           0
      13.5       -0.45           0
      13.5        -0.3           0
      13.5       -0.15           0
      13.5  -1.78814e-07           0
      13.5        0.15           0
      13.5         0.3           0
      13.5        0.45           0
      13.5         0.6           0
      13.5        0.75           0
      13.5         0.9           0
      13.5        1.05           0
      13.5         1.2           0
      13.5        1.35           0
      13.5         1.5           0
      13.5        1.65           0
      13.5         1.8           0
      13.5        1.95           0
      13.5         2.1           0
      13.5        2.25           0
      13.5         2.4           0
      13.5        2.55           0
      13.5         2.7           0
      13.5        2.85           0
      13.5           3           0
      13.5        3.15           0
      13.5         3.3           0
      13.5        3.45           0
      13.5         3.6           0
      13.5        3.75           0
      13.5         3.9           0
      13.5        4.05           0
      13.5         4.2           0
      13.5        4.35           0
      13.5         4.5           0
      13.5        4.65           0
      13.5         4.8           0
      13.5        4.95           0
      13.5         5.1           0
      13.5        5.25           0
      13.5         5.4           0
      13.5        5.55           0
      13.5         5.7           0
      13.5        5.85           0
      13.5           6           0
      13.5        6.15           0
      13.5         6.3           0
      13.5        6.45           0
      13.5         6.6           0
      13.5        6.75           0
      13.5         6.9           0
      13.5        7.05           0
      13.5         7.2           0
      13.5        7.35           0

     13.65        -7.5           0
     13.65       -7.35           0
     13.65        -7.2           0
     13.65       -7.05           0
     13.65        -6.9           0
     13.65       -6.75           0
     13.65        -6.6           0
     13.65       -6.45           0
     13.65        -6.3           0
     13.65       -6.15           0
     13.65          -6           0
     13.65       -5.85           0
     13.65        -5.7           0
     13.65       -5.55           0
     13.65        -5.4           0
     13.65       -5.25           0
     13.65        -5.1           0
     13.65       -4.95           0
     13.65        -4.8           0
     13.65       -4.65           0
     13.65        -4.5           0
     13.65       -4.35           0
     13.65        -4.2           0
     13.65       -4.05           0
     13.65        -3.9           0
     13.65       -3.75           0
     13.65        -3.6           0
     13.65       -3.45           0
     13.65        -3.3           0
     13.65       -3.15           0
     13.65          -3           0
     13.65       -2.85           0
     13.65        -2.7           0
     13.65       -2.55           0
     13.65        -2.4           0
     13.65       -2.25           0
     13.65        -2.1           0
     13.65       -1.95           0
     13.65        -1.8           0
     13.65       -1.65           0
     13.65        -1.5           0
     13.65       -1.35           0
     13.65        -1.2           0
     13.65       -1.05           0
     13.65        -0.9           0
     13.65       -0.75           0
     13.65        -0.6           0
     13.65       -0.45           0
     13.65        -0.3           0
     13.65       -0.15           0
     13.65  -1.78814e-07           0
     13.65        0.15           0
     13.65         0.3           0
     13.65        0.45           0
     13.65         0.6           0
     13.65        0.75           0
     13.65         0.9           0
     13.65        1.05           0
     13.65         1.2           0
     13.65        1.35           0
     13.65         1.5           0
     13.65        1.65           0
     13.65         1.8           0
     13.65        1.95           0
     13.65         2.1           0
     13.65        2.25           0
     13.65         2.4           0
     13.65        2.55           0
     13.65         2.7           0
     13.65        2.85           0
     13.65           3           0
     13.65        3.15           0
     13.65         3.3           0
     13.65        3.45           0
     13.65         3.6           0
     13.65        3.75           0
     13.65         3.9           0
     13.65        4.05           0
     13.65         4.2           0
     13.65        4.35           0
     13.65         4.5           0
     13.65        4.65           0
     13.65         4.8           0
     13.65        4.95           0
     13.65         5.1           0
     13.65        5.25           0
     13.65         5.4           0
     13.65        5.55           0
     13.65         5.7           0
     13.65        5.85           0
     13.65           6           0
     13.65        6.15           0
     13.65         6.3           0
     13.65        6.45           0
     13.65         6.6           0
     13.65        6.75           0
     13.65         6.9           0
     13.65        7.05           0
     13.65         7.2           0
     13.65        7.35           0

      13.8        -7.5           0
      13.8       -7.35           0
      13.8        -7.2           0
      13.8       -7.05           0
      13.8        -6.9           0
      13.8       -6.75           0
      13.8        -6.6           0
      13.8       -6.45           0
      13.8        -6.3           0
      13.8       -6.15           0
      13.8          -6           0
      13.8       -5.85           0
      13.8        -5.7           0
      13.8       -5.55           0
      13.8        -5.4           0
      13.8       -5.25           0
      13.8        -5.1           0
      13.8       -4.95           0
      13.8        -4.8           0
      13.8       -4.65           0
      13.8        -4.5           0
      13.8       -4.35           0
      13.8        -4.2           0
      13.8       -4.05           0
      13.8        -3.9           0
      13.8       -3.75           0
      13.8        -3.6           0
      13.8       -3.45           0
      13.8        -3.3           0
      13.8       -3.15           0
      13.8          -3           0
      13.8       -2.85           0
      13.8        -2.7           0
      13.8       -2.55           0
      13.8        -2.4           0
      13.8       -2.25           0
      13.8        -2.1           0
      13.8       -1.95           0
      13.8        -1.8           0
      13.8       -1.65           0
      13.8        -1.5           0
      13.8       -1.35           0
      13.8        -1.2           0
      13.8       -1.05           0
      13.8        -0.9           0
      13.8       -0.75           0
      13.8        -0.6           0
      13.8       -0.45           0
      13.8        -0.3           0
      13.8       -0.15           0
      13.8  -1.78814e-07           0
      13.8        0.15           0
      13.8         0.3           0
      13.8        0.45           0
      13.8         0.6           0
      13.8        0.75           0
      13.8         0.9           0
      13.8        1.05           0
      13.8         1.2           0
      13.8        1.35           0
      13.8         1.5           0
      13.8        1.65           0
      13.8         1.8           0
      13.8        1.95           0
      13.8         2.1           0
      13.8        2.25           0
      13.8         2.4           0
      13.8        2.55           0
      13.8         2.7           0
      13.8        2.85           0
      13.8           3           0
      13.8        3.15           0
      13.8         3.3           0
      13.8        3.45           0
      13.8         3.6           0
      13.8        3.75           0
      13.8         3.9           0
      13.8        4.05           0
      13.8         4.2           0
      13.8        4.35           0
      13.8         4.5           0
      13.8        4.65           0
      13.8         4.8           0
      13.8        4.95           0
      13.8         5.1           0
      13.8        5.25           0
      13.8         5.4           0
      13.8        5.55           0
      13.8         5.7           0
      13.8        5.85           0
      13.8           6           0
      13.8        6.15           0
      13.8         6.3           0
      13.8        6.45           0
      13.8         6.6           0
      13.8        6.75           0
      13.8         6.9           0
      13.8        7.05           0
      13.8         7.2           0
      13.8        7.35           0

     13.95        -7.5           0
     13.95       -7.35           0
     13.95        -7.2           0
     13.95       -7.05           0
     13.95        -6.9           0
     13.95       -6.75           0
     13.95        -6.6           0
     13.95       -6.45           0
     13.95        -6.3           0
     13.95       -6.15           0
     13.95          -6           0
     13.95       -5.85           0
     13.95        -5.7           0
     13.95       -5.55           0
     13.95        -5.4           0
     13.95       -5.25           0
     13.95        -5.1           0
     13.95       -4.95           0
     13.95        -4.8           0
     13.95       -4.65           0
     13.95        -4.5           0
     13.95       -4.35           0
     13.95        -4.2           0
     13.95       -4.05           0
     13.95        -3.9           0
     13.95       -3.75           0
     13.95        -3.6           0
     13.95       -3.45           0
     13.95        -3.3           0
     13.95       -3.15           0
     13.95          -3           0
     13.95       -2.85           0
     13.95        -2.7           0
     13.95       -2.55           0
     13.95        -2.4           0
     13.95       -2.25           0
     13.95        -2.1           0
     13.95       -1.95           0
     13.95        -1.8           0
     13.95       -1.65           0
     13.95        -1.5           0
     13.95       -1.35           0
     13.95        -1.2           0
     13.95       -1.05           0
     13.95        -0.9           0
     13.95       -0.75           0
     13.95        -0.6           0
     13.95       -0.45           0
     13.95        -0.3           0
     13.95       -0.15           0
     13.95  -1.78814e-07           0
     13.95        0.15           0
     13.95         0.3           0
     13.95        0.45           0
     13.95         0.6           0
     13.95        0.75           0
     13.95         0.9           0
     13.95        1.05           0
     13.95         1.2           0
     13.95        1.35           0
     13.95         1.5           0
     13.95        1.65           0
     13.95         1.8           0
     13.95        1.95           0
     13.95         2.1           0
     13.95        2.25           0
     13.95         2.4           0
     13.95        2.55           0
     13.95         2.7           0
     13.95        2.85           0
     13.95           3           0
     13.95        3.15           0
     13.95         3.3           0
     13.95        3.45           0
     13.95         3.6           0
     13.95        3.75           0
     13.95         3.9           0
     13.95        4.05           0
     13.95         4.2           0
     13.95        4.35           0
     13.95         4.5           0
     13.95        4.65           0
     13.95         4.8           0
     13.95        4.95           0
     13.95         5.1           0
     13.95        5.25           0
     13.95         5.4           0
     13.95        5.55           0
     13.95         5.7           0
     13.95        5.85           0
     13.95           6           0
     13.95        6.15           0
     13.95         6.3           0
     13.95        6.45           0
     13.95         6.6           0
     13.95        6.75           0
     13.95         6.9           0
     13.95        7.05           0
     13.95         7.2           0
     13.95        7.35           0

      14.1        -7.5           0
      14.1       -7.35           0
      14.1        -7.2           0
      14.1       -7.05           0
      14.1        -6.9           0
      14.1       -6.75           0
      14.1        -6.6           0
      14.1       -6.45           0
      14.1        -6.3           0
      14.1       -6.15           0
      14.1          -6           0
      14.1       -5.85           0
      14.1        -5.7           0
      14.1       -5.55           0
      14.1        -5.4           0
      14.1       -5.25           0
      14.1        -5.1           0
      14.1       -4.95           0
      14.1        -4.8           0
      14.1       -4.65           0
      14.1        -4.5           0
      14.1       -4.35           0
      14.1        -4.2           0
      14.1       -4.05           0
      14.1        -3.9           0
      14.1       -3.75           0
      14.1        -3.6           0
      14.1       -3.45           0
      14.1        -3.3           0
      14.1       -3.15           0
      14.1          -3           0
      14.1       -2.85           0
      14.1        -2.7           0
      14.1       -2.55           0
      14.1        -2.4           0
      14.1       -2.25           0
      14.1        -2.1           0
      14.1       -1.95           0
      14.1        -1.8           0
      14.1       -1.65           0
      14.1        -1.5           0
      14.1       -1.35           0
      14.1        -1.2           0
      14.1       -1.05           0
      14.1        -0.9           0
      14.1       -0.75           0
      14.1        -0.6           0
      14.1       -0.45           0
      14.1        -0.3           0
      14.1       -0.15           0
      14.1  -1.78814e-07           0
      14.1        0.15           0
      14.1         0.3           0
      14.1        0.45           0
      14.1         0.6           0
      14.1        0.75           0
      14.1         0.9           0
      14.1        1.05           0
      14.1         1.2           0
      14.1        1.35           0
      14.1         1.5           0
      14.1        1.65           0
      14.1         1.8           0
      14.1        1.95           0
      14.1         2.1           0
      14.1        2.25           0
      14.1         2.4           0
      14.1        2.55           0
      14.1         2.7           0
      14.1        2.85           0
      14.1           3           0
      14.1        3.15           0
      14.1         3.3           0
      14.1        3.45           0
      14.1         3.6           0
      14.1        3.75           0
      14.1         3.9           0
      14.1        4.05           0
      14.1         4.2           0
      14.1        4.35           0
      14.1         4.5           0
      14.1        4.65           0
      14.1         4.8           0
      14.1        4.95           0
      14.1         5.1           0
      14.1        5.25           0
      14.1         5.4           0
      14.1        5.55           0
      14.1         5.7           0
      14.1        5.85           0
      14.1           6           0
      14.1        6.15           0
      14.1         6.3           0
      14.1        6.45           0
      14.1         6.6           0
      14.1        6.75           0
      14.1         6.9           0
      14.1        7.05           0
      14.1         7.2           0
      14.1        7.35           0

     14.25        -7.5           0
     14.25       -7.35           0
     14.25        -7.2           0
     14.25       -7.05           0
     14.25        -6.9           0
     14.25       -6.75           0
     14.25        -6.6           0
     14.25       -6.45           0
     14.25        -6.3           0
     14.25       -6.15           0
     14.25          -6           0
     14.25       -5.85           0
     14.25        -5.7           0
     14.25       -5.55           0
     14.25        -5.4           0
     14.25       -5.25           0
     14.25        -5.1           0
     14.25       -4.95           0
     14.25        -4.8           0
     14.25       -4.65           0
     14.25        -4.5           0
     14.25       -4.35           0
     14.25        -4.2           0
     14.25       -4.05           0
     14.25        -3.9           0
     14.25       -3.75           0
     14.25        -3.6           0
     14.25       -3.45           0
     14.25        -3.3           0
     14.25       -3.15           0
     14.25          -3           0
     14.25       -2.85           0
     14.25        -2.7           0
     14.25       -2.55           0
     14.25        -2.4           0
     14.25       -2.25           0
     14.25        -2.1           0
     14.25       -1.95           0
     14.25        -1.8           0
     14.25       -1.65           0
     14.25        -1.5           0
     14.25       -1.35           0
     14.25        -1.2           0
     14.25       -1.05           0
     14.25        -0.9           0
     14.25       -0.75           0
     14.25        -0.6           0
     14.25       -0.45           0
     14.25        -0.3           0
     14.25       -0.15           0
     14.25  -1.78814e-07           0
     14.25        0.15           0
     14.25         0.3           0
     14.25        0.45           0
     14.25         0.6           0
     14.25        0.75           0
     14.25         0.9           0
     14.25        1.05           0
     14.25         1.2           0
     14.25        1.35           0
     14.25         1.5           0
     14.25        1.65           0
     14.25         1.8           0
     14.25        1.95           0
     14.25         2.1           0
     14.25        2.25           0
     14.25         2.4           0
     14.25        2.55           0
     14.25         2.7           0
     14.25        2.85           0
     14.25           3           0
     14.25        3.15           0
     14.25         3.3           0
     14.25        3.45           0
     14.25         3.6           0
     14.25        3.75           0
     14.25         3.9           0
     14.25        4.05           0
     14.25         4.2           0
     14.25        4.35           0
     14.25         4.5           0
     14.25        4.65           0
     14.25         4.8           0
     14.25        4.95           0
     14.25         5.1           0
     14.25        5.25           0
     14.25         5.4           0
     14.25        5.55           0
     14.25         5.7           0
     14.25        5.85           0
     14.25           6           0
     14.25        6.15           0
     14.25         6.3           0
     14.25        6.45           0
     14.25         6.6           0
     14.25        6.75           0
     14.25         6.9           0
     14.25        7.05           0
     14.25         7.2           0
     14.25        7.35           0

      14.4        -7.5           0
      14.4       -7.35           0
      14.4        -7.2           0
      14.4       -7.05           0
      14.4        -6.9           0
      14.4       -6.75           0
      14.4        -6.6           0
      14.4       -6.45           0
      14.4        -6.3           0
      14.4       -6.15           0
      14.4          -6           0
      14.4       -5.85           0
      14.4        -5.7           0
      14.4       -5.55           0
      14.4        -5.4           0
      14.4       -5.25           0
      14.4        -5.1           0
      14.4       -4.95           0
      14.4        -4.8           0
      14.4       -4.65           0
      14.4        -4.5           0
      14.4       -4.35           0
      14.4        -4.2           0
      14.4       -4.05           0
      14.4        -3.9           0
      14.4       -3.75           0
      14.4        -3.6           0
      14.4       -3.45           0
      14.4        -3.3           0
      14.4       -3.15           0
      14.4          -3           0
      14.4       -2.85           0
      14.4        -2.7           0
      14.4       -2.55           0
      14.4        -2.4           0
      14.4       -2.25           0
      14.4        -2.1           0
      14.4       -1.95           0
      14.4        -1.8           0
      14.4       -1.65           0
      14.4        -1.5           0
      14.4       -1.35           0
      14.4        -1.2           0
      14.4       -1.05           0
      14.4        -0.9           0
      14.4       -0.75           0
      14.4        -0.6           0
      14.4       -0.45           0
      14.4        -0.3           0
      14.4       -0.15           0
      14.4  -1.78814e-07           0
      14.4        0.15           0
      14.4         0.3           0
      14.4        0.45           0
      14.4         0.6           0
      14.4        0.75           0
      14.4         0.9           0
      14.4        1.05           0
      14.4         1.2           0
      14.4        1.35           0
      14.4         1.5           0
      14.4        1.65           0
      14.4         1.8           0
      14.4        1.95           0
      14.4         2.1           0
      14.4        2.25           0
      14.4         2.4           0
      14.4        2.55           0
      14.4         2.7           0
      14.4        2.85           0
      14.4           3           0
      14.4        3.15           0
      14.4         3.3           0
      14.4        3.45           0
      14.4         3.6           0
      14.4        3.75           0
      14.4         3.9           0
      14.4        4.05           0
      14.4         4.2           0
      14.4        4.35           0
      14.4         4.5           0
      14.4        4.65           0
      14.4         4.8           0
      14.4        4.95           0
      14.4         5.1           0
      14.4        5.25           0
      14.4         5.4           0
      14.4        5.55           0
      14.4         5.7           0
      14.4        5.85           0
      14.4           6           0
      14.4        6.15           0
      14.4         6.3           0
      14.4        6.45           0
      14.4         6.6           0
      14.4        6.75           0
      14.4         6.9           0
      14.4        7.05           0
      14.4         7.2           0
      14.4        7.35           0

     14.55        -7.5           0
     14.55       -7.35           0
     14.55        -7.2           0
     14.55       -7.05           0
     14.55        -6.9           0
     14.55       -6.75           0
     14.55        -6.6           0
     14.55       -6.45           0
     14.55        -6.3           0
     14.55       -6.15           0
     14.55          -6           0
     14.55       -5.85           0
     14.55        -5.7           0
     14.55       -5.55           0
     14.55        -5.4           0
     14.55       -5.25           0
     14.55        -5.1           0
     14.55       -4.95           0
     14.55        -4.8           0
     14.55       -4.65           0
     14.55        -4.5           0
     14.55       -4.35           0
     14.55        -4.2           0
     14.55       -4.05           0
     14.55        -3.9           0
     14.55       -3.75           0
     14.55        -3.6           0
     14.55       -3.45           0
     14.55        -3.3           0
     14.55       -3.15           0
     14.55          -3           0
     14.55       -2.85           0
     14.55        -2.7           0
     14.55       -2.55           0
     14.55        -2.4           0
     14.55       -2.25           0
     14.55        -2.1           0
     14.55       -1.95           0
     14.55        -1.8           0
     14.55       -1.65           0
     14.55        -1.5           0
     14.55       -1.35           0
     14.55        -1.2           0
     14.55       -1.05           0
     14.55        -0.9           0
     14.55       -0.75           0
     14.55        -0.6           0
     14.55       -0.45           0
     14.55        -0.3           0
     14.55       -0.15           0
     14.55  -1.78814e-07           0
     14.55        0.15           0
     14.55         0.3           0
     14.55        0.45           0
     14.55         0.6           0
     14.55        0.75           0
     14.55         0.9           0
     14.55        1.05           0
     14.55         1.2           0
     14.55        1.35           0
     14.55         1.5           0
     14.55        1.65           0
     14.55         1.8           0
     14.55        1.95           0
     14.55         2.1           0
     14.55        2.25           0
     14.55         2.4           0
     14.55        2.55           0
     14.55         2.7           0
     14.55        2.85           0
     14.55           3           0
     14.55        3.15           0
     14.55         3.3           0
     14.55        3.45           0
     14.55         3.6           0
     14.55        3.75           0
     14.55         3.9           0
     14.55        4.05           0
     14.55         4.2           0
     14.55        4.35           0
     14.55         4.5           0
     14.55        4.65           0
     14.55         4.8           0
     14.55        4.95           0
     14.55         5.1           0
     14.55        5.25           0
     14.55         5.4           0
     14.55        5.55           0
     14.55         5.7           0
     14.55        5.85           0
     14.55           6           0
     14.55        6.15           0
     14.55         6.3           0
     14.55        6.45           0
     14.55         6.6           0
     14.55        6.75           0
     14.55         6.9           0
     14.55        7.05           0
     14.55         7.2           0
     14.55        7.35           0

      14.7        -7.5           0
      14.7       -7.35           0
      14.7        -7.2           0
      14.7       -7.05           0
      14.7        -6.9           0
      14.7       -6.75           0
      14.7        -6.6           0
      14.7       -6.45           0
      14.7        -6.3           0
      14.7       -6.15           0
      14.7          -6           0
      14.7       -5.85           0
      14.7        -5.7           0
      14.7       -5.55           0
      14.7        -5.4           0
      14.7       -5.25           0
      14.7        -5.1           0
      14.7       -4.95           0
      14.7        -4.8           0
      14.7       -4.65           0
      14.7        -4.5           0
      14.7       -4.35           0
      14.7        -4.2           0
      14.7       -4.05           0
      14.7        -3.9           0
      14.7       -3.75           0
      14.7        -3.6           0
      14.7       -3.45           0
      14.7        -3.3           0
      14.7       -3.15           0
      14.7          -3           0
      14.7       -2.85           0
      14.7        -2.7           0
      14.7       -2.55           0
      14.7        -2.4           0
      14.7       -2.25           0
      14.7        -2.1           0
      14.7       -1.95           0
      14.7        -1.8           0
      14.7       -1.65           0
      14.7        -1.5           0
      14.7       -1.35           0
      14.7        -1.2           0
      14.7       -1.05           0
      14.7        -0.9           0
      14.7       -0.75           0
      14.7        -0.6           0
      14.7       -0.45           0
      14.7        -0.3           0
      14.7       -0.15           0
      14.7  -1.78814e-07           0
      14.7        0.15           0
      14.7         0.3           0
      14.7        0.45           0
      14.7         0.6           0
      14.7        0.75           0
      14.7         0.9           0
      14.7        1.05           0
      14.7         1.2           0
      14.7        1.35           0
      14.7         1.5           0
      14.7        1.65           0
      14.7         1.8           0
      14.7        1.95           0
      14.7         2.1           0
      14.7        2.25           0
      14.7         2.4           0
      14.7        2.55           0
      14.7         2.7           0
      14.7        2.85           0
      14.7           3           0
      14.7        3.15           0
      14.7         3.3           0
      14.7        3.45           0
      14.7         3.6           0
      14.7        3.75           0
      14.7         3.9           0
      14.7        4.05           0
      14.7         4.2           0
      14.7        4.35           0
      14.7         4.5           0
      14.7        4.65           0
      14.7         4.8           0
      14.7        4.95           0
      14.7         5.1           0
      14.7        5.25           0
      14.7         5.4           0
      14.7        5.55           0
      14.7         5.7           0
      14.7        5.85           0
      14.7           6           0
      14.7        6.15           0
      14.7         6.3           0
      14.7        6.45           0
      14.7         6.6           0
      14.7        6.75           0
      14.7         6.9           0
      14.7        7.05           0
      14.7         7.2           0
      14.7        7.35           0

     14.85        -7.5           0
     14.85       -7.35           0
     14.85        -7.2           0
     14.85       -7.05           0
     14.85        -6.9           0
     14.85       -6.75           0
     14.85        -6.6           0
     14.85       -6.45           0
     14.85        -6.3           0
     14.85       -6.15           0
     14.85          -6           0
     14.85       -5.85           0
     14.85        -5.7           0
     14.85       -5.55           0
     14.85        -5.4           0
     14.85       -5.25           0
     14.85        -5.1           0
     14.85       -4.95           0
     14.85        -4.8           0
     14.85       -4.65           0
     14.85        -4.5           0
     14.85       -4.35           0
     14.85        -4.2           0
     14.85       -4.05           0
     14.85        -3.9           0
     14.85       -3.75           0
     14.85        -3.6           0
     14.85       -3.45           0
     14.85        -3.3           0
     14.85       -3.15           0
     14.85          -3           0
     14.85       -2.85           0
     14.85        -2.7           0
     14.85       -2.55           0
     14.85        -2.4           0
     14.85       -2.25           0
     14.85        -2.1           0
     14.85       -1.95           0
     14.85        -1.8           0
     14.85       -1.65           0
     14.85        -1.5           0
     14.85       -1.35           0
     14.85        -1.2           0
     14.85       -1.05           0
     14.85        -0.9           0
     14.85       -0.75           0
     14.85        -0.6           0
     14.85       -0.45           0
     14.85        -0.3           0
     14.85       -0.15           0
     14.85  -1.78814e-07           0
     14.85        0.15           0
     14.85         0.3           0
     14.85        0.45           0
     14.85         0.6           0
     14.85        0.75           0
     14.85         0.9           0
     14.85        1.05           0
     14.85         1.2           0
     14.85        1.35           0
     14.85         1.5           0
     14.85        1.65           0
     14.85         1.8           0
     14.85        1.95           0
     14.85         2.1           0
     14.85        2.25           0
     14.85         2.4           0
     14.85        2.55           0
     14.85         2.7           0
     14.85        2.85           0
     14.85           3           0
     14.85        3.15           0
     14.85         3.3           0
     14.85        3.45           0
     14.85         3.6           0
     14.85        3.75           0
     14.85         3.9           0
     14.85        4.05           0
     14.85         4.2           0
     14.85        4.35           0
     14.85         4.5           0
     14.85        4.65           0
     14.85         4.8           0
     14.85        4.95           0
     14.85         5.1           0
     14.85        5.25           0
     14.85         5.4           0
     14.85        5.55           0
     14.85         5.7           0
     14.85        5.85           0
     14.85           6           0
     14.85        6.15           0
     14.85         6.3           0
     14.85        6.45           0
     14.85         6.6           0
     14.85        6.75           0
     14.85         6.9           0
     14.85        7.05           0
     14.85         7.2           0
     14.85        7.35           0
