# Supplementary material for: Free energies of membrane stalk formation from a lipidomics perspective
Source: Nat Commun. 2021 Nov 15;12:6594. doi: 10.1038/s41467-021-26924-2 (PMC8593120; doi:10.1038/s41467-021-26924-2)
Supplement: Supplementary file 4 — Source Data [file 41467_2021_26924_MOESM4_ESM.zip › SI_data/Fig6/source_data_for_lipid_enrichment/POPC_DPPC_60_40/dens_POPC.xvg]

         0        -7.5           0
         0       -7.35           0
         0        -7.2           0
         0       -7.05           0
         0        -6.9           0
         0       -6.75           0
         0        -6.6           0
         0       -6.45           0
         0        -6.3           0
         0       -6.15           0
         0          -6           0
         0       -5.85           0
         0        -5.7           0
         0       -5.55           0
         0        -5.4           0
         0       -5.25     1.40933
         0        -5.1     9.86533
         0       -4.95     22.5493
         0        -4.8     53.5546
         0       -4.65     119.793
         0        -4.5     215.628
         0       -4.35     329.784
         0        -4.2     404.479
         0       -4.05     441.121
         0        -3.9     491.857
         0       -3.75     524.272
         0        -3.6      549.64
         0       -3.45     534.137
         0        -3.3     534.137
         0       -3.15     545.412
         0          -3     551.049
         0       -2.85     593.329
         0        -2.7     553.868
         0       -2.55     579.236
         0        -2.4     515.816
         0       -2.25     510.178
         0        -2.1     494.676
         0       -1.95     459.443
         0        -1.8      507.36
         0       -1.65     546.821
         0        -1.5     555.277
         0       -1.35     596.148
         0        -1.2     545.412
         0       -1.05     652.521
         0        -0.9     690.573
         0       -0.75     631.381
         0        -0.6     665.205
         0       -0.45     762.449
         0        -0.3     683.526
         0       -0.15     691.982
         0  -1.78814e-07     748.356
         0        0.15     666.614
         0         0.3     646.884
         0        0.45     573.598
         0         0.6     652.521
         0        0.75     617.288
         0         0.9     659.568
         0        1.05     635.609
         0         1.2     614.469
         0        1.35     618.697
         0         1.5     604.604
         0        1.65     572.189
         0         1.8      505.95
         0        1.95     552.458
         0         2.1     601.785
         0        2.25     629.972
         0         2.4     610.241
         0        2.55     635.609
         0         2.7      611.65
         0        2.85     706.076
         0           3     625.744
         0        3.15     680.708
         0         3.3     728.625
         0        3.45     663.796
         0         3.6     648.293
         0        3.75     608.832
         0         3.9     491.857
         0        4.05      505.95
         0         4.2      465.08
         0        4.35     245.224
         0         4.5     114.156
         0        4.65     32.4147
         0         4.8     19.7307
         0        4.95       8.456
         0         5.1           0
         0        5.25           0
         0         5.4           0
         0        5.55           0
         0         5.7           0
         0        5.85           0
         0           6           0
         0        6.15           0
         0         6.3           0
         0        6.45           0
         0         6.6           0
         0        6.75           0
         0         6.9           0
         0        7.05           0
         0         7.2           0
         0        7.35           0

      0.15        -7.5           0
      0.15       -7.35           0
      0.15        -7.2           0
      0.15       -7.05           0
      0.15        -6.9           0
      0.15       -6.75           0
      0.15        -6.6           0
      0.15       -6.45           0
      0.15        -6.3           0
      0.15       -6.15           0
      0.15          -6           0
      0.15       -5.85           0
      0.15        -5.7           0
      0.15       -5.55           0
      0.15        -5.4    0.469778
      0.15       -5.25    0.939555
      0.15        -5.1     5.63733
      0.15       -4.95     15.0329
      0.15        -4.8     46.9778
      0.15       -4.65     100.063
      0.15        -4.5     214.688
      0.15       -4.35     343.407
      0.15        -4.2     411.525
      0.15       -4.05     454.745
      0.15        -3.9      506.42
      0.15       -3.75     521.923
      0.15        -3.6     526.151
      0.15       -3.45     553.868
      0.15        -3.3     553.868
      0.15       -3.15     575.478
      0.15          -3     584.873
      0.15       -2.85     580.175
      0.15        -2.7     573.598
      0.15       -2.55     547.761
      0.15        -2.4     536.956
      0.15       -2.25     502.662
      0.15        -2.1     445.819
      0.15       -1.95     467.899
      0.15        -1.8     503.132
      0.15       -1.65     534.137
      0.15        -1.5     542.593
      0.15       -1.35      591.45
      0.15        -1.2     604.604
      0.15       -1.05     642.656
      0.15        -0.9     679.768
      0.15       -0.75     692.452
      0.15        -0.6     731.914
      0.15       -0.45      739.43
      0.15        -0.3     726.276
      0.15       -0.15     730.504
      0.15  -1.78814e-07     767.147
      0.15        0.15     690.573
      0.15         0.3     699.969
      0.15        0.45     683.996
      0.15         0.6     667.554
      0.15        0.75      654.87
      0.15         0.9     623.865
      0.15        1.05      632.79
      0.15         1.2     613.999
      0.15        1.35     665.675
      0.15         1.5     626.683
      0.15        1.65     637.958
      0.15         1.8     602.255
      0.15        1.95     571.719
      0.15         2.1     574.538
      0.15        2.25     608.362
      0.15         2.4     636.549
      0.15        2.55     668.024
      0.15         2.7     677.419
      0.15        2.85     706.546
      0.15           3     679.298
      0.15        3.15     686.815
      0.15         3.3     685.875
      0.15        3.45     681.647
      0.15         3.6     660.038
      0.15        3.75     574.538
      0.15         3.9     519.104
      0.15        4.05     515.816
      0.15         4.2     415.753
      0.15        4.35     247.103
      0.15         4.5      97.244
      0.15        4.65     55.4338
      0.15         4.8     13.1538
      0.15        4.95       4.228
      0.15         5.1           0
      0.15        5.25           0
      0.15         5.4           0
      0.15        5.55           0
      0.15         5.7           0
      0.15        5.85           0
      0.15           6           0
      0.15        6.15           0
      0.15         6.3           0
      0.15        6.45           0
      0.15         6.6           0
      0.15        6.75           0
      0.15         6.9           0
      0.15        7.05           0
      0.15         7.2           0
      0.15        7.35           0

       0.3        -7.5           0
       0.3       -7.35           0
       0.3        -7.2           0
       0.3       -7.05           0
       0.3        -6.9           0
       0.3       -6.75           0
       0.3        -6.6           0
       0.3       -6.45           0
       0.3        -6.3           0
       0.3       -6.15           0
       0.3          -6           0
       0.3       -5.85           0
       0.3        -5.7           0
       0.3       -5.55           0
       0.3        -5.4           0
       0.3       -5.25     1.40933
       0.3        -5.1     7.32853
       0.3       -4.95     21.9856
       0.3        -4.8     55.2458
       0.3       -4.65     125.994
       0.3        -4.5     236.768
       0.3       -4.35     390.385
       0.3        -4.2      456.06
       0.3       -4.05      456.06
       0.3        -3.9     497.495
       0.3       -3.75     575.853
       0.3        -3.6     577.545
       0.3       -3.45     581.209
       0.3        -3.3     592.202
       0.3       -3.15     593.893
       0.3          -3     571.907
       0.3       -2.85     596.712
       0.3        -2.7     584.873
       0.3       -2.55       582.9
       0.3        -2.4     508.487
       0.3       -2.25     503.414
       0.3        -2.1     499.749
       0.3       -1.95     482.556
       0.3        -1.8     550.767
       0.3       -1.65     553.868
       0.3        -1.5     550.485
       0.3       -1.35     618.415
       0.3        -1.2     644.347
       0.3       -1.05      638.71
       0.3        -0.9     660.132
       0.3       -0.75     707.485
       0.3        -0.6     666.333
       0.3       -0.45     686.909
       0.3        -0.3     697.338
       0.3       -0.15     676.198
       0.3  -1.78814e-07     693.392
       0.3        0.15     677.889
       0.3         0.3     710.304
       0.3        0.45      709.74
       0.3         0.6     641.528
       0.3        0.75     656.467
       0.3         0.9     667.742
       0.3        1.05     652.239
       0.3         1.2     672.816
       0.3        1.35     650.266
       0.3         1.5     659.004
       0.3        1.65      622.08
       0.3         1.8      625.18
       0.3        1.95     575.853
       0.3         2.1     582.618
       0.3        2.25     609.114
       0.3         2.4     639.273
       0.3        2.55     661.823
       0.3         2.7      658.44
       0.3        2.85     673.943
       0.3           3     684.372
       0.3        3.15     690.009
       0.3         3.3     711.149
       0.3        3.45     672.534
       0.3         3.6     643.783
       0.3        3.75     631.099
       0.3         3.9     536.392
       0.3        4.05     519.198
       0.3         4.2     403.633
       0.3        4.35     234.513
       0.3         4.5     120.921
       0.3        4.65     51.0178
       0.3         4.8     19.1669
       0.3        4.95     4.79173
       0.3         5.1      2.5368
       0.3        5.25           0
       0.3         5.4           0
       0.3        5.55           0
       0.3         5.7           0
       0.3        5.85           0
       0.3           6           0
       0.3        6.15           0
       0.3         6.3           0
       0.3        6.45           0
       0.3         6.6           0
       0.3        6.75           0
       0.3         6.9           0
       0.3        7.05           0
       0.3         7.2           0
       0.3        7.35           0

      0.45        -7.5           0
      0.45       -7.35           0
      0.45        -7.2           0
      0.45       -7.05           0
      0.45        -6.9           0
      0.45       -6.75           0
      0.45        -6.6           0
      0.45       -6.45           0
      0.45        -6.3           0
      0.45       -6.15           0
      0.45          -6           0
      0.45       -5.85           0
      0.45        -5.7           0
      0.45       -5.55           0
      0.45        -5.4       0.604
      0.45       -5.25       1.812
      0.45        -5.1       7.852
      0.45       -4.95     23.1533
      0.45        -4.8     54.7627
      0.45       -4.65     131.471
      0.45        -4.5     259.317
      0.45       -4.35     393.405
      0.45        -4.2     478.569
      0.45       -4.05     508.971
      0.45        -3.9     531.721
      0.45       -3.75     595.947
      0.45        -3.6     628.361
      0.45       -3.45     604.604
      0.45        -3.3     635.811
      0.45       -3.15     638.227
      0.45          -3     627.355
      0.45       -2.85     623.932
      0.45        -2.7     615.073
      0.45       -2.55     579.639
      0.45        -2.4     554.875
      0.45       -2.25     490.045
      0.45        -2.1      504.34
      0.45       -1.95     518.433
      0.45        -1.8     537.157
      0.45       -1.65     568.364
      0.45        -1.5     591.316
      0.45       -1.35     610.241
      0.45        -1.2     634.401
      0.45       -1.05     689.768
      0.45        -0.9      697.62
      0.45       -0.75     691.379
      0.45        -0.6     665.608
      0.45       -0.45     695.003
      0.45        -0.3     710.908
      0.45       -0.15     687.553
      0.45  -1.78814e-07     690.171
      0.45        0.15     679.097
      0.45         0.3     701.445
      0.45        0.45      667.42
      0.45         0.6     645.273
      0.45        0.75     687.151
      0.45         0.9      673.46
      0.45        1.05     660.172
      0.45         1.2     681.111
      0.45        1.35     674.668
      0.45         1.5     686.547
      0.45        1.65     653.327
      0.45         1.8     648.293
      0.45        1.95     596.752
      0.45         2.1     563.129
      0.45        2.25         604
      0.45         2.4     639.233
      0.45        2.55     653.327
      0.45         2.7     661.179
      0.45        2.85     690.573
      0.45           3     692.788
      0.45        3.15     689.567
      0.45         3.3     679.097
      0.45        3.45     680.305
      0.45         3.6     649.501
      0.45        3.75     584.269
      0.45         3.9       528.5
      0.45        4.05     497.495
      0.45         4.2     417.968
      0.45        4.35     255.291
      0.45         4.5      126.84
      0.45        4.65     53.3533
      0.45         4.8      22.348
      0.45        4.95     7.44933
      0.45         5.1     1.40933
      0.45        5.25    0.402667
      0.45         5.4           0
      0.45        5.55           0
      0.45         5.7           0
      0.45        5.85           0
      0.45           6           0
      0.45        6.15           0
      0.45         6.3           0
      0.45        6.45           0
      0.45         6.6           0
      0.45        6.75           0
      0.45         6.9           0
      0.45        7.05           0
      0.45         7.2           0
      0.45        7.35           0

       0.6        -7.5           0
       0.6       -7.35           0
       0.6        -7.2           0
       0.6       -7.05           0
       0.6        -6.9           0
       0.6       -6.75           0
       0.6        -6.6           0
       0.6       -6.45           0
       0.6        -6.3           0
       0.6       -6.15           0
       0.6          -6           0
       0.6       -5.85           0
       0.6        -5.7           0
       0.6       -5.55           0
       0.6        -5.4    0.313185
       0.6       -5.25      2.1923
       0.6        -5.1     8.76918
       0.6       -4.95     28.1867
       0.6        -4.8     62.1672
       0.6       -4.65      155.81
       0.6        -4.5     283.433
       0.6       -4.35     423.426
       0.6        -4.2     487.003
       0.6       -4.05     524.115
       0.6        -3.9     570.936
       0.6       -3.75     634.356
       0.6        -3.6     650.329
       0.6       -3.45     638.428
       0.6        -3.3     637.802
       0.6       -3.15     649.076
       0.6          -3     655.496
       0.6       -2.85     653.148
       0.6        -2.7     629.346
       0.6       -2.55     596.148
       0.6        -2.4     572.189
       0.6       -2.25     499.687
       0.6        -2.1     493.736
       0.6       -1.95     525.838
       0.6        -1.8     558.566
       0.6       -1.65     588.005
       0.6        -1.5     591.763
       0.6       -1.35     632.321
       0.6        -1.2     664.422
       0.6       -1.05     652.521
       0.6        -0.9     681.334
       0.6       -0.75     665.362
       0.6        -0.6     672.565
       0.6       -0.45     705.293
       0.6        -0.3     715.785
       0.6       -0.15     697.307
       0.6  -1.78814e-07     709.521
       0.6        0.15     717.977
       0.6         0.3     695.741
       0.6        0.45     682.117
       0.6         0.6     673.348
       0.6        0.75     680.864
       0.6         0.9     683.057
       0.6        1.05     698.559
       0.6         1.2     727.529
       0.6        1.35     707.015
       0.6         1.5     684.936
       0.6        1.65     710.617
       0.6         1.8     650.329
       0.6        1.95     589.258
       0.6         2.1     581.115
       0.6        2.25     596.304
       0.6         2.4     627.623
       0.6        2.55     662.387
       0.6         2.7      669.59
       0.6        2.85     665.832
       0.6           3      676.95
       0.6        3.15     683.213
       0.6         3.3     698.246
       0.6        3.45     680.238
       0.6         3.6     643.439
       0.6        3.75     583.307
       0.6         3.9      543.22
       0.6        4.05     490.761
       0.6         4.2     420.921
       0.6        4.35      274.82
       0.6         4.5     137.488
       0.6        4.65     57.4695
       0.6         4.8     23.0191
       0.6        4.95     8.29941
       0.6         5.1     1.25274
       0.6        5.25    0.313185
       0.6         5.4    0.156593
       0.6        5.55           0
       0.6         5.7           0
       0.6        5.85           0
       0.6           6           0
       0.6        6.15           0
       0.6         6.3           0
       0.6        6.45           0
       0.6         6.6           0
       0.6        6.75           0
       0.6         6.9           0
       0.6        7.05           0
       0.6         7.2           0
       0.6        7.35           0

      0.75        -7.5           0
      0.75       -7.35           0
      0.75        -7.2           0
      0.75       -7.05           0
      0.75        -6.9           0
      0.75       -6.75           0
      0.75        -6.6           0
      0.75       -6.45           0
      0.75        -6.3           0
      0.75       -6.15           0
      0.75          -6           0
      0.75       -5.85           0
      0.75        -5.7           0
      0.75       -5.55           0
      0.75        -5.4    0.384364
      0.75       -5.25     2.04994
      0.75        -5.1     10.2497
      0.75       -4.95     29.0835
      0.75        -4.8     82.5101
      0.75       -4.65     165.148
      0.75        -4.5     321.712
      0.75       -4.35       435.1
      0.75        -4.2     511.844
      0.75       -4.05     531.831
      0.75        -3.9     614.854
      0.75       -3.75      653.29
      0.75        -3.6      671.74
      0.75       -3.45     674.686
      0.75        -3.3     652.137
      0.75       -3.15     664.052
      0.75          -3     666.487
      0.75       -2.85     660.593
      0.75        -2.7     635.225
      0.75       -2.55     589.101
      0.75        -2.4      553.74
      0.75       -2.25     533.497
      0.75        -2.1     530.166
      0.75       -1.95     537.853
      0.75        -1.8     575.264
      0.75       -1.65     591.023
      0.75        -1.5     612.291
      0.75       -1.35     638.044
      0.75        -1.2      647.14
      0.75       -1.05     663.412
      0.75        -0.9     656.877
      0.75       -0.75     687.498
      0.75        -0.6     700.567
      0.75       -0.45     649.831
      0.75        -0.3     608.063
      0.75       -0.15     557.327
      0.75  -1.78814e-07     578.852
      0.75        0.15     602.298
      0.75         0.3     640.734
      0.75        0.45     676.992
      0.75         0.6     677.889
      0.75        0.75     696.467
      0.75         0.9     715.301
      0.75        1.05     695.826
      0.75         1.2     723.757
      0.75        1.35     703.129
      0.75         1.5     705.179
      0.75        1.65     699.286
      0.75         1.8     658.415
      0.75        1.95     618.441
      0.75         2.1     592.561
      0.75        2.25     616.135
      0.75         2.4     624.591
      0.75        2.55     683.399
      0.75         2.7      668.28
      0.75        2.85     693.904
      0.75           3     700.054
      0.75        3.15     680.067
      0.75         3.3     698.389
      0.75        3.45     670.715
      0.75         3.6     652.906
      0.75        3.75      600.76
      0.75         3.9     511.844
      0.75        4.05     501.723
      0.75         4.2     429.078
      0.75        4.35     296.472
      0.75         4.5     147.468
      0.75        4.65     68.9292
      0.75         4.8     28.3148
      0.75        4.95     6.14982
      0.75         5.1     2.04994
      0.75        5.25    0.256242
      0.75         5.4           0
      0.75        5.55           0
      0.75         5.7           0
      0.75        5.85           0
      0.75           6           0
      0.75        6.15           0
      0.75         6.3           0
      0.75        6.45           0
      0.75         6.6           0
      0.75        6.75           0
      0.75         6.9           0
      0.75        7.05           0
      0.75         7.2           0
      0.75        7.35           0

       0.9        -7.5           0
       0.9       -7.35           0
       0.9        -7.2           0
       0.9       -7.05           0
       0.9        -6.9           0
       0.9       -6.75           0
       0.9        -6.6           0
       0.9       -6.45           0
       0.9        -6.3           0
       0.9       -6.15           0
       0.9          -6           0
       0.9       -5.85           0
       0.9        -5.7           0
       0.9       -5.55           0
       0.9        -5.4    0.650461
       0.9       -5.25     4.33641
       0.9        -5.1     12.2503
       0.9       -4.95     41.0875
       0.9        -4.8       89.33
       0.9       -4.65     180.286
       0.9        -4.5     329.133
       0.9       -4.35     468.115
       0.9        -4.2     518.743
       0.9       -4.05     536.522
       0.9        -3.9     639.837
       0.9       -3.75     639.078
       0.9        -3.6     674.203
       0.9       -3.45     681.358
       0.9        -3.3     665.638
       0.9       -3.15     669.433
       0.9          -3     661.627
       0.9       -2.85     660.218
       0.9        -2.7     631.489
       0.9       -2.55     590.727
       0.9        -2.4      567.31
       0.9       -2.25     543.894
       0.9        -2.1     543.569
       0.9       -1.95     560.264
       0.9        -1.8     585.198
       0.9       -1.65     595.389
       0.9        -1.5     603.736
       0.9       -1.35     627.912
       0.9        -1.2     637.669
       0.9       -1.05     640.813
       0.9        -0.9     656.207
       0.9       -0.75     644.715
       0.9        -0.6     623.792
       0.9       -0.45     548.555
       0.9        -0.3     487.087
       0.9       -0.15     455.865
       0.9  -1.78814e-07     435.267
       0.9        0.15     472.777
       0.9         0.3     543.677
       0.9        0.45     602.977
       0.9         0.6      642.33
       0.9        0.75     677.997
       0.9         0.9     691.332
       0.9        1.05     710.737
       0.9         1.2     728.408
       0.9        1.35     718.434
       0.9         1.5     711.388
       0.9        1.65     720.602
       0.9         1.8     679.407
       0.9        1.95     636.368
       0.9         2.1     611.759
       0.9        2.25     605.362
       0.9         2.4      611.65
       0.9        2.55       658.7
       0.9         2.7     668.023
       0.9        2.85      675.07
       0.9           3     694.692
       0.9        3.15     675.721
       0.9         3.3     677.022
       0.9        3.45     665.855
       0.9         3.6     643.198
       0.9        3.75     589.426
       0.9         3.9     528.391
       0.9        4.05     483.184
       0.9         4.2     444.373
       0.9        4.35     317.533
       0.9         4.5     180.503
       0.9        4.65     78.9226
       0.9         4.8     28.9455
       0.9        4.95      10.841
       0.9         5.1     3.25231
       0.9        5.25    0.325231
       0.9         5.4     0.21682
       0.9        5.55           0
       0.9         5.7           0
       0.9        5.85           0
       0.9           6           0
       0.9        6.15           0
       0.9         6.3           0
       0.9        6.45           0
       0.9         6.6           0
       0.9        6.75           0
       0.9         6.9           0
       0.9        7.05           0
       0.9         7.2           0
       0.9        7.35           0

      1.05        -7.5           0
      1.05       -7.35           0
      1.05        -7.2           0
      1.05       -7.05           0
      1.05        -6.9           0
      1.05       -6.75           0
      1.05        -6.6           0
      1.05       -6.45           0
      1.05        -6.3           0
      1.05       -6.15           0
      1.05          -6           0
      1.05       -5.85           0
      1.05        -5.7           0
      1.05       -5.55           0
      1.05        -5.4     1.12747
      1.05       -5.25     5.54338
      1.05        -5.1     18.6032
      1.05       -4.95     47.7294
      1.05        -4.8     107.297
      1.05       -4.65     211.494
      1.05        -4.5     356.467
      1.05       -4.35     478.234
      1.05        -4.2     506.421
      1.05       -4.05     552.553
      1.05        -3.9      646.79
      1.05       -3.75     659.286
      1.05        -3.6      697.15
      1.05       -3.45     691.513
      1.05        -3.3     689.352
      1.05       -3.15     691.513
      1.05          -3     694.144
      1.05       -2.85     677.608
      1.05        -2.7     632.697
      1.05       -2.55     603.101
      1.05        -2.4     563.358
      1.05       -2.25     539.963
      1.05        -2.1      559.13
      1.05       -1.95     567.867
      1.05        -1.8     603.383
      1.05       -1.65     607.986
      1.05        -1.5     620.201
      1.05       -1.35     624.805
      1.05        -1.2     628.751
      1.05       -1.05     654.494
      1.05        -0.9      638.24
      1.05       -0.75     606.201
      1.05        -0.6     555.653
      1.05       -0.45     498.528
      1.05        -0.3     425.619
      1.05       -0.15      401.19
      1.05  -1.78814e-07     403.351
      1.05        0.15     417.351
      1.05         0.3     499.468
      1.05        0.45     572.753
      1.05         0.6     628.375
      1.05        0.75     694.895
      1.05         0.9     716.035
      1.05        1.05     719.042
      1.05         1.2     724.397
      1.05        1.35     750.799
      1.05         1.5     747.229
      1.05        1.65     720.921
      1.05         1.8     685.124
      1.05        1.95     658.535
      1.05         2.1     613.436
      1.05        2.25     602.537
      1.05         2.4     613.624
      1.05        2.55     657.031
      1.05         2.7     666.991
      1.05        2.85     669.997
      1.05           3     674.225
      1.05        3.15     668.964
      1.05         3.3     677.983
      1.05        3.45     666.803
      1.05         3.6     642.562
      1.05        3.75     586.095
      1.05         3.9     527.185
      1.05        4.05     505.105
      1.05         4.2     442.249
      1.05        4.35     346.508
      1.05         4.5     194.018
      1.05        4.65     91.1369
      1.05         4.8     35.1394
      1.05        4.95     14.2812
      1.05         5.1     4.04009
      1.05        5.25    0.375822
      1.05         5.4   0.0939556
      1.05        5.55           0
      1.05         5.7           0
      1.05        5.85           0
      1.05           6           0
      1.05        6.15           0
      1.05         6.3           0
      1.05        6.45           0
      1.05         6.6           0
      1.05        6.75           0
      1.05         6.9           0
      1.05        7.05           0
      1.05         7.2           0
      1.05        7.35           0

       1.2        -7.5           0
       1.2       -7.35           0
       1.2        -7.2           0
       1.2       -7.05           0
       1.2        -6.9           0
       1.2       -6.75           0
       1.2        -6.6           0
       1.2       -6.45           0
       1.2        -6.3           0
       1.2       -6.15           0
       1.2          -6           0
       1.2       -5.85           0
       1.2        -5.7           0
       1.2       -5.55           0
       1.2        -5.4     1.32643
       1.2       -5.25     4.55961
       1.2        -5.1     20.4768
       1.2       -4.95     50.6531
       1.2        -4.8     116.311
       1.2       -4.65     239.338
       1.2        -4.5     375.712
       1.2       -4.35     473.785
       1.2        -4.2     511.837
       1.2       -4.05     566.137
       1.2        -3.9     656.749
       1.2       -3.75     688.335
       1.2        -3.6     712.293
       1.2       -3.45       714.2
       1.2        -3.3     692.314
       1.2       -3.15     699.692
       1.2          -3     695.713
       1.2       -2.85     675.651
       1.2        -2.7     645.806
       1.2       -2.55     590.593
       1.2        -2.4     566.718
       1.2       -2.25     555.194
       1.2        -2.1     574.427
       1.2       -1.95     588.023
       1.2        -1.8     605.764
       1.2       -1.65     608.086
       1.2        -1.5     626.158
       1.2       -1.35     615.298
       1.2        -1.2     630.469
       1.2       -1.05     630.718
       1.2        -0.9     623.754
       1.2       -0.75     592.417
       1.2        -0.6     530.407
       1.2       -0.45     456.458
       1.2        -0.3     416.251
       1.2       -0.15     415.173
       1.2  -1.78814e-07      415.09
       1.2        0.15     446.012
       1.2         0.3     478.013
       1.2        0.45     558.179
       1.2         0.6     627.899
       1.2        0.75     686.096
       1.2         0.9     719.755
       1.2        1.05     737.661
       1.2         1.2     731.278
       1.2        1.35     737.496
       1.2         1.5     747.361
       1.2        1.65     713.454
       1.2         1.8     696.625
       1.2        1.95     653.101
       1.2         2.1     604.106
       1.2        2.25     589.681
       1.2         2.4     608.832
       1.2        2.55     627.402
       1.2         2.7     647.796
       1.2        2.85     660.148
       1.2           3     684.024
       1.2        3.15      676.48
       1.2         3.3     665.537
       1.2        3.45     671.506
       1.2         3.6      641.91
       1.2        3.75     592.086
       1.2         3.9     530.655
       1.2        4.05     490.448
       1.2         4.2     463.505
       1.2        4.35     354.406
       1.2         4.5     201.949
       1.2        4.65     102.798
       1.2         4.8     44.0209
       1.2        4.95     14.9223
       1.2         5.1      4.3938
       1.2        5.25    0.829019
       1.2         5.4           0
       1.2        5.55           0
       1.2         5.7           0
       1.2        5.85           0
       1.2           6           0
       1.2        6.15           0
       1.2         6.3           0
       1.2        6.45           0
       1.2         6.6           0
       1.2        6.75           0
       1.2         6.9           0
       1.2        7.05           0
       1.2         7.2           0
       1.2        7.35           0

      1.35        -7.5           0
      1.35       -7.35           0
      1.35        -7.2           0
      1.35       -7.05           0
      1.35        -6.9           0
      1.35       -6.75           0
      1.35        -6.6           0
      1.35       -6.45           0
      1.35        -6.3           0
      1.35       -6.15           0
      1.35          -6           0
      1.35       -5.85           0
      1.35        -5.7           0
      1.35       -5.55    0.222526
      1.35        -5.4     1.55768
      1.35       -5.25     6.67579
      1.35        -5.1     22.0301
      1.35       -4.95     56.8926
      1.35        -4.8     127.804
      1.35       -4.65     259.243
      1.35        -4.5     398.767
      1.35       -4.35     487.258
      1.35        -4.2     525.607
      1.35       -4.05     586.876
      1.35        -3.9     648.961
      1.35       -3.75     698.362
      1.35        -3.6     697.472
      1.35       -3.45     701.848
      1.35        -3.3     703.777
      1.35       -3.15      716.98
      1.35          -3     699.771
      1.35       -2.85     680.337
      1.35        -2.7      642.73
      1.35       -2.55     595.851
      1.35        -2.4     550.753
      1.35       -2.25     563.437
      1.35        -2.1     597.557
      1.35       -1.95     606.755
      1.35        -1.8     625.596
      1.35       -1.65     628.563
      1.35        -1.5     608.609
      1.35       -1.35     625.373
      1.35        -1.2     640.357
      1.35       -1.05     618.252
      1.35        -0.9     588.434
      1.35       -0.75     566.181
      1.35        -0.6     512.033
      1.35       -0.45     479.322
      1.35        -0.3      484.44
      1.35       -0.15     505.876
      1.35  -1.78814e-07     500.313
      1.35        0.15      504.17
      1.35         0.3      521.75
      1.35        0.45     559.876
      1.35         0.6     644.362
      1.35        0.75     700.587
      1.35         0.9     727.661
      1.35        1.05     757.554
      1.35         1.2     751.768
      1.35        1.35     746.724
      1.35         1.5     745.092
      1.35        1.65     737.007
      1.35         1.8      716.98
      1.35        1.95      678.26
      1.35         2.1     637.241
      1.35        2.25     609.796
      1.35         2.4     609.425
      1.35        2.55     620.997
      1.35         2.7     644.436
      1.35        2.85      646.81
      1.35           3     681.005
      1.35        3.15      657.12
      1.35         3.3     665.799
      1.35        3.45     663.499
      1.35         3.6     645.252
      1.35        3.75     612.392
      1.35         3.9     535.695
      1.35        4.05     495.863
      1.35         4.2     448.761
      1.35        4.35     365.611
      1.35         4.5     219.188
      1.35        4.65     113.192
      1.35         4.8     47.1014
      1.35        4.95     17.2829
      1.35         5.1     5.34063
      1.35        5.25     0.81593
      1.35         5.4    0.148351
      1.35        5.55           0
      1.35         5.7           0
      1.35        5.85           0
      1.35           6           0
      1.35        6.15           0
      1.35         6.3           0
      1.35        6.45           0
      1.35         6.6           0
      1.35        6.75           0
      1.35         6.9           0
      1.35        7.05           0
      1.35         7.2           0
      1.35        7.35           0

       1.5        -7.5           0
       1.5       -7.35           0
       1.5        -7.2           0
       1.5       -7.05           0
       1.5        -6.9           0
       1.5       -6.75           0
       1.5        -6.6           0
       1.5       -6.45           0
       1.5        -6.3           0
       1.5       -6.15           0
       1.5          -6           0
       1.5       -5.85           0
       1.5        -5.7           0
       1.5       -5.55   0.0671111
       1.5        -5.4     2.14756
       1.5       -5.25     8.05333
       1.5        -5.1      24.764
       1.5       -4.95     62.8831
       1.5        -4.8     142.074
       1.5       -4.65     279.853
       1.5        -4.5     416.022
       1.5       -4.35     486.421
       1.5        -4.2     516.487
       1.5       -4.05     589.303
       1.5        -3.9      655.81
       1.5       -3.75     699.365
       1.5        -3.6       709.7
       1.5       -3.45     713.861
       1.5        -3.3     700.573
       1.5       -3.15     708.224
       1.5          -3      704.13
       1.5       -2.85     669.031
       1.5        -2.7     656.615
       1.5       -2.55      610.98
       1.5        -2.4     581.115
       1.5       -2.25     586.014
       1.5        -2.1     601.718
       1.5       -1.95     620.509
       1.5        -1.8      643.26
       1.5       -1.65     639.368
       1.5        -1.5     619.637
       1.5       -1.35     622.992
       1.5        -1.2     630.979
       1.5       -1.05     609.906
       1.5        -0.9     590.376
       1.5       -0.75     543.466
       1.5        -0.6     493.334
       1.5       -0.45     518.165
       1.5        -0.3       498.3
       1.5       -0.15     470.113
       1.5  -1.78814e-07     503.199
       1.5        0.15     558.163
       1.5         0.3     572.592
       1.5        0.45     575.411
       1.5         0.6     635.945
       1.5        0.75     704.197
       1.5         0.9     734.867
       1.5        1.05     750.504
       1.5         1.2     762.785
       1.5        1.35     743.054
       1.5         1.5     744.799
       1.5        1.65     758.356
       1.5         1.8     720.304
       1.5        1.95     672.252
       1.5         2.1     632.187
       1.5        2.25     601.181
       1.5         2.4     603.262
       1.5        2.55     612.523
       1.5         2.7     635.072
       1.5        2.85      647.22
       1.5           3     658.427
       1.5        3.15     663.393
       1.5         3.3     677.956
       1.5        3.45     672.856
       1.5         3.6     645.072
       1.5        3.75     623.999
       1.5         3.9      554.74
       1.5        4.05     487.629
       1.5         4.2     459.443
       1.5        4.35     384.412
       1.5         4.5     245.425
       1.5        4.65     119.458
       1.5         4.8     52.4138
       1.5        4.95     22.6164
       1.5         5.1     4.63067
       1.5        5.25     1.07378
       1.5         5.4    0.134222
       1.5        5.55           0
       1.5         5.7           0
       1.5        5.85           0
       1.5           6           0
       1.5        6.15           0
       1.5         6.3           0
       1.5        6.45           0
       1.5         6.6           0
       1.5        6.75           0
       1.5         6.9           0
       1.5        7.05           0
       1.5         7.2           0
       1.5        7.35           0

      1.65        -7.5           0
      1.65       -7.35           0
      1.65        -7.2           0
      1.65       -7.05           0
      1.65        -6.9           0
      1.65       -6.75           0
      1.65        -6.6           0
      1.65       -6.45           0
      1.65        -6.3           0
      1.65       -6.15           0
      1.65          -6           0
      1.65       -5.85           0
      1.65        -5.7   0.0612754
      1.65       -5.55    0.183826
      1.65        -5.4     2.26719
      1.65       -5.25     10.7232
      1.65        -5.1     28.5543
      1.65       -4.95     72.3662
      1.65        -4.8     150.737
      1.65       -4.65     292.774
      1.65        -4.5     420.288
      1.65       -4.35      498.23
      1.65        -4.2     519.676
      1.65       -4.05     596.454
      1.65        -3.9     663.857
      1.65       -3.75     698.723
      1.65        -3.6     712.878
      1.65       -3.45     725.071
      1.65        -3.3     710.672
      1.65       -3.15     715.267
      1.65          -3     698.171
      1.65       -2.85     674.335
      1.65        -2.7     625.866
      1.65       -2.55     595.106
      1.65        -2.4     581.687
      1.65       -2.25     604.298
      1.65        -2.1     617.901
      1.65       -1.95     642.717
      1.65        -1.8     640.082
      1.65       -1.65     649.396
      1.65        -1.5     625.989
      1.65       -1.35     641.737
      1.65        -1.2     626.112
      1.65       -1.05     605.707
      1.65        -0.9     577.214
      1.65       -0.75     517.041
      1.65        -0.6     514.162
      1.65       -0.45     506.931
      1.65        -0.3     428.927
      1.65       -0.15     359.196
      1.65  -1.78814e-07     378.314
      1.65        0.15     488.426
      1.65         0.3     589.898
      1.65        0.45      608.28
      1.65         0.6      625.56
      1.65        0.75     690.451
      1.65         0.9      742.78
      1.65        1.05      736.04
      1.65         1.2     774.888
      1.65        1.35     744.925
      1.65         1.5     755.709
      1.65        1.65     741.677
      1.65         1.8     721.579
      1.65        1.95      693.76
      1.65         2.1     641.369
      1.65        2.25     604.849
      1.65         2.4     593.391
      1.65        2.55     612.018
      1.65         2.7     641.859
      1.65        2.85     671.333
      1.65           3     667.105
      1.65        3.15     680.095
      1.65         3.3     676.174
      1.65        3.45     667.534
      1.65         3.6     657.791
      1.65        3.75     624.947
      1.65         3.9     556.564
      1.65        4.05     491.183
      1.65         4.2     462.751
      1.65        4.35     388.853
      1.65         4.5     254.599
      1.65        4.65     127.575
      1.65         4.8     57.7827
      1.65        4.95      20.466
      1.65         5.1     7.04667
      1.65        5.25     1.77699
      1.65         5.4    0.306377
      1.65        5.55   0.0612754
      1.65         5.7           0
      1.65        5.85           0
      1.65           6           0
      1.65        6.15           0
      1.65         6.3           0
      1.65        6.45           0
      1.65         6.6           0
      1.65        6.75           0
      1.65         6.9           0
      1.65        7.05           0
      1.65         7.2           0
      1.65        7.35           0

       1.8        -7.5           0
       1.8       -7.35           0
       1.8        -7.2           0
       1.8       -7.05           0
       1.8        -6.9           0
       1.8       -6.75           0
       1.8        -6.6           0
       1.8       -6.45           0
       1.8        -6.3           0
       1.8       -6.15           0
       1.8          -6           0
       1.8       -5.85           0
       1.8        -5.7   0.0563733
       1.8       -5.55    0.394613
       1.8        -5.4     2.25493
       1.8       -5.25     10.8237
       1.8        -5.1     31.3436
       1.8       -4.95      78.077
       1.8        -4.8     160.833
       1.8       -4.65     296.749
       1.8        -4.5     427.761
       1.8       -4.35     483.796
       1.8        -4.2     522.017
       1.8       -4.05     597.163
       1.8        -3.9     666.107
       1.8       -3.75     705.117
       1.8        -3.6      707.88
       1.8       -3.45     703.652
       1.8        -3.3     712.897
       1.8       -3.15      707.88
       1.8          -3     679.524
       1.8       -2.85     670.504
       1.8        -2.7       622.7
       1.8       -2.55     594.288
       1.8        -2.4     589.834
       1.8       -2.25     593.555
       1.8        -2.1     619.656
       1.8       -1.95     641.697
       1.8        -1.8      660.47
       1.8       -1.65     642.374
       1.8        -1.5     638.822
       1.8       -1.35     654.607
       1.8        -1.2     627.886
       1.8       -1.05     605.393
       1.8        -0.9     570.216
       1.8       -0.75     510.573
       1.8        -0.6     516.267
       1.8       -0.45     475.114
       1.8        -0.3     339.818
       1.8       -0.15     248.155
       1.8  -1.78814e-07     249.621
       1.8        0.15     387.172
       1.8         0.3     569.371
       1.8        0.45     615.597
       1.8         0.6     595.246
       1.8        0.75      679.58
       1.8         0.9     716.899
       1.8        1.05     718.985
       1.8         1.2     758.898
       1.8        1.35     728.963
       1.8         1.5     741.084
       1.8        1.65     748.807
       1.8         1.8     717.576
       1.8        1.95     686.571
       1.8         2.1     641.359
       1.8        2.25     600.038
       1.8         2.4     596.486
       1.8        2.55     620.501
       1.8         2.7     629.521
       1.8        2.85     660.244
       1.8           3     670.391
       1.8        3.15     672.365
       1.8         3.3     676.029
       1.8        3.45     676.311
       1.8         3.6     654.325
       1.8        3.75      614.92
       1.8         3.9     556.292
       1.8        4.05      495.24
       1.8         4.2     456.737
       1.8        4.35     390.949
       1.8         4.5     268.562
       1.8        4.65     143.977
       1.8         4.8     63.9273
       1.8        4.95     23.1694
       1.8         5.1     8.11776
       1.8        5.25     1.52208
       1.8         5.4     0.33824
       1.8        5.55   0.0563733
       1.8         5.7           0
       1.8        5.85           0
       1.8           6           0
       1.8        6.15           0
       1.8         6.3           0
       1.8        6.45           0
       1.8         6.6           0
       1.8        6.75           0
       1.8         6.9           0
       1.8        7.05           0
       1.8         7.2           0
       1.8        7.35           0

      1.95        -7.5           0
      1.95       -7.35           0
      1.95        -7.2           0
      1.95       -7.05           0
      1.95        -6.9           0
      1.95       -6.75           0
      1.95        -6.6           0
      1.95       -6.45           0
      1.95        -6.3           0
      1.95       -6.15           0
      1.95          -6           0
      1.95       -5.85           0
      1.95        -5.7           0
      1.95       -5.55    0.521975
      1.95        -5.4     3.18405
      1.95       -5.25     10.8571
      1.95        -5.1     31.9971
      1.95       -4.95     84.3511
      1.95        -4.8     169.329
      1.95       -4.65     308.539
      1.95        -4.5     431.725
      1.95       -4.35     477.607
      1.95        -4.2     519.991
      1.95       -4.05     602.307
      1.95        -3.9     660.402
      1.95       -3.75      688.85
      1.95        -3.6     698.663
      1.95       -3.45     707.015
      1.95        -3.3     698.454
      1.95       -3.15     697.828
      1.95          -3     684.935
      1.95       -2.85     657.845
      1.95        -2.7     618.853
      1.95       -2.55     591.606
      1.95        -2.4     586.543
      1.95       -2.25     610.554
      1.95        -2.1     630.859
      1.95       -1.95     654.609
      1.95        -1.8     667.658
      1.95       -1.65     650.955
      1.95        -1.5     659.463
      1.95       -1.35     663.221
      1.95        -1.2     625.952
      1.95       -1.05     616.661
      1.95        -0.9      562.01
      1.95       -0.75     509.134
      1.95        -0.6     531.005
      1.95       -0.45     440.077
      1.95        -0.3     260.518
      1.95       -0.15     162.908
      1.95  -1.78814e-07     173.974
      1.95        0.15     308.122
      1.95         0.3     522.445
      1.95        0.45     617.235
      1.95         0.6     598.079
      1.95        0.75     663.743
      1.95         0.9     718.237
      1.95        1.05     724.083
      1.95         1.2     745.954
      1.95        1.35     716.254
      1.95         1.5     729.251
      1.95        1.65     731.913
      1.95         1.8     711.034
      1.95        1.95     682.691
      1.95         2.1       646.1
      1.95        2.25     615.408
      1.95         2.4     605.856
      1.95        2.55     606.221
      1.95         2.7      619.48
      1.95        2.85     664.161
      1.95           3     658.367
      1.95        3.15     667.084
      1.95         3.3     667.188
      1.95        3.45     659.411
      1.95         3.6     651.581
      1.95        3.75     614.469
      1.95         3.9     559.192
      1.95        4.05     492.744
      1.95         4.2     439.503
      1.95        4.35     404.374
      1.95         4.5     282.336
      1.95        4.65     145.631
      1.95         4.8     69.4226
      1.95        4.95     28.2388
      1.95         5.1     9.29115
      1.95        5.25     2.34889
      1.95         5.4    0.365382
      1.95        5.55   0.0521975
      1.95         5.7           0
      1.95        5.85           0
      1.95           6           0
      1.95        6.15           0
      1.95         6.3           0
      1.95        6.45           0
      1.95         6.6           0
      1.95        6.75           0
      1.95         6.9           0
      1.95        7.05           0
      1.95         7.2           0
      1.95        7.35           0

       2.1        -7.5           0
       2.1       -7.35           0
       2.1        -7.2           0
       2.1       -7.05           0
       2.1        -6.9           0
       2.1       -6.75           0
       2.1        -6.6           0
       2.1       -6.45           0
       2.1        -6.3           0
       2.1       -6.15           0
       2.1          -6           0
       2.1       -5.85           0
       2.1        -5.7    0.242988
       2.1       -5.55    0.583172
       2.1        -5.4     3.40184
       2.1       -5.25     11.8578
       2.1        -5.1     36.3025
       2.1       -4.95     81.3039
       2.1        -4.8     185.449
       2.1       -4.65     309.616
       2.1        -4.5     427.708
       2.1       -4.35     478.736
       2.1        -4.2     527.722
       2.1       -4.05     603.194
       2.1        -3.9     660.491
       2.1       -3.75     682.506
       2.1        -3.6     705.492
       2.1       -3.45     679.444
       2.1        -3.3     700.147
       2.1       -3.15     685.762
       2.1          -3     667.829
       2.1       -2.85      643.53
       2.1        -2.7      601.25
       2.1       -2.55     597.265
       2.1        -2.4     600.278
       2.1       -2.25     615.733
       2.1        -2.1     634.686
       2.1       -1.95      671.62
       2.1        -1.8     672.786
       2.1       -1.65     661.706
       2.1        -1.5      661.56
       2.1       -1.35      659.47
       2.1        -1.2     629.145
       2.1       -1.05     610.873
       2.1        -0.9     561.303
       2.1       -0.75     505.416
       2.1        -0.6     523.689
       2.1       -0.45     427.319
       2.1        -0.3      230.79
       2.1       -0.15     120.279
       2.1  -1.78814e-07     132.866
       2.1        0.15     258.734
       2.1         0.3     503.278
       2.1        0.45      616.17
       2.1         0.6     579.527
       2.1        0.75     640.663
       2.1         0.9     696.356
       2.1        1.05     689.407
       2.1         1.2     719.391
       2.1        1.35      704.18
       2.1         1.5     702.868
       2.1        1.65     730.326
       2.1         1.8     712.782
       2.1        1.95     681.923
       2.1         2.1     647.224
       2.1        2.25     596.196
       2.1         2.4     601.542
       2.1        2.55     603.437
       2.1         2.7     623.119
       2.1        2.85     655.631
       2.1           3     668.558
       2.1        3.15     677.111
       2.1         3.3     669.773
       2.1        3.45     674.293
       2.1         3.6     664.427
       2.1        3.75     616.607
       2.1         3.9     560.623
       2.1        4.05     489.865
       2.1         4.2     450.841
       2.1        4.35     406.665
       2.1         4.5      299.41
       2.1        4.65      158.38
       2.1         4.8     73.9171
       2.1        4.95      29.839
       2.1         5.1     10.1083
       2.1        5.25     2.57568
       2.1         5.4    0.437379
       2.1        5.55   0.0485977
       2.1         5.7           0
       2.1        5.85           0
       2.1           6           0
       2.1        6.15           0
       2.1         6.3           0
       2.1        6.45           0
       2.1         6.6           0
       2.1        6.75           0
       2.1         6.9           0
       2.1        7.05           0
       2.1         7.2           0
       2.1        7.35           0

      2.25        -7.5           0
      2.25       -7.35           0
      2.25        -7.2           0
      2.25       -7.05           0
      2.25        -6.9           0
      2.25       -6.75           0
      2.25        -6.6           0
      2.25       -6.45           0
      2.25        -6.3           0
      2.25       -6.15           0
      2.25          -6           0
      2.25       -5.85           0
      2.25        -5.7    0.181849
      2.25       -5.55    0.454623
      2.25        -5.4      3.8643
      2.25       -5.25     13.7296
      2.25        -5.1     37.9611
      2.25       -4.95     91.6975
      2.25        -4.8     186.214
      2.25       -4.65     326.783
      2.25        -4.5     435.484
      2.25       -4.35     464.307
      2.25        -4.2      521.68
      2.25       -4.05     597.466
      2.25        -3.9     647.202
      2.25       -3.75     674.297
      2.25        -3.6     688.027
      2.25       -3.45     688.209
      2.25        -3.3     678.435
      2.25       -3.15     680.253
      2.25          -3     653.157
      2.25       -2.85     639.291
      2.25        -2.7     595.193
      2.25       -2.55     581.918
      2.25        -2.4     590.647
      2.25       -2.25     618.242
      2.25        -2.1     651.884
      2.25       -1.95     667.887
      2.25        -1.8     681.753
      2.25       -1.65     662.023
      2.25        -1.5     673.434
      2.25       -1.35     668.342
      2.25        -1.2     633.109
      2.25       -1.05     618.242
      2.25        -0.9     560.642
      2.25       -0.75     505.632
      2.25        -0.6     522.453
      2.25       -0.45     413.435
      2.25        -0.3     208.945
      2.25       -0.15     105.018
      2.25  -1.78814e-07     112.565
      2.25        0.15     234.131
      2.25         0.3     473.718
      2.25        0.45     591.374
      2.25         0.6     564.097
      2.25        0.75     619.834
      2.25         0.9     659.522
      2.25        1.05     668.433
      2.25         1.2     713.713
      2.25        1.35     697.074
      2.25         1.5     699.029
      2.25        1.65     715.123
      2.25         1.8     698.938
      2.25        1.95     664.841
      2.25         2.1     635.973
      2.25        2.25     608.332
      2.25         2.4     592.238
      2.25        2.55     600.512
      2.25         2.7     634.472
      2.25        2.85     667.751
      2.25           3     672.161
      2.25        3.15     676.252
      2.25         3.3     671.297
      2.25        3.45     676.661
      2.25         3.6     662.204
      2.25        3.75      614.56
      2.25         3.9     572.325
      2.25        4.05     498.495
      2.25         4.2     448.759
      2.25        4.35     411.571
      2.25         4.5     308.189
      2.25        4.65     170.711
      2.25         4.8     80.6502
      2.25        4.95     35.1879
      2.25         5.1     12.2294
      2.25        5.25     2.31858
      2.25         5.4    0.318236
      2.25        5.55   0.0454623
      2.25         5.7           0
      2.25        5.85           0
      2.25           6           0
      2.25        6.15           0
      2.25         6.3           0
      2.25        6.45           0
      2.25         6.6           0
      2.25        6.75           0
      2.25         6.9           0
      2.25        7.05           0
      2.25         7.2           0
      2.25        7.35           0

       2.4        -7.5           0
       2.4       -7.35           0
       2.4        -7.2           0
       2.4       -7.05           0
       2.4        -6.9           0
       2.4       -6.75           0
       2.4        -6.6           0
       2.4       -6.45           0
       2.4        -6.3           0
       2.4       -6.15           0
       2.4          -6           0
       2.4       -5.85           0
       2.4        -5.7    0.085414
       2.4       -5.55    0.726019
       2.4        -5.4     4.35612
       2.4       -5.25     13.9225
       2.4        -5.1     38.9061
       2.4       -4.95     95.2794
       2.4        -4.8     197.477
       2.4       -4.65     328.631
       2.4        -4.5     424.166
       2.4       -4.35     461.492
       2.4        -4.2      510.52
       2.4       -4.05     583.933
       2.4        -3.9     642.783
       2.4       -3.75     668.066
       2.4        -3.6     677.974
       2.4       -3.45     673.404
       2.4        -3.3     684.764
       2.4       -3.15     673.703
       2.4          -3     654.229
       2.4       -2.85     623.053
       2.4        -2.7     594.567
       2.4       -2.55     579.022
       2.4        -2.4     590.254
       2.4       -2.25     618.056
       2.4        -2.1     661.318
       2.4       -1.95     672.934
       2.4        -1.8     681.561
       2.4       -1.65     677.461
       2.4        -1.5     669.518
       2.4       -1.35     681.818
       2.4        -1.2     650.513
       2.4       -1.05      624.59
       2.4        -0.9      567.32
       2.4       -0.75      530.72
       2.4        -0.6     514.748
       2.4       -0.45     402.642
       2.4        -0.3     197.264
       2.4       -0.15     96.7314
       2.4  -1.78814e-07     102.454
       2.4        0.15      209.99
       2.4         0.3     443.299
       2.4        0.45     559.718
       2.4         0.6       556.9
       2.4        0.75     587.777
       2.4         0.9     643.296
       2.4        1.05     667.383
       2.4         1.2     699.456
       2.4        1.35     691.982
       2.4         1.5     694.843
       2.4        1.65     701.505
       2.4         1.8     697.277
       2.4        1.95     666.528
       2.4         2.1      638.47
       2.4        2.25     612.333
       2.4         2.4     594.396
       2.4        2.55     605.287
       2.4         2.7     627.024
       2.4        2.85     653.546
       2.4           3     671.824
       2.4        3.15     679.127
       2.4         3.3     680.152
       2.4        3.45     671.568
       2.4         3.6       666.4
       2.4        3.75     634.114
       2.4         3.9     579.662
       2.4        4.05     503.644
       2.4         4.2     458.161
       2.4        4.35      425.49
       2.4         4.5     325.129
       2.4        4.65     180.394
       2.4         4.8     86.5671
       2.4        4.95     36.9416
       2.4         5.1     13.3246
       2.4        5.25     3.75822
       2.4         5.4    0.640605
       2.4        5.55    0.042707
       2.4         5.7           0
       2.4        5.85           0
       2.4           6           0
       2.4        6.15           0
       2.4         6.3           0
       2.4        6.45           0
       2.4         6.6           0
       2.4        6.75           0
       2.4         6.9           0
       2.4        7.05           0
       2.4         7.2           0
       2.4        7.35           0

      2.55        -7.5           0
      2.55       -7.35           0
      2.55        -7.2           0
      2.55       -7.05           0
      2.55        -6.9           0
      2.55       -6.75           0
      2.55        -6.6           0
      2.55       -6.45           0
      2.55        -6.3           0
      2.55       -6.15           0
      2.55          -6           0
      2.55       -5.85   0.0402666
      2.55        -5.7   0.0402666
      2.55       -5.55     1.16773
      2.55        -5.4     4.14746
      2.55       -5.25     15.7443
      2.55        -5.1     41.5552
      2.55       -4.95     98.7741
      2.55        -4.8     201.696
      2.55       -4.65     339.206
      2.55        -4.5     422.196
      2.55       -4.35     454.852
      2.55        -4.2     513.198
      2.55       -4.05       582.9
      2.55        -3.9     628.764
      2.55       -3.75      659.97
      2.55        -3.6     674.023
      2.55       -3.45     675.231
      2.55        -3.3     672.654
      2.55       -3.15     660.574
      2.55          -3     653.085
      2.55       -2.85     616.764
      2.55        -2.7     598.845
      2.55       -2.55     593.651
      2.55        -2.4     594.577
      2.55       -2.25     615.838
      2.55        -2.1     650.789
      2.55       -1.95     675.755
      2.55        -1.8     689.043
      2.55       -1.65     684.533
      2.55        -1.5     686.466
      2.55       -1.35     692.022
      2.55        -1.2     665.245
      2.55       -1.05     630.737
      2.55        -0.9      573.84
      2.55       -0.75     536.754
      2.55        -0.6     528.379
      2.55       -0.45      392.64
      2.55        -0.3     191.226
      2.55       -0.15     91.8482
      2.55  -1.78814e-07     98.9754
      2.55        0.15     195.454
      2.55         0.3      401.66
      2.55        0.45     555.961
      2.55         0.6     542.673
      2.55        0.75     572.672
      2.55         0.9     627.193
      2.55        1.05     661.017
      2.55         1.2     686.506
      2.55        1.35     682.399
      2.55         1.5     679.016
      2.55        1.65     702.532
      2.55         1.8     694.277
      2.55        1.95     671.929
      2.55         2.1     634.441
      2.55        2.25     611.328
      2.55         2.4     598.483
      2.55        2.55     612.657
      2.55         2.7     638.709
      2.55        2.85     666.413
      2.55           3     683.405
      2.55        3.15     703.055
      2.55         3.3     695.163
      2.55        3.45     691.499
      2.55         3.6     692.063
      2.55        3.75     651.353
      2.55         3.9     592.564
      2.55        4.05      522.58
      2.55         4.2      466.57
      2.55        4.35     429.323
      2.55         4.5     332.804
      2.55        4.65     196.864
      2.55         4.8     92.7341
      2.55        4.95     39.3002
      2.55         5.1     13.9323
      2.55        5.25     4.26826
      2.55         5.4    0.765066
      2.55        5.55      0.1208
      2.55         5.7   0.0805333
      2.55        5.85           0
      2.55           6           0
      2.55        6.15           0
      2.55         6.3           0
      2.55        6.45           0
      2.55         6.6           0
      2.55        6.75           0
      2.55         6.9           0
      2.55        7.05           0
      2.55         7.2           0
      2.55        7.35           0

       2.7        -7.5           0
       2.7       -7.35           0
       2.7        -7.2           0
       2.7       -7.05           0
       2.7        -6.9           0
       2.7       -6.75           0
       2.7        -6.6           0
       2.7       -6.45           0
       2.7        -6.3           0
       2.7       -6.15           0
       2.7          -6           0
       2.7       -5.85           0
       2.7        -5.7   0.0380901
       2.7       -5.55    0.876072
       2.7        -5.4      4.6089
       2.7       -5.25     16.2645
       2.7        -5.1     44.4892
       2.7       -4.95     98.2343
       2.7        -4.8     213.723
       2.7       -4.65     344.411
       2.7        -4.5     427.371
       2.7       -4.35     452.967
       2.7        -4.2     517.873
       2.7       -4.05      587.73
       2.7        -3.9      645.36
       2.7       -3.75     666.272
       2.7        -3.6     669.662
       2.7       -3.45     666.462
       2.7        -3.3     666.157
       2.7       -3.15     673.852
       2.7          -3     655.797
       2.7       -2.85     628.067
       2.7        -2.7     594.167
       2.7       -2.55     592.415
       2.7        -2.4     605.442
       2.7       -2.25     624.258
       2.7        -2.1     658.654
       2.7       -1.95      674.69
       2.7        -1.8     694.687
       2.7       -1.65     678.156
       2.7        -1.5     687.259
       2.7       -1.35      696.63
       2.7        -1.2     663.377
       2.7       -1.05     634.885
       2.7        -0.9     569.142
       2.7       -0.75     542.822
       2.7        -0.6     525.719
       2.7       -0.45     397.737
       2.7        -0.3     188.394
       2.7       -0.15     90.7687
       2.7  -1.78814e-07     90.2354
       2.7        0.15     186.375
       2.7         0.3     393.928
       2.7        0.45     530.938
       2.7         0.6     526.519
       2.7        0.75      546.44
       2.7         0.9     622.087
       2.7        1.05     652.902
       2.7         1.2     683.793
       2.7        1.35     685.355
       2.7         1.5     674.728
       2.7        1.65     693.963
       2.7         1.8     689.316
       2.7        1.95     666.615
       2.7         2.1     640.218
       2.7        2.25     602.242
       2.7         2.4     595.081
       2.7        2.55     600.224
       2.7         2.7     637.095
       2.7        2.85     668.976
       2.7           3     695.449
       2.7        3.15     705.086
       2.7         3.3     695.753
       2.7        3.45      701.01
       2.7         3.6     695.258
       2.7        3.75     657.663
       2.7         3.9     605.442
       2.7        4.05     530.442
       2.7         4.2     473.345
       2.7        4.35     439.636
       2.7         4.5      346.81
       2.7        4.65     207.819
       2.7         4.8      102.31
       2.7        4.95     42.8133
       2.7         5.1     15.0075
       2.7        5.25     4.68508
       2.7         5.4    0.761802
       2.7        5.55   0.0761802
       2.7         5.7   0.0380901
       2.7        5.85           0
       2.7           6           0
       2.7        6.15           0
       2.7         6.3           0
       2.7        6.45           0
       2.7         6.6           0
       2.7        6.75           0
       2.7         6.9           0
       2.7        7.05           0
       2.7         7.2           0
       2.7        7.35           0

      2.85        -7.5           0
      2.85       -7.35           0
      2.85        -7.2           0
      2.85       -7.05           0
      2.85        -6.9           0
      2.85       -6.75           0
      2.85        -6.6           0
      2.85       -6.45           0
      2.85        -6.3           0
      2.85       -6.15           0
      2.85          -6           0
      2.85       -5.85           0
      2.85        -5.7    0.144547
      2.85       -5.55     1.19251
      2.85        -5.4     4.66163
      2.85       -5.25     17.1288
      2.85        -5.1     46.5079
      2.85       -4.95     106.784
      2.85        -4.8     218.627
      2.85       -4.65     354.429
      2.85        -4.5     430.569
      2.85       -4.35     461.429
      2.85        -4.2     520.657
      2.85       -4.05     607.421
      2.85        -3.9     635.174
      2.85       -3.75     675.322
      2.85        -3.6       674.6
      2.85       -3.45     667.987
      2.85        -3.3     676.985
      2.85       -3.15     678.177
      2.85          -3     649.774
      2.85       -2.85     613.023
      2.85        -2.7     594.195
      2.85       -2.55     582.885
      2.85        -2.4     601.242
      2.85       -2.25     632.031
      2.85        -2.1     663.036
      2.85       -1.95     688.223
      2.85        -1.8     696.787
      2.85       -1.65      679.37
      2.85        -1.5     689.163
      2.85       -1.35     697.799
      2.85        -1.2     670.263
      2.85       -1.05     649.593
      2.85        -0.9     576.994
      2.85       -0.75     531.318
      2.85        -0.6      529.33
      2.85       -0.45     391.685
      2.85        -0.3      185.02
      2.85       -0.15     86.3305
      2.85  -1.78814e-07     84.5598
      2.85        0.15     176.166
      2.85         0.3     380.122
      2.85        0.45      525.68
      2.85         0.6     520.946
      2.85        0.75     553.072
      2.85         0.9     619.672
      2.85        1.05      642.33
      2.85         1.2     680.923
      2.85        1.35      682.73
      2.85         1.5     673.805
      2.85        1.65     686.055
      2.85         1.8     681.791
      2.85        1.95      660.47
      2.85         2.1     642.655
      2.85        2.25     596.328
      2.85         2.4      591.16
      2.85        2.55     619.274
      2.85         2.7      637.27
      2.85        2.85     680.345
      2.85           3     699.425
      2.85        3.15     703.762
      2.85         3.3      707.05
      2.85        3.45     695.559
      2.85         3.6     703.473
      2.85        3.75     671.167
      2.85         3.9     620.684
      2.85        4.05     548.555
      2.85         4.2     481.521
      2.85        4.35     445.385
      2.85         4.5     353.344
      2.85        4.65     221.482
      2.85         4.8     106.712
      2.85        4.95     45.6768
      2.85         5.1     17.6347
      2.85        5.25       5.023
      2.85         5.4     1.12024
      2.85        5.55     0.10841
      2.85         5.7     0.10841
      2.85        5.85           0
      2.85           6           0
      2.85        6.15           0
      2.85         6.3           0
      2.85        6.45           0
      2.85         6.6           0
      2.85        6.75           0
      2.85         6.9           0
      2.85        7.05           0
      2.85         7.2           0
      2.85        7.35           0

         3        -7.5           0
         3       -7.35           0
         3        -7.2           0
         3       -7.05           0
         3        -6.9           0
         3       -6.75           0
         3        -6.6           0
         3       -6.45           0
         3        -6.3           0
         3       -6.15           0
         3          -6           0
         3       -5.85           0
         3        -5.7           0
         3       -5.55     1.09997
         3        -5.4     4.39987
         3       -5.25     17.9088
         3        -5.1      49.086
         3       -4.95      110.89
         3        -4.8     223.087
         3       -4.65     352.436
         3        -4.5     426.478
         3       -4.35     459.614
         3        -4.2     526.334
         3       -4.05     602.266
         3        -3.9      648.19
         3       -3.75     674.176
         3        -3.6     677.407
         3       -3.45     678.198
         3        -3.3     679.195
         3       -3.15     671.701
         3          -3     646.849
         3       -2.85     623.887
         3        -2.7     592.882
         3       -2.55     591.782
         3        -2.4     597.007
         3       -2.25     636.021
         3        -2.1      663.83
         3       -1.95     683.664
         3        -1.8      687.96
         3       -1.65     677.304
         3        -1.5     689.576
         3       -1.35     690.676
         3        -1.2     661.045
         3       -1.05     626.912
         3        -0.9     566.139
         3       -0.75     543.452
         3        -0.6     533.312
         3       -0.45     385.951
         3        -0.3     181.838
         3       -0.15     84.4224
         3  -1.78814e-07     79.1288
         3        0.15      170.46
         3         0.3     376.945
         3        0.45     511.897
         3         0.6      518.29
         3        0.75     559.814
         3         0.9     627.565
         3        1.05     654.961
         3         1.2     678.782
         3        1.35     685.451
         3         1.5     673.076
         3        1.65      689.06
         3         1.8     680.364
         3        1.95     644.787
         3         2.1     631.793
         3        2.25     604.707
         3         2.4      594.91
         3        2.55     615.191
         3         2.7     653.071
         3        2.85     679.539
         3           3     697.654
         3        3.15     707.141
         3         3.3     709.169
         3        3.45     713.672
         3         3.6     712.263
         3        3.75     678.645
         3         3.9     626.018
         3        4.05     545.583
         3         4.2     488.626
         3        4.35     446.311
         3         4.5     362.301
         3        4.65     224.737
         3         4.8     108.897
         3        4.95     47.5048
         3         5.1     18.9057
         3        5.25     5.46546
         3         5.4    0.962471
         3        5.55    0.103122
         3         5.7           0
         3        5.85           0
         3           6           0
         3        6.15           0
         3         6.3           0
         3        6.45           0
         3         6.6           0
         3        6.75           0
         3         6.9           0
         3        7.05           0
         3         7.2           0
         3        7.35           0

      3.15        -7.5           0
      3.15       -7.35           0
      3.15        -7.2           0
      3.15       -7.05           0
      3.15        -6.9           0
      3.15       -6.75           0
      3.15        -6.6           0
      3.15       -6.45           0
      3.15        -6.3           0
      3.15       -6.15           0
      3.15          -6           0
      3.15       -5.85   0.0327752
      3.15        -5.7   0.0655503
      3.15       -5.55    0.786604
      3.15        -5.4      4.8835
      3.15       -5.25     14.5849
      3.15        -5.1     38.0192
      3.15       -4.95     85.0843
      3.15        -4.8     170.365
      3.15       -4.65     267.904
      3.15        -4.5     317.526
      3.15       -4.35     341.747
      3.15        -4.2     394.777
      3.15       -4.05     452.232
      3.15        -3.9     479.042
      3.15       -3.75     488.383
      3.15        -3.6      501.46
      3.15       -3.45     492.512
      3.15        -3.3     499.231
      3.15       -3.15     495.134
      3.15          -3     476.223
      3.15       -2.85     447.479
      3.15        -2.7      431.19
      3.15       -2.55     420.931
      3.15        -2.4     445.709
      3.15       -2.25     465.145
      3.15        -2.1     485.171
      3.15       -1.95     503.459
      3.15        -1.8     515.193
      3.15       -1.65     493.791
      3.15        -1.5     500.182
      3.15       -1.35     499.199
      3.15        -1.2     473.994
      3.15       -1.05     466.882
      3.15        -0.9     412.541
      3.15       -0.75     394.646
      3.15        -0.6     390.844
      3.15       -0.45     281.113
      3.15        -0.3     128.446
      3.15       -0.15     61.2896
      3.15  -1.78814e-07     60.2407
      3.15        0.15     127.102
      3.15         0.3     267.249
      3.15        0.45      361.51
      3.15         0.6     369.999
      3.15        0.75     396.153
      3.15         0.9      443.94
      3.15        1.05     467.472
      3.15         1.2     491.037
      3.15        1.35     486.744
      3.15         1.5     481.434
      3.15        1.65     492.709
      3.15         1.8     486.023
      3.15        1.95     465.375
      3.15         2.1     450.331
      3.15        2.25     430.731
      3.15         2.4     423.881
      3.15        2.55     437.188
      3.15         2.7     466.784
      3.15        2.85       491.3
      3.15           3       512.8
      3.15        3.15     513.816
      3.15         3.3     519.585
      3.15        3.45      516.34
      3.15         3.6     515.127
      3.15        3.75     497.658
      3.15         3.9     459.704
      3.15        4.05     404.872
      3.15         4.2     364.198
      3.15        4.35     328.145
      3.15         4.5     276.655
      3.15        4.65     170.398
      3.15         4.8     84.1011
      3.15        4.95     36.4788
      3.15         5.1     14.9455
      3.15        5.25     4.81795
      3.15         5.4    0.753829
      3.15        5.55    0.163876
      3.15         5.7   0.0327752
      3.15        5.85           0
      3.15           6           0
      3.15        6.15           0
      3.15         6.3           0
      3.15        6.45           0
      3.15         6.6           0
      3.15        6.75           0
      3.15         6.9           0
      3.15        7.05           0
      3.15         7.2           0
      3.15        7.35           0

       3.3        -7.5           0
       3.3       -7.35           0
       3.3        -7.2           0
       3.3       -7.05           0
       3.3        -6.9           0
       3.3       -6.75           0
       3.3        -6.6           0
       3.3       -6.45           0
       3.3        -6.3           0
       3.3       -6.15           0
       3.3          -6           0
       3.3       -5.85           0
       3.3        -5.7   0.0313185
       3.3       -5.55    0.876918
       3.3        -5.4     3.53899
       3.3       -5.25     11.7758
       3.3        -5.1     28.8756
       3.3       -4.95     66.7084
       3.3        -4.8     132.195
       3.3       -4.65     199.655
       3.3        -4.5     230.003
       3.3       -4.35     255.402
       3.3        -4.2     286.595
       3.3       -4.05     327.403
       3.3        -3.9     357.156
       3.3       -3.75     366.583
       3.3        -3.6     370.059
       3.3       -3.45     365.487
       3.3        -3.3      362.48
       3.3       -3.15     355.997
       3.3          -3     342.186
       3.3       -2.85     328.562
       3.3        -2.7     306.765
       3.3       -2.55     307.454
       3.3        -2.4      312.12
       3.3       -2.25     331.976
       3.3        -2.1     349.734
       3.3       -1.95     360.288
       3.3        -1.8     363.232
       3.3       -1.65     359.317
       3.3        -1.5     359.755
       3.3       -1.35     363.952
       3.3        -1.2     339.023
       3.3       -1.05     323.489
       3.3        -0.9     297.244
       3.3       -0.75     279.674
       3.3        -0.6     276.198
       3.3       -0.45      196.21
       3.3        -0.3     92.8906
       3.3       -0.15     43.5327
       3.3  -1.78814e-07     41.1212
       3.3        0.15     91.6692
       3.3         0.3     193.392
       3.3        0.45     263.044
       3.3         0.6     266.677
       3.3        0.75     284.716
       3.3         0.9     323.958
       3.3        1.05      336.11
       3.3         1.2     346.946
       3.3        1.35     347.948
       3.3         1.5      343.94
       3.3        1.65     345.004
       3.3         1.8     346.288
       3.3        1.95     332.978
       3.3         2.1     322.862
       3.3        2.25     301.597
       3.3         2.4     298.434
       3.3        2.55     314.719
       3.3         2.7     330.974
       3.3        2.85     346.852
       3.3           3     367.021
       3.3        3.15     371.093
       3.3         3.3     365.142
       3.3        3.45     372.659
       3.3         3.6     372.032
       3.3        3.75     359.348
       3.3         3.9     331.663
       3.3        4.05     299.311
       3.3         4.2     259.098
       3.3        4.35     244.691
       3.3         4.5     201.409
       3.3        4.65     131.694
       3.3         4.8     66.4578
       3.3        4.95     27.9987
       3.3         5.1     11.2747
       3.3        5.25     3.53899
       3.3         5.4    0.720325
       3.3        5.55    0.062637
       3.3         5.7   0.0313185
       3.3        5.85           0
       3.3           6           0
       3.3        6.15           0
       3.3         6.3           0
       3.3        6.45           0
       3.3         6.6           0
       3.3        6.75           0
       3.3         6.9           0
       3.3        7.05           0
       3.3         7.2           0
       3.3        7.35           0

      3.45        -7.5           0
      3.45       -7.35           0
      3.45        -7.2           0
      3.45       -7.05           0
      3.45        -6.9           0
      3.45       -6.75           0
      3.45        -6.6           0
      3.45       -6.45           0
      3.45        -6.3           0
      3.45       -6.15           0
      3.45          -6           0
      3.45       -5.85   0.0299858
      3.45        -5.7    0.149929
      3.45       -5.55    0.629701
      3.45        -5.4     2.81866
      3.45       -5.25     9.65542
      3.45        -5.1     23.6888
      3.45       -4.95     56.3133
      3.45        -4.8     108.339
      3.45       -4.65     155.686
      3.45        -4.5     179.915
      3.45       -4.35     197.876
      3.45        -4.2     224.504
      3.45       -4.05     254.819
      3.45        -3.9     271.551
      3.45       -3.75     283.096
      3.45        -3.6     282.856
      3.45       -3.45     281.686
      3.45        -3.3     285.345
      3.45       -3.15     272.211
      3.45          -3     262.136
      3.45       -2.85      253.53
      3.45        -2.7     234.969
      3.45       -2.55     228.132
      3.45        -2.4     240.846
      3.45       -2.25     249.991
      3.45        -2.1     264.055
      3.45       -1.95     268.913
      3.45        -1.8     271.911
      3.45       -1.65     269.212
      3.45        -1.5     269.482
      3.45       -1.35     270.172
      3.45        -1.2     261.716
      3.45       -1.05     242.285
      3.45        -0.9     217.667
      3.45       -0.75      211.55
      3.45        -0.6     200.605
      3.45       -0.45      146.99
      3.45        -0.3     65.8488
      3.45       -0.15     32.2047
      3.45  -1.78814e-07     32.4446
      3.45        0.15     70.8264
      3.45         0.3     150.289
      3.45        0.45     198.416
      3.45         0.6     195.207
      3.45        0.75     217.577
      3.45         0.9     237.457
      3.45        1.05      252.48
      3.45         1.2     263.575
      3.45        1.35     260.097
      3.45         1.5      253.56
      3.45        1.65     270.412
      3.45         1.8     260.576
      3.45        1.95      252.18
      3.45         2.1     246.813
      3.45        2.25     233.139
      3.45         2.4      232.36
      3.45        2.55     238.417
      3.45         2.7     248.072
      3.45        2.85     267.353
      3.45           3      273.47
      3.45        3.15     277.279
      3.45         3.3     280.697
      3.45        3.45     283.666
      3.45         3.6     285.974
      3.45        3.75      274.79
      3.45         3.9     258.777
      3.45        4.05     226.423
      3.45         4.2     195.777
      3.45        4.35     187.081
      3.45         4.5     156.226
      3.45        4.65      105.52
      3.45         4.8      52.745
      3.45        4.95     23.3889
      3.45         5.1     8.45599
      3.45        5.25     2.54879
      3.45         5.4     0.56973
      3.45        5.55    0.119943
      3.45         5.7           0
      3.45        5.85           0
      3.45           6           0
      3.45        6.15           0
      3.45         6.3           0
      3.45        6.45           0
      3.45         6.6           0
      3.45        6.75           0
      3.45         6.9           0
      3.45        7.05           0
      3.45         7.2           0
      3.45        7.35           0

       3.6        -7.5           0
       3.6       -7.35           0
       3.6        -7.2           0
       3.6       -7.05           0
       3.6        -6.9           0
       3.6       -6.75           0
       3.6        -6.6           0
       3.6       -6.45           0
       3.6        -6.3           0
       3.6       -6.15           0
       3.6          -6           0
       3.6       -5.85           0
       3.6        -5.7    0.115047
       3.6       -5.55    0.632761
       3.6        -5.4       2.416
       3.6       -5.25     7.65066
       3.6        -5.1     20.0758
       3.6       -4.95     44.3508
       3.6        -4.8     83.7833
       3.6       -4.65     124.107
       3.6        -4.5      139.15
       3.6       -4.35       148.9
       3.6        -4.2     174.728
       3.6       -4.05     199.349
       3.6        -3.9     214.333
       3.6       -3.75      215.57
       3.6        -3.6     212.119
       3.6       -3.45     215.541
       3.6        -3.3     218.878
       3.6       -3.15     211.112
       3.6          -3     199.003
       3.6       -2.85     189.972
       3.6        -2.7     184.392
       3.6       -2.55     180.308
       3.6        -2.4     179.445
       3.6       -2.25     194.574
       3.6        -2.1     197.508
       3.6       -1.95     206.683
       3.6        -1.8     203.404
       3.6       -1.65     203.519
       3.6        -1.5     209.933
       3.6       -1.35      202.11
       3.6        -1.2     195.351
       3.6       -1.05     181.919
       3.6        -0.9     162.562
       3.6       -0.75     158.363
       3.6        -0.6     149.102
       3.6       -0.45     109.813
       3.6        -0.3     49.9019
       3.6       -0.15     23.9874
       3.6  -1.78814e-07     24.8503
       3.6        0.15     54.9064
       3.6         0.3     113.293
       3.6        0.45     152.697
       3.6         0.6     146.139
       3.6        0.75     163.425
       3.6         0.9     185.629
       3.6        1.05     191.698
       3.6         1.2     200.729
       3.6        1.35     200.528
       3.6         1.5     196.904
       3.6        1.65     201.218
       3.6         1.8     199.722
       3.6        1.95     190.576
       3.6         2.1     192.733
       3.6        2.25      173.52
       3.6         2.4     173.837
       3.6        2.55     176.051
       3.6         2.7     186.808
       3.6        2.85     205.101
       3.6           3     210.997
       3.6        3.15     214.362
       3.6         3.3     222.099
       3.6        3.45     213.183
       3.6         3.6     220.258
       3.6        3.75     215.685
       3.6         3.9     200.787
       3.6        4.05     177.173
       3.6         4.2     150.712
       3.6        4.35      139.61
       3.6         4.5     119.966
       3.6        4.65     84.2148
       3.6         4.8     41.8773
       3.6        4.95     17.7748
       3.6         5.1     6.81656
       3.6        5.25       2.416
       3.6         5.4    0.747809
       3.6        5.55    0.115047
       3.6         5.7           0
       3.6        5.85           0
       3.6           6           0
       3.6        6.15           0
       3.6         6.3           0
       3.6        6.45           0
       3.6         6.6           0
       3.6        6.75           0
       3.6         6.9           0
       3.6        7.05           0
       3.6         7.2           0
       3.6        7.35           0

      3.75        -7.5           0
      3.75       -7.35           0
      3.75        -7.2           0
      3.75       -7.05           0
      3.75        -6.9           0
      3.75       -6.75           0
      3.75        -6.6           0
      3.75       -6.45           0
      3.75        -6.3           0
      3.75       -6.15           0
      3.75          -6           0
      3.75       -5.85           0
      3.75        -5.7    0.027634
      3.75       -5.55    0.414509
      3.75        -5.4     2.10018
      3.75       -5.25     4.94648
      3.75        -5.1     15.3645
      3.75       -4.95     32.9949
      3.75        -4.8     63.8897
      3.75       -4.65     91.1092
      3.75        -4.5     104.097
      3.75       -4.35     109.375
      3.75        -4.2     130.736
      3.75       -4.05     147.925
      3.75        -3.9     155.883
      3.75       -3.75     166.716
      3.75        -3.6     162.819
      3.75       -3.45     165.334
      3.75        -3.3     165.113
      3.75       -3.15     153.396
      3.75          -3     154.584
      3.75       -2.85      147.51
      3.75        -2.7     133.444
      3.75       -2.55     130.349
      3.75        -2.4     132.947
      3.75       -2.25     145.382
      3.75        -2.1     148.588
      3.75       -1.95     153.921
      3.75        -1.8     156.381
      3.75       -1.65     154.391
      3.75        -1.5     153.451
      3.75       -1.35     151.462
      3.75        -1.2     148.422
      3.75       -1.05     137.976
      3.75        -0.9     122.943
      3.75       -0.75     114.543
      3.75        -0.6      113.52
      3.75       -0.45      81.382
      3.75        -0.3     38.6046
      3.75       -0.15     16.8291
      3.75  -1.78814e-07     17.3818
      3.75        0.15     40.3732
      3.75         0.3     83.0677
      3.75        0.45     115.703
      3.75         0.6     108.988
      3.75        0.75     121.893
      3.75         0.9      135.71
      3.75        1.05     143.116
      3.75         1.2     145.963
      3.75        1.35     145.963
      3.75         1.5     147.786
      3.75        1.65     151.793
      3.75         1.8     145.078
      3.75        1.95     148.975
      3.75         2.1     141.624
      3.75        2.25     131.455
      3.75         2.4     130.045
      3.75        2.55     130.349
      3.75         2.7      138.64
      3.75        2.85     150.771
      3.75           3     159.835
      3.75        3.15     156.436
      3.75         3.3     162.322
      3.75        3.45     161.797
      3.75         3.6     161.493
      3.75        3.75     159.945
      3.75         3.9     149.997
      3.75        4.05     131.952
      3.75         4.2      109.43
      3.75        4.35      103.13
      3.75         4.5     93.9002
      3.75        4.65     63.4752
      3.75         4.8     32.2765
      3.75        4.95     14.1486
      3.75         5.1     6.13474
      3.75        5.25     2.21072
      3.75         5.4    0.469777
      3.75        5.55           0
      3.75         5.7           0
      3.75        5.85           0
      3.75           6           0
      3.75        6.15           0
      3.75         6.3           0
      3.75        6.45           0
      3.75         6.6           0
      3.75        6.75           0
      3.75         6.9           0
      3.75        7.05           0
      3.75         7.2           0
      3.75        7.35           0

       3.9        -7.5           0
       3.9       -7.35           0
       3.9        -7.2           0
       3.9       -7.05           0
       3.9        -6.9           0
       3.9       -6.75           0
       3.9        -6.6           0
       3.9       -6.45           0
       3.9        -6.3           0
       3.9       -6.15           0
       3.9          -6           0
       3.9       -5.85           0
       3.9        -5.7   0.0265912
       3.9       -5.55    0.292503
       3.9        -5.4     1.54229
       3.9       -5.25     3.58981
       3.9        -5.1     11.7001
       3.9       -4.95     23.2141
       3.9        -4.8     44.5402
       3.9       -4.65     64.4038
       3.9        -4.5     72.5141
       3.9       -4.35     79.7735
       3.9        -4.2     91.5268
       3.9       -4.05     105.141
       3.9        -3.9     113.358
       3.9       -3.75     119.793
       3.9        -3.6     116.257
       3.9       -3.45     113.863
       3.9        -3.3     119.208
       3.9       -3.15     110.832
       3.9          -3     107.189
       3.9       -2.85     100.807
       3.9        -2.7     94.5582
       3.9       -2.55      94.505
       3.9        -2.4     96.3398
       3.9       -2.25     99.5839
       3.9        -2.1     103.014
       3.9       -1.95     111.869
       3.9        -1.8     111.709
       3.9       -1.65     108.997
       3.9        -1.5     107.295
       3.9       -1.35     107.349
       3.9        -1.2     105.806
       3.9       -1.05     96.6855
       3.9        -0.9     86.2351
       3.9       -0.75     82.0603
       3.9        -0.6       73.95
       3.9       -0.45     55.7883
       3.9        -0.3     27.2825
       3.9       -0.15     13.1094
       3.9  -1.78814e-07     12.4181
       3.9        0.15     26.2189
       3.9         0.3     58.1283
       3.9        0.45     76.3166
       3.9         0.6     80.6244
       3.9        0.75     84.3738
       3.9         0.9     96.6589
       3.9        1.05     100.674
       3.9         1.2     102.855
       3.9        1.35     105.594
       3.9         1.5     104.237
       3.9        1.65     108.412
       3.9         1.8     104.796
       3.9        1.95     101.472
       3.9         2.1     98.7596
       3.9        2.25     94.6379
       3.9         2.4     92.5904
       3.9        2.55     95.4889
       3.9         2.7     101.392
       3.9        2.85     107.295
       3.9           3     111.736
       3.9        3.15     110.407
       3.9         3.3     114.847
       3.9        3.45     114.661
       3.9         3.6     117.081
       3.9        3.75     109.875
       3.9         3.9     106.365
       3.9        4.05     93.0957
       3.9         4.2      80.066
       3.9        4.35     72.9662
       3.9         4.5     64.6963
       3.9        4.65     46.3218
       3.9         4.8     24.1448
       3.9        4.95     10.9556
       3.9         5.1     4.06845
       3.9        5.25     1.62206
       3.9         5.4    0.372276
       3.9        5.55   0.0265912
       3.9         5.7           0
       3.9        5.85           0
       3.9           6           0
       3.9        6.15           0
       3.9         6.3           0
       3.9        6.45           0
       3.9         6.6           0
       3.9        6.75           0
       3.9         6.9           0
       3.9        7.05           0
       3.9         7.2           0
       3.9        7.35           0

      4.05        -7.5           0
      4.05       -7.35           0
      4.05        -7.2           0
      4.05       -7.05           0
      4.05        -6.9           0
      4.05       -6.75           0
      4.05        -6.6           0
      4.05       -6.45           0
      4.05        -6.3           0
      4.05       -6.15           0
      4.05          -6           0
      4.05       -5.85           0
      4.05        -5.7           0
      4.05       -5.55    0.333115
      4.05        -5.4    0.871223
      4.05       -5.25      2.3318
      4.05        -5.1     6.38043
      4.05       -4.95      14.862
      4.05        -4.8     28.4429
      4.05       -4.65     42.6899
      4.05        -4.5     47.7635
      4.05       -4.35     51.1716
      4.05        -4.2     59.8325
      4.05       -4.05     66.2386
      4.05        -3.9     71.9528
      4.05       -3.75     73.1315
      4.05        -3.6     73.5927
      4.05       -3.45     72.6703
      4.05        -3.3     76.7189
      4.05       -3.15     73.2084
      4.05          -3     69.6466
      4.05       -2.85     64.8293
      4.05        -2.7     61.1394
      4.05       -2.55      58.372
      4.05        -2.4     60.6013
      4.05       -2.25     63.1637
      4.05        -2.1     68.8779
      4.05       -1.95     68.4935
      4.05        -1.8     71.4659
      4.05       -1.65     70.2616
      4.05        -1.5      72.209
      4.05       -1.35      69.211
      4.05        -1.2     65.4442
      4.05       -1.05     60.8831
      4.05        -0.9     54.4002
      4.05       -0.75     52.4528
      4.05        -0.6     48.7885
      4.05       -0.45     33.7471
      4.05        -0.3     16.2201
      4.05       -0.15     9.07097
      4.05  -1.78814e-07      7.2004
      4.05        0.15     15.7845
      4.05         0.3     35.8227
      4.05        0.45     51.9915
      4.05         0.6      54.554
      4.05        0.75     54.8871
      4.05         0.9     62.1643
      4.05        1.05     65.2392
      4.05         1.2     67.6479
      4.05        1.35     68.1092
      4.05         1.5     65.4955
      4.05        1.65      68.391
      4.05         1.8     66.3155
      4.05        1.95     65.2136
      4.05         2.1     66.2642
      4.05        2.25     58.8844
      4.05         2.4     59.1919
      4.05        2.55     61.6775
      4.05         2.7      65.598
      4.05        2.85     69.6979
      4.05           3     72.2347
      4.05        3.15     73.1828
      4.05         3.3     76.5652
      4.05        3.45     75.4377
      4.05         3.6     77.7695
      4.05        3.75     71.8759
      4.05         3.9     68.7498
      4.05        4.05     62.0106
      4.05         4.2     52.3503
      4.05        4.35     45.2267
      4.05         4.5       42.28
      4.05        4.65      29.596
      4.05         4.8     16.6557
      4.05        4.95       8.251
      4.05         5.1     3.02366
      4.05        5.25     1.46058
      4.05         5.4    0.204994
      4.05        5.55           0
      4.05         5.7           0
      4.05        5.85           0
      4.05           6           0
      4.05        6.15           0
      4.05         6.3           0
      4.05        6.45           0
      4.05         6.6           0
      4.05        6.75           0
      4.05         6.9           0
      4.05        7.05           0
      4.05         7.2           0
      4.05        7.35           0

       4.2        -7.5           0
       4.2       -7.35           0
       4.2        -7.2           0
       4.2       -7.05           0
       4.2        -6.9           0
       4.2       -6.75           0
       4.2        -6.6           0
       4.2       -6.45           0
       4.2        -6.3           0
       4.2       -6.15           0
       4.2          -6           0
       4.2       -5.85           0
       4.2        -5.7           0
       4.2       -5.55   0.0989006
       4.2        -5.4    0.618129
       4.2       -5.25     1.35988
       4.2        -5.1     2.71977
       4.2       -4.95     6.82414
       4.2        -4.8      14.217
       4.2       -4.65     20.7444
       4.2        -4.5     23.2416
       4.2       -4.35     25.5658
       4.2        -4.2     31.5493
       4.2       -4.05     34.1207
       4.2        -3.9     35.2333
       4.2       -3.75     37.4833
       4.2        -3.6     38.4723
       4.2       -3.45     39.4861
       4.2        -3.3     38.5712
       4.2       -3.15      38.596
       4.2          -3     35.7278
       4.2       -2.85     34.0218
       4.2        -2.7     31.6482
       4.2       -2.55     30.4614
       4.2        -2.4     30.2141
       4.2       -2.25     33.4779
       4.2        -2.1     32.8597
       4.2       -1.95     34.6152
       4.2        -1.8     34.5658
       4.2       -1.65     33.7004
       4.2        -1.5     35.9504
       4.2       -1.35     33.2306
       4.2        -1.2     34.1702
       4.2       -1.05     32.8103
       4.2        -0.9     26.6043
       4.2       -0.75     25.9367
       4.2        -0.6     24.9971
       4.2       -0.45     17.4807
       4.2        -0.3     7.68952
       4.2       -0.15     3.90657
       4.2  -1.78814e-07     3.98075
       4.2        0.15      8.5549
       4.2         0.3     18.1977
       4.2        0.45     26.1592
       4.2         0.6     27.3707
       4.2        0.75     27.1729
       4.2         0.9     33.2801
       4.2        1.05     31.3268
       4.2         1.2     33.6757
       4.2        1.35      33.379
       4.2         1.5     32.3405
       4.2        1.65     35.7278
       4.2         1.8     34.9861
       4.2        1.95     34.5658
       4.2         2.1     30.5356
       4.2        2.25     29.7691
       4.2         2.4     30.9559
       4.2        2.55     30.0163
       4.2         2.7     32.7856
       4.2        2.85     36.0246
       4.2           3     37.0383
       4.2        3.15     38.0026
       4.2         3.3     38.1262
       4.2        3.45     38.0273
       4.2         3.6     37.9284
       4.2        3.75     37.1619
       4.2         3.9     36.1482
       4.2        4.05     32.3158
       4.2         4.2     27.4696
       4.2        4.35      22.846
       4.2         4.5      20.695
       4.2        4.65     15.4779
       4.2         4.8     8.30765
       4.2        4.95     4.20328
       4.2         5.1     1.45878
       4.2        5.25    0.494503
       4.2         5.4   0.0494503
       4.2        5.55   0.0247252
       4.2         5.7           0
       4.2        5.85           0
       4.2           6           0
       4.2        6.15           0
       4.2         6.3           0
       4.2        6.45           0
       4.2         6.6           0
       4.2        6.75           0
       4.2         6.9           0
       4.2        7.05           0
       4.2         7.2           0
       4.2        7.35           0

      4.35        -7.5           0
      4.35       -7.35           0
      4.35        -7.2           0
      4.35       -7.05           0
      4.35        -6.9           0
      4.35       -6.75           0
      4.35        -6.6           0
      4.35       -6.45           0
      4.35        -6.3           0
      4.35       -6.15           0
      4.35          -6           0
      4.35       -5.85           0
      4.35        -5.7           0
      4.35       -5.55           0
      4.35        -5.4    0.167209
      4.35       -5.25    0.262757
      4.35        -5.1    0.406079
      4.35       -4.95     1.26601
      4.35        -4.8     2.29315
      4.35       -4.65     4.10856
      4.35        -4.5      4.3952
      4.35       -4.35     4.68185
      4.35        -4.2     5.27902
      4.35       -4.05     6.54503
      4.35        -3.9     6.87945
      4.35       -3.75     6.95111
      4.35        -3.6     7.23775
      4.35       -3.45     6.99888
      4.35        -3.3     6.80779
      4.35       -3.15     6.83168
      4.35          -3     6.37782
      4.35       -2.85      5.8762
      4.35        -2.7     6.06729
      4.35       -2.55     5.06404
      4.35        -2.4     5.85231
      4.35       -2.25     5.37457
      4.35        -2.1     5.75676
      4.35       -1.95     5.94786
      4.35        -1.8     5.35068
      4.35       -1.65     5.97174
      4.35        -1.5     5.73287
      4.35       -1.35     5.44623
      4.35        -1.2       5.494
      4.35       -1.05     5.97174
      4.35        -0.9     4.61019
      4.35       -0.75     4.32354
      4.35        -0.6     4.10856
      4.35       -0.45     2.55591
      4.35        -0.3     1.43322
      4.35       -0.15    0.644948
      4.35  -1.78814e-07    0.883818
      4.35        0.15     1.33767
      4.35         0.3     3.58305
      4.35        0.45     4.82517
      4.35         0.6     4.65796
      4.35        0.75       5.494
      4.35         0.9     5.61344
      4.35        1.05     6.33005
      4.35         1.2     6.35394
      4.35        1.35     5.97174
      4.35         1.5     6.37782
      4.35        1.65     5.85231
      4.35         1.8     5.92397
      4.35        1.95     5.73287
      4.35         2.1     5.27902
      4.35        2.25     4.70573
      4.35         2.4     5.70899
      4.35        2.55     5.35068
      4.35         2.7     5.56567
      4.35        2.85     5.82842
      4.35           3      6.4256
      4.35        3.15     6.61669
      4.35         3.3     6.92722
      4.35        3.45     6.49726
      4.35         3.6     7.59606
      4.35        3.75     6.90334
      4.35         3.9      6.2345
      4.35        4.05     5.63733
      4.35         4.2     4.56241
      4.35        4.35     4.06079
      4.35         4.5     4.01301
      4.35        4.65      2.9381
      4.35         4.8      1.6482
      4.35        4.95    0.525513
      4.35         5.1    0.214983
      4.35        5.25    0.143322
      4.35         5.4    0.047774
      4.35        5.55           0
      4.35         5.7           0
      4.35        5.85           0
      4.35           6           0
      4.35        6.15           0
      4.35         6.3           0
      4.35        6.45           0
      4.35         6.6           0
      4.35        6.75           0
      4.35         6.9           0
      4.35        7.05           0
      4.35         7.2           0
      4.35        7.35           0

       4.5        -7.5           0
       4.5       -7.35           0
       4.5        -7.2           0
       4.5       -7.05           0
       4.5        -6.9           0
       4.5       -6.75           0
       4.5        -6.6           0
       4.5       -6.45           0
       4.5        -6.3           0
       4.5       -6.15           0
       4.5          -6           0
       4.5       -5.85           0
       4.5        -5.7           0
       4.5       -5.55           0
       4.5        -5.4           0
       4.5       -5.25           0
       4.5        -5.1           0
       4.5       -4.95           0
       4.5        -4.8           0
       4.5       -4.65           0
       4.5        -4.5           0
       4.5       -4.35           0
       4.5        -4.2           0
       4.5       -4.05           0
       4.5        -3.9           0
       4.5       -3.75           0
       4.5        -3.6           0
       4.5       -3.45           0
       4.5        -3.3           0
       4.5       -3.15           0
       4.5          -3           0
       4.5       -2.85           0
       4.5        -2.7           0
       4.5       -2.55           0
       4.5        -2.4           0
       4.5       -2.25           0
       4.5        -2.1           0
       4.5       -1.95           0
       4.5        -1.8           0
       4.5       -1.65           0
       4.5        -1.5           0
       4.5       -1.35           0
       4.5        -1.2           0
       4.5       -1.05           0
       4.5        -0.9           0
       4.5       -0.75           0
       4.5        -0.6           0
       4.5       -0.45           0
       4.5        -0.3           0
       4.5       -0.15           0
       4.5  -1.78814e-07           0
       4.5        0.15           0
       4.5         0.3           0
       4.5        0.45           0
       4.5         0.6           0
       4.5        0.75           0
       4.5         0.9           0
       4.5        1.05           0
       4.5         1.2           0
       4.5        1.35           0
       4.5         1.5           0
       4.5        1.65           0
       4.5         1.8           0
       4.5        1.95           0
       4.5         2.1           0
       4.5        2.25           0
       4.5         2.4           0
       4.5        2.55           0
       4.5         2.7           0
       4.5        2.85           0
       4.5           3           0
       4.5        3.15           0
       4.5         3.3           0
       4.5        3.45           0
       4.5         3.6           0
       4.5        3.75           0
       4.5         3.9           0
       4.5        4.05           0
       4.5         4.2           0
       4.5        4.35           0
       4.5         4.5           0
       4.5        4.65           0
       4.5         4.8           0
       4.5        4.95           0
       4.5         5.1           0
       4.5        5.25           0
       4.5         5.4           0
       4.5        5.55           0
       4.5         5.7           0
       4.5        5.85           0
       4.5           6           0
       4.5        6.15           0
       4.5         6.3           0
       4.5        6.45           0
       4.5         6.6           0
       4.5        6.75           0
       4.5         6.9           0
       4.5        7.05           0
       4.5         7.2           0
       4.5        7.35           0

      4.65        -7.5           0
      4.65       -7.35           0
      4.65        -7.2           0
      4.65       -7.05           0
      4.65        -6.9           0
      4.65       -6.75           0
      4.65        -6.6           0
      4.65       -6.45           0
      4.65        -6.3           0
      4.65       -6.15           0
      4.65          -6           0
      4.65       -5.85           0
      4.65        -5.7           0
      4.65       -5.55           0
      4.65        -5.4           0
      4.65       -5.25           0
      4.65        -5.1           0
      4.65       -4.95           0
      4.65        -4.8           0
      4.65       -4.65           0
      4.65        -4.5           0
      4.65       -4.35           0
      4.65        -4.2           0
      4.65       -4.05           0
      4.65        -3.9           0
      4.65       -3.75           0
      4.65        -3.6           0
      4.65       -3.45           0
      4.65        -3.3           0
      4.65       -3.15           0
      4.65          -3           0
      4.65       -2.85           0
      4.65        -2.7           0
      4.65       -2.55           0
      4.65        -2.4           0
      4.65       -2.25           0
      4.65        -2.1           0
      4.65       -1.95           0
      4.65        -1.8           0
      4.65       -1.65           0
      4.65        -1.5           0
      4.65       -1.35           0
      4.65        -1.2           0
      4.65       -1.05           0
      4.65        -0.9           0
      4.65       -0.75           0
      4.65        -0.6           0
      4.65       -0.45           0
      4.65        -0.3           0
      4.65       -0.15           0
      4.65  -1.78814e-07           0
      4.65        0.15           0
      4.65         0.3           0
      4.65        0.45           0
      4.65         0.6           0
      4.65        0.75           0
      4.65         0.9           0
      4.65        1.05           0
      4.65         1.2           0
      4.65        1.35           0
      4.65         1.5           0
      4.65        1.65           0
      4.65         1.8           0
      4.65        1.95           0
      4.65         2.1           0
      4.65        2.25           0
      4.65         2.4           0
      4.65        2.55           0
      4.65         2.7           0
      4.65        2.85           0
      4.65           3           0
      4.65        3.15           0
      4.65         3.3           0
      4.65        3.45           0
      4.65         3.6           0
      4.65        3.75           0
      4.65         3.9           0
      4.65        4.05           0
      4.65         4.2           0
      4.65        4.35           0
      4.65         4.5           0
      4.65        4.65           0
      4.65         4.8           0
      4.65        4.95           0
      4.65         5.1           0
      4.65        5.25           0
      4.65         5.4           0
      4.65        5.55           0
      4.65         5.7           0
      4.65        5.85           0
      4.65           6           0
      4.65        6.15           0
      4.65         6.3           0
      4.65        6.45           0
      4.65         6.6           0
      4.65        6.75           0
      4.65         6.9           0
      4.65        7.05           0
      4.65         7.2           0
      4.65        7.35           0

       4.8        -7.5           0
       4.8       -7.35           0
       4.8        -7.2           0
       4.8       -7.05           0
       4.8        -6.9           0
       4.8       -6.75           0
       4.8        -6.6           0
       4.8       -6.45           0
       4.8        -6.3           0
       4.8       -6.15           0
       4.8          -6           0
       4.8       -5.85           0
       4.8        -5.7           0
       4.8       -5.55           0
       4.8        -5.4           0
       4.8       -5.25           0
       4.8        -5.1           0
       4.8       -4.95           0
       4.8        -4.8           0
       4.8       -4.65           0
       4.8        -4.5           0
       4.8       -4.35           0
       4.8        -4.2           0
       4.8       -4.05           0
       4.8        -3.9           0
       4.8       -3.75           0
       4.8        -3.6           0
       4.8       -3.45           0
       4.8        -3.3           0
       4.8       -3.15           0
       4.8          -3           0
       4.8       -2.85           0
       4.8        -2.7           0
       4.8       -2.55           0
       4.8        -2.4           0
       4.8       -2.25           0
       4.8        -2.1           0
       4.8       -1.95           0
       4.8        -1.8           0
       4.8       -1.65           0
       4.8        -1.5           0
       4.8       -1.35           0
       4.8        -1.2           0
       4.8       -1.05           0
       4.8        -0.9           0
       4.8       -0.75           0
       4.8        -0.6           0
       4.8       -0.45           0
       4.8        -0.3           0
       4.8       -0.15           0
       4.8  -1.78814e-07           0
       4.8        0.15           0
       4.8         0.3           0
       4.8        0.45           0
       4.8         0.6           0
       4.8        0.75           0
       4.8         0.9           0
       4.8        1.05           0
       4.8         1.2           0
       4.8        1.35           0
       4.8         1.5           0
       4.8        1.65           0
       4.8         1.8           0
       4.8        1.95           0
       4.8         2.1           0
       4.8        2.25           0
       4.8         2.4           0
       4.8        2.55           0
       4.8         2.7           0
       4.8        2.85           0
       4.8           3           0
       4.8        3.15           0
       4.8         3.3           0
       4.8        3.45           0
       4.8         3.6           0
       4.8        3.75           0
       4.8         3.9           0
       4.8        4.05           0
       4.8         4.2           0
       4.8        4.35           0
       4.8         4.5           0
       4.8        4.65           0
       4.8         4.8           0
       4.8        4.95           0
       4.8         5.1           0
       4.8        5.25           0
       4.8         5.4           0
       4.8        5.55           0
       4.8         5.7           0
       4.8        5.85           0
       4.8           6           0
       4.8        6.15           0
       4.8         6.3           0
       4.8        6.45           0
       4.8         6.6           0
       4.8        6.75           0
       4.8         6.9           0
       4.8        7.05           0
       4.8         7.2           0
       4.8        7.35           0

      4.95        -7.5           0
      4.95       -7.35           0
      4.95        -7.2           0
      4.95       -7.05           0
      4.95        -6.9           0
      4.95       -6.75           0
      4.95        -6.6           0
      4.95       -6.45           0
      4.95        -6.3           0
      4.95       -6.15           0
      4.95          -6           0
      4.95       -5.85           0
      4.95        -5.7           0
      4.95       -5.55           0
      4.95        -5.4           0
      4.95       -5.25           0
      4.95        -5.1           0
      4.95       -4.95           0
      4.95        -4.8           0
      4.95       -4.65           0
      4.95        -4.5           0
      4.95       -4.35           0
      4.95        -4.2           0
      4.95       -4.05           0
      4.95        -3.9           0
      4.95       -3.75           0
      4.95        -3.6           0
      4.95       -3.45           0
      4.95        -3.3           0
      4.95       -3.15           0
      4.95          -3           0
      4.95       -2.85           0
      4.95        -2.7           0
      4.95       -2.55           0
      4.95        -2.4           0
      4.95       -2.25           0
      4.95        -2.1           0
      4.95       -1.95           0
      4.95        -1.8           0
      4.95       -1.65           0
      4.95        -1.5           0
      4.95       -1.35           0
      4.95        -1.2           0
      4.95       -1.05           0
      4.95        -0.9           0
      4.95       -0.75           0
      4.95        -0.6           0
      4.95       -0.45           0
      4.95        -0.3           0
      4.95       -0.15           0
      4.95  -1.78814e-07           0
      4.95        0.15           0
      4.95         0.3           0
      4.95        0.45           0
      4.95         0.6           0
      4.95        0.75           0
      4.95         0.9           0
      4.95        1.05           0
      4.95         1.2           0
      4.95        1.35           0
      4.95         1.5           0
      4.95        1.65           0
      4.95         1.8           0
      4.95        1.95           0
      4.95         2.1           0
      4.95        2.25           0
      4.95         2.4           0
      4.95        2.55           0
      4.95         2.7           0
      4.95        2.85           0
      4.95           3           0
      4.95        3.15           0
      4.95         3.3           0
      4.95        3.45           0
      4.95         3.6           0
      4.95        3.75           0
      4.95         3.9           0
      4.95        4.05           0
      4.95         4.2           0
      4.95        4.35           0
      4.95         4.5           0
      4.95        4.65           0
      4.95         4.8           0
      4.95        4.95           0
      4.95         5.1           0
      4.95        5.25           0
      4.95         5.4           0
      4.95        5.55           0
      4.95         5.7           0
      4.95        5.85           0
      4.95           6           0
      4.95        6.15           0
      4.95         6.3           0
      4.95        6.45           0
      4.95         6.6           0
      4.95        6.75           0
      4.95         6.9           0
      4.95        7.05           0
      4.95         7.2           0
      4.95        7.35           0

       5.1        -7.5           0
       5.1       -7.35           0
       5.1        -7.2           0
       5.1       -7.05           0
       5.1        -6.9           0
       5.1       -6.75           0
       5.1        -6.6           0
       5.1       -6.45           0
       5.1        -6.3           0
       5.1       -6.15           0
       5.1          -6           0
       5.1       -5.85           0
       5.1        -5.7           0
       5.1       -5.55           0
       5.1        -5.4           0
       5.1       -5.25           0
       5.1        -5.1           0
       5.1       -4.95           0
       5.1        -4.8           0
       5.1       -4.65           0
       5.1        -4.5           0
       5.1       -4.35           0
       5.1        -4.2           0
       5.1       -4.05           0
       5.1        -3.9           0
       5.1       -3.75           0
       5.1        -3.6           0
       5.1       -3.45           0
       5.1        -3.3           0
       5.1       -3.15           0
       5.1          -3           0
       5.1       -2.85           0
       5.1        -2.7           0
       5.1       -2.55           0
       5.1        -2.4           0
       5.1       -2.25           0
       5.1        -2.1           0
       5.1       -1.95           0
       5.1        -1.8           0
       5.1       -1.65           0
       5.1        -1.5           0
       5.1       -1.35           0
       5.1        -1.2           0
       5.1       -1.05           0
       5.1        -0.9           0
       5.1       -0.75           0
       5.1        -0.6           0
       5.1       -0.45           0
       5.1        -0.3           0
       5.1       -0.15           0
       5.1  -1.78814e-07           0
       5.1        0.15           0
       5.1         0.3           0
       5.1        0.45           0
       5.1         0.6           0
       5.1        0.75           0
       5.1         0.9           0
       5.1        1.05           0
       5.1         1.2           0
       5.1        1.35           0
       5.1         1.5           0
       5.1        1.65           0
       5.1         1.8           0
       5.1        1.95           0
       5.1         2.1           0
       5.1        2.25           0
       5.1         2.4           0
       5.1        2.55           0
       5.1         2.7           0
       5.1        2.85           0
       5.1           3           0
       5.1        3.15           0
       5.1         3.3           0
       5.1        3.45           0
       5.1         3.6           0
       5.1        3.75           0
       5.1         3.9           0
       5.1        4.05           0
       5.1         4.2           0
       5.1        4.35           0
       5.1         4.5           0
       5.1        4.65           0
       5.1         4.8           0
       5.1        4.95           0
       5.1         5.1           0
       5.1        5.25           0
       5.1         5.4           0
       5.1        5.55           0
       5.1         5.7           0
       5.1        5.85           0
       5.1           6           0
       5.1        6.15           0
       5.1         6.3           0
       5.1        6.45           0
       5.1         6.6           0
       5.1        6.75           0
       5.1         6.9           0
       5.1        7.05           0
       5.1         7.2           0
       5.1        7.35           0

      5.25        -7.5           0
      5.25       -7.35           0
      5.25        -7.2           0
      5.25       -7.05           0
      5.25        -6.9           0
      5.25       -6.75           0
      5.25        -6.6           0
      5.25       -6.45           0
      5.25        -6.3           0
      5.25       -6.15           0
      5.25          -6           0
      5.25       -5.85           0
      5.25        -5.7           0
      5.25       -5.55           0
      5.25        -5.4           0
      5.25       -5.25           0
      5.25        -5.1           0
      5.25       -4.95           0
      5.25        -4.8           0
      5.25       -4.65           0
      5.25        -4.5           0
      5.25       -4.35           0
      5.25        -4.2           0
      5.25       -4.05           0
      5.25        -3.9           0
      5.25       -3.75           0
      5.25        -3.6           0
      5.25       -3.45           0
      5.25        -3.3           0
      5.25       -3.15           0
      5.25          -3           0
      5.25       -2.85           0
      5.25        -2.7           0
      5.25       -2.55           0
      5.25        -2.4           0
      5.25       -2.25           0
      5.25        -2.1           0
      5.25       -1.95           0
      5.25        -1.8           0
      5.25       -1.65           0
      5.25        -1.5           0
      5.25       -1.35           0
      5.25        -1.2           0
      5.25       -1.05           0
      5.25        -0.9           0
      5.25       -0.75           0
      5.25        -0.6           0
      5.25       -0.45           0
      5.25        -0.3           0
      5.25       -0.15           0
      5.25  -1.78814e-07           0
      5.25        0.15           0
      5.25         0.3           0
      5.25        0.45           0
      5.25         0.6           0
      5.25        0.75           0
      5.25         0.9           0
      5.25        1.05           0
      5.25         1.2           0
      5.25        1.35           0
      5.25         1.5           0
      5.25        1.65           0
      5.25         1.8           0
      5.25        1.95           0
      5.25         2.1           0
      5.25        2.25           0
      5.25         2.4           0
      5.25        2.55           0
      5.25         2.7           0
      5.25        2.85           0
      5.25           3           0
      5.25        3.15           0
      5.25         3.3           0
      5.25        3.45           0
      5.25         3.6           0
      5.25        3.75           0
      5.25         3.9           0
      5.25        4.05           0
      5.25         4.2           0
      5.25        4.35           0
      5.25         4.5           0
      5.25        4.65           0
      5.25         4.8           0
      5.25        4.95           0
      5.25         5.1           0
      5.25        5.25           0
      5.25         5.4           0
      5.25        5.55           0
      5.25         5.7           0
      5.25        5.85           0
      5.25           6           0
      5.25        6.15           0
      5.25         6.3           0
      5.25        6.45           0
      5.25         6.6           0
      5.25        6.75           0
      5.25         6.9           0
      5.25        7.05           0
      5.25         7.2           0
      5.25        7.35           0

       5.4        -7.5           0
       5.4       -7.35           0
       5.4        -7.2           0
       5.4       -7.05           0
       5.4        -6.9           0
       5.4       -6.75           0
       5.4        -6.6           0
       5.4       -6.45           0
       5.4        -6.3           0
       5.4       -6.15           0
       5.4          -6           0
       5.4       -5.85           0
       5.4        -5.7           0
       5.4       -5.55           0
       5.4        -5.4           0
       5.4       -5.25           0
       5.4        -5.1           0
       5.4       -4.95           0
       5.4        -4.8           0
       5.4       -4.65           0
       5.4        -4.5           0
       5.4       -4.35           0
       5.4        -4.2           0
       5.4       -4.05           0
       5.4        -3.9           0
       5.4       -3.75           0
       5.4        -3.6           0
       5.4       -3.45           0
       5.4        -3.3           0
       5.4       -3.15           0
       5.4          -3           0
       5.4       -2.85           0
       5.4        -2.7           0
       5.4       -2.55           0
       5.4        -2.4           0
       5.4       -2.25           0
       5.4        -2.1           0
       5.4       -1.95           0
       5.4        -1.8           0
       5.4       -1.65           0
       5.4        -1.5           0
       5.4       -1.35           0
       5.4        -1.2           0
       5.4       -1.05           0
       5.4        -0.9           0
       5.4       -0.75           0
       5.4        -0.6           0
       5.4       -0.45           0
       5.4        -0.3           0
       5.4       -0.15           0
       5.4  -1.78814e-07           0
       5.4        0.15           0
       5.4         0.3           0
       5.4        0.45           0
       5.4         0.6           0
       5.4        0.75           0
       5.4         0.9           0
       5.4        1.05           0
       5.4         1.2           0
       5.4        1.35           0
       5.4         1.5           0
       5.4        1.65           0
       5.4         1.8           0
       5.4        1.95           0
       5.4         2.1           0
       5.4        2.25           0
       5.4         2.4           0
       5.4        2.55           0
       5.4         2.7           0
       5.4        2.85           0
       5.4           3           0
       5.4        3.15           0
       5.4         3.3           0
       5.4        3.45           0
       5.4         3.6           0
       5.4        3.75           0
       5.4         3.9           0
       5.4        4.05           0
       5.4         4.2           0
       5.4        4.35           0
       5.4         4.5           0
       5.4        4.65           0
       5.4         4.8           0
       5.4        4.95           0
       5.4         5.1           0
       5.4        5.25           0
       5.4         5.4           0
       5.4        5.55           0
       5.4         5.7           0
       5.4        5.85           0
       5.4           6           0
       5.4        6.15           0
       5.4         6.3           0
       5.4        6.45           0
       5.4         6.6           0
       5.4        6.75           0
       5.4         6.9           0
       5.4        7.05           0
       5.4         7.2           0
       5.4        7.35           0

      5.55        -7.5           0
      5.55       -7.35           0
      5.55        -7.2           0
      5.55       -7.05           0
      5.55        -6.9           0
      5.55       -6.75           0
      5.55        -6.6           0
      5.55       -6.45           0
      5.55        -6.3           0
      5.55       -6.15           0
      5.55          -6           0
      5.55       -5.85           0
      5.55        -5.7           0
      5.55       -5.55           0
      5.55        -5.4           0
      5.55       -5.25           0
      5.55        -5.1           0
      5.55       -4.95           0
      5.55        -4.8           0
      5.55       -4.65           0
      5.55        -4.5           0
      5.55       -4.35           0
      5.55        -4.2           0
      5.55       -4.05           0
      5.55        -3.9           0
      5.55       -3.75           0
      5.55        -3.6           0
      5.55       -3.45           0
      5.55        -3.3           0
      5.55       -3.15           0
      5.55          -3           0
      5.55       -2.85           0
      5.55        -2.7           0
      5.55       -2.55           0
      5.55        -2.4           0
      5.55       -2.25           0
      5.55        -2.1           0
      5.55       -1.95           0
      5.55        -1.8           0
      5.55       -1.65           0
      5.55        -1.5           0
      5.55       -1.35           0
      5.55        -1.2           0
      5.55       -1.05           0
      5.55        -0.9           0
      5.55       -0.75           0
      5.55        -0.6           0
      5.55       -0.45           0
      5.55        -0.3           0
      5.55       -0.15           0
      5.55  -1.78814e-07           0
      5.55        0.15           0
      5.55         0.3           0
      5.55        0.45           0
      5.55         0.6           0
      5.55        0.75           0
      5.55         0.9           0
      5.55        1.05           0
      5.55         1.2           0
      5.55        1.35           0
      5.55         1.5           0
      5.55        1.65           0
      5.55         1.8           0
      5.55        1.95           0
      5.55         2.1           0
      5.55        2.25           0
      5.55         2.4           0
      5.55        2.55           0
      5.55         2.7           0
      5.55        2.85           0
      5.55           3           0
      5.55        3.15           0
      5.55         3.3           0
      5.55        3.45           0
      5.55         3.6           0
      5.55        3.75           0
      5.55         3.9           0
      5.55        4.05           0
      5.55         4.2           0
      5.55        4.35           0
      5.55         4.5           0
      5.55        4.65           0
      5.55         4.8           0
      5.55        4.95           0
      5.55         5.1           0
      5.55        5.25           0
      5.55         5.4           0
      5.55        5.55           0
      5.55         5.7           0
      5.55        5.85           0
      5.55           6           0
      5.55        6.15           0
      5.55         6.3           0
      5.55        6.45           0
      5.55         6.6           0
      5.55        6.75           0
      5.55         6.9           0
      5.55        7.05           0
      5.55         7.2           0
      5.55        7.35           0

       5.7        -7.5           0
       5.7       -7.35           0
       5.7        -7.2           0
       5.7       -7.05           0
       5.7        -6.9           0
       5.7       -6.75           0
       5.7        -6.6           0
       5.7       -6.45           0
       5.7        -6.3           0
       5.7       -6.15           0
       5.7          -6           0
       5.7       -5.85           0
       5.7        -5.7           0
       5.7       -5.55           0
       5.7        -5.4           0
       5.7       -5.25           0
       5.7        -5.1           0
       5.7       -4.95           0
       5.7        -4.8           0
       5.7       -4.65           0
       5.7        -4.5           0
       5.7       -4.35           0
       5.7        -4.2           0
       5.7       -4.05           0
       5.7        -3.9           0
       5.7       -3.75           0
       5.7        -3.6           0
       5.7       -3.45           0
       5.7        -3.3           0
       5.7       -3.15           0
       5.7          -3           0
       5.7       -2.85           0
       5.7        -2.7           0
       5.7       -2.55           0
       5.7        -2.4           0
       5.7       -2.25           0
       5.7        -2.1           0
       5.7       -1.95           0
       5.7        -1.8           0
       5.7       -1.65           0
       5.7        -1.5           0
       5.7       -1.35           0
       5.7        -1.2           0
       5.7       -1.05           0
       5.7        -0.9           0
       5.7       -0.75           0
       5.7        -0.6           0
       5.7       -0.45           0
       5.7        -0.3           0
       5.7       -0.15           0
       5.7  -1.78814e-07           0
       5.7        0.15           0
       5.7         0.3           0
       5.7        0.45           0
       5.7         0.6           0
       5.7        0.75           0
       5.7         0.9           0
       5.7        1.05           0
       5.7         1.2           0
       5.7        1.35           0
       5.7         1.5           0
       5.7        1.65           0
       5.7         1.8           0
       5.7        1.95           0
       5.7         2.1           0
       5.7        2.25           0
       5.7         2.4           0
       5.7        2.55           0
       5.7         2.7           0
       5.7        2.85           0
       5.7           3           0
       5.7        3.15           0
       5.7         3.3           0
       5.7        3.45           0
       5.7         3.6           0
       5.7        3.75           0
       5.7         3.9           0
       5.7        4.05           0
       5.7         4.2           0
       5.7        4.35           0
       5.7         4.5           0
       5.7        4.65           0
       5.7         4.8           0
       5.7        4.95           0
       5.7         5.1           0
       5.7        5.25           0
       5.7         5.4           0
       5.7        5.55           0
       5.7         5.7           0
       5.7        5.85           0
       5.7           6           0
       5.7        6.15           0
       5.7         6.3           0
       5.7        6.45           0
       5.7         6.6           0
       5.7        6.75           0
       5.7         6.9           0
       5.7        7.05           0
       5.7         7.2           0
       5.7        7.35           0

      5.85        -7.5           0
      5.85       -7.35           0
      5.85        -7.2           0
      5.85       -7.05           0
      5.85        -6.9           0
      5.85       -6.75           0
      5.85        -6.6           0
      5.85       -6.45           0
      5.85        -6.3           0
      5.85       -6.15           0
      5.85          -6           0
      5.85       -5.85           0
      5.85        -5.7           0
      5.85       -5.55           0
      5.85        -5.4           0
      5.85       -5.25           0
      5.85        -5.1           0
      5.85       -4.95           0
      5.85        -4.8           0
      5.85       -4.65           0
      5.85        -4.5           0
      5.85       -4.35           0
      5.85        -4.2           0
      5.85       -4.05           0
      5.85        -3.9           0
      5.85       -3.75           0
      5.85        -3.6           0
      5.85       -3.45           0
      5.85        -3.3           0
      5.85       -3.15           0
      5.85          -3           0
      5.85       -2.85           0
      5.85        -2.7           0
      5.85       -2.55           0
      5.85        -2.4           0
      5.85       -2.25           0
      5.85        -2.1           0
      5.85       -1.95           0
      5.85        -1.8           0
      5.85       -1.65           0
      5.85        -1.5           0
      5.85       -1.35           0
      5.85        -1.2           0
      5.85       -1.05           0
      5.85        -0.9           0
      5.85       -0.75           0
      5.85        -0.6           0
      5.85       -0.45           0
      5.85        -0.3           0
      5.85       -0.15           0
      5.85  -1.78814e-07           0
      5.85        0.15           0
      5.85         0.3           0
      5.85        0.45           0
      5.85         0.6           0
      5.85        0.75           0
      5.85         0.9           0
      5.85        1.05           0
      5.85         1.2           0
      5.85        1.35           0
      5.85         1.5           0
      5.85        1.65           0
      5.85         1.8           0
      5.85        1.95           0
      5.85         2.1           0
      5.85        2.25           0
      5.85         2.4           0
      5.85        2.55           0
      5.85         2.7           0
      5.85        2.85           0
      5.85           3           0
      5.85        3.15           0
      5.85         3.3           0
      5.85        3.45           0
      5.85         3.6           0
      5.85        3.75           0
      5.85         3.9           0
      5.85        4.05           0
      5.85         4.2           0
      5.85        4.35           0
      5.85         4.5           0
      5.85        4.65           0
      5.85         4.8           0
      5.85        4.95           0
      5.85         5.1           0
      5.85        5.25           0
      5.85         5.4           0
      5.85        5.55           0
      5.85         5.7           0
      5.85        5.85           0
      5.85           6           0
      5.85        6.15           0
      5.85         6.3           0
      5.85        6.45           0
      5.85         6.6           0
      5.85        6.75           0
      5.85         6.9           0
      5.85        7.05           0
      5.85         7.2           0
      5.85        7.35           0

         6        -7.5           0
         6       -7.35           0
         6        -7.2           0
         6       -7.05           0
         6        -6.9           0
         6       -6.75           0
         6        -6.6           0
         6       -6.45           0
         6        -6.3           0
         6       -6.15           0
         6          -6           0
         6       -5.85           0
         6        -5.7           0
         6       -5.55           0
         6        -5.4           0
         6       -5.25           0
         6        -5.1           0
         6       -4.95           0
         6        -4.8           0
         6       -4.65           0
         6        -4.5           0
         6       -4.35           0
         6        -4.2           0
         6       -4.05           0
         6        -3.9           0
         6       -3.75           0
         6        -3.6           0
         6       -3.45           0
         6        -3.3           0
         6       -3.15           0
         6          -3           0
         6       -2.85           0
         6        -2.7           0
         6       -2.55           0
         6        -2.4           0
         6       -2.25           0
         6        -2.1           0
         6       -1.95           0
         6        -1.8           0
         6       -1.65           0
         6        -1.5           0
         6       -1.35           0
         6        -1.2           0
         6       -1.05           0
         6        -0.9           0
         6       -0.75           0
         6        -0.6           0
         6       -0.45           0
         6        -0.3           0
         6       -0.15           0
         6  -1.78814e-07           0
         6        0.15           0
         6         0.3           0
         6        0.45           0
         6         0.6           0
         6        0.75           0
         6         0.9           0
         6        1.05           0
         6         1.2           0
         6        1.35           0
         6         1.5           0
         6        1.65           0
         6         1.8           0
         6        1.95           0
         6         2.1           0
         6        2.25           0
         6         2.4           0
         6        2.55           0
         6         2.7           0
         6        2.85           0
         6           3           0
         6        3.15           0
         6         3.3           0
         6        3.45           0
         6         3.6           0
         6        3.75           0
         6         3.9           0
         6        4.05           0
         6         4.2           0
         6        4.35           0
         6         4.5           0
         6        4.65           0
         6         4.8           0
         6        4.95           0
         6         5.1           0
         6        5.25           0
         6         5.4           0
         6        5.55           0
         6         5.7           0
         6        5.85           0
         6           6           0
         6        6.15           0
         6         6.3           0
         6        6.45           0
         6         6.6           0
         6        6.75           0
         6         6.9           0
         6        7.05           0
         6         7.2           0
         6        7.35           0

      6.15        -7.5           0
      6.15       -7.35           0
      6.15        -7.2           0
      6.15       -7.05           0
      6.15        -6.9           0
      6.15       -6.75           0
      6.15        -6.6           0
      6.15       -6.45           0
      6.15        -6.3           0
      6.15       -6.15           0
      6.15          -6           0
      6.15       -5.85           0
      6.15        -5.7           0
      6.15       -5.55           0
      6.15        -5.4           0
      6.15       -5.25           0
      6.15        -5.1           0
      6.15       -4.95           0
      6.15        -4.8           0
      6.15       -4.65           0
      6.15        -4.5           0
      6.15       -4.35           0
      6.15        -4.2           0
      6.15       -4.05           0
      6.15        -3.9           0
      6.15       -3.75           0
      6.15        -3.6           0
      6.15       -3.45           0
      6.15        -3.3           0
      6.15       -3.15           0
      6.15          -3           0
      6.15       -2.85           0
      6.15        -2.7           0
      6.15       -2.55           0
      6.15        -2.4           0
      6.15       -2.25           0
      6.15        -2.1           0
      6.15       -1.95           0
      6.15        -1.8           0
      6.15       -1.65           0
      6.15        -1.5           0
      6.15       -1.35           0
      6.15        -1.2           0
      6.15       -1.05           0
      6.15        -0.9           0
      6.15       -0.75           0
      6.15        -0.6           0
      6.15       -0.45           0
      6.15        -0.3           0
      6.15       -0.15           0
      6.15  -1.78814e-07           0
      6.15        0.15           0
      6.15         0.3           0
      6.15        0.45           0
      6.15         0.6           0
      6.15        0.75           0
      6.15         0.9           0
      6.15        1.05           0
      6.15         1.2           0
      6.15        1.35           0
      6.15         1.5           0
      6.15        1.65           0
      6.15         1.8           0
      6.15        1.95           0
      6.15         2.1           0
      6.15        2.25           0
      6.15         2.4           0
      6.15        2.55           0
      6.15         2.7           0
      6.15        2.85           0
      6.15           3           0
      6.15        3.15           0
      6.15         3.3           0
      6.15        3.45           0
      6.15         3.6           0
      6.15        3.75           0
      6.15         3.9           0
      6.15        4.05           0
      6.15         4.2           0
      6.15        4.35           0
      6.15         4.5           0
      6.15        4.65           0
      6.15         4.8           0
      6.15        4.95           0
      6.15         5.1           0
      6.15        5.25           0
      6.15         5.4           0
      6.15        5.55           0
      6.15         5.7           0
      6.15        5.85           0
      6.15           6           0
      6.15        6.15           0
      6.15         6.3           0
      6.15        6.45           0
      6.15         6.6           0
      6.15        6.75           0
      6.15         6.9           0
      6.15        7.05           0
      6.15         7.2           0
      6.15        7.35           0

       6.3        -7.5           0
       6.3       -7.35           0
       6.3        -7.2           0
       6.3       -7.05           0
       6.3        -6.9           0
       6.3       -6.75           0
       6.3        -6.6           0
       6.3       -6.45           0
       6.3        -6.3           0
       6.3       -6.15           0
       6.3          -6           0
       6.3       -5.85           0
       6.3        -5.7           0
       6.3       -5.55           0
       6.3        -5.4           0
       6.3       -5.25           0
       6.3        -5.1           0
       6.3       -4.95           0
       6.3        -4.8           0
       6.3       -4.65           0
       6.3        -4.5           0
       6.3       -4.35           0
       6.3        -4.2           0
       6.3       -4.05           0
       6.3        -3.9           0
       6.3       -3.75           0
       6.3        -3.6           0
       6.3       -3.45           0
       6.3        -3.3           0
       6.3       -3.15           0
       6.3          -3           0
       6.3       -2.85           0
       6.3        -2.7           0
       6.3       -2.55           0
       6.3        -2.4           0
       6.3       -2.25           0
       6.3        -2.1           0
       6.3       -1.95           0
       6.3        -1.8           0
       6.3       -1.65           0
       6.3        -1.5           0
       6.3       -1.35           0
       6.3        -1.2           0
       6.3       -1.05           0
       6.3        -0.9           0
       6.3       -0.75           0
       6.3        -0.6           0
       6.3       -0.45           0
       6.3        -0.3           0
       6.3       -0.15           0
       6.3  -1.78814e-07           0
       6.3        0.15           0
       6.3         0.3           0
       6.3        0.45           0
       6.3         0.6           0
       6.3        0.75           0
       6.3         0.9           0
       6.3        1.05           0
       6.3         1.2           0
       6.3        1.35           0
       6.3         1.5           0
       6.3        1.65           0
       6.3         1.8           0
       6.3        1.95           0
       6.3         2.1           0
       6.3        2.25           0
       6.3         2.4           0
       6.3        2.55           0
       6.3         2.7           0
       6.3        2.85           0
       6.3           3           0
       6.3        3.15           0
       6.3         3.3           0
       6.3        3.45           0
       6.3         3.6           0
       6.3        3.75           0
       6.3         3.9           0
       6.3        4.05           0
       6.3         4.2           0
       6.3        4.35           0
       6.3         4.5           0
       6.3        4.65           0
       6.3         4.8           0
       6.3        4.95           0
       6.3         5.1           0
       6.3        5.25           0
       6.3         5.4           0
       6.3        5.55           0
       6.3         5.7           0
       6.3        5.85           0
       6.3           6           0
       6.3        6.15           0
       6.3         6.3           0
       6.3        6.45           0
       6.3         6.6           0
       6.3        6.75           0
       6.3         6.9           0
       6.3        7.05           0
       6.3         7.2           0
       6.3        7.35           0

      6.45        -7.5           0
      6.45       -7.35           0
      6.45        -7.2           0
      6.45       -7.05           0
      6.45        -6.9           0
      6.45       -6.75           0
      6.45        -6.6           0
      6.45       -6.45           0
      6.45        -6.3           0
      6.45       -6.15           0
      6.45          -6           0
      6.45       -5.85           0
      6.45        -5.7           0
      6.45       -5.55           0
      6.45        -5.4           0
      6.45       -5.25           0
      6.45        -5.1           0
      6.45       -4.95           0
      6.45        -4.8           0
      6.45       -4.65           0
      6.45        -4.5           0
      6.45       -4.35           0
      6.45        -4.2           0
      6.45       -4.05           0
      6.45        -3.9           0
      6.45       -3.75           0
      6.45        -3.6           0
      6.45       -3.45           0
      6.45        -3.3           0
      6.45       -3.15           0
      6.45          -3           0
      6.45       -2.85           0
      6.45        -2.7           0
      6.45       -2.55           0
      6.45        -2.4           0
      6.45       -2.25           0
      6.45        -2.1           0
      6.45       -1.95           0
      6.45        -1.8           0
      6.45       -1.65           0
      6.45        -1.5           0
      6.45       -1.35           0
      6.45        -1.2           0
      6.45       -1.05           0
      6.45        -0.9           0
      6.45       -0.75           0
      6.45        -0.6           0
      6.45       -0.45           0
      6.45        -0.3           0
      6.45       -0.15           0
      6.45  -1.78814e-07           0
      6.45        0.15           0
      6.45         0.3           0
      6.45        0.45           0
      6.45         0.6           0
      6.45        0.75           0
      6.45         0.9           0
      6.45        1.05           0
      6.45         1.2           0
      6.45        1.35           0
      6.45         1.5           0
      6.45        1.65           0
      6.45         1.8           0
      6.45        1.95           0
      6.45         2.1           0
      6.45        2.25           0
      6.45         2.4           0
      6.45        2.55           0
      6.45         2.7           0
      6.45        2.85           0
      6.45           3           0
      6.45        3.15           0
      6.45         3.3           0
      6.45        3.45           0
      6.45         3.6           0
      6.45        3.75           0
      6.45         3.9           0
      6.45        4.05           0
      6.45         4.2           0
      6.45        4.35           0
      6.45         4.5           0
      6.45        4.65           0
      6.45         4.8           0
      6.45        4.95           0
      6.45         5.1           0
      6.45        5.25           0
      6.45         5.4           0
      6.45        5.55           0
      6.45         5.7           0
      6.45        5.85           0
      6.45           6           0
      6.45        6.15           0
      6.45         6.3           0
      6.45        6.45           0
      6.45         6.6           0
      6.45        6.75           0
      6.45         6.9           0
      6.45        7.05           0
      6.45         7.2           0
      6.45        7.35           0

       6.6        -7.5           0
       6.6       -7.35           0
       6.6        -7.2           0
       6.6       -7.05           0
       6.6        -6.9           0
       6.6       -6.75           0
       6.6        -6.6           0
       6.6       -6.45           0
       6.6        -6.3           0
       6.6       -6.15           0
       6.6          -6           0
       6.6       -5.85           0
       6.6        -5.7           0
       6.6       -5.55           0
       6.6        -5.4           0
       6.6       -5.25           0
       6.6        -5.1           0
       6.6       -4.95           0
       6.6        -4.8           0
       6.6       -4.65           0
       6.6        -4.5           0
       6.6       -4.35           0
       6.6        -4.2           0
       6.6       -4.05           0
       6.6        -3.9           0
       6.6       -3.75           0
       6.6        -3.6           0
       6.6       -3.45           0
       6.6        -3.3           0
       6.6       -3.15           0
       6.6          -3           0
       6.6       -2.85           0
       6.6        -2.7           0
       6.6       -2.55           0
       6.6        -2.4           0
       6.6       -2.25           0
       6.6        -2.1           0
       6.6       -1.95           0
       6.6        -1.8           0
       6.6       -1.65           0
       6.6        -1.5           0
       6.6       -1.35           0
       6.6        -1.2           0
       6.6       -1.05           0
       6.6        -0.9           0
       6.6       -0.75           0
       6.6        -0.6           0
       6.6       -0.45           0
       6.6        -0.3           0
       6.6       -0.15           0
       6.6  -1.78814e-07           0
       6.6        0.15           0
       6.6         0.3           0
       6.6        0.45           0
       6.6         0.6           0
       6.6        0.75           0
       6.6         0.9           0
       6.6        1.05           0
       6.6         1.2           0
       6.6        1.35           0
       6.6         1.5           0
       6.6        1.65           0
       6.6         1.8           0
       6.6        1.95           0
       6.6         2.1           0
       6.6        2.25           0
       6.6         2.4           0
       6.6        2.55           0
       6.6         2.7           0
       6.6        2.85           0
       6.6           3           0
       6.6        3.15           0
       6.6         3.3           0
       6.6        3.45           0
       6.6         3.6           0
       6.6        3.75           0
       6.6         3.9           0
       6.6        4.05           0
       6.6         4.2           0
       6.6        4.35           0
       6.6         4.5           0
       6.6        4.65           0
       6.6         4.8           0
       6.6        4.95           0
       6.6         5.1           0
       6.6        5.25           0
       6.6         5.4           0
       6.6        5.55           0
       6.6         5.7           0
       6.6        5.85           0
       6.6           6           0
       6.6        6.15           0
       6.6         6.3           0
       6.6        6.45           0
       6.6         6.6           0
       6.6        6.75           0
       6.6         6.9           0
       6.6        7.05           0
       6.6         7.2           0
       6.6        7.35           0

      6.75        -7.5           0
      6.75       -7.35           0
      6.75        -7.2           0
      6.75       -7.05           0
      6.75        -6.9           0
      6.75       -6.75           0
      6.75        -6.6           0
      6.75       -6.45           0
      6.75        -6.3           0
      6.75       -6.15           0
      6.75          -6           0
      6.75       -5.85           0
      6.75        -5.7           0
      6.75       -5.55           0
      6.75        -5.4           0
      6.75       -5.25           0
      6.75        -5.1           0
      6.75       -4.95           0
      6.75        -4.8           0
      6.75       -4.65           0
      6.75        -4.5           0
      6.75       -4.35           0
      6.75        -4.2           0
      6.75       -4.05           0
      6.75        -3.9           0
      6.75       -3.75           0
      6.75        -3.6           0
      6.75       -3.45           0
      6.75        -3.3           0
      6.75       -3.15           0
      6.75          -3           0
      6.75       -2.85           0
      6.75        -2.7           0
      6.75       -2.55           0
      6.75        -2.4           0
      6.75       -2.25           0
      6.75        -2.1           0
      6.75       -1.95           0
      6.75        -1.8           0
      6.75       -1.65           0
      6.75        -1.5           0
      6.75       -1.35           0
      6.75        -1.2           0
      6.75       -1.05           0
      6.75        -0.9           0
      6.75       -0.75           0
      6.75        -0.6           0
      6.75       -0.45           0
      6.75        -0.3           0
      6.75       -0.15           0
      6.75  -1.78814e-07           0
      6.75        0.15           0
      6.75         0.3           0
      6.75        0.45           0
      6.75         0.6           0
      6.75        0.75           0
      6.75         0.9           0
      6.75        1.05           0
      6.75         1.2           0
      6.75        1.35           0
      6.75         1.5           0
      6.75        1.65           0
      6.75         1.8           0
      6.75        1.95           0
      6.75         2.1           0
      6.75        2.25           0
      6.75         2.4           0
      6.75        2.55           0
      6.75         2.7           0
      6.75        2.85           0
      6.75           3           0
      6.75        3.15           0
      6.75         3.3           0
      6.75        3.45           0
      6.75         3.6           0
      6.75        3.75           0
      6.75         3.9           0
      6.75        4.05           0
      6.75         4.2           0
      6.75        4.35           0
      6.75         4.5           0
      6.75        4.65           0
      6.75         4.8           0
      6.75        4.95           0
      6.75         5.1           0
      6.75        5.25           0
      6.75         5.4           0
      6.75        5.55           0
      6.75         5.7           0
      6.75        5.85           0
      6.75           6           0
      6.75        6.15           0
      6.75         6.3           0
      6.75        6.45           0
      6.75         6.6           0
      6.75        6.75           0
      6.75         6.9           0
      6.75        7.05           0
      6.75         7.2           0
      6.75        7.35           0

       6.9        -7.5           0
       6.9       -7.35           0
       6.9        -7.2           0
       6.9       -7.05           0
       6.9        -6.9           0
       6.9       -6.75           0
       6.9        -6.6           0
       6.9       -6.45           0
       6.9        -6.3           0
       6.9       -6.15           0
       6.9          -6           0
       6.9       -5.85           0
       6.9        -5.7           0
       6.9       -5.55           0
       6.9        -5.4           0
       6.9       -5.25           0
       6.9        -5.1           0
       6.9       -4.95           0
       6.9        -4.8           0
       6.9       -4.65           0
       6.9        -4.5           0
       6.9       -4.35           0
       6.9        -4.2           0
       6.9       -4.05           0
       6.9        -3.9           0
       6.9       -3.75           0
       6.9        -3.6           0
       6.9       -3.45           0
       6.9        -3.3           0
       6.9       -3.15           0
       6.9          -3           0
       6.9       -2.85           0
       6.9        -2.7           0
       6.9       -2.55           0
       6.9        -2.4           0
       6.9       -2.25           0
       6.9        -2.1           0
       6.9       -1.95           0
       6.9        -1.8           0
       6.9       -1.65           0
       6.9        -1.5           0
       6.9       -1.35           0
       6.9        -1.2           0
       6.9       -1.05           0
       6.9        -0.9           0
       6.9       -0.75           0
       6.9        -0.6           0
       6.9       -0.45           0
       6.9        -0.3           0
       6.9       -0.15           0
       6.9  -1.78814e-07           0
       6.9        0.15           0
       6.9         0.3           0
       6.9        0.45           0
       6.9         0.6           0
       6.9        0.75           0
       6.9         0.9           0
       6.9        1.05           0
       6.9         1.2           0
       6.9        1.35           0
       6.9         1.5           0
       6.9        1.65           0
       6.9         1.8           0
       6.9        1.95           0
       6.9         2.1           0
       6.9        2.25           0
       6.9         2.4           0
       6.9        2.55           0
       6.9         2.7           0
       6.9        2.85           0
       6.9           3           0
       6.9        3.15           0
       6.9         3.3           0
       6.9        3.45           0
       6.9         3.6           0
       6.9        3.75           0
       6.9         3.9           0
       6.9        4.05           0
       6.9         4.2           0
       6.9        4.35           0
       6.9         4.5           0
       6.9        4.65           0
       6.9         4.8           0
       6.9        4.95           0
       6.9         5.1           0
       6.9        5.25           0
       6.9         5.4           0
       6.9        5.55           0
       6.9         5.7           0
       6.9        5.85           0
       6.9           6           0
       6.9        6.15           0
       6.9         6.3           0
       6.9        6.45           0
       6.9         6.6           0
       6.9        6.75           0
       6.9         6.9           0
       6.9        7.05           0
       6.9         7.2           0
       6.9        7.35           0

      7.05        -7.5           0
      7.05       -7.35           0
      7.05        -7.2           0
      7.05       -7.05           0
      7.05        -6.9           0
      7.05       -6.75           0
      7.05        -6.6           0
      7.05       -6.45           0
      7.05        -6.3           0
      7.05       -6.15           0
      7.05          -6           0
      7.05       -5.85           0
      7.05        -5.7           0
      7.05       -5.55           0
      7.05        -5.4           0
      7.05       -5.25           0
      7.05        -5.1           0
      7.05       -4.95           0
      7.05        -4.8           0
      7.05       -4.65           0
      7.05        -4.5           0
      7.05       -4.35           0
      7.05        -4.2           0
      7.05       -4.05           0
      7.05        -3.9           0
      7.05       -3.75           0
      7.05        -3.6           0
      7.05       -3.45           0
      7.05        -3.3           0
      7.05       -3.15           0
      7.05          -3           0
      7.05       -2.85           0
      7.05        -2.7           0
      7.05       -2.55           0
      7.05        -2.4           0
      7.05       -2.25           0
      7.05        -2.1           0
      7.05       -1.95           0
      7.05        -1.8           0
      7.05       -1.65           0
      7.05        -1.5           0
      7.05       -1.35           0
      7.05        -1.2           0
      7.05       -1.05           0
      7.05        -0.9           0
      7.05       -0.75           0
      7.05        -0.6           0
      7.05       -0.45           0
      7.05        -0.3           0
      7.05       -0.15           0
      7.05  -1.78814e-07           0
      7.05        0.15           0
      7.05         0.3           0
      7.05        0.45           0
      7.05         0.6           0
      7.05        0.75           0
      7.05         0.9           0
      7.05        1.05           0
      7.05         1.2           0
      7.05        1.35           0
      7.05         1.5           0
      7.05        1.65           0
      7.05         1.8           0
      7.05        1.95           0
      7.05         2.1           0
      7.05        2.25           0
      7.05         2.4           0
      7.05        2.55           0
      7.05         2.7           0
      7.05        2.85           0
      7.05           3           0
      7.05        3.15           0
      7.05         3.3           0
      7.05        3.45           0
      7.05         3.6           0
      7.05        3.75           0
      7.05         3.9           0
      7.05        4.05           0
      7.05         4.2           0
      7.05        4.35           0
      7.05         4.5           0
      7.05        4.65           0
      7.05         4.8           0
      7.05        4.95           0
      7.05         5.1           0
      7.05        5.25           0
      7.05         5.4           0
      7.05        5.55           0
      7.05         5.7           0
      7.05        5.85           0
      7.05           6           0
      7.05        6.15           0
      7.05         6.3           0
      7.05        6.45           0
      7.05         6.6           0
      7.05        6.75           0
      7.05         6.9           0
      7.05        7.05           0
      7.05         7.2           0
      7.05        7.35           0

       7.2        -7.5           0
       7.2       -7.35           0
       7.2        -7.2           0
       7.2       -7.05           0
       7.2        -6.9           0
       7.2       -6.75           0
       7.2        -6.6           0
       7.2       -6.45           0
       7.2        -6.3           0
       7.2       -6.15           0
       7.2          -6           0
       7.2       -5.85           0
       7.2        -5.7           0
       7.2       -5.55           0
       7.2        -5.4           0
       7.2       -5.25           0
       7.2        -5.1           0
       7.2       -4.95           0
       7.2        -4.8           0
       7.2       -4.65           0
       7.2        -4.5           0
       7.2       -4.35           0
       7.2        -4.2           0
       7.2       -4.05           0
       7.2        -3.9           0
       7.2       -3.75           0
       7.2        -3.6           0
       7.2       -3.45           0
       7.2        -3.3           0
       7.2       -3.15           0
       7.2          -3           0
       7.2       -2.85           0
       7.2        -2.7           0
       7.2       -2.55           0
       7.2        -2.4           0
       7.2       -2.25           0
       7.2        -2.1           0
       7.2       -1.95           0
       7.2        -1.8           0
       7.2       -1.65           0
       7.2        -1.5           0
       7.2       -1.35           0
       7.2        -1.2           0
       7.2       -1.05           0
       7.2        -0.9           0
       7.2       -0.75           0
       7.2        -0.6           0
       7.2       -0.45           0
       7.2        -0.3           0
       7.2       -0.15           0
       7.2  -1.78814e-07           0
       7.2        0.15           0
       7.2         0.3           0
       7.2        0.45           0
       7.2         0.6           0
       7.2        0.75           0
       7.2         0.9           0
       7.2        1.05           0
       7.2         1.2           0
       7.2        1.35           0
       7.2         1.5           0
       7.2        1.65           0
       7.2         1.8           0
       7.2        1.95           0
       7.2         2.1           0
       7.2        2.25           0
       7.2         2.4           0
       7.2        2.55           0
       7.2         2.7           0
       7.2        2.85           0
       7.2           3           0
       7.2        3.15           0
       7.2         3.3           0
       7.2        3.45           0
       7.2         3.6           0
       7.2        3.75           0
       7.2         3.9           0
       7.2        4.05           0
       7.2         4.2           0
       7.2        4.35           0
       7.2         4.5           0
       7.2        4.65           0
       7.2         4.8           0
       7.2        4.95           0
       7.2         5.1           0
       7.2        5.25           0
       7.2         5.4           0
       7.2        5.55           0
       7.2         5.7           0
       7.2        5.85           0
       7.2           6           0
       7.2        6.15           0
       7.2         6.3           0
       7.2        6.45           0
       7.2         6.6           0
       7.2        6.75           0
       7.2         6.9           0
       7.2        7.05           0
       7.2         7.2           0
       7.2        7.35           0

      7.35        -7.5           0
      7.35       -7.35           0
      7.35        -7.2           0
      7.35       -7.05           0
      7.35        -6.9           0
      7.35       -6.75           0
      7.35        -6.6           0
      7.35       -6.45           0
      7.35        -6.3           0
      7.35       -6.15           0
      7.35          -6           0
      7.35       -5.85           0
      7.35        -5.7           0
      7.35       -5.55           0
      7.35        -5.4           0
      7.35       -5.25           0
      7.35        -5.1           0
      7.35       -4.95           0
      7.35        -4.8           0
      7.35       -4.65           0
      7.35        -4.5           0
      7.35       -4.35           0
      7.35        -4.2           0
      7.35       -4.05           0
      7.35        -3.9           0
      7.35       -3.75           0
      7.35        -3.6           0
      7.35       -3.45           0
      7.35        -3.3           0
      7.35       -3.15           0
      7.35          -3           0
      7.35       -2.85           0
      7.35        -2.7           0
      7.35       -2.55           0
      7.35        -2.4           0
      7.35       -2.25           0
      7.35        -2.1           0
      7.35       -1.95           0
      7.35        -1.8           0
      7.35       -1.65           0
      7.35        -1.5           0
      7.35       -1.35           0
      7.35        -1.2           0
      7.35       -1.05           0
      7.35        -0.9           0
      7.35       -0.75           0
      7.35        -0.6           0
      7.35       -0.45           0
      7.35        -0.3           0
      7.35       -0.15           0
      7.35  -1.78814e-07           0
      7.35        0.15           0
      7.35         0.3           0
      7.35        0.45           0
      7.35         0.6           0
      7.35        0.75           0
      7.35         0.9           0
      7.35        1.05           0
      7.35         1.2           0
      7.35        1.35           0
      7.35         1.5           0
      7.35        1.65           0
      7.35         1.8           0
      7.35        1.95           0
      7.35         2.1           0
      7.35        2.25           0
      7.35         2.4           0
      7.35        2.55           0
      7.35         2.7           0
      7.35        2.85           0
      7.35           3           0
      7.35        3.15           0
      7.35         3.3           0
      7.35        3.45           0
      7.35         3.6           0
      7.35        3.75           0
      7.35         3.9           0
      7.35        4.05           0
      7.35         4.2           0
      7.35        4.35           0
      7.35         4.5           0
      7.35        4.65           0
      7.35         4.8           0
      7.35        4.95           0
      7.35         5.1           0
      7.35        5.25           0
      7.35         5.4           0
      7.35        5.55           0
      7.35         5.7           0
      7.35        5.85           0
      7.35           6           0
      7.35        6.15           0
      7.35         6.3           0
      7.35        6.45           0
      7.35         6.6           0
      7.35        6.75           0
      7.35         6.9           0
      7.35        7.05           0
      7.35         7.2           0
      7.35        7.35           0

       7.5        -7.5           0
       7.5       -7.35           0
       7.5        -7.2           0
       7.5       -7.05           0
       7.5        -6.9           0
       7.5       -6.75           0
       7.5        -6.6           0
       7.5       -6.45           0
       7.5        -6.3           0
       7.5       -6.15           0
       7.5          -6           0
       7.5       -5.85           0
       7.5        -5.7           0
       7.5       -5.55           0
       7.5        -5.4           0
       7.5       -5.25           0
       7.5        -5.1           0
       7.5       -4.95           0
       7.5        -4.8           0
       7.5       -4.65           0
       7.5        -4.5           0
       7.5       -4.35           0
       7.5        -4.2           0
       7.5       -4.05           0
       7.5        -3.9           0
       7.5       -3.75           0
       7.5        -3.6           0
       7.5       -3.45           0
       7.5        -3.3           0
       7.5       -3.15           0
       7.5          -3           0
       7.5       -2.85           0
       7.5        -2.7           0
       7.5       -2.55           0
       7.5        -2.4           0
       7.5       -2.25           0
       7.5        -2.1           0
       7.5       -1.95           0
       7.5        -1.8           0
       7.5       -1.65           0
       7.5        -1.5           0
       7.5       -1.35           0
       7.5        -1.2           0
       7.5       -1.05           0
       7.5        -0.9           0
       7.5       -0.75           0
       7.5        -0.6           0
       7.5       -0.45           0
       7.5        -0.3           0
       7.5       -0.15           0
       7.5  -1.78814e-07           0
       7.5        0.15           0
       7.5         0.3           0
       7.5        0.45           0
       7.5         0.6           0
       7.5        0.75           0
       7.5         0.9           0
       7.5        1.05           0
       7.5         1.2           0
       7.5        1.35           0
       7.5         1.5           0
       7.5        1.65           0
       7.5         1.8           0
       7.5        1.95           0
       7.5         2.1           0
       7.5        2.25           0
       7.5         2.4           0
       7.5        2.55           0
       7.5         2.7           0
       7.5        2.85           0
       7.5           3           0
       7.5        3.15           0
       7.5         3.3           0
       7.5        3.45           0
       7.5         3.6           0
       7.5        3.75           0
       7.5         3.9           0
       7.5        4.05           0
       7.5         4.2           0
       7.5        4.35           0
       7.5         4.5           0
       7.5        4.65           0
       7.5         4.8           0
       7.5        4.95           0
       7.5         5.1           0
       7.5        5.25           0
       7.5         5.4           0
       7.5        5.55           0
       7.5         5.7           0
       7.5        5.85           0
       7.5           6           0
       7.5        6.15           0
       7.5         6.3           0
       7.5        6.45           0
       7.5         6.6           0
       7.5        6.75           0
       7.5         6.9           0
       7.5        7.05           0
       7.5         7.2           0
       7.5        7.35           0

      7.65        -7.5           0
      7.65       -7.35           0
      7.65        -7.2           0
      7.65       -7.05           0
      7.65        -6.9           0
      7.65       -6.75           0
      7.65        -6.6           0
      7.65       -6.45           0
      7.65        -6.3           0
      7.65       -6.15           0
      7.65          -6           0
      7.65       -5.85           0
      7.65        -5.7           0
      7.65       -5.55           0
      7.65        -5.4           0
      7.65       -5.25           0
      7.65        -5.1           0
      7.65       -4.95           0
      7.65        -4.8           0
      7.65       -4.65           0
      7.65        -4.5           0
      7.65       -4.35           0
      7.65        -4.2           0
      7.65       -4.05           0
      7.65        -3.9           0
      7.65       -3.75           0
      7.65        -3.6           0
      7.65       -3.45           0
      7.65        -3.3           0
      7.65       -3.15           0
      7.65          -3           0
      7.65       -2.85           0
      7.65        -2.7           0
      7.65       -2.55           0
      7.65        -2.4           0
      7.65       -2.25           0
      7.65        -2.1           0
      7.65       -1.95           0
      7.65        -1.8           0
      7.65       -1.65           0
      7.65        -1.5           0
      7.65       -1.35           0
      7.65        -1.2           0
      7.65       -1.05           0
      7.65        -0.9           0
      7.65       -0.75           0
      7.65        -0.6           0
      7.65       -0.45           0
      7.65        -0.3           0
      7.65       -0.15           0
      7.65  -1.78814e-07           0
      7.65        0.15           0
      7.65         0.3           0
      7.65        0.45           0
      7.65         0.6           0
      7.65        0.75           0
      7.65         0.9           0
      7.65        1.05           0
      7.65         1.2           0
      7.65        1.35           0
      7.65         1.5           0
      7.65        1.65           0
      7.65         1.8           0
      7.65        1.95           0
      7.65         2.1           0
      7.65        2.25           0
      7.65         2.4           0
      7.65        2.55           0
      7.65         2.7           0
      7.65        2.85           0
      7.65           3           0
      7.65        3.15           0
      7.65         3.3           0
      7.65        3.45           0
      7.65         3.6           0
      7.65        3.75           0
      7.65         3.9           0
      7.65        4.05           0
      7.65         4.2           0
      7.65        4.35           0
      7.65         4.5           0
      7.65        4.65           0
      7.65         4.8           0
      7.65        4.95           0
      7.65         5.1           0
      7.65        5.25           0
      7.65         5.4           0
      7.65        5.55           0
      7.65         5.7           0
      7.65        5.85           0
      7.65           6           0
      7.65        6.15           0
      7.65         6.3           0
      7.65        6.45           0
      7.65         6.6           0
      7.65        6.75           0
      7.65         6.9           0
      7.65        7.05           0
      7.65         7.2           0
      7.65        7.35           0

       7.8        -7.5           0
       7.8       -7.35           0
       7.8        -7.2           0
       7.8       -7.05           0
       7.8        -6.9           0
       7.8       -6.75           0
       7.8        -6.6           0
       7.8       -6.45           0
       7.8        -6.3           0
       7.8       -6.15           0
       7.8          -6           0
       7.8       -5.85           0
       7.8        -5.7           0
       7.8       -5.55           0
       7.8        -5.4           0
       7.8       -5.25           0
       7.8        -5.1           0
       7.8       -4.95           0
       7.8        -4.8           0
       7.8       -4.65           0
       7.8        -4.5           0
       7.8       -4.35           0
       7.8        -4.2           0
       7.8       -4.05           0
       7.8        -3.9           0
       7.8       -3.75           0
       7.8        -3.6           0
       7.8       -3.45           0
       7.8        -3.3           0
       7.8       -3.15           0
       7.8          -3           0
       7.8       -2.85           0
       7.8        -2.7           0
       7.8       -2.55           0
       7.8        -2.4           0
       7.8       -2.25           0
       7.8        -2.1           0
       7.8       -1.95           0
       7.8        -1.8           0
       7.8       -1.65           0
       7.8        -1.5           0
       7.8       -1.35           0
       7.8        -1.2           0
       7.8       -1.05           0
       7.8        -0.9           0
       7.8       -0.75           0
       7.8        -0.6           0
       7.8       -0.45           0
       7.8        -0.3           0
       7.8       -0.15           0
       7.8  -1.78814e-07           0
       7.8        0.15           0
       7.8         0.3           0
       7.8        0.45           0
       7.8         0.6           0
       7.8        0.75           0
       7.8         0.9           0
       7.8        1.05           0
       7.8         1.2           0
       7.8        1.35           0
       7.8         1.5           0
       7.8        1.65           0
       7.8         1.8           0
       7.8        1.95           0
       7.8         2.1           0
       7.8        2.25           0
       7.8         2.4           0
       7.8        2.55           0
       7.8         2.7           0
       7.8        2.85           0
       7.8           3           0
       7.8        3.15           0
       7.8         3.3           0
       7.8        3.45           0
       7.8         3.6           0
       7.8        3.75           0
       7.8         3.9           0
       7.8        4.05           0
       7.8         4.2           0
       7.8        4.35           0
       7.8         4.5           0
       7.8        4.65           0
       7.8         4.8           0
       7.8        4.95           0
       7.8         5.1           0
       7.8        5.25           0
       7.8         5.4           0
       7.8        5.55           0
       7.8         5.7           0
       7.8        5.85           0
       7.8           6           0
       7.8        6.15           0
       7.8         6.3           0
       7.8        6.45           0
       7.8         6.6           0
       7.8        6.75           0
       7.8         6.9           0
       7.8        7.05           0
       7.8         7.2           0
       7.8        7.35           0

      7.95        -7.5           0
      7.95       -7.35           0
      7.95        -7.2           0
      7.95       -7.05           0
      7.95        -6.9           0
      7.95       -6.75           0
      7.95        -6.6           0
      7.95       -6.45           0
      7.95        -6.3           0
      7.95       -6.15           0
      7.95          -6           0
      7.95       -5.85           0
      7.95        -5.7           0
      7.95       -5.55           0
      7.95        -5.4           0
      7.95       -5.25           0
      7.95        -5.1           0
      7.95       -4.95           0
      7.95        -4.8           0
      7.95       -4.65           0
      7.95        -4.5           0
      7.95       -4.35           0
      7.95        -4.2           0
      7.95       -4.05           0
      7.95        -3.9           0
      7.95       -3.75           0
      7.95        -3.6           0
      7.95       -3.45           0
      7.95        -3.3           0
      7.95       -3.15           0
      7.95          -3           0
      7.95       -2.85           0
      7.95        -2.7           0
      7.95       -2.55           0
      7.95        -2.4           0
      7.95       -2.25           0
      7.95        -2.1           0
      7.95       -1.95           0
      7.95        -1.8           0
      7.95       -1.65           0
      7.95        -1.5           0
      7.95       -1.35           0
      7.95        -1.2           0
      7.95       -1.05           0
      7.95        -0.9           0
      7.95       -0.75           0
      7.95        -0.6           0
      7.95       -0.45           0
      7.95        -0.3           0
      7.95       -0.15           0
      7.95  -1.78814e-07           0
      7.95        0.15           0
      7.95         0.3           0
      7.95        0.45           0
      7.95         0.6           0
      7.95        0.75           0
      7.95         0.9           0
      7.95        1.05           0
      7.95         1.2           0
      7.95        1.35           0
      7.95         1.5           0
      7.95        1.65           0
      7.95         1.8           0
      7.95        1.95           0
      7.95         2.1           0
      7.95        2.25           0
      7.95         2.4           0
      7.95        2.55           0
      7.95         2.7           0
      7.95        2.85           0
      7.95           3           0
      7.95        3.15           0
      7.95         3.3           0
      7.95        3.45           0
      7.95         3.6           0
      7.95        3.75           0
      7.95         3.9           0
      7.95        4.05           0
      7.95         4.2           0
      7.95        4.35           0
      7.95         4.5           0
      7.95        4.65           0
      7.95         4.8           0
      7.95        4.95           0
      7.95         5.1           0
      7.95        5.25           0
      7.95         5.4           0
      7.95        5.55           0
      7.95         5.7           0
      7.95        5.85           0
      7.95           6           0
      7.95        6.15           0
      7.95         6.3           0
      7.95        6.45           0
      7.95         6.6           0
      7.95        6.75           0
      7.95         6.9           0
      7.95        7.05           0
      7.95         7.2           0
      7.95        7.35           0

       8.1        -7.5           0
       8.1       -7.35           0
       8.1        -7.2           0
       8.1       -7.05           0
       8.1        -6.9           0
       8.1       -6.75           0
       8.1        -6.6           0
       8.1       -6.45           0
       8.1        -6.3           0
       8.1       -6.15           0
       8.1          -6           0
       8.1       -5.85           0
       8.1        -5.7           0
       8.1       -5.55           0
       8.1        -5.4           0
       8.1       -5.25           0
       8.1        -5.1           0
       8.1       -4.95           0
       8.1        -4.8           0
       8.1       -4.65           0
       8.1        -4.5           0
       8.1       -4.35           0
       8.1        -4.2           0
       8.1       -4.05           0
       8.1        -3.9           0
       8.1       -3.75           0
       8.1        -3.6           0
       8.1       -3.45           0
       8.1        -3.3           0
       8.1       -3.15           0
       8.1          -3           0
       8.1       -2.85           0
       8.1        -2.7           0
       8.1       -2.55           0
       8.1        -2.4           0
       8.1       -2.25           0
       8.1        -2.1           0
       8.1       -1.95           0
       8.1        -1.8           0
       8.1       -1.65           0
       8.1        -1.5           0
       8.1       -1.35           0
       8.1        -1.2           0
       8.1       -1.05           0
       8.1        -0.9           0
       8.1       -0.75           0
       8.1        -0.6           0
       8.1       -0.45           0
       8.1        -0.3           0
       8.1       -0.15           0
       8.1  -1.78814e-07           0
       8.1        0.15           0
       8.1         0.3           0
       8.1        0.45           0
       8.1         0.6           0
       8.1        0.75           0
       8.1         0.9           0
       8.1        1.05           0
       8.1         1.2           0
       8.1        1.35           0
       8.1         1.5           0
       8.1        1.65           0
       8.1         1.8           0
       8.1        1.95           0
       8.1         2.1           0
       8.1        2.25           0
       8.1         2.4           0
       8.1        2.55           0
       8.1         2.7           0
       8.1        2.85           0
       8.1           3           0
       8.1        3.15           0
       8.1         3.3           0
       8.1        3.45           0
       8.1         3.6           0
       8.1        3.75           0
       8.1         3.9           0
       8.1        4.05           0
       8.1         4.2           0
       8.1        4.35           0
       8.1         4.5           0
       8.1        4.65           0
       8.1         4.8           0
       8.1        4.95           0
       8.1         5.1           0
       8.1        5.25           0
       8.1         5.4           0
       8.1        5.55           0
       8.1         5.7           0
       8.1        5.85           0
       8.1           6           0
       8.1        6.15           0
       8.1         6.3           0
       8.1        6.45           0
       8.1         6.6           0
       8.1        6.75           0
       8.1         6.9           0
       8.1        7.05           0
       8.1         7.2           0
       8.1        7.35           0

      8.25        -7.5           0
      8.25       -7.35           0
      8.25        -7.2           0
      8.25       -7.05           0
      8.25        -6.9           0
      8.25       -6.75           0
      8.25        -6.6           0
      8.25       -6.45           0
      8.25        -6.3           0
      8.25       -6.15           0
      8.25          -6           0
      8.25       -5.85           0
      8.25        -5.7           0
      8.25       -5.55           0
      8.25        -5.4           0
      8.25       -5.25           0
      8.25        -5.1           0
      8.25       -4.95           0
      8.25        -4.8           0
      8.25       -4.65           0
      8.25        -4.5           0
      8.25       -4.35           0
      8.25        -4.2           0
      8.25       -4.05           0
      8.25        -3.9           0
      8.25       -3.75           0
      8.25        -3.6           0
      8.25       -3.45           0
      8.25        -3.3           0
      8.25       -3.15           0
      8.25          -3           0
      8.25       -2.85           0
      8.25        -2.7           0
      8.25       -2.55           0
      8.25        -2.4           0
      8.25       -2.25           0
      8.25        -2.1           0
      8.25       -1.95           0
      8.25        -1.8           0
      8.25       -1.65           0
      8.25        -1.5           0
      8.25       -1.35           0
      8.25        -1.2           0
      8.25       -1.05           0
      8.25        -0.9           0
      8.25       -0.75           0
      8.25        -0.6           0
      8.25       -0.45           0
      8.25        -0.3           0
      8.25       -0.15           0
      8.25  -1.78814e-07           0
      8.25        0.15           0
      8.25         0.3           0
      8.25        0.45           0
      8.25         0.6           0
      8.25        0.75           0
      8.25         0.9           0
      8.25        1.05           0
      8.25         1.2           0
      8.25        1.35           0
      8.25         1.5           0
      8.25        1.65           0
      8.25         1.8           0
      8.25        1.95           0
      8.25         2.1           0
      8.25        2.25           0
      8.25         2.4           0
      8.25        2.55           0
      8.25         2.7           0
      8.25        2.85           0
      8.25           3           0
      8.25        3.15           0
      8.25         3.3           0
      8.25        3.45           0
      8.25         3.6           0
      8.25        3.75           0
      8.25         3.9           0
      8.25        4.05           0
      8.25         4.2           0
      8.25        4.35           0
      8.25         4.5           0
      8.25        4.65           0
      8.25         4.8           0
      8.25        4.95           0
      8.25         5.1           0
      8.25        5.25           0
      8.25         5.4           0
      8.25        5.55           0
      8.25         5.7           0
      8.25        5.85           0
      8.25           6           0
      8.25        6.15           0
      8.25         6.3           0
      8.25        6.45           0
      8.25         6.6           0
      8.25        6.75           0
      8.25         6.9           0
      8.25        7.05           0
      8.25         7.2           0
      8.25        7.35           0

       8.4        -7.5           0
       8.4       -7.35           0
       8.4        -7.2           0
       8.4       -7.05           0
       8.4        -6.9           0
       8.4       -6.75           0
       8.4        -6.6           0
       8.4       -6.45           0
       8.4        -6.3           0
       8.4       -6.15           0
       8.4          -6           0
       8.4       -5.85           0
       8.4        -5.7           0
       8.4       -5.55           0
       8.4        -5.4           0
       8.4       -5.25           0
       8.4        -5.1           0
       8.4       -4.95           0
       8.4        -4.8           0
       8.4       -4.65           0
       8.4        -4.5           0
       8.4       -4.35           0
       8.4        -4.2           0
       8.4       -4.05           0
       8.4        -3.9           0
       8.4       -3.75           0
       8.4        -3.6           0
       8.4       -3.45           0
       8.4        -3.3           0
       8.4       -3.15           0
       8.4          -3           0
       8.4       -2.85           0
       8.4        -2.7           0
       8.4       -2.55           0
       8.4        -2.4           0
       8.4       -2.25           0
       8.4        -2.1           0
       8.4       -1.95           0
       8.4        -1.8           0
       8.4       -1.65           0
       8.4        -1.5           0
       8.4       -1.35           0
       8.4        -1.2           0
       8.4       -1.05           0
       8.4        -0.9           0
       8.4       -0.75           0
       8.4        -0.6           0
       8.4       -0.45           0
       8.4        -0.3           0
       8.4       -0.15           0
       8.4  -1.78814e-07           0
       8.4        0.15           0
       8.4         0.3           0
       8.4        0.45           0
       8.4         0.6           0
       8.4        0.75           0
       8.4         0.9           0
       8.4        1.05           0
       8.4         1.2           0
       8.4        1.35           0
       8.4         1.5           0
       8.4        1.65           0
       8.4         1.8           0
       8.4        1.95           0
       8.4         2.1           0
       8.4        2.25           0
       8.4         2.4           0
       8.4        2.55           0
       8.4         2.7           0
       8.4        2.85           0
       8.4           3           0
       8.4        3.15           0
       8.4         3.3           0
       8.4        3.45           0
       8.4         3.6           0
       8.4        3.75           0
       8.4         3.9           0
       8.4        4.05           0
       8.4         4.2           0
       8.4        4.35           0
       8.4         4.5           0
       8.4        4.65           0
       8.4         4.8           0
       8.4        4.95           0
       8.4         5.1           0
       8.4        5.25           0
       8.4         5.4           0
       8.4        5.55           0
       8.4         5.7           0
       8.4        5.85           0
       8.4           6           0
       8.4        6.15           0
       8.4         6.3           0
       8.4        6.45           0
       8.4         6.6           0
       8.4        6.75           0
       8.4         6.9           0
       8.4        7.05           0
       8.4         7.2           0
       8.4        7.35           0

      8.55        -7.5           0
      8.55       -7.35           0
      8.55        -7.2           0
      8.55       -7.05           0
      8.55        -6.9           0
      8.55       -6.75           0
      8.55        -6.6           0
      8.55       -6.45           0
      8.55        -6.3           0
      8.55       -6.15           0
      8.55          -6           0
      8.55       -5.85           0
      8.55        -5.7           0
      8.55       -5.55           0
      8.55        -5.4           0
      8.55       -5.25           0
      8.55        -5.1           0
      8.55       -4.95           0
      8.55        -4.8           0
      8.55       -4.65           0
      8.55        -4.5           0
      8.55       -4.35           0
      8.55        -4.2           0
      8.55       -4.05           0
      8.55        -3.9           0
      8.55       -3.75           0
      8.55        -3.6           0
      8.55       -3.45           0
      8.55        -3.3           0
      8.55       -3.15           0
      8.55          -3           0
      8.55       -2.85           0
      8.55        -2.7           0
      8.55       -2.55           0
      8.55        -2.4           0
      8.55       -2.25           0
      8.55        -2.1           0
      8.55       -1.95           0
      8.55        -1.8           0
      8.55       -1.65           0
      8.55        -1.5           0
      8.55       -1.35           0
      8.55        -1.2           0
      8.55       -1.05           0
      8.55        -0.9           0
      8.55       -0.75           0
      8.55        -0.6           0
      8.55       -0.45           0
      8.55        -0.3           0
      8.55       -0.15           0
      8.55  -1.78814e-07           0
      8.55        0.15           0
      8.55         0.3           0
      8.55        0.45           0
      8.55         0.6           0
      8.55        0.75           0
      8.55         0.9           0
      8.55        1.05           0
      8.55         1.2           0
      8.55        1.35           0
      8.55         1.5           0
      8.55        1.65           0
      8.55         1.8           0
      8.55        1.95           0
      8.55         2.1           0
      8.55        2.25           0
      8.55         2.4           0
      8.55        2.55           0
      8.55         2.7           0
      8.55        2.85           0
      8.55           3           0
      8.55        3.15           0
      8.55         3.3           0
      8.55        3.45           0
      8.55         3.6           0
      8.55        3.75           0
      8.55         3.9           0
      8.55        4.05           0
      8.55         4.2           0
      8.55        4.35           0
      8.55         4.5           0
      8.55        4.65           0
      8.55         4.8           0
      8.55        4.95           0
      8.55         5.1           0
      8.55        5.25           0
      8.55         5.4           0
      8.55        5.55           0
      8.55         5.7           0
      8.55        5.85           0
      8.55           6           0
      8.55        6.15           0
      8.55         6.3           0
      8.55        6.45           0
      8.55         6.6           0
      8.55        6.75           0
      8.55         6.9           0
      8.55        7.05           0
      8.55         7.2           0
      8.55        7.35           0

       8.7        -7.5           0
       8.7       -7.35           0
       8.7        -7.2           0
       8.7       -7.05           0
       8.7        -6.9           0
       8.7       -6.75           0
       8.7        -6.6           0
       8.7       -6.45           0
       8.7        -6.3           0
       8.7       -6.15           0
       8.7          -6           0
       8.7       -5.85           0
       8.7        -5.7           0
       8.7       -5.55           0
       8.7        -5.4           0
       8.7       -5.25           0
       8.7        -5.1           0
       8.7       -4.95           0
       8.7        -4.8           0
       8.7       -4.65           0
       8.7        -4.5           0
       8.7       -4.35           0
       8.7        -4.2           0
       8.7       -4.05           0
       8.7        -3.9           0
       8.7       -3.75           0
       8.7        -3.6           0
       8.7       -3.45           0
       8.7        -3.3           0
       8.7       -3.15           0
       8.7          -3           0
       8.7       -2.85           0
       8.7        -2.7           0
       8.7       -2.55           0
       8.7        -2.4           0
       8.7       -2.25           0
       8.7        -2.1           0
       8.7       -1.95           0
       8.7        -1.8           0
       8.7       -1.65           0
       8.7        -1.5           0
       8.7       -1.35           0
       8.7        -1.2           0
       8.7       -1.05           0
       8.7        -0.9           0
       8.7       -0.75           0
       8.7        -0.6           0
       8.7       -0.45           0
       8.7        -0.3           0
       8.7       -0.15           0
       8.7  -1.78814e-07           0
       8.7        0.15           0
       8.7         0.3           0
       8.7        0.45           0
       8.7         0.6           0
       8.7        0.75           0
       8.7         0.9           0
       8.7        1.05           0
       8.7         1.2           0
       8.7        1.35           0
       8.7         1.5           0
       8.7        1.65           0
       8.7         1.8           0
       8.7        1.95           0
       8.7         2.1           0
       8.7        2.25           0
       8.7         2.4           0
       8.7        2.55           0
       8.7         2.7           0
       8.7        2.85           0
       8.7           3           0
       8.7        3.15           0
       8.7         3.3           0
       8.7        3.45           0
       8.7         3.6           0
       8.7        3.75           0
       8.7         3.9           0
       8.7        4.05           0
       8.7         4.2           0
       8.7        4.35           0
       8.7         4.5           0
       8.7        4.65           0
       8.7         4.8           0
       8.7        4.95           0
       8.7         5.1           0
       8.7        5.25           0
       8.7         5.4           0
       8.7        5.55           0
       8.7         5.7           0
       8.7        5.85           0
       8.7           6           0
       8.7        6.15           0
       8.7         6.3           0
       8.7        6.45           0
       8.7         6.6           0
       8.7        6.75           0
       8.7         6.9           0
       8.7        7.05           0
       8.7         7.2           0
       8.7        7.35           0

      8.85        -7.5           0
      8.85       -7.35           0
      8.85        -7.2           0
      8.85       -7.05           0
      8.85        -6.9           0
      8.85       -6.75           0
      8.85        -6.6           0
      8.85       -6.45           0
      8.85        -6.3           0
      8.85       -6.15           0
      8.85          -6           0
      8.85       -5.85           0
      8.85        -5.7           0
      8.85       -5.55           0
      8.85        -5.4           0
      8.85       -5.25           0
      8.85        -5.1           0
      8.85       -4.95           0
      8.85        -4.8           0
      8.85       -4.65           0
      8.85        -4.5           0
      8.85       -4.35           0
      8.85        -4.2           0
      8.85       -4.05           0
      8.85        -3.9           0
      8.85       -3.75           0
      8.85        -3.6           0
      8.85       -3.45           0
      8.85        -3.3           0
      8.85       -3.15           0
      8.85          -3           0
      8.85       -2.85           0
      8.85        -2.7           0
      8.85       -2.55           0
      8.85        -2.4           0
      8.85       -2.25           0
      8.85        -2.1           0
      8.85       -1.95           0
      8.85        -1.8           0
      8.85       -1.65           0
      8.85        -1.5           0
      8.85       -1.35           0
      8.85        -1.2           0
      8.85       -1.05           0
      8.85        -0.9           0
      8.85       -0.75           0
      8.85        -0.6           0
      8.85       -0.45           0
      8.85        -0.3           0
      8.85       -0.15           0
      8.85  -1.78814e-07           0
      8.85        0.15           0
      8.85         0.3           0
      8.85        0.45           0
      8.85         0.6           0
      8.85        0.75           0
      8.85         0.9           0
      8.85        1.05           0
      8.85         1.2           0
      8.85        1.35           0
      8.85         1.5           0
      8.85        1.65           0
      8.85         1.8           0
      8.85        1.95           0
      8.85         2.1           0
      8.85        2.25           0
      8.85         2.4           0
      8.85        2.55           0
      8.85         2.7           0
      8.85        2.85           0
      8.85           3           0
      8.85        3.15           0
      8.85         3.3           0
      8.85        3.45           0
      8.85         3.6           0
      8.85        3.75           0
      8.85         3.9           0
      8.85        4.05           0
      8.85         4.2           0
      8.85        4.35           0
      8.85         4.5           0
      8.85        4.65           0
      8.85         4.8           0
      8.85        4.95           0
      8.85         5.1           0
      8.85        5.25           0
      8.85         5.4           0
      8.85        5.55           0
      8.85         5.7           0
      8.85        5.85           0
      8.85           6           0
      8.85        6.15           0
      8.85         6.3           0
      8.85        6.45           0
      8.85         6.6           0
      8.85        6.75           0
      8.85         6.9           0
      8.85        7.05           0
      8.85         7.2           0
      8.85        7.35           0

         9        -7.5           0
         9       -7.35           0
         9        -7.2           0
         9       -7.05           0
         9        -6.9           0
         9       -6.75           0
         9        -6.6           0
         9       -6.45           0
         9        -6.3           0
         9       -6.15           0
         9          -6           0
         9       -5.85           0
         9        -5.7           0
         9       -5.55           0
         9        -5.4           0
         9       -5.25           0
         9        -5.1           0
         9       -4.95           0
         9        -4.8           0
         9       -4.65           0
         9        -4.5           0
         9       -4.35           0
         9        -4.2           0
         9       -4.05           0
         9        -3.9           0
         9       -3.75           0
         9        -3.6           0
         9       -3.45           0
         9        -3.3           0
         9       -3.15           0
         9          -3           0
         9       -2.85           0
         9        -2.7           0
         9       -2.55           0
         9        -2.4           0
         9       -2.25           0
         9        -2.1           0
         9       -1.95           0
         9        -1.8           0
         9       -1.65           0
         9        -1.5           0
         9       -1.35           0
         9        -1.2           0
         9       -1.05           0
         9        -0.9           0
         9       -0.75           0
         9        -0.6           0
         9       -0.45           0
         9        -0.3           0
         9       -0.15           0
         9  -1.78814e-07           0
         9        0.15           0
         9         0.3           0
         9        0.45           0
         9         0.6           0
         9        0.75           0
         9         0.9           0
         9        1.05           0
         9         1.2           0
         9        1.35           0
         9         1.5           0
         9        1.65           0
         9         1.8           0
         9        1.95           0
         9         2.1           0
         9        2.25           0
         9         2.4           0
         9        2.55           0
         9         2.7           0
         9        2.85           0
         9           3           0
         9        3.15           0
         9         3.3           0
         9        3.45           0
         9         3.6           0
         9        3.75           0
         9         3.9           0
         9        4.05           0
         9         4.2           0
         9        4.35           0
         9         4.5           0
         9        4.65           0
         9         4.8           0
         9        4.95           0
         9         5.1           0
         9        5.25           0
         9         5.4           0
         9        5.55           0
         9         5.7           0
         9        5.85           0
         9           6           0
         9        6.15           0
         9         6.3           0
         9        6.45           0
         9         6.6           0
         9        6.75           0
         9         6.9           0
         9        7.05           0
         9         7.2           0
         9        7.35           0

      9.15        -7.5           0
      9.15       -7.35           0
      9.15        -7.2           0
      9.15       -7.05           0
      9.15        -6.9           0
      9.15       -6.75           0
      9.15        -6.6           0
      9.15       -6.45           0
      9.15        -6.3           0
      9.15       -6.15           0
      9.15          -6           0
      9.15       -5.85           0
      9.15        -5.7           0
      9.15       -5.55           0
      9.15        -5.4           0
      9.15       -5.25           0
      9.15        -5.1           0
      9.15       -4.95           0
      9.15        -4.8           0
      9.15       -4.65           0
      9.15        -4.5           0
      9.15       -4.35           0
      9.15        -4.2           0
      9.15       -4.05           0
      9.15        -3.9           0
      9.15       -3.75           0
      9.15        -3.6           0
      9.15       -3.45           0
      9.15        -3.3           0
      9.15       -3.15           0
      9.15          -3           0
      9.15       -2.85           0
      9.15        -2.7           0
      9.15       -2.55           0
      9.15        -2.4           0
      9.15       -2.25           0
      9.15        -2.1           0
      9.15       -1.95           0
      9.15        -1.8           0
      9.15       -1.65           0
      9.15        -1.5           0
      9.15       -1.35           0
      9.15        -1.2           0
      9.15       -1.05           0
      9.15        -0.9           0
      9.15       -0.75           0
      9.15        -0.6           0
      9.15       -0.45           0
      9.15        -0.3           0
      9.15       -0.15           0
      9.15  -1.78814e-07           0
      9.15        0.15           0
      9.15         0.3           0
      9.15        0.45           0
      9.15         0.6           0
      9.15        0.75           0
      9.15         0.9           0
      9.15        1.05           0
      9.15         1.2           0
      9.15        1.35           0
      9.15         1.5           0
      9.15        1.65           0
      9.15         1.8           0
      9.15        1.95           0
      9.15         2.1           0
      9.15        2.25           0
      9.15         2.4           0
      9.15        2.55           0
      9.15         2.7           0
      9.15        2.85           0
      9.15           3           0
      9.15        3.15           0
      9.15         3.3           0
      9.15        3.45           0
      9.15         3.6           0
      9.15        3.75           0
      9.15         3.9           0
      9.15        4.05           0
      9.15         4.2           0
      9.15        4.35           0
      9.15         4.5           0
      9.15        4.65           0
      9.15         4.8           0
      9.15        4.95           0
      9.15         5.1           0
      9.15        5.25           0
      9.15         5.4           0
      9.15        5.55           0
      9.15         5.7           0
      9.15        5.85           0
      9.15           6           0
      9.15        6.15           0
      9.15         6.3           0
      9.15        6.45           0
      9.15         6.6           0
      9.15        6.75           0
      9.15         6.9           0
      9.15        7.05           0
      9.15         7.2           0
      9.15        7.35           0

       9.3        -7.5           0
       9.3       -7.35           0
       9.3        -7.2           0
       9.3       -7.05           0
       9.3        -6.9           0
       9.3       -6.75           0
       9.3        -6.6           0
       9.3       -6.45           0
       9.3        -6.3           0
       9.3       -6.15           0
       9.3          -6           0
       9.3       -5.85           0
       9.3        -5.7           0
       9.3       -5.55           0
       9.3        -5.4           0
       9.3       -5.25           0
       9.3        -5.1           0
       9.3       -4.95           0
       9.3        -4.8           0
       9.3       -4.65           0
       9.3        -4.5           0
       9.3       -4.35           0
       9.3        -4.2           0
       9.3       -4.05           0
       9.3        -3.9           0
       9.3       -3.75           0
       9.3        -3.6           0
       9.3       -3.45           0
       9.3        -3.3           0
       9.3       -3.15           0
       9.3          -3           0
       9.3       -2.85           0
       9.3        -2.7           0
       9.3       -2.55           0
       9.3        -2.4           0
       9.3       -2.25           0
       9.3        -2.1           0
       9.3       -1.95           0
       9.3        -1.8           0
       9.3       -1.65           0
       9.3        -1.5           0
       9.3       -1.35           0
       9.3        -1.2           0
       9.3       -1.05           0
       9.3        -0.9           0
       9.3       -0.75           0
       9.3        -0.6           0
       9.3       -0.45           0
       9.3        -0.3           0
       9.3       -0.15           0
       9.3  -1.78814e-07           0
       9.3        0.15           0
       9.3         0.3           0
       9.3        0.45           0
       9.3         0.6           0
       9.3        0.75           0
       9.3         0.9           0
       9.3        1.05           0
       9.3         1.2           0
       9.3        1.35           0
       9.3         1.5           0
       9.3        1.65           0
       9.3         1.8           0
       9.3        1.95           0
       9.3         2.1           0
       9.3        2.25           0
       9.3         2.4           0
       9.3        2.55           0
       9.3         2.7           0
       9.3        2.85           0
       9.3           3           0
       9.3        3.15           0
       9.3         3.3           0
       9.3        3.45           0
       9.3         3.6           0
       9.3        3.75           0
       9.3         3.9           0
       9.3        4.05           0
       9.3         4.2           0
       9.3        4.35           0
       9.3         4.5           0
       9.3        4.65           0
       9.3         4.8           0
       9.3        4.95           0
       9.3         5.1           0
       9.3        5.25           0
       9.3         5.4           0
       9.3        5.55           0
       9.3         5.7           0
       9.3        5.85           0
       9.3           6           0
       9.3        6.15           0
       9.3         6.3           0
       9.3        6.45           0
       9.3         6.6           0
       9.3        6.75           0
       9.3         6.9           0
       9.3        7.05           0
       9.3         7.2           0
       9.3        7.35           0

      9.45        -7.5           0
      9.45       -7.35           0
      9.45        -7.2           0
      9.45       -7.05           0
      9.45        -6.9           0
      9.45       -6.75           0
      9.45        -6.6           0
      9.45       -6.45           0
      9.45        -6.3           0
      9.45       -6.15           0
      9.45          -6           0
      9.45       -5.85           0
      9.45        -5.7           0
      9.45       -5.55           0
      9.45        -5.4           0
      9.45       -5.25           0
      9.45        -5.1           0
      9.45       -4.95           0
      9.45        -4.8           0
      9.45       -4.65           0
      9.45        -4.5           0
      9.45       -4.35           0
      9.45        -4.2           0
      9.45       -4.05           0
      9.45        -3.9           0
      9.45       -3.75           0
      9.45        -3.6           0
      9.45       -3.45           0
      9.45        -3.3           0
      9.45       -3.15           0
      9.45          -3           0
      9.45       -2.85           0
      9.45        -2.7           0
      9.45       -2.55           0
      9.45        -2.4           0
      9.45       -2.25           0
      9.45        -2.1           0
      9.45       -1.95           0
      9.45        -1.8           0
      9.45       -1.65           0
      9.45        -1.5           0
      9.45       -1.35           0
      9.45        -1.2           0
      9.45       -1.05           0
      9.45        -0.9           0
      9.45       -0.75           0
      9.45        -0.6           0
      9.45       -0.45           0
      9.45        -0.3           0
      9.45       -0.15           0
      9.45  -1.78814e-07           0
      9.45        0.15           0
      9.45         0.3           0
      9.45        0.45           0
      9.45         0.6           0
      9.45        0.75           0
      9.45         0.9           0
      9.45        1.05           0
      9.45         1.2           0
      9.45        1.35           0
      9.45         1.5           0
      9.45        1.65           0
      9.45         1.8           0
      9.45        1.95           0
      9.45         2.1           0
      9.45        2.25           0
      9.45         2.4           0
      9.45        2.55           0
      9.45         2.7           0
      9.45        2.85           0
      9.45           3           0
      9.45        3.15           0
      9.45         3.3           0
      9.45        3.45           0
      9.45         3.6           0
      9.45        3.75           0
      9.45         3.9           0
      9.45        4.05           0
      9.45         4.2           0
      9.45        4.35           0
      9.45         4.5           0
      9.45        4.65           0
      9.45         4.8           0
      9.45        4.95           0
      9.45         5.1           0
      9.45        5.25           0
      9.45         5.4           0
      9.45        5.55           0
      9.45         5.7           0
      9.45        5.85           0
      9.45           6           0
      9.45        6.15           0
      9.45         6.3           0
      9.45        6.45           0
      9.45         6.6           0
      9.45        6.75           0
      9.45         6.9           0
      9.45        7.05           0
      9.45         7.2           0
      9.45        7.35           0

       9.6        -7.5           0
       9.6       -7.35           0
       9.6        -7.2           0
       9.6       -7.05           0
       9.6        -6.9           0
       9.6       -6.75           0
       9.6        -6.6           0
       9.6       -6.45           0
       9.6        -6.3           0
       9.6       -6.15           0
       9.6          -6           0
       9.6       -5.85           0
       9.6        -5.7           0
       9.6       -5.55           0
       9.6        -5.4           0
       9.6       -5.25           0
       9.6        -5.1           0
       9.6       -4.95           0
       9.6        -4.8           0
       9.6       -4.65           0
       9.6        -4.5           0
       9.6       -4.35           0
       9.6        -4.2           0
       9.6       -4.05           0
       9.6        -3.9           0
       9.6       -3.75           0
       9.6        -3.6           0
       9.6       -3.45           0
       9.6        -3.3           0
       9.6       -3.15           0
       9.6          -3           0
       9.6       -2.85           0
       9.6        -2.7           0
       9.6       -2.55           0
       9.6        -2.4           0
       9.6       -2.25           0
       9.6        -2.1           0
       9.6       -1.95           0
       9.6        -1.8           0
       9.6       -1.65           0
       9.6        -1.5           0
       9.6       -1.35           0
       9.6        -1.2           0
       9.6       -1.05           0
       9.6        -0.9           0
       9.6       -0.75           0
       9.6        -0.6           0
       9.6       -0.45           0
       9.6        -0.3           0
       9.6       -0.15           0
       9.6  -1.78814e-07           0
       9.6        0.15           0
       9.6         0.3           0
       9.6        0.45           0
       9.6         0.6           0
       9.6        0.75           0
       9.6         0.9           0
       9.6        1.05           0
       9.6         1.2           0
       9.6        1.35           0
       9.6         1.5           0
       9.6        1.65           0
       9.6         1.8           0
       9.6        1.95           0
       9.6         2.1           0
       9.6        2.25           0
       9.6         2.4           0
       9.6        2.55           0
       9.6         2.7           0
       9.6        2.85           0
       9.6           3           0
       9.6        3.15           0
       9.6         3.3           0
       9.6        3.45           0
       9.6         3.6           0
       9.6        3.75           0
       9.6         3.9           0
       9.6        4.05           0
       9.6         4.2           0
       9.6        4.35           0
       9.6         4.5           0
       9.6        4.65           0
       9.6         4.8           0
       9.6        4.95           0
       9.6         5.1           0
       9.6        5.25           0
       9.6         5.4           0
       9.6        5.55           0
       9.6         5.7           0
       9.6        5.85           0
       9.6           6           0
       9.6        6.15           0
       9.6         6.3           0
       9.6        6.45           0
       9.6         6.6           0
       9.6        6.75           0
       9.6         6.9           0
       9.6        7.05           0
       9.6         7.2           0
       9.6        7.35           0

      9.75        -7.5           0
      9.75       -7.35           0
      9.75        -7.2           0
      9.75       -7.05           0
      9.75        -6.9           0
      9.75       -6.75           0
      9.75        -6.6           0
      9.75       -6.45           0
      9.75        -6.3           0
      9.75       -6.15           0
      9.75          -6           0
      9.75       -5.85           0
      9.75        -5.7           0
      9.75       -5.55           0
      9.75        -5.4           0
      9.75       -5.25           0
      9.75        -5.1           0
      9.75       -4.95           0
      9.75        -4.8           0
      9.75       -4.65           0
      9.75        -4.5           0
      9.75       -4.35           0
      9.75        -4.2           0
      9.75       -4.05           0
      9.75        -3.9           0
      9.75       -3.75           0
      9.75        -3.6           0
      9.75       -3.45           0
      9.75        -3.3           0
      9.75       -3.15           0
      9.75          -3           0
      9.75       -2.85           0
      9.75        -2.7           0
      9.75       -2.55           0
      9.75        -2.4           0
      9.75       -2.25           0
      9.75        -2.1           0
      9.75       -1.95           0
      9.75        -1.8           0
      9.75       -1.65           0
      9.75        -1.5           0
      9.75       -1.35           0
      9.75        -1.2           0
      9.75       -1.05           0
      9.75        -0.9           0
      9.75       -0.75           0
      9.75        -0.6           0
      9.75       -0.45           0
      9.75        -0.3           0
      9.75       -0.15           0
      9.75  -1.78814e-07           0
      9.75        0.15           0
      9.75         0.3           0
      9.75        0.45           0
      9.75         0.6           0
      9.75        0.75           0
      9.75         0.9           0
      9.75        1.05           0
      9.75         1.2           0
      9.75        1.35           0
      9.75         1.5           0
      9.75        1.65           0
      9.75         1.8           0
      9.75        1.95           0
      9.75         2.1           0
      9.75        2.25           0
      9.75         2.4           0
      9.75        2.55           0
      9.75         2.7           0
      9.75        2.85           0
      9.75           3           0
      9.75        3.15           0
      9.75         3.3           0
      9.75        3.45           0
      9.75         3.6           0
      9.75        3.75           0
      9.75         3.9           0
      9.75        4.05           0
      9.75         4.2           0
      9.75        4.35           0
      9.75         4.5           0
      9.75        4.65           0
      9.75         4.8           0
      9.75        4.95           0
      9.75         5.1           0
      9.75        5.25           0
      9.75         5.4           0
      9.75        5.55           0
      9.75         5.7           0
      9.75        5.85           0
      9.75           6           0
      9.75        6.15           0
      9.75         6.3           0
      9.75        6.45           0
      9.75         6.6           0
      9.75        6.75           0
      9.75         6.9           0
      9.75        7.05           0
      9.75         7.2           0
      9.75        7.35           0

       9.9        -7.5           0
       9.9       -7.35           0
       9.9        -7.2           0
       9.9       -7.05           0
       9.9        -6.9           0
       9.9       -6.75           0
       9.9        -6.6           0
       9.9       -6.45           0
       9.9        -6.3           0
       9.9       -6.15           0
       9.9          -6           0
       9.9       -5.85           0
       9.9        -5.7           0
       9.9       -5.55           0
       9.9        -5.4           0
       9.9       -5.25           0
       9.9        -5.1           0
       9.9       -4.95           0
       9.9        -4.8           0
       9.9       -4.65           0
       9.9        -4.5           0
       9.9       -4.35           0
       9.9        -4.2           0
       9.9       -4.05           0
       9.9        -3.9           0
       9.9       -3.75           0
       9.9        -3.6           0
       9.9       -3.45           0
       9.9        -3.3           0
       9.9       -3.15           0
       9.9          -3           0
       9.9       -2.85           0
       9.9        -2.7           0
       9.9       -2.55           0
       9.9        -2.4           0
       9.9       -2.25           0
       9.9        -2.1           0
       9.9       -1.95           0
       9.9        -1.8           0
       9.9       -1.65           0
       9.9        -1.5           0
       9.9       -1.35           0
       9.9        -1.2           0
       9.9       -1.05           0
       9.9        -0.9           0
       9.9       -0.75           0
       9.9        -0.6           0
       9.9       -0.45           0
       9.9        -0.3           0
       9.9       -0.15           0
       9.9  -1.78814e-07           0
       9.9        0.15           0
       9.9         0.3           0
       9.9        0.45           0
       9.9         0.6           0
       9.9        0.75           0
       9.9         0.9           0
       9.9        1.05           0
       9.9         1.2           0
       9.9        1.35           0
       9.9         1.5           0
       9.9        1.65           0
       9.9         1.8           0
       9.9        1.95           0
       9.9         2.1           0
       9.9        2.25           0
       9.9         2.4           0
       9.9        2.55           0
       9.9         2.7           0
       9.9        2.85           0
       9.9           3           0
       9.9        3.15           0
       9.9         3.3           0
       9.9        3.45           0
       9.9         3.6           0
       9.9        3.75           0
       9.9         3.9           0
       9.9        4.05           0
       9.9         4.2           0
       9.9        4.35           0
       9.9         4.5           0
       9.9        4.65           0
       9.9         4.8           0
       9.9        4.95           0
       9.9         5.1           0
       9.9        5.25           0
       9.9         5.4           0
       9.9        5.55           0
       9.9         5.7           0
       9.9        5.85           0
       9.9           6           0
       9.9        6.15           0
       9.9         6.3           0
       9.9        6.45           0
       9.9         6.6           0
       9.9        6.75           0
       9.9         6.9           0
       9.9        7.05           0
       9.9         7.2           0
       9.9        7.35           0

     10.05        -7.5           0
     10.05       -7.35           0
     10.05        -7.2           0
     10.05       -7.05           0
     10.05        -6.9           0
     10.05       -6.75           0
     10.05        -6.6           0
     10.05       -6.45           0
     10.05        -6.3           0
     10.05       -6.15           0
     10.05          -6           0
     10.05       -5.85           0
     10.05        -5.7           0
     10.05       -5.55           0
     10.05        -5.4           0
     10.05       -5.25           0
     10.05        -5.1           0
     10.05       -4.95           0
     10.05        -4.8           0
     10.05       -4.65           0
     10.05        -4.5           0
     10.05       -4.35           0
     10.05        -4.2           0
     10.05       -4.05           0
     10.05        -3.9           0
     10.05       -3.75           0
     10.05        -3.6           0
     10.05       -3.45           0
     10.05        -3.3           0
     10.05       -3.15           0
     10.05          -3           0
     10.05       -2.85           0
     10.05        -2.7           0
     10.05       -2.55           0
     10.05        -2.4           0
     10.05       -2.25           0
     10.05        -2.1           0
     10.05       -1.95           0
     10.05        -1.8           0
     10.05       -1.65           0
     10.05        -1.5           0
     10.05       -1.35           0
     10.05        -1.2           0
     10.05       -1.05           0
     10.05        -0.9           0
     10.05       -0.75           0
     10.05        -0.6           0
     10.05       -0.45           0
     10.05        -0.3           0
     10.05       -0.15           0
     10.05  -1.78814e-07           0
     10.05        0.15           0
     10.05         0.3           0
     10.05        0.45           0
     10.05         0.6           0
     10.05        0.75           0
     10.05         0.9           0
     10.05        1.05           0
     10.05         1.2           0
     10.05        1.35           0
     10.05         1.5           0
     10.05        1.65           0
     10.05         1.8           0
     10.05        1.95           0
     10.05         2.1           0
     10.05        2.25           0
     10.05         2.4           0
     10.05        2.55           0
     10.05         2.7           0
     10.05        2.85           0
     10.05           3           0
     10.05        3.15           0
     10.05         3.3           0
     10.05        3.45           0
     10.05         3.6           0
     10.05        3.75           0
     10.05         3.9           0
     10.05        4.05           0
     10.05         4.2           0
     10.05        4.35           0
     10.05         4.5           0
     10.05        4.65           0
     10.05         4.8           0
     10.05        4.95           0
     10.05         5.1           0
     10.05        5.25           0
     10.05         5.4           0
     10.05        5.55           0
     10.05         5.7           0
     10.05        5.85           0
     10.05           6           0
     10.05        6.15           0
     10.05         6.3           0
     10.05        6.45           0
     10.05         6.6           0
     10.05        6.75           0
     10.05         6.9           0
     10.05        7.05           0
     10.05         7.2           0
     10.05        7.35           0

      10.2        -7.5           0
      10.2       -7.35           0
      10.2        -7.2           0
      10.2       -7.05           0
      10.2        -6.9           0
      10.2       -6.75           0
      10.2        -6.6           0
      10.2       -6.45           0
      10.2        -6.3           0
      10.2       -6.15           0
      10.2          -6           0
      10.2       -5.85           0
      10.2        -5.7           0
      10.2       -5.55           0
      10.2        -5.4           0
      10.2       -5.25           0
      10.2        -5.1           0
      10.2       -4.95           0
      10.2        -4.8           0
      10.2       -4.65           0
      10.2        -4.5           0
      10.2       -4.35           0
      10.2        -4.2           0
      10.2       -4.05           0
      10.2        -3.9           0
      10.2       -3.75           0
      10.2        -3.6           0
      10.2       -3.45           0
      10.2        -3.3           0
      10.2       -3.15           0
      10.2          -3           0
      10.2       -2.85           0
      10.2        -2.7           0
      10.2       -2.55           0
      10.2        -2.4           0
      10.2       -2.25           0
      10.2        -2.1           0
      10.2       -1.95           0
      10.2        -1.8           0
      10.2       -1.65           0
      10.2        -1.5           0
      10.2       -1.35           0
      10.2        -1.2           0
      10.2       -1.05           0
      10.2        -0.9           0
      10.2       -0.75           0
      10.2        -0.6           0
      10.2       -0.45           0
      10.2        -0.3           0
      10.2       -0.15           0
      10.2  -1.78814e-07           0
      10.2        0.15           0
      10.2         0.3           0
      10.2        0.45           0
      10.2         0.6           0
      10.2        0.75           0
      10.2         0.9           0
      10.2        1.05           0
      10.2         1.2           0
      10.2        1.35           0
      10.2         1.5           0
      10.2        1.65           0
      10.2         1.8           0
      10.2        1.95           0
      10.2         2.1           0
      10.2        2.25           0
      10.2         2.4           0
      10.2        2.55           0
      10.2         2.7           0
      10.2        2.85           0
      10.2           3           0
      10.2        3.15           0
      10.2         3.3           0
      10.2        3.45           0
      10.2         3.6           0
      10.2        3.75           0
      10.2         3.9           0
      10.2        4.05           0
      10.2         4.2           0
      10.2        4.35           0
      10.2         4.5           0
      10.2        4.65           0
      10.2         4.8           0
      10.2        4.95           0
      10.2         5.1           0
      10.2        5.25           0
      10.2         5.4           0
      10.2        5.55           0
      10.2         5.7           0
      10.2        5.85           0
      10.2           6           0
      10.2        6.15           0
      10.2         6.3           0
      10.2        6.45           0
      10.2         6.6           0
      10.2        6.75           0
      10.2         6.9           0
      10.2        7.05           0
      10.2         7.2           0
      10.2        7.35           0

     10.35        -7.5           0
     10.35       -7.35           0
     10.35        -7.2           0
     10.35       -7.05           0
     10.35        -6.9           0
     10.35       -6.75           0
     10.35        -6.6           0
     10.35       -6.45           0
     10.35        -6.3           0
     10.35       -6.15           0
     10.35          -6           0
     10.35       -5.85           0
     10.35        -5.7           0
     10.35       -5.55           0
     10.35        -5.4           0
     10.35       -5.25           0
     10.35        -5.1           0
     10.35       -4.95           0
     10.35        -4.8           0
     10.35       -4.65           0
     10.35        -4.5           0
     10.35       -4.35           0
     10.35        -4.2           0
     10.35       -4.05           0
     10.35        -3.9           0
     10.35       -3.75           0
     10.35        -3.6           0
     10.35       -3.45           0
     10.35        -3.3           0
     10.35       -3.15           0
     10.35          -3           0
     10.35       -2.85           0
     10.35        -2.7           0
     10.35       -2.55           0
     10.35        -2.4           0
     10.35       -2.25           0
     10.35        -2.1           0
     10.35       -1.95           0
     10.35        -1.8           0
     10.35       -1.65           0
     10.35        -1.5           0
     10.35       -1.35           0
     10.35        -1.2           0
     10.35       -1.05           0
     10.35        -0.9           0
     10.35       -0.75           0
     10.35        -0.6           0
     10.35       -0.45           0
     10.35        -0.3           0
     10.35       -0.15           0
     10.35  -1.78814e-07           0
     10.35        0.15           0
     10.35         0.3           0
     10.35        0.45           0
     10.35         0.6           0
     10.35        0.75           0
     10.35         0.9           0
     10.35        1.05           0
     10.35         1.2           0
     10.35        1.35           0
     10.35         1.5           0
     10.35        1.65           0
     10.35         1.8           0
     10.35        1.95           0
     10.35         2.1           0
     10.35        2.25           0
     10.35         2.4           0
     10.35        2.55           0
     10.35         2.7           0
     10.35        2.85           0
     10.35           3           0
     10.35        3.15           0
     10.35         3.3           0
     10.35        3.45           0
     10.35         3.6           0
     10.35        3.75           0
     10.35         3.9           0
     10.35        4.05           0
     10.35         4.2           0
     10.35        4.35           0
     10.35         4.5           0
     10.35        4.65           0
     10.35         4.8           0
     10.35        4.95           0
     10.35         5.1           0
     10.35        5.25           0
     10.35         5.4           0
     10.35        5.55           0
     10.35         5.7           0
     10.35        5.85           0
     10.35           6           0
     10.35        6.15           0
     10.35         6.3           0
     10.35        6.45           0
     10.35         6.6           0
     10.35        6.75           0
     10.35         6.9           0
     10.35        7.05           0
     10.35         7.2           0
     10.35        7.35           0

      10.5        -7.5           0
      10.5       -7.35           0
      10.5        -7.2           0
      10.5       -7.05           0
      10.5        -6.9           0
      10.5       -6.75           0
      10.5        -6.6           0
      10.5       -6.45           0
      10.5        -6.3           0
      10.5       -6.15           0
      10.5          -6           0
      10.5       -5.85           0
      10.5        -5.7           0
      10.5       -5.55           0
      10.5        -5.4           0
      10.5       -5.25           0
      10.5        -5.1           0
      10.5       -4.95           0
      10.5        -4.8           0
      10.5       -4.65           0
      10.5        -4.5           0
      10.5       -4.35           0
      10.5        -4.2           0
      10.5       -4.05           0
      10.5        -3.9           0
      10.5       -3.75           0
      10.5        -3.6           0
      10.5       -3.45           0
      10.5        -3.3           0
      10.5       -3.15           0
      10.5          -3           0
      10.5       -2.85           0
      10.5        -2.7           0
      10.5       -2.55           0
      10.5        -2.4           0
      10.5       -2.25           0
      10.5        -2.1           0
      10.5       -1.95           0
      10.5        -1.8           0
      10.5       -1.65           0
      10.5        -1.5           0
      10.5       -1.35           0
      10.5        -1.2           0
      10.5       -1.05           0
      10.5        -0.9           0
      10.5       -0.75           0
      10.5        -0.6           0
      10.5       -0.45           0
      10.5        -0.3           0
      10.5       -0.15           0
      10.5  -1.78814e-07           0
      10.5        0.15           0
      10.5         0.3           0
      10.5        0.45           0
      10.5         0.6           0
      10.5        0.75           0
      10.5         0.9           0
      10.5        1.05           0
      10.5         1.2           0
      10.5        1.35           0
      10.5         1.5           0
      10.5        1.65           0
      10.5         1.8           0
      10.5        1.95           0
      10.5         2.1           0
      10.5        2.25           0
      10.5         2.4           0
      10.5        2.55           0
      10.5         2.7           0
      10.5        2.85           0
      10.5           3           0
      10.5        3.15           0
      10.5         3.3           0
      10.5        3.45           0
      10.5         3.6           0
      10.5        3.75           0
      10.5         3.9           0
      10.5        4.05           0
      10.5         4.2           0
      10.5        4.35           0
      10.5         4.5           0
      10.5        4.65           0
      10.5         4.8           0
      10.5        4.95           0
      10.5         5.1           0
      10.5        5.25           0
      10.5         5.4           0
      10.5        5.55           0
      10.5         5.7           0
      10.5        5.85           0
      10.5           6           0
      10.5        6.15           0
      10.5         6.3           0
      10.5        6.45           0
      10.5         6.6           0
      10.5        6.75           0
      10.5         6.9           0
      10.5        7.05           0
      10.5         7.2           0
      10.5        7.35           0

     10.65        -7.5           0
     10.65       -7.35           0
     10.65        -7.2           0
     10.65       -7.05           0
     10.65        -6.9           0
     10.65       -6.75           0
     10.65        -6.6           0
     10.65       -6.45           0
     10.65        -6.3           0
     10.65       -6.15           0
     10.65          -6           0
     10.65       -5.85           0
     10.65        -5.7           0
     10.65       -5.55           0
     10.65        -5.4           0
     10.65       -5.25           0
     10.65        -5.1           0
     10.65       -4.95           0
     10.65        -4.8           0
     10.65       -4.65           0
     10.65        -4.5           0
     10.65       -4.35           0
     10.65        -4.2           0
     10.65       -4.05           0
     10.65        -3.9           0
     10.65       -3.75           0
     10.65        -3.6           0
     10.65       -3.45           0
     10.65        -3.3           0
     10.65       -3.15           0
     10.65          -3           0
     10.65       -2.85           0
     10.65        -2.7           0
     10.65       -2.55           0
     10.65        -2.4           0
     10.65       -2.25           0
     10.65        -2.1           0
     10.65       -1.95           0
     10.65        -1.8           0
     10.65       -1.65           0
     10.65        -1.5           0
     10.65       -1.35           0
     10.65        -1.2           0
     10.65       -1.05           0
     10.65        -0.9           0
     10.65       -0.75           0
     10.65        -0.6           0
     10.65       -0.45           0
     10.65        -0.3           0
     10.65       -0.15           0
     10.65  -1.78814e-07           0
     10.65        0.15           0
     10.65         0.3           0
     10.65        0.45           0
     10.65         0.6           0
     10.65        0.75           0
     10.65         0.9           0
     10.65        1.05           0
     10.65         1.2           0
     10.65        1.35           0
     10.65         1.5           0
     10.65        1.65           0
     10.65         1.8           0
     10.65        1.95           0
     10.65         2.1           0
     10.65        2.25           0
     10.65         2.4           0
     10.65        2.55           0
     10.65         2.7           0
     10.65        2.85           0
     10.65           3           0
     10.65        3.15           0
     10.65         3.3           0
     10.65        3.45           0
     10.65         3.6           0
     10.65        3.75           0
     10.65         3.9           0
     10.65        4.05           0
     10.65         4.2           0
     10.65        4.35           0
     10.65         4.5           0
     10.65        4.65           0
     10.65         4.8           0
     10.65        4.95           0
     10.65         5.1           0
     10.65        5.25           0
     10.65         5.4           0
     10.65        5.55           0
     10.65         5.7           0
     10.65        5.85           0
     10.65           6           0
     10.65        6.15           0
     10.65         6.3           0
     10.65        6.45           0
     10.65         6.6           0
     10.65        6.75           0
     10.65         6.9           0
     10.65        7.05           0
     10.65         7.2           0
     10.65        7.35           0

      10.8        -7.5           0
      10.8       -7.35           0
      10.8        -7.2           0
      10.8       -7.05           0
      10.8        -6.9           0
      10.8       -6.75           0
      10.8        -6.6           0
      10.8       -6.45           0
      10.8        -6.3           0
      10.8       -6.15           0
      10.8          -6           0
      10.8       -5.85           0
      10.8        -5.7           0
      10.8       -5.55           0
      10.8        -5.4           0
      10.8       -5.25           0
      10.8        -5.1           0
      10.8       -4.95           0
      10.8        -4.8           0
      10.8       -4.65           0
      10.8        -4.5           0
      10.8       -4.35           0
      10.8        -4.2           0
      10.8       -4.05           0
      10.8        -3.9           0
      10.8       -3.75           0
      10.8        -3.6           0
      10.8       -3.45           0
      10.8        -3.3           0
      10.8       -3.15           0
      10.8          -3           0
      10.8       -2.85           0
      10.8        -2.7           0
      10.8       -2.55           0
      10.8        -2.4           0
      10.8       -2.25           0
      10.8        -2.1           0
      10.8       -1.95           0
      10.8        -1.8           0
      10.8       -1.65           0
      10.8        -1.5           0
      10.8       -1.35           0
      10.8        -1.2           0
      10.8       -1.05           0
      10.8        -0.9           0
      10.8       -0.75           0
      10.8        -0.6           0
      10.8       -0.45           0
      10.8        -0.3           0
      10.8       -0.15           0
      10.8  -1.78814e-07           0
      10.8        0.15           0
      10.8         0.3           0
      10.8        0.45           0
      10.8         0.6           0
      10.8        0.75           0
      10.8         0.9           0
      10.8        1.05           0
      10.8         1.2           0
      10.8        1.35           0
      10.8         1.5           0
      10.8        1.65           0
      10.8         1.8           0
      10.8        1.95           0
      10.8         2.1           0
      10.8        2.25           0
      10.8         2.4           0
      10.8        2.55           0
      10.8         2.7           0
      10.8        2.85           0
      10.8           3           0
      10.8        3.15           0
      10.8         3.3           0
      10.8        3.45           0
      10.8         3.6           0
      10.8        3.75           0
      10.8         3.9           0
      10.8        4.05           0
      10.8         4.2           0
      10.8        4.35           0
      10.8         4.5           0
      10.8        4.65           0
      10.8         4.8           0
      10.8        4.95           0
      10.8         5.1           0
      10.8        5.25           0
      10.8         5.4           0
      10.8        5.55           0
      10.8         5.7           0
      10.8        5.85           0
      10.8           6           0
      10.8        6.15           0
      10.8         6.3           0
      10.8        6.45           0
      10.8         6.6           0
      10.8        6.75           0
      10.8         6.9           0
      10.8        7.05           0
      10.8         7.2           0
      10.8        7.35           0

     10.95        -7.5           0
     10.95       -7.35           0
     10.95        -7.2           0
     10.95       -7.05           0
     10.95        -6.9           0
     10.95       -6.75           0
     10.95        -6.6           0
     10.95       -6.45           0
     10.95        -6.3           0
     10.95       -6.15           0
     10.95          -6           0
     10.95       -5.85           0
     10.95        -5.7           0
     10.95       -5.55           0
     10.95        -5.4           0
     10.95       -5.25           0
     10.95        -5.1           0
     10.95       -4.95           0
     10.95        -4.8           0
     10.95       -4.65           0
     10.95        -4.5           0
     10.95       -4.35           0
     10.95        -4.2           0
     10.95       -4.05           0
     10.95        -3.9           0
     10.95       -3.75           0
     10.95        -3.6           0
     10.95       -3.45           0
     10.95        -3.3           0
     10.95       -3.15           0
     10.95          -3           0
     10.95       -2.85           0
     10.95        -2.7           0
     10.95       -2.55           0
     10.95        -2.4           0
     10.95       -2.25           0
     10.95        -2.1           0
     10.95       -1.95           0
     10.95        -1.8           0
     10.95       -1.65           0
     10.95        -1.5           0
     10.95       -1.35           0
     10.95        -1.2           0
     10.95       -1.05           0
     10.95        -0.9           0
     10.95       -0.75           0
     10.95        -0.6           0
     10.95       -0.45           0
     10.95        -0.3           0
     10.95       -0.15           0
     10.95  -1.78814e-07           0
     10.95        0.15           0
     10.95         0.3           0
     10.95        0.45           0
     10.95         0.6           0
     10.95        0.75           0
     10.95         0.9           0
     10.95        1.05           0
     10.95         1.2           0
     10.95        1.35           0
     10.95         1.5           0
     10.95        1.65           0
     10.95         1.8           0
     10.95        1.95           0
     10.95         2.1           0
     10.95        2.25           0
     10.95         2.4           0
     10.95        2.55           0
     10.95         2.7           0
     10.95        2.85           0
     10.95           3           0
     10.95        3.15           0
     10.95         3.3           0
     10.95        3.45           0
     10.95         3.6           0
     10.95        3.75           0
     10.95         3.9           0
     10.95        4.05           0
     10.95         4.2           0
     10.95        4.35           0
     10.95         4.5           0
     10.95        4.65           0
     10.95         4.8           0
     10.95        4.95           0
     10.95         5.1           0
     10.95        5.25           0
     10.95         5.4           0
     10.95        5.55           0
     10.95         5.7           0
     10.95        5.85           0
     10.95           6           0
     10.95        6.15           0
     10.95         6.3           0
     10.95        6.45           0
     10.95         6.6           0
     10.95        6.75           0
     10.95         6.9           0
     10.95        7.05           0
     10.95         7.2           0
     10.95        7.35           0

      11.1        -7.5           0
      11.1       -7.35           0
      11.1        -7.2           0
      11.1       -7.05           0
      11.1        -6.9           0
      11.1       -6.75           0
      11.1        -6.6           0
      11.1       -6.45           0
      11.1        -6.3           0
      11.1       -6.15           0
      11.1          -6           0
      11.1       -5.85           0
      11.1        -5.7           0
      11.1       -5.55           0
      11.1        -5.4           0
      11.1       -5.25           0
      11.1        -5.1           0
      11.1       -4.95           0
      11.1        -4.8           0
      11.1       -4.65           0
      11.1        -4.5           0
      11.1       -4.35           0
      11.1        -4.2           0
      11.1       -4.05           0
      11.1        -3.9           0
      11.1       -3.75           0
      11.1        -3.6           0
      11.1       -3.45           0
      11.1        -3.3           0
      11.1       -3.15           0
      11.1          -3           0
      11.1       -2.85           0
      11.1        -2.7           0
      11.1       -2.55           0
      11.1        -2.4           0
      11.1       -2.25           0
      11.1        -2.1           0
      11.1       -1.95           0
      11.1        -1.8           0
      11.1       -1.65           0
      11.1        -1.5           0
      11.1       -1.35           0
      11.1        -1.2           0
      11.1       -1.05           0
      11.1        -0.9           0
      11.1       -0.75           0
      11.1        -0.6           0
      11.1       -0.45           0
      11.1        -0.3           0
      11.1       -0.15           0
      11.1  -1.78814e-07           0
      11.1        0.15           0
      11.1         0.3           0
      11.1        0.45           0
      11.1         0.6           0
      11.1        0.75           0
      11.1         0.9           0
      11.1        1.05           0
      11.1         1.2           0
      11.1        1.35           0
      11.1         1.5           0
      11.1        1.65           0
      11.1         1.8           0
      11.1        1.95           0
      11.1         2.1           0
      11.1        2.25           0
      11.1         2.4           0
      11.1        2.55           0
      11.1         2.7           0
      11.1        2.85           0
      11.1           3           0
      11.1        3.15           0
      11.1         3.3           0
      11.1        3.45           0
      11.1         3.6           0
      11.1        3.75           0
      11.1         3.9           0
      11.1        4.05           0
      11.1         4.2           0
      11.1        4.35           0
      11.1         4.5           0
      11.1        4.65           0
      11.1         4.8           0
      11.1        4.95           0
      11.1         5.1           0
      11.1        5.25           0
      11.1         5.4           0
      11.1        5.55           0
      11.1         5.7           0
      11.1        5.85           0
      11.1           6           0
      11.1        6.15           0
      11.1         6.3           0
      11.1        6.45           0
      11.1         6.6           0
      11.1        6.75           0
      11.1         6.9           0
      11.1        7.05           0
      11.1         7.2           0
      11.1        7.35           0

     11.25        -7.5           0
     11.25       -7.35           0
     11.25        -7.2           0
     11.25       -7.05           0
     11.25        -6.9           0
     11.25       -6.75           0
     11.25        -6.6           0
     11.25       -6.45           0
     11.25        -6.3           0
     11.25       -6.15           0
     11.25          -6           0
     11.25       -5.85           0
     11.25        -5.7           0
     11.25       -5.55           0
     11.25        -5.4           0
     11.25       -5.25           0
     11.25        -5.1           0
     11.25       -4.95           0
     11.25        -4.8           0
     11.25       -4.65           0
     11.25        -4.5           0
     11.25       -4.35           0
     11.25        -4.2           0
     11.25       -4.05           0
     11.25        -3.9           0
     11.25       -3.75           0
     11.25        -3.6           0
     11.25       -3.45           0
     11.25        -3.3           0
     11.25       -3.15           0
     11.25          -3           0
     11.25       -2.85           0
     11.25        -2.7           0
     11.25       -2.55           0
     11.25        -2.4           0
     11.25       -2.25           0
     11.25        -2.1           0
     11.25       -1.95           0
     11.25        -1.8           0
     11.25       -1.65           0
     11.25        -1.5           0
     11.25       -1.35           0
     11.25        -1.2           0
     11.25       -1.05           0
     11.25        -0.9           0
     11.25       -0.75           0
     11.25        -0.6           0
     11.25       -0.45           0
     11.25        -0.3           0
     11.25       -0.15           0
     11.25  -1.78814e-07           0
     11.25        0.15           0
     11.25         0.3           0
     11.25        0.45           0
     11.25         0.6           0
     11.25        0.75           0
     11.25         0.9           0
     11.25        1.05           0
     11.25         1.2           0
     11.25        1.35           0
     11.25         1.5           0
     11.25        1.65           0
     11.25         1.8           0
     11.25        1.95           0
     11.25         2.1           0
     11.25        2.25           0
     11.25         2.4           0
     11.25        2.55           0
     11.25         2.7           0
     11.25        2.85           0
     11.25           3           0
     11.25        3.15           0
     11.25         3.3           0
     11.25        3.45           0
     11.25         3.6           0
     11.25        3.75           0
     11.25         3.9           0
     11.25        4.05           0
     11.25         4.2           0
     11.25        4.35           0
     11.25         4.5           0
     11.25        4.65           0
     11.25         4.8           0
     11.25        4.95           0
     11.25         5.1           0
     11.25        5.25           0
     11.25         5.4           0
     11.25        5.55           0
     11.25         5.7           0
     11.25        5.85           0
     11.25           6           0
     11.25        6.15           0
     11.25         6.3           0
     11.25        6.45           0
     11.25         6.6           0
     11.25        6.75           0
     11.25         6.9           0
     11.25        7.05           0
     11.25         7.2           0
     11.25        7.35           0

      11.4        -7.5           0
      11.4       -7.35           0
      11.4        -7.2           0
      11.4       -7.05           0
      11.4        -6.9           0
      11.4       -6.75           0
      11.4        -6.6           0
      11.4       -6.45           0
      11.4        -6.3           0
      11.4       -6.15           0
      11.4          -6           0
      11.4       -5.85           0
      11.4        -5.7           0
      11.4       -5.55           0
      11.4        -5.4           0
      11.4       -5.25           0
      11.4        -5.1           0
      11.4       -4.95           0
      11.4        -4.8           0
      11.4       -4.65           0
      11.4        -4.5           0
      11.4       -4.35           0
      11.4        -4.2           0
      11.4       -4.05           0
      11.4        -3.9           0
      11.4       -3.75           0
      11.4        -3.6           0
      11.4       -3.45           0
      11.4        -3.3           0
      11.4       -3.15           0
      11.4          -3           0
      11.4       -2.85           0
      11.4        -2.7           0
      11.4       -2.55           0
      11.4        -2.4           0
      11.4       -2.25           0
      11.4        -2.1           0
      11.4       -1.95           0
      11.4        -1.8           0
      11.4       -1.65           0
      11.4        -1.5           0
      11.4       -1.35           0
      11.4        -1.2           0
      11.4       -1.05           0
      11.4        -0.9           0
      11.4       -0.75           0
      11.4        -0.6           0
      11.4       -0.45           0
      11.4        -0.3           0
      11.4       -0.15           0
      11.4  -1.78814e-07           0
      11.4        0.15           0
      11.4         0.3           0
      11.4        0.45           0
      11.4         0.6           0
      11.4        0.75           0
      11.4         0.9           0
      11.4        1.05           0
      11.4         1.2           0
      11.4        1.35           0
      11.4         1.5           0
      11.4        1.65           0
      11.4         1.8           0
      11.4        1.95           0
      11.4         2.1           0
      11.4        2.25           0
      11.4         2.4           0
      11.4        2.55           0
      11.4         2.7           0
      11.4        2.85           0
      11.4           3           0
      11.4        3.15           0
      11.4         3.3           0
      11.4        3.45           0
      11.4         3.6           0
      11.4        3.75           0
      11.4         3.9           0
      11.4        4.05           0
      11.4         4.2           0
      11.4        4.35           0
      11.4         4.5           0
      11.4        4.65           0
      11.4         4.8           0
      11.4        4.95           0
      11.4         5.1           0
      11.4        5.25           0
      11.4         5.4           0
      11.4        5.55           0
      11.4         5.7           0
      11.4        5.85           0
      11.4           6           0
      11.4        6.15           0
      11.4         6.3           0
      11.4        6.45           0
      11.4         6.6           0
      11.4        6.75           0
      11.4         6.9           0
      11.4        7.05           0
      11.4         7.2           0
      11.4        7.35           0

     11.55        -7.5           0
     11.55       -7.35           0
     11.55        -7.2           0
     11.55       -7.05           0
     11.55        -6.9           0
     11.55       -6.75           0
     11.55        -6.6           0
     11.55       -6.45           0
     11.55        -6.3           0
     11.55       -6.15           0
     11.55          -6           0
     11.55       -5.85           0
     11.55        -5.7           0
     11.55       -5.55           0
     11.55        -5.4           0
     11.55       -5.25           0
     11.55        -5.1           0
     11.55       -4.95           0
     11.55        -4.8           0
     11.55       -4.65           0
     11.55        -4.5           0
     11.55       -4.35           0
     11.55        -4.2           0
     11.55       -4.05           0
     11.55        -3.9           0
     11.55       -3.75           0
     11.55        -3.6           0
     11.55       -3.45           0
     11.55        -3.3           0
     11.55       -3.15           0
     11.55          -3           0
     11.55       -2.85           0
     11.55        -2.7           0
     11.55       -2.55           0
     11.55        -2.4           0
     11.55       -2.25           0
     11.55        -2.1           0
     11.55       -1.95           0
     11.55        -1.8           0
     11.55       -1.65           0
     11.55        -1.5           0
     11.55       -1.35           0
     11.55        -1.2           0
     11.55       -1.05           0
     11.55        -0.9           0
     11.55       -0.75           0
     11.55        -0.6           0
     11.55       -0.45           0
     11.55        -0.3           0
     11.55       -0.15           0
     11.55  -1.78814e-07           0
     11.55        0.15           0
     11.55         0.3           0
     11.55        0.45           0
     11.55         0.6           0
     11.55        0.75           0
     11.55         0.9           0
     11.55        1.05           0
     11.55         1.2           0
     11.55        1.35           0
     11.55         1.5           0
     11.55        1.65           0
     11.55         1.8           0
     11.55        1.95           0
     11.55         2.1           0
     11.55        2.25           0
     11.55         2.4           0
     11.55        2.55           0
     11.55         2.7           0
     11.55        2.85           0
     11.55           3           0
     11.55        3.15           0
     11.55         3.3           0
     11.55        3.45           0
     11.55         3.6           0
     11.55        3.75           0
     11.55         3.9           0
     11.55        4.05           0
     11.55         4.2           0
     11.55        4.35           0
     11.55         4.5           0
     11.55        4.65           0
     11.55         4.8           0
     11.55        4.95           0
     11.55         5.1           0
     11.55        5.25           0
     11.55         5.4           0
     11.55        5.55           0
     11.55         5.7           0
     11.55        5.85           0
     11.55           6           0
     11.55        6.15           0
     11.55         6.3           0
     11.55        6.45           0
     11.55         6.6           0
     11.55        6.75           0
     11.55         6.9           0
     11.55        7.05           0
     11.55         7.2           0
     11.55        7.35           0

      11.7        -7.5           0
      11.7       -7.35           0
      11.7        -7.2           0
      11.7       -7.05           0
      11.7        -6.9           0
      11.7       -6.75           0
      11.7        -6.6           0
      11.7       -6.45           0
      11.7        -6.3           0
      11.7       -6.15           0
      11.7          -6           0
      11.7       -5.85           0
      11.7        -5.7           0
      11.7       -5.55           0
      11.7        -5.4           0
      11.7       -5.25           0
      11.7        -5.1           0
      11.7       -4.95           0
      11.7        -4.8           0
      11.7       -4.65           0
      11.7        -4.5           0
      11.7       -4.35           0
      11.7        -4.2           0
      11.7       -4.05           0
      11.7        -3.9           0
      11.7       -3.75           0
      11.7        -3.6           0
      11.7       -3.45           0
      11.7        -3.3           0
      11.7       -3.15           0
      11.7          -3           0
      11.7       -2.85           0
      11.7        -2.7           0
      11.7       -2.55           0
      11.7        -2.4           0
      11.7       -2.25           0
      11.7        -2.1           0
      11.7       -1.95           0
      11.7        -1.8           0
      11.7       -1.65           0
      11.7        -1.5           0
      11.7       -1.35           0
      11.7        -1.2           0
      11.7       -1.05           0
      11.7        -0.9           0
      11.7       -0.75           0
      11.7        -0.6           0
      11.7       -0.45           0
      11.7        -0.3           0
      11.7       -0.15           0
      11.7  -1.78814e-07           0
      11.7        0.15           0
      11.7         0.3           0
      11.7        0.45           0
      11.7         0.6           0
      11.7        0.75           0
      11.7         0.9           0
      11.7        1.05           0
      11.7         1.2           0
      11.7        1.35           0
      11.7         1.5           0
      11.7        1.65           0
      11.7         1.8           0
      11.7        1.95           0
      11.7         2.1           0
      11.7        2.25           0
      11.7         2.4           0
      11.7        2.55           0
      11.7         2.7           0
      11.7        2.85           0
      11.7           3           0
      11.7        3.15           0
      11.7         3.3           0
      11.7        3.45           0
      11.7         3.6           0
      11.7        3.75           0
      11.7         3.9           0
      11.7        4.05           0
      11.7         4.2           0
      11.7        4.35           0
      11.7         4.5           0
      11.7        4.65           0
      11.7         4.8           0
      11.7        4.95           0
      11.7         5.1           0
      11.7        5.25           0
      11.7         5.4           0
      11.7        5.55           0
      11.7         5.7           0
      11.7        5.85           0
      11.7           6           0
      11.7        6.15           0
      11.7         6.3           0
      11.7        6.45           0
      11.7         6.6           0
      11.7        6.75           0
      11.7         6.9           0
      11.7        7.05           0
      11.7         7.2           0
      11.7        7.35           0

     11.85        -7.5           0
     11.85       -7.35           0
     11.85        -7.2           0
     11.85       -7.05           0
     11.85        -6.9           0
     11.85       -6.75           0
     11.85        -6.6           0
     11.85       -6.45           0
     11.85        -6.3           0
     11.85       -6.15           0
     11.85          -6           0
     11.85       -5.85           0
     11.85        -5.7           0
     11.85       -5.55           0
     11.85        -5.4           0
     11.85       -5.25           0
     11.85        -5.1           0
     11.85       -4.95           0
     11.85        -4.8           0
     11.85       -4.65           0
     11.85        -4.5           0
     11.85       -4.35           0
     11.85        -4.2           0
     11.85       -4.05           0
     11.85        -3.9           0
     11.85       -3.75           0
     11.85        -3.6           0
     11.85       -3.45           0
     11.85        -3.3           0
     11.85       -3.15           0
     11.85          -3           0
     11.85       -2.85           0
     11.85        -2.7           0
     11.85       -2.55           0
     11.85        -2.4           0
     11.85       -2.25           0
     11.85        -2.1           0
     11.85       -1.95           0
     11.85        -1.8           0
     11.85       -1.65           0
     11.85        -1.5           0
     11.85       -1.35           0
     11.85        -1.2           0
     11.85       -1.05           0
     11.85        -0.9           0
     11.85       -0.75           0
     11.85        -0.6           0
     11.85       -0.45           0
     11.85        -0.3           0
     11.85       -0.15           0
     11.85  -1.78814e-07           0
     11.85        0.15           0
     11.85         0.3           0
     11.85        0.45           0
     11.85         0.6           0
     11.85        0.75           0
     11.85         0.9           0
     11.85        1.05           0
     11.85         1.2           0
     11.85        1.35           0
     11.85         1.5           0
     11.85        1.65           0
     11.85         1.8           0
     11.85        1.95           0
     11.85         2.1           0
     11.85        2.25           0
     11.85         2.4           0
     11.85        2.55           0
     11.85         2.7           0
     11.85        2.85           0
     11.85           3           0
     11.85        3.15           0
     11.85         3.3           0
     11.85        3.45           0
     11.85         3.6           0
     11.85        3.75           0
     11.85         3.9           0
     11.85        4.05           0
     11.85         4.2           0
     11.85        4.35           0
     11.85         4.5           0
     11.85        4.65           0
     11.85         4.8           0
     11.85        4.95           0
     11.85         5.1           0
     11.85        5.25           0
     11.85         5.4           0
     11.85        5.55           0
     11.85         5.7           0
     11.85        5.85           0
     11.85           6           0
     11.85        6.15           0
     11.85         6.3           0
     11.85        6.45           0
     11.85         6.6           0
     11.85        6.75           0
     11.85         6.9           0
     11.85        7.05           0
     11.85         7.2           0
     11.85        7.35           0

        12        -7.5           0
        12       -7.35           0
        12        -7.2           0
        12       -7.05           0
        12        -6.9           0
        12       -6.75           0
        12        -6.6           0
        12       -6.45           0
        12        -6.3           0
        12       -6.15           0
        12          -6           0
        12       -5.85           0
        12        -5.7           0
        12       -5.55           0
        12        -5.4           0
        12       -5.25           0
        12        -5.1           0
        12       -4.95           0
        12        -4.8           0
        12       -4.65           0
        12        -4.5           0
        12       -4.35           0
        12        -4.2           0
        12       -4.05           0
        12        -3.9           0
        12       -3.75           0
        12        -3.6           0
        12       -3.45           0
        12        -3.3           0
        12       -3.15           0
        12          -3           0
        12       -2.85           0
        12        -2.7           0
        12       -2.55           0
        12        -2.4           0
        12       -2.25           0
        12        -2.1           0
        12       -1.95           0
        12        -1.8           0
        12       -1.65           0
        12        -1.5           0
        12       -1.35           0
        12        -1.2           0
        12       -1.05           0
        12        -0.9           0
        12       -0.75           0
        12        -0.6           0
        12       -0.45           0
        12        -0.3           0
        12       -0.15           0
        12  -1.78814e-07           0
        12        0.15           0
        12         0.3           0
        12        0.45           0
        12         0.6           0
        12        0.75           0
        12         0.9           0
        12        1.05           0
        12         1.2           0
        12        1.35           0
        12         1.5           0
        12        1.65           0
        12         1.8           0
        12        1.95           0
        12         2.1           0
        12        2.25           0
        12         2.4           0
        12        2.55           0
        12         2.7           0
        12        2.85           0
        12           3           0
        12        3.15           0
        12         3.3           0
        12        3.45           0
        12         3.6           0
        12        3.75           0
        12         3.9           0
        12        4.05           0
        12         4.2           0
        12        4.35           0
        12         4.5           0
        12        4.65           0
        12         4.8           0
        12        4.95           0
        12         5.1           0
        12        5.25           0
        12         5.4           0
        12        5.55           0
        12         5.7           0
        12        5.85           0
        12           6           0
        12        6.15           0
        12         6.3           0
        12        6.45           0
        12         6.6           0
        12        6.75           0
        12         6.9           0
        12        7.05           0
        12         7.2           0
        12        7.35           0

     12.15        -7.5           0
     12.15       -7.35           0
     12.15        -7.2           0
     12.15       -7.05           0
     12.15        -6.9           0
     12.15       -6.75           0
     12.15        -6.6           0
     12.15       -6.45           0
     12.15        -6.3           0
     12.15       -6.15           0
     12.15          -6           0
     12.15       -5.85           0
     12.15        -5.7           0
     12.15       -5.55           0
     12.15        -5.4           0
     12.15       -5.25           0
     12.15        -5.1           0
     12.15       -4.95           0
     12.15        -4.8           0
     12.15       -4.65           0
     12.15        -4.5           0
     12.15       -4.35           0
     12.15        -4.2           0
     12.15       -4.05           0
     12.15        -3.9           0
     12.15       -3.75           0
     12.15        -3.6           0
     12.15       -3.45           0
     12.15        -3.3           0
     12.15       -3.15           0
     12.15          -3           0
     12.15       -2.85           0
     12.15        -2.7           0
     12.15       -2.55           0
     12.15        -2.4           0
     12.15       -2.25           0
     12.15        -2.1           0
     12.15       -1.95           0
     12.15        -1.8           0
     12.15       -1.65           0
     12.15        -1.5           0
     12.15       -1.35           0
     12.15        -1.2           0
     12.15       -1.05           0
     12.15        -0.9           0
     12.15       -0.75           0
     12.15        -0.6           0
     12.15       -0.45           0
     12.15        -0.3           0
     12.15       -0.15           0
     12.15  -1.78814e-07           0
     12.15        0.15           0
     12.15         0.3           0
     12.15        0.45           0
     12.15         0.6           0
     12.15        0.75           0
     12.15         0.9           0
     12.15        1.05           0
     12.15         1.2           0
     12.15        1.35           0
     12.15         1.5           0
     12.15        1.65           0
     12.15         1.8           0
     12.15        1.95           0
     12.15         2.1           0
     12.15        2.25           0
     12.15         2.4           0
     12.15        2.55           0
     12.15         2.7           0
     12.15        2.85           0
     12.15           3           0
     12.15        3.15           0
     12.15         3.3           0
     12.15        3.45           0
     12.15         3.6           0
     12.15        3.75           0
     12.15         3.9           0
     12.15        4.05           0
     12.15         4.2           0
     12.15        4.35           0
     12.15         4.5           0
     12.15        4.65           0
     12.15         4.8           0
     12.15        4.95           0
     12.15         5.1           0
     12.15        5.25           0
     12.15         5.4           0
     12.15        5.55           0
     12.15         5.7           0
     12.15        5.85           0
     12.15           6           0
     12.15        6.15           0
     12.15         6.3           0
     12.15        6.45           0
     12.15         6.6           0
     12.15        6.75           0
     12.15         6.9           0
     12.15        7.05           0
     12.15         7.2           0
     12.15        7.35           0

      12.3        -7.5           0
      12.3       -7.35           0
      12.3        -7.2           0
      12.3       -7.05           0
      12.3        -6.9           0
      12.3       -6.75           0
      12.3        -6.6           0
      12.3       -6.45           0
      12.3        -6.3           0
      12.3       -6.15           0
      12.3          -6           0
      12.3       -5.85           0
      12.3        -5.7           0
      12.3       -5.55           0
      12.3        -5.4           0
      12.3       -5.25           0
      12.3        -5.1           0
      12.3       -4.95           0
      12.3        -4.8           0
      12.3       -4.65           0
      12.3        -4.5           0
      12.3       -4.35           0
      12.3        -4.2           0
      12.3       -4.05           0
      12.3        -3.9           0
      12.3       -3.75           0
      12.3        -3.6           0
      12.3       -3.45           0
      12.3        -3.3           0
      12.3       -3.15           0
      12.3          -3           0
      12.3       -2.85           0
      12.3        -2.7           0
      12.3       -2.55           0
      12.3        -2.4           0
      12.3       -2.25           0
      12.3        -2.1           0
      12.3       -1.95           0
      12.3        -1.8           0
      12.3       -1.65           0
      12.3        -1.5           0
      12.3       -1.35           0
      12.3        -1.2           0
      12.3       -1.05           0
      12.3        -0.9           0
      12.3       -0.75           0
      12.3        -0.6           0
      12.3       -0.45           0
      12.3        -0.3           0
      12.3       -0.15           0
      12.3  -1.78814e-07           0
      12.3        0.15           0
      12.3         0.3           0
      12.3        0.45           0
      12.3         0.6           0
      12.3        0.75           0
      12.3         0.9           0
      12.3        1.05           0
      12.3         1.2           0
      12.3        1.35           0
      12.3         1.5           0
      12.3        1.65           0
      12.3         1.8           0
      12.3        1.95           0
      12.3         2.1           0
      12.3        2.25           0
      12.3         2.4           0
      12.3        2.55           0
      12.3         2.7           0
      12.3        2.85           0
      12.3           3           0
      12.3        3.15           0
      12.3         3.3           0
      12.3        3.45           0
      12.3         3.6           0
      12.3        3.75           0
      12.3         3.9           0
      12.3        4.05           0
      12.3         4.2           0
      12.3        4.35           0
      12.3         4.5           0
      12.3        4.65           0
      12.3         4.8           0
      12.3        4.95           0
      12.3         5.1           0
      12.3        5.25           0
      12.3         5.4           0
      12.3        5.55           0
      12.3         5.7           0
      12.3        5.85           0
      12.3           6           0
      12.3        6.15           0
      12.3         6.3           0
      12.3        6.45           0
      12.3         6.6           0
      12.3        6.75           0
      12.3         6.9           0
      12.3        7.05           0
      12.3         7.2           0
      12.3        7.35           0

     12.45        -7.5           0
     12.45       -7.35           0
     12.45        -7.2           0
     12.45       -7.05           0
     12.45        -6.9           0
     12.45       -6.75           0
     12.45        -6.6           0
     12.45       -6.45           0
     12.45        -6.3           0
     12.45       -6.15           0
     12.45          -6           0
     12.45       -5.85           0
     12.45        -5.7           0
     12.45       -5.55           0
     12.45        -5.4           0
     12.45       -5.25           0
     12.45        -5.1           0
     12.45       -4.95           0
     12.45        -4.8           0
     12.45       -4.65           0
     12.45        -4.5           0
     12.45       -4.35           0
     12.45        -4.2           0
     12.45       -4.05           0
     12.45        -3.9           0
     12.45       -3.75           0
     12.45        -3.6           0
     12.45       -3.45           0
     12.45        -3.3           0
     12.45       -3.15           0
     12.45          -3           0
     12.45       -2.85           0
     12.45        -2.7           0
     12.45       -2.55           0
     12.45        -2.4           0
     12.45       -2.25           0
     12.45        -2.1           0
     12.45       -1.95           0
     12.45        -1.8           0
     12.45       -1.65           0
     12.45        -1.5           0
     12.45       -1.35           0
     12.45        -1.2           0
     12.45       -1.05           0
     12.45        -0.9           0
     12.45       -0.75           0
     12.45        -0.6           0
     12.45       -0.45           0
     12.45        -0.3           0
     12.45       -0.15           0
     12.45  -1.78814e-07           0
     12.45        0.15           0
     12.45         0.3           0
     12.45        0.45           0
     12.45         0.6           0
     12.45        0.75           0
     12.45         0.9           0
     12.45        1.05           0
     12.45         1.2           0
     12.45        1.35           0
     12.45         1.5           0
     12.45        1.65           0
     12.45         1.8           0
     12.45        1.95           0
     12.45         2.1           0
     12.45        2.25           0
     12.45         2.4           0
     12.45        2.55           0
     12.45         2.7           0
     12.45        2.85           0
     12.45           3           0
     12.45        3.15           0
     12.45         3.3           0
     12.45        3.45           0
     12.45         3.6           0
     12.45        3.75           0
     12.45         3.9           0
     12.45        4.05           0
     12.45         4.2           0
     12.45        4.35           0
     12.45         4.5           0
     12.45        4.65           0
     12.45         4.8           0
     12.45        4.95           0
     12.45         5.1           0
     12.45        5.25           0
     12.45         5.4           0
     12.45        5.55           0
     12.45         5.7           0
     12.45        5.85           0
     12.45           6           0
     12.45        6.15           0
     12.45         6.3           0
     12.45        6.45           0
     12.45         6.6           0
     12.45        6.75           0
     12.45         6.9           0
     12.45        7.05           0
     12.45         7.2           0
     12.45        7.35           0

      12.6        -7.5           0
      12.6       -7.35           0
      12.6        -7.2           0
      12.6       -7.05           0
      12.6        -6.9           0
      12.6       -6.75           0
      12.6        -6.6           0
      12.6       -6.45           0
      12.6        -6.3           0
      12.6       -6.15           0
      12.6          -6           0
      12.6       -5.85           0
      12.6        -5.7           0
      12.6       -5.55           0
      12.6        -5.4           0
      12.6       -5.25           0
      12.6        -5.1           0
      12.6       -4.95           0
      12.6        -4.8           0
      12.6       -4.65           0
      12.6        -4.5           0
      12.6       -4.35           0
      12.6        -4.2           0
      12.6       -4.05           0
      12.6        -3.9           0
      12.6       -3.75           0
      12.6        -3.6           0
      12.6       -3.45           0
      12.6        -3.3           0
      12.6       -3.15           0
      12.6          -3           0
      12.6       -2.85           0
      12.6        -2.7           0
      12.6       -2.55           0
      12.6        -2.4           0
      12.6       -2.25           0
      12.6        -2.1           0
      12.6       -1.95           0
      12.6        -1.8           0
      12.6       -1.65           0
      12.6        -1.5           0
      12.6       -1.35           0
      12.6        -1.2           0
      12.6       -1.05           0
      12.6        -0.9           0
      12.6       -0.75           0
      12.6        -0.6           0
      12.6       -0.45           0
      12.6        -0.3           0
      12.6       -0.15           0
      12.6  -1.78814e-07           0
      12.6        0.15           0
      12.6         0.3           0
      12.6        0.45           0
      12.6         0.6           0
      12.6        0.75           0
      12.6         0.9           0
      12.6        1.05           0
      12.6         1.2           0
      12.6        1.35           0
      12.6         1.5           0
      12.6        1.65           0
      12.6         1.8           0
      12.6        1.95           0
      12.6         2.1           0
      12.6        2.25           0
      12.6         2.4           0
      12.6        2.55           0
      12.6         2.7           0
      12.6        2.85           0
      12.6           3           0
      12.6        3.15           0
      12.6         3.3           0
      12.6        3.45           0
      12.6         3.6           0
      12.6        3.75           0
      12.6         3.9           0
      12.6        4.05           0
      12.6         4.2           0
      12.6        4.35           0
      12.6         4.5           0
      12.6        4.65           0
      12.6         4.8           0
      12.6        4.95           0
      12.6         5.1           0
      12.6        5.25           0
      12.6         5.4           0
      12.6        5.55           0
      12.6         5.7           0
      12.6        5.85           0
      12.6           6           0
      12.6        6.15           0
      12.6         6.3           0
      12.6        6.45           0
      12.6         6.6           0
      12.6        6.75           0
      12.6         6.9           0
      12.6        7.05           0
      12.6         7.2           0
      12.6        7.35           0

     12.75        -7.5           0
     12.75       -7.35           0
     12.75        -7.2           0
     12.75       -7.05           0
     12.75        -6.9           0
     12.75       -6.75           0
     12.75        -6.6           0
     12.75       -6.45           0
     12.75        -6.3           0
     12.75       -6.15           0
     12.75          -6           0
     12.75       -5.85           0
     12.75        -5.7           0
     12.75       -5.55           0
     12.75        -5.4           0
     12.75       -5.25           0
     12.75        -5.1           0
     12.75       -4.95           0
     12.75        -4.8           0
     12.75       -4.65           0
     12.75        -4.5           0
     12.75       -4.35           0
     12.75        -4.2           0
     12.75       -4.05           0
     12.75        -3.9           0
     12.75       -3.75           0
     12.75        -3.6           0
     12.75       -3.45           0
     12.75        -3.3           0
     12.75       -3.15           0
     12.75          -3           0
     12.75       -2.85           0
     12.75        -2.7           0
     12.75       -2.55           0
     12.75        -2.4           0
     12.75       -2.25           0
     12.75        -2.1           0
     12.75       -1.95           0
     12.75        -1.8           0
     12.75       -1.65           0
     12.75        -1.5           0
     12.75       -1.35           0
     12.75        -1.2           0
     12.75       -1.05           0
     12.75        -0.9           0
     12.75       -0.75           0
     12.75        -0.6           0
     12.75       -0.45           0
     12.75        -0.3           0
     12.75       -0.15           0
     12.75  -1.78814e-07           0
     12.75        0.15           0
     12.75         0.3           0
     12.75        0.45           0
     12.75         0.6           0
     12.75        0.75           0
     12.75         0.9           0
     12.75        1.05           0
     12.75         1.2           0
     12.75        1.35           0
     12.75         1.5           0
     12.75        1.65           0
     12.75         1.8           0
     12.75        1.95           0
     12.75         2.1           0
     12.75        2.25           0
     12.75         2.4           0
     12.75        2.55           0
     12.75         2.7           0
     12.75        2.85           0
     12.75           3           0
     12.75        3.15           0
     12.75         3.3           0
     12.75        3.45           0
     12.75         3.6           0
     12.75        3.75           0
     12.75         3.9           0
     12.75        4.05           0
     12.75         4.2           0
     12.75        4.35           0
     12.75         4.5           0
     12.75        4.65           0
     12.75         4.8           0
     12.75        4.95           0
     12.75         5.1           0
     12.75        5.25           0
     12.75         5.4           0
     12.75        5.55           0
     12.75         5.7           0
     12.75        5.85           0
     12.75           6           0
     12.75        6.15           0
     12.75         6.3           0
     12.75        6.45           0
     12.75         6.6           0
     12.75        6.75           0
     12.75         6.9           0
     12.75        7.05           0
     12.75         7.2           0
     12.75        7.35           0

      12.9        -7.5           0
      12.9       -7.35           0
      12.9        -7.2           0
      12.9       -7.05           0
      12.9        -6.9           0
      12.9       -6.75           0
      12.9        -6.6           0
      12.9       -6.45           0
      12.9        -6.3           0
      12.9       -6.15           0
      12.9          -6           0
      12.9       -5.85           0
      12.9        -5.7           0
      12.9       -5.55           0
      12.9        -5.4           0
      12.9       -5.25           0
      12.9        -5.1           0
      12.9       -4.95           0
      12.9        -4.8           0
      12.9       -4.65           0
      12.9        -4.5           0
      12.9       -4.35           0
      12.9        -4.2           0
      12.9       -4.05           0
      12.9        -3.9           0
      12.9       -3.75           0
      12.9        -3.6           0
      12.9       -3.45           0
      12.9        -3.3           0
      12.9       -3.15           0
      12.9          -3           0
      12.9       -2.85           0
      12.9        -2.7           0
      12.9       -2.55           0
      12.9        -2.4           0
      12.9       -2.25           0
      12.9        -2.1           0
      12.9       -1.95           0
      12.9        -1.8           0
      12.9       -1.65           0
      12.9        -1.5           0
      12.9       -1.35           0
      12.9        -1.2           0
      12.9       -1.05           0
      12.9        -0.9           0
      12.9       -0.75           0
      12.9        -0.6           0
      12.9       -0.45           0
      12.9        -0.3           0
      12.9       -0.15           0
      12.9  -1.78814e-07           0
      12.9        0.15           0
      12.9         0.3           0
      12.9        0.45           0
      12.9         0.6           0
      12.9        0.75           0
      12.9         0.9           0
      12.9        1.05           0
      12.9         1.2           0
      12.9        1.35           0
      12.9         1.5           0
      12.9        1.65           0
      12.9         1.8           0
      12.9        1.95           0
      12.9         2.1           0
      12.9        2.25           0
      12.9         2.4           0
      12.9        2.55           0
      12.9         2.7           0
      12.9        2.85           0
      12.9           3           0
      12.9        3.15           0
      12.9         3.3           0
      12.9        3.45           0
      12.9         3.6           0
      12.9        3.75           0
      12.9         3.9           0
      12.9        4.05           0
      12.9         4.2           0
      12.9        4.35           0
      12.9         4.5           0
      12.9        4.65           0
      12.9         4.8           0
      12.9        4.95           0
      12.9         5.1           0
      12.9        5.25           0
      12.9         5.4           0
      12.9        5.55           0
      12.9         5.7           0
      12.9        5.85           0
      12.9           6           0
      12.9        6.15           0
      12.9         6.3           0
      12.9        6.45           0
      12.9         6.6           0
      12.9        6.75           0
      12.9         6.9           0
      12.9        7.05           0
      12.9         7.2           0
      12.9        7.35           0

     13.05        -7.5           0
     13.05       -7.35           0
     13.05        -7.2           0
     13.05       -7.05           0
     13.05        -6.9           0
     13.05       -6.75           0
     13.05        -6.6           0
     13.05       -6.45           0
     13.05        -6.3           0
     13.05       -6.15           0
     13.05          -6           0
     13.05       -5.85           0
     13.05        -5.7           0
     13.05       -5.55           0
     13.05        -5.4           0
     13.05       -5.25           0
     13.05        -5.1           0
     13.05       -4.95           0
     13.05        -4.8           0
     13.05       -4.65           0
     13.05        -4.5           0
     13.05       -4.35           0
     13.05        -4.2           0
     13.05       -4.05           0
     13.05        -3.9           0
     13.05       -3.75           0
     13.05        -3.6           0
     13.05       -3.45           0
     13.05        -3.3           0
     13.05       -3.15           0
     13.05          -3           0
     13.05       -2.85           0
     13.05        -2.7           0
     13.05       -2.55           0
     13.05        -2.4           0
     13.05       -2.25           0
     13.05        -2.1           0
     13.05       -1.95           0
     13.05        -1.8           0
     13.05       -1.65           0
     13.05        -1.5           0
     13.05       -1.35           0
     13.05        -1.2           0
     13.05       -1.05           0
     13.05        -0.9           0
     13.05       -0.75           0
     13.05        -0.6           0
     13.05       -0.45           0
     13.05        -0.3           0
     13.05       -0.15           0
     13.05  -1.78814e-07           0
     13.05        0.15           0
     13.05         0.3           0
     13.05        0.45           0
     13.05         0.6           0
     13.05        0.75           0
     13.05         0.9           0
     13.05        1.05           0
     13.05         1.2           0
     13.05        1.35           0
     13.05         1.5           0
     13.05        1.65           0
     13.05         1.8           0
     13.05        1.95           0
     13.05         2.1           0
     13.05        2.25           0
     13.05         2.4           0
     13.05        2.55           0
     13.05         2.7           0
     13.05        2.85           0
     13.05           3           0
     13.05        3.15           0
     13.05         3.3           0
     13.05        3.45           0
     13.05         3.6           0
     13.05        3.75           0
     13.05         3.9           0
     13.05        4.05           0
     13.05         4.2           0
     13.05        4.35           0
     13.05         4.5           0
     13.05        4.65           0
     13.05         4.8           0
     13.05        4.95           0
     13.05         5.1           0
     13.05        5.25           0
     13.05         5.4           0
     13.05        5.55           0
     13.05         5.7           0
     13.05        5.85           0
     13.05           6           0
     13.05        6.15           0
     13.05         6.3           0
     13.05        6.45           0
     13.05         6.6           0
     13.05        6.75           0
     13.05         6.9           0
     13.05        7.05           0
     13.05         7.2           0
     13.05        7.35           0

      13.2        -7.5           0
      13.2       -7.35           0
      13.2        -7.2           0
      13.2       -7.05           0
      13.2        -6.9           0
      13.2       -6.75           0
      13.2        -6.6           0
      13.2       -6.45           0
      13.2        -6.3           0
      13.2       -6.15           0
      13.2          -6           0
      13.2       -5.85           0
      13.2        -5.7           0
      13.2       -5.55           0
      13.2        -5.4           0
      13.2       -5.25           0
      13.2        -5.1           0
      13.2       -4.95           0
      13.2        -4.8           0
      13.2       -4.65           0
      13.2        -4.5           0
      13.2       -4.35           0
      13.2        -4.2           0
      13.2       -4.05           0
      13.2        -3.9           0
      13.2       -3.75           0
      13.2        -3.6           0
      13.2       -3.45           0
      13.2        -3.3           0
      13.2       -3.15           0
      13.2          -3           0
      13.2       -2.85           0
      13.2        -2.7           0
      13.2       -2.55           0
      13.2        -2.4           0
      13.2       -2.25           0
      13.2        -2.1           0
      13.2       -1.95           0
      13.2        -1.8           0
      13.2       -1.65           0
      13.2        -1.5           0
      13.2       -1.35           0
      13.2        -1.2           0
      13.2       -1.05           0
      13.2        -0.9           0
      13.2       -0.75           0
      13.2        -0.6           0
      13.2       -0.45           0
      13.2        -0.3           0
      13.2       -0.15           0
      13.2  -1.78814e-07           0
      13.2        0.15           0
      13.2         0.3           0
      13.2        0.45           0
      13.2         0.6           0
      13.2        0.75           0
      13.2         0.9           0
      13.2        1.05           0
      13.2         1.2           0
      13.2        1.35           0
      13.2         1.5           0
      13.2        1.65           0
      13.2         1.8           0
      13.2        1.95           0
      13.2         2.1           0
      13.2        2.25           0
      13.2         2.4           0
      13.2        2.55           0
      13.2         2.7           0
      13.2        2.85           0
      13.2           3           0
      13.2        3.15           0
      13.2         3.3           0
      13.2        3.45           0
      13.2         3.6           0
      13.2        3.75           0
      13.2         3.9           0
      13.2        4.05           0
      13.2         4.2           0
      13.2        4.35           0
      13.2         4.5           0
      13.2        4.65           0
      13.2         4.8           0
      13.2        4.95           0
      13.2         5.1           0
      13.2        5.25           0
      13.2         5.4           0
      13.2        5.55           0
      13.2         5.7           0
      13.2        5.85           0
      13.2           6           0
      13.2        6.15           0
      13.2         6.3           0
      13.2        6.45           0
      13.2         6.6           0
      13.2        6.75           0
      13.2         6.9           0
      13.2        7.05           0
      13.2         7.2           0
      13.2        7.35           0

     13.35        -7.5           0
     13.35       -7.35           0
     13.35        -7.2           0
     13.35       -7.05           0
     13.35        -6.9           0
     13.35       -6.75           0
     13.35        -6.6           0
     13.35       -6.45           0
     13.35        -6.3           0
     13.35       -6.15           0
     13.35          -6           0
     13.35       -5.85           0
     13.35        -5.7           0
     13.35       -5.55           0
     13.35        -5.4           0
     13.35       -5.25           0
     13.35        -5.1           0
     13.35       -4.95           0
     13.35        -4.8           0
     13.35       -4.65           0
     13.35        -4.5           0
     13.35       -4.35           0
     13.35        -4.2           0
     13.35       -4.05           0
     13.35        -3.9           0
     13.35       -3.75           0
     13.35        -3.6           0
     13.35       -3.45           0
     13.35        -3.3           0
     13.35       -3.15           0
     13.35          -3           0
     13.35       -2.85           0
     13.35        -2.7           0
     13.35       -2.55           0
     13.35        -2.4           0
     13.35       -2.25           0
     13.35        -2.1           0
     13.35       -1.95           0
     13.35        -1.8           0
     13.35       -1.65           0
     13.35        -1.5           0
     13.35       -1.35           0
     13.35        -1.2           0
     13.35       -1.05           0
     13.35        -0.9           0
     13.35       -0.75           0
     13.35        -0.6           0
     13.35       -0.45           0
     13.35        -0.3           0
     13.35       -0.15           0
     13.35  -1.78814e-07           0
     13.35        0.15           0
     13.35         0.3           0
     13.35        0.45           0
     13.35         0.6           0
     13.35        0.75           0
     13.35         0.9           0
     13.35        1.05           0
     13.35         1.2           0
     13.35        1.35           0
     13.35         1.5           0
     13.35        1.65           0
     13.35         1.8           0
     13.35        1.95           0
     13.35         2.1           0
     13.35        2.25           0
     13.35         2.4           0
     13.35        2.55           0
     13.35         2.7           0
     13.35        2.85           0
     13.35           3           0
     13.35        3.15           0
     13.35         3.3           0
     13.35        3.45           0
     13.35         3.6           0
     13.35        3.75           0
     13.35         3.9           0
     13.35        4.05           0
     13.35         4.2           0
     13.35        4.35           0
     13.35         4.5           0
     13.35        4.65           0
     13.35         4.8           0
     13.35        4.95           0
     13.35         5.1           0
     13.35        5.25           0
     13.35         5.4           0
     13.35        5.55           0
     13.35         5.7           0
     13.35        5.85           0
     13.35           6           0
     13.35        6.15           0
     13.35         6.3           0
     13.35        6.45           0
     13.35         6.6           0
     13.35        6.75           0
     13.35         6.9           0
     13.35        7.05           0
     13.35         7.2           0
     13.35        7.35           0

      13.5        -7.5           0
      13.5       -7.35           0
      13.5        -7.2           0
      13.5       -7.05           0
      13.5        -6.9           0
      13.5       -6.75           0
      13.5        -6.6           0
      13.5       -6.45           0
      13.5        -6.3           0
      13.5       -6.15           0
      13.5          -6           0
      13.5       -5.85           0
      13.5        -5.7           0
      13.5       -5.55           0
      13.5        -5.4           0
      13.5       -5.25           0
      13.5        -5.1           0
      13.5       -4.95           0
      13.5        -4.8           0
      13.5       -4.65           0
      13.5        -4.5           0
      13.5       -4.35           0
      13.5        -4.2           0
      13.5       -4.05           0
      13.5        -3.9           0
      13.5       -3.75           0
      13.5        -3.6           0
      13.5       -3.45           0
      13.5        -3.3           0
      13.5       -3.15           0
      13.5          -3           0
      13.5       -2.85           0
      13.5        -2.7           0
      13.5       -2.55           0
      13.5        -2.4           0
      13.5       -2.25           0
      13.5        -2.1           0
      13.5       -1.95           0
      13.5        -1.8           0
      13.5       -1.65           0
      13.5        -1.5           0
      13.5       -1.35           0
      13.5        -1.2           0
      13.5       -1.05           0
      13.5        -0.9           0
      13.5       -0.75           0
      13.5        -0.6           0
      13.5       -0.45           0
      13.5        -0.3           0
      13.5       -0.15           0
      13.5  -1.78814e-07           0
      13.5        0.15           0
      13.5         0.3           0
      13.5        0.45           0
      13.5         0.6           0
      13.5        0.75           0
      13.5         0.9           0
      13.5        1.05           0
      13.5         1.2           0
      13.5        1.35           0
      13.5         1.5           0
      13.5        1.65           0
      13.5         1.8           0
      13.5        1.95           0
      13.5         2.1           0
      13.5        2.25           0
      13.5         2.4           0
      13.5        2.55           0
      13.5         2.7           0
      13.5        2.85           0
      13.5           3           0
      13.5        3.15           0
      13.5         3.3           0
      13.5        3.45           0
      13.5         3.6           0
      13.5        3.75           0
      13.5         3.9           0
      13.5        4.05           0
      13.5         4.2           0
      13.5        4.35           0
      13.5         4.5           0
      13.5        4.65           0
      13.5         4.8           0
      13.5        4.95           0
      13.5         5.1           0
      13.5        5.25           0
      13.5         5.4           0
      13.5        5.55           0
      13.5         5.7           0
      13.5        5.85           0
      13.5           6           0
      13.5        6.15           0
      13.5         6.3           0
      13.5        6.45           0
      13.5         6.6           0
      13.5        6.75           0
      13.5         6.9           0
      13.5        7.05           0
      13.5         7.2           0
      13.5        7.35           0

     13.65        -7.5           0
     13.65       -7.35           0
     13.65        -7.2           0
     13.65       -7.05           0
     13.65        -6.9           0
     13.65       -6.75           0
     13.65        -6.6           0
     13.65       -6.45           0
     13.65        -6.3           0
     13.65       -6.15           0
     13.65          -6           0
     13.65       -5.85           0
     13.65        -5.7           0
     13.65       -5.55           0
     13.65        -5.4           0
     13.65       -5.25           0
     13.65        -5.1           0
     13.65       -4.95           0
     13.65        -4.8           0
     13.65       -4.65           0
     13.65        -4.5           0
     13.65       -4.35           0
     13.65        -4.2           0
     13.65       -4.05           0
     13.65        -3.9           0
     13.65       -3.75           0
     13.65        -3.6           0
     13.65       -3.45           0
     13.65        -3.3           0
     13.65       -3.15           0
     13.65          -3           0
     13.65       -2.85           0
     13.65        -2.7           0
     13.65       -2.55           0
     13.65        -2.4           0
     13.65       -2.25           0
     13.65        -2.1           0
     13.65       -1.95           0
     13.65        -1.8           0
     13.65       -1.65           0
     13.65        -1.5           0
     13.65       -1.35           0
     13.65        -1.2           0
     13.65       -1.05           0
     13.65        -0.9           0
     13.65       -0.75           0
     13.65        -0.6           0
     13.65       -0.45           0
     13.65        -0.3           0
     13.65       -0.15           0
     13.65  -1.78814e-07           0
     13.65        0.15           0
     13.65         0.3           0
     13.65        0.45           0
     13.65         0.6           0
     13.65        0.75           0
     13.65         0.9           0
     13.65        1.05           0
     13.65         1.2           0
     13.65        1.35           0
     13.65         1.5           0
     13.65        1.65           0
     13.65         1.8           0
     13.65        1.95           0
     13.65         2.1           0
     13.65        2.25           0
     13.65         2.4           0
     13.65        2.55           0
     13.65         2.7           0
     13.65        2.85           0
     13.65           3           0
     13.65        3.15           0
     13.65         3.3           0
     13.65        3.45           0
     13.65         3.6           0
     13.65        3.75           0
     13.65         3.9           0
     13.65        4.05           0
     13.65         4.2           0
     13.65        4.35           0
     13.65         4.5           0
     13.65        4.65           0
     13.65         4.8           0
     13.65        4.95           0
     13.65         5.1           0
     13.65        5.25           0
     13.65         5.4           0
     13.65        5.55           0
     13.65         5.7           0
     13.65        5.85           0
     13.65           6           0
     13.65        6.15           0
     13.65         6.3           0
     13.65        6.45           0
     13.65         6.6           0
     13.65        6.75           0
     13.65         6.9           0
     13.65        7.05           0
     13.65         7.2           0
     13.65        7.35           0

      13.8        -7.5           0
      13.8       -7.35           0
      13.8        -7.2           0
      13.8       -7.05           0
      13.8        -6.9           0
      13.8       -6.75           0
      13.8        -6.6           0
      13.8       -6.45           0
      13.8        -6.3           0
      13.8       -6.15           0
      13.8          -6           0
      13.8       -5.85           0
      13.8        -5.7           0
      13.8       -5.55           0
      13.8        -5.4           0
      13.8       -5.25           0
      13.8        -5.1           0
      13.8       -4.95           0
      13.8        -4.8           0
      13.8       -4.65           0
      13.8        -4.5           0
      13.8       -4.35           0
      13.8        -4.2           0
      13.8       -4.05           0
      13.8        -3.9           0
      13.8       -3.75           0
      13.8        -3.6           0
      13.8       -3.45           0
      13.8        -3.3           0
      13.8       -3.15           0
      13.8          -3           0
      13.8       -2.85           0
      13.8        -2.7           0
      13.8       -2.55           0
      13.8        -2.4           0
      13.8       -2.25           0
      13.8        -2.1           0
      13.8       -1.95           0
      13.8        -1.8           0
      13.8       -1.65           0
      13.8        -1.5           0
      13.8       -1.35           0
      13.8        -1.2           0
      13.8       -1.05           0
      13.8        -0.9           0
      13.8       -0.75           0
      13.8        -0.6           0
      13.8       -0.45           0
      13.8        -0.3           0
      13.8       -0.15           0
      13.8  -1.78814e-07           0
      13.8        0.15           0
      13.8         0.3           0
      13.8        0.45           0
      13.8         0.6           0
      13.8        0.75           0
      13.8         0.9           0
      13.8        1.05           0
      13.8         1.2           0
      13.8        1.35           0
      13.8         1.5           0
      13.8        1.65           0
      13.8         1.8           0
      13.8        1.95           0
      13.8         2.1           0
      13.8        2.25           0
      13.8         2.4           0
      13.8        2.55           0
      13.8         2.7           0
      13.8        2.85           0
      13.8           3           0
      13.8        3.15           0
      13.8         3.3           0
      13.8        3.45           0
      13.8         3.6           0
      13.8        3.75           0
      13.8         3.9           0
      13.8        4.05           0
      13.8         4.2           0
      13.8        4.35           0
      13.8         4.5           0
      13.8        4.65           0
      13.8         4.8           0
      13.8        4.95           0
      13.8         5.1           0
      13.8        5.25           0
      13.8         5.4           0
      13.8        5.55           0
      13.8         5.7           0
      13.8        5.85           0
      13.8           6           0
      13.8        6.15           0
      13.8         6.3           0
      13.8        6.45           0
      13.8         6.6           0
      13.8        6.75           0
      13.8         6.9           0
      13.8        7.05           0
      13.8         7.2           0
      13.8        7.35           0

     13.95        -7.5           0
     13.95       -7.35           0
     13.95        -7.2           0
     13.95       -7.05           0
     13.95        -6.9           0
     13.95       -6.75           0
     13.95        -6.6           0
     13.95       -6.45           0
     13.95        -6.3           0
     13.95       -6.15           0
     13.95          -6           0
     13.95       -5.85           0
     13.95        -5.7           0
     13.95       -5.55           0
     13.95        -5.4           0
     13.95       -5.25           0
     13.95        -5.1           0
     13.95       -4.95           0
     13.95        -4.8           0
     13.95       -4.65           0
     13.95        -4.5           0
     13.95       -4.35           0
     13.95        -4.2           0
     13.95       -4.05           0
     13.95        -3.9           0
     13.95       -3.75           0
     13.95        -3.6           0
     13.95       -3.45           0
     13.95        -3.3           0
     13.95       -3.15           0
     13.95          -3           0
     13.95       -2.85           0
     13.95        -2.7           0
     13.95       -2.55           0
     13.95        -2.4           0
     13.95       -2.25           0
     13.95        -2.1           0
     13.95       -1.95           0
     13.95        -1.8           0
     13.95       -1.65           0
     13.95        -1.5           0
     13.95       -1.35           0
     13.95        -1.2           0
     13.95       -1.05           0
     13.95        -0.9           0
     13.95       -0.75           0
     13.95        -0.6           0
     13.95       -0.45           0
     13.95        -0.3           0
     13.95       -0.15           0
     13.95  -1.78814e-07           0
     13.95        0.15           0
     13.95         0.3           0
     13.95        0.45           0
     13.95         0.6           0
     13.95        0.75           0
     13.95         0.9           0
     13.95        1.05           0
     13.95         1.2           0
     13.95        1.35           0
     13.95         1.5           0
     13.95        1.65           0
     13.95         1.8           0
     13.95        1.95           0
     13.95         2.1           0
     13.95        2.25           0
     13.95         2.4           0
     13.95        2.55           0
     13.95         2.7           0
     13.95        2.85           0
     13.95           3           0
     13.95        3.15           0
     13.95         3.3           0
     13.95        3.45           0
     13.95         3.6           0
     13.95        3.75           0
     13.95         3.9           0
     13.95        4.05           0
     13.95         4.2           0
     13.95        4.35           0
     13.95         4.5           0
     13.95        4.65           0
     13.95         4.8           0
     13.95        4.95           0
     13.95         5.1           0
     13.95        5.25           0
     13.95         5.4           0
     13.95        5.55           0
     13.95         5.7           0
     13.95        5.85           0
     13.95           6           0
     13.95        6.15           0
     13.95         6.3           0
     13.95        6.45           0
     13.95         6.6           0
     13.95        6.75           0
     13.95         6.9           0
     13.95        7.05           0
     13.95         7.2           0
     13.95        7.35           0

      14.1        -7.5           0
      14.1       -7.35           0
      14.1        -7.2           0
      14.1       -7.05           0
      14.1        -6.9           0
      14.1       -6.75           0
      14.1        -6.6           0
      14.1       -6.45           0
      14.1        -6.3           0
      14.1       -6.15           0
      14.1          -6           0
      14.1       -5.85           0
      14.1        -5.7           0
      14.1       -5.55           0
      14.1        -5.4           0
      14.1       -5.25           0
      14.1        -5.1           0
      14.1       -4.95           0
      14.1        -4.8           0
      14.1       -4.65           0
      14.1        -4.5           0
      14.1       -4.35           0
      14.1        -4.2           0
      14.1       -4.05           0
      14.1        -3.9           0
      14.1       -3.75           0
      14.1        -3.6           0
      14.1       -3.45           0
      14.1        -3.3           0
      14.1       -3.15           0
      14.1          -3           0
      14.1       -2.85           0
      14.1        -2.7           0
      14.1       -2.55           0
      14.1        -2.4           0
      14.1       -2.25           0
      14.1        -2.1           0
      14.1       -1.95           0
      14.1        -1.8           0
      14.1       -1.65           0
      14.1        -1.5           0
      14.1       -1.35           0
      14.1        -1.2           0
      14.1       -1.05           0
      14.1        -0.9           0
      14.1       -0.75           0
      14.1        -0.6           0
      14.1       -0.45           0
      14.1        -0.3           0
      14.1       -0.15           0
      14.1  -1.78814e-07           0
      14.1        0.15           0
      14.1         0.3           0
      14.1        0.45           0
      14.1         0.6           0
      14.1        0.75           0
      14.1         0.9           0
      14.1        1.05           0
      14.1         1.2           0
      14.1        1.35           0
      14.1         1.5           0
      14.1        1.65           0
      14.1         1.8           0
      14.1        1.95           0
      14.1         2.1           0
      14.1        2.25           0
      14.1         2.4           0
      14.1        2.55           0
      14.1         2.7           0
      14.1        2.85           0
      14.1           3           0
      14.1        3.15           0
      14.1         3.3           0
      14.1        3.45           0
      14.1         3.6           0
      14.1        3.75           0
      14.1         3.9           0
      14.1        4.05           0
      14.1         4.2           0
      14.1        4.35           0
      14.1         4.5           0
      14.1        4.65           0
      14.1         4.8           0
      14.1        4.95           0
      14.1         5.1           0
      14.1        5.25           0
      14.1         5.4           0
      14.1        5.55           0
      14.1         5.7           0
      14.1        5.85           0
      14.1           6           0
      14.1        6.15           0
      14.1         6.3           0
      14.1        6.45           0
      14.1         6.6           0
      14.1        6.75           0
      14.1         6.9           0
      14.1        7.05           0
      14.1         7.2           0
      14.1        7.35           0

     14.25        -7.5           0
     14.25       -7.35           0
     14.25        -7.2           0
     14.25       -7.05           0
     14.25        -6.9           0
     14.25       -6.75           0
     14.25        -6.6           0
     14.25       -6.45           0
     14.25        -6.3           0
     14.25       -6.15           0
     14.25          -6           0
     14.25       -5.85           0
     14.25        -5.7           0
     14.25       -5.55           0
     14.25        -5.4           0
     14.25       -5.25           0
     14.25        -5.1           0
     14.25       -4.95           0
     14.25        -4.8           0
     14.25       -4.65           0
     14.25        -4.5           0
     14.25       -4.35           0
     14.25        -4.2           0
     14.25       -4.05           0
     14.25        -3.9           0
     14.25       -3.75           0
     14.25        -3.6           0
     14.25       -3.45           0
     14.25        -3.3           0
     14.25       -3.15           0
     14.25          -3           0
     14.25       -2.85           0
     14.25        -2.7           0
     14.25       -2.55           0
     14.25        -2.4           0
     14.25       -2.25           0
     14.25        -2.1           0
     14.25       -1.95           0
     14.25        -1.8           0
     14.25       -1.65           0
     14.25        -1.5           0
     14.25       -1.35           0
     14.25        -1.2           0
     14.25       -1.05           0
     14.25        -0.9           0
     14.25       -0.75           0
     14.25        -0.6           0
     14.25       -0.45           0
     14.25        -0.3           0
     14.25       -0.15           0
     14.25  -1.78814e-07           0
     14.25        0.15           0
     14.25         0.3           0
     14.25        0.45           0
     14.25         0.6           0
     14.25        0.75           0
     14.25         0.9           0
     14.25        1.05           0
     14.25         1.2           0
     14.25        1.35           0
     14.25         1.5           0
     14.25        1.65           0
     14.25         1.8           0
     14.25        1.95           0
     14.25         2.1           0
     14.25        2.25           0
     14.25         2.4           0
     14.25        2.55           0
     14.25         2.7           0
     14.25        2.85           0
     14.25           3           0
     14.25        3.15           0
     14.25         3.3           0
     14.25        3.45           0
     14.25         3.6           0
     14.25        3.75           0
     14.25         3.9           0
     14.25        4.05           0
     14.25         4.2           0
     14.25        4.35           0
     14.25         4.5           0
     14.25        4.65           0
     14.25         4.8           0
     14.25        4.95           0
     14.25         5.1           0
     14.25        5.25           0
     14.25         5.4           0
     14.25        5.55           0
     14.25         5.7           0
     14.25        5.85           0
     14.25           6           0
     14.25        6.15           0
     14.25         6.3           0
     14.25        6.45           0
     14.25         6.6           0
     14.25        6.75           0
     14.25         6.9           0
     14.25        7.05           0
     14.25         7.2           0
     14.25        7.35           0

      14.4        -7.5           0
      14.4       -7.35           0
      14.4        -7.2           0
      14.4       -7.05           0
      14.4        -6.9           0
      14.4       -6.75           0
      14.4        -6.6           0
      14.4       -6.45           0
      14.4        -6.3           0
      14.4       -6.15           0
      14.4          -6           0
      14.4       -5.85           0
      14.4        -5.7           0
      14.4       -5.55           0
      14.4        -5.4           0
      14.4       -5.25           0
      14.4        -5.1           0
      14.4       -4.95           0
      14.4        -4.8           0
      14.4       -4.65           0
      14.4        -4.5           0
      14.4       -4.35           0
      14.4        -4.2           0
      14.4       -4.05           0
      14.4        -3.9           0
      14.4       -3.75           0
      14.4        -3.6           0
      14.4       -3.45           0
      14.4        -3.3           0
      14.4       -3.15           0
      14.4          -3           0
      14.4       -2.85           0
      14.4        -2.7           0
      14.4       -2.55           0
      14.4        -2.4           0
      14.4       -2.25           0
      14.4        -2.1           0
      14.4       -1.95           0
      14.4        -1.8           0
      14.4       -1.65           0
      14.4        -1.5           0
      14.4       -1.35           0
      14.4        -1.2           0
      14.4       -1.05           0
      14.4        -0.9           0
      14.4       -0.75           0
      14.4        -0.6           0
      14.4       -0.45           0
      14.4        -0.3           0
      14.4       -0.15           0
      14.4  -1.78814e-07           0
      14.4        0.15           0
      14.4         0.3           0
      14.4        0.45           0
      14.4         0.6           0
      14.4        0.75           0
      14.4         0.9           0
      14.4        1.05           0
      14.4         1.2           0
      14.4        1.35           0
      14.4         1.5           0
      14.4        1.65           0
      14.4         1.8           0
      14.4        1.95           0
      14.4         2.1           0
      14.4        2.25           0
      14.4         2.4           0
      14.4        2.55           0
      14.4         2.7           0
      14.4        2.85           0
      14.4           3           0
      14.4        3.15           0
      14.4         3.3           0
      14.4        3.45           0
      14.4         3.6           0
      14.4        3.75           0
      14.4         3.9           0
      14.4        4.05           0
      14.4         4.2           0
      14.4        4.35           0
      14.4         4.5           0
      14.4        4.65           0
      14.4         4.8           0
      14.4        4.95           0
      14.4         5.1           0
      14.4        5.25           0
      14.4         5.4           0
      14.4        5.55           0
      14.4         5.7           0
      14.4        5.85           0
      14.4           6           0
      14.4        6.15           0
      14.4         6.3           0
      14.4        6.45           0
      14.4         6.6           0
      14.4        6.75           0
      14.4         6.9           0
      14.4        7.05           0
      14.4         7.2           0
      14.4        7.35           0

     14.55        -7.5           0
     14.55       -7.35           0
     14.55        -7.2           0
     14.55       -7.05           0
     14.55        -6.9           0
     14.55       -6.75           0
     14.55        -6.6           0
     14.55       -6.45           0
     14.55        -6.3           0
     14.55       -6.15           0
     14.55          -6           0
     14.55       -5.85           0
     14.55        -5.7           0
     14.55       -5.55           0
     14.55        -5.4           0
     14.55       -5.25           0
     14.55        -5.1           0
     14.55       -4.95           0
     14.55        -4.8           0
     14.55       -4.65           0
     14.55        -4.5           0
     14.55       -4.35           0
     14.55        -4.2           0
     14.55       -4.05           0
     14.55        -3.9           0
     14.55       -3.75           0
     14.55        -3.6           0
     14.55       -3.45           0
     14.55        -3.3           0
     14.55       -3.15           0
     14.55          -3           0
     14.55       -2.85           0
     14.55        -2.7           0
     14.55       -2.55           0
     14.55        -2.4           0
     14.55       -2.25           0
     14.55        -2.1           0
     14.55       -1.95           0
     14.55        -1.8           0
     14.55       -1.65           0
     14.55        -1.5           0
     14.55       -1.35           0
     14.55        -1.2           0
     14.55       -1.05           0
     14.55        -0.9           0
     14.55       -0.75           0
     14.55        -0.6           0
     14.55       -0.45           0
     14.55        -0.3           0
     14.55       -0.15           0
     14.55  -1.78814e-07           0
     14.55        0.15           0
     14.55         0.3           0
     14.55        0.45           0
     14.55         0.6           0
     14.55        0.75           0
     14.55         0.9           0
     14.55        1.05           0
     14.55         1.2           0
     14.55        1.35           0
     14.55         1.5           0
     14.55        1.65           0
     14.55         1.8           0
     14.55        1.95           0
     14.55         2.1           0
     14.55        2.25           0
     14.55         2.4           0
     14.55        2.55           0
     14.55         2.7           0
     14.55        2.85           0
     14.55           3           0
     14.55        3.15           0
     14.55         3.3           0
     14.55        3.45           0
     14.55         3.6           0
     14.55        3.75           0
     14.55         3.9           0
     14.55        4.05           0
     14.55         4.2           0
     14.55        4.35           0
     14.55         4.5           0
     14.55        4.65           0
     14.55         4.8           0
     14.55        4.95           0
     14.55         5.1           0
     14.55        5.25           0
     14.55         5.4           0
     14.55        5.55           0
     14.55         5.7           0
     14.55        5.85           0
     14.55           6           0
     14.55        6.15           0
     14.55         6.3           0
     14.55        6.45           0
     14.55         6.6           0
     14.55        6.75           0
     14.55         6.9           0
     14.55        7.05           0
     14.55         7.2           0
     14.55        7.35           0

      14.7        -7.5           0
      14.7       -7.35           0
      14.7        -7.2           0
      14.7       -7.05           0
      14.7        -6.9           0
      14.7       -6.75           0
      14.7        -6.6           0
      14.7       -6.45           0
      14.7        -6.3           0
      14.7       -6.15           0
      14.7          -6           0
      14.7       -5.85           0
      14.7        -5.7           0
      14.7       -5.55           0
      14.7        -5.4           0
      14.7       -5.25           0
      14.7        -5.1           0
      14.7       -4.95           0
      14.7        -4.8           0
      14.7       -4.65           0
      14.7        -4.5           0
      14.7       -4.35           0
      14.7        -4.2           0
      14.7       -4.05           0
      14.7        -3.9           0
      14.7       -3.75           0
      14.7        -3.6           0
      14.7       -3.45           0
      14.7        -3.3           0
      14.7       -3.15           0
      14.7          -3           0
      14.7       -2.85           0
      14.7        -2.7           0
      14.7       -2.55           0
      14.7        -2.4           0
      14.7       -2.25           0
      14.7        -2.1           0
      14.7       -1.95           0
      14.7        -1.8           0
      14.7       -1.65           0
      14.7        -1.5           0
      14.7       -1.35           0
      14.7        -1.2           0
      14.7       -1.05           0
      14.7        -0.9           0
      14.7       -0.75           0
      14.7        -0.6           0
      14.7       -0.45           0
      14.7        -0.3           0
      14.7       -0.15           0
      14.7  -1.78814e-07           0
      14.7        0.15           0
      14.7         0.3           0
      14.7        0.45           0
      14.7         0.6           0
      14.7        0.75           0
      14.7         0.9           0
      14.7        1.05           0
      14.7         1.2           0
      14.7        1.35           0
      14.7         1.5           0
      14.7        1.65           0
      14.7         1.8           0
      14.7        1.95           0
      14.7         2.1           0
      14.7        2.25           0
      14.7         2.4           0
      14.7        2.55           0
      14.7         2.7           0
      14.7        2.85           0
      14.7           3           0
      14.7        3.15           0
      14.7         3.3           0
      14.7        3.45           0
      14.7         3.6           0
      14.7        3.75           0
      14.7         3.9           0
      14.7        4.05           0
      14.7         4.2           0
      14.7        4.35           0
      14.7         4.5           0
      14.7        4.65           0
      14.7         4.8           0
      14.7        4.95           0
      14.7         5.1           0
      14.7        5.25           0
      14.7         5.4           0
      14.7        5.55           0
      14.7         5.7           0
      14.7        5.85           0
      14.7           6           0
      14.7        6.15           0
      14.7         6.3           0
      14.7        6.45           0
      14.7         6.6           0
      14.7        6.75           0
      14.7         6.9           0
      14.7        7.05           0
      14.7         7.2           0
      14.7        7.35           0

     14.85        -7.5           0
     14.85       -7.35           0
     14.85        -7.2           0
     14.85       -7.05           0
     14.85        -6.9           0
     14.85       -6.75           0
     14.85        -6.6           0
     14.85       -6.45           0
     14.85        -6.3           0
     14.85       -6.15           0
     14.85          -6           0
     14.85       -5.85           0
     14.85        -5.7           0
     14.85       -5.55           0
     14.85        -5.4           0
     14.85       -5.25           0
     14.85        -5.1           0
     14.85       -4.95           0
     14.85        -4.8           0
     14.85       -4.65           0
     14.85        -4.5           0
     14.85       -4.35           0
     14.85        -4.2           0
     14.85       -4.05           0
     14.85        -3.9           0
     14.85       -3.75           0
     14.85        -3.6           0
     14.85       -3.45           0
     14.85        -3.3           0
     14.85       -3.15           0
     14.85          -3           0
     14.85       -2.85           0
     14.85        -2.7           0
     14.85       -2.55           0
     14.85        -2.4           0
     14.85       -2.25           0
     14.85        -2.1           0
     14.85       -1.95           0
     14.85        -1.8           0
     14.85       -1.65           0
     14.85        -1.5           0
     14.85       -1.35           0
     14.85        -1.2           0
     14.85       -1.05           0
     14.85        -0.9           0
     14.85       -0.75           0
     14.85        -0.6           0
     14.85       -0.45           0
     14.85        -0.3           0
     14.85       -0.15           0
     14.85  -1.78814e-07           0
     14.85        0.15           0
     14.85         0.3           0
     14.85        0.45           0
     14.85         0.6           0
     14.85        0.75           0
     14.85         0.9           0
     14.85        1.05           0
     14.85         1.2           0
     14.85        1.35           0
     14.85         1.5           0
     14.85        1.65           0
     14.85         1.8           0
     14.85        1.95           0
     14.85         2.1           0
     14.85        2.25           0
     14.85         2.4           0
     14.85        2.55           0
     14.85         2.7           0
     14.85        2.85           0
     14.85           3           0
     14.85        3.15           0
     14.85         3.3           0
     14.85        3.45           0
     14.85         3.6           0
     14.85        3.75           0
     14.85         3.9           0
     14.85        4.05           0
     14.85         4.2           0
     14.85        4.35           0
     14.85         4.5           0
     14.85        4.65           0
     14.85         4.8           0
     14.85        4.95           0
     14.85         5.1           0
     14.85        5.25           0
     14.85         5.4           0
     14.85        5.55           0
     14.85         5.7           0
     14.85        5.85           0
     14.85           6           0
     14.85        6.15           0
     14.85         6.3           0
     14.85        6.45           0
     14.85         6.6           0
     14.85        6.75           0
     14.85         6.9           0
     14.85        7.05           0
     14.85         7.2           0
     14.85        7.35           0
