# Supplementary material for: Free energies of membrane stalk formation from a lipidomics perspective
Source: Nat Commun. 2021 Nov 15;12:6594. doi: 10.1038/s41467-021-26924-2 (PMC8593120; doi:10.1038/s41467-021-26924-2)
Supplement: Supplementary file 4 — Source Data [file 41467_2021_26924_MOESM4_ESM.zip › SI_data/Fig6/source_data_for_lipid_enrichment/POPC_DIPC_60_40/dens_DIPC.xvg]

         0        -7.5           0
         0       -7.35           0
         0        -7.2           0
         0       -7.05           0
         0        -6.9           0
         0       -6.75           0
         0        -6.6           0
         0       -6.45           0
         0        -6.3           0
         0       -6.15           0
         0          -6           0
         0       -5.85           0
         0        -5.7           0
         0       -5.55           0
         0        -5.4           0
         0       -5.25           0
         0        -5.1           0
         0       -4.95     2.53708
         0        -4.8     3.80563
         0       -4.65     11.4169
         0        -4.5     20.2967
         0       -4.35     40.5934
         0        -4.2     84.9923
         0       -4.05      104.02
         0        -3.9     142.077
         0       -3.75     162.373
         0        -3.6     163.642
         0       -3.45     177.596
         0        -3.3     197.893
         0       -3.15     185.207
         0          -3     225.801
         0       -2.85     205.504
         0        -2.7     205.504
         0       -2.55     183.939
         0        -2.4     163.642
         0       -2.25     145.882
         0        -2.1      130.66
         0       -1.95     109.095
         0        -1.8     172.522
         0       -1.65     221.995
         0        -1.5     268.931
         0       -1.35     389.442
         0        -1.2     476.972
         0       -1.05     474.435
         0        -0.9     551.816
         0       -0.75     605.095
         0        -0.6     641.882
         0       -0.45     625.391
         0        -0.3     683.744
         0       -0.15     714.189
         0  -1.78814e-07      687.55
         0        0.15     719.263
         0         0.3     731.949
         0        0.45     615.243
         0         0.6     611.437
         0        0.75     613.974
         0         0.9     584.798
         0        1.05     470.629
         0         1.2     479.509
         0        1.35     409.739
         0         1.5     314.598
         0        1.65     300.645
         0         1.8     294.302
         0        1.95     286.691
         0         2.1     328.552
         0        2.25     432.573
         0         2.4     394.517
         0        2.55     427.499
         0         2.7     441.453
         0        2.85     412.276
         0           3     397.054
         0        3.15     430.036
         0         3.3     408.471
         0        3.45     296.839
         0         3.6     310.793
         0        3.75     262.588
         0         3.9     205.504
         0        4.05     143.345
         0         4.2     65.9642
         0        4.35     26.6394
         0         4.5      8.8798
         0        4.65     1.26854
         0         4.8     2.53708
         0        4.95           0
         0         5.1           0
         0        5.25           0
         0         5.4           0
         0        5.55           0
         0         5.7           0
         0        5.85           0
         0           6           0
         0        6.15           0
         0         6.3           0
         0        6.45           0
         0         6.6           0
         0        6.75           0
         0         6.9           0
         0        7.05           0
         0         7.2           0
         0        7.35           0

      0.15        -7.5           0
      0.15       -7.35           0
      0.15        -7.2           0
      0.15       -7.05           0
      0.15        -6.9           0
      0.15       -6.75           0
      0.15        -6.6           0
      0.15       -6.45           0
      0.15        -6.3           0
      0.15       -6.15           0
      0.15          -6           0
      0.15       -5.85           0
      0.15        -5.7           0
      0.15       -5.55           0
      0.15        -5.4           0
      0.15       -5.25           0
      0.15        -5.1           0
      0.15       -4.95    0.422847
      0.15        -4.8     1.69139
      0.15       -4.65      10.994
      0.15        -4.5     22.8338
      0.15       -4.35     48.2046
      0.15        -4.2     76.5354
      0.15       -4.05     113.323
      0.15        -3.9     150.957
      0.15       -3.75     173.367
      0.15        -3.6      182.67
      0.15       -3.45     201.275
      0.15        -3.3     224.955
      0.15       -3.15     196.624
      0.15          -3     211.001
      0.15       -2.85     223.686
      0.15        -2.7     224.532
      0.15       -2.55     195.356
      0.15        -2.4     183.516
      0.15       -2.25     175.482
      0.15        -2.1     159.836
      0.15       -1.95     150.111
      0.15        -1.8     189.013
      0.15       -1.65     227.492
      0.15        -1.5     293.456
      0.15       -1.35     361.112
      0.15        -1.2     432.573
      0.15       -1.05     488.389
      0.15        -0.9     539.553
      0.15       -0.75     618.626
      0.15        -0.6     650.762
      0.15       -0.45     648.648
      0.15        -0.3     695.161
      0.15       -0.15      760.28
      0.15  -1.78814e-07     722.646
      0.15        0.15     740.406
      0.15         0.3     731.949
      0.15        0.45     676.133
      0.15         0.6     642.728
      0.15        0.75     627.083
      0.15         0.9     563.233
      0.15        1.05     533.211
      0.15         1.2     459.212
      0.15        1.35     382.677
      0.15         1.5      310.37
      0.15        1.65     274.005
      0.15         1.8     263.857
      0.15        1.95     311.639
      0.15         2.1     358.575
      0.15        2.25     416.082
      0.15         2.4     427.922
      0.15        2.55     457.944
      0.15         2.7      441.03
      0.15        2.85     439.761
      0.15           3     396.208
      0.15        3.15     424.539
      0.15         3.3     376.757
      0.15        3.45     334.895
      0.15         3.6     305.719
      0.15        3.75     277.811
      0.15         3.9     216.075
      0.15        4.05     120.089
      0.15         4.2     61.3129
      0.15        4.35     26.6394
      0.15         4.5     10.1483
      0.15        4.65     1.69139
      0.15         4.8    0.845695
      0.15        4.95           0
      0.15         5.1           0
      0.15        5.25           0
      0.15         5.4           0
      0.15        5.55           0
      0.15         5.7           0
      0.15        5.85           0
      0.15           6           0
      0.15        6.15           0
      0.15         6.3           0
      0.15        6.45           0
      0.15         6.6           0
      0.15        6.75           0
      0.15         6.9           0
      0.15        7.05           0
      0.15         7.2           0
      0.15        7.35           0

       0.3        -7.5           0
       0.3       -7.35           0
       0.3        -7.2           0
       0.3       -7.05           0
       0.3        -6.9           0
       0.3       -6.75           0
       0.3        -6.6           0
       0.3       -6.45           0
       0.3        -6.3           0
       0.3       -6.15           0
       0.3          -6           0
       0.3       -5.85           0
       0.3        -5.7           0
       0.3       -5.55           0
       0.3        -5.4           0
       0.3       -5.25           0
       0.3        -5.1    0.507417
       0.3       -4.95     1.77596
       0.3        -4.8     3.29821
       0.3       -4.65     6.85013
       0.3        -4.5     25.8783
       0.3       -4.35     45.1601
       0.3        -4.2      93.111
       0.3       -4.05      130.66
       0.3        -3.9     179.626
       0.3       -3.75     187.744
       0.3        -3.6      214.13
       0.3       -3.45     223.263
       0.3        -3.3     246.097
       0.3       -3.15     237.471
       0.3          -3     225.547
       0.3       -2.85     238.486
       0.3        -2.7      223.01
       0.3       -2.55     215.398
       0.3        -2.4     200.176
       0.3       -2.25     181.402
       0.3        -2.1     168.716
       0.3       -1.95     172.014
       0.3        -1.8     198.907
       0.3       -1.65     265.886
       0.3        -1.5     331.851
       0.3       -1.35     371.429
       0.3        -1.2     456.168
       0.3       -1.05     536.086
       0.3        -0.9       581.5
       0.3       -0.75     627.167
       0.3        -0.6     667.253
       0.3       -0.45     702.772
       0.3        -0.3     721.039
       0.3       -0.15     755.797
       0.3  -1.78814e-07     769.244
       0.3        0.15     769.244
       0.3         0.3     736.008
       0.3        0.45     711.906
       0.3         0.6     692.624
       0.3        0.75      628.69
       0.3         0.9     560.442
       0.3        1.05     529.997
       0.3         1.2     503.358
       0.3        1.35     421.917
       0.3         1.5     358.236
       0.3        1.65     307.241
       0.3         1.8     278.064
       0.3        1.95     321.195
       0.3         2.1     347.073
       0.3        2.25     387.413
       0.3         2.4     406.441
       0.3        2.55     446.019
       0.3         2.7     438.408
       0.3        2.85     456.168
       0.3           3     446.527
       0.3        3.15     430.797
       0.3         3.3      403.65
       0.3        3.45     343.521
       0.3         3.6     334.388
       0.3        3.75     289.481
       0.3         3.9     230.114
       0.3        4.05     133.451
       0.3         4.2     66.2179
       0.3        4.35     32.9821
       0.3         4.5     11.4169
       0.3        4.65     5.07417
       0.3         4.8     1.26854
       0.3        4.95           0
       0.3         5.1    0.253708
       0.3        5.25           0
       0.3         5.4           0
       0.3        5.55           0
       0.3         5.7           0
       0.3        5.85           0
       0.3           6           0
       0.3        6.15           0
       0.3         6.3           0
       0.3        6.45           0
       0.3         6.6           0
       0.3        6.75           0
       0.3         6.9           0
       0.3        7.05           0
       0.3         7.2           0
       0.3        7.35           0

      0.45        -7.5           0
      0.45       -7.35           0
      0.45        -7.2           0
      0.45       -7.05           0
      0.45        -6.9           0
      0.45       -6.75           0
      0.45        -6.6           0
      0.45       -6.45           0
      0.45        -6.3           0
      0.45       -6.15           0
      0.45          -6           0
      0.45       -5.85           0
      0.45        -5.7           0
      0.45       -5.55           0
      0.45        -5.4           0
      0.45       -5.25           0
      0.45        -5.1     0.18122
      0.45       -4.95     1.63098
      0.45        -4.8     6.16149
      0.45       -4.65     10.3296
      0.45        -4.5     28.9953
      0.45       -4.35       53.46
      0.45        -4.2     98.2214
      0.45       -4.05     147.332
      0.45        -3.9     190.281
      0.45       -3.75     221.451
      0.45        -3.6     223.988
      0.45       -3.45     266.938
      0.45        -3.3     268.931
      0.45       -3.15     270.381
      0.45          -3     267.662
      0.45       -2.85     275.817
      0.45        -2.7      259.87
      0.45       -2.55     235.043
      0.45        -2.4     218.733
      0.45       -2.25     196.443
      0.45        -2.1     184.482
      0.45       -1.95     198.799
      0.45        -1.8     240.117
      0.45       -1.65     296.476
      0.45        -1.5      359.36
      0.45       -1.35     417.169
      0.45        -1.2     494.369
      0.45       -1.05     539.855
      0.45        -0.9     593.859
      0.45       -0.75     659.461
      0.45        -0.6     687.006
      0.45       -0.45     717.814
      0.45        -0.3     767.649
      0.45       -0.15     765.112
      0.45  -1.78814e-07     791.933
      0.45        0.15     795.014
      0.45         0.3     777.254
      0.45        0.45       727.6
      0.45         0.6     726.694
      0.45        0.75     663.991
      0.45         0.9      632.64
      0.45        1.05     566.132
      0.45         1.2     519.378
      0.45        1.35     462.837
      0.45         1.5     398.322
      0.45        1.65     330.183
      0.45         1.8     295.389
      0.45        1.95     296.476
      0.45         2.1     347.762
      0.45        2.25      414.27
      0.45         2.4     427.861
      0.45        2.55     456.856
      0.45         2.7     468.092
      0.45        2.85     473.166
      0.45           3     475.522
      0.45        3.15     468.817
      0.45         3.3     430.398
      0.45        3.45     384.187
      0.45         3.6     339.063
      0.45        3.75     303.544
      0.45         3.9     245.372
      0.45        4.05     156.574
      0.45         4.2     76.6562
      0.45        4.35     34.0694
      0.45         4.5     16.1286
      0.45        4.65     4.53051
      0.45         4.8     1.26854
      0.45        4.95    0.362441
      0.45         5.1           0
      0.45        5.25           0
      0.45         5.4           0
      0.45        5.55           0
      0.45         5.7           0
      0.45        5.85           0
      0.45           6           0
      0.45        6.15           0
      0.45         6.3           0
      0.45        6.45           0
      0.45         6.6           0
      0.45        6.75           0
      0.45         6.9           0
      0.45        7.05           0
      0.45         7.2           0
      0.45        7.35           0

       0.6        -7.5           0
       0.6       -7.35           0
       0.6        -7.2           0
       0.6       -7.05           0
       0.6        -6.9           0
       0.6       -6.75           0
       0.6        -6.6           0
       0.6       -6.45           0
       0.6        -6.3           0
       0.6       -6.15           0
       0.6          -6           0
       0.6       -5.85           0
       0.6        -5.7           0
       0.6       -5.55           0
       0.6        -5.4           0
       0.6       -5.25           0
       0.6        -5.1    0.563797
       0.6       -4.95     1.40949
       0.6        -4.8     5.49702
       0.6       -4.65     14.2359
       0.6        -4.5     36.6468
       0.6       -4.35     66.3871
       0.6        -4.2     126.854
       0.6       -4.05      172.24
       0.6        -3.9      218.33
       0.6       -3.75      233.13
       0.6        -3.6     263.716
       0.6       -3.45     291.624
       0.6        -3.3     295.148
       0.6       -3.15     319.673
       0.6          -3      308.82
       0.6       -2.85      292.47
       0.6        -2.7     284.154
       0.6       -2.55     262.447
       0.6        -2.4     236.795
       0.6       -2.25     211.706
       0.6        -2.1     195.215
       0.6       -1.95     225.378
       0.6        -1.8     276.542
       0.6       -1.65     332.076
       0.6        -1.5      389.02
       0.6       -1.35     452.306
       0.6        -1.2     497.691
       0.6       -1.05     550.266
       0.6        -0.9      614.82
       0.6       -0.75     650.762
       0.6        -0.6     709.961
       0.6       -0.45     746.044
       0.6        -0.3     785.369
       0.6       -0.15     809.471
       0.6  -1.78814e-07     816.378
       0.6        0.15     813.277
       0.6         0.3     778.744
       0.6        0.45     743.225
       0.6         0.6     737.023
       0.6        0.75     666.971
       0.6         0.9     642.587
       0.6        1.05     598.611
       0.6         1.2     530.955
       0.6        1.35     491.913
       0.6         1.5     399.591
       0.6        1.65     347.299
       0.6         1.8     307.551
       0.6        1.95     297.967
       0.6         2.1     362.803
       0.6        2.25      405.37
       0.6         2.4     436.661
       0.6        2.55     463.723
       0.6         2.7     487.825
       0.6        2.85     488.812
       0.6           3     497.551
       0.6        3.15      484.16
       0.6         3.3     432.996
       0.6        3.45     385.919
       0.6         3.6      354.91
       0.6        3.75      314.88
       0.6         3.9     254.554
       0.6        4.05     160.118
       0.6         4.2     83.8648
       0.6        4.35     42.1438
       0.6         4.5     16.9139
       0.6        4.65     6.20176
       0.6         4.8     2.11424
       0.6        4.95    0.422847
       0.6         5.1           0
       0.6        5.25           0
       0.6         5.4           0
       0.6        5.55           0
       0.6         5.7           0
       0.6        5.85           0
       0.6           6           0
       0.6        6.15           0
       0.6         6.3           0
       0.6        6.45           0
       0.6         6.6           0
       0.6        6.75           0
       0.6         6.9           0
       0.6        7.05           0
       0.6         7.2           0
       0.6        7.35           0

      0.75        -7.5           0
      0.75       -7.35           0
      0.75        -7.2           0
      0.75       -7.05           0
      0.75        -6.9           0
      0.75       -6.75           0
      0.75        -6.6           0
      0.75       -6.45           0
      0.75        -6.3           0
      0.75       -6.15           0
      0.75          -6           0
      0.75       -5.85           0
      0.75        -5.7           0
      0.75       -5.55           0
      0.75        -5.4           0
      0.75       -5.25    0.115322
      0.75        -5.1    0.461288
      0.75       -4.95      2.0758
      0.75        -4.8     8.41851
      0.75       -4.65     17.9902
      0.75        -4.5     38.4022
      0.75       -4.35     82.1093
      0.75        -4.2     134.811
      0.75       -4.05     188.552
      0.75        -3.9      236.41
      0.75       -3.75     255.438
      0.75        -3.6     275.504
      0.75       -3.45      329.59
      0.75        -3.3     342.622
      0.75       -3.15     353.808
      0.75          -3     335.587
      0.75       -2.85      333.05
      0.75        -2.7     312.753
      0.75       -2.55      277.58
      0.75        -2.4     262.127
      0.75       -2.25     225.685
      0.75        -2.1      216.69
      0.75       -1.95     251.402
      0.75        -1.8     300.875
      0.75       -1.65     372.836
      0.75        -1.5     424.501
      0.75       -1.35      472.82
      0.75        -1.2     522.524
      0.75       -1.05     571.882
      0.75        -0.9     629.889
      0.75       -0.75      640.96
      0.75        -0.6     709.346
      0.75       -0.45     755.705
      0.75        -0.3     804.025
      0.75       -0.15     830.895
      0.75  -1.78814e-07     852.576
      0.75        0.15     838.507
      0.75         0.3     814.404
      0.75        0.45     769.429
      0.75         0.6     737.715
      0.75        0.75     686.743
      0.75         0.9     637.962
      0.75        1.05      590.91
      0.75         1.2     537.862
      0.75        1.35      488.85
      0.75         1.5      424.27
      0.75        1.65     352.424
      0.75         1.8     327.284
      0.75        1.95     316.328
      0.75         2.1      352.77
      0.75        2.25     392.902
      0.75         2.4     452.754
      0.75        2.55      474.55
      0.75         2.7      517.45
      0.75        2.85     505.111
      0.75           3     504.534
      0.75        3.15     509.608
      0.75         3.3     472.474
      0.75        3.45     411.008
      0.75         3.6      363.38
      0.75        3.75     324.401
      0.75         3.9     277.119
      0.75        4.05     195.586
      0.75         4.2      102.06
      0.75        4.35     47.7433
      0.75         4.5     22.0265
      0.75        4.65     8.99512
      0.75         4.8     3.34434
      0.75        4.95    0.461288
      0.75         5.1           0
      0.75        5.25           0
      0.75         5.4           0
      0.75        5.55           0
      0.75         5.7           0
      0.75        5.85           0
      0.75           6           0
      0.75        6.15           0
      0.75         6.3           0
      0.75        6.45           0
      0.75         6.6           0
      0.75        6.75           0
      0.75         6.9           0
      0.75        7.05           0
      0.75         7.2           0
      0.75        7.35           0

       0.9        -7.5           0
       0.9       -7.35           0
       0.9        -7.2           0
       0.9       -7.05           0
       0.9        -6.9           0
       0.9       -6.75           0
       0.9        -6.6           0
       0.9       -6.45           0
       0.9        -6.3           0
       0.9       -6.15           0
       0.9          -6           0
       0.9       -5.85           0
       0.9        -5.7           0
       0.9       -5.55           0
       0.9        -5.4           0
       0.9       -5.25           0
       0.9        -5.1    0.487901
       0.9       -4.95      2.9274
       0.9        -4.8     6.24513
       0.9       -4.65     23.9071
       0.9        -4.5     48.4973
       0.9       -4.35     96.1164
       0.9        -4.2     150.078
       0.9       -4.05     208.431
       0.9        -3.9     249.903
       0.9       -3.75      279.47
       0.9        -3.6     312.939
       0.9       -3.45     363.486
       0.9        -3.3     380.367
       0.9       -3.15     376.464
       0.9          -3     381.343
       0.9       -2.85     363.388
       0.9        -2.7     336.066
       0.9       -2.55     303.572
       0.9        -2.4     263.857
       0.9       -2.25       237.9
       0.9        -2.1     243.072
       0.9       -1.95     273.127
       0.9        -1.8     324.161
       0.9       -1.65     398.908
       0.9        -1.5       447.6
       0.9       -1.35     490.926
       0.9        -1.2      541.96
       0.9       -1.05     571.137
       0.9        -0.9      609.29
       0.9       -0.75     658.178
       0.9        -0.6     716.238
       0.9       -0.45      737.12
       0.9        -0.3     765.711
       0.9       -0.15     775.372
       0.9  -1.78814e-07     798.596
       0.9        0.15     814.599
       0.9         0.3     807.183
       0.9        0.45     775.567
       0.9         0.6     749.318
       0.9        0.75     683.842
       0.9         0.9     636.613
       0.9        1.05      596.41
       0.9         1.2     561.964
       0.9        1.35     509.563
       0.9         1.5     446.917
       0.9        1.65     391.882
       0.9         1.8     340.652
       0.9        1.95     323.868
       0.9         2.1     342.214
       0.9        2.25     396.761
       0.9         2.4     459.602
       0.9        2.55     492.975
       0.9         2.7     532.104
       0.9        2.85     537.179
       0.9           3     540.301
       0.9        3.15      529.47
       0.9         3.3     490.633
       0.9        3.45     436.671
       0.9         3.6      389.93
       0.9        3.75      340.75
       0.9         3.9     281.811
       0.9        4.05     210.773
       0.9         4.2     121.097
       0.9        4.35      62.061
       0.9         4.5     26.5418
       0.9        4.65     10.1483
       0.9         4.8      2.4395
       0.9        4.95     1.07338
       0.9         5.1   0.0975801
       0.9        5.25   0.0975801
       0.9         5.4           0
       0.9        5.55           0
       0.9         5.7           0
       0.9        5.85           0
       0.9           6           0
       0.9        6.15           0
       0.9         6.3           0
       0.9        6.45           0
       0.9         6.6           0
       0.9        6.75           0
       0.9         6.9           0
       0.9        7.05           0
       0.9         7.2           0
       0.9        7.35           0

      1.05        -7.5           0
      1.05       -7.35           0
      1.05        -7.2           0
      1.05       -7.05           0
      1.05        -6.9           0
      1.05       -6.75           0
      1.05        -6.6           0
      1.05       -6.45           0
      1.05        -6.3           0
      1.05       -6.15           0
      1.05          -6           0
      1.05       -5.85           0
      1.05        -5.7           0
      1.05       -5.55           0
      1.05        -5.4           0
      1.05       -5.25   0.0845695
      1.05        -5.1    0.422848
      1.05       -4.95     4.31305
      1.05        -4.8     9.38722
      1.05       -4.65     28.6691
      1.05        -4.5     56.6616
      1.05       -4.35     106.135
      1.05        -4.2     173.029
      1.05       -4.05     233.074
      1.05        -3.9     267.916
      1.05       -3.75     305.888
      1.05        -3.6     345.382
      1.05       -3.45      394.94
      1.05        -3.3     407.456
      1.05       -3.15     408.048
      1.05          -3     400.437
      1.05       -2.85     374.643
      1.05        -2.7     345.467
      1.05       -2.55     308.087
      1.05        -2.4     283.308
      1.05       -2.25     257.345
      1.05        -2.1     271.806
      1.05       -1.95     299.461
      1.05        -1.8     359.843
      1.05       -1.65     424.032
      1.05        -1.5     466.908
      1.05       -1.35     498.453
      1.05        -1.2     524.754
      1.05       -1.05     572.113
      1.05        -0.9     601.374
      1.05       -0.75     650.678
      1.05        -0.6     676.556
      1.05       -0.45     660.065
      1.05        -0.3     659.135
      1.05       -0.15     649.832
      1.05  -1.78814e-07     674.019
      1.05        0.15     686.958
      1.05         0.3     714.443
      1.05        0.45      731.78
      1.05         0.6     704.464
      1.05        0.75         667
      1.05         0.9     639.515
      1.05        1.05     599.175
      1.05         1.2     545.727
      1.05        1.35     499.383
      1.05         1.5     457.859
      1.05        1.65     386.229
      1.05         1.8     348.426
      1.05        1.95     322.886
      1.05         2.1     336.164
      1.05        2.25     386.736
      1.05         2.4     453.124
      1.05        2.55     492.195
      1.05         2.7     524.162
      1.05        2.85     552.831
      1.05           3      545.22
      1.05        3.15     545.896
      1.05         3.3     518.242
      1.05        3.45     454.561
      1.05         3.6     389.527
      1.05        3.75     354.854
      1.05         3.9     305.719
      1.05        4.05     234.004
      1.05         4.2     143.599
      1.05        4.35     74.0829
      1.05         4.5     34.5889
      1.05        4.65     13.7848
      1.05         4.8     4.22848
      1.05        4.95     1.01483
      1.05         5.1   0.0845695
      1.05        5.25           0
      1.05         5.4           0
      1.05        5.55           0
      1.05         5.7           0
      1.05        5.85           0
      1.05           6           0
      1.05        6.15           0
      1.05         6.3           0
      1.05        6.45           0
      1.05         6.6           0
      1.05        6.75           0
      1.05         6.9           0
      1.05        7.05           0
      1.05         7.2           0
      1.05        7.35           0

       1.2        -7.5           0
       1.2       -7.35           0
       1.2        -7.2           0
       1.2       -7.05           0
       1.2        -6.9           0
       1.2       -6.75           0
       1.2        -6.6           0
       1.2       -6.45           0
       1.2        -6.3           0
       1.2       -6.15           0
       1.2          -6           0
       1.2       -5.85           0
       1.2        -5.7           0
       1.2       -5.55           0
       1.2        -5.4   0.0746201
       1.2       -5.25     0.14924
       1.2        -5.1     1.19392
       1.2       -4.95     4.32797
       1.2        -4.8     12.4616
       1.2       -4.65     27.3856
       1.2        -4.5     68.0536
       1.2       -4.35     124.839
       1.2        -4.2     191.923
       1.2       -4.05     247.888
       1.2        -3.9     281.393
       1.2       -3.75     322.881
       1.2        -3.6     374.892
       1.2       -3.45     416.753
       1.2        -3.3     423.544
       1.2       -3.15     424.365
       1.2          -3     426.529
       1.2       -2.85     385.861
       1.2        -2.7     372.653
       1.2       -2.55     325.717
       1.2        -2.4      289.75
       1.2       -2.25     274.527
       1.2        -2.1     284.676
       1.2       -1.95     319.523
       1.2        -1.8     381.831
       1.2       -1.65     434.812
       1.2        -1.5     479.434
       1.2       -1.35     508.984
       1.2        -1.2     522.863
       1.2       -1.05     554.801
       1.2        -0.9     579.948
       1.2       -0.75       594.2
       1.2        -0.6     604.722
       1.2       -0.45     565.621
       1.2        -0.3      537.19
       1.2       -0.15     543.832
       1.2  -1.78814e-07     556.592
       1.2        0.15     584.723
       1.2         0.3     624.197
       1.2        0.45     641.659
       1.2         0.6     665.089
       1.2        0.75      646.36
       1.2         0.9     603.005
       1.2        1.05      572.71
       1.2         1.2     536.295
       1.2        1.35     494.284
       1.2         1.5     461.526
       1.2        1.65     412.873
       1.2         1.8     361.161
       1.2        1.95     326.911
       1.2         2.1     350.416
       1.2        2.25     380.787
       1.2         2.4     437.722
       1.2        2.55     493.612
       1.2         2.7     532.265
       1.2        2.85     545.025
       1.2           3      547.04
       1.2        3.15     561.442
       1.2         3.3     531.668
       1.2        3.45     473.763
       1.2         3.6     412.127
       1.2        3.75     359.147
       1.2         3.9     322.135
       1.2        4.05     254.977
       1.2         4.2     150.061
       1.2        4.35     81.4106
       1.2         4.5     37.1608
       1.2        4.65     14.7748
       1.2         4.8     6.11885
       1.2        4.95     1.26854
       1.2         5.1     0.14924
       1.2        5.25     0.14924
       1.2         5.4           0
       1.2        5.55           0
       1.2         5.7           0
       1.2        5.85           0
       1.2           6           0
       1.2        6.15           0
       1.2         6.3           0
       1.2        6.45           0
       1.2         6.6           0
       1.2        6.75           0
       1.2         6.9           0
       1.2        7.05           0
       1.2         7.2           0
       1.2        7.35           0

      1.35        -7.5           0
      1.35       -7.35           0
      1.35        -7.2           0
      1.35       -7.05           0
      1.35        -6.9           0
      1.35       -6.75           0
      1.35        -6.6           0
      1.35       -6.45           0
      1.35        -6.3           0
      1.35       -6.15           0
      1.35          -6           0
      1.35       -5.85           0
      1.35        -5.7           0
      1.35       -5.55           0
      1.35        -5.4    0.133531
      1.35       -5.25    0.667654
      1.35        -5.1     1.40207
      1.35       -4.95     4.00592
      1.35        -4.8     17.1587
      1.35       -4.65     34.9183
      1.35        -4.5      74.577
      1.35       -4.35     140.675
      1.35        -4.2     218.256
      1.35       -4.05     262.121
      1.35        -3.9     289.628
      1.35       -3.75     338.701
      1.35        -3.6     400.125
      1.35       -3.45     446.193
      1.35        -3.3     460.281
      1.35       -3.15     458.612
      1.35          -3     433.107
      1.35       -2.85     418.152
      1.35        -2.7     386.238
      1.35       -2.55     332.358
      1.35        -2.4     302.648
      1.35       -2.25     282.751
      1.35        -2.1     300.645
      1.35       -1.95     346.045
      1.35        -1.8      399.19
      1.35       -1.65     453.137
      1.35        -1.5     486.453
      1.35       -1.35     506.082
      1.35        -1.2     520.169
      1.35       -1.05      547.61
      1.35        -0.9     551.816
      1.35       -0.75     533.189
      1.35        -0.6      524.91
      1.35       -0.45       496.2
      1.35        -0.3     478.174
      1.35       -0.15     491.794
      1.35  -1.78814e-07     501.675
      1.35        0.15     513.226
      1.35         0.3      529.85
      1.35        0.45     564.034
      1.35         0.6     590.874
      1.35        0.75     613.641
      1.35         0.9     590.139
      1.35        1.05      547.61
      1.35         1.2     534.457
      1.35        1.35     510.154
      1.35         1.5     466.557
      1.35        1.65     422.224
      1.35         1.8     364.005
      1.35        1.95     335.496
      1.35         2.1     328.285
      1.35        2.25     368.078
      1.35         2.4     428.834
      1.35        2.55     479.643
      1.35         2.7       518.3
      1.35        2.85     548.611
      1.35           3     544.872
      1.35        3.15     550.013
      1.35         3.3     531.853
      1.35        3.45     483.448
      1.35         3.6     418.152
      1.35        3.75     372.217
      1.35         3.9     323.412
      1.35        4.05     259.317
      1.35         4.2     168.249
      1.35        4.35     95.8084
      1.35         4.5     43.6646
      1.35        4.65     17.4925
      1.35         4.8     5.87536
      1.35        4.95     1.60237
      1.35         5.1    0.667654
      1.35        5.25    0.133531
      1.35         5.4    0.133531
      1.35        5.55           0
      1.35         5.7           0
      1.35        5.85           0
      1.35           6           0
      1.35        6.15           0
      1.35         6.3           0
      1.35        6.45           0
      1.35         6.6           0
      1.35        6.75           0
      1.35         6.9           0
      1.35        7.05           0
      1.35         7.2           0
      1.35        7.35           0

       1.5        -7.5           0
       1.5       -7.35           0
       1.5        -7.2           0
       1.5       -7.05           0
       1.5        -6.9           0
       1.5       -6.75           0
       1.5        -6.6           0
       1.5       -6.45           0
       1.5        -6.3           0
       1.5       -6.15           0
       1.5          -6           0
       1.5       -5.85           0
       1.5        -5.7           0
       1.5       -5.55   0.0604068
       1.5        -5.4   0.0604068
       1.5       -5.25    0.483254
       1.5        -5.1     3.08075
       1.5       -4.95     7.43004
       1.5        -4.8     16.6119
       1.5       -4.65     43.9761
       1.5        -4.5     89.1604
       1.5       -4.35     153.131
       1.5        -4.2     235.284
       1.5       -4.05     274.368
       1.5        -3.9     313.572
       1.5       -3.75     361.897
       1.5        -3.6     427.499
       1.5       -3.45     460.723
       1.5        -3.3     472.985
       1.5       -3.15     475.764
       1.5          -3     444.715
       1.5       -2.85     429.734
       1.5        -2.7     388.718
       1.5       -2.55     338.882
       1.5        -2.4     304.571
       1.5       -2.25     294.362
       1.5        -2.1     318.163
       1.5       -1.95     371.502
       1.5        -1.8     422.727
       1.5       -1.65     469.784
       1.5        -1.5     492.376
       1.5       -1.35     507.055
       1.5        -1.2     512.854
       1.5       -1.05     525.479
       1.5        -0.9      500.35
       1.5       -0.75     491.711
       1.5        -0.6     451.903
       1.5       -0.45     462.354
       1.5        -0.3     474.797
       1.5       -0.15     474.737
       1.5  -1.78814e-07     487.604
       1.5        0.15     501.014
       1.5         0.3     488.389
       1.5        0.45     498.598
       1.5         0.6     520.948
       1.5        0.75     548.735
       1.5         0.9      558.28
       1.5        1.05     548.131
       1.5         1.2     517.082
       1.5        1.35     488.027
       1.5         1.5     457.944
       1.5        1.65     416.867
       1.5         1.8     373.374
       1.5        1.95     332.056
       1.5         2.1     329.942
       1.5        2.25     353.259
       1.5         2.4     413.122
       1.5        2.55     471.113
       1.5         2.7     517.626
       1.5        2.85     522.458
       1.5           3     545.896
       1.5        3.15     546.138
       1.5         3.3     530.915
       1.5        3.45     492.013
       1.5         3.6      423.21
       1.5        3.75     361.897
       1.5         3.9     327.465
       1.5        4.05     270.985
       1.5         4.2     184.664
       1.5        4.35      100.94
       1.5         4.5     50.2585
       1.5        4.65     22.0485
       1.5         4.8     8.45695
       1.5        4.95     2.41627
       1.5         5.1     0.18122
       1.5        5.25     0.18122
       1.5         5.4   0.0604068
       1.5        5.55           0
       1.5         5.7           0
       1.5        5.85           0
       1.5           6           0
       1.5        6.15           0
       1.5         6.3           0
       1.5        6.45           0
       1.5         6.6           0
       1.5        6.75           0
       1.5         6.9           0
       1.5        7.05           0
       1.5         7.2           0
       1.5        7.35           0

      1.65        -7.5           0
      1.65       -7.35           0
      1.65        -7.2           0
      1.65       -7.05           0
      1.65        -6.9           0
      1.65       -6.75           0
      1.65        -6.6           0
      1.65       -6.45           0
      1.65        -6.3           0
      1.65       -6.15           0
      1.65          -6           0
      1.65       -5.85           0
      1.65        -5.7           0
      1.65       -5.55           0
      1.65        -5.4    0.165462
      1.65       -5.25    0.606694
      1.65        -5.1     2.64739
      1.65       -4.95     9.37618
      1.65        -4.8     22.0065
      1.65       -4.65     55.7607
      1.65        -4.5     108.543
      1.65       -4.35     179.692
      1.65        -4.2     248.028
      1.65       -4.05     290.386
      1.65        -3.9      322.21
      1.65       -3.75     385.913
      1.65        -3.6     441.784
      1.65       -3.45     472.174
      1.65        -3.3     481.329
      1.65       -3.15     482.873
      1.65          -3     462.742
      1.65       -2.85     428.326
      1.65        -2.7     400.584
      1.65       -2.55     339.804
      1.65        -2.4     308.476
      1.65       -2.25     305.057
      1.65        -2.1     335.833
      1.65       -1.95     384.865
      1.65        -1.8     440.239
      1.65       -1.65     484.859
      1.65        -1.5     498.813
      1.65       -1.35     505.597
      1.65        -1.2     520.213
      1.65       -1.05     510.506
      1.65        -0.9     470.298
      1.65       -0.75      442.28
      1.65        -0.6     422.259
      1.65       -0.45     424.796
      1.65        -0.3     454.414
      1.65       -0.15      440.46
      1.65  -1.78814e-07     459.212
      1.65        0.15     456.013
      1.65         0.3     454.579
      1.65        0.45     449.726
      1.65         0.6      469.25
      1.65        0.75     489.106
      1.65         0.9     519.551
      1.65        1.05     519.606
      1.65         1.2     507.638
      1.65        1.35     485.245
      1.65         1.5     478.737
      1.65        1.65     432.297
      1.65         1.8     374.055
      1.65        1.95     336.826
      1.65         2.1     330.262
      1.65        2.25     344.437
      1.65         2.4     390.435
      1.65        2.55     449.671
      1.65         2.7     486.348
      1.65        2.85     504.549
      1.65           3     533.174
      1.65        3.15     539.241
      1.65         3.3     520.268
      1.65        3.45     489.271
      1.65         3.6     422.425
      1.65        3.75     363.134
      1.65         3.9     333.682
      1.65        4.05     267.718
      1.65         4.2     199.658
      1.65        4.35     115.658
      1.65         4.5     58.6839
      1.65        4.65     24.6538
      1.65         4.8     10.2035
      1.65        4.95     2.97832
      1.65         5.1     0.55154
      1.65        5.25    0.165462
      1.65         5.4           0
      1.65        5.55           0
      1.65         5.7           0
      1.65        5.85           0
      1.65           6           0
      1.65        6.15           0
      1.65         6.3           0
      1.65        6.45           0
      1.65         6.6           0
      1.65        6.75           0
      1.65         6.9           0
      1.65        7.05           0
      1.65         7.2           0
      1.65        7.35           0

       1.8        -7.5           0
       1.8       -7.35           0
       1.8        -7.2           0
       1.8       -7.05           0
       1.8        -6.9           0
       1.8       -6.75           0
       1.8        -6.6           0
       1.8       -6.45           0
       1.8        -6.3           0
       1.8       -6.15           0
       1.8          -6           0
       1.8       -5.85           0
       1.8        -5.7           0
       1.8       -5.55           0
       1.8        -5.4    0.101483
       1.8       -5.25      0.6089
       1.8        -5.1      3.0445
       1.8       -4.95     10.1483
       1.8        -4.8     27.2483
       1.8       -4.65     60.9408
       1.8        -4.5     123.962
       1.8       -4.35     197.943
       1.8        -4.2     257.616
       1.8       -4.05     299.985
       1.8        -3.9     338.955
       1.8       -3.75     400.809
       1.8        -3.6     461.191
       1.8       -3.45      491.23
       1.8        -3.3     502.343
       1.8       -3.15     490.114
       1.8          -3     471.137
       1.8       -2.85     447.237
       1.8        -2.7     393.654
       1.8       -2.55     347.276
       1.8        -2.4     315.207
       1.8       -2.25     315.766
       1.8        -2.1     343.927
       1.8       -1.95     399.185
       1.8        -1.8     464.591
       1.8       -1.65     483.315
       1.8        -1.5     508.026
       1.8       -1.35     519.493
       1.8        -1.2     509.853
       1.8       -1.05     491.433
       1.8        -0.9     450.079
       1.8       -0.75     409.739
       1.8        -0.6     399.591
       1.8       -0.45     403.244
       1.8        -0.3     376.605
       1.8       -0.15     334.844
       1.8  -1.78814e-07     338.701
       1.8        0.15     378.888
       1.8         0.3     407.862
       1.8        0.45     399.134
       1.8         0.6     425.571
       1.8        0.75     445.817
       1.8         0.9     480.321
       1.8        1.05     494.173
       1.8         1.2     482.756
       1.8        1.35     473.166
       1.8         1.5     449.165
       1.8        1.65     422.272
       1.8         1.8     374.575
       1.8        1.95     331.749
       1.8         2.1     321.093
       1.8        2.25     337.584
       1.8         2.4     374.524
       1.8        2.55     429.985
       1.8         2.7     478.951
       1.8        2.85     503.967
       1.8           3     511.933
       1.8        3.15     528.525
       1.8         3.3     524.771
       1.8        3.45     487.323
       1.8         3.6     441.859
       1.8        3.75     369.653
       1.8         3.9      327.69
       1.8        4.05     275.274
       1.8         4.2     206.265
       1.8        4.35     127.159
       1.8         4.5     62.5138
       1.8        4.65      27.705
       1.8         4.8     11.7213
       1.8        4.95     3.90711
       1.8         5.1    0.761125
       1.8        5.25    0.202967
       1.8         5.4           0
       1.8        5.55           0
       1.8         5.7           0
       1.8        5.85           0
       1.8           6           0
       1.8        6.15           0
       1.8         6.3           0
       1.8        6.45           0
       1.8         6.6           0
       1.8        6.75           0
       1.8         6.9           0
       1.8        7.05           0
       1.8         7.2           0
       1.8        7.35           0

      1.95        -7.5           0
      1.95       -7.35           0
      1.95        -7.2           0
      1.95       -7.05           0
      1.95        -6.9           0
      1.95       -6.75           0
      1.95        -6.6           0
      1.95       -6.45           0
      1.95        -6.3           0
      1.95       -6.15           0
      1.95          -6           0
      1.95       -5.85           0
      1.95        -5.7           0
      1.95       -5.55           0
      1.95        -5.4    0.187932
      1.95       -5.25    0.375864
      1.95        -5.1     4.32244
      1.95       -4.95     12.7324
      1.95        -4.8     33.6398
      1.95       -4.65     73.6224
      1.95        -4.5     133.385
      1.95       -4.35     217.062
      1.95        -4.2     277.576
      1.95       -4.05     308.068
      1.95        -3.9     356.319
      1.95       -3.75     416.363
      1.95        -3.6      476.69
      1.95       -3.45     508.826
      1.95        -3.3     500.651
      1.95       -3.15     489.093
      1.95          -3     469.454
      1.95       -2.85     437.177
      1.95        -2.7     386.435
      1.95       -2.55      336.68
      1.95        -2.4     304.309
      1.95       -2.25      312.39
      1.95        -2.1     351.057
      1.95       -1.95     418.337
      1.95        -1.8     475.045
      1.95       -1.65     490.221
      1.95        -1.5         503
      1.95       -1.35     522.921
      1.95        -1.2     520.901
      1.95       -1.05     494.731
      1.95        -0.9      431.68
      1.95       -0.75     395.644
      1.95        -0.6     388.174
      1.95       -0.45     364.588
      1.95        -0.3     295.758
      1.95       -0.15     238.956
      1.95  -1.78814e-07     228.196
      1.95        0.15     282.462
      1.95         0.3     358.668
      1.95        0.45     378.683
      1.95         0.6     384.039
      1.95        0.75     424.632
      1.95         0.9     462.078
      1.95        1.05     477.159
      1.95         1.2     479.321
      1.95        1.35     461.843
      1.95         1.5     442.674
      1.95        1.65     422.189
      1.95         1.8     373.374
      1.95        1.95     327.894
      1.95         2.1     306.846
      1.95        2.25     315.444
      1.95         2.4     352.842
      1.95        2.55     399.215
      1.95         2.7     467.763
      1.95        2.85     494.402
      1.95           3      512.82
      1.95        3.15     533.915
      1.95         3.3     514.793
      1.95        3.45     489.234
      1.95         3.6     436.378
      1.95        3.75     375.723
      1.95         3.9     327.613
      1.95        4.05     277.811
      1.95         4.2     210.061
      1.95        4.35     132.962
      1.95         4.5     70.3336
      1.95        4.65      30.539
      1.95         4.8     12.0277
      1.95        4.95     4.60434
      1.95         5.1     1.78535
      1.95        5.25    0.093966
      1.95         5.4    0.046983
      1.95        5.55           0
      1.95         5.7           0
      1.95        5.85           0
      1.95           6           0
      1.95        6.15           0
      1.95         6.3           0
      1.95        6.45           0
      1.95         6.6           0
      1.95        6.75           0
      1.95         6.9           0
      1.95        7.05           0
      1.95         7.2           0
      1.95        7.35           0

       2.1        -7.5           0
       2.1       -7.35           0
       2.1        -7.2           0
       2.1       -7.05           0
       2.1        -6.9           0
       2.1       -6.75           0
       2.1        -6.6           0
       2.1       -6.45           0
       2.1        -6.3           0
       2.1       -6.15           0
       2.1          -6           0
       2.1       -5.85           0
       2.1        -5.7           0
       2.1       -5.55           0
       2.1        -5.4    0.262457
       2.1       -5.25    0.962342
       2.1        -5.1     4.33054
       2.1       -4.95     13.6915
       2.1        -4.8     37.3564
       2.1       -4.65     79.2183
       2.1        -4.5     143.345
       2.1       -4.35     225.451
       2.1        -4.2      283.76
       2.1       -4.05     322.253
       2.1        -3.9     368.402
       2.1       -3.75     431.523
       2.1        -3.6       493.2
       2.1       -3.45     505.711
       2.1        -3.3     497.968
       2.1       -3.15      502.78
       2.1          -3     474.347
       2.1       -2.85     432.398
       2.1        -2.7     376.888
       2.1       -2.55     337.257
       2.1        -2.4     312.892
       2.1       -2.25     324.003
       2.1        -2.1     360.047
       2.1       -1.95     415.907
       2.1        -1.8     477.016
       2.1       -1.65     510.741
       2.1        -1.5     522.289
       2.1       -1.35      524.52
       2.1        -1.2      511.31
       2.1       -1.05     485.545
       2.1        -0.9     434.279
       2.1       -0.75     377.457
       2.1        -0.6     381.525
       2.1       -0.45     343.425
       2.1        -0.3     234.462
       2.1       -0.15     156.293
       2.1  -1.78814e-07     151.875
       2.1        0.15     219.939
       2.1         0.3     312.499
       2.1        0.45     366.565
       2.1         0.6     363.634
       2.1        0.75     393.992
       2.1         0.9      434.06
       2.1        1.05     468.398
       2.1         1.2     469.623
       2.1        1.35     462.099
       2.1         1.5     433.098
       2.1        1.65     413.545
       2.1         1.8     370.983
       2.1        1.95     329.383
       2.1         2.1     295.177
       2.1        2.25      311.93
       2.1         2.4     343.075
       2.1        2.55     387.649
       2.1         2.7     446.483
       2.1        2.85     479.728
       2.1           3     494.031
       2.1        3.15     514.022
       2.1         3.3      518.44
       2.1        3.45     487.426
       2.1         3.6     437.428
       2.1        3.75     378.113
       2.1         3.9     316.698
       2.1        4.05     277.767
       2.1         4.2     218.845
       2.1        4.35      139.54
       2.1         4.5     76.7687
       2.1        4.65     33.5507
       2.1         4.8       15.31
       2.1        4.95     5.33662
       2.1         5.1      1.2248
       2.1        5.25    0.218714
       2.1         5.4   0.0437428
       2.1        5.55           0
       2.1         5.7           0
       2.1        5.85           0
       2.1           6           0
       2.1        6.15           0
       2.1         6.3           0
       2.1        6.45           0
       2.1         6.6           0
       2.1        6.75           0
       2.1         6.9           0
       2.1        7.05           0
       2.1         7.2           0
       2.1        7.35           0

      2.25        -7.5           0
      2.25       -7.35           0
      2.25        -7.2           0
      2.25       -7.05           0
      2.25        -6.9           0
      2.25       -6.75           0
      2.25        -6.6           0
      2.25       -6.45           0
      2.25        -6.3           0
      2.25       -6.15           0
      2.25          -6           0
      2.25       -5.85           0
      2.25        -5.7           0
      2.25       -5.55   0.0818414
      2.25        -5.4    0.327366
      2.25       -5.25     1.75959
      2.25        -5.1     5.97442
      2.25       -4.95     16.2046
      2.25        -4.8     36.2557
      2.25       -4.65     86.2609
      2.25        -4.5     151.079
      2.25       -4.35     229.197
      2.25        -4.2     290.169
      2.25       -4.05     324.378
      2.25        -3.9     376.102
      2.25       -3.75     441.084
      2.25        -3.6     490.476
      2.25       -3.45     512.491
      2.25        -3.3     508.808
      2.25       -3.15     494.445
      2.25          -3     467.192
      2.25       -2.85     438.097
      2.25        -2.7     379.335
      2.25       -2.55     329.248
      2.25        -2.4     304.818
      2.25       -2.25     325.401
      2.25        -2.1     365.708
      2.25       -1.95     424.307
      2.25        -1.8     473.289
      2.25       -1.65     498.619
      2.25        -1.5     517.565
      2.25       -1.35     523.949
      2.25        -1.2     514.496
      2.25       -1.05     479.059
      2.25        -0.9     412.644
      2.25       -0.75     373.688
      2.25        -0.6     370.701
      2.25       -0.45     322.373
      2.25        -0.3     199.325
      2.25       -0.15     111.263
      2.25  -1.78814e-07      108.44
      2.25        0.15     171.621
      2.25         0.3     284.358
      2.25        0.45     353.391
      2.25         0.6     356.378
      2.25        0.75     375.652
      2.25         0.9     425.248
      2.25        1.05     442.639
      2.25         1.2     459.662
      2.25        1.35     444.235
      2.25         1.5     429.176
      2.25        1.65     423.161
      2.25         1.8     368.245
      2.25        1.95     328.143
      2.25         2.1     295.693
      2.25        2.25      302.65
      2.25         2.4     328.511
      2.25        2.55     376.757
      2.25         2.7     429.872
      2.25        2.85     465.882
      2.25           3     482.946
      2.25        3.15     500.174
      2.25         3.3      501.77
      2.25        3.45     490.721
      2.25         3.6     434.742
      2.25        3.75     365.545
      2.25         3.9     311.939
      2.25        4.05      276.87
      2.25         4.2     217.698
      2.25        4.35     146.701
      2.25         4.5     82.4143
      2.25        4.65     36.9514
      2.25         4.8     15.3043
      2.25        4.95     5.97442
      2.25         5.1     1.43222
      2.25        5.25    0.327366
      2.25         5.4           0
      2.25        5.55           0
      2.25         5.7           0
      2.25        5.85           0
      2.25           6           0
      2.25        6.15           0
      2.25         6.3           0
      2.25        6.45           0
      2.25         6.6           0
      2.25        6.75           0
      2.25         6.9           0
      2.25        7.05           0
      2.25         7.2           0
      2.25        7.35           0

       2.4        -7.5           0
       2.4       -7.35           0
       2.4        -7.2           0
       2.4       -7.05           0
       2.4        -6.9           0
       2.4       -6.75           0
       2.4        -6.6           0
       2.4       -6.45           0
       2.4        -6.3           0
       2.4       -6.15           0
       2.4          -6           0
       2.4       -5.85           0
       2.4        -5.7           0
       2.4       -5.55    0.153763
       2.4        -5.4     0.61505
       2.4       -5.25     1.49918
       2.4        -5.1     5.91986
       2.4       -4.95      17.798
       2.4        -4.8     40.8624
       2.4       -4.65     89.2207
       2.4        -4.5     166.871
       2.4       -4.35     236.102
       2.4        -4.2     293.725
       2.4       -4.05     327.091
       2.4        -3.9     389.788
       2.4       -3.75     453.946
       2.4        -3.6     502.112
       2.4       -3.45     514.835
       2.4        -3.3     503.073
       2.4       -3.15     484.467
       2.4          -3     467.169
       2.4       -2.85     423.039
       2.4        -2.7      358.92
       2.4       -2.55     320.864
       2.4        -2.4     298.184
       2.4       -2.25     318.173
       2.4        -2.1     373.912
       2.4       -1.95     445.911
       2.4        -1.8     481.085
       2.4       -1.65     510.146
       2.4        -1.5     513.836
       2.4       -1.35     529.789
       2.4        -1.2     509.915
       2.4       -1.05      478.74
       2.4        -0.9     424.308
       2.4       -0.75     372.644
       2.4        -0.6     366.224
       2.4       -0.45     300.452
       2.4        -0.3     179.172
       2.4       -0.15     93.1801
       2.4  -1.78814e-07     84.9923
       2.4        0.15     152.686
       2.4         0.3     268.739
       2.4        0.45     326.707
       2.4         0.6     327.091
       2.4        0.75     366.109
       2.4         0.9     412.737
       2.4        1.05     437.724
       2.4         1.2     453.254
       2.4        1.35     435.686
       2.4         1.5     421.694
       2.4        1.65     404.319
       2.4         1.8     364.148
       2.4        1.95     315.367
       2.4         2.1     289.343
       2.4        2.25     278.349
       2.4         2.4      310.37
       2.4        2.55     361.034
       2.4         2.7     412.929
       2.4        2.85     452.408
       2.4           3     479.624
       2.4        3.15     490.157
       2.4         3.3     491.733
       2.4        3.45     473.089
       2.4         3.6     439.338
       2.4        3.75     374.604
       2.4         3.9     311.792
       2.4        4.05      263.28
       2.4         4.2     217.228
       2.4        4.35      151.11
       2.4         4.5     84.7232
       2.4        4.65     39.7092
       2.4         4.8     17.1445
       2.4        4.95     5.91986
       2.4         5.1     1.57607
       2.4        5.25    0.269084
       2.4         5.4           0
       2.4        5.55           0
       2.4         5.7           0
       2.4        5.85           0
       2.4           6           0
       2.4        6.15           0
       2.4         6.3           0
       2.4        6.45           0
       2.4         6.6           0
       2.4        6.75           0
       2.4         6.9           0
       2.4        7.05           0
       2.4         7.2           0
       2.4        7.35           0

      2.55        -7.5           0
      2.55       -7.35           0
      2.55        -7.2           0
      2.55       -7.05           0
      2.55        -6.9           0
      2.55       -6.75           0
      2.55        -6.6           0
      2.55       -6.45           0
      2.55        -6.3           0
      2.55       -6.15           0
      2.55          -6           0
      2.55       -5.85           0
      2.55        -5.7           0
      2.55       -5.55    0.036244
      2.55        -5.4    0.688637
      2.55       -5.25      1.8122
      2.55        -5.1     7.57501
      2.55       -4.95     18.3757
      2.55        -4.8     44.5077
      2.55       -4.65     95.7205
      2.55        -4.5     165.889
      2.55       -4.35     239.501
      2.55        -4.2     284.661
      2.55       -4.05     331.162
      2.55        -3.9     391.726
      2.55       -3.75     464.612
      2.55        -3.6     502.451
      2.55       -3.45     513.832
      2.55        -3.3     504.227
      2.55       -3.15     478.313
      2.55          -3     461.568
      2.55       -2.85     412.638
      2.55        -2.7      357.04
      2.55       -2.55     319.346
      2.55        -2.4     299.122
      2.55       -2.25     323.478
      2.55        -2.1     383.643
      2.55       -1.95     435.001
      2.55        -1.8     487.519
      2.55       -1.65     508.504
      2.55        -1.5     521.044
      2.55       -1.35     537.499
      2.55        -1.2     511.983
      2.55       -1.05     469.505
      2.55        -0.9     414.994
      2.55       -0.75     366.645
      2.55        -0.6     357.548
      2.55       -0.45     293.649
      2.55        -0.3     165.925
      2.55       -0.15     82.0928
      2.55  -1.78814e-07     74.9164
      2.55        0.15     136.314
      2.55         0.3     245.916
      2.55        0.45     306.697
      2.55         0.6     310.285
      2.55        0.75     344.101
      2.55         0.9     392.451
      2.55        1.05     425.904
      2.55         1.2     440.184
      2.55        1.35     424.744
      2.55         1.5     411.624
      2.55        1.65     396.582
      2.55         1.8     346.674
      2.55        1.95     315.106
      2.55         2.1     283.392
      2.55        2.25     269.547
      2.55         2.4     292.381
      2.55        2.55     343.594
      2.55         2.7     397.525
      2.55        2.85     439.314
      2.55           3     470.049
      2.55        3.15     480.705
      2.55         3.3     482.807
      2.55        3.45      485.96
      2.55         3.6     436.922
      2.55        3.75     361.824
      2.55         3.9     314.598
      2.55        4.05     268.387
      2.55         4.2     217.754
      2.55        4.35     152.841
      2.55         4.5     88.8342
      2.55        4.65     41.8619
      2.55         4.8     18.3757
      2.55        4.95     6.77764
      2.55         5.1     1.48601
      2.55        5.25    0.326196
      2.55         5.4           0
      2.55        5.55           0
      2.55         5.7           0
      2.55        5.85           0
      2.55           6           0
      2.55        6.15           0
      2.55         6.3           0
      2.55        6.45           0
      2.55         6.6           0
      2.55        6.75           0
      2.55         6.9           0
      2.55        7.05           0
      2.55         7.2           0
      2.55        7.35           0

       2.7        -7.5           0
       2.7       -7.35           0
       2.7        -7.2           0
       2.7       -7.05           0
       2.7        -6.9           0
       2.7       -6.75           0
       2.7        -6.6           0
       2.7       -6.45           0
       2.7        -6.3           0
       2.7       -6.15           0
       2.7          -6           0
       2.7       -5.85           0
       2.7        -5.7   0.0342849
       2.7       -5.55    0.239995
       2.7        -5.4    0.479989
       2.7       -5.25     2.70851
       2.7        -5.1     7.57697
       2.7       -4.95     20.5024
       2.7        -4.8     51.7017
       2.7       -4.65     100.798
       2.7        -4.5     176.156
       2.7       -4.35     240.063
       2.7        -4.2     282.096
       2.7       -4.05      330.37
       2.7        -3.9     392.631
       2.7       -3.75     464.698
       2.7        -3.6     503.131
       2.7       -3.45      520.72
       2.7        -3.3     507.794
       2.7       -3.15     481.052
       2.7          -3     453.384
       2.7       -2.85     410.082
       2.7        -2.7     351.043
       2.7       -2.55     311.753
       2.7        -2.4     292.725
       2.7       -2.25     326.118
       2.7        -2.1     375.351
       2.7       -1.95     433.259
       2.7        -1.8     490.172
       2.7       -1.65     502.549
       2.7        -1.5      511.12
       2.7       -1.35     535.119
       2.7        -1.2     505.908
       2.7       -1.05     456.744
       2.7        -0.9     396.745
       2.7       -0.75     358.415
       2.7        -0.6     352.963
       2.7       -0.45     279.114
       2.7        -0.3     154.454
       2.7       -0.15     74.7754
       2.7  -1.78814e-07      68.227
       2.7        0.15     120.374
       2.7         0.3     229.949
       2.7        0.45     289.776
       2.7         0.6     291.662
       2.7        0.75     319.878
       2.7         0.9      368.94
       2.7        1.05     398.562
       2.7         1.2     413.716
       2.7        1.35     402.025
       2.7         1.5     398.219
       2.7        1.65     377.717
       2.7         1.8     346.929
       2.7        1.95     303.113
       2.7         2.1     268.622
       2.7        2.25     259.777
       2.7         2.4     284.496
       2.7        2.55     338.735
       2.7         2.7      382.38
       2.7        2.85     426.882
       2.7           3     466.172
       2.7        3.15     475.978
       2.7         3.3     481.498
       2.7        3.45     480.709
       2.7         3.6     436.001
       2.7        3.75     377.409
       2.7         3.9     305.067
       2.7        4.05     265.434
       2.7         4.2     223.298
       2.7        4.35     161.996
       2.7         4.5     93.1864
       2.7        4.65     46.1818
       2.7         4.8     20.7081
       2.7        4.95       6.377
       2.7         5.1     2.22852
       2.7        5.25    0.445704
       2.7         5.4    0.102855
       2.7        5.55           0
       2.7         5.7           0
       2.7        5.85           0
       2.7           6           0
       2.7        6.15           0
       2.7         6.3           0
       2.7        6.45           0
       2.7         6.6           0
       2.7        6.75           0
       2.7         6.9           0
       2.7        7.05           0
       2.7         7.2           0
       2.7        7.35           0

      2.85        -7.5           0
      2.85       -7.35           0
      2.85        -7.2           0
      2.85       -7.05           0
      2.85        -6.9           0
      2.85       -6.75           0
      2.85        -6.6           0
      2.85       -6.45           0
      2.85        -6.3           0
      2.85       -6.15           0
      2.85          -6           0
      2.85       -5.85           0
      2.85        -5.7           0
      2.85       -5.55    0.130107
      2.85        -5.4     0.68306
      2.85       -5.25     2.86235
      2.85        -5.1     9.30263
      2.85       -4.95     23.0614
      2.85        -4.8     49.7008
      2.85       -4.65     105.029
      2.85        -4.5     176.002
      2.85       -4.35     243.787
      2.85        -4.2      287.08
      2.85       -4.05     334.634
      2.85        -3.9     406.226
      2.85       -3.75     470.271
      2.85        -3.6     509.888
      2.85       -3.45     516.491
      2.85        -3.3     498.276
      2.85       -3.15     481.948
      2.85          -3     455.504
      2.85       -2.85     399.623
      2.85        -2.7      347.58
      2.85       -2.55     306.824
      2.85        -2.4     292.903
      2.85       -2.25     316.647
      2.85        -2.1     377.179
      2.85       -1.95     433.515
      2.85        -1.8     482.013
      2.85       -1.65      500.39
      2.85        -1.5     507.709
      2.85       -1.35     527.192
      2.85        -1.2     508.912
      2.85       -1.05     462.171
      2.85        -0.9     396.988
      2.85       -0.75     351.581
      2.85        -0.6     339.969
      2.85       -0.45     273.972
      2.85        -0.3      149.98
      2.85       -0.15     71.6237
      2.85  -1.78814e-07     62.6138
      2.85        0.15     111.274
      2.85         0.3     207.715
      2.85        0.45     266.621
      2.85         0.6     275.533
      2.85        0.75     299.018
      2.85         0.9     342.311
      2.85        1.05      377.44
      2.85         1.2     403.721
      2.85        1.35     392.987
      2.85         1.5     386.417
      2.85        1.65      369.47
      2.85         1.8     336.163
      2.85        1.95     290.593
      2.85         2.1     253.058
      2.85        2.25     247.593
      2.85         2.4     271.825
      2.85        2.55     324.096
      2.85         2.7     374.349
      2.85        2.85     425.904
      2.85           3     448.738
      2.85        3.15     474.727
      2.85         3.3     483.021
      2.85        3.45     471.962
      2.85         3.6     441.615
      2.85        3.75     380.009
      2.85         3.9     311.638
      2.85        4.05       268.8
      2.85         4.2      231.72
      2.85        4.35      167.48
      2.85         4.5     99.0112
      2.85        4.65     49.9284
      2.85         4.8     20.2966
      2.85        4.95     7.87145
      2.85         5.1      2.4395
      2.85        5.25    0.422847
      2.85         5.4           0
      2.85        5.55           0
      2.85         5.7           0
      2.85        5.85           0
      2.85           6           0
      2.85        6.15           0
      2.85         6.3           0
      2.85        6.45           0
      2.85         6.6           0
      2.85        6.75           0
      2.85         6.9           0
      2.85        7.05           0
      2.85         7.2           0
      2.85        7.35           0

         3        -7.5           0
         3       -7.35           0
         3        -7.2           0
         3       -7.05           0
         3        -6.9           0
         3       -6.75           0
         3        -6.6           0
         3       -6.45           0
         3        -6.3           0
         3       -6.15           0
         3          -6           0
         3       -5.85           0
         3        -5.7     0.03094
         3       -5.55   0.0618801
         3        -5.4    0.464101
         3       -5.25      2.1658
         3        -5.1     10.0246
         3       -4.95     24.9377
         3        -4.8     54.2998
         3       -4.65     111.044
         3        -4.5     182.763
         3       -4.35     240.992
         3        -4.2     285.391
         3       -4.05     336.287
         3        -3.9      409.43
         3       -3.75     476.384
         3        -3.6     515.244
         3       -3.45     514.223
         3        -3.3     496.711
         3       -3.15     475.951
         3          -3     444.794
         3       -2.85     393.526
         3        -2.7     343.311
         3       -2.55     298.107
         3        -2.4     288.918
         3       -2.25     319.054
         3        -2.1     374.839
         3       -1.95     434.058
         3        -1.8     479.385
         3       -1.65      504.57
         3        -1.5      512.15
         3       -1.35     528.425
         3        -1.2     501.724
         3       -1.05     450.425
         3        -0.9     394.888
         3       -0.75      340.99
         3        -0.6     323.726
         3       -0.45     266.053
         3        -0.3     142.912
         3       -0.15     69.9554
         3  -1.78814e-07     60.0546
         3        0.15     102.938
         3         0.3     195.696
         3        0.45     248.851
         3         0.6     252.099
         3        0.75     281.245
         3         0.9     326.201
         3        1.05     360.668
         3         1.2     385.977
         3        1.35     371.961
         3         1.5     363.422
         3        1.65     350.551
         3         1.8     315.527
         3        1.95     284.122
         3         2.1     250.986
         3        2.25     236.196
         3         2.4     266.672
         3        2.55     319.703
         3         2.7     369.053
         3        2.85     413.204
         3           3     448.321
         3        3.15     461.533
         3         3.3     475.548
         3        3.45     476.941
         3         3.6     444.144
         3        3.75     382.326
         3         3.9      314.32
         3        4.05     264.506
         3         4.2     228.337
         3        4.35     172.707
         3         4.5     101.329
         3        4.65     51.1439
         3         4.8     21.9365
         3        4.95     8.32287
         3         5.1     1.94922
         3        5.25    0.680681
         3         5.4     0.03094
         3        5.55           0
         3         5.7           0
         3        5.85           0
         3           6           0
         3        6.15           0
         3         6.3           0
         3        6.45           0
         3         6.6           0
         3        6.75           0
         3         6.9           0
         3        7.05           0
         3         7.2           0
         3        7.35           0

      3.15        -7.5           0
      3.15       -7.35           0
      3.15        -7.2           0
      3.15       -7.05           0
      3.15        -6.9           0
      3.15       -6.75           0
      3.15        -6.6           0
      3.15       -6.45           0
      3.15        -6.3           0
      3.15       -6.15           0
      3.15          -6           0
      3.15       -5.85           0
      3.15        -5.7   0.0590019
      3.15       -5.55   0.0885029
      3.15        -5.4    0.560518
      3.15       -5.25     2.15357
      3.15        -5.1     8.34877
      3.15       -4.95     22.7747
      3.15        -4.8     55.5798
      3.15       -4.65     109.419
      3.15        -4.5     187.921
      3.15       -4.35     245.006
      3.15        -4.2      280.82
      3.15       -4.05     332.505
      3.15        -3.9     399.797
      3.15       -3.75     474.228
      3.15        -3.6      500.69
      3.15       -3.45     494.348
      3.15        -3.3      490.07
      3.15       -3.15     468.003
      3.15          -3     439.181
      3.15       -2.85     381.123
      3.15        -2.7     327.018
      3.15       -2.55     285.658
      3.15        -2.4     278.047
      3.15       -2.25     303.004
      3.15        -2.1     364.425
      3.15       -1.95     413.309
      3.15        -1.8      457.53
      3.15       -1.65     482.606
      3.15        -1.5     495.439
      3.15       -1.35     508.774
      3.15        -1.2     481.308
      3.15       -1.05     440.154
      3.15        -0.9     382.185
      3.15       -0.75     322.977
      3.15        -0.6     320.203
      3.15       -0.45     255.213
      3.15        -0.3     138.773
      3.15       -0.15     63.7811
      3.15  -1.78814e-07     53.1902
      3.15        0.15     98.2972
      3.15         0.3      179.72
      3.15        0.45     229.901
      3.15         0.6     235.742
      3.15        0.75     256.953
      3.15         0.9     301.146
      3.15        1.05     335.927
      3.15         1.2      358.26
      3.15        1.35     347.875
      3.15         1.5     347.197
      3.15        1.65     328.906
      3.15         1.8     297.517
      3.15        1.95     264.506
      3.15         2.1     227.629
      3.15        2.25     224.856
      3.15         2.4     243.147
      3.15        2.55     297.045
      3.15         2.7     347.226
      3.15        2.85     395.283
      3.15           3     428.708
      3.15        3.15     438.325
      3.15         3.3     455.318
      3.15        3.45     462.723
      3.15         3.6     431.658
      3.15        3.75     374.692
      3.15         3.9     309.436
      3.15        4.05      262.47
      3.15         4.2     224.296
      3.15        4.35     169.188
      3.15         4.5     101.365
      3.15        4.65     52.0987
      3.15         4.8     22.3027
      3.15        4.95     8.37827
      3.15         5.1     2.18307
      3.15        5.25    0.531017
      3.15         5.4   0.0590019
      3.15        5.55           0
      3.15         5.7           0
      3.15        5.85           0
      3.15           6           0
      3.15        6.15           0
      3.15         6.3           0
      3.15        6.45           0
      3.15         6.6           0
      3.15        6.75           0
      3.15         6.9           0
      3.15        7.05           0
      3.15         7.2           0
      3.15        7.35           0

       3.3        -7.5           0
       3.3       -7.35           0
       3.3        -7.2           0
       3.3       -7.05           0
       3.3        -6.9           0
       3.3       -6.75           0
       3.3        -6.6           0
       3.3       -6.45           0
       3.3        -6.3           0
       3.3       -6.15           0
       3.3          -6           0
       3.3       -5.85           0
       3.3        -5.7   0.0281898
       3.3       -5.55   0.0563796
       3.3        -5.4    0.507417
       3.3       -5.25     2.02967
       3.3        -5.1     7.07564
       3.3       -4.95     18.3798
       3.3        -4.8     41.8901
       3.3       -4.65     87.8958
       3.3        -4.5     138.609
       3.3       -4.35     175.284
       3.3        -4.2      209.45
       3.3       -4.05     246.294
       3.3        -3.9     300.785
       3.3       -3.75     344.226
       3.3        -3.6     361.337
       3.3       -3.45     360.407
       3.3        -3.3     343.606
       3.3       -3.15     329.877
       3.3          -3     304.196
       3.3       -2.85      270.96
       3.3        -2.7     225.349
       3.3       -2.55     196.483
       3.3        -2.4     185.658
       3.3       -2.25     204.432
       3.3        -2.1     242.517
       3.3       -1.95     280.658
       3.3        -1.8     315.754
       3.3       -1.65     325.451
       3.3        -1.5     329.736
       3.3       -1.35     343.352
       3.3        -1.2     331.428
       3.3       -1.05     301.124
       3.3        -0.9     254.216
       3.3       -0.75     218.753
       3.3        -0.6      217.09
       3.3       -0.45     172.916
       3.3        -0.3     91.5605
       3.3       -0.15     43.9197
       3.3  -1.78814e-07     32.7566
       3.3        0.15     61.9612
       3.3         0.3     113.436
       3.3        0.45     142.753
       3.3         0.6     144.698
       3.3        0.75     162.993
       3.3         0.9     192.536
       3.3        1.05     220.642
       3.3         1.2     229.155
       3.3        1.35     219.542
       3.3         1.5      213.51
       3.3        1.65     206.293
       3.3         1.8     183.149
       3.3        1.95     162.542
       3.3         2.1     144.896
       3.3        2.25     137.031
       3.3         2.4      155.89
       3.3        2.55     188.759
       3.3         2.7     224.898
       3.3        2.85     261.573
       3.3           3      289.65
       3.3        3.15     300.983
       3.3         3.3     308.312
       3.3        3.45     311.131
       3.3         3.6     300.081
       3.3        3.75     262.926
       3.3         3.9     216.131
       3.3        4.05     183.008
       3.3         4.2     154.508
       3.3        4.35     124.909
       3.3         4.5     79.2416
       3.3        4.65     40.4524
       3.3         4.8     18.6617
       3.3        4.95     6.70917
       3.3         5.1     1.97329
       3.3        5.25    0.366468
       3.3         5.4   0.0845694
       3.3        5.55           0
       3.3         5.7           0
       3.3        5.85           0
       3.3           6           0
       3.3        6.15           0
       3.3         6.3           0
       3.3        6.45           0
       3.3         6.6           0
       3.3        6.75           0
       3.3         6.9           0
       3.3        7.05           0
       3.3         7.2           0
       3.3        7.35           0

      3.45        -7.5           0
      3.45       -7.35           0
      3.45        -7.2           0
      3.45       -7.05           0
      3.45        -6.9           0
      3.45       -6.75           0
      3.45        -6.6           0
      3.45       -6.45           0
      3.45        -6.3           0
      3.45       -6.15           0
      3.45          -6           0
      3.45       -5.85           0
      3.45        -5.7   0.0269902
      3.45       -5.55    0.134951
      3.45        -5.4    0.404854
      3.45       -5.25     1.70039
      3.45        -5.1     6.26174
      3.45       -4.95      16.491
      3.45        -4.8      35.951
      3.45       -4.65     71.6591
      3.45        -4.5     109.796
      3.45       -4.35     141.213
      3.45        -4.2     166.935
      3.45       -4.05     193.709
      3.45        -3.9     235.787
      3.45       -3.75     266.772
      3.45        -3.6     277.946
      3.45       -3.45     276.407
      3.45        -3.3     266.448
      3.45       -3.15     252.899
      3.45          -3     234.572
      3.45       -2.85     204.046
      3.45        -2.7     171.118
      3.45       -2.55     141.618
      3.45        -2.4     134.492
      3.45       -2.25     150.875
      3.45        -2.1     175.814
      3.45       -1.95     205.072
      3.45        -1.8     227.285
      3.45       -1.65     236.542
      3.45        -1.5     243.209
      3.45       -1.35     254.572
      3.45        -1.2     245.395
      3.45       -1.05     219.485
      3.45        -0.9     187.393
      3.45       -0.75     163.102
      3.45        -0.6     155.059
      3.45       -0.45     121.078
      3.45        -0.3     66.0451
      3.45       -0.15     29.4733
      3.45  -1.78814e-07     25.2089
      3.45        0.15     47.2599
      3.45         0.3     79.8371
      3.45        0.45     97.7047
      3.45         0.6     101.969
      3.45        0.75     121.105
      3.45         0.9     142.455
      3.45        1.05     158.676
      3.45         1.2      161.78
      3.45        1.35      157.38
      3.45         1.5     152.468
      3.45        1.65     143.399
      3.45         1.8     127.421
      3.45        1.95     113.602
      3.45         2.1     95.8963
      3.45        2.25     95.3025
      3.45         2.4     107.934
      3.45        2.55     130.282
      3.45         2.7     160.133
      3.45        2.85     181.482
      3.45           3     202.076
      3.45        3.15     213.844
      3.45         3.3     223.722
      3.45        3.45     228.985
      3.45         3.6     213.007
      3.45        3.75     195.409
      3.45         3.9     162.265
      3.45        4.05     135.518
      3.45         4.2     111.092
      3.45        4.35     93.3862
      3.45         4.5     61.2139
      3.45        4.65     32.5502
      3.45         4.8     14.0349
      3.45        4.95     5.61397
      3.45         5.1     1.72738
      3.45        5.25    0.296893
      3.45         5.4    0.134951
      3.45        5.55           0
      3.45         5.7           0
      3.45        5.85           0
      3.45           6           0
      3.45        6.15           0
      3.45         6.3           0
      3.45        6.45           0
      3.45         6.6           0
      3.45        6.75           0
      3.45         6.9           0
      3.45        7.05           0
      3.45         7.2           0
      3.45        7.35           0

       3.6        -7.5           0
       3.6       -7.35           0
       3.6        -7.2           0
       3.6       -7.05           0
       3.6        -6.9           0
       3.6       -6.75           0
       3.6        -6.6           0
       3.6       -6.45           0
       3.6        -6.3           0
       3.6       -6.15           0
       3.6          -6           0
       3.6       -5.85           0
       3.6        -5.7           0
       3.6       -5.55   0.0258886
       3.6        -5.4    0.336552
       3.6       -5.25     1.91576
       3.6        -5.1     6.18738
       3.6       -4.95     13.7986
       3.6        -4.8     30.0826
       3.6       -4.65     57.1879
       3.6        -4.5      88.772
       3.6       -4.35     112.926
       3.6        -4.2     129.365
       3.6       -4.05     158.205
       3.6        -3.9     189.971
       3.6       -3.75     210.759
       3.6        -3.6     221.115
       3.6       -3.45     217.387
       3.6        -3.3     211.769
       3.6       -3.15     201.569
       3.6          -3     182.877
       3.6       -2.85     159.759
       3.6        -2.7     132.498
       3.6       -2.55     110.984
       3.6        -2.4     105.004
       3.6       -2.25     115.023
       3.6        -2.1     135.527
       3.6       -1.95     152.743
       3.6        -1.8     171.564
       3.6       -1.65     173.713
       3.6        -1.5     181.505
       3.6       -1.35     188.598
       3.6        -1.2     184.663
       3.6       -1.05     166.179
       3.6        -0.9     140.239
       3.6       -0.75     122.168
       3.6        -0.6     117.793
       3.6       -0.45     93.4837
       3.6        -0.3     49.9132
       3.6       -0.15      23.248
       3.6  -1.78814e-07     20.7627
       3.6        0.15     34.6907
       3.6         0.3     59.5179
       3.6        0.45     70.7794
       3.6         0.6     75.9313
       3.6        0.75     89.1086
       3.6         0.9     107.541
       3.6        1.05     123.463
       3.6         1.2     120.408
       3.6        1.35     114.738
       3.6         1.5     114.583
       3.6        1.65     103.969
       3.6         1.8     91.4644
       3.6        1.95     83.6461
       3.6         2.1     68.1647
       3.6        2.25     67.8022
       3.6         2.4     76.1125
       3.6        2.55     94.4675
       3.6         2.7     119.528
       3.6        2.85      135.19
       3.6           3     150.982
       3.6        3.15     163.927
       3.6         3.3     169.648
       3.6        3.45     169.855
       3.6         3.6     167.655
       3.6        3.75     150.931
       3.6         3.9     123.333
       3.6        4.05     100.914
       3.6         4.2      86.908
       3.6        4.35     70.9865
       3.6         4.5     48.4376
       3.6        4.65     25.5262
       3.6         4.8     10.9509
       3.6        4.95     4.50462
       3.6         5.1     1.63098
       3.6        5.25    0.388329
       3.6         5.4   0.0258886
       3.6        5.55           0
       3.6         5.7           0
       3.6        5.85           0
       3.6           6           0
       3.6        6.15           0
       3.6         6.3           0
       3.6        6.45           0
       3.6         6.6           0
       3.6        6.75           0
       3.6         6.9           0
       3.6        7.05           0
       3.6         7.2           0
       3.6        7.35           0

      3.75        -7.5           0
      3.75       -7.35           0
      3.75        -7.2           0
      3.75       -7.05           0
      3.75        -6.9           0
      3.75       -6.75           0
      3.75        -6.6           0
      3.75       -6.45           0
      3.75        -6.3           0
      3.75       -6.15           0
      3.75          -6           0
      3.75       -5.85           0
      3.75        -5.7           0
      3.75       -5.55   0.0248734
      3.75        -5.4    0.323354
      3.75       -5.25     1.34316
      3.75        -5.1     4.50208
      3.75       -4.95     11.0686
      3.75        -4.8     24.1769
      3.75       -4.65     45.9162
      3.75        -4.5     71.1627
      3.75       -4.35     87.2557
      3.75        -4.2     99.8417
      3.75       -4.05     122.054
      3.75        -3.9     151.553
      3.75       -3.75     166.627
      3.75        -3.6     171.825
      3.75       -3.45     172.596
      3.75        -3.3     168.368
      3.75       -3.15       157.1
      3.75          -3     140.634
      3.75       -2.85     127.849
      3.75        -2.7     102.428
      3.75       -2.55     87.5294
      3.75        -2.4     80.4156
      3.75       -2.25       85.44
      3.75        -2.1     102.155
      3.75       -1.95     116.631
      3.75        -1.8     124.989
      3.75       -1.65     129.665
      3.75        -1.5     130.933
      3.75       -1.35      139.44
      3.75        -1.2     130.436
      3.75       -1.05     121.879
      3.75        -0.9     106.483
      3.75       -0.75     89.0466
      3.75        -0.6     87.3304
      3.75       -0.45     69.0733
      3.75        -0.3     35.9918
      3.75       -0.15     16.1179
      3.75  -1.78814e-07     15.0235
      3.75        0.15     28.8531
      3.75         0.3     45.3441
      3.75        0.45     55.8407
      3.75         0.6      55.592
      3.75        0.75       72.68
      3.75         0.9      83.276
      3.75        1.05     93.5238
      3.75         1.2       94.27
      3.75        1.35     84.9674
      3.75         1.5     83.0521
      3.75        1.65     74.7942
      3.75         1.8     67.7053
      3.75        1.95     56.3133
      3.75         2.1     48.4284
      3.75        2.25     46.1898
      3.75         2.4     51.3386
      3.75        2.55     67.0088
      3.75         2.7     85.9623
      3.75        2.85     101.409
      3.75           3     113.298
      3.75        3.15     119.019
      3.75         3.3     126.008
      3.75        3.45     128.496
      3.75         3.6      126.78
      3.75        3.75     112.826
      3.75         3.9     91.9568
      3.75        4.05     76.9084
      3.75         4.2     64.4717
      3.75        4.35     55.5671
      3.75         4.5     35.8176
      3.75        4.65     18.5058
      3.75         4.8     9.70061
      3.75        4.95     3.40765
      3.75         5.1     1.74114
      3.75        5.25    0.323354
      3.75         5.4   0.0994934
      3.75        5.55           0
      3.75         5.7           0
      3.75        5.85           0
      3.75           6           0
      3.75        6.15           0
      3.75         6.3           0
      3.75        6.45           0
      3.75         6.6           0
      3.75        6.75           0
      3.75         6.9           0
      3.75        7.05           0
      3.75         7.2           0
      3.75        7.35           0

       3.9        -7.5           0
       3.9       -7.35           0
       3.9        -7.2           0
       3.9       -7.05           0
       3.9        -6.9           0
       3.9       -6.75           0
       3.9        -6.6           0
       3.9       -6.45           0
       3.9        -6.3           0
       3.9       -6.15           0
       3.9          -6           0
       3.9       -5.85           0
       3.9        -5.7   0.0239347
       3.9       -5.55   0.0239347
       3.9        -5.4    0.311152
       3.9       -5.25     1.36428
       3.9        -5.1     3.82956
       3.9       -4.95     8.87979
       3.9        -4.8     18.3579
       3.9       -4.65     33.3411
       3.9        -4.5     53.4223
       3.9       -4.35     66.6104
       3.9        -4.2      75.538
       3.9       -4.05     94.0396
       3.9        -3.9     116.227
       3.9       -3.75     128.266
       3.9        -3.6     130.085
       3.9       -3.45     131.856
       3.9        -3.3     124.485
       3.9       -3.15     116.849
       3.9          -3     111.105
       3.9       -2.85     95.3081
       3.9        -2.7      78.482
       3.9       -2.55     63.4031
       3.9        -2.4     60.4352
       3.9       -2.25     61.1772
       3.9        -2.1     73.3121
       3.9       -1.95     81.3781
       3.9        -1.8     87.5533
       3.9       -1.65     92.7471
       3.9        -1.5     95.3321
       3.9       -1.35     99.0419
       3.9        -1.2     93.2258
       3.9       -1.05     85.0401
       3.9        -0.9     70.2963
       3.9       -0.75     62.4218
       3.9        -0.6     61.7277
       3.9       -0.45     50.1193
       3.9        -0.3     24.0305
       3.9       -0.15     12.4221
       3.9  -1.78814e-07     10.6988
       3.9        0.15     21.7806
       3.9         0.3     36.7877
       3.9        0.45     39.7795
       3.9         0.6     40.1146
       3.9        0.75     51.9144
       3.9         0.9     61.4883
       3.9        1.05     67.1369
       3.9         1.2      67.113
       3.9        1.35      64.552
       3.9         1.5       60.89
       3.9        1.65     56.5578
       3.9         1.8     47.1275
       3.9        1.95     38.7743
       3.9         2.1     34.1309
       3.9        2.25     30.3971
       3.9         2.4     37.6015
       3.9        2.55     48.8029
       3.9         2.7      60.507
       3.9        2.85      71.158
       3.9           3     84.0827
       3.9        3.15     88.3671
       3.9         3.3     91.4307
       3.9        3.45      96.098
       3.9         3.6     93.3455
       3.9        3.75     84.2263
       3.9         3.9     71.4691
       3.9        4.05     55.6961
       3.9         4.2     48.8269
       3.9        4.35     39.8992
       3.9         4.5     27.0223
       3.9        4.65     16.1559
       3.9         4.8     7.01288
       3.9        4.95     2.60889
       3.9         5.1     0.90952
       3.9        5.25    0.239347
       3.9         5.4   0.0478695
       3.9        5.55           0
       3.9         5.7           0
       3.9        5.85           0
       3.9           6           0
       3.9        6.15           0
       3.9         6.3           0
       3.9        6.45           0
       3.9         6.6           0
       3.9        6.75           0
       3.9         6.9           0
       3.9        7.05           0
       3.9         7.2           0
       3.9        7.35           0

      4.05        -7.5           0
      4.05       -7.35           0
      4.05        -7.2           0
      4.05       -7.05           0
      4.05        -6.9           0
      4.05       -6.75           0
      4.05        -6.6           0
      4.05       -6.45           0
      4.05        -6.3           0
      4.05       -6.15           0
      4.05          -6           0
      4.05       -5.85           0
      4.05        -5.7           0
      4.05       -5.55   0.0691932
      4.05        -5.4    0.115322
      4.05       -5.25    0.761125
      4.05        -5.1     2.35257
      4.05       -4.95     6.71174
      4.05        -4.8     13.1236
      4.05       -4.65     24.9095
      4.05        -4.5     37.4566
      4.05       -4.35     48.8042
      4.05        -4.2     56.7845
      4.05       -4.05     64.0729
      4.05        -3.9     80.1949
      4.05       -3.75     89.2592
      4.05        -3.6     92.0269
      4.05       -3.45     92.9956
      4.05        -3.3     91.1043
      4.05       -3.15     86.6298
      4.05          -3     75.9972
      4.05       -2.85     68.6627
      4.05        -2.7     56.5308
      4.05       -2.55     45.8981
      4.05        -2.4     42.8075
      4.05       -2.25     44.0068
      4.05        -2.1     49.9344
      4.05       -1.95     58.3068
      4.05        -1.8     63.1503
      4.05       -1.65      66.264
      4.05        -1.5     64.5111
      4.05       -1.35      64.834
      4.05        -1.2     62.8043
      4.05       -1.05     56.2079
      4.05        -0.9     48.4583
      4.05       -0.75      43.361
      4.05        -0.6     39.6938
      4.05       -0.45     29.3379
      4.05        -0.3     16.2143
      4.05       -0.15     7.81883
      4.05  -1.78814e-07     8.62608
      4.05        0.15     14.5075
      4.05         0.3       24.01
      4.05        0.45     27.1237
      4.05         0.6     28.2769
      4.05        0.75     35.3577
      4.05         0.9     41.1238
      4.05        1.05     45.9212
      4.05         1.2      46.567
      4.05        1.35      41.193
      4.05         1.5     42.5769
      4.05        1.65     37.3412
      4.05         1.8     30.6064
      4.05        1.95     26.4549
      4.05         2.1     22.6262
      4.05        2.25     19.1204
      4.05         2.4     24.7712
      4.05        2.55     32.1287
      4.05         2.7     42.5999
      4.05        2.85     52.6099
      4.05           3      59.114
      4.05        3.15     65.5029
      4.05         3.3      68.063
      4.05        3.45     68.4551
      4.05         3.6     68.2245
      4.05        3.75       59.46
      4.05         3.9      50.142
      4.05        4.05     40.1551
      4.05         4.2     32.9359
      4.05        4.35     28.2539
      4.05         4.5     18.8436
      4.05        4.65     9.75624
      4.05         4.8     4.63594
      4.05        4.95     1.72983
      4.05         5.1     0.57661
      4.05        5.25    0.184515
      4.05         5.4   0.0461288
      4.05        5.55           0
      4.05         5.7           0
      4.05        5.85           0
      4.05           6           0
      4.05        6.15           0
      4.05         6.3           0
      4.05        6.45           0
      4.05         6.6           0
      4.05        6.75           0
      4.05         6.9           0
      4.05        7.05           0
      4.05         7.2           0
      4.05        7.35           0

       4.2        -7.5           0
       4.2       -7.35           0
       4.2        -7.2           0
       4.2       -7.05           0
       4.2        -6.9           0
       4.2       -6.75           0
       4.2        -6.6           0
       4.2       -6.45           0
       4.2        -6.3           0
       4.2       -6.15           0
       4.2          -6           0
       4.2       -5.85           0
       4.2        -5.7           0
       4.2       -5.55   0.0222551
       4.2        -5.4    0.333827
       4.2       -5.25    0.623144
       4.2        -5.1     1.75816
       4.2       -4.95     3.71661
       4.2        -4.8     8.27891
       4.2       -4.65     16.9362
       4.2        -4.5      24.681
       4.2       -4.35     31.4688
       4.2        -4.2     34.0504
       4.2       -4.05     42.9079
       4.2        -3.9     51.3204
       4.2       -3.75     55.9272
       4.2        -3.6     60.8678
       4.2       -3.45     59.7551
       4.2        -3.3     57.5295
       4.2       -3.15     56.7729
       4.2          -3     53.2788
       4.2       -2.85     43.9762
       4.2        -2.7     37.0103
       4.2       -2.55     30.4228
       4.2        -2.4     26.0163
       4.2       -2.25     28.5088
       4.2        -2.1     30.6676
       4.2       -1.95     34.8516
       4.2        -1.8     38.7685
       4.2       -1.65     41.3278
       4.2        -1.5     41.0385
       4.2       -1.35     41.3501
       4.2        -1.2     40.6156
       4.2       -1.05     32.8931
       4.2        -0.9     29.7774
       4.2       -0.75     26.3723
       4.2        -0.6     24.4807
       4.2       -0.45     18.8279
       4.2        -0.3     8.85755
       4.2       -0.15     4.51779
       4.2  -1.78814e-07     5.51928
       4.2        0.15     8.14538
       4.2         0.3     16.0014
       4.2        0.45     17.7819
       4.2         0.6     17.2477
       4.2        0.75     22.1661
       4.2         0.9     25.7937
       4.2        1.05     28.8872
       4.2         1.2     29.2655
       4.2        1.35     27.6186
       4.2         1.5       27.04
       4.2        1.65     23.8798
       4.2         1.8     19.5623
       4.2        1.95     15.0222
       4.2         2.1     13.1083
       4.2        2.25     11.3056
       4.2         2.4     14.6216
       4.2        2.55     21.0089
       4.2         2.7     27.6854
       4.2        2.85      33.583
       4.2           3     37.5444
       4.2        3.15     40.1483
       4.2         3.3     44.5993
       4.2        3.45     44.1987
       4.2         3.6     44.7106
       4.2        3.75     40.9495
       4.2         3.9     32.4257
       4.2        4.05     26.0163
       4.2         4.2      20.675
       4.2        4.35     18.3605
       4.2         4.5     12.4406
       4.2        4.65     6.72105
       4.2         4.8     2.75964
       4.2        4.95     1.15727
       4.2         5.1    0.445103
       4.2        5.25    0.200296
       4.2         5.4   0.0222551
       4.2        5.55           0
       4.2         5.7           0
       4.2        5.85           0
       4.2           6           0
       4.2        6.15           0
       4.2         6.3           0
       4.2        6.45           0
       4.2         6.6           0
       4.2        6.75           0
       4.2         6.9           0
       4.2        7.05           0
       4.2         7.2           0
       4.2        7.35           0

      4.35        -7.5           0
      4.35       -7.35           0
      4.35        -7.2           0
      4.35       -7.05           0
      4.35        -6.9           0
      4.35       -6.75           0
      4.35        -6.6           0
      4.35       -6.45           0
      4.35        -6.3           0
      4.35       -6.15           0
      4.35          -6           0
      4.35       -5.85           0
      4.35        -5.7           0
      4.35       -5.55   0.0215007
      4.35        -5.4    0.107503
      4.35       -5.25    0.172006
      4.35        -5.1    0.881529
      4.35       -4.95     2.12857
      4.35        -4.8     4.40764
      4.35       -4.65     8.85829
      4.35        -4.5     12.5349
      4.35       -4.35      15.674
      4.35        -4.2     18.2756
      4.35       -4.05     21.2857
      4.35        -3.9     27.3919
      4.35       -3.75     30.9395
      4.35        -3.6       32.38
      4.35       -3.45       31.09
      4.35        -3.3     30.9825
      4.35       -3.15     29.6925
      4.35          -3     28.2089
      4.35       -2.85     25.1773
      4.35        -2.7     20.5332
      4.35       -2.55     16.0395
      4.35        -2.4      14.427
      4.35       -2.25     15.7385
      4.35        -2.1     16.2545
      4.35       -1.95     19.2216
      4.35        -1.8     18.5551
      4.35       -1.65     21.8232
      4.35        -1.5     19.3721
      4.35       -1.35     19.6086
      4.35        -1.2     20.2107
      4.35       -1.05     16.7705
      4.35        -0.9     14.0185
      4.35       -0.75     12.3414
      4.35        -0.6     11.7824
      4.35       -0.45     8.94429
      4.35        -0.3     4.32164
      4.35       -0.15      3.0316
      4.35  -1.78814e-07     2.85959
      4.35        0.15     4.57965
      4.35         0.3     8.17026
      4.35        0.45     8.66478
      4.35         0.6     9.50331
      4.35        0.75     12.4274
      4.35         0.9     13.6529
      4.35        1.05     13.8894
      4.35         1.2      14.943
      4.35        1.35     14.2335
      4.35         1.5     13.8034
      4.35        1.65     12.8144
      4.35         1.8     9.91182
      4.35        1.95     7.95526
      4.35         2.1     6.34271
      4.35        2.25     5.95569
      4.35         2.4     8.01976
      4.35        2.55     10.4923
      4.35         2.7     14.1045
      4.35        2.85     17.4156
      4.35           3     19.9096
      4.35        3.15     22.0382
      4.35         3.3     23.3713
      4.35        3.45     24.1238
      4.35         3.6     25.2848
      4.35        3.75     22.2102
      4.35         3.9     18.1681
      4.35        4.05      14.384
      4.35         4.2     11.5244
      4.35        4.35      9.3098
      4.35         4.5     7.03073
      4.35        4.65     4.27864
      4.35         4.8     1.76306
      4.35        4.95    0.967531
      4.35         5.1    0.258008
      4.35        5.25   0.0215007
      4.35         5.4           0
      4.35        5.55           0
      4.35         5.7           0
      4.35        5.85           0
      4.35           6           0
      4.35        6.15           0
      4.35         6.3           0
      4.35        6.45           0
      4.35         6.6           0
      4.35        6.75           0
      4.35         6.9           0
      4.35        7.05           0
      4.35         7.2           0
      4.35        7.35           0

       4.5        -7.5           0
       4.5       -7.35           0
       4.5        -7.2           0
       4.5       -7.05           0
       4.5        -6.9           0
       4.5       -6.75           0
       4.5        -6.6           0
       4.5       -6.45           0
       4.5        -6.3           0
       4.5       -6.15           0
       4.5          -6           0
       4.5       -5.85           0
       4.5        -5.7           0
       4.5       -5.55           0
       4.5        -5.4   0.0623873
       4.5       -5.25   0.0623873
       4.5        -5.1     0.14557
       4.5       -4.95    0.436711
       4.5        -4.8    0.998196
       4.5       -4.65     1.64286
       4.5        -4.5     2.99459
       4.5       -4.35     4.32552
       4.5        -4.2     4.69984
       4.5       -4.05     5.49008
       4.5        -3.9     6.92499
       4.5       -3.75     7.19533
       4.5        -3.6     7.69443
       4.5       -3.45     7.90239
       4.5        -3.3     7.48647
       4.5       -3.15     7.94398
       4.5          -3     6.21793
       4.5       -2.85     5.63565
       4.5        -2.7     5.15735
       4.5       -2.55     3.53528
       4.5        -2.4     3.74324
       4.5       -2.25     3.57687
       4.5        -2.1     3.47289
       4.5       -1.95     4.01358
       4.5        -1.8     4.53348
       4.5       -1.65     4.36711
       4.5        -1.5     4.32552
       4.5       -1.35     4.99098
       4.5        -1.2      4.3879
       4.5       -1.05     3.86801
       4.5        -0.9     2.72424
       4.5       -0.75     2.76584
       4.5        -0.6     2.66186
       4.5       -0.45     1.78844
       4.5        -0.3     1.08138
       4.5       -0.15    0.519894
       4.5  -1.78814e-07    0.852626
       4.5        0.15    0.977401
       4.5         0.3     2.16276
       4.5        0.45     2.01719
       4.5         0.6     2.82822
       4.5        0.75     2.82822
       4.5         0.9     3.24414
       4.5        1.05     3.63926
       4.5         1.2     3.72244
       4.5        1.35     3.03618
       4.5         1.5     3.30653
       4.5        1.65     2.72424
       4.5         1.8     2.37072
       4.5        1.95     1.70525
       4.5         2.1     1.51809
       4.5        2.25     1.41411
       4.5         2.4      1.4765
       4.5        2.55     2.07958
       4.5         2.7     4.01358
       4.5        2.85     3.97199
       4.5           3     5.28212
       4.5        3.15     5.15735
       4.5         3.3       4.887
       4.5        3.45     5.94759
       4.5         3.6     5.32371
       4.5        3.75     5.17814
       4.5         3.9     4.45029
       4.5        4.05     3.38971
       4.5         4.2     2.74504
       4.5        4.35     2.22515
       4.5         4.5     2.01719
       4.5        4.65    0.894218
       4.5         4.8    0.478302
       4.5        4.95    0.207958
       4.5         5.1    0.083183
       4.5        5.25           0
       4.5         5.4           0
       4.5        5.55           0
       4.5         5.7           0
       4.5        5.85           0
       4.5           6           0
       4.5        6.15           0
       4.5         6.3           0
       4.5        6.45           0
       4.5         6.6           0
       4.5        6.75           0
       4.5         6.9           0
       4.5        7.05           0
       4.5         7.2           0
       4.5        7.35           0

      4.65        -7.5           0
      4.65       -7.35           0
      4.65        -7.2           0
      4.65       -7.05           0
      4.65        -6.9           0
      4.65       -6.75           0
      4.65        -6.6           0
      4.65       -6.45           0
      4.65        -6.3           0
      4.65       -6.15           0
      4.65          -6           0
      4.65       -5.85           0
      4.65        -5.7           0
      4.65       -5.55           0
      4.65        -5.4           0
      4.65       -5.25           0
      4.65        -5.1           0
      4.65       -4.95           0
      4.65        -4.8           0
      4.65       -4.65           0
      4.65        -4.5           0
      4.65       -4.35           0
      4.65        -4.2           0
      4.65       -4.05           0
      4.65        -3.9           0
      4.65       -3.75           0
      4.65        -3.6           0
      4.65       -3.45           0
      4.65        -3.3           0
      4.65       -3.15           0
      4.65          -3           0
      4.65       -2.85           0
      4.65        -2.7           0
      4.65       -2.55           0
      4.65        -2.4           0
      4.65       -2.25           0
      4.65        -2.1           0
      4.65       -1.95           0
      4.65        -1.8           0
      4.65       -1.65           0
      4.65        -1.5           0
      4.65       -1.35           0
      4.65        -1.2           0
      4.65       -1.05           0
      4.65        -0.9           0
      4.65       -0.75           0
      4.65        -0.6           0
      4.65       -0.45           0
      4.65        -0.3           0
      4.65       -0.15           0
      4.65  -1.78814e-07           0
      4.65        0.15           0
      4.65         0.3           0
      4.65        0.45           0
      4.65         0.6           0
      4.65        0.75           0
      4.65         0.9           0
      4.65        1.05           0
      4.65         1.2           0
      4.65        1.35           0
      4.65         1.5           0
      4.65        1.65           0
      4.65         1.8           0
      4.65        1.95           0
      4.65         2.1           0
      4.65        2.25           0
      4.65         2.4           0
      4.65        2.55           0
      4.65         2.7           0
      4.65        2.85           0
      4.65           3           0
      4.65        3.15           0
      4.65         3.3           0
      4.65        3.45           0
      4.65         3.6           0
      4.65        3.75           0
      4.65         3.9           0
      4.65        4.05           0
      4.65         4.2           0
      4.65        4.35           0
      4.65         4.5           0
      4.65        4.65           0
      4.65         4.8           0
      4.65        4.95           0
      4.65         5.1           0
      4.65        5.25           0
      4.65         5.4           0
      4.65        5.55           0
      4.65         5.7           0
      4.65        5.85           0
      4.65           6           0
      4.65        6.15           0
      4.65         6.3           0
      4.65        6.45           0
      4.65         6.6           0
      4.65        6.75           0
      4.65         6.9           0
      4.65        7.05           0
      4.65         7.2           0
      4.65        7.35           0

       4.8        -7.5           0
       4.8       -7.35           0
       4.8        -7.2           0
       4.8       -7.05           0
       4.8        -6.9           0
       4.8       -6.75           0
       4.8        -6.6           0
       4.8       -6.45           0
       4.8        -6.3           0
       4.8       -6.15           0
       4.8          -6           0
       4.8       -5.85           0
       4.8        -5.7           0
       4.8       -5.55           0
       4.8        -5.4           0
       4.8       -5.25           0
       4.8        -5.1           0
       4.8       -4.95           0
       4.8        -4.8           0
       4.8       -4.65           0
       4.8        -4.5           0
       4.8       -4.35           0
       4.8        -4.2           0
       4.8       -4.05           0
       4.8        -3.9           0
       4.8       -3.75           0
       4.8        -3.6           0
       4.8       -3.45           0
       4.8        -3.3           0
       4.8       -3.15           0
       4.8          -3           0
       4.8       -2.85           0
       4.8        -2.7           0
       4.8       -2.55           0
       4.8        -2.4           0
       4.8       -2.25           0
       4.8        -2.1           0
       4.8       -1.95           0
       4.8        -1.8           0
       4.8       -1.65           0
       4.8        -1.5           0
       4.8       -1.35           0
       4.8        -1.2           0
       4.8       -1.05           0
       4.8        -0.9           0
       4.8       -0.75           0
       4.8        -0.6           0
       4.8       -0.45           0
       4.8        -0.3           0
       4.8       -0.15           0
       4.8  -1.78814e-07           0
       4.8        0.15           0
       4.8         0.3           0
       4.8        0.45           0
       4.8         0.6           0
       4.8        0.75           0
       4.8         0.9           0
       4.8        1.05           0
       4.8         1.2           0
       4.8        1.35           0
       4.8         1.5           0
       4.8        1.65           0
       4.8         1.8           0
       4.8        1.95           0
       4.8         2.1           0
       4.8        2.25           0
       4.8         2.4           0
       4.8        2.55           0
       4.8         2.7           0
       4.8        2.85           0
       4.8           3           0
       4.8        3.15           0
       4.8         3.3           0
       4.8        3.45           0
       4.8         3.6           0
       4.8        3.75           0
       4.8         3.9           0
       4.8        4.05           0
       4.8         4.2           0
       4.8        4.35           0
       4.8         4.5           0
       4.8        4.65           0
       4.8         4.8           0
       4.8        4.95           0
       4.8         5.1           0
       4.8        5.25           0
       4.8         5.4           0
       4.8        5.55           0
       4.8         5.7           0
       4.8        5.85           0
       4.8           6           0
       4.8        6.15           0
       4.8         6.3           0
       4.8        6.45           0
       4.8         6.6           0
       4.8        6.75           0
       4.8         6.9           0
       4.8        7.05           0
       4.8         7.2           0
       4.8        7.35           0

      4.95        -7.5           0
      4.95       -7.35           0
      4.95        -7.2           0
      4.95       -7.05           0
      4.95        -6.9           0
      4.95       -6.75           0
      4.95        -6.6           0
      4.95       -6.45           0
      4.95        -6.3           0
      4.95       -6.15           0
      4.95          -6           0
      4.95       -5.85           0
      4.95        -5.7           0
      4.95       -5.55           0
      4.95        -5.4           0
      4.95       -5.25           0
      4.95        -5.1           0
      4.95       -4.95           0
      4.95        -4.8           0
      4.95       -4.65           0
      4.95        -4.5           0
      4.95       -4.35           0
      4.95        -4.2           0
      4.95       -4.05           0
      4.95        -3.9           0
      4.95       -3.75           0
      4.95        -3.6           0
      4.95       -3.45           0
      4.95        -3.3           0
      4.95       -3.15           0
      4.95          -3           0
      4.95       -2.85           0
      4.95        -2.7           0
      4.95       -2.55           0
      4.95        -2.4           0
      4.95       -2.25           0
      4.95        -2.1           0
      4.95       -1.95           0
      4.95        -1.8           0
      4.95       -1.65           0
      4.95        -1.5           0
      4.95       -1.35           0
      4.95        -1.2           0
      4.95       -1.05           0
      4.95        -0.9           0
      4.95       -0.75           0
      4.95        -0.6           0
      4.95       -0.45           0
      4.95        -0.3           0
      4.95       -0.15           0
      4.95  -1.78814e-07           0
      4.95        0.15           0
      4.95         0.3           0
      4.95        0.45           0
      4.95         0.6           0
      4.95        0.75           0
      4.95         0.9           0
      4.95        1.05           0
      4.95         1.2           0
      4.95        1.35           0
      4.95         1.5           0
      4.95        1.65           0
      4.95         1.8           0
      4.95        1.95           0
      4.95         2.1           0
      4.95        2.25           0
      4.95         2.4           0
      4.95        2.55           0
      4.95         2.7           0
      4.95        2.85           0
      4.95           3           0
      4.95        3.15           0
      4.95         3.3           0
      4.95        3.45           0
      4.95         3.6           0
      4.95        3.75           0
      4.95         3.9           0
      4.95        4.05           0
      4.95         4.2           0
      4.95        4.35           0
      4.95         4.5           0
      4.95        4.65           0
      4.95         4.8           0
      4.95        4.95           0
      4.95         5.1           0
      4.95        5.25           0
      4.95         5.4           0
      4.95        5.55           0
      4.95         5.7           0
      4.95        5.85           0
      4.95           6           0
      4.95        6.15           0
      4.95         6.3           0
      4.95        6.45           0
      4.95         6.6           0
      4.95        6.75           0
      4.95         6.9           0
      4.95        7.05           0
      4.95         7.2           0
      4.95        7.35           0

       5.1        -7.5           0
       5.1       -7.35           0
       5.1        -7.2           0
       5.1       -7.05           0
       5.1        -6.9           0
       5.1       -6.75           0
       5.1        -6.6           0
       5.1       -6.45           0
       5.1        -6.3           0
       5.1       -6.15           0
       5.1          -6           0
       5.1       -5.85           0
       5.1        -5.7           0
       5.1       -5.55           0
       5.1        -5.4           0
       5.1       -5.25           0
       5.1        -5.1           0
       5.1       -4.95           0
       5.1        -4.8           0
       5.1       -4.65           0
       5.1        -4.5           0
       5.1       -4.35           0
       5.1        -4.2           0
       5.1       -4.05           0
       5.1        -3.9           0
       5.1       -3.75           0
       5.1        -3.6           0
       5.1       -3.45           0
       5.1        -3.3           0
       5.1       -3.15           0
       5.1          -3           0
       5.1       -2.85           0
       5.1        -2.7           0
       5.1       -2.55           0
       5.1        -2.4           0
       5.1       -2.25           0
       5.1        -2.1           0
       5.1       -1.95           0
       5.1        -1.8           0
       5.1       -1.65           0
       5.1        -1.5           0
       5.1       -1.35           0
       5.1        -1.2           0
       5.1       -1.05           0
       5.1        -0.9           0
       5.1       -0.75           0
       5.1        -0.6           0
       5.1       -0.45           0
       5.1        -0.3           0
       5.1       -0.15           0
       5.1  -1.78814e-07           0
       5.1        0.15           0
       5.1         0.3           0
       5.1        0.45           0
       5.1         0.6           0
       5.1        0.75           0
       5.1         0.9           0
       5.1        1.05           0
       5.1         1.2           0
       5.1        1.35           0
       5.1         1.5           0
       5.1        1.65           0
       5.1         1.8           0
       5.1        1.95           0
       5.1         2.1           0
       5.1        2.25           0
       5.1         2.4           0
       5.1        2.55           0
       5.1         2.7           0
       5.1        2.85           0
       5.1           3           0
       5.1        3.15           0
       5.1         3.3           0
       5.1        3.45           0
       5.1         3.6           0
       5.1        3.75           0
       5.1         3.9           0
       5.1        4.05           0
       5.1         4.2           0
       5.1        4.35           0
       5.1         4.5           0
       5.1        4.65           0
       5.1         4.8           0
       5.1        4.95           0
       5.1         5.1           0
       5.1        5.25           0
       5.1         5.4           0
       5.1        5.55           0
       5.1         5.7           0
       5.1        5.85           0
       5.1           6           0
       5.1        6.15           0
       5.1         6.3           0
       5.1        6.45           0
       5.1         6.6           0
       5.1        6.75           0
       5.1         6.9           0
       5.1        7.05           0
       5.1         7.2           0
       5.1        7.35           0

      5.25        -7.5           0
      5.25       -7.35           0
      5.25        -7.2           0
      5.25       -7.05           0
      5.25        -6.9           0
      5.25       -6.75           0
      5.25        -6.6           0
      5.25       -6.45           0
      5.25        -6.3           0
      5.25       -6.15           0
      5.25          -6           0
      5.25       -5.85           0
      5.25        -5.7           0
      5.25       -5.55           0
      5.25        -5.4           0
      5.25       -5.25           0
      5.25        -5.1           0
      5.25       -4.95           0
      5.25        -4.8           0
      5.25       -4.65           0
      5.25        -4.5           0
      5.25       -4.35           0
      5.25        -4.2           0
      5.25       -4.05           0
      5.25        -3.9           0
      5.25       -3.75           0
      5.25        -3.6           0
      5.25       -3.45           0
      5.25        -3.3           0
      5.25       -3.15           0
      5.25          -3           0
      5.25       -2.85           0
      5.25        -2.7           0
      5.25       -2.55           0
      5.25        -2.4           0
      5.25       -2.25           0
      5.25        -2.1           0
      5.25       -1.95           0
      5.25        -1.8           0
      5.25       -1.65           0
      5.25        -1.5           0
      5.25       -1.35           0
      5.25        -1.2           0
      5.25       -1.05           0
      5.25        -0.9           0
      5.25       -0.75           0
      5.25        -0.6           0
      5.25       -0.45           0
      5.25        -0.3           0
      5.25       -0.15           0
      5.25  -1.78814e-07           0
      5.25        0.15           0
      5.25         0.3           0
      5.25        0.45           0
      5.25         0.6           0
      5.25        0.75           0
      5.25         0.9           0
      5.25        1.05           0
      5.25         1.2           0
      5.25        1.35           0
      5.25         1.5           0
      5.25        1.65           0
      5.25         1.8           0
      5.25        1.95           0
      5.25         2.1           0
      5.25        2.25           0
      5.25         2.4           0
      5.25        2.55           0
      5.25         2.7           0
      5.25        2.85           0
      5.25           3           0
      5.25        3.15           0
      5.25         3.3           0
      5.25        3.45           0
      5.25         3.6           0
      5.25        3.75           0
      5.25         3.9           0
      5.25        4.05           0
      5.25         4.2           0
      5.25        4.35           0
      5.25         4.5           0
      5.25        4.65           0
      5.25         4.8           0
      5.25        4.95           0
      5.25         5.1           0
      5.25        5.25           0
      5.25         5.4           0
      5.25        5.55           0
      5.25         5.7           0
      5.25        5.85           0
      5.25           6           0
      5.25        6.15           0
      5.25         6.3           0
      5.25        6.45           0
      5.25         6.6           0
      5.25        6.75           0
      5.25         6.9           0
      5.25        7.05           0
      5.25         7.2           0
      5.25        7.35           0

       5.4        -7.5           0
       5.4       -7.35           0
       5.4        -7.2           0
       5.4       -7.05           0
       5.4        -6.9           0
       5.4       -6.75           0
       5.4        -6.6           0
       5.4       -6.45           0
       5.4        -6.3           0
       5.4       -6.15           0
       5.4          -6           0
       5.4       -5.85           0
       5.4        -5.7           0
       5.4       -5.55           0
       5.4        -5.4           0
       5.4       -5.25           0
       5.4        -5.1           0
       5.4       -4.95           0
       5.4        -4.8           0
       5.4       -4.65           0
       5.4        -4.5           0
       5.4       -4.35           0
       5.4        -4.2           0
       5.4       -4.05           0
       5.4        -3.9           0
       5.4       -3.75           0
       5.4        -3.6           0
       5.4       -3.45           0
       5.4        -3.3           0
       5.4       -3.15           0
       5.4          -3           0
       5.4       -2.85           0
       5.4        -2.7           0
       5.4       -2.55           0
       5.4        -2.4           0
       5.4       -2.25           0
       5.4        -2.1           0
       5.4       -1.95           0
       5.4        -1.8           0
       5.4       -1.65           0
       5.4        -1.5           0
       5.4       -1.35           0
       5.4        -1.2           0
       5.4       -1.05           0
       5.4        -0.9           0
       5.4       -0.75           0
       5.4        -0.6           0
       5.4       -0.45           0
       5.4        -0.3           0
       5.4       -0.15           0
       5.4  -1.78814e-07           0
       5.4        0.15           0
       5.4         0.3           0
       5.4        0.45           0
       5.4         0.6           0
       5.4        0.75           0
       5.4         0.9           0
       5.4        1.05           0
       5.4         1.2           0
       5.4        1.35           0
       5.4         1.5           0
       5.4        1.65           0
       5.4         1.8           0
       5.4        1.95           0
       5.4         2.1           0
       5.4        2.25           0
       5.4         2.4           0
       5.4        2.55           0
       5.4         2.7           0
       5.4        2.85           0
       5.4           3           0
       5.4        3.15           0
       5.4         3.3           0
       5.4        3.45           0
       5.4         3.6           0
       5.4        3.75           0
       5.4         3.9           0
       5.4        4.05           0
       5.4         4.2           0
       5.4        4.35           0
       5.4         4.5           0
       5.4        4.65           0
       5.4         4.8           0
       5.4        4.95           0
       5.4         5.1           0
       5.4        5.25           0
       5.4         5.4           0
       5.4        5.55           0
       5.4         5.7           0
       5.4        5.85           0
       5.4           6           0
       5.4        6.15           0
       5.4         6.3           0
       5.4        6.45           0
       5.4         6.6           0
       5.4        6.75           0
       5.4         6.9           0
       5.4        7.05           0
       5.4         7.2           0
       5.4        7.35           0

      5.55        -7.5           0
      5.55       -7.35           0
      5.55        -7.2           0
      5.55       -7.05           0
      5.55        -6.9           0
      5.55       -6.75           0
      5.55        -6.6           0
      5.55       -6.45           0
      5.55        -6.3           0
      5.55       -6.15           0
      5.55          -6           0
      5.55       -5.85           0
      5.55        -5.7           0
      5.55       -5.55           0
      5.55        -5.4           0
      5.55       -5.25           0
      5.55        -5.1           0
      5.55       -4.95           0
      5.55        -4.8           0
      5.55       -4.65           0
      5.55        -4.5           0
      5.55       -4.35           0
      5.55        -4.2           0
      5.55       -4.05           0
      5.55        -3.9           0
      5.55       -3.75           0
      5.55        -3.6           0
      5.55       -3.45           0
      5.55        -3.3           0
      5.55       -3.15           0
      5.55          -3           0
      5.55       -2.85           0
      5.55        -2.7           0
      5.55       -2.55           0
      5.55        -2.4           0
      5.55       -2.25           0
      5.55        -2.1           0
      5.55       -1.95           0
      5.55        -1.8           0
      5.55       -1.65           0
      5.55        -1.5           0
      5.55       -1.35           0
      5.55        -1.2           0
      5.55       -1.05           0
      5.55        -0.9           0
      5.55       -0.75           0
      5.55        -0.6           0
      5.55       -0.45           0
      5.55        -0.3           0
      5.55       -0.15           0
      5.55  -1.78814e-07           0
      5.55        0.15           0
      5.55         0.3           0
      5.55        0.45           0
      5.55         0.6           0
      5.55        0.75           0
      5.55         0.9           0
      5.55        1.05           0
      5.55         1.2           0
      5.55        1.35           0
      5.55         1.5           0
      5.55        1.65           0
      5.55         1.8           0
      5.55        1.95           0
      5.55         2.1           0
      5.55        2.25           0
      5.55         2.4           0
      5.55        2.55           0
      5.55         2.7           0
      5.55        2.85           0
      5.55           3           0
      5.55        3.15           0
      5.55         3.3           0
      5.55        3.45           0
      5.55         3.6           0
      5.55        3.75           0
      5.55         3.9           0
      5.55        4.05           0
      5.55         4.2           0
      5.55        4.35           0
      5.55         4.5           0
      5.55        4.65           0
      5.55         4.8           0
      5.55        4.95           0
      5.55         5.1           0
      5.55        5.25           0
      5.55         5.4           0
      5.55        5.55           0
      5.55         5.7           0
      5.55        5.85           0
      5.55           6           0
      5.55        6.15           0
      5.55         6.3           0
      5.55        6.45           0
      5.55         6.6           0
      5.55        6.75           0
      5.55         6.9           0
      5.55        7.05           0
      5.55         7.2           0
      5.55        7.35           0

       5.7        -7.5           0
       5.7       -7.35           0
       5.7        -7.2           0
       5.7       -7.05           0
       5.7        -6.9           0
       5.7       -6.75           0
       5.7        -6.6           0
       5.7       -6.45           0
       5.7        -6.3           0
       5.7       -6.15           0
       5.7          -6           0
       5.7       -5.85           0
       5.7        -5.7           0
       5.7       -5.55           0
       5.7        -5.4           0
       5.7       -5.25           0
       5.7        -5.1           0
       5.7       -4.95           0
       5.7        -4.8           0
       5.7       -4.65           0
       5.7        -4.5           0
       5.7       -4.35           0
       5.7        -4.2           0
       5.7       -4.05           0
       5.7        -3.9           0
       5.7       -3.75           0
       5.7        -3.6           0
       5.7       -3.45           0
       5.7        -3.3           0
       5.7       -3.15           0
       5.7          -3           0
       5.7       -2.85           0
       5.7        -2.7           0
       5.7       -2.55           0
       5.7        -2.4           0
       5.7       -2.25           0
       5.7        -2.1           0
       5.7       -1.95           0
       5.7        -1.8           0
       5.7       -1.65           0
       5.7        -1.5           0
       5.7       -1.35           0
       5.7        -1.2           0
       5.7       -1.05           0
       5.7        -0.9           0
       5.7       -0.75           0
       5.7        -0.6           0
       5.7       -0.45           0
       5.7        -0.3           0
       5.7       -0.15           0
       5.7  -1.78814e-07           0
       5.7        0.15           0
       5.7         0.3           0
       5.7        0.45           0
       5.7         0.6           0
       5.7        0.75           0
       5.7         0.9           0
       5.7        1.05           0
       5.7         1.2           0
       5.7        1.35           0
       5.7         1.5           0
       5.7        1.65           0
       5.7         1.8           0
       5.7        1.95           0
       5.7         2.1           0
       5.7        2.25           0
       5.7         2.4           0
       5.7        2.55           0
       5.7         2.7           0
       5.7        2.85           0
       5.7           3           0
       5.7        3.15           0
       5.7         3.3           0
       5.7        3.45           0
       5.7         3.6           0
       5.7        3.75           0
       5.7         3.9           0
       5.7        4.05           0
       5.7         4.2           0
       5.7        4.35           0
       5.7         4.5           0
       5.7        4.65           0
       5.7         4.8           0
       5.7        4.95           0
       5.7         5.1           0
       5.7        5.25           0
       5.7         5.4           0
       5.7        5.55           0
       5.7         5.7           0
       5.7        5.85           0
       5.7           6           0
       5.7        6.15           0
       5.7         6.3           0
       5.7        6.45           0
       5.7         6.6           0
       5.7        6.75           0
       5.7         6.9           0
       5.7        7.05           0
       5.7         7.2           0
       5.7        7.35           0

      5.85        -7.5           0
      5.85       -7.35           0
      5.85        -7.2           0
      5.85       -7.05           0
      5.85        -6.9           0
      5.85       -6.75           0
      5.85        -6.6           0
      5.85       -6.45           0
      5.85        -6.3           0
      5.85       -6.15           0
      5.85          -6           0
      5.85       -5.85           0
      5.85        -5.7           0
      5.85       -5.55           0
      5.85        -5.4           0
      5.85       -5.25           0
      5.85        -5.1           0
      5.85       -4.95           0
      5.85        -4.8           0
      5.85       -4.65           0
      5.85        -4.5           0
      5.85       -4.35           0
      5.85        -4.2           0
      5.85       -4.05           0
      5.85        -3.9           0
      5.85       -3.75           0
      5.85        -3.6           0
      5.85       -3.45           0
      5.85        -3.3           0
      5.85       -3.15           0
      5.85          -3           0
      5.85       -2.85           0
      5.85        -2.7           0
      5.85       -2.55           0
      5.85        -2.4           0
      5.85       -2.25           0
      5.85        -2.1           0
      5.85       -1.95           0
      5.85        -1.8           0
      5.85       -1.65           0
      5.85        -1.5           0
      5.85       -1.35           0
      5.85        -1.2           0
      5.85       -1.05           0
      5.85        -0.9           0
      5.85       -0.75           0
      5.85        -0.6           0
      5.85       -0.45           0
      5.85        -0.3           0
      5.85       -0.15           0
      5.85  -1.78814e-07           0
      5.85        0.15           0
      5.85         0.3           0
      5.85        0.45           0
      5.85         0.6           0
      5.85        0.75           0
      5.85         0.9           0
      5.85        1.05           0
      5.85         1.2           0
      5.85        1.35           0
      5.85         1.5           0
      5.85        1.65           0
      5.85         1.8           0
      5.85        1.95           0
      5.85         2.1           0
      5.85        2.25           0
      5.85         2.4           0
      5.85        2.55           0
      5.85         2.7           0
      5.85        2.85           0
      5.85           3           0
      5.85        3.15           0
      5.85         3.3           0
      5.85        3.45           0
      5.85         3.6           0
      5.85        3.75           0
      5.85         3.9           0
      5.85        4.05           0
      5.85         4.2           0
      5.85        4.35           0
      5.85         4.5           0
      5.85        4.65           0
      5.85         4.8           0
      5.85        4.95           0
      5.85         5.1           0
      5.85        5.25           0
      5.85         5.4           0
      5.85        5.55           0
      5.85         5.7           0
      5.85        5.85           0
      5.85           6           0
      5.85        6.15           0
      5.85         6.3           0
      5.85        6.45           0
      5.85         6.6           0
      5.85        6.75           0
      5.85         6.9           0
      5.85        7.05           0
      5.85         7.2           0
      5.85        7.35           0

         6        -7.5           0
         6       -7.35           0
         6        -7.2           0
         6       -7.05           0
         6        -6.9           0
         6       -6.75           0
         6        -6.6           0
         6       -6.45           0
         6        -6.3           0
         6       -6.15           0
         6          -6           0
         6       -5.85           0
         6        -5.7           0
         6       -5.55           0
         6        -5.4           0
         6       -5.25           0
         6        -5.1           0
         6       -4.95           0
         6        -4.8           0
         6       -4.65           0
         6        -4.5           0
         6       -4.35           0
         6        -4.2           0
         6       -4.05           0
         6        -3.9           0
         6       -3.75           0
         6        -3.6           0
         6       -3.45           0
         6        -3.3           0
         6       -3.15           0
         6          -3           0
         6       -2.85           0
         6        -2.7           0
         6       -2.55           0
         6        -2.4           0
         6       -2.25           0
         6        -2.1           0
         6       -1.95           0
         6        -1.8           0
         6       -1.65           0
         6        -1.5           0
         6       -1.35           0
         6        -1.2           0
         6       -1.05           0
         6        -0.9           0
         6       -0.75           0
         6        -0.6           0
         6       -0.45           0
         6        -0.3           0
         6       -0.15           0
         6  -1.78814e-07           0
         6        0.15           0
         6         0.3           0
         6        0.45           0
         6         0.6           0
         6        0.75           0
         6         0.9           0
         6        1.05           0
         6         1.2           0
         6        1.35           0
         6         1.5           0
         6        1.65           0
         6         1.8           0
         6        1.95           0
         6         2.1           0
         6        2.25           0
         6         2.4           0
         6        2.55           0
         6         2.7           0
         6        2.85           0
         6           3           0
         6        3.15           0
         6         3.3           0
         6        3.45           0
         6         3.6           0
         6        3.75           0
         6         3.9           0
         6        4.05           0
         6         4.2           0
         6        4.35           0
         6         4.5           0
         6        4.65           0
         6         4.8           0
         6        4.95           0
         6         5.1           0
         6        5.25           0
         6         5.4           0
         6        5.55           0
         6         5.7           0
         6        5.85           0
         6           6           0
         6        6.15           0
         6         6.3           0
         6        6.45           0
         6         6.6           0
         6        6.75           0
         6         6.9           0
         6        7.05           0
         6         7.2           0
         6        7.35           0

      6.15        -7.5           0
      6.15       -7.35           0
      6.15        -7.2           0
      6.15       -7.05           0
      6.15        -6.9           0
      6.15       -6.75           0
      6.15        -6.6           0
      6.15       -6.45           0
      6.15        -6.3           0
      6.15       -6.15           0
      6.15          -6           0
      6.15       -5.85           0
      6.15        -5.7           0
      6.15       -5.55           0
      6.15        -5.4           0
      6.15       -5.25           0
      6.15        -5.1           0
      6.15       -4.95           0
      6.15        -4.8           0
      6.15       -4.65           0
      6.15        -4.5           0
      6.15       -4.35           0
      6.15        -4.2           0
      6.15       -4.05           0
      6.15        -3.9           0
      6.15       -3.75           0
      6.15        -3.6           0
      6.15       -3.45           0
      6.15        -3.3           0
      6.15       -3.15           0
      6.15          -3           0
      6.15       -2.85           0
      6.15        -2.7           0
      6.15       -2.55           0
      6.15        -2.4           0
      6.15       -2.25           0
      6.15        -2.1           0
      6.15       -1.95           0
      6.15        -1.8           0
      6.15       -1.65           0
      6.15        -1.5           0
      6.15       -1.35           0
      6.15        -1.2           0
      6.15       -1.05           0
      6.15        -0.9           0
      6.15       -0.75           0
      6.15        -0.6           0
      6.15       -0.45           0
      6.15        -0.3           0
      6.15       -0.15           0
      6.15  -1.78814e-07           0
      6.15        0.15           0
      6.15         0.3           0
      6.15        0.45           0
      6.15         0.6           0
      6.15        0.75           0
      6.15         0.9           0
      6.15        1.05           0
      6.15         1.2           0
      6.15        1.35           0
      6.15         1.5           0
      6.15        1.65           0
      6.15         1.8           0
      6.15        1.95           0
      6.15         2.1           0
      6.15        2.25           0
      6.15         2.4           0
      6.15        2.55           0
      6.15         2.7           0
      6.15        2.85           0
      6.15           3           0
      6.15        3.15           0
      6.15         3.3           0
      6.15        3.45           0
      6.15         3.6           0
      6.15        3.75           0
      6.15         3.9           0
      6.15        4.05           0
      6.15         4.2           0
      6.15        4.35           0
      6.15         4.5           0
      6.15        4.65           0
      6.15         4.8           0
      6.15        4.95           0
      6.15         5.1           0
      6.15        5.25           0
      6.15         5.4           0
      6.15        5.55           0
      6.15         5.7           0
      6.15        5.85           0
      6.15           6           0
      6.15        6.15           0
      6.15         6.3           0
      6.15        6.45           0
      6.15         6.6           0
      6.15        6.75           0
      6.15         6.9           0
      6.15        7.05           0
      6.15         7.2           0
      6.15        7.35           0

       6.3        -7.5           0
       6.3       -7.35           0
       6.3        -7.2           0
       6.3       -7.05           0
       6.3        -6.9           0
       6.3       -6.75           0
       6.3        -6.6           0
       6.3       -6.45           0
       6.3        -6.3           0
       6.3       -6.15           0
       6.3          -6           0
       6.3       -5.85           0
       6.3        -5.7           0
       6.3       -5.55           0
       6.3        -5.4           0
       6.3       -5.25           0
       6.3        -5.1           0
       6.3       -4.95           0
       6.3        -4.8           0
       6.3       -4.65           0
       6.3        -4.5           0
       6.3       -4.35           0
       6.3        -4.2           0
       6.3       -4.05           0
       6.3        -3.9           0
       6.3       -3.75           0
       6.3        -3.6           0
       6.3       -3.45           0
       6.3        -3.3           0
       6.3       -3.15           0
       6.3          -3           0
       6.3       -2.85           0
       6.3        -2.7           0
       6.3       -2.55           0
       6.3        -2.4           0
       6.3       -2.25           0
       6.3        -2.1           0
       6.3       -1.95           0
       6.3        -1.8           0
       6.3       -1.65           0
       6.3        -1.5           0
       6.3       -1.35           0
       6.3        -1.2           0
       6.3       -1.05           0
       6.3        -0.9           0
       6.3       -0.75           0
       6.3        -0.6           0
       6.3       -0.45           0
       6.3        -0.3           0
       6.3       -0.15           0
       6.3  -1.78814e-07           0
       6.3        0.15           0
       6.3         0.3           0
       6.3        0.45           0
       6.3         0.6           0
       6.3        0.75           0
       6.3         0.9           0
       6.3        1.05           0
       6.3         1.2           0
       6.3        1.35           0
       6.3         1.5           0
       6.3        1.65           0
       6.3         1.8           0
       6.3        1.95           0
       6.3         2.1           0
       6.3        2.25           0
       6.3         2.4           0
       6.3        2.55           0
       6.3         2.7           0
       6.3        2.85           0
       6.3           3           0
       6.3        3.15           0
       6.3         3.3           0
       6.3        3.45           0
       6.3         3.6           0
       6.3        3.75           0
       6.3         3.9           0
       6.3        4.05           0
       6.3         4.2           0
       6.3        4.35           0
       6.3         4.5           0
       6.3        4.65           0
       6.3         4.8           0
       6.3        4.95           0
       6.3         5.1           0
       6.3        5.25           0
       6.3         5.4           0
       6.3        5.55           0
       6.3         5.7           0
       6.3        5.85           0
       6.3           6           0
       6.3        6.15           0
       6.3         6.3           0
       6.3        6.45           0
       6.3         6.6           0
       6.3        6.75           0
       6.3         6.9           0
       6.3        7.05           0
       6.3         7.2           0
       6.3        7.35           0

      6.45        -7.5           0
      6.45       -7.35           0
      6.45        -7.2           0
      6.45       -7.05           0
      6.45        -6.9           0
      6.45       -6.75           0
      6.45        -6.6           0
      6.45       -6.45           0
      6.45        -6.3           0
      6.45       -6.15           0
      6.45          -6           0
      6.45       -5.85           0
      6.45        -5.7           0
      6.45       -5.55           0
      6.45        -5.4           0
      6.45       -5.25           0
      6.45        -5.1           0
      6.45       -4.95           0
      6.45        -4.8           0
      6.45       -4.65           0
      6.45        -4.5           0
      6.45       -4.35           0
      6.45        -4.2           0
      6.45       -4.05           0
      6.45        -3.9           0
      6.45       -3.75           0
      6.45        -3.6           0
      6.45       -3.45           0
      6.45        -3.3           0
      6.45       -3.15           0
      6.45          -3           0
      6.45       -2.85           0
      6.45        -2.7           0
      6.45       -2.55           0
      6.45        -2.4           0
      6.45       -2.25           0
      6.45        -2.1           0
      6.45       -1.95           0
      6.45        -1.8           0
      6.45       -1.65           0
      6.45        -1.5           0
      6.45       -1.35           0
      6.45        -1.2           0
      6.45       -1.05           0
      6.45        -0.9           0
      6.45       -0.75           0
      6.45        -0.6           0
      6.45       -0.45           0
      6.45        -0.3           0
      6.45       -0.15           0
      6.45  -1.78814e-07           0
      6.45        0.15           0
      6.45         0.3           0
      6.45        0.45           0
      6.45         0.6           0
      6.45        0.75           0
      6.45         0.9           0
      6.45        1.05           0
      6.45         1.2           0
      6.45        1.35           0
      6.45         1.5           0
      6.45        1.65           0
      6.45         1.8           0
      6.45        1.95           0
      6.45         2.1           0
      6.45        2.25           0
      6.45         2.4           0
      6.45        2.55           0
      6.45         2.7           0
      6.45        2.85           0
      6.45           3           0
      6.45        3.15           0
      6.45         3.3           0
      6.45        3.45           0
      6.45         3.6           0
      6.45        3.75           0
      6.45         3.9           0
      6.45        4.05           0
      6.45         4.2           0
      6.45        4.35           0
      6.45         4.5           0
      6.45        4.65           0
      6.45         4.8           0
      6.45        4.95           0
      6.45         5.1           0
      6.45        5.25           0
      6.45         5.4           0
      6.45        5.55           0
      6.45         5.7           0
      6.45        5.85           0
      6.45           6           0
      6.45        6.15           0
      6.45         6.3           0
      6.45        6.45           0
      6.45         6.6           0
      6.45        6.75           0
      6.45         6.9           0
      6.45        7.05           0
      6.45         7.2           0
      6.45        7.35           0

       6.6        -7.5           0
       6.6       -7.35           0
       6.6        -7.2           0
       6.6       -7.05           0
       6.6        -6.9           0
       6.6       -6.75           0
       6.6        -6.6           0
       6.6       -6.45           0
       6.6        -6.3           0
       6.6       -6.15           0
       6.6          -6           0
       6.6       -5.85           0
       6.6        -5.7           0
       6.6       -5.55           0
       6.6        -5.4           0
       6.6       -5.25           0
       6.6        -5.1           0
       6.6       -4.95           0
       6.6        -4.8           0
       6.6       -4.65           0
       6.6        -4.5           0
       6.6       -4.35           0
       6.6        -4.2           0
       6.6       -4.05           0
       6.6        -3.9           0
       6.6       -3.75           0
       6.6        -3.6           0
       6.6       -3.45           0
       6.6        -3.3           0
       6.6       -3.15           0
       6.6          -3           0
       6.6       -2.85           0
       6.6        -2.7           0
       6.6       -2.55           0
       6.6        -2.4           0
       6.6       -2.25           0
       6.6        -2.1           0
       6.6       -1.95           0
       6.6        -1.8           0
       6.6       -1.65           0
       6.6        -1.5           0
       6.6       -1.35           0
       6.6        -1.2           0
       6.6       -1.05           0
       6.6        -0.9           0
       6.6       -0.75           0
       6.6        -0.6           0
       6.6       -0.45           0
       6.6        -0.3           0
       6.6       -0.15           0
       6.6  -1.78814e-07           0
       6.6        0.15           0
       6.6         0.3           0
       6.6        0.45           0
       6.6         0.6           0
       6.6        0.75           0
       6.6         0.9           0
       6.6        1.05           0
       6.6         1.2           0
       6.6        1.35           0
       6.6         1.5           0
       6.6        1.65           0
       6.6         1.8           0
       6.6        1.95           0
       6.6         2.1           0
       6.6        2.25           0
       6.6         2.4           0
       6.6        2.55           0
       6.6         2.7           0
       6.6        2.85           0
       6.6           3           0
       6.6        3.15           0
       6.6         3.3           0
       6.6        3.45           0
       6.6         3.6           0
       6.6        3.75           0
       6.6         3.9           0
       6.6        4.05           0
       6.6         4.2           0
       6.6        4.35           0
       6.6         4.5           0
       6.6        4.65           0
       6.6         4.8           0
       6.6        4.95           0
       6.6         5.1           0
       6.6        5.25           0
       6.6         5.4           0
       6.6        5.55           0
       6.6         5.7           0
       6.6        5.85           0
       6.6           6           0
       6.6        6.15           0
       6.6         6.3           0
       6.6        6.45           0
       6.6         6.6           0
       6.6        6.75           0
       6.6         6.9           0
       6.6        7.05           0
       6.6         7.2           0
       6.6        7.35           0

      6.75        -7.5           0
      6.75       -7.35           0
      6.75        -7.2           0
      6.75       -7.05           0
      6.75        -6.9           0
      6.75       -6.75           0
      6.75        -6.6           0
      6.75       -6.45           0
      6.75        -6.3           0
      6.75       -6.15           0
      6.75          -6           0
      6.75       -5.85           0
      6.75        -5.7           0
      6.75       -5.55           0
      6.75        -5.4           0
      6.75       -5.25           0
      6.75        -5.1           0
      6.75       -4.95           0
      6.75        -4.8           0
      6.75       -4.65           0
      6.75        -4.5           0
      6.75       -4.35           0
      6.75        -4.2           0
      6.75       -4.05           0
      6.75        -3.9           0
      6.75       -3.75           0
      6.75        -3.6           0
      6.75       -3.45           0
      6.75        -3.3           0
      6.75       -3.15           0
      6.75          -3           0
      6.75       -2.85           0
      6.75        -2.7           0
      6.75       -2.55           0
      6.75        -2.4           0
      6.75       -2.25           0
      6.75        -2.1           0
      6.75       -1.95           0
      6.75        -1.8           0
      6.75       -1.65           0
      6.75        -1.5           0
      6.75       -1.35           0
      6.75        -1.2           0
      6.75       -1.05           0
      6.75        -0.9           0
      6.75       -0.75           0
      6.75        -0.6           0
      6.75       -0.45           0
      6.75        -0.3           0
      6.75       -0.15           0
      6.75  -1.78814e-07           0
      6.75        0.15           0
      6.75         0.3           0
      6.75        0.45           0
      6.75         0.6           0
      6.75        0.75           0
      6.75         0.9           0
      6.75        1.05           0
      6.75         1.2           0
      6.75        1.35           0
      6.75         1.5           0
      6.75        1.65           0
      6.75         1.8           0
      6.75        1.95           0
      6.75         2.1           0
      6.75        2.25           0
      6.75         2.4           0
      6.75        2.55           0
      6.75         2.7           0
      6.75        2.85           0
      6.75           3           0
      6.75        3.15           0
      6.75         3.3           0
      6.75        3.45           0
      6.75         3.6           0
      6.75        3.75           0
      6.75         3.9           0
      6.75        4.05           0
      6.75         4.2           0
      6.75        4.35           0
      6.75         4.5           0
      6.75        4.65           0
      6.75         4.8           0
      6.75        4.95           0
      6.75         5.1           0
      6.75        5.25           0
      6.75         5.4           0
      6.75        5.55           0
      6.75         5.7           0
      6.75        5.85           0
      6.75           6           0
      6.75        6.15           0
      6.75         6.3           0
      6.75        6.45           0
      6.75         6.6           0
      6.75        6.75           0
      6.75         6.9           0
      6.75        7.05           0
      6.75         7.2           0
      6.75        7.35           0

       6.9        -7.5           0
       6.9       -7.35           0
       6.9        -7.2           0
       6.9       -7.05           0
       6.9        -6.9           0
       6.9       -6.75           0
       6.9        -6.6           0
       6.9       -6.45           0
       6.9        -6.3           0
       6.9       -6.15           0
       6.9          -6           0
       6.9       -5.85           0
       6.9        -5.7           0
       6.9       -5.55           0
       6.9        -5.4           0
       6.9       -5.25           0
       6.9        -5.1           0
       6.9       -4.95           0
       6.9        -4.8           0
       6.9       -4.65           0
       6.9        -4.5           0
       6.9       -4.35           0
       6.9        -4.2           0
       6.9       -4.05           0
       6.9        -3.9           0
       6.9       -3.75           0
       6.9        -3.6           0
       6.9       -3.45           0
       6.9        -3.3           0
       6.9       -3.15           0
       6.9          -3           0
       6.9       -2.85           0
       6.9        -2.7           0
       6.9       -2.55           0
       6.9        -2.4           0
       6.9       -2.25           0
       6.9        -2.1           0
       6.9       -1.95           0
       6.9        -1.8           0
       6.9       -1.65           0
       6.9        -1.5           0
       6.9       -1.35           0
       6.9        -1.2           0
       6.9       -1.05           0
       6.9        -0.9           0
       6.9       -0.75           0
       6.9        -0.6           0
       6.9       -0.45           0
       6.9        -0.3           0
       6.9       -0.15           0
       6.9  -1.78814e-07           0
       6.9        0.15           0
       6.9         0.3           0
       6.9        0.45           0
       6.9         0.6           0
       6.9        0.75           0
       6.9         0.9           0
       6.9        1.05           0
       6.9         1.2           0
       6.9        1.35           0
       6.9         1.5           0
       6.9        1.65           0
       6.9         1.8           0
       6.9        1.95           0
       6.9         2.1           0
       6.9        2.25           0
       6.9         2.4           0
       6.9        2.55           0
       6.9         2.7           0
       6.9        2.85           0
       6.9           3           0
       6.9        3.15           0
       6.9         3.3           0
       6.9        3.45           0
       6.9         3.6           0
       6.9        3.75           0
       6.9         3.9           0
       6.9        4.05           0
       6.9         4.2           0
       6.9        4.35           0
       6.9         4.5           0
       6.9        4.65           0
       6.9         4.8           0
       6.9        4.95           0
       6.9         5.1           0
       6.9        5.25           0
       6.9         5.4           0
       6.9        5.55           0
       6.9         5.7           0
       6.9        5.85           0
       6.9           6           0
       6.9        6.15           0
       6.9         6.3           0
       6.9        6.45           0
       6.9         6.6           0
       6.9        6.75           0
       6.9         6.9           0
       6.9        7.05           0
       6.9         7.2           0
       6.9        7.35           0

      7.05        -7.5           0
      7.05       -7.35           0
      7.05        -7.2           0
      7.05       -7.05           0
      7.05        -6.9           0
      7.05       -6.75           0
      7.05        -6.6           0
      7.05       -6.45           0
      7.05        -6.3           0
      7.05       -6.15           0
      7.05          -6           0
      7.05       -5.85           0
      7.05        -5.7           0
      7.05       -5.55           0
      7.05        -5.4           0
      7.05       -5.25           0
      7.05        -5.1           0
      7.05       -4.95           0
      7.05        -4.8           0
      7.05       -4.65           0
      7.05        -4.5           0
      7.05       -4.35           0
      7.05        -4.2           0
      7.05       -4.05           0
      7.05        -3.9           0
      7.05       -3.75           0
      7.05        -3.6           0
      7.05       -3.45           0
      7.05        -3.3           0
      7.05       -3.15           0
      7.05          -3           0
      7.05       -2.85           0
      7.05        -2.7           0
      7.05       -2.55           0
      7.05        -2.4           0
      7.05       -2.25           0
      7.05        -2.1           0
      7.05       -1.95           0
      7.05        -1.8           0
      7.05       -1.65           0
      7.05        -1.5           0
      7.05       -1.35           0
      7.05        -1.2           0
      7.05       -1.05           0
      7.05        -0.9           0
      7.05       -0.75           0
      7.05        -0.6           0
      7.05       -0.45           0
      7.05        -0.3           0
      7.05       -0.15           0
      7.05  -1.78814e-07           0
      7.05        0.15           0
      7.05         0.3           0
      7.05        0.45           0
      7.05         0.6           0
      7.05        0.75           0
      7.05         0.9           0
      7.05        1.05           0
      7.05         1.2           0
      7.05        1.35           0
      7.05         1.5           0
      7.05        1.65           0
      7.05         1.8           0
      7.05        1.95           0
      7.05         2.1           0
      7.05        2.25           0
      7.05         2.4           0
      7.05        2.55           0
      7.05         2.7           0
      7.05        2.85           0
      7.05           3           0
      7.05        3.15           0
      7.05         3.3           0
      7.05        3.45           0
      7.05         3.6           0
      7.05        3.75           0
      7.05         3.9           0
      7.05        4.05           0
      7.05         4.2           0
      7.05        4.35           0
      7.05         4.5           0
      7.05        4.65           0
      7.05         4.8           0
      7.05        4.95           0
      7.05         5.1           0
      7.05        5.25           0
      7.05         5.4           0
      7.05        5.55           0
      7.05         5.7           0
      7.05        5.85           0
      7.05           6           0
      7.05        6.15           0
      7.05         6.3           0
      7.05        6.45           0
      7.05         6.6           0
      7.05        6.75           0
      7.05         6.9           0
      7.05        7.05           0
      7.05         7.2           0
      7.05        7.35           0

       7.2        -7.5           0
       7.2       -7.35           0
       7.2        -7.2           0
       7.2       -7.05           0
       7.2        -6.9           0
       7.2       -6.75           0
       7.2        -6.6           0
       7.2       -6.45           0
       7.2        -6.3           0
       7.2       -6.15           0
       7.2          -6           0
       7.2       -5.85           0
       7.2        -5.7           0
       7.2       -5.55           0
       7.2        -5.4           0
       7.2       -5.25           0
       7.2        -5.1           0
       7.2       -4.95           0
       7.2        -4.8           0
       7.2       -4.65           0
       7.2        -4.5           0
       7.2       -4.35           0
       7.2        -4.2           0
       7.2       -4.05           0
       7.2        -3.9           0
       7.2       -3.75           0
       7.2        -3.6           0
       7.2       -3.45           0
       7.2        -3.3           0
       7.2       -3.15           0
       7.2          -3           0
       7.2       -2.85           0
       7.2        -2.7           0
       7.2       -2.55           0
       7.2        -2.4           0
       7.2       -2.25           0
       7.2        -2.1           0
       7.2       -1.95           0
       7.2        -1.8           0
       7.2       -1.65           0
       7.2        -1.5           0
       7.2       -1.35           0
       7.2        -1.2           0
       7.2       -1.05           0
       7.2        -0.9           0
       7.2       -0.75           0
       7.2        -0.6           0
       7.2       -0.45           0
       7.2        -0.3           0
       7.2       -0.15           0
       7.2  -1.78814e-07           0
       7.2        0.15           0
       7.2         0.3           0
       7.2        0.45           0
       7.2         0.6           0
       7.2        0.75           0
       7.2         0.9           0
       7.2        1.05           0
       7.2         1.2           0
       7.2        1.35           0
       7.2         1.5           0
       7.2        1.65           0
       7.2         1.8           0
       7.2        1.95           0
       7.2         2.1           0
       7.2        2.25           0
       7.2         2.4           0
       7.2        2.55           0
       7.2         2.7           0
       7.2        2.85           0
       7.2           3           0
       7.2        3.15           0
       7.2         3.3           0
       7.2        3.45           0
       7.2         3.6           0
       7.2        3.75           0
       7.2         3.9           0
       7.2        4.05           0
       7.2         4.2           0
       7.2        4.35           0
       7.2         4.5           0
       7.2        4.65           0
       7.2         4.8           0
       7.2        4.95           0
       7.2         5.1           0
       7.2        5.25           0
       7.2         5.4           0
       7.2        5.55           0
       7.2         5.7           0
       7.2        5.85           0
       7.2           6           0
       7.2        6.15           0
       7.2         6.3           0
       7.2        6.45           0
       7.2         6.6           0
       7.2        6.75           0
       7.2         6.9           0
       7.2        7.05           0
       7.2         7.2           0
       7.2        7.35           0

      7.35        -7.5           0
      7.35       -7.35           0
      7.35        -7.2           0
      7.35       -7.05           0
      7.35        -6.9           0
      7.35       -6.75           0
      7.35        -6.6           0
      7.35       -6.45           0
      7.35        -6.3           0
      7.35       -6.15           0
      7.35          -6           0
      7.35       -5.85           0
      7.35        -5.7           0
      7.35       -5.55           0
      7.35        -5.4           0
      7.35       -5.25           0
      7.35        -5.1           0
      7.35       -4.95           0
      7.35        -4.8           0
      7.35       -4.65           0
      7.35        -4.5           0
      7.35       -4.35           0
      7.35        -4.2           0
      7.35       -4.05           0
      7.35        -3.9           0
      7.35       -3.75           0
      7.35        -3.6           0
      7.35       -3.45           0
      7.35        -3.3           0
      7.35       -3.15           0
      7.35          -3           0
      7.35       -2.85           0
      7.35        -2.7           0
      7.35       -2.55           0
      7.35        -2.4           0
      7.35       -2.25           0
      7.35        -2.1           0
      7.35       -1.95           0
      7.35        -1.8           0
      7.35       -1.65           0
      7.35        -1.5           0
      7.35       -1.35           0
      7.35        -1.2           0
      7.35       -1.05           0
      7.35        -0.9           0
      7.35       -0.75           0
      7.35        -0.6           0
      7.35       -0.45           0
      7.35        -0.3           0
      7.35       -0.15           0
      7.35  -1.78814e-07           0
      7.35        0.15           0
      7.35         0.3           0
      7.35        0.45           0
      7.35         0.6           0
      7.35        0.75           0
      7.35         0.9           0
      7.35        1.05           0
      7.35         1.2           0
      7.35        1.35           0
      7.35         1.5           0
      7.35        1.65           0
      7.35         1.8           0
      7.35        1.95           0
      7.35         2.1           0
      7.35        2.25           0
      7.35         2.4           0
      7.35        2.55           0
      7.35         2.7           0
      7.35        2.85           0
      7.35           3           0
      7.35        3.15           0
      7.35         3.3           0
      7.35        3.45           0
      7.35         3.6           0
      7.35        3.75           0
      7.35         3.9           0
      7.35        4.05           0
      7.35         4.2           0
      7.35        4.35           0
      7.35         4.5           0
      7.35        4.65           0
      7.35         4.8           0
      7.35        4.95           0
      7.35         5.1           0
      7.35        5.25           0
      7.35         5.4           0
      7.35        5.55           0
      7.35         5.7           0
      7.35        5.85           0
      7.35           6           0
      7.35        6.15           0
      7.35         6.3           0
      7.35        6.45           0
      7.35         6.6           0
      7.35        6.75           0
      7.35         6.9           0
      7.35        7.05           0
      7.35         7.2           0
      7.35        7.35           0

       7.5        -7.5           0
       7.5       -7.35           0
       7.5        -7.2           0
       7.5       -7.05           0
       7.5        -6.9           0
       7.5       -6.75           0
       7.5        -6.6           0
       7.5       -6.45           0
       7.5        -6.3           0
       7.5       -6.15           0
       7.5          -6           0
       7.5       -5.85           0
       7.5        -5.7           0
       7.5       -5.55           0
       7.5        -5.4           0
       7.5       -5.25           0
       7.5        -5.1           0
       7.5       -4.95           0
       7.5        -4.8           0
       7.5       -4.65           0
       7.5        -4.5           0
       7.5       -4.35           0
       7.5        -4.2           0
       7.5       -4.05           0
       7.5        -3.9           0
       7.5       -3.75           0
       7.5        -3.6           0
       7.5       -3.45           0
       7.5        -3.3           0
       7.5       -3.15           0
       7.5          -3           0
       7.5       -2.85           0
       7.5        -2.7           0
       7.5       -2.55           0
       7.5        -2.4           0
       7.5       -2.25           0
       7.5        -2.1           0
       7.5       -1.95           0
       7.5        -1.8           0
       7.5       -1.65           0
       7.5        -1.5           0
       7.5       -1.35           0
       7.5        -1.2           0
       7.5       -1.05           0
       7.5        -0.9           0
       7.5       -0.75           0
       7.5        -0.6           0
       7.5       -0.45           0
       7.5        -0.3           0
       7.5       -0.15           0
       7.5  -1.78814e-07           0
       7.5        0.15           0
       7.5         0.3           0
       7.5        0.45           0
       7.5         0.6           0
       7.5        0.75           0
       7.5         0.9           0
       7.5        1.05           0
       7.5         1.2           0
       7.5        1.35           0
       7.5         1.5           0
       7.5        1.65           0
       7.5         1.8           0
       7.5        1.95           0
       7.5         2.1           0
       7.5        2.25           0
       7.5         2.4           0
       7.5        2.55           0
       7.5         2.7           0
       7.5        2.85           0
       7.5           3           0
       7.5        3.15           0
       7.5         3.3           0
       7.5        3.45           0
       7.5         3.6           0
       7.5        3.75           0
       7.5         3.9           0
       7.5        4.05           0
       7.5         4.2           0
       7.5        4.35           0
       7.5         4.5           0
       7.5        4.65           0
       7.5         4.8           0
       7.5        4.95           0
       7.5         5.1           0
       7.5        5.25           0
       7.5         5.4           0
       7.5        5.55           0
       7.5         5.7           0
       7.5        5.85           0
       7.5           6           0
       7.5        6.15           0
       7.5         6.3           0
       7.5        6.45           0
       7.5         6.6           0
       7.5        6.75           0
       7.5         6.9           0
       7.5        7.05           0
       7.5         7.2           0
       7.5        7.35           0

      7.65        -7.5           0
      7.65       -7.35           0
      7.65        -7.2           0
      7.65       -7.05           0
      7.65        -6.9           0
      7.65       -6.75           0
      7.65        -6.6           0
      7.65       -6.45           0
      7.65        -6.3           0
      7.65       -6.15           0
      7.65          -6           0
      7.65       -5.85           0
      7.65        -5.7           0
      7.65       -5.55           0
      7.65        -5.4           0
      7.65       -5.25           0
      7.65        -5.1           0
      7.65       -4.95           0
      7.65        -4.8           0
      7.65       -4.65           0
      7.65        -4.5           0
      7.65       -4.35           0
      7.65        -4.2           0
      7.65       -4.05           0
      7.65        -3.9           0
      7.65       -3.75           0
      7.65        -3.6           0
      7.65       -3.45           0
      7.65        -3.3           0
      7.65       -3.15           0
      7.65          -3           0
      7.65       -2.85           0
      7.65        -2.7           0
      7.65       -2.55           0
      7.65        -2.4           0
      7.65       -2.25           0
      7.65        -2.1           0
      7.65       -1.95           0
      7.65        -1.8           0
      7.65       -1.65           0
      7.65        -1.5           0
      7.65       -1.35           0
      7.65        -1.2           0
      7.65       -1.05           0
      7.65        -0.9           0
      7.65       -0.75           0
      7.65        -0.6           0
      7.65       -0.45           0
      7.65        -0.3           0
      7.65       -0.15           0
      7.65  -1.78814e-07           0
      7.65        0.15           0
      7.65         0.3           0
      7.65        0.45           0
      7.65         0.6           0
      7.65        0.75           0
      7.65         0.9           0
      7.65        1.05           0
      7.65         1.2           0
      7.65        1.35           0
      7.65         1.5           0
      7.65        1.65           0
      7.65         1.8           0
      7.65        1.95           0
      7.65         2.1           0
      7.65        2.25           0
      7.65         2.4           0
      7.65        2.55           0
      7.65         2.7           0
      7.65        2.85           0
      7.65           3           0
      7.65        3.15           0
      7.65         3.3           0
      7.65        3.45           0
      7.65         3.6           0
      7.65        3.75           0
      7.65         3.9           0
      7.65        4.05           0
      7.65         4.2           0
      7.65        4.35           0
      7.65         4.5           0
      7.65        4.65           0
      7.65         4.8           0
      7.65        4.95           0
      7.65         5.1           0
      7.65        5.25           0
      7.65         5.4           0
      7.65        5.55           0
      7.65         5.7           0
      7.65        5.85           0
      7.65           6           0
      7.65        6.15           0
      7.65         6.3           0
      7.65        6.45           0
      7.65         6.6           0
      7.65        6.75           0
      7.65         6.9           0
      7.65        7.05           0
      7.65         7.2           0
      7.65        7.35           0

       7.8        -7.5           0
       7.8       -7.35           0
       7.8        -7.2           0
       7.8       -7.05           0
       7.8        -6.9           0
       7.8       -6.75           0
       7.8        -6.6           0
       7.8       -6.45           0
       7.8        -6.3           0
       7.8       -6.15           0
       7.8          -6           0
       7.8       -5.85           0
       7.8        -5.7           0
       7.8       -5.55           0
       7.8        -5.4           0
       7.8       -5.25           0
       7.8        -5.1           0
       7.8       -4.95           0
       7.8        -4.8           0
       7.8       -4.65           0
       7.8        -4.5           0
       7.8       -4.35           0
       7.8        -4.2           0
       7.8       -4.05           0
       7.8        -3.9           0
       7.8       -3.75           0
       7.8        -3.6           0
       7.8       -3.45           0
       7.8        -3.3           0
       7.8       -3.15           0
       7.8          -3           0
       7.8       -2.85           0
       7.8        -2.7           0
       7.8       -2.55           0
       7.8        -2.4           0
       7.8       -2.25           0
       7.8        -2.1           0
       7.8       -1.95           0
       7.8        -1.8           0
       7.8       -1.65           0
       7.8        -1.5           0
       7.8       -1.35           0
       7.8        -1.2           0
       7.8       -1.05           0
       7.8        -0.9           0
       7.8       -0.75           0
       7.8        -0.6           0
       7.8       -0.45           0
       7.8        -0.3           0
       7.8       -0.15           0
       7.8  -1.78814e-07           0
       7.8        0.15           0
       7.8         0.3           0
       7.8        0.45           0
       7.8         0.6           0
       7.8        0.75           0
       7.8         0.9           0
       7.8        1.05           0
       7.8         1.2           0
       7.8        1.35           0
       7.8         1.5           0
       7.8        1.65           0
       7.8         1.8           0
       7.8        1.95           0
       7.8         2.1           0
       7.8        2.25           0
       7.8         2.4           0
       7.8        2.55           0
       7.8         2.7           0
       7.8        2.85           0
       7.8           3           0
       7.8        3.15           0
       7.8         3.3           0
       7.8        3.45           0
       7.8         3.6           0
       7.8        3.75           0
       7.8         3.9           0
       7.8        4.05           0
       7.8         4.2           0
       7.8        4.35           0
       7.8         4.5           0
       7.8        4.65           0
       7.8         4.8           0
       7.8        4.95           0
       7.8         5.1           0
       7.8        5.25           0
       7.8         5.4           0
       7.8        5.55           0
       7.8         5.7           0
       7.8        5.85           0
       7.8           6           0
       7.8        6.15           0
       7.8         6.3           0
       7.8        6.45           0
       7.8         6.6           0
       7.8        6.75           0
       7.8         6.9           0
       7.8        7.05           0
       7.8         7.2           0
       7.8        7.35           0

      7.95        -7.5           0
      7.95       -7.35           0
      7.95        -7.2           0
      7.95       -7.05           0
      7.95        -6.9           0
      7.95       -6.75           0
      7.95        -6.6           0
      7.95       -6.45           0
      7.95        -6.3           0
      7.95       -6.15           0
      7.95          -6           0
      7.95       -5.85           0
      7.95        -5.7           0
      7.95       -5.55           0
      7.95        -5.4           0
      7.95       -5.25           0
      7.95        -5.1           0
      7.95       -4.95           0
      7.95        -4.8           0
      7.95       -4.65           0
      7.95        -4.5           0
      7.95       -4.35           0
      7.95        -4.2           0
      7.95       -4.05           0
      7.95        -3.9           0
      7.95       -3.75           0
      7.95        -3.6           0
      7.95       -3.45           0
      7.95        -3.3           0
      7.95       -3.15           0
      7.95          -3           0
      7.95       -2.85           0
      7.95        -2.7           0
      7.95       -2.55           0
      7.95        -2.4           0
      7.95       -2.25           0
      7.95        -2.1           0
      7.95       -1.95           0
      7.95        -1.8           0
      7.95       -1.65           0
      7.95        -1.5           0
      7.95       -1.35           0
      7.95        -1.2           0
      7.95       -1.05           0
      7.95        -0.9           0
      7.95       -0.75           0
      7.95        -0.6           0
      7.95       -0.45           0
      7.95        -0.3           0
      7.95       -0.15           0
      7.95  -1.78814e-07           0
      7.95        0.15           0
      7.95         0.3           0
      7.95        0.45           0
      7.95         0.6           0
      7.95        0.75           0
      7.95         0.9           0
      7.95        1.05           0
      7.95         1.2           0
      7.95        1.35           0
      7.95         1.5           0
      7.95        1.65           0
      7.95         1.8           0
      7.95        1.95           0
      7.95         2.1           0
      7.95        2.25           0
      7.95         2.4           0
      7.95        2.55           0
      7.95         2.7           0
      7.95        2.85           0
      7.95           3           0
      7.95        3.15           0
      7.95         3.3           0
      7.95        3.45           0
      7.95         3.6           0
      7.95        3.75           0
      7.95         3.9           0
      7.95        4.05           0
      7.95         4.2           0
      7.95        4.35           0
      7.95         4.5           0
      7.95        4.65           0
      7.95         4.8           0
      7.95        4.95           0
      7.95         5.1           0
      7.95        5.25           0
      7.95         5.4           0
      7.95        5.55           0
      7.95         5.7           0
      7.95        5.85           0
      7.95           6           0
      7.95        6.15           0
      7.95         6.3           0
      7.95        6.45           0
      7.95         6.6           0
      7.95        6.75           0
      7.95         6.9           0
      7.95        7.05           0
      7.95         7.2           0
      7.95        7.35           0

       8.1        -7.5           0
       8.1       -7.35           0
       8.1        -7.2           0
       8.1       -7.05           0
       8.1        -6.9           0
       8.1       -6.75           0
       8.1        -6.6           0
       8.1       -6.45           0
       8.1        -6.3           0
       8.1       -6.15           0
       8.1          -6           0
       8.1       -5.85           0
       8.1        -5.7           0
       8.1       -5.55           0
       8.1        -5.4           0
       8.1       -5.25           0
       8.1        -5.1           0
       8.1       -4.95           0
       8.1        -4.8           0
       8.1       -4.65           0
       8.1        -4.5           0
       8.1       -4.35           0
       8.1        -4.2           0
       8.1       -4.05           0
       8.1        -3.9           0
       8.1       -3.75           0
       8.1        -3.6           0
       8.1       -3.45           0
       8.1        -3.3           0
       8.1       -3.15           0
       8.1          -3           0
       8.1       -2.85           0
       8.1        -2.7           0
       8.1       -2.55           0
       8.1        -2.4           0
       8.1       -2.25           0
       8.1        -2.1           0
       8.1       -1.95           0
       8.1        -1.8           0
       8.1       -1.65           0
       8.1        -1.5           0
       8.1       -1.35           0
       8.1        -1.2           0
       8.1       -1.05           0
       8.1        -0.9           0
       8.1       -0.75           0
       8.1        -0.6           0
       8.1       -0.45           0
       8.1        -0.3           0
       8.1       -0.15           0
       8.1  -1.78814e-07           0
       8.1        0.15           0
       8.1         0.3           0
       8.1        0.45           0
       8.1         0.6           0
       8.1        0.75           0
       8.1         0.9           0
       8.1        1.05           0
       8.1         1.2           0
       8.1        1.35           0
       8.1         1.5           0
       8.1        1.65           0
       8.1         1.8           0
       8.1        1.95           0
       8.1         2.1           0
       8.1        2.25           0
       8.1         2.4           0
       8.1        2.55           0
       8.1         2.7           0
       8.1        2.85           0
       8.1           3           0
       8.1        3.15           0
       8.1         3.3           0
       8.1        3.45           0
       8.1         3.6           0
       8.1        3.75           0
       8.1         3.9           0
       8.1        4.05           0
       8.1         4.2           0
       8.1        4.35           0
       8.1         4.5           0
       8.1        4.65           0
       8.1         4.8           0
       8.1        4.95           0
       8.1         5.1           0
       8.1        5.25           0
       8.1         5.4           0
       8.1        5.55           0
       8.1         5.7           0
       8.1        5.85           0
       8.1           6           0
       8.1        6.15           0
       8.1         6.3           0
       8.1        6.45           0
       8.1         6.6           0
       8.1        6.75           0
       8.1         6.9           0
       8.1        7.05           0
       8.1         7.2           0
       8.1        7.35           0

      8.25        -7.5           0
      8.25       -7.35           0
      8.25        -7.2           0
      8.25       -7.05           0
      8.25        -6.9           0
      8.25       -6.75           0
      8.25        -6.6           0
      8.25       -6.45           0
      8.25        -6.3           0
      8.25       -6.15           0
      8.25          -6           0
      8.25       -5.85           0
      8.25        -5.7           0
      8.25       -5.55           0
      8.25        -5.4           0
      8.25       -5.25           0
      8.25        -5.1           0
      8.25       -4.95           0
      8.25        -4.8           0
      8.25       -4.65           0
      8.25        -4.5           0
      8.25       -4.35           0
      8.25        -4.2           0
      8.25       -4.05           0
      8.25        -3.9           0
      8.25       -3.75           0
      8.25        -3.6           0
      8.25       -3.45           0
      8.25        -3.3           0
      8.25       -3.15           0
      8.25          -3           0
      8.25       -2.85           0
      8.25        -2.7           0
      8.25       -2.55           0
      8.25        -2.4           0
      8.25       -2.25           0
      8.25        -2.1           0
      8.25       -1.95           0
      8.25        -1.8           0
      8.25       -1.65           0
      8.25        -1.5           0
      8.25       -1.35           0
      8.25        -1.2           0
      8.25       -1.05           0
      8.25        -0.9           0
      8.25       -0.75           0
      8.25        -0.6           0
      8.25       -0.45           0
      8.25        -0.3           0
      8.25       -0.15           0
      8.25  -1.78814e-07           0
      8.25        0.15           0
      8.25         0.3           0
      8.25        0.45           0
      8.25         0.6           0
      8.25        0.75           0
      8.25         0.9           0
      8.25        1.05           0
      8.25         1.2           0
      8.25        1.35           0
      8.25         1.5           0
      8.25        1.65           0
      8.25         1.8           0
      8.25        1.95           0
      8.25         2.1           0
      8.25        2.25           0
      8.25         2.4           0
      8.25        2.55           0
      8.25         2.7           0
      8.25        2.85           0
      8.25           3           0
      8.25        3.15           0
      8.25         3.3           0
      8.25        3.45           0
      8.25         3.6           0
      8.25        3.75           0
      8.25         3.9           0
      8.25        4.05           0
      8.25         4.2           0
      8.25        4.35           0
      8.25         4.5           0
      8.25        4.65           0
      8.25         4.8           0
      8.25        4.95           0
      8.25         5.1           0
      8.25        5.25           0
      8.25         5.4           0
      8.25        5.55           0
      8.25         5.7           0
      8.25        5.85           0
      8.25           6           0
      8.25        6.15           0
      8.25         6.3           0
      8.25        6.45           0
      8.25         6.6           0
      8.25        6.75           0
      8.25         6.9           0
      8.25        7.05           0
      8.25         7.2           0
      8.25        7.35           0

       8.4        -7.5           0
       8.4       -7.35           0
       8.4        -7.2           0
       8.4       -7.05           0
       8.4        -6.9           0
       8.4       -6.75           0
       8.4        -6.6           0
       8.4       -6.45           0
       8.4        -6.3           0
       8.4       -6.15           0
       8.4          -6           0
       8.4       -5.85           0
       8.4        -5.7           0
       8.4       -5.55           0
       8.4        -5.4           0
       8.4       -5.25           0
       8.4        -5.1           0
       8.4       -4.95           0
       8.4        -4.8           0
       8.4       -4.65           0
       8.4        -4.5           0
       8.4       -4.35           0
       8.4        -4.2           0
       8.4       -4.05           0
       8.4        -3.9           0
       8.4       -3.75           0
       8.4        -3.6           0
       8.4       -3.45           0
       8.4        -3.3           0
       8.4       -3.15           0
       8.4          -3           0
       8.4       -2.85           0
       8.4        -2.7           0
       8.4       -2.55           0
       8.4        -2.4           0
       8.4       -2.25           0
       8.4        -2.1           0
       8.4       -1.95           0
       8.4        -1.8           0
       8.4       -1.65           0
       8.4        -1.5           0
       8.4       -1.35           0
       8.4        -1.2           0
       8.4       -1.05           0
       8.4        -0.9           0
       8.4       -0.75           0
       8.4        -0.6           0
       8.4       -0.45           0
       8.4        -0.3           0
       8.4       -0.15           0
       8.4  -1.78814e-07           0
       8.4        0.15           0
       8.4         0.3           0
       8.4        0.45           0
       8.4         0.6           0
       8.4        0.75           0
       8.4         0.9           0
       8.4        1.05           0
       8.4         1.2           0
       8.4        1.35           0
       8.4         1.5           0
       8.4        1.65           0
       8.4         1.8           0
       8.4        1.95           0
       8.4         2.1           0
       8.4        2.25           0
       8.4         2.4           0
       8.4        2.55           0
       8.4         2.7           0
       8.4        2.85           0
       8.4           3           0
       8.4        3.15           0
       8.4         3.3           0
       8.4        3.45           0
       8.4         3.6           0
       8.4        3.75           0
       8.4         3.9           0
       8.4        4.05           0
       8.4         4.2           0
       8.4        4.35           0
       8.4         4.5           0
       8.4        4.65           0
       8.4         4.8           0
       8.4        4.95           0
       8.4         5.1           0
       8.4        5.25           0
       8.4         5.4           0
       8.4        5.55           0
       8.4         5.7           0
       8.4        5.85           0
       8.4           6           0
       8.4        6.15           0
       8.4         6.3           0
       8.4        6.45           0
       8.4         6.6           0
       8.4        6.75           0
       8.4         6.9           0
       8.4        7.05           0
       8.4         7.2           0
       8.4        7.35           0

      8.55        -7.5           0
      8.55       -7.35           0
      8.55        -7.2           0
      8.55       -7.05           0
      8.55        -6.9           0
      8.55       -6.75           0
      8.55        -6.6           0
      8.55       -6.45           0
      8.55        -6.3           0
      8.55       -6.15           0
      8.55          -6           0
      8.55       -5.85           0
      8.55        -5.7           0
      8.55       -5.55           0
      8.55        -5.4           0
      8.55       -5.25           0
      8.55        -5.1           0
      8.55       -4.95           0
      8.55        -4.8           0
      8.55       -4.65           0
      8.55        -4.5           0
      8.55       -4.35           0
      8.55        -4.2           0
      8.55       -4.05           0
      8.55        -3.9           0
      8.55       -3.75           0
      8.55        -3.6           0
      8.55       -3.45           0
      8.55        -3.3           0
      8.55       -3.15           0
      8.55          -3           0
      8.55       -2.85           0
      8.55        -2.7           0
      8.55       -2.55           0
      8.55        -2.4           0
      8.55       -2.25           0
      8.55        -2.1           0
      8.55       -1.95           0
      8.55        -1.8           0
      8.55       -1.65           0
      8.55        -1.5           0
      8.55       -1.35           0
      8.55        -1.2           0
      8.55       -1.05           0
      8.55        -0.9           0
      8.55       -0.75           0
      8.55        -0.6           0
      8.55       -0.45           0
      8.55        -0.3           0
      8.55       -0.15           0
      8.55  -1.78814e-07           0
      8.55        0.15           0
      8.55         0.3           0
      8.55        0.45           0
      8.55         0.6           0
      8.55        0.75           0
      8.55         0.9           0
      8.55        1.05           0
      8.55         1.2           0
      8.55        1.35           0
      8.55         1.5           0
      8.55        1.65           0
      8.55         1.8           0
      8.55        1.95           0
      8.55         2.1           0
      8.55        2.25           0
      8.55         2.4           0
      8.55        2.55           0
      8.55         2.7           0
      8.55        2.85           0
      8.55           3           0
      8.55        3.15           0
      8.55         3.3           0
      8.55        3.45           0
      8.55         3.6           0
      8.55        3.75           0
      8.55         3.9           0
      8.55        4.05           0
      8.55         4.2           0
      8.55        4.35           0
      8.55         4.5           0
      8.55        4.65           0
      8.55         4.8           0
      8.55        4.95           0
      8.55         5.1           0
      8.55        5.25           0
      8.55         5.4           0
      8.55        5.55           0
      8.55         5.7           0
      8.55        5.85           0
      8.55           6           0
      8.55        6.15           0
      8.55         6.3           0
      8.55        6.45           0
      8.55         6.6           0
      8.55        6.75           0
      8.55         6.9           0
      8.55        7.05           0
      8.55         7.2           0
      8.55        7.35           0

       8.7        -7.5           0
       8.7       -7.35           0
       8.7        -7.2           0
       8.7       -7.05           0
       8.7        -6.9           0
       8.7       -6.75           0
       8.7        -6.6           0
       8.7       -6.45           0
       8.7        -6.3           0
       8.7       -6.15           0
       8.7          -6           0
       8.7       -5.85           0
       8.7        -5.7           0
       8.7       -5.55           0
       8.7        -5.4           0
       8.7       -5.25           0
       8.7        -5.1           0
       8.7       -4.95           0
       8.7        -4.8           0
       8.7       -4.65           0
       8.7        -4.5           0
       8.7       -4.35           0
       8.7        -4.2           0
       8.7       -4.05           0
       8.7        -3.9           0
       8.7       -3.75           0
       8.7        -3.6           0
       8.7       -3.45           0
       8.7        -3.3           0
       8.7       -3.15           0
       8.7          -3           0
       8.7       -2.85           0
       8.7        -2.7           0
       8.7       -2.55           0
       8.7        -2.4           0
       8.7       -2.25           0
       8.7        -2.1           0
       8.7       -1.95           0
       8.7        -1.8           0
       8.7       -1.65           0
       8.7        -1.5           0
       8.7       -1.35           0
       8.7        -1.2           0
       8.7       -1.05           0
       8.7        -0.9           0
       8.7       -0.75           0
       8.7        -0.6           0
       8.7       -0.45           0
       8.7        -0.3           0
       8.7       -0.15           0
       8.7  -1.78814e-07           0
       8.7        0.15           0
       8.7         0.3           0
       8.7        0.45           0
       8.7         0.6           0
       8.7        0.75           0
       8.7         0.9           0
       8.7        1.05           0
       8.7         1.2           0
       8.7        1.35           0
       8.7         1.5           0
       8.7        1.65           0
       8.7         1.8           0
       8.7        1.95           0
       8.7         2.1           0
       8.7        2.25           0
       8.7         2.4           0
       8.7        2.55           0
       8.7         2.7           0
       8.7        2.85           0
       8.7           3           0
       8.7        3.15           0
       8.7         3.3           0
       8.7        3.45           0
       8.7         3.6           0
       8.7        3.75           0
       8.7         3.9           0
       8.7        4.05           0
       8.7         4.2           0
       8.7        4.35           0
       8.7         4.5           0
       8.7        4.65           0
       8.7         4.8           0
       8.7        4.95           0
       8.7         5.1           0
       8.7        5.25           0
       8.7         5.4           0
       8.7        5.55           0
       8.7         5.7           0
       8.7        5.85           0
       8.7           6           0
       8.7        6.15           0
       8.7         6.3           0
       8.7        6.45           0
       8.7         6.6           0
       8.7        6.75           0
       8.7         6.9           0
       8.7        7.05           0
       8.7         7.2           0
       8.7        7.35           0

      8.85        -7.5           0
      8.85       -7.35           0
      8.85        -7.2           0
      8.85       -7.05           0
      8.85        -6.9           0
      8.85       -6.75           0
      8.85        -6.6           0
      8.85       -6.45           0
      8.85        -6.3           0
      8.85       -6.15           0
      8.85          -6           0
      8.85       -5.85           0
      8.85        -5.7           0
      8.85       -5.55           0
      8.85        -5.4           0
      8.85       -5.25           0
      8.85        -5.1           0
      8.85       -4.95           0
      8.85        -4.8           0
      8.85       -4.65           0
      8.85        -4.5           0
      8.85       -4.35           0
      8.85        -4.2           0
      8.85       -4.05           0
      8.85        -3.9           0
      8.85       -3.75           0
      8.85        -3.6           0
      8.85       -3.45           0
      8.85        -3.3           0
      8.85       -3.15           0
      8.85          -3           0
      8.85       -2.85           0
      8.85        -2.7           0
      8.85       -2.55           0
      8.85        -2.4           0
      8.85       -2.25           0
      8.85        -2.1           0
      8.85       -1.95           0
      8.85        -1.8           0
      8.85       -1.65           0
      8.85        -1.5           0
      8.85       -1.35           0
      8.85        -1.2           0
      8.85       -1.05           0
      8.85        -0.9           0
      8.85       -0.75           0
      8.85        -0.6           0
      8.85       -0.45           0
      8.85        -0.3           0
      8.85       -0.15           0
      8.85  -1.78814e-07           0
      8.85        0.15           0
      8.85         0.3           0
      8.85        0.45           0
      8.85         0.6           0
      8.85        0.75           0
      8.85         0.9           0
      8.85        1.05           0
      8.85         1.2           0
      8.85        1.35           0
      8.85         1.5           0
      8.85        1.65           0
      8.85         1.8           0
      8.85        1.95           0
      8.85         2.1           0
      8.85        2.25           0
      8.85         2.4           0
      8.85        2.55           0
      8.85         2.7           0
      8.85        2.85           0
      8.85           3           0
      8.85        3.15           0
      8.85         3.3           0
      8.85        3.45           0
      8.85         3.6           0
      8.85        3.75           0
      8.85         3.9           0
      8.85        4.05           0
      8.85         4.2           0
      8.85        4.35           0
      8.85         4.5           0
      8.85        4.65           0
      8.85         4.8           0
      8.85        4.95           0
      8.85         5.1           0
      8.85        5.25           0
      8.85         5.4           0
      8.85        5.55           0
      8.85         5.7           0
      8.85        5.85           0
      8.85           6           0
      8.85        6.15           0
      8.85         6.3           0
      8.85        6.45           0
      8.85         6.6           0
      8.85        6.75           0
      8.85         6.9           0
      8.85        7.05           0
      8.85         7.2           0
      8.85        7.35           0

         9        -7.5           0
         9       -7.35           0
         9        -7.2           0
         9       -7.05           0
         9        -6.9           0
         9       -6.75           0
         9        -6.6           0
         9       -6.45           0
         9        -6.3           0
         9       -6.15           0
         9          -6           0
         9       -5.85           0
         9        -5.7           0
         9       -5.55           0
         9        -5.4           0
         9       -5.25           0
         9        -5.1           0
         9       -4.95           0
         9        -4.8           0
         9       -4.65           0
         9        -4.5           0
         9       -4.35           0
         9        -4.2           0
         9       -4.05           0
         9        -3.9           0
         9       -3.75           0
         9        -3.6           0
         9       -3.45           0
         9        -3.3           0
         9       -3.15           0
         9          -3           0
         9       -2.85           0
         9        -2.7           0
         9       -2.55           0
         9        -2.4           0
         9       -2.25           0
         9        -2.1           0
         9       -1.95           0
         9        -1.8           0
         9       -1.65           0
         9        -1.5           0
         9       -1.35           0
         9        -1.2           0
         9       -1.05           0
         9        -0.9           0
         9       -0.75           0
         9        -0.6           0
         9       -0.45           0
         9        -0.3           0
         9       -0.15           0
         9  -1.78814e-07           0
         9        0.15           0
         9         0.3           0
         9        0.45           0
         9         0.6           0
         9        0.75           0
         9         0.9           0
         9        1.05           0
         9         1.2           0
         9        1.35           0
         9         1.5           0
         9        1.65           0
         9         1.8           0
         9        1.95           0
         9         2.1           0
         9        2.25           0
         9         2.4           0
         9        2.55           0
         9         2.7           0
         9        2.85           0
         9           3           0
         9        3.15           0
         9         3.3           0
         9        3.45           0
         9         3.6           0
         9        3.75           0
         9         3.9           0
         9        4.05           0
         9         4.2           0
         9        4.35           0
         9         4.5           0
         9        4.65           0
         9         4.8           0
         9        4.95           0
         9         5.1           0
         9        5.25           0
         9         5.4           0
         9        5.55           0
         9         5.7           0
         9        5.85           0
         9           6           0
         9        6.15           0
         9         6.3           0
         9        6.45           0
         9         6.6           0
         9        6.75           0
         9         6.9           0
         9        7.05           0
         9         7.2           0
         9        7.35           0

      9.15        -7.5           0
      9.15       -7.35           0
      9.15        -7.2           0
      9.15       -7.05           0
      9.15        -6.9           0
      9.15       -6.75           0
      9.15        -6.6           0
      9.15       -6.45           0
      9.15        -6.3           0
      9.15       -6.15           0
      9.15          -6           0
      9.15       -5.85           0
      9.15        -5.7           0
      9.15       -5.55           0
      9.15        -5.4           0
      9.15       -5.25           0
      9.15        -5.1           0
      9.15       -4.95           0
      9.15        -4.8           0
      9.15       -4.65           0
      9.15        -4.5           0
      9.15       -4.35           0
      9.15        -4.2           0
      9.15       -4.05           0
      9.15        -3.9           0
      9.15       -3.75           0
      9.15        -3.6           0
      9.15       -3.45           0
      9.15        -3.3           0
      9.15       -3.15           0
      9.15          -3           0
      9.15       -2.85           0
      9.15        -2.7           0
      9.15       -2.55           0
      9.15        -2.4           0
      9.15       -2.25           0
      9.15        -2.1           0
      9.15       -1.95           0
      9.15        -1.8           0
      9.15       -1.65           0
      9.15        -1.5           0
      9.15       -1.35           0
      9.15        -1.2           0
      9.15       -1.05           0
      9.15        -0.9           0
      9.15       -0.75           0
      9.15        -0.6           0
      9.15       -0.45           0
      9.15        -0.3           0
      9.15       -0.15           0
      9.15  -1.78814e-07           0
      9.15        0.15           0
      9.15         0.3           0
      9.15        0.45           0
      9.15         0.6           0
      9.15        0.75           0
      9.15         0.9           0
      9.15        1.05           0
      9.15         1.2           0
      9.15        1.35           0
      9.15         1.5           0
      9.15        1.65           0
      9.15         1.8           0
      9.15        1.95           0
      9.15         2.1           0
      9.15        2.25           0
      9.15         2.4           0
      9.15        2.55           0
      9.15         2.7           0
      9.15        2.85           0
      9.15           3           0
      9.15        3.15           0
      9.15         3.3           0
      9.15        3.45           0
      9.15         3.6           0
      9.15        3.75           0
      9.15         3.9           0
      9.15        4.05           0
      9.15         4.2           0
      9.15        4.35           0
      9.15         4.5           0
      9.15        4.65           0
      9.15         4.8           0
      9.15        4.95           0
      9.15         5.1           0
      9.15        5.25           0
      9.15         5.4           0
      9.15        5.55           0
      9.15         5.7           0
      9.15        5.85           0
      9.15           6           0
      9.15        6.15           0
      9.15         6.3           0
      9.15        6.45           0
      9.15         6.6           0
      9.15        6.75           0
      9.15         6.9           0
      9.15        7.05           0
      9.15         7.2           0
      9.15        7.35           0

       9.3        -7.5           0
       9.3       -7.35           0
       9.3        -7.2           0
       9.3       -7.05           0
       9.3        -6.9           0
       9.3       -6.75           0
       9.3        -6.6           0
       9.3       -6.45           0
       9.3        -6.3           0
       9.3       -6.15           0
       9.3          -6           0
       9.3       -5.85           0
       9.3        -5.7           0
       9.3       -5.55           0
       9.3        -5.4           0
       9.3       -5.25           0
       9.3        -5.1           0
       9.3       -4.95           0
       9.3        -4.8           0
       9.3       -4.65           0
       9.3        -4.5           0
       9.3       -4.35           0
       9.3        -4.2           0
       9.3       -4.05           0
       9.3        -3.9           0
       9.3       -3.75           0
       9.3        -3.6           0
       9.3       -3.45           0
       9.3        -3.3           0
       9.3       -3.15           0
       9.3          -3           0
       9.3       -2.85           0
       9.3        -2.7           0
       9.3       -2.55           0
       9.3        -2.4           0
       9.3       -2.25           0
       9.3        -2.1           0
       9.3       -1.95           0
       9.3        -1.8           0
       9.3       -1.65           0
       9.3        -1.5           0
       9.3       -1.35           0
       9.3        -1.2           0
       9.3       -1.05           0
       9.3        -0.9           0
       9.3       -0.75           0
       9.3        -0.6           0
       9.3       -0.45           0
       9.3        -0.3           0
       9.3       -0.15           0
       9.3  -1.78814e-07           0
       9.3        0.15           0
       9.3         0.3           0
       9.3        0.45           0
       9.3         0.6           0
       9.3        0.75           0
       9.3         0.9           0
       9.3        1.05           0
       9.3         1.2           0
       9.3        1.35           0
       9.3         1.5           0
       9.3        1.65           0
       9.3         1.8           0
       9.3        1.95           0
       9.3         2.1           0
       9.3        2.25           0
       9.3         2.4           0
       9.3        2.55           0
       9.3         2.7           0
       9.3        2.85           0
       9.3           3           0
       9.3        3.15           0
       9.3         3.3           0
       9.3        3.45           0
       9.3         3.6           0
       9.3        3.75           0
       9.3         3.9           0
       9.3        4.05           0
       9.3         4.2           0
       9.3        4.35           0
       9.3         4.5           0
       9.3        4.65           0
       9.3         4.8           0
       9.3        4.95           0
       9.3         5.1           0
       9.3        5.25           0
       9.3         5.4           0
       9.3        5.55           0
       9.3         5.7           0
       9.3        5.85           0
       9.3           6           0
       9.3        6.15           0
       9.3         6.3           0
       9.3        6.45           0
       9.3         6.6           0
       9.3        6.75           0
       9.3         6.9           0
       9.3        7.05           0
       9.3         7.2           0
       9.3        7.35           0

      9.45        -7.5           0
      9.45       -7.35           0
      9.45        -7.2           0
      9.45       -7.05           0
      9.45        -6.9           0
      9.45       -6.75           0
      9.45        -6.6           0
      9.45       -6.45           0
      9.45        -6.3           0
      9.45       -6.15           0
      9.45          -6           0
      9.45       -5.85           0
      9.45        -5.7           0
      9.45       -5.55           0
      9.45        -5.4           0
      9.45       -5.25           0
      9.45        -5.1           0
      9.45       -4.95           0
      9.45        -4.8           0
      9.45       -4.65           0
      9.45        -4.5           0
      9.45       -4.35           0
      9.45        -4.2           0
      9.45       -4.05           0
      9.45        -3.9           0
      9.45       -3.75           0
      9.45        -3.6           0
      9.45       -3.45           0
      9.45        -3.3           0
      9.45       -3.15           0
      9.45          -3           0
      9.45       -2.85           0
      9.45        -2.7           0
      9.45       -2.55           0
      9.45        -2.4           0
      9.45       -2.25           0
      9.45        -2.1           0
      9.45       -1.95           0
      9.45        -1.8           0
      9.45       -1.65           0
      9.45        -1.5           0
      9.45       -1.35           0
      9.45        -1.2           0
      9.45       -1.05           0
      9.45        -0.9           0
      9.45       -0.75           0
      9.45        -0.6           0
      9.45       -0.45           0
      9.45        -0.3           0
      9.45       -0.15           0
      9.45  -1.78814e-07           0
      9.45        0.15           0
      9.45         0.3           0
      9.45        0.45           0
      9.45         0.6           0
      9.45        0.75           0
      9.45         0.9           0
      9.45        1.05           0
      9.45         1.2           0
      9.45        1.35           0
      9.45         1.5           0
      9.45        1.65           0
      9.45         1.8           0
      9.45        1.95           0
      9.45         2.1           0
      9.45        2.25           0
      9.45         2.4           0
      9.45        2.55           0
      9.45         2.7           0
      9.45        2.85           0
      9.45           3           0
      9.45        3.15           0
      9.45         3.3           0
      9.45        3.45           0
      9.45         3.6           0
      9.45        3.75           0
      9.45         3.9           0
      9.45        4.05           0
      9.45         4.2           0
      9.45        4.35           0
      9.45         4.5           0
      9.45        4.65           0
      9.45         4.8           0
      9.45        4.95           0
      9.45         5.1           0
      9.45        5.25           0
      9.45         5.4           0
      9.45        5.55           0
      9.45         5.7           0
      9.45        5.85           0
      9.45           6           0
      9.45        6.15           0
      9.45         6.3           0
      9.45        6.45           0
      9.45         6.6           0
      9.45        6.75           0
      9.45         6.9           0
      9.45        7.05           0
      9.45         7.2           0
      9.45        7.35           0

       9.6        -7.5           0
       9.6       -7.35           0
       9.6        -7.2           0
       9.6       -7.05           0
       9.6        -6.9           0
       9.6       -6.75           0
       9.6        -6.6           0
       9.6       -6.45           0
       9.6        -6.3           0
       9.6       -6.15           0
       9.6          -6           0
       9.6       -5.85           0
       9.6        -5.7           0
       9.6       -5.55           0
       9.6        -5.4           0
       9.6       -5.25           0
       9.6        -5.1           0
       9.6       -4.95           0
       9.6        -4.8           0
       9.6       -4.65           0
       9.6        -4.5           0
       9.6       -4.35           0
       9.6        -4.2           0
       9.6       -4.05           0
       9.6        -3.9           0
       9.6       -3.75           0
       9.6        -3.6           0
       9.6       -3.45           0
       9.6        -3.3           0
       9.6       -3.15           0
       9.6          -3           0
       9.6       -2.85           0
       9.6        -2.7           0
       9.6       -2.55           0
       9.6        -2.4           0
       9.6       -2.25           0
       9.6        -2.1           0
       9.6       -1.95           0
       9.6        -1.8           0
       9.6       -1.65           0
       9.6        -1.5           0
       9.6       -1.35           0
       9.6        -1.2           0
       9.6       -1.05           0
       9.6        -0.9           0
       9.6       -0.75           0
       9.6        -0.6           0
       9.6       -0.45           0
       9.6        -0.3           0
       9.6       -0.15           0
       9.6  -1.78814e-07           0
       9.6        0.15           0
       9.6         0.3           0
       9.6        0.45           0
       9.6         0.6           0
       9.6        0.75           0
       9.6         0.9           0
       9.6        1.05           0
       9.6         1.2           0
       9.6        1.35           0
       9.6         1.5           0
       9.6        1.65           0
       9.6         1.8           0
       9.6        1.95           0
       9.6         2.1           0
       9.6        2.25           0
       9.6         2.4           0
       9.6        2.55           0
       9.6         2.7           0
       9.6        2.85           0
       9.6           3           0
       9.6        3.15           0
       9.6         3.3           0
       9.6        3.45           0
       9.6         3.6           0
       9.6        3.75           0
       9.6         3.9           0
       9.6        4.05           0
       9.6         4.2           0
       9.6        4.35           0
       9.6         4.5           0
       9.6        4.65           0
       9.6         4.8           0
       9.6        4.95           0
       9.6         5.1           0
       9.6        5.25           0
       9.6         5.4           0
       9.6        5.55           0
       9.6         5.7           0
       9.6        5.85           0
       9.6           6           0
       9.6        6.15           0
       9.6         6.3           0
       9.6        6.45           0
       9.6         6.6           0
       9.6        6.75           0
       9.6         6.9           0
       9.6        7.05           0
       9.6         7.2           0
       9.6        7.35           0

      9.75        -7.5           0
      9.75       -7.35           0
      9.75        -7.2           0
      9.75       -7.05           0
      9.75        -6.9           0
      9.75       -6.75           0
      9.75        -6.6           0
      9.75       -6.45           0
      9.75        -6.3           0
      9.75       -6.15           0
      9.75          -6           0
      9.75       -5.85           0
      9.75        -5.7           0
      9.75       -5.55           0
      9.75        -5.4           0
      9.75       -5.25           0
      9.75        -5.1           0
      9.75       -4.95           0
      9.75        -4.8           0
      9.75       -4.65           0
      9.75        -4.5           0
      9.75       -4.35           0
      9.75        -4.2           0
      9.75       -4.05           0
      9.75        -3.9           0
      9.75       -3.75           0
      9.75        -3.6           0
      9.75       -3.45           0
      9.75        -3.3           0
      9.75       -3.15           0
      9.75          -3           0
      9.75       -2.85           0
      9.75        -2.7           0
      9.75       -2.55           0
      9.75        -2.4           0
      9.75       -2.25           0
      9.75        -2.1           0
      9.75       -1.95           0
      9.75        -1.8           0
      9.75       -1.65           0
      9.75        -1.5           0
      9.75       -1.35           0
      9.75        -1.2           0
      9.75       -1.05           0
      9.75        -0.9           0
      9.75       -0.75           0
      9.75        -0.6           0
      9.75       -0.45           0
      9.75        -0.3           0
      9.75       -0.15           0
      9.75  -1.78814e-07           0
      9.75        0.15           0
      9.75         0.3           0
      9.75        0.45           0
      9.75         0.6           0
      9.75        0.75           0
      9.75         0.9           0
      9.75        1.05           0
      9.75         1.2           0
      9.75        1.35           0
      9.75         1.5           0
      9.75        1.65           0
      9.75         1.8           0
      9.75        1.95           0
      9.75         2.1           0
      9.75        2.25           0
      9.75         2.4           0
      9.75        2.55           0
      9.75         2.7           0
      9.75        2.85           0
      9.75           3           0
      9.75        3.15           0
      9.75         3.3           0
      9.75        3.45           0
      9.75         3.6           0
      9.75        3.75           0
      9.75         3.9           0
      9.75        4.05           0
      9.75         4.2           0
      9.75        4.35           0
      9.75         4.5           0
      9.75        4.65           0
      9.75         4.8           0
      9.75        4.95           0
      9.75         5.1           0
      9.75        5.25           0
      9.75         5.4           0
      9.75        5.55           0
      9.75         5.7           0
      9.75        5.85           0
      9.75           6           0
      9.75        6.15           0
      9.75         6.3           0
      9.75        6.45           0
      9.75         6.6           0
      9.75        6.75           0
      9.75         6.9           0
      9.75        7.05           0
      9.75         7.2           0
      9.75        7.35           0

       9.9        -7.5           0
       9.9       -7.35           0
       9.9        -7.2           0
       9.9       -7.05           0
       9.9        -6.9           0
       9.9       -6.75           0
       9.9        -6.6           0
       9.9       -6.45           0
       9.9        -6.3           0
       9.9       -6.15           0
       9.9          -6           0
       9.9       -5.85           0
       9.9        -5.7           0
       9.9       -5.55           0
       9.9        -5.4           0
       9.9       -5.25           0
       9.9        -5.1           0
       9.9       -4.95           0
       9.9        -4.8           0
       9.9       -4.65           0
       9.9        -4.5           0
       9.9       -4.35           0
       9.9        -4.2           0
       9.9       -4.05           0
       9.9        -3.9           0
       9.9       -3.75           0
       9.9        -3.6           0
       9.9       -3.45           0
       9.9        -3.3           0
       9.9       -3.15           0
       9.9          -3           0
       9.9       -2.85           0
       9.9        -2.7           0
       9.9       -2.55           0
       9.9        -2.4           0
       9.9       -2.25           0
       9.9        -2.1           0
       9.9       -1.95           0
       9.9        -1.8           0
       9.9       -1.65           0
       9.9        -1.5           0
       9.9       -1.35           0
       9.9        -1.2           0
       9.9       -1.05           0
       9.9        -0.9           0
       9.9       -0.75           0
       9.9        -0.6           0
       9.9       -0.45           0
       9.9        -0.3           0
       9.9       -0.15           0
       9.9  -1.78814e-07           0
       9.9        0.15           0
       9.9         0.3           0
       9.9        0.45           0
       9.9         0.6           0
       9.9        0.75           0
       9.9         0.9           0
       9.9        1.05           0
       9.9         1.2           0
       9.9        1.35           0
       9.9         1.5           0
       9.9        1.65           0
       9.9         1.8           0
       9.9        1.95           0
       9.9         2.1           0
       9.9        2.25           0
       9.9         2.4           0
       9.9        2.55           0
       9.9         2.7           0
       9.9        2.85           0
       9.9           3           0
       9.9        3.15           0
       9.9         3.3           0
       9.9        3.45           0
       9.9         3.6           0
       9.9        3.75           0
       9.9         3.9           0
       9.9        4.05           0
       9.9         4.2           0
       9.9        4.35           0
       9.9         4.5           0
       9.9        4.65           0
       9.9         4.8           0
       9.9        4.95           0
       9.9         5.1           0
       9.9        5.25           0
       9.9         5.4           0
       9.9        5.55           0
       9.9         5.7           0
       9.9        5.85           0
       9.9           6           0
       9.9        6.15           0
       9.9         6.3           0
       9.9        6.45           0
       9.9         6.6           0
       9.9        6.75           0
       9.9         6.9           0
       9.9        7.05           0
       9.9         7.2           0
       9.9        7.35           0

     10.05        -7.5           0
     10.05       -7.35           0
     10.05        -7.2           0
     10.05       -7.05           0
     10.05        -6.9           0
     10.05       -6.75           0
     10.05        -6.6           0
     10.05       -6.45           0
     10.05        -6.3           0
     10.05       -6.15           0
     10.05          -6           0
     10.05       -5.85           0
     10.05        -5.7           0
     10.05       -5.55           0
     10.05        -5.4           0
     10.05       -5.25           0
     10.05        -5.1           0
     10.05       -4.95           0
     10.05        -4.8           0
     10.05       -4.65           0
     10.05        -4.5           0
     10.05       -4.35           0
     10.05        -4.2           0
     10.05       -4.05           0
     10.05        -3.9           0
     10.05       -3.75           0
     10.05        -3.6           0
     10.05       -3.45           0
     10.05        -3.3           0
     10.05       -3.15           0
     10.05          -3           0
     10.05       -2.85           0
     10.05        -2.7           0
     10.05       -2.55           0
     10.05        -2.4           0
     10.05       -2.25           0
     10.05        -2.1           0
     10.05       -1.95           0
     10.05        -1.8           0
     10.05       -1.65           0
     10.05        -1.5           0
     10.05       -1.35           0
     10.05        -1.2           0
     10.05       -1.05           0
     10.05        -0.9           0
     10.05       -0.75           0
     10.05        -0.6           0
     10.05       -0.45           0
     10.05        -0.3           0
     10.05       -0.15           0
     10.05  -1.78814e-07           0
     10.05        0.15           0
     10.05         0.3           0
     10.05        0.45           0
     10.05         0.6           0
     10.05        0.75           0
     10.05         0.9           0
     10.05        1.05           0
     10.05         1.2           0
     10.05        1.35           0
     10.05         1.5           0
     10.05        1.65           0
     10.05         1.8           0
     10.05        1.95           0
     10.05         2.1           0
     10.05        2.25           0
     10.05         2.4           0
     10.05        2.55           0
     10.05         2.7           0
     10.05        2.85           0
     10.05           3           0
     10.05        3.15           0
     10.05         3.3           0
     10.05        3.45           0
     10.05         3.6           0
     10.05        3.75           0
     10.05         3.9           0
     10.05        4.05           0
     10.05         4.2           0
     10.05        4.35           0
     10.05         4.5           0
     10.05        4.65           0
     10.05         4.8           0
     10.05        4.95           0
     10.05         5.1           0
     10.05        5.25           0
     10.05         5.4           0
     10.05        5.55           0
     10.05         5.7           0
     10.05        5.85           0
     10.05           6           0
     10.05        6.15           0
     10.05         6.3           0
     10.05        6.45           0
     10.05         6.6           0
     10.05        6.75           0
     10.05         6.9           0
     10.05        7.05           0
     10.05         7.2           0
     10.05        7.35           0

      10.2        -7.5           0
      10.2       -7.35           0
      10.2        -7.2           0
      10.2       -7.05           0
      10.2        -6.9           0
      10.2       -6.75           0
      10.2        -6.6           0
      10.2       -6.45           0
      10.2        -6.3           0
      10.2       -6.15           0
      10.2          -6           0
      10.2       -5.85           0
      10.2        -5.7           0
      10.2       -5.55           0
      10.2        -5.4           0
      10.2       -5.25           0
      10.2        -5.1           0
      10.2       -4.95           0
      10.2        -4.8           0
      10.2       -4.65           0
      10.2        -4.5           0
      10.2       -4.35           0
      10.2        -4.2           0
      10.2       -4.05           0
      10.2        -3.9           0
      10.2       -3.75           0
      10.2        -3.6           0
      10.2       -3.45           0
      10.2        -3.3           0
      10.2       -3.15           0
      10.2          -3           0
      10.2       -2.85           0
      10.2        -2.7           0
      10.2       -2.55           0
      10.2        -2.4           0
      10.2       -2.25           0
      10.2        -2.1           0
      10.2       -1.95           0
      10.2        -1.8           0
      10.2       -1.65           0
      10.2        -1.5           0
      10.2       -1.35           0
      10.2        -1.2           0
      10.2       -1.05           0
      10.2        -0.9           0
      10.2       -0.75           0
      10.2        -0.6           0
      10.2       -0.45           0
      10.2        -0.3           0
      10.2       -0.15           0
      10.2  -1.78814e-07           0
      10.2        0.15           0
      10.2         0.3           0
      10.2        0.45           0
      10.2         0.6           0
      10.2        0.75           0
      10.2         0.9           0
      10.2        1.05           0
      10.2         1.2           0
      10.2        1.35           0
      10.2         1.5           0
      10.2        1.65           0
      10.2         1.8           0
      10.2        1.95           0
      10.2         2.1           0
      10.2        2.25           0
      10.2         2.4           0
      10.2        2.55           0
      10.2         2.7           0
      10.2        2.85           0
      10.2           3           0
      10.2        3.15           0
      10.2         3.3           0
      10.2        3.45           0
      10.2         3.6           0
      10.2        3.75           0
      10.2         3.9           0
      10.2        4.05           0
      10.2         4.2           0
      10.2        4.35           0
      10.2         4.5           0
      10.2        4.65           0
      10.2         4.8           0
      10.2        4.95           0
      10.2         5.1           0
      10.2        5.25           0
      10.2         5.4           0
      10.2        5.55           0
      10.2         5.7           0
      10.2        5.85           0
      10.2           6           0
      10.2        6.15           0
      10.2         6.3           0
      10.2        6.45           0
      10.2         6.6           0
      10.2        6.75           0
      10.2         6.9           0
      10.2        7.05           0
      10.2         7.2           0
      10.2        7.35           0

     10.35        -7.5           0
     10.35       -7.35           0
     10.35        -7.2           0
     10.35       -7.05           0
     10.35        -6.9           0
     10.35       -6.75           0
     10.35        -6.6           0
     10.35       -6.45           0
     10.35        -6.3           0
     10.35       -6.15           0
     10.35          -6           0
     10.35       -5.85           0
     10.35        -5.7           0
     10.35       -5.55           0
     10.35        -5.4           0
     10.35       -5.25           0
     10.35        -5.1           0
     10.35       -4.95           0
     10.35        -4.8           0
     10.35       -4.65           0
     10.35        -4.5           0
     10.35       -4.35           0
     10.35        -4.2           0
     10.35       -4.05           0
     10.35        -3.9           0
     10.35       -3.75           0
     10.35        -3.6           0
     10.35       -3.45           0
     10.35        -3.3           0
     10.35       -3.15           0
     10.35          -3           0
     10.35       -2.85           0
     10.35        -2.7           0
     10.35       -2.55           0
     10.35        -2.4           0
     10.35       -2.25           0
     10.35        -2.1           0
     10.35       -1.95           0
     10.35        -1.8           0
     10.35       -1.65           0
     10.35        -1.5           0
     10.35       -1.35           0
     10.35        -1.2           0
     10.35       -1.05           0
     10.35        -0.9           0
     10.35       -0.75           0
     10.35        -0.6           0
     10.35       -0.45           0
     10.35        -0.3           0
     10.35       -0.15           0
     10.35  -1.78814e-07           0
     10.35        0.15           0
     10.35         0.3           0
     10.35        0.45           0
     10.35         0.6           0
     10.35        0.75           0
     10.35         0.9           0
     10.35        1.05           0
     10.35         1.2           0
     10.35        1.35           0
     10.35         1.5           0
     10.35        1.65           0
     10.35         1.8           0
     10.35        1.95           0
     10.35         2.1           0
     10.35        2.25           0
     10.35         2.4           0
     10.35        2.55           0
     10.35         2.7           0
     10.35        2.85           0
     10.35           3           0
     10.35        3.15           0
     10.35         3.3           0
     10.35        3.45           0
     10.35         3.6           0
     10.35        3.75           0
     10.35         3.9           0
     10.35        4.05           0
     10.35         4.2           0
     10.35        4.35           0
     10.35         4.5           0
     10.35        4.65           0
     10.35         4.8           0
     10.35        4.95           0
     10.35         5.1           0
     10.35        5.25           0
     10.35         5.4           0
     10.35        5.55           0
     10.35         5.7           0
     10.35        5.85           0
     10.35           6           0
     10.35        6.15           0
     10.35         6.3           0
     10.35        6.45           0
     10.35         6.6           0
     10.35        6.75           0
     10.35         6.9           0
     10.35        7.05           0
     10.35         7.2           0
     10.35        7.35           0

      10.5        -7.5           0
      10.5       -7.35           0
      10.5        -7.2           0
      10.5       -7.05           0
      10.5        -6.9           0
      10.5       -6.75           0
      10.5        -6.6           0
      10.5       -6.45           0
      10.5        -6.3           0
      10.5       -6.15           0
      10.5          -6           0
      10.5       -5.85           0
      10.5        -5.7           0
      10.5       -5.55           0
      10.5        -5.4           0
      10.5       -5.25           0
      10.5        -5.1           0
      10.5       -4.95           0
      10.5        -4.8           0
      10.5       -4.65           0
      10.5        -4.5           0
      10.5       -4.35           0
      10.5        -4.2           0
      10.5       -4.05           0
      10.5        -3.9           0
      10.5       -3.75           0
      10.5        -3.6           0
      10.5       -3.45           0
      10.5        -3.3           0
      10.5       -3.15           0
      10.5          -3           0
      10.5       -2.85           0
      10.5        -2.7           0
      10.5       -2.55           0
      10.5        -2.4           0
      10.5       -2.25           0
      10.5        -2.1           0
      10.5       -1.95           0
      10.5        -1.8           0
      10.5       -1.65           0
      10.5        -1.5           0
      10.5       -1.35           0
      10.5        -1.2           0
      10.5       -1.05           0
      10.5        -0.9           0
      10.5       -0.75           0
      10.5        -0.6           0
      10.5       -0.45           0
      10.5        -0.3           0
      10.5       -0.15           0
      10.5  -1.78814e-07           0
      10.5        0.15           0
      10.5         0.3           0
      10.5        0.45           0
      10.5         0.6           0
      10.5        0.75           0
      10.5         0.9           0
      10.5        1.05           0
      10.5         1.2           0
      10.5        1.35           0
      10.5         1.5           0
      10.5        1.65           0
      10.5         1.8           0
      10.5        1.95           0
      10.5         2.1           0
      10.5        2.25           0
      10.5         2.4           0
      10.5        2.55           0
      10.5         2.7           0
      10.5        2.85           0
      10.5           3           0
      10.5        3.15           0
      10.5         3.3           0
      10.5        3.45           0
      10.5         3.6           0
      10.5        3.75           0
      10.5         3.9           0
      10.5        4.05           0
      10.5         4.2           0
      10.5        4.35           0
      10.5         4.5           0
      10.5        4.65           0
      10.5         4.8           0
      10.5        4.95           0
      10.5         5.1           0
      10.5        5.25           0
      10.5         5.4           0
      10.5        5.55           0
      10.5         5.7           0
      10.5        5.85           0
      10.5           6           0
      10.5        6.15           0
      10.5         6.3           0
      10.5        6.45           0
      10.5         6.6           0
      10.5        6.75           0
      10.5         6.9           0
      10.5        7.05           0
      10.5         7.2           0
      10.5        7.35           0

     10.65        -7.5           0
     10.65       -7.35           0
     10.65        -7.2           0
     10.65       -7.05           0
     10.65        -6.9           0
     10.65       -6.75           0
     10.65        -6.6           0
     10.65       -6.45           0
     10.65        -6.3           0
     10.65       -6.15           0
     10.65          -6           0
     10.65       -5.85           0
     10.65        -5.7           0
     10.65       -5.55           0
     10.65        -5.4           0
     10.65       -5.25           0
     10.65        -5.1           0
     10.65       -4.95           0
     10.65        -4.8           0
     10.65       -4.65           0
     10.65        -4.5           0
     10.65       -4.35           0
     10.65        -4.2           0
     10.65       -4.05           0
     10.65        -3.9           0
     10.65       -3.75           0
     10.65        -3.6           0
     10.65       -3.45           0
     10.65        -3.3           0
     10.65       -3.15           0
     10.65          -3           0
     10.65       -2.85           0
     10.65        -2.7           0
     10.65       -2.55           0
     10.65        -2.4           0
     10.65       -2.25           0
     10.65        -2.1           0
     10.65       -1.95           0
     10.65        -1.8           0
     10.65       -1.65           0
     10.65        -1.5           0
     10.65       -1.35           0
     10.65        -1.2           0
     10.65       -1.05           0
     10.65        -0.9           0
     10.65       -0.75           0
     10.65        -0.6           0
     10.65       -0.45           0
     10.65        -0.3           0
     10.65       -0.15           0
     10.65  -1.78814e-07           0
     10.65        0.15           0
     10.65         0.3           0
     10.65        0.45           0
     10.65         0.6           0
     10.65        0.75           0
     10.65         0.9           0
     10.65        1.05           0
     10.65         1.2           0
     10.65        1.35           0
     10.65         1.5           0
     10.65        1.65           0
     10.65         1.8           0
     10.65        1.95           0
     10.65         2.1           0
     10.65        2.25           0
     10.65         2.4           0
     10.65        2.55           0
     10.65         2.7           0
     10.65        2.85           0
     10.65           3           0
     10.65        3.15           0
     10.65         3.3           0
     10.65        3.45           0
     10.65         3.6           0
     10.65        3.75           0
     10.65         3.9           0
     10.65        4.05           0
     10.65         4.2           0
     10.65        4.35           0
     10.65         4.5           0
     10.65        4.65           0
     10.65         4.8           0
     10.65        4.95           0
     10.65         5.1           0
     10.65        5.25           0
     10.65         5.4           0
     10.65        5.55           0
     10.65         5.7           0
     10.65        5.85           0
     10.65           6           0
     10.65        6.15           0
     10.65         6.3           0
     10.65        6.45           0
     10.65         6.6           0
     10.65        6.75           0
     10.65         6.9           0
     10.65        7.05           0
     10.65         7.2           0
     10.65        7.35           0

      10.8        -7.5           0
      10.8       -7.35           0
      10.8        -7.2           0
      10.8       -7.05           0
      10.8        -6.9           0
      10.8       -6.75           0
      10.8        -6.6           0
      10.8       -6.45           0
      10.8        -6.3           0
      10.8       -6.15           0
      10.8          -6           0
      10.8       -5.85           0
      10.8        -5.7           0
      10.8       -5.55           0
      10.8        -5.4           0
      10.8       -5.25           0
      10.8        -5.1           0
      10.8       -4.95           0
      10.8        -4.8           0
      10.8       -4.65           0
      10.8        -4.5           0
      10.8       -4.35           0
      10.8        -4.2           0
      10.8       -4.05           0
      10.8        -3.9           0
      10.8       -3.75           0
      10.8        -3.6           0
      10.8       -3.45           0
      10.8        -3.3           0
      10.8       -3.15           0
      10.8          -3           0
      10.8       -2.85           0
      10.8        -2.7           0
      10.8       -2.55           0
      10.8        -2.4           0
      10.8       -2.25           0
      10.8        -2.1           0
      10.8       -1.95           0
      10.8        -1.8           0
      10.8       -1.65           0
      10.8        -1.5           0
      10.8       -1.35           0
      10.8        -1.2           0
      10.8       -1.05           0
      10.8        -0.9           0
      10.8       -0.75           0
      10.8        -0.6           0
      10.8       -0.45           0
      10.8        -0.3           0
      10.8       -0.15           0
      10.8  -1.78814e-07           0
      10.8        0.15           0
      10.8         0.3           0
      10.8        0.45           0
      10.8         0.6           0
      10.8        0.75           0
      10.8         0.9           0
      10.8        1.05           0
      10.8         1.2           0
      10.8        1.35           0
      10.8         1.5           0
      10.8        1.65           0
      10.8         1.8           0
      10.8        1.95           0
      10.8         2.1           0
      10.8        2.25           0
      10.8         2.4           0
      10.8        2.55           0
      10.8         2.7           0
      10.8        2.85           0
      10.8           3           0
      10.8        3.15           0
      10.8         3.3           0
      10.8        3.45           0
      10.8         3.6           0
      10.8        3.75           0
      10.8         3.9           0
      10.8        4.05           0
      10.8         4.2           0
      10.8        4.35           0
      10.8         4.5           0
      10.8        4.65           0
      10.8         4.8           0
      10.8        4.95           0
      10.8         5.1           0
      10.8        5.25           0
      10.8         5.4           0
      10.8        5.55           0
      10.8         5.7           0
      10.8        5.85           0
      10.8           6           0
      10.8        6.15           0
      10.8         6.3           0
      10.8        6.45           0
      10.8         6.6           0
      10.8        6.75           0
      10.8         6.9           0
      10.8        7.05           0
      10.8         7.2           0
      10.8        7.35           0

     10.95        -7.5           0
     10.95       -7.35           0
     10.95        -7.2           0
     10.95       -7.05           0
     10.95        -6.9           0
     10.95       -6.75           0
     10.95        -6.6           0
     10.95       -6.45           0
     10.95        -6.3           0
     10.95       -6.15           0
     10.95          -6           0
     10.95       -5.85           0
     10.95        -5.7           0
     10.95       -5.55           0
     10.95        -5.4           0
     10.95       -5.25           0
     10.95        -5.1           0
     10.95       -4.95           0
     10.95        -4.8           0
     10.95       -4.65           0
     10.95        -4.5           0
     10.95       -4.35           0
     10.95        -4.2           0
     10.95       -4.05           0
     10.95        -3.9           0
     10.95       -3.75           0
     10.95        -3.6           0
     10.95       -3.45           0
     10.95        -3.3           0
     10.95       -3.15           0
     10.95          -3           0
     10.95       -2.85           0
     10.95        -2.7           0
     10.95       -2.55           0
     10.95        -2.4           0
     10.95       -2.25           0
     10.95        -2.1           0
     10.95       -1.95           0
     10.95        -1.8           0
     10.95       -1.65           0
     10.95        -1.5           0
     10.95       -1.35           0
     10.95        -1.2           0
     10.95       -1.05           0
     10.95        -0.9           0
     10.95       -0.75           0
     10.95        -0.6           0
     10.95       -0.45           0
     10.95        -0.3           0
     10.95       -0.15           0
     10.95  -1.78814e-07           0
     10.95        0.15           0
     10.95         0.3           0
     10.95        0.45           0
     10.95         0.6           0
     10.95        0.75           0
     10.95         0.9           0
     10.95        1.05           0
     10.95         1.2           0
     10.95        1.35           0
     10.95         1.5           0
     10.95        1.65           0
     10.95         1.8           0
     10.95        1.95           0
     10.95         2.1           0
     10.95        2.25           0
     10.95         2.4           0
     10.95        2.55           0
     10.95         2.7           0
     10.95        2.85           0
     10.95           3           0
     10.95        3.15           0
     10.95         3.3           0
     10.95        3.45           0
     10.95         3.6           0
     10.95        3.75           0
     10.95         3.9           0
     10.95        4.05           0
     10.95         4.2           0
     10.95        4.35           0
     10.95         4.5           0
     10.95        4.65           0
     10.95         4.8           0
     10.95        4.95           0
     10.95         5.1           0
     10.95        5.25           0
     10.95         5.4           0
     10.95        5.55           0
     10.95         5.7           0
     10.95        5.85           0
     10.95           6           0
     10.95        6.15           0
     10.95         6.3           0
     10.95        6.45           0
     10.95         6.6           0
     10.95        6.75           0
     10.95         6.9           0
     10.95        7.05           0
     10.95         7.2           0
     10.95        7.35           0

      11.1        -7.5           0
      11.1       -7.35           0
      11.1        -7.2           0
      11.1       -7.05           0
      11.1        -6.9           0
      11.1       -6.75           0
      11.1        -6.6           0
      11.1       -6.45           0
      11.1        -6.3           0
      11.1       -6.15           0
      11.1          -6           0
      11.1       -5.85           0
      11.1        -5.7           0
      11.1       -5.55           0
      11.1        -5.4           0
      11.1       -5.25           0
      11.1        -5.1           0
      11.1       -4.95           0
      11.1        -4.8           0
      11.1       -4.65           0
      11.1        -4.5           0
      11.1       -4.35           0
      11.1        -4.2           0
      11.1       -4.05           0
      11.1        -3.9           0
      11.1       -3.75           0
      11.1        -3.6           0
      11.1       -3.45           0
      11.1        -3.3           0
      11.1       -3.15           0
      11.1          -3           0
      11.1       -2.85           0
      11.1        -2.7           0
      11.1       -2.55           0
      11.1        -2.4           0
      11.1       -2.25           0
      11.1        -2.1           0
      11.1       -1.95           0
      11.1        -1.8           0
      11.1       -1.65           0
      11.1        -1.5           0
      11.1       -1.35           0
      11.1        -1.2           0
      11.1       -1.05           0
      11.1        -0.9           0
      11.1       -0.75           0
      11.1        -0.6           0
      11.1       -0.45           0
      11.1        -0.3           0
      11.1       -0.15           0
      11.1  -1.78814e-07           0
      11.1        0.15           0
      11.1         0.3           0
      11.1        0.45           0
      11.1         0.6           0
      11.1        0.75           0
      11.1         0.9           0
      11.1        1.05           0
      11.1         1.2           0
      11.1        1.35           0
      11.1         1.5           0
      11.1        1.65           0
      11.1         1.8           0
      11.1        1.95           0
      11.1         2.1           0
      11.1        2.25           0
      11.1         2.4           0
      11.1        2.55           0
      11.1         2.7           0
      11.1        2.85           0
      11.1           3           0
      11.1        3.15           0
      11.1         3.3           0
      11.1        3.45           0
      11.1         3.6           0
      11.1        3.75           0
      11.1         3.9           0
      11.1        4.05           0
      11.1         4.2           0
      11.1        4.35           0
      11.1         4.5           0
      11.1        4.65           0
      11.1         4.8           0
      11.1        4.95           0
      11.1         5.1           0
      11.1        5.25           0
      11.1         5.4           0
      11.1        5.55           0
      11.1         5.7           0
      11.1        5.85           0
      11.1           6           0
      11.1        6.15           0
      11.1         6.3           0
      11.1        6.45           0
      11.1         6.6           0
      11.1        6.75           0
      11.1         6.9           0
      11.1        7.05           0
      11.1         7.2           0
      11.1        7.35           0

     11.25        -7.5           0
     11.25       -7.35           0
     11.25        -7.2           0
     11.25       -7.05           0
     11.25        -6.9           0
     11.25       -6.75           0
     11.25        -6.6           0
     11.25       -6.45           0
     11.25        -6.3           0
     11.25       -6.15           0
     11.25          -6           0
     11.25       -5.85           0
     11.25        -5.7           0
     11.25       -5.55           0
     11.25        -5.4           0
     11.25       -5.25           0
     11.25        -5.1           0
     11.25       -4.95           0
     11.25        -4.8           0
     11.25       -4.65           0
     11.25        -4.5           0
     11.25       -4.35           0
     11.25        -4.2           0
     11.25       -4.05           0
     11.25        -3.9           0
     11.25       -3.75           0
     11.25        -3.6           0
     11.25       -3.45           0
     11.25        -3.3           0
     11.25       -3.15           0
     11.25          -3           0
     11.25       -2.85           0
     11.25        -2.7           0
     11.25       -2.55           0
     11.25        -2.4           0
     11.25       -2.25           0
     11.25        -2.1           0
     11.25       -1.95           0
     11.25        -1.8           0
     11.25       -1.65           0
     11.25        -1.5           0
     11.25       -1.35           0
     11.25        -1.2           0
     11.25       -1.05           0
     11.25        -0.9           0
     11.25       -0.75           0
     11.25        -0.6           0
     11.25       -0.45           0
     11.25        -0.3           0
     11.25       -0.15           0
     11.25  -1.78814e-07           0
     11.25        0.15           0
     11.25         0.3           0
     11.25        0.45           0
     11.25         0.6           0
     11.25        0.75           0
     11.25         0.9           0
     11.25        1.05           0
     11.25         1.2           0
     11.25        1.35           0
     11.25         1.5           0
     11.25        1.65           0
     11.25         1.8           0
     11.25        1.95           0
     11.25         2.1           0
     11.25        2.25           0
     11.25         2.4           0
     11.25        2.55           0
     11.25         2.7           0
     11.25        2.85           0
     11.25           3           0
     11.25        3.15           0
     11.25         3.3           0
     11.25        3.45           0
     11.25         3.6           0
     11.25        3.75           0
     11.25         3.9           0
     11.25        4.05           0
     11.25         4.2           0
     11.25        4.35           0
     11.25         4.5           0
     11.25        4.65           0
     11.25         4.8           0
     11.25        4.95           0
     11.25         5.1           0
     11.25        5.25           0
     11.25         5.4           0
     11.25        5.55           0
     11.25         5.7           0
     11.25        5.85           0
     11.25           6           0
     11.25        6.15           0
     11.25         6.3           0
     11.25        6.45           0
     11.25         6.6           0
     11.25        6.75           0
     11.25         6.9           0
     11.25        7.05           0
     11.25         7.2           0
     11.25        7.35           0

      11.4        -7.5           0
      11.4       -7.35           0
      11.4        -7.2           0
      11.4       -7.05           0
      11.4        -6.9           0
      11.4       -6.75           0
      11.4        -6.6           0
      11.4       -6.45           0
      11.4        -6.3           0
      11.4       -6.15           0
      11.4          -6           0
      11.4       -5.85           0
      11.4        -5.7           0
      11.4       -5.55           0
      11.4        -5.4           0
      11.4       -5.25           0
      11.4        -5.1           0
      11.4       -4.95           0
      11.4        -4.8           0
      11.4       -4.65           0
      11.4        -4.5           0
      11.4       -4.35           0
      11.4        -4.2           0
      11.4       -4.05           0
      11.4        -3.9           0
      11.4       -3.75           0
      11.4        -3.6           0
      11.4       -3.45           0
      11.4        -3.3           0
      11.4       -3.15           0
      11.4          -3           0
      11.4       -2.85           0
      11.4        -2.7           0
      11.4       -2.55           0
      11.4        -2.4           0
      11.4       -2.25           0
      11.4        -2.1           0
      11.4       -1.95           0
      11.4        -1.8           0
      11.4       -1.65           0
      11.4        -1.5           0
      11.4       -1.35           0
      11.4        -1.2           0
      11.4       -1.05           0
      11.4        -0.9           0
      11.4       -0.75           0
      11.4        -0.6           0
      11.4       -0.45           0
      11.4        -0.3           0
      11.4       -0.15           0
      11.4  -1.78814e-07           0
      11.4        0.15           0
      11.4         0.3           0
      11.4        0.45           0
      11.4         0.6           0
      11.4        0.75           0
      11.4         0.9           0
      11.4        1.05           0
      11.4         1.2           0
      11.4        1.35           0
      11.4         1.5           0
      11.4        1.65           0
      11.4         1.8           0
      11.4        1.95           0
      11.4         2.1           0
      11.4        2.25           0
      11.4         2.4           0
      11.4        2.55           0
      11.4         2.7           0
      11.4        2.85           0
      11.4           3           0
      11.4        3.15           0
      11.4         3.3           0
      11.4        3.45           0
      11.4         3.6           0
      11.4        3.75           0
      11.4         3.9           0
      11.4        4.05           0
      11.4         4.2           0
      11.4        4.35           0
      11.4         4.5           0
      11.4        4.65           0
      11.4         4.8           0
      11.4        4.95           0
      11.4         5.1           0
      11.4        5.25           0
      11.4         5.4           0
      11.4        5.55           0
      11.4         5.7           0
      11.4        5.85           0
      11.4           6           0
      11.4        6.15           0
      11.4         6.3           0
      11.4        6.45           0
      11.4         6.6           0
      11.4        6.75           0
      11.4         6.9           0
      11.4        7.05           0
      11.4         7.2           0
      11.4        7.35           0

     11.55        -7.5           0
     11.55       -7.35           0
     11.55        -7.2           0
     11.55       -7.05           0
     11.55        -6.9           0
     11.55       -6.75           0
     11.55        -6.6           0
     11.55       -6.45           0
     11.55        -6.3           0
     11.55       -6.15           0
     11.55          -6           0
     11.55       -5.85           0
     11.55        -5.7           0
     11.55       -5.55           0
     11.55        -5.4           0
     11.55       -5.25           0
     11.55        -5.1           0
     11.55       -4.95           0
     11.55        -4.8           0
     11.55       -4.65           0
     11.55        -4.5           0
     11.55       -4.35           0
     11.55        -4.2           0
     11.55       -4.05           0
     11.55        -3.9           0
     11.55       -3.75           0
     11.55        -3.6           0
     11.55       -3.45           0
     11.55        -3.3           0
     11.55       -3.15           0
     11.55          -3           0
     11.55       -2.85           0
     11.55        -2.7           0
     11.55       -2.55           0
     11.55        -2.4           0
     11.55       -2.25           0
     11.55        -2.1           0
     11.55       -1.95           0
     11.55        -1.8           0
     11.55       -1.65           0
     11.55        -1.5           0
     11.55       -1.35           0
     11.55        -1.2           0
     11.55       -1.05           0
     11.55        -0.9           0
     11.55       -0.75           0
     11.55        -0.6           0
     11.55       -0.45           0
     11.55        -0.3           0
     11.55       -0.15           0
     11.55  -1.78814e-07           0
     11.55        0.15           0
     11.55         0.3           0
     11.55        0.45           0
     11.55         0.6           0
     11.55        0.75           0
     11.55         0.9           0
     11.55        1.05           0
     11.55         1.2           0
     11.55        1.35           0
     11.55         1.5           0
     11.55        1.65           0
     11.55         1.8           0
     11.55        1.95           0
     11.55         2.1           0
     11.55        2.25           0
     11.55         2.4           0
     11.55        2.55           0
     11.55         2.7           0
     11.55        2.85           0
     11.55           3           0
     11.55        3.15           0
     11.55         3.3           0
     11.55        3.45           0
     11.55         3.6           0
     11.55        3.75           0
     11.55         3.9           0
     11.55        4.05           0
     11.55         4.2           0
     11.55        4.35           0
     11.55         4.5           0
     11.55        4.65           0
     11.55         4.8           0
     11.55        4.95           0
     11.55         5.1           0
     11.55        5.25           0
     11.55         5.4           0
     11.55        5.55           0
     11.55         5.7           0
     11.55        5.85           0
     11.55           6           0
     11.55        6.15           0
     11.55         6.3           0
     11.55        6.45           0
     11.55         6.6           0
     11.55        6.75           0
     11.55         6.9           0
     11.55        7.05           0
     11.55         7.2           0
     11.55        7.35           0

      11.7        -7.5           0
      11.7       -7.35           0
      11.7        -7.2           0
      11.7       -7.05           0
      11.7        -6.9           0
      11.7       -6.75           0
      11.7        -6.6           0
      11.7       -6.45           0
      11.7        -6.3           0
      11.7       -6.15           0
      11.7          -6           0
      11.7       -5.85           0
      11.7        -5.7           0
      11.7       -5.55           0
      11.7        -5.4           0
      11.7       -5.25           0
      11.7        -5.1           0
      11.7       -4.95           0
      11.7        -4.8           0
      11.7       -4.65           0
      11.7        -4.5           0
      11.7       -4.35           0
      11.7        -4.2           0
      11.7       -4.05           0
      11.7        -3.9           0
      11.7       -3.75           0
      11.7        -3.6           0
      11.7       -3.45           0
      11.7        -3.3           0
      11.7       -3.15           0
      11.7          -3           0
      11.7       -2.85           0
      11.7        -2.7           0
      11.7       -2.55           0
      11.7        -2.4           0
      11.7       -2.25           0
      11.7        -2.1           0
      11.7       -1.95           0
      11.7        -1.8           0
      11.7       -1.65           0
      11.7        -1.5           0
      11.7       -1.35           0
      11.7        -1.2           0
      11.7       -1.05           0
      11.7        -0.9           0
      11.7       -0.75           0
      11.7        -0.6           0
      11.7       -0.45           0
      11.7        -0.3           0
      11.7       -0.15           0
      11.7  -1.78814e-07           0
      11.7        0.15           0
      11.7         0.3           0
      11.7        0.45           0
      11.7         0.6           0
      11.7        0.75           0
      11.7         0.9           0
      11.7        1.05           0
      11.7         1.2           0
      11.7        1.35           0
      11.7         1.5           0
      11.7        1.65           0
      11.7         1.8           0
      11.7        1.95           0
      11.7         2.1           0
      11.7        2.25           0
      11.7         2.4           0
      11.7        2.55           0
      11.7         2.7           0
      11.7        2.85           0
      11.7           3           0
      11.7        3.15           0
      11.7         3.3           0
      11.7        3.45           0
      11.7         3.6           0
      11.7        3.75           0
      11.7         3.9           0
      11.7        4.05           0
      11.7         4.2           0
      11.7        4.35           0
      11.7         4.5           0
      11.7        4.65           0
      11.7         4.8           0
      11.7        4.95           0
      11.7         5.1           0
      11.7        5.25           0
      11.7         5.4           0
      11.7        5.55           0
      11.7         5.7           0
      11.7        5.85           0
      11.7           6           0
      11.7        6.15           0
      11.7         6.3           0
      11.7        6.45           0
      11.7         6.6           0
      11.7        6.75           0
      11.7         6.9           0
      11.7        7.05           0
      11.7         7.2           0
      11.7        7.35           0

     11.85        -7.5           0
     11.85       -7.35           0
     11.85        -7.2           0
     11.85       -7.05           0
     11.85        -6.9           0
     11.85       -6.75           0
     11.85        -6.6           0
     11.85       -6.45           0
     11.85        -6.3           0
     11.85       -6.15           0
     11.85          -6           0
     11.85       -5.85           0
     11.85        -5.7           0
     11.85       -5.55           0
     11.85        -5.4           0
     11.85       -5.25           0
     11.85        -5.1           0
     11.85       -4.95           0
     11.85        -4.8           0
     11.85       -4.65           0
     11.85        -4.5           0
     11.85       -4.35           0
     11.85        -4.2           0
     11.85       -4.05           0
     11.85        -3.9           0
     11.85       -3.75           0
     11.85        -3.6           0
     11.85       -3.45           0
     11.85        -3.3           0
     11.85       -3.15           0
     11.85          -3           0
     11.85       -2.85           0
     11.85        -2.7           0
     11.85       -2.55           0
     11.85        -2.4           0
     11.85       -2.25           0
     11.85        -2.1           0
     11.85       -1.95           0
     11.85        -1.8           0
     11.85       -1.65           0
     11.85        -1.5           0
     11.85       -1.35           0
     11.85        -1.2           0
     11.85       -1.05           0
     11.85        -0.9           0
     11.85       -0.75           0
     11.85        -0.6           0
     11.85       -0.45           0
     11.85        -0.3           0
     11.85       -0.15           0
     11.85  -1.78814e-07           0
     11.85        0.15           0
     11.85         0.3           0
     11.85        0.45           0
     11.85         0.6           0
     11.85        0.75           0
     11.85         0.9           0
     11.85        1.05           0
     11.85         1.2           0
     11.85        1.35           0
     11.85         1.5           0
     11.85        1.65           0
     11.85         1.8           0
     11.85        1.95           0
     11.85         2.1           0
     11.85        2.25           0
     11.85         2.4           0
     11.85        2.55           0
     11.85         2.7           0
     11.85        2.85           0
     11.85           3           0
     11.85        3.15           0
     11.85         3.3           0
     11.85        3.45           0
     11.85         3.6           0
     11.85        3.75           0
     11.85         3.9           0
     11.85        4.05           0
     11.85         4.2           0
     11.85        4.35           0
     11.85         4.5           0
     11.85        4.65           0
     11.85         4.8           0
     11.85        4.95           0
     11.85         5.1           0
     11.85        5.25           0
     11.85         5.4           0
     11.85        5.55           0
     11.85         5.7           0
     11.85        5.85           0
     11.85           6           0
     11.85        6.15           0
     11.85         6.3           0
     11.85        6.45           0
     11.85         6.6           0
     11.85        6.75           0
     11.85         6.9           0
     11.85        7.05           0
     11.85         7.2           0
     11.85        7.35           0

        12        -7.5           0
        12       -7.35           0
        12        -7.2           0
        12       -7.05           0
        12        -6.9           0
        12       -6.75           0
        12        -6.6           0
        12       -6.45           0
        12        -6.3           0
        12       -6.15           0
        12          -6           0
        12       -5.85           0
        12        -5.7           0
        12       -5.55           0
        12        -5.4           0
        12       -5.25           0
        12        -5.1           0
        12       -4.95           0
        12        -4.8           0
        12       -4.65           0
        12        -4.5           0
        12       -4.35           0
        12        -4.2           0
        12       -4.05           0
        12        -3.9           0
        12       -3.75           0
        12        -3.6           0
        12       -3.45           0
        12        -3.3           0
        12       -3.15           0
        12          -3           0
        12       -2.85           0
        12        -2.7           0
        12       -2.55           0
        12        -2.4           0
        12       -2.25           0
        12        -2.1           0
        12       -1.95           0
        12        -1.8           0
        12       -1.65           0
        12        -1.5           0
        12       -1.35           0
        12        -1.2           0
        12       -1.05           0
        12        -0.9           0
        12       -0.75           0
        12        -0.6           0
        12       -0.45           0
        12        -0.3           0
        12       -0.15           0
        12  -1.78814e-07           0
        12        0.15           0
        12         0.3           0
        12        0.45           0
        12         0.6           0
        12        0.75           0
        12         0.9           0
        12        1.05           0
        12         1.2           0
        12        1.35           0
        12         1.5           0
        12        1.65           0
        12         1.8           0
        12        1.95           0
        12         2.1           0
        12        2.25           0
        12         2.4           0
        12        2.55           0
        12         2.7           0
        12        2.85           0
        12           3           0
        12        3.15           0
        12         3.3           0
        12        3.45           0
        12         3.6           0
        12        3.75           0
        12         3.9           0
        12        4.05           0
        12         4.2           0
        12        4.35           0
        12         4.5           0
        12        4.65           0
        12         4.8           0
        12        4.95           0
        12         5.1           0
        12        5.25           0
        12         5.4           0
        12        5.55           0
        12         5.7           0
        12        5.85           0
        12           6           0
        12        6.15           0
        12         6.3           0
        12        6.45           0
        12         6.6           0
        12        6.75           0
        12         6.9           0
        12        7.05           0
        12         7.2           0
        12        7.35           0

     12.15        -7.5           0
     12.15       -7.35           0
     12.15        -7.2           0
     12.15       -7.05           0
     12.15        -6.9           0
     12.15       -6.75           0
     12.15        -6.6           0
     12.15       -6.45           0
     12.15        -6.3           0
     12.15       -6.15           0
     12.15          -6           0
     12.15       -5.85           0
     12.15        -5.7           0
     12.15       -5.55           0
     12.15        -5.4           0
     12.15       -5.25           0
     12.15        -5.1           0
     12.15       -4.95           0
     12.15        -4.8           0
     12.15       -4.65           0
     12.15        -4.5           0
     12.15       -4.35           0
     12.15        -4.2           0
     12.15       -4.05           0
     12.15        -3.9           0
     12.15       -3.75           0
     12.15        -3.6           0
     12.15       -3.45           0
     12.15        -3.3           0
     12.15       -3.15           0
     12.15          -3           0
     12.15       -2.85           0
     12.15        -2.7           0
     12.15       -2.55           0
     12.15        -2.4           0
     12.15       -2.25           0
     12.15        -2.1           0
     12.15       -1.95           0
     12.15        -1.8           0
     12.15       -1.65           0
     12.15        -1.5           0
     12.15       -1.35           0
     12.15        -1.2           0
     12.15       -1.05           0
     12.15        -0.9           0
     12.15       -0.75           0
     12.15        -0.6           0
     12.15       -0.45           0
     12.15        -0.3           0
     12.15       -0.15           0
     12.15  -1.78814e-07           0
     12.15        0.15           0
     12.15         0.3           0
     12.15        0.45           0
     12.15         0.6           0
     12.15        0.75           0
     12.15         0.9           0
     12.15        1.05           0
     12.15         1.2           0
     12.15        1.35           0
     12.15         1.5           0
     12.15        1.65           0
     12.15         1.8           0
     12.15        1.95           0
     12.15         2.1           0
     12.15        2.25           0
     12.15         2.4           0
     12.15        2.55           0
     12.15         2.7           0
     12.15        2.85           0
     12.15           3           0
     12.15        3.15           0
     12.15         3.3           0
     12.15        3.45           0
     12.15         3.6           0
     12.15        3.75           0
     12.15         3.9           0
     12.15        4.05           0
     12.15         4.2           0
     12.15        4.35           0
     12.15         4.5           0
     12.15        4.65           0
     12.15         4.8           0
     12.15        4.95           0
     12.15         5.1           0
     12.15        5.25           0
     12.15         5.4           0
     12.15        5.55           0
     12.15         5.7           0
     12.15        5.85           0
     12.15           6           0
     12.15        6.15           0
     12.15         6.3           0
     12.15        6.45           0
     12.15         6.6           0
     12.15        6.75           0
     12.15         6.9           0
     12.15        7.05           0
     12.15         7.2           0
     12.15        7.35           0

      12.3        -7.5           0
      12.3       -7.35           0
      12.3        -7.2           0
      12.3       -7.05           0
      12.3        -6.9           0
      12.3       -6.75           0
      12.3        -6.6           0
      12.3       -6.45           0
      12.3        -6.3           0
      12.3       -6.15           0
      12.3          -6           0
      12.3       -5.85           0
      12.3        -5.7           0
      12.3       -5.55           0
      12.3        -5.4           0
      12.3       -5.25           0
      12.3        -5.1           0
      12.3       -4.95           0
      12.3        -4.8           0
      12.3       -4.65           0
      12.3        -4.5           0
      12.3       -4.35           0
      12.3        -4.2           0
      12.3       -4.05           0
      12.3        -3.9           0
      12.3       -3.75           0
      12.3        -3.6           0
      12.3       -3.45           0
      12.3        -3.3           0
      12.3       -3.15           0
      12.3          -3           0
      12.3       -2.85           0
      12.3        -2.7           0
      12.3       -2.55           0
      12.3        -2.4           0
      12.3       -2.25           0
      12.3        -2.1           0
      12.3       -1.95           0
      12.3        -1.8           0
      12.3       -1.65           0
      12.3        -1.5           0
      12.3       -1.35           0
      12.3        -1.2           0
      12.3       -1.05           0
      12.3        -0.9           0
      12.3       -0.75           0
      12.3        -0.6           0
      12.3       -0.45           0
      12.3        -0.3           0
      12.3       -0.15           0
      12.3  -1.78814e-07           0
      12.3        0.15           0
      12.3         0.3           0
      12.3        0.45           0
      12.3         0.6           0
      12.3        0.75           0
      12.3         0.9           0
      12.3        1.05           0
      12.3         1.2           0
      12.3        1.35           0
      12.3         1.5           0
      12.3        1.65           0
      12.3         1.8           0
      12.3        1.95           0
      12.3         2.1           0
      12.3        2.25           0
      12.3         2.4           0
      12.3        2.55           0
      12.3         2.7           0
      12.3        2.85           0
      12.3           3           0
      12.3        3.15           0
      12.3         3.3           0
      12.3        3.45           0
      12.3         3.6           0
      12.3        3.75           0
      12.3         3.9           0
      12.3        4.05           0
      12.3         4.2           0
      12.3        4.35           0
      12.3         4.5           0
      12.3        4.65           0
      12.3         4.8           0
      12.3        4.95           0
      12.3         5.1           0
      12.3        5.25           0
      12.3         5.4           0
      12.3        5.55           0
      12.3         5.7           0
      12.3        5.85           0
      12.3           6           0
      12.3        6.15           0
      12.3         6.3           0
      12.3        6.45           0
      12.3         6.6           0
      12.3        6.75           0
      12.3         6.9           0
      12.3        7.05           0
      12.3         7.2           0
      12.3        7.35           0

     12.45        -7.5           0
     12.45       -7.35           0
     12.45        -7.2           0
     12.45       -7.05           0
     12.45        -6.9           0
     12.45       -6.75           0
     12.45        -6.6           0
     12.45       -6.45           0
     12.45        -6.3           0
     12.45       -6.15           0
     12.45          -6           0
     12.45       -5.85           0
     12.45        -5.7           0
     12.45       -5.55           0
     12.45        -5.4           0
     12.45       -5.25           0
     12.45        -5.1           0
     12.45       -4.95           0
     12.45        -4.8           0
     12.45       -4.65           0
     12.45        -4.5           0
     12.45       -4.35           0
     12.45        -4.2           0
     12.45       -4.05           0
     12.45        -3.9           0
     12.45       -3.75           0
     12.45        -3.6           0
     12.45       -3.45           0
     12.45        -3.3           0
     12.45       -3.15           0
     12.45          -3           0
     12.45       -2.85           0
     12.45        -2.7           0
     12.45       -2.55           0
     12.45        -2.4           0
     12.45       -2.25           0
     12.45        -2.1           0
     12.45       -1.95           0
     12.45        -1.8           0
     12.45       -1.65           0
     12.45        -1.5           0
     12.45       -1.35           0
     12.45        -1.2           0
     12.45       -1.05           0
     12.45        -0.9           0
     12.45       -0.75           0
     12.45        -0.6           0
     12.45       -0.45           0
     12.45        -0.3           0
     12.45       -0.15           0
     12.45  -1.78814e-07           0
     12.45        0.15           0
     12.45         0.3           0
     12.45        0.45           0
     12.45         0.6           0
     12.45        0.75           0
     12.45         0.9           0
     12.45        1.05           0
     12.45         1.2           0
     12.45        1.35           0
     12.45         1.5           0
     12.45        1.65           0
     12.45         1.8           0
     12.45        1.95           0
     12.45         2.1           0
     12.45        2.25           0
     12.45         2.4           0
     12.45        2.55           0
     12.45         2.7           0
     12.45        2.85           0
     12.45           3           0
     12.45        3.15           0
     12.45         3.3           0
     12.45        3.45           0
     12.45         3.6           0
     12.45        3.75           0
     12.45         3.9           0
     12.45        4.05           0
     12.45         4.2           0
     12.45        4.35           0
     12.45         4.5           0
     12.45        4.65           0
     12.45         4.8           0
     12.45        4.95           0
     12.45         5.1           0
     12.45        5.25           0
     12.45         5.4           0
     12.45        5.55           0
     12.45         5.7           0
     12.45        5.85           0
     12.45           6           0
     12.45        6.15           0
     12.45         6.3           0
     12.45        6.45           0
     12.45         6.6           0
     12.45        6.75           0
     12.45         6.9           0
     12.45        7.05           0
     12.45         7.2           0
     12.45        7.35           0

      12.6        -7.5           0
      12.6       -7.35           0
      12.6        -7.2           0
      12.6       -7.05           0
      12.6        -6.9           0
      12.6       -6.75           0
      12.6        -6.6           0
      12.6       -6.45           0
      12.6        -6.3           0
      12.6       -6.15           0
      12.6          -6           0
      12.6       -5.85           0
      12.6        -5.7           0
      12.6       -5.55           0
      12.6        -5.4           0
      12.6       -5.25           0
      12.6        -5.1           0
      12.6       -4.95           0
      12.6        -4.8           0
      12.6       -4.65           0
      12.6        -4.5           0
      12.6       -4.35           0
      12.6        -4.2           0
      12.6       -4.05           0
      12.6        -3.9           0
      12.6       -3.75           0
      12.6        -3.6           0
      12.6       -3.45           0
      12.6        -3.3           0
      12.6       -3.15           0
      12.6          -3           0
      12.6       -2.85           0
      12.6        -2.7           0
      12.6       -2.55           0
      12.6        -2.4           0
      12.6       -2.25           0
      12.6        -2.1           0
      12.6       -1.95           0
      12.6        -1.8           0
      12.6       -1.65           0
      12.6        -1.5           0
      12.6       -1.35           0
      12.6        -1.2           0
      12.6       -1.05           0
      12.6        -0.9           0
      12.6       -0.75           0
      12.6        -0.6           0
      12.6       -0.45           0
      12.6        -0.3           0
      12.6       -0.15           0
      12.6  -1.78814e-07           0
      12.6        0.15           0
      12.6         0.3           0
      12.6        0.45           0
      12.6         0.6           0
      12.6        0.75           0
      12.6         0.9           0
      12.6        1.05           0
      12.6         1.2           0
      12.6        1.35           0
      12.6         1.5           0
      12.6        1.65           0
      12.6         1.8           0
      12.6        1.95           0
      12.6         2.1           0
      12.6        2.25           0
      12.6         2.4           0
      12.6        2.55           0
      12.6         2.7           0
      12.6        2.85           0
      12.6           3           0
      12.6        3.15           0
      12.6         3.3           0
      12.6        3.45           0
      12.6         3.6           0
      12.6        3.75           0
      12.6         3.9           0
      12.6        4.05           0
      12.6         4.2           0
      12.6        4.35           0
      12.6         4.5           0
      12.6        4.65           0
      12.6         4.8           0
      12.6        4.95           0
      12.6         5.1           0
      12.6        5.25           0
      12.6         5.4           0
      12.6        5.55           0
      12.6         5.7           0
      12.6        5.85           0
      12.6           6           0
      12.6        6.15           0
      12.6         6.3           0
      12.6        6.45           0
      12.6         6.6           0
      12.6        6.75           0
      12.6         6.9           0
      12.6        7.05           0
      12.6         7.2           0
      12.6        7.35           0

     12.75        -7.5           0
     12.75       -7.35           0
     12.75        -7.2           0
     12.75       -7.05           0
     12.75        -6.9           0
     12.75       -6.75           0
     12.75        -6.6           0
     12.75       -6.45           0
     12.75        -6.3           0
     12.75       -6.15           0
     12.75          -6           0
     12.75       -5.85           0
     12.75        -5.7           0
     12.75       -5.55           0
     12.75        -5.4           0
     12.75       -5.25           0
     12.75        -5.1           0
     12.75       -4.95           0
     12.75        -4.8           0
     12.75       -4.65           0
     12.75        -4.5           0
     12.75       -4.35           0
     12.75        -4.2           0
     12.75       -4.05           0
     12.75        -3.9           0
     12.75       -3.75           0
     12.75        -3.6           0
     12.75       -3.45           0
     12.75        -3.3           0
     12.75       -3.15           0
     12.75          -3           0
     12.75       -2.85           0
     12.75        -2.7           0
     12.75       -2.55           0
     12.75        -2.4           0
     12.75       -2.25           0
     12.75        -2.1           0
     12.75       -1.95           0
     12.75        -1.8           0
     12.75       -1.65           0
     12.75        -1.5           0
     12.75       -1.35           0
     12.75        -1.2           0
     12.75       -1.05           0
     12.75        -0.9           0
     12.75       -0.75           0
     12.75        -0.6           0
     12.75       -0.45           0
     12.75        -0.3           0
     12.75       -0.15           0
     12.75  -1.78814e-07           0
     12.75        0.15           0
     12.75         0.3           0
     12.75        0.45           0
     12.75         0.6           0
     12.75        0.75           0
     12.75         0.9           0
     12.75        1.05           0
     12.75         1.2           0
     12.75        1.35           0
     12.75         1.5           0
     12.75        1.65           0
     12.75         1.8           0
     12.75        1.95           0
     12.75         2.1           0
     12.75        2.25           0
     12.75         2.4           0
     12.75        2.55           0
     12.75         2.7           0
     12.75        2.85           0
     12.75           3           0
     12.75        3.15           0
     12.75         3.3           0
     12.75        3.45           0
     12.75         3.6           0
     12.75        3.75           0
     12.75         3.9           0
     12.75        4.05           0
     12.75         4.2           0
     12.75        4.35           0
     12.75         4.5           0
     12.75        4.65           0
     12.75         4.8           0
     12.75        4.95           0
     12.75         5.1           0
     12.75        5.25           0
     12.75         5.4           0
     12.75        5.55           0
     12.75         5.7           0
     12.75        5.85           0
     12.75           6           0
     12.75        6.15           0
     12.75         6.3           0
     12.75        6.45           0
     12.75         6.6           0
     12.75        6.75           0
     12.75         6.9           0
     12.75        7.05           0
     12.75         7.2           0
     12.75        7.35           0

      12.9        -7.5           0
      12.9       -7.35           0
      12.9        -7.2           0
      12.9       -7.05           0
      12.9        -6.9           0
      12.9       -6.75           0
      12.9        -6.6           0
      12.9       -6.45           0
      12.9        -6.3           0
      12.9       -6.15           0
      12.9          -6           0
      12.9       -5.85           0
      12.9        -5.7           0
      12.9       -5.55           0
      12.9        -5.4           0
      12.9       -5.25           0
      12.9        -5.1           0
      12.9       -4.95           0
      12.9        -4.8           0
      12.9       -4.65           0
      12.9        -4.5           0
      12.9       -4.35           0
      12.9        -4.2           0
      12.9       -4.05           0
      12.9        -3.9           0
      12.9       -3.75           0
      12.9        -3.6           0
      12.9       -3.45           0
      12.9        -3.3           0
      12.9       -3.15           0
      12.9          -3           0
      12.9       -2.85           0
      12.9        -2.7           0
      12.9       -2.55           0
      12.9        -2.4           0
      12.9       -2.25           0
      12.9        -2.1           0
      12.9       -1.95           0
      12.9        -1.8           0
      12.9       -1.65           0
      12.9        -1.5           0
      12.9       -1.35           0
      12.9        -1.2           0
      12.9       -1.05           0
      12.9        -0.9           0
      12.9       -0.75           0
      12.9        -0.6           0
      12.9       -0.45           0
      12.9        -0.3           0
      12.9       -0.15           0
      12.9  -1.78814e-07           0
      12.9        0.15           0
      12.9         0.3           0
      12.9        0.45           0
      12.9         0.6           0
      12.9        0.75           0
      12.9         0.9           0
      12.9        1.05           0
      12.9         1.2           0
      12.9        1.35           0
      12.9         1.5           0
      12.9        1.65           0
      12.9         1.8           0
      12.9        1.95           0
      12.9         2.1           0
      12.9        2.25           0
      12.9         2.4           0
      12.9        2.55           0
      12.9         2.7           0
      12.9        2.85           0
      12.9           3           0
      12.9        3.15           0
      12.9         3.3           0
      12.9        3.45           0
      12.9         3.6           0
      12.9        3.75           0
      12.9         3.9           0
      12.9        4.05           0
      12.9         4.2           0
      12.9        4.35           0
      12.9         4.5           0
      12.9        4.65           0
      12.9         4.8           0
      12.9        4.95           0
      12.9         5.1           0
      12.9        5.25           0
      12.9         5.4           0
      12.9        5.55           0
      12.9         5.7           0
      12.9        5.85           0
      12.9           6           0
      12.9        6.15           0
      12.9         6.3           0
      12.9        6.45           0
      12.9         6.6           0
      12.9        6.75           0
      12.9         6.9           0
      12.9        7.05           0
      12.9         7.2           0
      12.9        7.35           0

     13.05        -7.5           0
     13.05       -7.35           0
     13.05        -7.2           0
     13.05       -7.05           0
     13.05        -6.9           0
     13.05       -6.75           0
     13.05        -6.6           0
     13.05       -6.45           0
     13.05        -6.3           0
     13.05       -6.15           0
     13.05          -6           0
     13.05       -5.85           0
     13.05        -5.7           0
     13.05       -5.55           0
     13.05        -5.4           0
     13.05       -5.25           0
     13.05        -5.1           0
     13.05       -4.95           0
     13.05        -4.8           0
     13.05       -4.65           0
     13.05        -4.5           0
     13.05       -4.35           0
     13.05        -4.2           0
     13.05       -4.05           0
     13.05        -3.9           0
     13.05       -3.75           0
     13.05        -3.6           0
     13.05       -3.45           0
     13.05        -3.3           0
     13.05       -3.15           0
     13.05          -3           0
     13.05       -2.85           0
     13.05        -2.7           0
     13.05       -2.55           0
     13.05        -2.4           0
     13.05       -2.25           0
     13.05        -2.1           0
     13.05       -1.95           0
     13.05        -1.8           0
     13.05       -1.65           0
     13.05        -1.5           0
     13.05       -1.35           0
     13.05        -1.2           0
     13.05       -1.05           0
     13.05        -0.9           0
     13.05       -0.75           0
     13.05        -0.6           0
     13.05       -0.45           0
     13.05        -0.3           0
     13.05       -0.15           0
     13.05  -1.78814e-07           0
     13.05        0.15           0
     13.05         0.3           0
     13.05        0.45           0
     13.05         0.6           0
     13.05        0.75           0
     13.05         0.9           0
     13.05        1.05           0
     13.05         1.2           0
     13.05        1.35           0
     13.05         1.5           0
     13.05        1.65           0
     13.05         1.8           0
     13.05        1.95           0
     13.05         2.1           0
     13.05        2.25           0
     13.05         2.4           0
     13.05        2.55           0
     13.05         2.7           0
     13.05        2.85           0
     13.05           3           0
     13.05        3.15           0
     13.05         3.3           0
     13.05        3.45           0
     13.05         3.6           0
     13.05        3.75           0
     13.05         3.9           0
     13.05        4.05           0
     13.05         4.2           0
     13.05        4.35           0
     13.05         4.5           0
     13.05        4.65           0
     13.05         4.8           0
     13.05        4.95           0
     13.05         5.1           0
     13.05        5.25           0
     13.05         5.4           0
     13.05        5.55           0
     13.05         5.7           0
     13.05        5.85           0
     13.05           6           0
     13.05        6.15           0
     13.05         6.3           0
     13.05        6.45           0
     13.05         6.6           0
     13.05        6.75           0
     13.05         6.9           0
     13.05        7.05           0
     13.05         7.2           0
     13.05        7.35           0

      13.2        -7.5           0
      13.2       -7.35           0
      13.2        -7.2           0
      13.2       -7.05           0
      13.2        -6.9           0
      13.2       -6.75           0
      13.2        -6.6           0
      13.2       -6.45           0
      13.2        -6.3           0
      13.2       -6.15           0
      13.2          -6           0
      13.2       -5.85           0
      13.2        -5.7           0
      13.2       -5.55           0
      13.2        -5.4           0
      13.2       -5.25           0
      13.2        -5.1           0
      13.2       -4.95           0
      13.2        -4.8           0
      13.2       -4.65           0
      13.2        -4.5           0
      13.2       -4.35           0
      13.2        -4.2           0
      13.2       -4.05           0
      13.2        -3.9           0
      13.2       -3.75           0
      13.2        -3.6           0
      13.2       -3.45           0
      13.2        -3.3           0
      13.2       -3.15           0
      13.2          -3           0
      13.2       -2.85           0
      13.2        -2.7           0
      13.2       -2.55           0
      13.2        -2.4           0
      13.2       -2.25           0
      13.2        -2.1           0
      13.2       -1.95           0
      13.2        -1.8           0
      13.2       -1.65           0
      13.2        -1.5           0
      13.2       -1.35           0
      13.2        -1.2           0
      13.2       -1.05           0
      13.2        -0.9           0
      13.2       -0.75           0
      13.2        -0.6           0
      13.2       -0.45           0
      13.2        -0.3           0
      13.2       -0.15           0
      13.2  -1.78814e-07           0
      13.2        0.15           0
      13.2         0.3           0
      13.2        0.45           0
      13.2         0.6           0
      13.2        0.75           0
      13.2         0.9           0
      13.2        1.05           0
      13.2         1.2           0
      13.2        1.35           0
      13.2         1.5           0
      13.2        1.65           0
      13.2         1.8           0
      13.2        1.95           0
      13.2         2.1           0
      13.2        2.25           0
      13.2         2.4           0
      13.2        2.55           0
      13.2         2.7           0
      13.2        2.85           0
      13.2           3           0
      13.2        3.15           0
      13.2         3.3           0
      13.2        3.45           0
      13.2         3.6           0
      13.2        3.75           0
      13.2         3.9           0
      13.2        4.05           0
      13.2         4.2           0
      13.2        4.35           0
      13.2         4.5           0
      13.2        4.65           0
      13.2         4.8           0
      13.2        4.95           0
      13.2         5.1           0
      13.2        5.25           0
      13.2         5.4           0
      13.2        5.55           0
      13.2         5.7           0
      13.2        5.85           0
      13.2           6           0
      13.2        6.15           0
      13.2         6.3           0
      13.2        6.45           0
      13.2         6.6           0
      13.2        6.75           0
      13.2         6.9           0
      13.2        7.05           0
      13.2         7.2           0
      13.2        7.35           0

     13.35        -7.5           0
     13.35       -7.35           0
     13.35        -7.2           0
     13.35       -7.05           0
     13.35        -6.9           0
     13.35       -6.75           0
     13.35        -6.6           0
     13.35       -6.45           0
     13.35        -6.3           0
     13.35       -6.15           0
     13.35          -6           0
     13.35       -5.85           0
     13.35        -5.7           0
     13.35       -5.55           0
     13.35        -5.4           0
     13.35       -5.25           0
     13.35        -5.1           0
     13.35       -4.95           0
     13.35        -4.8           0
     13.35       -4.65           0
     13.35        -4.5           0
     13.35       -4.35           0
     13.35        -4.2           0
     13.35       -4.05           0
     13.35        -3.9           0
     13.35       -3.75           0
     13.35        -3.6           0
     13.35       -3.45           0
     13.35        -3.3           0
     13.35       -3.15           0
     13.35          -3           0
     13.35       -2.85           0
     13.35        -2.7           0
     13.35       -2.55           0
     13.35        -2.4           0
     13.35       -2.25           0
     13.35        -2.1           0
     13.35       -1.95           0
     13.35        -1.8           0
     13.35       -1.65           0
     13.35        -1.5           0
     13.35       -1.35           0
     13.35        -1.2           0
     13.35       -1.05           0
     13.35        -0.9           0
     13.35       -0.75           0
     13.35        -0.6           0
     13.35       -0.45           0
     13.35        -0.3           0
     13.35       -0.15           0
     13.35  -1.78814e-07           0
     13.35        0.15           0
     13.35         0.3           0
     13.35        0.45           0
     13.35         0.6           0
     13.35        0.75           0
     13.35         0.9           0
     13.35        1.05           0
     13.35         1.2           0
     13.35        1.35           0
     13.35         1.5           0
     13.35        1.65           0
     13.35         1.8           0
     13.35        1.95           0
     13.35         2.1           0
     13.35        2.25           0
     13.35         2.4           0
     13.35        2.55           0
     13.35         2.7           0
     13.35        2.85           0
     13.35           3           0
     13.35        3.15           0
     13.35         3.3           0
     13.35        3.45           0
     13.35         3.6           0
     13.35        3.75           0
     13.35         3.9           0
     13.35        4.05           0
     13.35         4.2           0
     13.35        4.35           0
     13.35         4.5           0
     13.35        4.65           0
     13.35         4.8           0
     13.35        4.95           0
     13.35         5.1           0
     13.35        5.25           0
     13.35         5.4           0
     13.35        5.55           0
     13.35         5.7           0
     13.35        5.85           0
     13.35           6           0
     13.35        6.15           0
     13.35         6.3           0
     13.35        6.45           0
     13.35         6.6           0
     13.35        6.75           0
     13.35         6.9           0
     13.35        7.05           0
     13.35         7.2           0
     13.35        7.35           0

      13.5        -7.5           0
      13.5       -7.35           0
      13.5        -7.2           0
      13.5       -7.05           0
      13.5        -6.9           0
      13.5       -6.75           0
      13.5        -6.6           0
      13.5       -6.45           0
      13.5        -6.3           0
      13.5       -6.15           0
      13.5          -6           0
      13.5       -5.85           0
      13.5        -5.7           0
      13.5       -5.55           0
      13.5        -5.4           0
      13.5       -5.25           0
      13.5        -5.1           0
      13.5       -4.95           0
      13.5        -4.8           0
      13.5       -4.65           0
      13.5        -4.5           0
      13.5       -4.35           0
      13.5        -4.2           0
      13.5       -4.05           0
      13.5        -3.9           0
      13.5       -3.75           0
      13.5        -3.6           0
      13.5       -3.45           0
      13.5        -3.3           0
      13.5       -3.15           0
      13.5          -3           0
      13.5       -2.85           0
      13.5        -2.7           0
      13.5       -2.55           0
      13.5        -2.4           0
      13.5       -2.25           0
      13.5        -2.1           0
      13.5       -1.95           0
      13.5        -1.8           0
      13.5       -1.65           0
      13.5        -1.5           0
      13.5       -1.35           0
      13.5        -1.2           0
      13.5       -1.05           0
      13.5        -0.9           0
      13.5       -0.75           0
      13.5        -0.6           0
      13.5       -0.45           0
      13.5        -0.3           0
      13.5       -0.15           0
      13.5  -1.78814e-07           0
      13.5        0.15           0
      13.5         0.3           0
      13.5        0.45           0
      13.5         0.6           0
      13.5        0.75           0
      13.5         0.9           0
      13.5        1.05           0
      13.5         1.2           0
      13.5        1.35           0
      13.5         1.5           0
      13.5        1.65           0
      13.5         1.8           0
      13.5        1.95           0
      13.5         2.1           0
      13.5        2.25           0
      13.5         2.4           0
      13.5        2.55           0
      13.5         2.7           0
      13.5        2.85           0
      13.5           3           0
      13.5        3.15           0
      13.5         3.3           0
      13.5        3.45           0
      13.5         3.6           0
      13.5        3.75           0
      13.5         3.9           0
      13.5        4.05           0
      13.5         4.2           0
      13.5        4.35           0
      13.5         4.5           0
      13.5        4.65           0
      13.5         4.8           0
      13.5        4.95           0
      13.5         5.1           0
      13.5        5.25           0
      13.5         5.4           0
      13.5        5.55           0
      13.5         5.7           0
      13.5        5.85           0
      13.5           6           0
      13.5        6.15           0
      13.5         6.3           0
      13.5        6.45           0
      13.5         6.6           0
      13.5        6.75           0
      13.5         6.9           0
      13.5        7.05           0
      13.5         7.2           0
      13.5        7.35           0

     13.65        -7.5           0
     13.65       -7.35           0
     13.65        -7.2           0
     13.65       -7.05           0
     13.65        -6.9           0
     13.65       -6.75           0
     13.65        -6.6           0
     13.65       -6.45           0
     13.65        -6.3           0
     13.65       -6.15           0
     13.65          -6           0
     13.65       -5.85           0
     13.65        -5.7           0
     13.65       -5.55           0
     13.65        -5.4           0
     13.65       -5.25           0
     13.65        -5.1           0
     13.65       -4.95           0
     13.65        -4.8           0
     13.65       -4.65           0
     13.65        -4.5           0
     13.65       -4.35           0
     13.65        -4.2           0
     13.65       -4.05           0
     13.65        -3.9           0
     13.65       -3.75           0
     13.65        -3.6           0
     13.65       -3.45           0
     13.65        -3.3           0
     13.65       -3.15           0
     13.65          -3           0
     13.65       -2.85           0
     13.65        -2.7           0
     13.65       -2.55           0
     13.65        -2.4           0
     13.65       -2.25           0
     13.65        -2.1           0
     13.65       -1.95           0
     13.65        -1.8           0
     13.65       -1.65           0
     13.65        -1.5           0
     13.65       -1.35           0
     13.65        -1.2           0
     13.65       -1.05           0
     13.65        -0.9           0
     13.65       -0.75           0
     13.65        -0.6           0
     13.65       -0.45           0
     13.65        -0.3           0
     13.65       -0.15           0
     13.65  -1.78814e-07           0
     13.65        0.15           0
     13.65         0.3           0
     13.65        0.45           0
     13.65         0.6           0
     13.65        0.75           0
     13.65         0.9           0
     13.65        1.05           0
     13.65         1.2           0
     13.65        1.35           0
     13.65         1.5           0
     13.65        1.65           0
     13.65         1.8           0
     13.65        1.95           0
     13.65         2.1           0
     13.65        2.25           0
     13.65         2.4           0
     13.65        2.55           0
     13.65         2.7           0
     13.65        2.85           0
     13.65           3           0
     13.65        3.15           0
     13.65         3.3           0
     13.65        3.45           0
     13.65         3.6           0
     13.65        3.75           0
     13.65         3.9           0
     13.65        4.05           0
     13.65         4.2           0
     13.65        4.35           0
     13.65         4.5           0
     13.65        4.65           0
     13.65         4.8           0
     13.65        4.95           0
     13.65         5.1           0
     13.65        5.25           0
     13.65         5.4           0
     13.65        5.55           0
     13.65         5.7           0
     13.65        5.85           0
     13.65           6           0
     13.65        6.15           0
     13.65         6.3           0
     13.65        6.45           0
     13.65         6.6           0
     13.65        6.75           0
     13.65         6.9           0
     13.65        7.05           0
     13.65         7.2           0
     13.65        7.35           0

      13.8        -7.5           0
      13.8       -7.35           0
      13.8        -7.2           0
      13.8       -7.05           0
      13.8        -6.9           0
      13.8       -6.75           0
      13.8        -6.6           0
      13.8       -6.45           0
      13.8        -6.3           0
      13.8       -6.15           0
      13.8          -6           0
      13.8       -5.85           0
      13.8        -5.7           0
      13.8       -5.55           0
      13.8        -5.4           0
      13.8       -5.25           0
      13.8        -5.1           0
      13.8       -4.95           0
      13.8        -4.8           0
      13.8       -4.65           0
      13.8        -4.5           0
      13.8       -4.35           0
      13.8        -4.2           0
      13.8       -4.05           0
      13.8        -3.9           0
      13.8       -3.75           0
      13.8        -3.6           0
      13.8       -3.45           0
      13.8        -3.3           0
      13.8       -3.15           0
      13.8          -3           0
      13.8       -2.85           0
      13.8        -2.7           0
      13.8       -2.55           0
      13.8        -2.4           0
      13.8       -2.25           0
      13.8        -2.1           0
      13.8       -1.95           0
      13.8        -1.8           0
      13.8       -1.65           0
      13.8        -1.5           0
      13.8       -1.35           0
      13.8        -1.2           0
      13.8       -1.05           0
      13.8        -0.9           0
      13.8       -0.75           0
      13.8        -0.6           0
      13.8       -0.45           0
      13.8        -0.3           0
      13.8       -0.15           0
      13.8  -1.78814e-07           0
      13.8        0.15           0
      13.8         0.3           0
      13.8        0.45           0
      13.8         0.6           0
      13.8        0.75           0
      13.8         0.9           0
      13.8        1.05           0
      13.8         1.2           0
      13.8        1.35           0
      13.8         1.5           0
      13.8        1.65           0
      13.8         1.8           0
      13.8        1.95           0
      13.8         2.1           0
      13.8        2.25           0
      13.8         2.4           0
      13.8        2.55           0
      13.8         2.7           0
      13.8        2.85           0
      13.8           3           0
      13.8        3.15           0
      13.8         3.3           0
      13.8        3.45           0
      13.8         3.6           0
      13.8        3.75           0
      13.8         3.9           0
      13.8        4.05           0
      13.8         4.2           0
      13.8        4.35           0
      13.8         4.5           0
      13.8        4.65           0
      13.8         4.8           0
      13.8        4.95           0
      13.8         5.1           0
      13.8        5.25           0
      13.8         5.4           0
      13.8        5.55           0
      13.8         5.7           0
      13.8        5.85           0
      13.8           6           0
      13.8        6.15           0
      13.8         6.3           0
      13.8        6.45           0
      13.8         6.6           0
      13.8        6.75           0
      13.8         6.9           0
      13.8        7.05           0
      13.8         7.2           0
      13.8        7.35           0

     13.95        -7.5           0
     13.95       -7.35           0
     13.95        -7.2           0
     13.95       -7.05           0
     13.95        -6.9           0
     13.95       -6.75           0
     13.95        -6.6           0
     13.95       -6.45           0
     13.95        -6.3           0
     13.95       -6.15           0
     13.95          -6           0
     13.95       -5.85           0
     13.95        -5.7           0
     13.95       -5.55           0
     13.95        -5.4           0
     13.95       -5.25           0
     13.95        -5.1           0
     13.95       -4.95           0
     13.95        -4.8           0
     13.95       -4.65           0
     13.95        -4.5           0
     13.95       -4.35           0
     13.95        -4.2           0
     13.95       -4.05           0
     13.95        -3.9           0
     13.95       -3.75           0
     13.95        -3.6           0
     13.95       -3.45           0
     13.95        -3.3           0
     13.95       -3.15           0
     13.95          -3           0
     13.95       -2.85           0
     13.95        -2.7           0
     13.95       -2.55           0
     13.95        -2.4           0
     13.95       -2.25           0
     13.95        -2.1           0
     13.95       -1.95           0
     13.95        -1.8           0
     13.95       -1.65           0
     13.95        -1.5           0
     13.95       -1.35           0
     13.95        -1.2           0
     13.95       -1.05           0
     13.95        -0.9           0
     13.95       -0.75           0
     13.95        -0.6           0
     13.95       -0.45           0
     13.95        -0.3           0
     13.95       -0.15           0
     13.95  -1.78814e-07           0
     13.95        0.15           0
     13.95         0.3           0
     13.95        0.45           0
     13.95         0.6           0
     13.95        0.75           0
     13.95         0.9           0
     13.95        1.05           0
     13.95         1.2           0
     13.95        1.35           0
     13.95         1.5           0
     13.95        1.65           0
     13.95         1.8           0
     13.95        1.95           0
     13.95         2.1           0
     13.95        2.25           0
     13.95         2.4           0
     13.95        2.55           0
     13.95         2.7           0
     13.95        2.85           0
     13.95           3           0
     13.95        3.15           0
     13.95         3.3           0
     13.95        3.45           0
     13.95         3.6           0
     13.95        3.75           0
     13.95         3.9           0
     13.95        4.05           0
     13.95         4.2           0
     13.95        4.35           0
     13.95         4.5           0
     13.95        4.65           0
     13.95         4.8           0
     13.95        4.95           0
     13.95         5.1           0
     13.95        5.25           0
     13.95         5.4           0
     13.95        5.55           0
     13.95         5.7           0
     13.95        5.85           0
     13.95           6           0
     13.95        6.15           0
     13.95         6.3           0
     13.95        6.45           0
     13.95         6.6           0
     13.95        6.75           0
     13.95         6.9           0
     13.95        7.05           0
     13.95         7.2           0
     13.95        7.35           0

      14.1        -7.5           0
      14.1       -7.35           0
      14.1        -7.2           0
      14.1       -7.05           0
      14.1        -6.9           0
      14.1       -6.75           0
      14.1        -6.6           0
      14.1       -6.45           0
      14.1        -6.3           0
      14.1       -6.15           0
      14.1          -6           0
      14.1       -5.85           0
      14.1        -5.7           0
      14.1       -5.55           0
      14.1        -5.4           0
      14.1       -5.25           0
      14.1        -5.1           0
      14.1       -4.95           0
      14.1        -4.8           0
      14.1       -4.65           0
      14.1        -4.5           0
      14.1       -4.35           0
      14.1        -4.2           0
      14.1       -4.05           0
      14.1        -3.9           0
      14.1       -3.75           0
      14.1        -3.6           0
      14.1       -3.45           0
      14.1        -3.3           0
      14.1       -3.15           0
      14.1          -3           0
      14.1       -2.85           0
      14.1        -2.7           0
      14.1       -2.55           0
      14.1        -2.4           0
      14.1       -2.25           0
      14.1        -2.1           0
      14.1       -1.95           0
      14.1        -1.8           0
      14.1       -1.65           0
      14.1        -1.5           0
      14.1       -1.35           0
      14.1        -1.2           0
      14.1       -1.05           0
      14.1        -0.9           0
      14.1       -0.75           0
      14.1        -0.6           0
      14.1       -0.45           0
      14.1        -0.3           0
      14.1       -0.15           0
      14.1  -1.78814e-07           0
      14.1        0.15           0
      14.1         0.3           0
      14.1        0.45           0
      14.1         0.6           0
      14.1        0.75           0
      14.1         0.9           0
      14.1        1.05           0
      14.1         1.2           0
      14.1        1.35           0
      14.1         1.5           0
      14.1        1.65           0
      14.1         1.8           0
      14.1        1.95           0
      14.1         2.1           0
      14.1        2.25           0
      14.1         2.4           0
      14.1        2.55           0
      14.1         2.7           0
      14.1        2.85           0
      14.1           3           0
      14.1        3.15           0
      14.1         3.3           0
      14.1        3.45           0
      14.1         3.6           0
      14.1        3.75           0
      14.1         3.9           0
      14.1        4.05           0
      14.1         4.2           0
      14.1        4.35           0
      14.1         4.5           0
      14.1        4.65           0
      14.1         4.8           0
      14.1        4.95           0
      14.1         5.1           0
      14.1        5.25           0
      14.1         5.4           0
      14.1        5.55           0
      14.1         5.7           0
      14.1        5.85           0
      14.1           6           0
      14.1        6.15           0
      14.1         6.3           0
      14.1        6.45           0
      14.1         6.6           0
      14.1        6.75           0
      14.1         6.9           0
      14.1        7.05           0
      14.1         7.2           0
      14.1        7.35           0

     14.25        -7.5           0
     14.25       -7.35           0
     14.25        -7.2           0
     14.25       -7.05           0
     14.25        -6.9           0
     14.25       -6.75           0
     14.25        -6.6           0
     14.25       -6.45           0
     14.25        -6.3           0
     14.25       -6.15           0
     14.25          -6           0
     14.25       -5.85           0
     14.25        -5.7           0
     14.25       -5.55           0
     14.25        -5.4           0
     14.25       -5.25           0
     14.25        -5.1           0
     14.25       -4.95           0
     14.25        -4.8           0
     14.25       -4.65           0
     14.25        -4.5           0
     14.25       -4.35           0
     14.25        -4.2           0
     14.25       -4.05           0
     14.25        -3.9           0
     14.25       -3.75           0
     14.25        -3.6           0
     14.25       -3.45           0
     14.25        -3.3           0
     14.25       -3.15           0
     14.25          -3           0
     14.25       -2.85           0
     14.25        -2.7           0
     14.25       -2.55           0
     14.25        -2.4           0
     14.25       -2.25           0
     14.25        -2.1           0
     14.25       -1.95           0
     14.25        -1.8           0
     14.25       -1.65           0
     14.25        -1.5           0
     14.25       -1.35           0
     14.25        -1.2           0
     14.25       -1.05           0
     14.25        -0.9           0
     14.25       -0.75           0
     14.25        -0.6           0
     14.25       -0.45           0
     14.25        -0.3           0
     14.25       -0.15           0
     14.25  -1.78814e-07           0
     14.25        0.15           0
     14.25         0.3           0
     14.25        0.45           0
     14.25         0.6           0
     14.25        0.75           0
     14.25         0.9           0
     14.25        1.05           0
     14.25         1.2           0
     14.25        1.35           0
     14.25         1.5           0
     14.25        1.65           0
     14.25         1.8           0
     14.25        1.95           0
     14.25         2.1           0
     14.25        2.25           0
     14.25         2.4           0
     14.25        2.55           0
     14.25         2.7           0
     14.25        2.85           0
     14.25           3           0
     14.25        3.15           0
     14.25         3.3           0
     14.25        3.45           0
     14.25         3.6           0
     14.25        3.75           0
     14.25         3.9           0
     14.25        4.05           0
     14.25         4.2           0
     14.25        4.35           0
     14.25         4.5           0
     14.25        4.65           0
     14.25         4.8           0
     14.25        4.95           0
     14.25         5.1           0
     14.25        5.25           0
     14.25         5.4           0
     14.25        5.55           0
     14.25         5.7           0
     14.25        5.85           0
     14.25           6           0
     14.25        6.15           0
     14.25         6.3           0
     14.25        6.45           0
     14.25         6.6           0
     14.25        6.75           0
     14.25         6.9           0
     14.25        7.05           0
     14.25         7.2           0
     14.25        7.35           0

      14.4        -7.5           0
      14.4       -7.35           0
      14.4        -7.2           0
      14.4       -7.05           0
      14.4        -6.9           0
      14.4       -6.75           0
      14.4        -6.6           0
      14.4       -6.45           0
      14.4        -6.3           0
      14.4       -6.15           0
      14.4          -6           0
      14.4       -5.85           0
      14.4        -5.7           0
      14.4       -5.55           0
      14.4        -5.4           0
      14.4       -5.25           0
      14.4        -5.1           0
      14.4       -4.95           0
      14.4        -4.8           0
      14.4       -4.65           0
      14.4        -4.5           0
      14.4       -4.35           0
      14.4        -4.2           0
      14.4       -4.05           0
      14.4        -3.9           0
      14.4       -3.75           0
      14.4        -3.6           0
      14.4       -3.45           0
      14.4        -3.3           0
      14.4       -3.15           0
      14.4          -3           0
      14.4       -2.85           0
      14.4        -2.7           0
      14.4       -2.55           0
      14.4        -2.4           0
      14.4       -2.25           0
      14.4        -2.1           0
      14.4       -1.95           0
      14.4        -1.8           0
      14.4       -1.65           0
      14.4        -1.5           0
      14.4       -1.35           0
      14.4        -1.2           0
      14.4       -1.05           0
      14.4        -0.9           0
      14.4       -0.75           0
      14.4        -0.6           0
      14.4       -0.45           0
      14.4        -0.3           0
      14.4       -0.15           0
      14.4  -1.78814e-07           0
      14.4        0.15           0
      14.4         0.3           0
      14.4        0.45           0
      14.4         0.6           0
      14.4        0.75           0
      14.4         0.9           0
      14.4        1.05           0
      14.4         1.2           0
      14.4        1.35           0
      14.4         1.5           0
      14.4        1.65           0
      14.4         1.8           0
      14.4        1.95           0
      14.4         2.1           0
      14.4        2.25           0
      14.4         2.4           0
      14.4        2.55           0
      14.4         2.7           0
      14.4        2.85           0
      14.4           3           0
      14.4        3.15           0
      14.4         3.3           0
      14.4        3.45           0
      14.4         3.6           0
      14.4        3.75           0
      14.4         3.9           0
      14.4        4.05           0
      14.4         4.2           0
      14.4        4.35           0
      14.4         4.5           0
      14.4        4.65           0
      14.4         4.8           0
      14.4        4.95           0
      14.4         5.1           0
      14.4        5.25           0
      14.4         5.4           0
      14.4        5.55           0
      14.4         5.7           0
      14.4        5.85           0
      14.4           6           0
      14.4        6.15           0
      14.4         6.3           0
      14.4        6.45           0
      14.4         6.6           0
      14.4        6.75           0
      14.4         6.9           0
      14.4        7.05           0
      14.4         7.2           0
      14.4        7.35           0

     14.55        -7.5           0
     14.55       -7.35           0
     14.55        -7.2           0
     14.55       -7.05           0
     14.55        -6.9           0
     14.55       -6.75           0
     14.55        -6.6           0
     14.55       -6.45           0
     14.55        -6.3           0
     14.55       -6.15           0
     14.55          -6           0
     14.55       -5.85           0
     14.55        -5.7           0
     14.55       -5.55           0
     14.55        -5.4           0
     14.55       -5.25           0
     14.55        -5.1           0
     14.55       -4.95           0
     14.55        -4.8           0
     14.55       -4.65           0
     14.55        -4.5           0
     14.55       -4.35           0
     14.55        -4.2           0
     14.55       -4.05           0
     14.55        -3.9           0
     14.55       -3.75           0
     14.55        -3.6           0
     14.55       -3.45           0
     14.55        -3.3           0
     14.55       -3.15           0
     14.55          -3           0
     14.55       -2.85           0
     14.55        -2.7           0
     14.55       -2.55           0
     14.55        -2.4           0
     14.55       -2.25           0
     14.55        -2.1           0
     14.55       -1.95           0
     14.55        -1.8           0
     14.55       -1.65           0
     14.55        -1.5           0
     14.55       -1.35           0
     14.55        -1.2           0
     14.55       -1.05           0
     14.55        -0.9           0
     14.55       -0.75           0
     14.55        -0.6           0
     14.55       -0.45           0
     14.55        -0.3           0
     14.55       -0.15           0
     14.55  -1.78814e-07           0
     14.55        0.15           0
     14.55         0.3           0
     14.55        0.45           0
     14.55         0.6           0
     14.55        0.75           0
     14.55         0.9           0
     14.55        1.05           0
     14.55         1.2           0
     14.55        1.35           0
     14.55         1.5           0
     14.55        1.65           0
     14.55         1.8           0
     14.55        1.95           0
     14.55         2.1           0
     14.55        2.25           0
     14.55         2.4           0
     14.55        2.55           0
     14.55         2.7           0
     14.55        2.85           0
     14.55           3           0
     14.55        3.15           0
     14.55         3.3           0
     14.55        3.45           0
     14.55         3.6           0
     14.55        3.75           0
     14.55         3.9           0
     14.55        4.05           0
     14.55         4.2           0
     14.55        4.35           0
     14.55         4.5           0
     14.55        4.65           0
     14.55         4.8           0
     14.55        4.95           0
     14.55         5.1           0
     14.55        5.25           0
     14.55         5.4           0
     14.55        5.55           0
     14.55         5.7           0
     14.55        5.85           0
     14.55           6           0
     14.55        6.15           0
     14.55         6.3           0
     14.55        6.45           0
     14.55         6.6           0
     14.55        6.75           0
     14.55         6.9           0
     14.55        7.05           0
     14.55         7.2           0
     14.55        7.35           0

      14.7        -7.5           0
      14.7       -7.35           0
      14.7        -7.2           0
      14.7       -7.05           0
      14.7        -6.9           0
      14.7       -6.75           0
      14.7        -6.6           0
      14.7       -6.45           0
      14.7        -6.3           0
      14.7       -6.15           0
      14.7          -6           0
      14.7       -5.85           0
      14.7        -5.7           0
      14.7       -5.55           0
      14.7        -5.4           0
      14.7       -5.25           0
      14.7        -5.1           0
      14.7       -4.95           0
      14.7        -4.8           0
      14.7       -4.65           0
      14.7        -4.5           0
      14.7       -4.35           0
      14.7        -4.2           0
      14.7       -4.05           0
      14.7        -3.9           0
      14.7       -3.75           0
      14.7        -3.6           0
      14.7       -3.45           0
      14.7        -3.3           0
      14.7       -3.15           0
      14.7          -3           0
      14.7       -2.85           0
      14.7        -2.7           0
      14.7       -2.55           0
      14.7        -2.4           0
      14.7       -2.25           0
      14.7        -2.1           0
      14.7       -1.95           0
      14.7        -1.8           0
      14.7       -1.65           0
      14.7        -1.5           0
      14.7       -1.35           0
      14.7        -1.2           0
      14.7       -1.05           0
      14.7        -0.9           0
      14.7       -0.75           0
      14.7        -0.6           0
      14.7       -0.45           0
      14.7        -0.3           0
      14.7       -0.15           0
      14.7  -1.78814e-07           0
      14.7        0.15           0
      14.7         0.3           0
      14.7        0.45           0
      14.7         0.6           0
      14.7        0.75           0
      14.7         0.9           0
      14.7        1.05           0
      14.7         1.2           0
      14.7        1.35           0
      14.7         1.5           0
      14.7        1.65           0
      14.7         1.8           0
      14.7        1.95           0
      14.7         2.1           0
      14.7        2.25           0
      14.7         2.4           0
      14.7        2.55           0
      14.7         2.7           0
      14.7        2.85           0
      14.7           3           0
      14.7        3.15           0
      14.7         3.3           0
      14.7        3.45           0
      14.7         3.6           0
      14.7        3.75           0
      14.7         3.9           0
      14.7        4.05           0
      14.7         4.2           0
      14.7        4.35           0
      14.7         4.5           0
      14.7        4.65           0
      14.7         4.8           0
      14.7        4.95           0
      14.7         5.1           0
      14.7        5.25           0
      14.7         5.4           0
      14.7        5.55           0
      14.7         5.7           0
      14.7        5.85           0
      14.7           6           0
      14.7        6.15           0
      14.7         6.3           0
      14.7        6.45           0
      14.7         6.6           0
      14.7        6.75           0
      14.7         6.9           0
      14.7        7.05           0
      14.7         7.2           0
      14.7        7.35           0

     14.85        -7.5           0
     14.85       -7.35           0
     14.85        -7.2           0
     14.85       -7.05           0
     14.85        -6.9           0
     14.85       -6.75           0
     14.85        -6.6           0
     14.85       -6.45           0
     14.85        -6.3           0
     14.85       -6.15           0
     14.85          -6           0
     14.85       -5.85           0
     14.85        -5.7           0
     14.85       -5.55           0
     14.85        -5.4           0
     14.85       -5.25           0
     14.85        -5.1           0
     14.85       -4.95           0
     14.85        -4.8           0
     14.85       -4.65           0
     14.85        -4.5           0
     14.85       -4.35           0
     14.85        -4.2           0
     14.85       -4.05           0
     14.85        -3.9           0
     14.85       -3.75           0
     14.85        -3.6           0
     14.85       -3.45           0
     14.85        -3.3           0
     14.85       -3.15           0
     14.85          -3           0
     14.85       -2.85           0
     14.85        -2.7           0
     14.85       -2.55           0
     14.85        -2.4           0
     14.85       -2.25           0
     14.85        -2.1           0
     14.85       -1.95           0
     14.85        -1.8           0
     14.85       -1.65           0
     14.85        -1.5           0
     14.85       -1.35           0
     14.85        -1.2           0
     14.85       -1.05           0
     14.85        -0.9           0
     14.85       -0.75           0
     14.85        -0.6           0
     14.85       -0.45           0
     14.85        -0.3           0
     14.85       -0.15           0
     14.85  -1.78814e-07           0
     14.85        0.15           0
     14.85         0.3           0
     14.85        0.45           0
     14.85         0.6           0
     14.85        0.75           0
     14.85         0.9           0
     14.85        1.05           0
     14.85         1.2           0
     14.85        1.35           0
     14.85         1.5           0
     14.85        1.65           0
     14.85         1.8           0
     14.85        1.95           0
     14.85         2.1           0
     14.85        2.25           0
     14.85         2.4           0
     14.85        2.55           0
     14.85         2.7           0
     14.85        2.85           0
     14.85           3           0
     14.85        3.15           0
     14.85         3.3           0
     14.85        3.45           0
     14.85         3.6           0
     14.85        3.75           0
     14.85         3.9           0
     14.85        4.05           0
     14.85         4.2           0
     14.85        4.35           0
     14.85         4.5           0
     14.85        4.65           0
     14.85         4.8           0
     14.85        4.95           0
     14.85         5.1           0
     14.85        5.25           0
     14.85         5.4           0
     14.85        5.55           0
     14.85         5.7           0
     14.85        5.85           0
     14.85           6           0
     14.85        6.15           0
     14.85         6.3           0
     14.85        6.45           0
     14.85         6.6           0
     14.85        6.75           0
     14.85         6.9           0
     14.85        7.05           0
     14.85         7.2           0
     14.85        7.35           0
