# Supplementary material for: Free energies of membrane stalk formation from a lipidomics perspective
Source: Nat Commun. 2021 Nov 15;12:6594. doi: 10.1038/s41467-021-26924-2 (PMC8593120; doi:10.1038/s41467-021-26924-2)
Supplement: Supplementary file 4 — Source Data [file 41467_2021_26924_MOESM4_ESM.zip › SI_data/Fig6/source_data_for_lipid_enrichment/POPC_PAPC_60_40/dens_POPC.xvg]

         0        -7.5           0
         0       -7.35           0
         0        -7.2           0
         0       -7.05           0
         0        -6.9           0
         0       -6.75           0
         0        -6.6           0
         0       -6.45           0
         0        -6.3           0
         0       -6.15           0
         0          -6           0
         0       -5.85           0
         0        -5.7           0
         0       -5.55           0
         0        -5.4           0
         0       -5.25           0
         0        -5.1     2.53708
         0       -4.95     6.34271
         0        -4.8     2.53708
         0       -4.65     27.9079
         0        -4.5     76.1125
         0       -4.35     145.882
         0        -4.2     268.931
         0       -4.05     482.046
         0        -3.9     619.049
         0       -3.75     611.437
         0        -3.6     668.522
         0       -3.45     704.041
         0        -3.3     744.634
         0       -3.15     701.504
         0          -3     726.875
         0       -2.85     707.847
         0        -2.7     725.606
         0       -2.55      739.56
         0        -2.4     782.691
         0       -2.25     749.708
         0        -2.1     734.486
         0       -1.95     683.744
         0        -1.8      687.55
         0       -1.65     660.911
         0        -1.5     648.225
         0       -1.35     630.466
         0        -1.2       608.9
         0       -1.05     633.003
         0        -0.9     613.974
         0       -0.75     550.547
         0        -0.6     499.806
         0       -0.45     531.519
         0        -0.3     498.537
         0       -0.15     476.972
         0  -1.78814e-07     455.407
         0        0.15     509.954
         0         0.3     501.074
         0        0.45     503.611
         0         0.6     544.205
         0        0.75     579.724
         0         0.9     563.233
         0        1.05     582.261
         0         1.2     602.558
         0        1.35     629.197
         0         1.5     664.716
         0        1.65     627.928
         0         1.8     663.448
         0        1.95      818.21
         0         2.1     783.959
         0        2.25     790.302
         0         2.4     896.859
         0        2.55     839.775
         0         2.7     822.015
         0        2.85     866.414
         0           3     802.987
         0        3.15     797.913
         0         3.3     785.228
         0        3.45     676.133
         0         3.6     714.189
         0        3.75     631.734
         0         3.9     484.583
         0        4.05     301.913
         0         4.2     167.448
         0        4.35     81.1867
         0         4.5     29.1765
         0        4.65     11.4169
         0         4.8     2.53708
         0        4.95           0
         0         5.1           0
         0        5.25           0
         0         5.4           0
         0        5.55           0
         0         5.7           0
         0        5.85           0
         0           6           0
         0        6.15           0
         0         6.3           0
         0        6.45           0
         0         6.6           0
         0        6.75           0
         0         6.9           0
         0        7.05           0
         0         7.2           0
         0        7.35           0

      0.15        -7.5           0
      0.15       -7.35           0
      0.15        -7.2           0
      0.15       -7.05           0
      0.15        -6.9           0
      0.15       -6.75           0
      0.15        -6.6           0
      0.15       -6.45           0
      0.15        -6.3           0
      0.15       -6.15           0
      0.15          -6           0
      0.15       -5.85           0
      0.15        -5.7           0
      0.15       -5.55           0
      0.15        -5.4           0
      0.15       -5.25           0
      0.15        -5.1     2.11424
      0.15       -4.95     1.69139
      0.15        -4.8     9.30264
      0.15       -4.65     30.8679
      0.15        -4.5     73.1526
      0.15       -4.35     157.722
      0.15        -4.2     303.604
      0.15       -4.05     465.978
      0.15        -3.9     592.409
      0.15       -3.75     628.774
      0.15        -3.6     681.207
      0.15       -3.45     731.103
      0.15        -3.3      727.72
      0.15       -3.15     721.378
      0.15          -3     750.554
      0.15       -2.85     777.616
      0.15        -2.7     752.668
      0.15       -2.55     801.719
      0.15        -2.4     782.268
      0.15       -2.25       766.2
      0.15        -2.1     745.903
      0.15       -1.95     667.676
      0.15        -1.8     671.482
      0.15       -1.65     707.424
      0.15        -1.5      666.83
      0.15       -1.35     659.219
      0.15        -1.2     615.243
      0.15       -1.05      602.98
      0.15        -0.9     589.449
      0.15       -0.75     569.575
      0.15        -0.6     504.034
      0.15       -0.45     490.503
      0.15        -0.3     434.687
      0.15       -0.15     455.407
      0.15  -1.78814e-07     425.385
      0.15        0.15     463.441
      0.15         0.3     474.858
      0.15        0.45     471.475
      0.15         0.6     512.914
      0.15        0.75      565.77
      0.15         0.9     573.804
      0.15        1.05     596.638
      0.15         1.2     591.564
      0.15        1.35     634.694
      0.15         1.5     637.654
      0.15        1.65     660.488
      0.15         1.8     685.859
      0.15        1.95     747.171
      0.15         2.1     781.845
      0.15        2.25     830.895
      0.15         2.4     805.101
      0.15        2.55     797.067
      0.15         2.7     804.256
      0.15        2.85     778.039
      0.15           3     784.382
      0.15        3.15     816.518
      0.15         3.3     794.107
      0.15        3.45     711.229
      0.15         3.6     643.574
      0.15        3.75     609.323
      0.15         3.9     461.327
      0.15        4.05      322.21
      0.15         4.2     169.139
      0.15        4.35     84.5695
      0.15         4.5      35.942
      0.15        4.65     10.5712
      0.15         4.8     3.38278
      0.15        4.95    0.845695
      0.15         5.1           0
      0.15        5.25           0
      0.15         5.4           0
      0.15        5.55           0
      0.15         5.7           0
      0.15        5.85           0
      0.15           6           0
      0.15        6.15           0
      0.15         6.3           0
      0.15        6.45           0
      0.15         6.6           0
      0.15        6.75           0
      0.15         6.9           0
      0.15        7.05           0
      0.15         7.2           0
      0.15        7.35           0

       0.3        -7.5           0
       0.3       -7.35           0
       0.3        -7.2           0
       0.3       -7.05           0
       0.3        -6.9           0
       0.3       -6.75           0
       0.3        -6.6           0
       0.3       -6.45           0
       0.3        -6.3           0
       0.3       -6.15           0
       0.3          -6           0
       0.3       -5.85           0
       0.3        -5.7           0
       0.3       -5.55           0
       0.3        -5.4           0
       0.3       -5.25           0
       0.3        -5.1    0.507417
       0.3       -4.95     1.01483
       0.3        -4.8     8.62609
       0.3       -4.65     30.1913
       0.3        -4.5     70.7847
       0.3       -4.35     159.836
       0.3        -4.2     325.254
       0.3       -4.05     514.013
       0.3        -3.9     574.903
       0.3       -3.75     600.528
       0.3        -3.6     678.163
       0.3       -3.45     707.593
       0.3        -3.3     743.366
       0.3       -3.15     734.993
       0.3          -3     735.501
       0.3       -2.85     751.231
       0.3        -2.7     770.005
       0.3       -2.55     776.348
       0.3        -2.4     761.379
       0.3       -2.25     765.185
       0.3        -2.1     723.069
       0.3       -1.95     709.876
       0.3        -1.8     677.148
       0.3       -1.65     675.372
       0.3        -1.5     658.881
       0.3       -1.35     634.271
       0.3        -1.2     644.419
       0.3       -1.05     618.034
       0.3        -0.9     566.277
       0.3       -0.75     544.966
       0.3        -0.6     485.344
       0.3       -0.45     455.407
       0.3        -0.3     417.858
       0.3       -0.15     404.919
       0.3  -1.78814e-07     391.218
       0.3        0.15     411.008
       0.3         0.3     426.738
       0.3        0.45     472.151
       0.3         0.6     511.984
       0.3        0.75     536.593
       0.3         0.9     577.187
       0.3        1.05      628.69
       0.3         1.2     642.897
       0.3        1.35     643.912
       0.3         1.5     668.522
       0.3        1.65     658.373
       0.3         1.8     709.115
       0.3        1.95     729.666
       0.3         2.1     780.661
       0.3        2.25     808.823
       0.3         2.4     798.928
       0.3        2.55     801.211
       0.3         2.7     763.662
       0.3        2.85     748.947
       0.3           3     783.452
       0.3        3.15     748.947
       0.3         3.3     757.066
       0.3        3.45     698.713
       0.3         3.6     644.927
       0.3        3.75     558.412
       0.3         3.9     466.062
       0.3        4.05     320.687
       0.3         4.2     168.716
       0.3        4.35     92.0962
       0.3         4.5     31.9673
       0.3        4.65     11.6706
       0.3         4.8     5.58159
       0.3        4.95    0.507417
       0.3         5.1    0.253708
       0.3        5.25           0
       0.3         5.4           0
       0.3        5.55           0
       0.3         5.7           0
       0.3        5.85           0
       0.3           6           0
       0.3        6.15           0
       0.3         6.3           0
       0.3        6.45           0
       0.3         6.6           0
       0.3        6.75           0
       0.3         6.9           0
       0.3        7.05           0
       0.3         7.2           0
       0.3        7.35           0

      0.45        -7.5           0
      0.45       -7.35           0
      0.45        -7.2           0
      0.45       -7.05           0
      0.45        -6.9           0
      0.45       -6.75           0
      0.45        -6.6           0
      0.45       -6.45           0
      0.45        -6.3           0
      0.45       -6.15           0
      0.45          -6           0
      0.45       -5.85           0
      0.45        -5.7           0
      0.45       -5.55           0
      0.45        -5.4           0
      0.45       -5.25           0
      0.45        -5.1     0.18122
      0.45       -4.95     2.71831
      0.45        -4.8     11.7793
      0.45       -4.65     27.3643
      0.45        -4.5     74.3003
      0.45       -4.35     171.978
      0.45        -4.2     314.961
      0.45       -4.05     484.402
      0.45        -3.9       570.3
      0.45       -3.75     592.409
      0.45        -3.6     680.482
      0.45       -3.45     688.637
      0.45        -3.3     713.464
      0.45       -3.15     720.351
      0.45          -3     739.017
      0.45       -2.85     737.023
      0.45        -2.7     778.341
      0.45       -2.55      778.16
      0.45        -2.4     771.999
      0.45       -2.25     744.453
      0.45        -2.1     747.353
      0.45       -1.95     700.417
      0.45        -1.8     684.107
      0.45       -1.65      678.67
      0.45        -1.5     661.635
      0.45       -1.35     668.703
      0.45        -1.2      638.62
      0.45       -1.05     592.772
      0.45        -0.9     559.608
      0.45       -0.75     507.055
      0.45        -0.6     462.837
      0.45       -0.45     391.255
      0.45        -0.3     366.065
      0.45       -0.15     346.131
      0.45  -1.78814e-07     322.753
      0.45        0.15     364.072
      0.45         0.3     395.785
      0.45        0.45     457.581
      0.45         0.6      494.55
      0.45        0.75     547.648
      0.45         0.9     569.938
      0.45        1.05     597.665
      0.45         1.2     610.894
      0.45        1.35     660.911
      0.45         1.5     656.743
      0.45        1.65     662.542
      0.45         1.8      693.53
      0.45        1.95     731.043
      0.45         2.1     762.213
      0.45        2.25     775.079
      0.45         2.4     755.508
      0.45        2.55     771.455
      0.45         2.7     772.361
      0.45        2.85     742.279
      0.45           3     756.232
      0.45        3.15     768.737
      0.45         3.3     731.949
      0.45        3.45     693.168
      0.45         3.6     631.734
      0.45        3.75     577.187
      0.45         3.9     482.952
      0.45        4.05     318.948
      0.45         4.2     182.489
      0.45        4.35     77.5623
      0.45         4.5     34.9755
      0.45        4.65     16.3098
      0.45         4.8     4.34929
      0.45        4.95     0.18122
      0.45         5.1     0.18122
      0.45        5.25           0
      0.45         5.4           0
      0.45        5.55           0
      0.45         5.7           0
      0.45        5.85           0
      0.45           6           0
      0.45        6.15           0
      0.45         6.3           0
      0.45        6.45           0
      0.45         6.6           0
      0.45        6.75           0
      0.45         6.9           0
      0.45        7.05           0
      0.45         7.2           0
      0.45        7.35           0

       0.6        -7.5           0
       0.6       -7.35           0
       0.6        -7.2           0
       0.6       -7.05           0
       0.6        -6.9           0
       0.6       -6.75           0
       0.6        -6.6           0
       0.6       -6.45           0
       0.6        -6.3           0
       0.6       -6.15           0
       0.6          -6           0
       0.6       -5.85           0
       0.6        -5.7           0
       0.6       -5.55           0
       0.6        -5.4           0
       0.6       -5.25           0
       0.6        -5.1    0.704746
       0.6       -4.95     2.53708
       0.6        -4.8     10.7121
       0.6       -4.65     36.5058
       0.6        -4.5     87.6704
       0.6       -4.35     185.771
       0.6        -4.2     331.794
       0.6       -4.05     483.878
       0.6        -3.9     558.441
       0.6       -3.75     605.377
       0.6        -3.6      641.46
       0.6       -3.45     701.081
       0.6        -3.3     714.189
       0.6       -3.15     727.157
       0.6          -3     716.586
       0.6       -2.85       736.6
       0.6        -2.7      772.12
       0.6       -2.55     771.697
       0.6        -2.4     776.066
       0.6       -2.25       751.4
       0.6        -2.1     729.553
       0.6       -1.95     715.035
       0.6        -1.8     707.847
       0.6       -1.65       689.1
       0.6        -1.5     669.086
       0.6       -1.35     659.642
       0.6        -1.2     625.673
       0.6       -1.05     603.121
       0.6        -0.9     539.553
       0.6       -0.75     497.128
       0.6        -0.6     423.411
       0.6       -0.45     359.984
       0.6        -0.3     325.311
       0.6       -0.15     312.061
       0.6  -1.78814e-07     287.959
       0.6        0.15     305.437
       0.6         0.3     339.265
       0.6        0.45     390.288
       0.6         0.6      472.18
       0.6        0.75     512.632
       0.6         0.9     559.286
       0.6        1.05     598.188
       0.6         1.2     638.218
       0.6        1.35     641.037
       0.6         1.5     666.408
       0.6        1.65     669.086
       0.6         1.8     704.464
       0.6        1.95     727.861
       0.6         2.1     729.976
       0.6        2.25     745.762
       0.6         2.4     762.958
       0.6        2.55     753.091
       0.6         2.7     738.996
       0.6        2.85      721.66
       0.6           3     724.902
       0.6        3.15     727.157
       0.6         3.3     727.721
       0.6        3.45     675.287
       0.6         3.6      602.84
       0.6        3.75       543.5
       0.6         3.9     470.206
       0.6        4.05     325.029
       0.6         4.2       193.1
       0.6        4.35     86.4018
       0.6         4.5     42.8485
       0.6        4.65      13.813
       0.6         4.8     4.51037
       0.6        4.95     1.83234
       0.6         5.1           0
       0.6        5.25           0
       0.6         5.4           0
       0.6        5.55           0
       0.6         5.7           0
       0.6        5.85           0
       0.6           6           0
       0.6        6.15           0
       0.6         6.3           0
       0.6        6.45           0
       0.6         6.6           0
       0.6        6.75           0
       0.6         6.9           0
       0.6        7.05           0
       0.6         7.2           0
       0.6        7.35           0

      0.75        -7.5           0
      0.75       -7.35           0
      0.75        -7.2           0
      0.75       -7.05           0
      0.75        -6.9           0
      0.75       -6.75           0
      0.75        -6.6           0
      0.75       -6.45           0
      0.75        -6.3           0
      0.75       -6.15           0
      0.75          -6           0
      0.75       -5.85           0
      0.75        -5.7           0
      0.75       -5.55           0
      0.75        -5.4    0.115322
      0.75       -5.25    0.345966
      0.75        -5.1     0.57661
      0.75       -4.95     4.61288
      0.75        -4.8     14.1846
      0.75       -4.65      40.824
      0.75        -4.5     96.8705
      0.75       -4.35     205.735
      0.75        -4.2     352.078
      0.75       -4.05     489.542
      0.75        -3.9     555.506
      0.75       -3.75     586.413
      0.75        -3.6     656.413
      0.75       -3.45     676.595
      0.75        -3.3     692.509
      0.75       -3.15     714.997
      0.75          -3     708.308
      0.75       -2.85     745.557
      0.75        -2.7     745.672
      0.75       -2.55     764.816
      0.75        -2.4     758.012
      0.75       -2.25     747.748
      0.75        -2.1     741.982
      0.75       -1.95     731.718
      0.75        -1.8     697.122
      0.75       -1.65     695.853
      0.75        -1.5     704.157
      0.75       -1.35       651.8
      0.75        -1.2     621.009
      0.75       -1.05     592.409
      0.75        -0.9      540.63
      0.75       -0.75     464.863
      0.75        -0.6     393.479
      0.75       -0.45      343.66
      0.75        -0.3     282.539
      0.75       -0.15     256.476
      0.75  -1.78814e-07      247.02
      0.75        0.15     266.279
      0.75         0.3      309.64
      0.75        0.45     385.176
      0.75         0.6     438.109
      0.75        0.75     490.349
      0.75         0.9     546.742
      0.75        1.05     602.673
      0.75         1.2     638.769
      0.75        1.35     652.608
      0.75         1.5     677.748
      0.75        1.65     690.433
      0.75         1.8     708.539
      0.75        1.95     708.308
      0.75         2.1     728.028
      0.75        2.25     750.631
      0.75         2.4     763.432
      0.75        2.55     740.022
      0.75         2.7      712.46
      0.75        2.85     717.534
      0.75           3     696.661
      0.75        3.15      673.25
      0.75         3.3     682.361
      0.75        3.45     656.759
      0.75         3.6     594.601
      0.75        3.75     558.389
      0.75         3.9     480.778
      0.75        4.05     353.001
      0.75         4.2     194.318
      0.75        4.35     101.137
      0.75         4.5     38.8635
      0.75        4.65     18.2209
      0.75         4.8     5.65078
      0.75        4.95     1.26854
      0.75         5.1    0.230644
      0.75        5.25           0
      0.75         5.4           0
      0.75        5.55           0
      0.75         5.7           0
      0.75        5.85           0
      0.75           6           0
      0.75        6.15           0
      0.75         6.3           0
      0.75        6.45           0
      0.75         6.6           0
      0.75        6.75           0
      0.75         6.9           0
      0.75        7.05           0
      0.75         7.2           0
      0.75        7.35           0

       0.9        -7.5           0
       0.9       -7.35           0
       0.9        -7.2           0
       0.9       -7.05           0
       0.9        -6.9           0
       0.9       -6.75           0
       0.9        -6.6           0
       0.9       -6.45           0
       0.9        -6.3           0
       0.9       -6.15           0
       0.9          -6           0
       0.9       -5.85           0
       0.9        -5.7           0
       0.9       -5.55           0
       0.9        -5.4           0
       0.9       -5.25           0
       0.9        -5.1     1.36612
       0.9       -4.95     4.97659
       0.9        -4.8     17.9547
       0.9       -4.65     47.0336
       0.9        -4.5      110.07
       0.9       -4.35     220.434
       0.9        -4.2     363.388
       0.9       -4.05     493.365
       0.9        -3.9     554.158
       0.9       -3.75     583.334
       0.9        -3.6     659.349
       0.9       -3.45      672.23
       0.9        -3.3     688.233
       0.9       -3.15     685.305
       0.9          -3     723.557
       0.9       -2.85     737.511
       0.9        -2.7     750.196
       0.9       -2.55     759.466
       0.9        -2.4     743.268
       0.9       -2.25     751.757
       0.9        -2.1     720.337
       0.9       -1.95     721.898
       0.9        -1.8      721.02
       0.9       -1.65     702.479
       0.9        -1.5     686.086
       0.9       -1.35     654.372
       0.9        -1.2     635.539
       0.9       -1.05     598.654
       0.9        -0.9     527.225
       0.9       -0.75     467.019
       0.9        -0.6     390.808
       0.9       -0.45     326.308
       0.9        -0.3     254.099
       0.9       -0.15     223.654
       0.9  -1.78814e-07     216.921
       0.9        0.15     241.316
       0.9         0.3     295.082
       0.9        0.45     363.681
       0.9         0.6     435.695
       0.9        0.75     491.218
       0.9         0.9     536.203
       0.9        1.05     599.435
       0.9         1.2     625.879
       0.9        1.35     643.931
       0.9         1.5      684.72
       0.9        1.65      693.99
       0.9         1.8     688.038
       0.9        1.95     706.383
       0.9         2.1     741.024
       0.9        2.25     719.166
       0.9         2.4     732.632
       0.9        2.55     720.239
       0.9         2.7      706.87
       0.9        2.85     688.916
       0.9           3     663.545
       0.9        3.15     678.865
       0.9         3.3     645.493
       0.9        3.45     639.247
       0.9         3.6     564.891
       0.9        3.75     522.834
       0.9         3.9     466.628
       0.9        4.05     353.435
       0.9         4.2     212.822
       0.9        4.35     105.874
       0.9         4.5     39.4224
       0.9        4.65     16.8814
       0.9         4.8     5.95239
       0.9        4.95     1.75644
       0.9         5.1           0
       0.9        5.25           0
       0.9         5.4           0
       0.9        5.55           0
       0.9         5.7           0
       0.9        5.85           0
       0.9           6           0
       0.9        6.15           0
       0.9         6.3           0
       0.9        6.45           0
       0.9         6.6           0
       0.9        6.75           0
       0.9         6.9           0
       0.9        7.05           0
       0.9         7.2           0
       0.9        7.35           0

      1.05        -7.5           0
      1.05       -7.35           0
      1.05        -7.2           0
      1.05       -7.05           0
      1.05        -6.9           0
      1.05       -6.75           0
      1.05        -6.6           0
      1.05       -6.45           0
      1.05        -6.3           0
      1.05       -6.15           0
      1.05          -6           0
      1.05       -5.85           0
      1.05        -5.7           0
      1.05       -5.55           0
      1.05        -5.4           0
      1.05       -5.25           0
      1.05        -5.1     1.69139
      1.05       -4.95     7.27298
      1.05        -4.8     20.2121
      1.05       -4.65     53.7862
      1.05        -4.5      125.67
      1.05       -4.35     241.869
      1.05        -4.2     383.607
      1.05       -4.05     487.882
      1.05        -3.9     543.359
      1.05       -3.75     584.206
      1.05        -3.6     652.285
      1.05       -3.45     671.482
      1.05        -3.3     686.366
      1.05       -3.15     696.345
      1.05          -3      701.25
      1.05       -2.85     720.194
      1.05        -2.7     743.366
      1.05       -2.55     740.406
      1.05        -2.4     753.176
      1.05       -2.25     744.296
      1.05        -2.1     724.676
      1.05       -1.95      732.71
      1.05        -1.8     722.647
      1.05       -1.65     727.721
      1.05        -1.5      701.42
      1.05       -1.35     664.378
      1.05        -1.2     634.779
      1.05       -1.05     569.914
      1.05        -0.9     525.008
      1.05       -0.75     486.951
      1.05        -0.6     413.883
      1.05       -0.45     331.766
      1.05        -0.3      268.17
      1.05       -0.15     232.059
      1.05  -1.78814e-07     229.268
      1.05        0.15     260.474
      1.05         0.3     301.068
      1.05        0.45       369.4
      1.05         0.6     439.846
      1.05        0.75     490.503
      1.05         0.9     548.095
      1.05        1.05     608.224
      1.05         1.2     624.969
      1.05        1.35     668.691
      1.05         1.5     684.252
      1.05        1.65     688.903
      1.05         1.8     695.415
      1.05        1.95     716.219
      1.05         2.1     715.289
      1.05        2.25     714.782
      1.05         2.4     717.488
      1.05        2.55     722.985
      1.05         2.7     693.893
      1.05        2.85     660.234
      1.05           3     659.219
      1.05        3.15     652.708
      1.05         3.3     623.447
      1.05        3.45     590.464
      1.05         3.6     559.174
      1.05        3.75     506.318
      1.05         3.9     448.557
      1.05        4.05     359.505
      1.05         4.2     219.204
      1.05        4.35     110.363
      1.05         4.5     47.7818
      1.05        4.65     16.9139
      1.05         4.8     5.49702
      1.05        4.95     1.77596
      1.05         5.1    0.253709
      1.05        5.25   0.0845695
      1.05         5.4           0
      1.05        5.55           0
      1.05         5.7           0
      1.05        5.85           0
      1.05           6           0
      1.05        6.15           0
      1.05         6.3           0
      1.05        6.45           0
      1.05         6.6           0
      1.05        6.75           0
      1.05         6.9           0
      1.05        7.05           0
      1.05         7.2           0
      1.05        7.35           0

       1.2        -7.5           0
       1.2       -7.35           0
       1.2        -7.2           0
       1.2       -7.05           0
       1.2        -6.9           0
       1.2       -6.75           0
       1.2        -6.6           0
       1.2       -6.45           0
       1.2        -6.3           0
       1.2       -6.15           0
       1.2          -6           0
       1.2       -5.85           0
       1.2        -5.7           0
       1.2       -5.55           0
       1.2        -5.4           0
       1.2       -5.25    0.373101
       1.2        -5.1     1.56702
       1.2       -4.95     8.35745
       1.2        -4.8       24.55
       1.2       -4.65     62.4571
       1.2        -4.5     134.689
       1.2       -4.35     261.021
       1.2        -4.2     391.233
       1.2       -4.05     485.628
       1.2        -3.9      525.55
       1.2       -3.75      587.26
       1.2        -3.6      642.33
       1.2       -3.45      671.73
       1.2        -3.3     681.953
       1.2       -3.15     686.804
       1.2          -3      706.13
       1.2       -2.85     721.129
       1.2        -2.7     743.664
       1.2       -2.55     738.814
       1.2        -2.4      744.56
       1.2       -2.25     728.218
       1.2        -2.1     741.053
       1.2       -1.95     722.248
       1.2        -1.8     729.561
       1.2       -1.65     729.412
       1.2        -1.5     687.923
       1.2       -1.35     652.255
       1.2        -1.2     621.138
       1.2       -1.05     598.528
       1.2        -0.9     572.187
       1.2       -0.75     514.655
       1.2        -0.6     438.095
       1.2       -0.45     363.475
       1.2        -0.3     303.853
       1.2       -0.15     274.229
       1.2  -1.78814e-07     259.753
       1.2        0.15     292.362
       1.2         0.3     343.476
       1.2        0.45     403.396
       1.2         0.6     466.973
       1.2        0.75     519.505
       1.2         0.9     560.099
       1.2        1.05     602.856
       1.2         1.2     625.018
       1.2        1.35     650.538
       1.2         1.5     692.027
       1.2        1.65     695.684
       1.2         1.8     704.414
       1.2        1.95     697.474
       1.2         2.1     708.891
       1.2        2.25     700.235
       1.2         2.4     705.235
       1.2        2.55     686.356
       1.2         2.7     670.387
       1.2        2.85     653.672
       1.2           3     642.554
       1.2        3.15     618.974
       1.2         3.3      599.05
       1.2        3.45     577.112
       1.2         3.6     552.935
       1.2        3.75     493.015
       1.2         3.9     448.467
       1.2        4.05     364.221
       1.2         4.2     231.248
       1.2        4.35     120.661
       1.2         4.5     50.8163
       1.2        4.65     20.0728
       1.2         4.8     7.01429
       1.2        4.95     1.41778
       1.2         5.1    0.298481
       1.2        5.25           0
       1.2         5.4           0
       1.2        5.55           0
       1.2         5.7           0
       1.2        5.85           0
       1.2           6           0
       1.2        6.15           0
       1.2         6.3           0
       1.2        6.45           0
       1.2         6.6           0
       1.2        6.75           0
       1.2         6.9           0
       1.2        7.05           0
       1.2         7.2           0
       1.2        7.35           0

      1.35        -7.5           0
      1.35       -7.35           0
      1.35        -7.2           0
      1.35       -7.05           0
      1.35        -6.9           0
      1.35       -6.75           0
      1.35        -6.6           0
      1.35       -6.45           0
      1.35        -6.3           0
      1.35       -6.15           0
      1.35          -6           0
      1.35       -5.85           0
      1.35        -5.7           0
      1.35       -5.55           0
      1.35        -5.4           0
      1.35       -5.25    0.600889
      1.35        -5.1     2.47032
      1.35       -4.95     9.88128
      1.35        -4.8     28.5756
      1.35       -4.65     64.5621
      1.35        -4.5     151.224
      1.35       -4.35     273.271
      1.35        -4.2     404.265
      1.35       -4.05     485.451
      1.35        -3.9     517.632
      1.35       -3.75     588.737
      1.35        -3.6     635.874
      1.35       -3.45     642.751
      1.35        -3.3      656.17
      1.35       -3.15     675.933
      1.35          -3     691.089
      1.35       -2.85      707.58
      1.35        -2.7     724.004
      1.35       -2.55     740.829
      1.35        -2.4     729.679
      1.35       -2.25     717.528
      1.35        -2.1     725.139
      1.35       -1.95     740.695
      1.35        -1.8      732.75
      1.35       -1.65     720.733
      1.35        -1.5     701.971
      1.35       -1.35     672.061
      1.35        -1.2     643.819
      1.35       -1.05     609.902
      1.35        -0.9     585.533
      1.35       -0.75     540.199
      1.35        -0.6     460.548
      1.35       -0.45      394.65
      1.35        -0.3     341.772
      1.35       -0.15     312.529
      1.35  -1.78814e-07     303.449
      1.35        0.15     337.232
      1.35         0.3     371.349
      1.35        0.45      441.92
      1.35         0.6     501.208
      1.35        0.75     532.788
      1.35         0.9     582.194
      1.35        1.05      613.24
      1.35         1.2     617.113
      1.35        1.35     655.236
      1.35         1.5     687.617
      1.35        1.65     688.351
      1.35         1.8     697.231
      1.35        1.95     700.636
      1.35         2.1     714.657
      1.35        2.25     708.715
      1.35         2.4     696.697
      1.35        2.55     683.744
      1.35         2.7     671.059
      1.35        2.85     645.621
      1.35           3     610.102
      1.35        3.15     584.131
      1.35         3.3     596.482
      1.35        3.45     575.985
      1.35         3.6     531.119
      1.35        3.75     479.643
      1.35         3.9     436.379
      1.35        4.05      367.21
      1.35         4.2      238.62
      1.35        4.35     130.593
      1.35         4.5      59.488
      1.35        4.65     22.9673
      1.35         4.8     8.61274
      1.35        4.95     1.66914
      1.35         5.1    0.133531
      1.35        5.25           0
      1.35         5.4           0
      1.35        5.55           0
      1.35         5.7           0
      1.35        5.85           0
      1.35           6           0
      1.35        6.15           0
      1.35         6.3           0
      1.35        6.45           0
      1.35         6.6           0
      1.35        6.75           0
      1.35         6.9           0
      1.35        7.05           0
      1.35         7.2           0
      1.35        7.35           0

       1.5        -7.5           0
       1.5       -7.35           0
       1.5        -7.2           0
       1.5       -7.05           0
       1.5        -6.9           0
       1.5       -6.75           0
       1.5        -6.6           0
       1.5       -6.45           0
       1.5        -6.3           0
       1.5       -6.15           0
       1.5          -6           0
       1.5       -5.85           0
       1.5        -5.7           0
       1.5       -5.55   0.0604068
       1.5        -5.4     0.18122
       1.5       -5.25    0.906102
       1.5        -5.1     3.44319
       1.5       -4.95      10.994
       1.5        -4.8     31.0491
       1.5       -4.65     75.0252
       1.5        -4.5     167.146
       1.5       -4.35     286.811
       1.5        -4.2     403.759
       1.5       -4.05     472.442
       1.5        -3.9     524.754
       1.5       -3.75     574.831
       1.5        -3.6     620.861
       1.5       -3.45     628.533
       1.5        -3.3     650.883
       1.5       -3.15     659.642
       1.5          -3     675.106
       1.5       -2.85      711.35
       1.5        -2.7     725.002
       1.5       -2.55     729.533
       1.5        -2.4     736.963
       1.5       -2.25      732.01
       1.5        -2.1     737.567
       1.5       -1.95     735.513
       1.5        -1.8     728.144
       1.5       -1.65     713.525
       1.5        -1.5     683.926
       1.5       -1.35     668.824
       1.5        -1.2     660.428
       1.5       -1.05     632.399
       1.5        -0.9     613.189
       1.5       -0.75     566.435
       1.5        -0.6      490.02
       1.5       -0.45     427.982
       1.5        -0.3     381.409
       1.5       -0.15      340.03
       1.5  -1.78814e-07     340.574
       1.5        0.15     374.522
       1.5         0.3     411.854
       1.5        0.45     450.151
       1.5         0.6     524.935
       1.5        0.75     554.232
       1.5         0.9     579.664
       1.5        1.05     593.618
       1.5         1.2     624.425
       1.5        1.35      640.07
       1.5         1.5     676.798
       1.5        1.65     697.819
       1.5         1.8     685.134
       1.5        1.95     715.458
       1.5         2.1     706.276
       1.5        2.25     695.705
       1.5         2.4     708.874
       1.5        2.55     692.866
       1.5         2.7     663.327
       1.5        2.85     631.372
       1.5           3     618.807
       1.5        3.15      582.08
       1.5         3.3     584.134
       1.5        3.45     548.856
       1.5         3.6     517.022
       1.5        3.75     467.186
       1.5         3.9     429.915
       1.5        4.05     370.475
       1.5         4.2     257.756
       1.5        4.35     142.922
       1.5         4.5     65.9642
       1.5        4.65     29.4181
       1.5         4.8     8.33614
       1.5        4.95     2.47668
       1.5         5.1    0.422848
       1.5        5.25   0.0604068
       1.5         5.4           0
       1.5        5.55           0
       1.5         5.7           0
       1.5        5.85           0
       1.5           6           0
       1.5        6.15           0
       1.5         6.3           0
       1.5        6.45           0
       1.5         6.6           0
       1.5        6.75           0
       1.5         6.9           0
       1.5        7.05           0
       1.5         7.2           0
       1.5        7.35           0

      1.65        -7.5           0
      1.65       -7.35           0
      1.65        -7.2           0
      1.65       -7.05           0
      1.65        -6.9           0
      1.65       -6.75           0
      1.65        -6.6           0
      1.65       -6.45           0
      1.65        -6.3           0
      1.65       -6.15           0
      1.65          -6           0
      1.65       -5.85           0
      1.65        -5.7           0
      1.65       -5.55           0
      1.65        -5.4    0.165462
      1.65       -5.25    0.882464
      1.65        -5.1     3.25409
      1.65       -4.95     12.4648
      1.65        -4.8     36.2913
      1.65       -4.65      86.316
      1.65        -4.5     179.306
      1.65       -4.35     303.899
      1.65        -4.2     413.655
      1.65       -4.05     464.342
      1.65        -3.9     501.129
      1.65       -3.75     578.124
      1.65        -3.6     611.217
      1.65       -3.45     626.164
      1.65        -3.3      653.41
      1.65       -3.15      653.52
      1.65          -3     679.498
      1.65       -2.85         702
      1.65        -2.7     712.149
      1.65       -2.55      726.82
      1.65        -2.4     717.995
      1.65       -2.25     721.029
      1.65        -2.1     734.707
      1.65       -1.95     727.537
      1.65        -1.8     722.573
      1.65       -1.65     712.866
      1.65        -1.5     674.644
      1.65       -1.35     671.445
      1.65        -1.2     656.829
      1.65       -1.05     637.415
      1.65        -0.9     638.904
      1.65       -0.75     571.451
      1.65        -0.6     520.047
      1.65       -0.45      461.97
      1.65        -0.3       393.8
      1.65       -0.15      332.91
      1.65  -1.78814e-07     329.766
      1.65        0.15     389.553
      1.65         0.3     435.496
      1.65        0.45     487.727
      1.65         0.6     538.083
      1.65        0.75     580.717
      1.65         0.9     600.517
      1.65        1.05     613.975
      1.65         1.2     628.866
      1.65        1.35     648.887
      1.65         1.5     679.112
      1.65        1.65     693.838
      1.65         1.8     714.962
      1.65        1.95     699.684
      1.65         2.1     713.969
      1.65        2.25     701.118
      1.65         2.4     700.677
      1.65        2.55       682.2
      1.65         2.7       651.7
      1.65        2.85     634.768
      1.65           3     606.363
      1.65        3.15      578.29
      1.65         3.3     564.171
      1.65        3.45     532.843
      1.65         3.6     506.535
      1.65        3.75     457.117
      1.65         3.9     404.775
      1.65        4.05     360.211
      1.65         4.2     262.919
      1.65        4.35     156.141
      1.65         4.5     76.7192
      1.65        4.65     31.8239
      1.65         4.8     12.0236
      1.65        4.95     1.98554
      1.65         5.1    0.441232
      1.65        5.25    0.110308
      1.65         5.4           0
      1.65        5.55           0
      1.65         5.7           0
      1.65        5.85           0
      1.65           6           0
      1.65        6.15           0
      1.65         6.3           0
      1.65        6.45           0
      1.65         6.6           0
      1.65        6.75           0
      1.65         6.9           0
      1.65        7.05           0
      1.65         7.2           0
      1.65        7.35           0

       1.8        -7.5           0
       1.8       -7.35           0
       1.8        -7.2           0
       1.8       -7.05           0
       1.8        -6.9           0
       1.8       -6.75           0
       1.8        -6.6           0
       1.8       -6.45           0
       1.8        -6.3           0
       1.8       -6.15           0
       1.8          -6           0
       1.8       -5.85           0
       1.8        -5.7           0
       1.8       -5.55   0.0507417
       1.8        -5.4    0.152225
       1.8       -5.25    0.964092
       1.8        -5.1     3.34895
       1.8       -4.95     14.7658
       1.8        -4.8     42.7752
       1.8       -4.65     96.6629
       1.8        -4.5     189.267
       1.8       -4.35     307.241
       1.8        -4.2     406.644
       1.8       -4.05     456.777
       1.8        -3.9     512.846
       1.8       -3.75     563.487
       1.8        -3.6     597.483
       1.8       -3.45       608.9
       1.8        -3.3     620.723
       1.8       -3.15     637.519
       1.8          -3     672.784
       1.8       -2.85     681.359
       1.8        -2.7     699.119
       1.8       -2.55     712.007
       1.8        -2.4      719.01
       1.8       -2.25     711.551
       1.8        -2.1     718.959
       1.8       -1.95     720.938
       1.8        -1.8     721.293
       1.8       -1.65     703.331
       1.8        -1.5     665.782
       1.8       -1.35     656.344
       1.8        -1.2     639.041
       1.8       -1.05     638.787
       1.8        -0.9     644.876
       1.8       -0.75     572.519
       1.8        -0.6     535.832
       1.8       -0.45     475.754
       1.8        -0.3     366.457
       1.8       -0.15     278.267
       1.8  -1.78814e-07     268.677
       1.8        0.15     338.752
       1.8         0.3     427.752
       1.8        0.45     495.848
       1.8         0.6      539.08
       1.8        0.75     584.189
       1.8         0.9     598.295
       1.8        1.05     608.291
       1.8         1.2     626.203
       1.8        1.35     646.094
       1.8         1.5     673.444
       1.8        1.65     705.208
       1.8         1.8     712.819
       1.8        1.95      716.27
       1.8         2.1     710.587
       1.8        2.25     698.003
       1.8         2.4     687.043
       1.8        2.55     675.879
       1.8         2.7     646.246
       1.8        2.85     620.825
       1.8           3      593.83
       1.8        3.15     567.495
       1.8         3.3     547.148
       1.8        3.45     531.519
       1.8         3.6     497.116
       1.8        3.75     439.169
       1.8         3.9     405.122
       1.8        4.05     363.919
       1.8         4.2     277.253
       1.8        4.35     169.427
       1.8         4.5     81.7449
       1.8        4.65     36.2296
       1.8         4.8     11.8736
       1.8        4.95     3.39969
       1.8         5.1    0.862609
       1.8        5.25    0.152225
       1.8         5.4           0
       1.8        5.55           0
       1.8         5.7           0
       1.8        5.85           0
       1.8           6           0
       1.8        6.15           0
       1.8         6.3           0
       1.8        6.45           0
       1.8         6.6           0
       1.8        6.75           0
       1.8         6.9           0
       1.8        7.05           0
       1.8         7.2           0
       1.8        7.35           0

      1.95        -7.5           0
      1.95       -7.35           0
      1.95        -7.2           0
      1.95       -7.05           0
      1.95        -6.9           0
      1.95       -6.75           0
      1.95        -6.6           0
      1.95       -6.45           0
      1.95        -6.3           0
      1.95       -6.15           0
      1.95          -6           0
      1.95       -5.85           0
      1.95        -5.7           0
      1.95       -5.55           0
      1.95        -5.4    0.234915
      1.95       -5.25    0.892677
      1.95        -5.1     5.21511
      1.95       -4.95     17.4777
      1.95        -4.8     46.3252
      1.95       -4.65     99.1342
      1.95        -4.5     199.678
      1.95       -4.35     312.907
      1.95        -4.2     392.966
      1.95       -4.05     442.251
      1.95        -3.9     495.295
      1.95       -3.75     555.433
      1.95        -3.6     576.576
      1.95       -3.45     598.329
      1.95        -3.3     606.786
      1.95       -3.15     628.727
      1.95          -3      660.91
      1.95       -2.85     678.717
      1.95        -2.7     702.161
      1.95       -2.55     705.967
      1.95        -2.4     715.833
      1.95       -2.25     716.068
      1.95        -2.1     703.759
      1.95       -1.95     714.565
      1.95        -1.8     708.504
      1.95       -1.65     686.516
      1.95        -1.5      644.09
      1.95       -1.35     645.688
      1.95        -1.2     629.854
      1.95       -1.05     630.841
      1.95        -0.9     607.584
      1.95       -0.75     567.038
      1.95        -0.6     540.211
      1.95       -0.45     463.863
      1.95        -0.3     319.907
      1.95       -0.15     215.652
      1.95  -1.78814e-07     209.497
      1.95        0.15      293.55
      1.95         0.3     427.592
      1.95        0.45     500.792
      1.95         0.6     526.586
      1.95        0.75      578.22
      1.95         0.9     597.906
      1.95        1.05     606.504
      1.95         1.2     624.357
      1.95        1.35     633.096
      1.95         1.5     663.306
      1.95        1.65      695.02
      1.95         1.8      705.45
      1.95        1.95     707.094
      1.95         2.1     715.692
      1.95        2.25      693.14
      1.95         2.4     680.784
      1.95        2.55     662.273
      1.95         2.7     650.386
      1.95        2.85     630.935
      1.95           3      589.59
      1.95        3.15     570.092
      1.95         3.3     549.748
      1.95        3.45     518.458
      1.95         3.6     499.711
      1.95        3.75     450.896
      1.95         3.9     400.483
      1.95        4.05     361.534
      1.95         4.2     284.717
      1.95        4.35      174.73
      1.95         4.5     91.0531
      1.95        4.65     37.0226
      1.95         4.8     15.1285
      1.95        4.95     4.74528
      1.95         5.1     1.31552
      1.95        5.25    0.140949
      1.95         5.4           0
      1.95        5.55           0
      1.95         5.7           0
      1.95        5.85           0
      1.95           6           0
      1.95        6.15           0
      1.95         6.3           0
      1.95        6.45           0
      1.95         6.6           0
      1.95        6.75           0
      1.95         6.9           0
      1.95        7.05           0
      1.95         7.2           0
      1.95        7.35           0

       2.1        -7.5           0
       2.1       -7.35           0
       2.1        -7.2           0
       2.1       -7.05           0
       2.1        -6.9           0
       2.1       -6.75           0
       2.1        -6.6           0
       2.1       -6.45           0
       2.1        -6.3           0
       2.1       -6.15           0
       2.1          -6           0
       2.1       -5.85           0
       2.1        -5.7   0.0437428
       2.1       -5.55           0
       2.1        -5.4    0.218714
       2.1       -5.25       1.531
       2.1        -5.1     5.86154
       2.1       -4.95     18.8094
       2.1        -4.8     48.2921
       2.1       -4.65     107.476
       2.1        -4.5     209.397
       2.1       -4.35     314.336
       2.1        -4.2     383.275
       2.1       -4.05     437.734
       2.1        -3.9     488.651
       2.1       -3.75     526.314
       2.1        -3.6      570.45
       2.1       -3.45     579.243
       2.1        -3.3     602.689
       2.1       -3.15     627.228
       2.1          -3     649.931
       2.1       -2.85     668.828
       2.1        -2.7     678.145
       2.1       -2.55     688.162
       2.1        -2.4     705.747
       2.1       -2.25     717.776
       2.1        -2.1     713.752
       2.1       -1.95     702.204
       2.1        -1.8     697.786
       2.1       -1.65      669.09
       2.1        -1.5     646.257
       2.1       -1.35     636.458
       2.1        -1.2     618.611
       2.1       -1.05     616.161
       2.1        -0.9     597.483
       2.1       -0.75      549.76
       2.1        -0.6     542.805
       2.1       -0.45     435.372
       2.1        -0.3     280.042
       2.1       -0.15     172.828
       2.1  -1.78814e-07     158.918
       2.1        0.15     254.846
       2.1         0.3     417.919
       2.1        0.45      505.58
       2.1         0.6     525.526
       2.1        0.75     584.667
       2.1         0.9     615.243
       2.1        1.05     608.506
       2.1         1.2     649.144
       2.1        1.35     655.093
       2.1         1.5     665.197
       2.1        1.65     708.634
       2.1         1.8      708.59
       2.1        1.95     710.908
       2.1         2.1     707.059
       2.1        2.25     702.204
       2.1         2.4     685.406
       2.1        2.55     667.778
       2.1         2.7     639.389
       2.1        2.85     617.474
       2.1           3     596.346
       2.1        3.15     559.514
       2.1         3.3     539.174
       2.1        3.45     523.558
       2.1         3.6     499.806
       2.1        3.75     451.426
       2.1         3.9     407.421
       2.1        4.05     362.716
       2.1         4.2     305.281
       2.1        4.35       191.2
       2.1         4.5     95.0532
       2.1        4.65     44.4427
       2.1         4.8     15.8349
       2.1        4.95     5.11791
       2.1         5.1     1.66223
       2.1        5.25    0.218714
       2.1         5.4           0
       2.1        5.55           0
       2.1         5.7           0
       2.1        5.85           0
       2.1           6           0
       2.1        6.15           0
       2.1         6.3           0
       2.1        6.45           0
       2.1         6.6           0
       2.1        6.75           0
       2.1         6.9           0
       2.1        7.05           0
       2.1         7.2           0
       2.1        7.35           0

      2.25        -7.5           0
      2.25       -7.35           0
      2.25        -7.2           0
      2.25       -7.05           0
      2.25        -6.9           0
      2.25       -6.75           0
      2.25        -6.6           0
      2.25       -6.45           0
      2.25        -6.3           0
      2.25       -6.15           0
      2.25          -6           0
      2.25       -5.85           0
      2.25        -5.7           0
      2.25       -5.55   0.0409207
      2.25        -5.4    0.122762
      2.25       -5.25     2.08696
      2.25        -5.1     6.50639
      2.25       -4.95     22.1381
      2.25        -4.8     53.8926
      2.25       -4.65     119.284
      2.25        -4.5     222.159
      2.25       -4.35     319.427
      2.25        -4.2     387.846
      2.25       -4.05     434.251
      2.25        -3.9     477.627
      2.25       -3.75     515.151
      2.25        -3.6     545.596
      2.25       -3.45     565.811
      2.25        -3.3     577.064
      2.25       -3.15     620.358
      2.25          -3     637.913
      2.25       -2.85     656.777
      2.25        -2.7     668.563
      2.25       -2.55     692.583
      2.25        -2.4     687.468
      2.25       -2.25     700.153
      2.25        -2.1     710.629
      2.25       -1.95      698.68
      2.25        -1.8     683.458
      2.25       -1.65     655.877
      2.25        -1.5     638.895
      2.25       -1.35      619.99
      2.25        -1.2     612.133
      2.25       -1.05     608.164
      2.25        -0.9     572.317
      2.25       -0.75     548.869
      2.25        -0.6     520.471
      2.25       -0.45     417.596
      2.25        -0.3     233.739
      2.25       -0.15     135.693
      2.25  -1.78814e-07     133.033
      2.25        0.15     219.744
      2.25         0.3      395.99
      2.25        0.45     512.736
      2.25         0.6     530.046
      2.25        0.75     589.299
      2.25         0.9     618.148
      2.25        1.05     617.944
      2.25         1.2     635.008
      2.25        1.35     646.915
      2.25         1.5     677.892
      2.25        1.65     703.386
      2.25         1.8      717.34
      2.25        1.95     701.913
      2.25         2.1     710.997
      2.25        2.25     693.442
      2.25         2.4     690.005
      2.25        2.55      663.57
      2.25         2.7     647.611
      2.25        2.85     628.542
      2.25           3     598.015
      2.25        3.15     565.483
      2.25         3.3     534.056
      2.25        3.45     520.225
      2.25         3.6     498.414
      2.25        3.75     457.125
      2.25         3.9     404.706
      2.25        4.05     371.274
      2.25         4.2     301.831
      2.25        4.35     203.581
      2.25         4.5     105.207
      2.25        4.65     47.5089
      2.25         4.8     17.3095
      2.25        4.95     6.50639
      2.25         5.1     1.55499
      2.25        5.25    0.204604
      2.25         5.4   0.0818414
      2.25        5.55           0
      2.25         5.7           0
      2.25        5.85           0
      2.25           6           0
      2.25        6.15           0
      2.25         6.3           0
      2.25        6.45           0
      2.25         6.6           0
      2.25        6.75           0
      2.25         6.9           0
      2.25        7.05           0
      2.25         7.2           0
      2.25        7.35           0

       2.4        -7.5           0
       2.4       -7.35           0
       2.4        -7.2           0
       2.4       -7.05           0
       2.4        -6.9           0
       2.4       -6.75           0
       2.4        -6.6           0
       2.4       -6.45           0
       2.4        -6.3           0
       2.4       -6.15           0
       2.4          -6           0
       2.4       -5.85           0
       2.4        -5.7           0
       2.4       -5.55   0.0384406
       2.4        -5.4    0.269084
       2.4       -5.25     1.76827
       2.4        -5.1     8.72603
       2.4       -4.95     23.6026
       2.4        -4.8     59.2755
       2.4       -4.65     128.276
       2.4        -4.5     228.876
       2.4       -4.35     328.821
       2.4        -4.2     374.873
       2.4       -4.05     412.391
       2.4        -3.9     468.937
       2.4       -3.75     512.568
       2.4        -3.6     538.092
       2.4       -3.45     555.506
       2.4        -3.3     577.186
       2.4       -3.15     606.978
       2.4          -3     640.498
       2.4       -2.85     653.606
       2.4        -2.7     672.596
       2.4       -2.55     690.894
       2.4        -2.4     692.777
       2.4       -2.25     690.971
       2.4        -2.1     690.317
       2.4       -1.95     688.472
       2.4        -1.8     676.978
       2.4       -1.65     636.539
       2.4        -1.5     616.088
       2.4       -1.35     609.784
       2.4        -1.2     587.065
       2.4       -1.05     604.633
       2.4        -0.9     566.384
       2.4       -0.75     530.981
       2.4        -0.6      507.34
       2.4       -0.45     383.445
       2.4        -0.3     213.384
       2.4       -0.15      118.09
       2.4  -1.78814e-07     112.285
       2.4        0.15     213.192
       2.4         0.3     390.288
       2.4        0.45     507.032
       2.4         0.6     533.787
       2.4        0.75     588.795
       2.4         0.9     635.693
       2.4        1.05     628.312
       2.4         1.2     647.379
       2.4        1.35     652.415
       2.4         1.5      660.91
       2.4        1.65     696.314
       2.4         1.8     706.155
       2.4        1.95     714.266
       2.4         2.1     706.654
       2.4        2.25     700.658
       2.4         2.4     682.091
       2.4        2.55     670.443
       2.4         2.7     655.451
       2.4        2.85     632.502
       2.4           3     603.364
       2.4        3.15     573.919
       2.4         3.3     543.435
       2.4        3.45     532.787
       2.4         3.6     493.463
       2.4        3.75     454.253
       2.4         3.9     405.933
       2.4        4.05      366.07
       2.4         4.2     317.251
       2.4        4.35      215.69
       2.4         4.5     116.975
       2.4        4.65     52.3177
       2.4         4.8     19.7585
       2.4        4.95      6.9962
       2.4         5.1     1.49918
       2.4        5.25    0.307525
       2.4         5.4           0
       2.4        5.55   0.0384406
       2.4         5.7           0
       2.4        5.85           0
       2.4           6           0
       2.4        6.15           0
       2.4         6.3           0
       2.4        6.45           0
       2.4         6.6           0
       2.4        6.75           0
       2.4         6.9           0
       2.4        7.05           0
       2.4         7.2           0
       2.4        7.35           0

      2.55        -7.5           0
      2.55       -7.35           0
      2.55        -7.2           0
      2.55       -7.05           0
      2.55        -6.9           0
      2.55       -6.75           0
      2.55        -6.6           0
      2.55       -6.45           0
      2.55        -6.3           0
      2.55       -6.15           0
      2.55          -6           0
      2.55       -5.85           0
      2.55        -5.7           0
      2.55       -5.55   0.0724881
      2.55        -5.4     0.36244
      2.55       -5.25     2.06591
      2.55        -5.1     8.77106
      2.55       -4.95     25.5883
      2.55        -4.8     61.0712
      2.55       -4.65     133.596
      2.55        -4.5     232.324
      2.55       -4.35     328.045
      2.55        -4.2     379.149
      2.55       -4.05     409.232
      2.55        -3.9     469.143
      2.55       -3.75     509.664
      2.55        -3.6     528.873
      2.55       -3.45     557.433
      2.55        -3.3     580.775
      2.55       -3.15     603.536
      2.55          -3      632.35
      2.55       -2.85     644.564
      2.55        -2.7     670.877
      2.55       -2.55     677.582
      2.55        -2.4     686.933
      2.55       -2.25     685.447
      2.55        -2.1     680.663
      2.55       -1.95     676.096
      2.55        -1.8     670.914
      2.55       -1.65     632.495
      2.55        -1.5     617.671
      2.55       -1.35     601.506
      2.55        -1.2     584.435
      2.55       -1.05     583.638
      2.55        -0.9     556.455
      2.55       -0.75     515.463
      2.55        -0.6      487.12
      2.55       -0.45     364.869
      2.55        -0.3     191.187
      2.55       -0.15      108.37
      2.55  -1.78814e-07     105.144
      2.55        0.15      196.08
      2.55         0.3     375.307
      2.55        0.45     503.865
      2.55         0.6     542.283
      2.55        0.75     583.674
      2.55         0.9     622.637
      2.55        1.05     640.577
      2.55         1.2     637.315
      2.55        1.35     655.039
      2.55         1.5     666.311
      2.55        1.65     698.024
      2.55         1.8     717.487
      2.55        1.95     723.069
      2.55         2.1     707.593
      2.55        2.25     712.957
      2.55         2.4     685.665
      2.55        2.55     682.802
      2.55         2.7     661.345
      2.55        2.85     642.535
      2.55           3     605.602
      2.55        3.15     577.223
      2.55         3.3     548.807
      2.55        3.45      526.01
      2.55         3.6     511.875
      2.55        3.75     470.339
      2.55         3.9     417.097
      2.55        4.05     384.296
      2.55         4.2     321.195
      2.55        4.35     229.932
      2.55         4.5     127.108
      2.55        4.65     55.7433
      2.55         4.8     23.1962
      2.55        4.95     7.06759
      2.55         5.1     1.59474
      2.55        5.25     0.18122
      2.55         5.4   0.0724881
      2.55        5.55           0
      2.55         5.7           0
      2.55        5.85           0
      2.55           6           0
      2.55        6.15           0
      2.55         6.3           0
      2.55        6.45           0
      2.55         6.6           0
      2.55        6.75           0
      2.55         6.9           0
      2.55        7.05           0
      2.55         7.2           0
      2.55        7.35           0

       2.7        -7.5           0
       2.7       -7.35           0
       2.7        -7.2           0
       2.7       -7.05           0
       2.7        -6.9           0
       2.7       -6.75           0
       2.7        -6.6           0
       2.7       -6.45           0
       2.7        -6.3           0
       2.7       -6.15           0
       2.7          -6           0
       2.7       -5.85           0
       2.7        -5.7           0
       2.7       -5.55   0.0685699
       2.7        -5.4    0.514274
       2.7       -5.25     2.02281
       2.7        -5.1     9.01694
       2.7       -4.95      25.508
       2.7        -4.8     64.3528
       2.7       -4.65     136.831
       2.7        -4.5     243.526
       2.7       -4.35     333.935
       2.7        -4.2     371.169
       2.7       -4.05     420.608
       2.7        -3.9     466.926
       2.7       -3.75      508.96
       2.7        -3.6     525.554
       2.7       -3.45     560.901
       2.7        -3.3     575.815
       2.7       -3.15     608.592
       2.7          -3      640.58
       2.7       -2.85     647.505
       2.7        -2.7     662.385
       2.7       -2.55     675.105
       2.7        -2.4     676.887
       2.7       -2.25     688.784
       2.7        -2.1      685.15
       2.7       -1.95     672.945
       2.7        -1.8     657.379
       2.7       -1.65     620.352
       2.7        -1.5     606.672
       2.7       -1.35     597.003
       2.7        -1.2     583.564
       2.7       -1.05     583.667
       2.7        -0.9     543.313
       2.7       -0.75     502.343
       2.7        -0.6     481.052
       2.7       -0.45     350.015
       2.7        -0.3     184.727
       2.7       -0.15     94.5236
       2.7  -1.78814e-07     98.9463
       2.7        0.15     191.001
       2.7         0.3     369.797
       2.7        0.45     501.486
       2.7         0.6     537.931
       2.7        0.75     576.193
       2.7         0.9     609.449
       2.7        1.05     618.946
       2.7         1.2     648.774
       2.7        1.35     653.985
       2.7         1.5     667.528
       2.7        1.65     699.824
       2.7         1.8     713.984
       2.7        1.95     722.761
       2.7         2.1     715.595
       2.7        2.25     703.218
       2.7         2.4     694.818
       2.7        2.55      679.15
       2.7         2.7     669.413
       2.7        2.85     643.871
       2.7           3       616.1
       2.7        3.15     587.712
       2.7         3.3     568.753
       2.7        3.45     534.845
       2.7         3.6     525.039
       2.7        3.75     484.206
       2.7         3.9     427.979
       2.7        4.05     392.151
       2.7         4.2     345.695
       2.7        4.35     240.097
       2.7         4.5     136.043
       2.7        4.65     61.9186
       2.7         4.8     26.5365
       2.7        4.95     10.0798
       2.7         5.1     2.53708
       2.7        5.25    0.377134
       2.7         5.4    0.102855
       2.7        5.55   0.0342849
       2.7         5.7           0
       2.7        5.85           0
       2.7           6           0
       2.7        6.15           0
       2.7         6.3           0
       2.7        6.45           0
       2.7         6.6           0
       2.7        6.75           0
       2.7         6.9           0
       2.7        7.05           0
       2.7         7.2           0
       2.7        7.35           0

      2.85        -7.5           0
      2.85       -7.35           0
      2.85        -7.2           0
      2.85       -7.05           0
      2.85        -6.9           0
      2.85       -6.75           0
      2.85        -6.6           0
      2.85       -6.45           0
      2.85        -6.3           0
      2.85       -6.15           0
      2.85          -6           0
      2.85       -5.85           0
      2.85        -5.7           0
      2.85       -5.55    0.130107
      2.85        -5.4     0.39032
      2.85       -5.25     2.76477
      2.85        -5.1     9.53031
      2.85       -4.95     28.2006
      2.85        -4.8     68.3711
      2.85       -4.65     142.369
      2.85        -4.5     252.017
      2.85       -4.35     322.274
      2.85        -4.2     375.846
      2.85       -4.05     419.919
      2.85        -3.9     476.256
      2.85       -3.75     502.244
      2.85        -3.6     536.202
      2.85       -3.45     546.741
      2.85        -3.3      582.39
      2.85       -3.15     604.964
      2.85          -3     632.416
      2.85       -2.85     661.527
      2.85        -2.7     664.325
      2.85       -2.55     670.928
      2.85        -2.4     669.757
      2.85       -2.25     685.077
      2.85        -2.1     667.642
      2.85       -1.95     671.838
      2.85        -1.8       639.8
      2.85       -1.65     617.226
      2.85        -1.5     602.069
      2.85       -1.35     593.091
      2.85        -1.2     576.275
      2.85       -1.05     576.243
      2.85        -0.9      543.26
      2.85       -0.75     497.788
      2.85        -0.6     470.824
      2.85       -0.45     340.457
      2.85        -0.3     175.839
      2.85       -0.15     88.0172
      2.85  -1.78814e-07     94.4249
      2.85        0.15     183.873
      2.85         0.3      366.12
      2.85        0.45     498.276
      2.85         0.6     516.166
      2.85        0.75     569.965
      2.85         0.9       610.2
      2.85        1.05     624.089
      2.85         1.2     633.782
      2.85        1.35     644.874
      2.85         1.5     655.055
      2.85        1.65     695.453
      2.85         1.8     718.026
      2.85        1.95     727.459
      2.85         2.1     717.311
      2.85        2.25     708.431
      2.85         2.4     697.274
      2.85        2.55     687.711
      2.85         2.7     676.067
      2.85        2.85     653.981
      2.85           3     633.977
      2.85        3.15     593.319
      2.85         3.3      575.69
      2.85        3.45       545.7
      2.85         3.6     526.184
      2.85        3.75     496.747
      2.85         3.9     436.248
      2.85        4.05     397.021
      2.85         4.2     349.434
      2.85        4.35     252.732
      2.85         4.5     147.769
      2.85        4.65     72.9248
      2.85         4.8     27.1598
      2.85        4.95     8.91231
      2.85         5.1     2.76477
      2.85        5.25    0.618007
      2.85         5.4   0.0325267
      2.85        5.55           0
      2.85         5.7           0
      2.85        5.85           0
      2.85           6           0
      2.85        6.15           0
      2.85         6.3           0
      2.85        6.45           0
      2.85         6.6           0
      2.85        6.75           0
      2.85         6.9           0
      2.85        7.05           0
      2.85         7.2           0
      2.85        7.35           0

         3        -7.5           0
         3       -7.35           0
         3        -7.2           0
         3       -7.05           0
         3        -6.9           0
         3       -6.75           0
         3        -6.6           0
         3       -6.45           0
         3        -6.3           0
         3       -6.15           0
         3          -6           0
         3       -5.85           0
         3        -5.7           0
         3       -5.55   0.0618801
         3        -5.4    0.525981
         3       -5.25     2.53708
         3        -5.1       10.86
         3       -4.95     28.4339
         3        -4.8     71.5024
         3       -4.65     151.977
         3        -4.5     252.656
         3       -4.35     337.772
         3        -4.2     383.192
         3       -4.05     428.798
         3        -3.9     475.641
         3       -3.75     515.399
         3        -3.6     530.405
         3       -3.45     557.478
         3        -3.3     581.147
         3       -3.15     614.809
         3          -3     641.078
         3       -2.85     649.679
         3        -2.7      657.94
         3       -2.55     665.984
         3        -2.4     675.483
         3       -2.25     675.607
         3        -2.1     676.071
         3       -1.95     674.462
         3        -1.8     655.093
         3       -1.65     611.994
         3        -1.5     594.606
         3       -1.35     588.294
         3        -1.2     571.958
         3       -1.05     569.946
         3        -0.9     530.962
         3       -0.75     500.579
         3        -0.6     464.008
         3       -0.45     338.175
         3        -0.3     165.777
         3       -0.15     86.9724
         3  -1.78814e-07      89.262
         3        0.15     178.648
         3         0.3     360.204
         3        0.45      497.33
         3         0.6     525.888
         3        0.75     565.058
         3         0.9     613.046
         3        1.05     613.974
         3         1.2     634.425
         3        1.35      651.04
         3         1.5     663.231
         3        1.65     706.516
         3         1.8     714.158
         3        1.95     726.039
         3         2.1     724.152
         3        2.25     712.828
         3         2.4     707.413
         3        2.55     695.254
         3         2.7      677.37
         3        2.85     668.614
         3           3     641.294
         3        3.15     611.746
         3         3.3     592.038
         3        3.45     563.727
         3         3.6     531.612
         3        3.75     508.747
         3         3.9     448.538
         3        4.05      408.47
         3         4.2     361.503
         3        4.35     269.828
         3         4.5     155.752
         3        4.65      72.245
         3         4.8      28.372
         3        4.95     10.7053
         3         5.1     3.03212
         3        5.25    0.525981
         3         5.4      0.1547
         3        5.55           0
         3         5.7           0
         3        5.85           0
         3           6           0
         3        6.15           0
         3         6.3           0
         3        6.45           0
         3         6.6           0
         3        6.75           0
         3         6.9           0
         3        7.05           0
         3         7.2           0
         3        7.35           0

      3.15        -7.5           0
      3.15       -7.35           0
      3.15        -7.2           0
      3.15       -7.05           0
      3.15        -6.9           0
      3.15       -6.75           0
      3.15        -6.6           0
      3.15       -6.45           0
      3.15        -6.3           0
      3.15       -6.15           0
      3.15          -6           0
      3.15       -5.85           0
      3.15        -5.7           0
      3.15       -5.55   0.0885029
      3.15        -5.4    0.708023
      3.15       -5.25      3.1566
      3.15        -5.1     11.2104
      3.15       -4.95     32.4806
      3.15        -4.8     72.9559
      3.15       -4.65     154.172
      3.15        -4.5     256.747
      3.15       -4.35     341.533
      3.15        -4.2     381.418
      3.15       -4.05     431.216
      3.15        -3.9     487.621
      3.15       -3.75     510.986
      3.15        -3.6     529.808
      3.15       -3.45     553.704
      3.15        -3.3     586.096
      3.15       -3.15      618.34
      3.15          -3     632.737
      3.15       -2.85      652.06
      3.15        -2.7      652.62
      3.15       -2.55     657.901
      3.15        -2.4     666.515
      3.15       -2.25     670.852
      3.15        -2.1     663.949
      3.15       -1.95     662.562
      3.15        -1.8     645.039
      3.15       -1.65     609.254
      3.15        -1.5     593.146
      3.15       -1.35     584.532
      3.15        -1.2     567.982
      3.15       -1.05     561.669
      3.15        -0.9     522.108
      3.15       -0.75     486.795
      3.15        -0.6     455.908
      3.15       -0.45     319.967
      3.15        -0.3     162.491
      3.15       -0.15     84.2253
      3.15  -1.78814e-07     91.0695
      3.15        0.15     180.546
      3.15         0.3     366.933
      3.15        0.45     494.613
      3.15         0.6     511.517
      3.15        0.75     550.577
      3.15         0.9     601.997
      3.15        1.05     612.971
      3.15         1.2      640.82
      3.15        1.35     641.144
      3.15         1.5     666.928
      3.15        1.65     700.766
      3.15         1.8      715.87
      3.15        1.95     727.612
      3.15         2.1      720.06
      3.15        2.25     707.846
      3.15         2.4     703.303
      3.15        2.55     705.162
      3.15         2.7     679.879
      3.15        2.85     672.888
      3.15           3      647.31
      3.15        3.15     619.579
      3.15         3.3     594.002
      3.15        3.45     575.387
      3.15         3.6     560.636
      3.15        3.75     518.243
      3.15         3.9     463.519
      3.15        4.05     414.105
      3.15         4.2     369.854
      3.15        4.35     281.616
      3.15         4.5      166.68
      3.15        4.65     78.1186
      3.15         4.8     29.4125
      3.15        4.95     11.6824
      3.15         5.1     3.74662
      3.15        5.25    0.649021
      3.15         5.4    0.118004
      3.15        5.55    0.029501
      3.15         5.7           0
      3.15        5.85           0
      3.15           6           0
      3.15        6.15           0
      3.15         6.3           0
      3.15        6.45           0
      3.15         6.6           0
      3.15        6.75           0
      3.15         6.9           0
      3.15        7.05           0
      3.15         7.2           0
      3.15        7.35           0

       3.3        -7.5           0
       3.3       -7.35           0
       3.3        -7.2           0
       3.3       -7.05           0
       3.3        -6.9           0
       3.3       -6.75           0
       3.3        -6.6           0
       3.3       -6.45           0
       3.3        -6.3           0
       3.3       -6.15           0
       3.3          -6           0
       3.3       -5.85           0
       3.3        -5.7           0
       3.3       -5.55   0.0563796
       3.3        -5.4    0.394657
       3.3       -5.25     2.56527
       3.3        -5.1      8.2878
       3.3       -4.95     25.5682
       3.3        -4.8     60.1007
       3.3       -4.65     128.123
       3.3        -4.5     200.627
       3.3       -4.35     263.349
       3.3        -4.2      289.96
       3.3       -4.05     331.766
       3.3        -3.9     371.824
       3.3       -3.75     389.921
       3.3        -3.6     413.009
       3.3       -3.45     419.211
       3.3        -3.3     434.828
       3.3       -3.15     460.396
       3.3          -3     476.887
       3.3       -2.85     476.436
       3.3        -2.7     480.946
       3.3       -2.55     479.791
       3.3        -2.4     476.661
       3.3       -2.25       485.4
       3.3        -2.1      470.77
       3.3       -1.95     465.047
       3.3        -1.8     456.619
       3.3       -1.65     427.978
       3.3        -1.5     424.031
       3.3       -1.35     419.098
       3.3        -1.2     403.255
       3.3       -1.05      394.15
       3.3        -0.9     363.733
       3.3       -0.75     333.767
       3.3        -0.6     319.588
       3.3       -0.45     218.725
       3.3        -0.3     113.408
       3.3       -0.15     58.3811
       3.3  -1.78814e-07     62.3277
       3.3        0.15     131.928
       3.3         0.3     269.156
       3.3        0.45     358.462
       3.3         0.6     373.712
       3.3        0.75     399.901
       3.3         0.9     436.942
       3.3        1.05     452.221
       3.3         1.2     464.004
       3.3        1.35     468.515
       3.3         1.5     488.332
       3.3        1.65     518.833
       3.3         1.8     529.151
       3.3        1.95     528.051
       3.3         2.1     527.713
       3.3        2.25     525.035
       3.3         2.4      513.28
       3.3        2.55     510.771
       3.3         2.7      508.46
       3.3        2.85       505.5
       3.3           3     486.415
       3.3        3.15     462.623
       3.3         3.3     453.574
       3.3        3.45     441.819
       3.3         3.6     417.181
       3.3        3.75     395.277
       3.3         3.9     354.628
       3.3        4.05     310.483
       3.3         4.2     279.023
       3.3        4.35      213.34
       3.3         4.5     128.602
       3.3        4.65     64.7238
       3.3         4.8     26.9776
       3.3        4.95     9.81005
       3.3         5.1     2.62165
       3.3        5.25    0.732935
       3.3         5.4    0.140949
       3.3        5.55   0.0563796
       3.3         5.7           0
       3.3        5.85           0
       3.3           6           0
       3.3        6.15           0
       3.3         6.3           0
       3.3        6.45           0
       3.3         6.6           0
       3.3        6.75           0
       3.3         6.9           0
       3.3        7.05           0
       3.3         7.2           0
       3.3        7.35           0

      3.45        -7.5           0
      3.45       -7.35           0
      3.45        -7.2           0
      3.45       -7.05           0
      3.45        -6.9           0
      3.45       -6.75           0
      3.45        -6.6           0
      3.45       -6.45           0
      3.45        -6.3           0
      3.45       -6.15           0
      3.45          -6           0
      3.45       -5.85           0
      3.45        -5.7           0
      3.45       -5.55   0.0809707
      3.45        -5.4    0.404854
      3.45       -5.25     2.15922
      3.45        -5.1     9.36561
      3.45       -4.95     21.3763
      3.45        -4.8     54.2504
      3.45       -4.65     100.539
      3.45        -4.5     158.514
      3.45       -4.35     197.299
      3.45        -4.2     221.995
      3.45       -4.05     253.978
      3.45        -3.9     282.993
      3.45       -3.75     305.071
      3.45        -3.6     309.146
      3.45       -3.45     317.918
      3.45        -3.3     333.545
      3.45       -3.15     352.196
      3.45          -3     355.623
      3.45       -2.85     356.433
      3.45        -2.7     358.511
      3.45       -2.55     357.486
      3.45        -2.4     352.142
      3.45       -2.25      353.95
      3.45        -2.1     344.449
      3.45       -1.95     334.112
      3.45        -1.8     317.972
      3.45       -1.65     306.393
      3.45        -1.5     296.029
      3.45       -1.35     291.225
      3.45        -1.2       289.2
      3.45       -1.05      278.89
      3.45        -0.9     263.587
      3.45       -0.75     243.182
      3.45        -0.6      220.24
      3.45       -0.45     159.782
      3.45        -0.3     79.0004
      3.45       -0.15      41.592
      3.45  -1.78814e-07     44.9388
      3.45        0.15     97.0299
      3.45         0.3     197.164
      3.45        0.45     261.751
      3.45         0.6     270.091
      3.45        0.75     307.689
      3.45         0.9     327.284
      3.45        1.05     327.635
      3.45         1.2     342.047
      3.45        1.35      345.07
      3.45         1.5     360.428
      3.45        1.65     383.639
      3.45         1.8     399.564
      3.45        1.95     398.403
      3.45         2.1     393.545
      3.45        2.25     391.925
      3.45         2.4     389.982
      3.45        2.55     391.898
      3.45         2.7     386.662
      3.45        2.85     391.844
      3.45           3      377.27
      3.45        3.15     368.363
      3.45         3.3     349.254
      3.45        3.45     342.047
      3.45         3.6      322.56
      3.45        3.75     306.852
      3.45         3.9     276.326
      3.45        4.05      240.78
      3.45         4.2     211.577
      3.45        4.35     171.982
      3.45         4.5     107.097
      3.45        4.65     50.0129
      3.45         4.8     23.1036
      3.45        4.95     8.31299
      3.45         5.1     2.42912
      3.45        5.25    0.620776
      3.45         5.4    0.134951
      3.45        5.55   0.0269902
      3.45         5.7           0
      3.45        5.85           0
      3.45           6           0
      3.45        6.15           0
      3.45         6.3           0
      3.45        6.45           0
      3.45         6.6           0
      3.45        6.75           0
      3.45         6.9           0
      3.45        7.05           0
      3.45         7.2           0
      3.45        7.35           0

       3.6        -7.5           0
       3.6       -7.35           0
       3.6        -7.2           0
       3.6       -7.05           0
       3.6        -6.9           0
       3.6       -6.75           0
       3.6        -6.6           0
       3.6       -6.45           0
       3.6        -6.3           0
       3.6       -6.15           0
       3.6          -6           0
       3.6       -5.85           0
       3.6        -5.7   0.0258886
       3.6       -5.55   0.0258886
       3.6        -5.4    0.569549
       3.6       -5.25     2.09698
       3.6        -5.1     7.55947
       3.6       -4.95     20.0637
       3.6        -4.8     44.8132
       3.6       -4.65      87.141
       3.6        -4.5     127.838
       3.6       -4.35     165.791
       3.6        -4.2      180.78
       3.6       -4.05     209.905
       3.6        -3.9     231.962
       3.6       -3.75     237.217
       3.6        -3.6     251.249
       3.6       -3.45      259.43
       3.6        -3.3     269.604
       3.6       -3.15     277.396
       3.6          -3      286.38
       3.6       -2.85     279.183
       3.6        -2.7     280.658
       3.6       -2.55      274.29
       3.6        -2.4     273.668
       3.6       -2.25     262.303
       3.6        -2.1     265.617
       3.6       -1.95      258.42
       3.6        -1.8     245.631
       3.6       -1.65     229.477
       3.6        -1.5     227.638
       3.6       -1.35     223.289
       3.6        -1.2     216.791
       3.6       -1.05     210.034
       3.6        -0.9     192.508
       3.6       -0.75     177.182
       3.6        -0.6     167.732
       3.6       -0.45     115.101
       3.6        -0.3     56.8773
       3.6       -0.15     32.8526
       3.6  -1.78814e-07     34.9755
       3.6        0.15     75.8018
       3.6         0.3     152.872
       3.6        0.45     205.685
       3.6         0.6     212.209
       3.6        0.75     233.515
       3.6         0.9     252.051
       3.6        1.05     256.064
       3.6         1.2     266.963
       3.6        1.35     276.257
       3.6         1.5     285.474
       3.6        1.65     297.822
       3.6         1.8     310.353
       3.6        1.95      307.79
       3.6         2.1     312.993
       3.6        2.25      304.89
       3.6         2.4      303.88
       3.6        2.55     308.851
       3.6         2.7     306.935
       3.6        2.85     308.825
       3.6           3     296.787
       3.6        3.15       290.6
       3.6         3.3     280.063
       3.6        3.45     269.112
       3.6         3.6     254.718
       3.6        3.75      242.99
       3.6         3.9     219.924
       3.6        4.05     187.485
       3.6         4.2      167.81
       3.6        4.35     133.404
       3.6         4.5     87.4517
       3.6        4.65     45.0462
       3.6         4.8     18.0185
       3.6        4.95     6.88637
       3.6         5.1     2.30409
       3.6        5.25    0.569549
       3.6         5.4   0.0517772
       3.6        5.55           0
       3.6         5.7           0
       3.6        5.85           0
       3.6           6           0
       3.6        6.15           0
       3.6         6.3           0
       3.6        6.45           0
       3.6         6.6           0
       3.6        6.75           0
       3.6         6.9           0
       3.6        7.05           0
       3.6         7.2           0
       3.6        7.35           0

      3.75        -7.5           0
      3.75       -7.35           0
      3.75        -7.2           0
      3.75       -7.05           0
      3.75        -6.9           0
      3.75       -6.75           0
      3.75        -6.6           0
      3.75       -6.45           0
      3.75        -6.3           0
      3.75       -6.15           0
      3.75          -6           0
      3.75       -5.85           0
      3.75        -5.7           0
      3.75       -5.55   0.0746201
      3.75        -5.4    0.472594
      3.75       -5.25     2.16398
      3.75        -5.1     5.99448
      3.75       -4.95     16.6154
      3.75        -4.8     37.0364
      3.75       -4.65     70.2921
      3.75        -4.5     107.179
      3.75       -4.35     131.331
      3.75        -4.2     142.947
      3.75       -4.05     165.308
      3.75        -3.9     184.411
      3.75       -3.75     198.539
      3.75        -3.6     199.186
      3.75       -3.45     214.259
      3.75        -3.3     213.712
      3.75       -3.15     222.691
      3.75          -3     228.661
      3.75       -2.85     223.661
      3.75        -2.7      221.97
      3.75       -2.55     213.438
      3.75        -2.4     208.737
      3.75       -2.25     205.155
      3.75        -2.1      199.31
      3.75       -1.95     199.584
      3.75        -1.8     189.585
      3.75       -1.65     178.118
      3.75        -1.5     173.989
      3.75       -1.35     167.248
      3.75        -1.2     160.533
      3.75       -1.05     158.543
      3.75        -0.9     142.226
      3.75       -0.75     136.505
      3.75        -0.6     123.347
      3.75       -0.45     88.2507
      3.75        -0.3     43.1553
      3.75       -0.15     24.2764
      3.75  -1.78814e-07     28.7039
      3.75        0.15      55.393
      3.75         0.3     113.796
      3.75        0.45     158.045
      3.75         0.6     162.473
      3.75        0.75     181.003
      3.75         0.9     197.843
      3.75        1.05     200.504
      3.75         1.2     206.946
      3.75        1.35     214.135
      3.75         1.5     217.169
      3.75        1.65     235.874
      3.75         1.8     237.217
      3.75        1.95     240.302
      3.75         2.1     238.585
      3.75        2.25     239.282
      3.75         2.4     240.749
      3.75        2.55     238.312
      3.75         2.7     238.809
      3.75        2.85     243.585
      3.75           3     237.789
      3.75        3.15     230.576
      3.75         3.3     220.453
      3.75        3.45      212.17
      3.75         3.6     204.136
      3.75        3.75     192.893
      3.75         3.9     169.114
      3.75        4.05      149.19
      3.75         4.2     135.485
      3.75        4.35     106.234
      3.75         4.5      69.521
      3.75        4.65      33.579
      3.75         4.8     15.0981
      3.75        4.95     5.84524
      3.75         5.1     1.79088
      3.75        5.25    0.472594
      3.75         5.4    0.124367
      3.75        5.55           0
      3.75         5.7           0
      3.75        5.85           0
      3.75           6           0
      3.75        6.15           0
      3.75         6.3           0
      3.75        6.45           0
      3.75         6.6           0
      3.75        6.75           0
      3.75         6.9           0
      3.75        7.05           0
      3.75         7.2           0
      3.75        7.35           0

       3.9        -7.5           0
       3.9       -7.35           0
       3.9        -7.2           0
       3.9       -7.05           0
       3.9        -6.9           0
       3.9       -6.75           0
       3.9        -6.6           0
       3.9       -6.45           0
       3.9        -6.3           0
       3.9       -6.15           0
       3.9          -6           0
       3.9       -5.85           0
       3.9        -5.7   0.0239347
       3.9       -5.55   0.0718042
       3.9        -5.4    0.287217
       3.9       -5.25     1.91478
       3.9        -5.1      5.1699
       3.9       -4.95     13.2359
       3.9        -4.8     28.1233
       3.9       -4.65     57.0604
       3.9        -4.5     82.2158
       3.9       -4.35     98.8505
       3.9        -4.2      113.02
       3.9       -4.05     127.883
       3.9        -3.9     143.321
       3.9       -3.75     153.541
       3.9        -3.6     162.325
       3.9       -3.45     162.732
       3.9        -3.3     166.538
       3.9       -3.15     170.176
       3.9          -3     177.237
       3.9       -2.85     171.827
       3.9        -2.7     167.615
       3.9       -2.55     164.336
       3.9        -2.4     156.007
       3.9       -2.25     152.704
       3.9        -2.1     151.651
       3.9       -1.95     145.667
       3.9        -1.8     140.425
       3.9       -1.65     132.694
       3.9        -1.5      127.74
       3.9       -1.35     126.854
       3.9        -1.2     120.799
       3.9       -1.05       120.2
       3.9        -0.9     106.797
       3.9       -0.75     100.334
       3.9        -0.6     93.0343
       3.9       -0.45     64.8153
       3.9        -0.3     31.2827
       3.9       -0.15     19.5786
       3.9  -1.78814e-07     21.5891
       3.9        0.15     44.1117
       3.9         0.3     90.4015
       3.9        0.45     121.349
       3.9         0.6     123.384
       3.9        0.75     135.901
       3.9         0.9      156.15
       3.9        1.05     151.028
       3.9         1.2     157.802
       3.9        1.35     162.541
       3.9         1.5     167.854
       3.9        1.65     175.992
       3.9         1.8     176.997
       3.9        1.95     183.723
       3.9         2.1     183.915
       3.9        2.25     183.101
       3.9         2.4     181.904
       3.9        2.55     188.319
       3.9         2.7     184.345
       3.9        2.85     183.962
       3.9           3     179.439
       3.9        3.15     170.703
       3.9         3.3     166.705
       3.9        3.45     159.764
       3.9         3.6     156.437
       3.9        3.75      146.05
       3.9         3.9     131.569
       3.9        4.05      114.36
       3.9         4.2     102.848
       3.9        4.35     83.2211
       3.9         4.5     53.6138
       3.9        4.65     28.6259
       3.9         4.8     11.8477
       3.9        4.95     4.73908
       3.9         5.1     1.53182
       3.9        5.25    0.359021
       3.9         5.4   0.0718042
       3.9        5.55           0
       3.9         5.7           0
       3.9        5.85           0
       3.9           6           0
       3.9        6.15           0
       3.9         6.3           0
       3.9        6.45           0
       3.9         6.6           0
       3.9        6.75           0
       3.9         6.9           0
       3.9        7.05           0
       3.9         7.2           0
       3.9        7.35           0

      4.05        -7.5           0
      4.05       -7.35           0
      4.05        -7.2           0
      4.05       -7.05           0
      4.05        -6.9           0
      4.05       -6.75           0
      4.05        -6.6           0
      4.05       -6.45           0
      4.05        -6.3           0
      4.05       -6.15           0
      4.05          -6           0
      4.05       -5.85           0
      4.05        -5.7           0
      4.05       -5.55   0.0230644
      4.05        -5.4    0.461288
      4.05       -5.25     1.42999
      4.05        -5.1     3.89788
      4.05       -4.95     10.9556
      4.05        -4.8     23.5257
      4.05       -4.65     41.2622
      4.05        -4.5      60.521
      4.05       -4.35     73.1372
      4.05        -4.2     84.3926
      4.05       -4.05     98.9232
      4.05        -3.9      109.51
      4.05       -3.75     115.414
      4.05        -3.6     115.414
      4.05       -3.45     122.818
      4.05        -3.3     121.918
      4.05       -3.15     131.144
      4.05          -3     129.968
      4.05       -2.85     128.745
      4.05        -2.7     121.572
      4.05       -2.55     120.811
      4.05        -2.4     117.951
      4.05       -2.25     110.824
      4.05        -2.1     110.455
      4.05       -1.95     104.735
      4.05        -1.8     103.628
      4.05       -1.65     94.3564
      4.05        -1.5     93.9412
      4.05       -1.35     89.6743
      4.05        -1.2     88.1752
      4.05       -1.05     87.6216
      4.05        -0.9     76.3662
      4.05       -0.75     72.0762
      4.05        -0.6     64.7187
      4.05       -0.45     49.7038
      4.05        -0.3     23.8024
      4.05       -0.15     13.6311
      4.05  -1.78814e-07     16.0297
      4.05        0.15     33.4203
      4.05         0.3     66.1717
      4.05        0.45     88.2674
      4.05         0.6     90.3663
      4.05        0.75     100.238
      4.05         0.9     112.277
      4.05        1.05     114.169
      4.05         1.2     123.325
      4.05        1.35     125.309
      4.05         1.5     125.055
      4.05        1.65     134.166
      4.05         1.8     135.895
      4.05        1.95     135.134
      4.05         2.1     133.082
      4.05        2.25     135.111
      4.05         2.4     132.551
      4.05        2.55     136.011
      4.05         2.7     137.233
      4.05        2.85     132.597
      4.05           3     134.857
      4.05        3.15     124.109
      4.05         3.3     120.604
      4.05        3.45     117.836
      4.05         3.6     110.548
      4.05        3.75     106.419
      4.05         3.9     94.1719
      4.05        4.05     81.4865
      4.05         4.2     78.8571
      4.05        4.35     62.2508
      4.05         4.5     40.3627
      4.05        4.65      21.496
      4.05         4.8     8.25705
      4.05        4.95     3.99014
      4.05         5.1    0.922575
      4.05        5.25    0.161451
      4.05         5.4   0.0691932
      4.05        5.55           0
      4.05         5.7           0
      4.05        5.85           0
      4.05           6           0
      4.05        6.15           0
      4.05         6.3           0
      4.05        6.45           0
      4.05         6.6           0
      4.05        6.75           0
      4.05         6.9           0
      4.05        7.05           0
      4.05         7.2           0
      4.05        7.35           0

       4.2        -7.5           0
       4.2       -7.35           0
       4.2        -7.2           0
       4.2       -7.05           0
       4.2        -6.9           0
       4.2       -6.75           0
       4.2        -6.6           0
       4.2       -6.45           0
       4.2        -6.3           0
       4.2       -6.15           0
       4.2          -6           0
       4.2       -5.85           0
       4.2        -5.7   0.0222551
       4.2       -5.55   0.0445103
       4.2        -5.4    0.200296
       4.2       -5.25    0.934716
       4.2        -5.1     2.78189
       4.2       -4.95     6.83233
       4.2        -4.8     14.1988
       4.2       -4.65     26.8397
       4.2        -4.5     42.5963
       4.2       -4.35      51.721
       4.2        -4.2     56.7729
       4.2       -4.05     66.3426
       4.2        -3.9     71.9731
       4.2       -3.75     76.2239
       4.2        -3.6     80.6081
       4.2       -3.45     84.0132
       4.2        -3.3     81.0532
       4.2       -3.15     87.8633
       4.2          -3     88.6422
       4.2       -2.85     85.5265
       4.2        -2.7     86.2387
       4.2       -2.55     80.7639
       4.2        -2.4     78.5161
       4.2       -2.25      75.534
       4.2        -2.1     72.7076
       4.2       -1.95     72.3737
       4.2        -1.8     66.8544
       4.2       -1.65      62.537
       4.2        -1.5     62.6482
       4.2       -1.35     59.8441
       4.2        -1.2     55.2818
       4.2       -1.05     55.9494
       4.2        -0.9     52.6112
       4.2       -0.75     48.7388
       4.2        -0.6     44.7106
       4.2       -0.45     32.3812
       4.2        -0.3     17.3813
       4.2       -0.15     8.70176
       4.2  -1.78814e-07     11.2834
       4.2        0.15     23.7685
       4.2         0.3     45.8901
       4.2        0.45     59.8663
       4.2         0.6     62.2476
       4.2        0.75      70.393
       4.2         0.9     78.3158
       4.2        1.05       81.12
       4.2         1.2     81.6541
       4.2        1.35     84.8143
       4.2         1.5     85.2817
       4.2        1.65     89.6882
       4.2         1.8     91.6022
       4.2        1.95     89.9553
       4.2         2.1     91.1126
       4.2        2.25      88.531
       4.2         2.4     89.5769
       4.2        2.55      90.979
       4.2         2.7     92.2698
       4.2        2.85     87.9968
       4.2           3     87.3959
       4.2        3.15     85.0146
       4.2         3.3     80.8752
       4.2        3.45     79.1393
       4.2         3.6     76.8693
       4.2        3.75     71.1274
       4.2         3.9     66.2536
       4.2        4.05     56.3945
       4.2         4.2      51.899
       4.2        4.35     42.2403
       4.2         4.5     28.0415
       4.2        4.65     14.3323
       4.2         4.8     5.94212
       4.2        4.95     2.04747
       4.2         5.1    0.645399
       4.2        5.25   0.0890206
       4.2         5.4   0.0222551
       4.2        5.55           0
       4.2         5.7           0
       4.2        5.85           0
       4.2           6           0
       4.2        6.15           0
       4.2         6.3           0
       4.2        6.45           0
       4.2         6.6           0
       4.2        6.75           0
       4.2         6.9           0
       4.2        7.05           0
       4.2         7.2           0
       4.2        7.35           0

      4.35        -7.5           0
      4.35       -7.35           0
      4.35        -7.2           0
      4.35       -7.05           0
      4.35        -6.9           0
      4.35       -6.75           0
      4.35        -6.6           0
      4.35       -6.45           0
      4.35        -6.3           0
      4.35       -6.15           0
      4.35          -6           0
      4.35       -5.85           0
      4.35        -5.7           0
      4.35       -5.55           0
      4.35        -5.4    0.129004
      4.35       -5.25    0.387013
      4.35        -5.1     1.54805
      4.35       -4.95     3.61212
      4.35        -4.8     8.21327
      4.35       -4.65     17.1361
      4.35        -4.5     23.8658
      4.35       -4.35     27.9079
      4.35        -4.2      31.305
      4.35       -4.05     37.5617
      4.35        -3.9     41.4318
      4.35       -3.75     43.3239
      4.35        -3.6      46.119
      4.35       -3.45     46.7425
      4.35        -3.3      47.194
      4.35       -3.15     50.0966
      4.35          -3     50.0966
      4.35       -2.85     51.2577
      4.35        -2.7     48.3766
      4.35       -2.55     45.5815
      4.35        -2.4     44.8935
      4.35       -2.25     43.3024
      4.35        -2.1     40.4643
      4.35       -1.95     40.6363
      4.35        -1.8     39.9913
      4.35       -1.65     34.4656
      4.35        -1.5     35.9707
      4.35       -1.35      32.294
      4.35        -1.2     32.3155
      4.35       -1.05     32.5736
      4.35        -0.9     27.7789
      4.35       -0.75     25.4353
      4.35        -0.6     26.4029
      4.35       -0.45     18.1036
      4.35        -0.3      9.3743
      4.35       -0.15     5.39667
      4.35  -1.78814e-07     6.45021
      4.35        0.15     14.5345
      4.35         0.3     28.1014
      4.35        0.45     35.7772
      4.35         0.6     36.9812
      4.35        0.75     42.0339
      4.35         0.9      46.033
      4.35        1.05      44.958
      4.35         1.2     48.8496
      4.35        1.35      47.495
      4.35         1.5     51.3867
      4.35        1.65     49.1721
      4.35         1.8     52.0962
      4.35        1.95     52.0962
      4.35         2.1     52.8487
      4.35        2.25     52.4617
      4.35         2.4     51.2362
      4.35        2.55     50.4406
      4.35         2.7     52.2467
      4.35        2.85     51.3007
      4.35           3     48.6776
      4.35        3.15     48.3336
      4.35         3.3      45.603
      4.35        3.45     42.2059
      4.35         3.6     41.0663
      4.35        3.75     40.9158
      4.35         3.9     36.5082
      4.35        4.05      30.531
      4.35         4.2     27.9294
      4.35        4.35     24.6828
      4.35         4.5     14.9645
      4.35        4.65     8.10576
      4.35         4.8     3.48311
      4.35        4.95     1.41905
      4.35         5.1    0.387013
      4.35        5.25   0.0215007
      4.35         5.4           0
      4.35        5.55           0
      4.35         5.7           0
      4.35        5.85           0
      4.35           6           0
      4.35        6.15           0
      4.35         6.3           0
      4.35        6.45           0
      4.35         6.6           0
      4.35        6.75           0
      4.35         6.9           0
      4.35        7.05           0
      4.35         7.2           0
      4.35        7.35           0

       4.5        -7.5           0
       4.5       -7.35           0
       4.5        -7.2           0
       4.5       -7.05           0
       4.5        -6.9           0
       4.5       -6.75           0
       4.5        -6.6           0
       4.5       -6.45           0
       4.5        -6.3           0
       4.5       -6.15           0
       4.5          -6           0
       4.5       -5.85           0
       4.5        -5.7           0
       4.5       -5.55   0.0207958
       4.5        -5.4   0.0415915
       4.5       -5.25    0.124775
       4.5        -5.1    0.415915
       4.5       -4.95    0.998196
       4.5        -4.8     2.76584
       4.5       -4.65     4.55427
       4.5        -4.5      8.8382
       4.5       -4.35     8.69263
       4.5        -4.2     10.4603
       4.5       -4.05     11.7288
       4.5        -3.9     13.3509
       4.5       -3.75     14.2867
       4.5        -3.6     15.1393
       4.5       -3.45     15.1601
       4.5        -3.3     15.7632
       4.5       -3.15     15.2225
       4.5          -3     15.8672
       4.5       -2.85      15.888
       4.5        -2.7     15.6176
       4.5       -2.55     14.4115
       4.5        -2.4     12.8934
       4.5       -2.25     14.3699
       4.5        -2.1      12.727
       4.5       -1.95     13.2677
       4.5        -1.8     13.4341
       4.5       -1.65     11.5832
       4.5        -1.5     11.6456
       4.5       -1.35     11.1881
       4.5        -1.2      10.585
       4.5       -1.05     10.5019
       4.5        -0.9     8.40149
       4.5       -0.75        7.84
       4.5        -0.6     7.67363
       4.5       -0.45     5.51088
       4.5        -0.3     3.18175
       4.5       -0.15     1.62207
       4.5  -1.78814e-07     2.32912
       4.5        0.15     4.32552
       4.5         0.3     9.35809
       4.5        0.45     12.3735
       4.5         0.6     11.9368
       4.5        0.75     12.4359
       4.5         0.9     14.0579
       4.5        1.05     15.0561
       4.5         1.2     13.6212
       4.5        1.35     14.6818
       4.5         1.5     15.5552
       4.5        1.65     16.6158
       4.5         1.8      17.822
       4.5        1.95     17.7388
       4.5         2.1     15.0353
       4.5        2.25     16.1375
       4.5         2.4     15.9503
       4.5        2.55     16.8446
       4.5         2.7      16.595
       4.5        2.85     15.1809
       4.5           3     15.7008
       4.5        3.15     15.4305
       4.5         3.3     14.0579
       4.5        3.45     14.1203
       4.5         3.6      13.954
       4.5        3.75     12.2279
       4.5         3.9     11.3129
       4.5        4.05     9.69082
       4.5         4.2      8.8174
       4.5        4.35     7.21613
       4.5         4.5     4.55427
       4.5        4.65      2.4539
       4.5         4.8     1.12297
       4.5        4.95    0.187162
       4.5         5.1    0.103979
       4.5        5.25           0
       4.5         5.4   0.0207958
       4.5        5.55           0
       4.5         5.7           0
       4.5        5.85           0
       4.5           6           0
       4.5        6.15           0
       4.5         6.3           0
       4.5        6.45           0
       4.5         6.6           0
       4.5        6.75           0
       4.5         6.9           0
       4.5        7.05           0
       4.5         7.2           0
       4.5        7.35           0

      4.65        -7.5           0
      4.65       -7.35           0
      4.65        -7.2           0
      4.65       -7.05           0
      4.65        -6.9           0
      4.65       -6.75           0
      4.65        -6.6           0
      4.65       -6.45           0
      4.65        -6.3           0
      4.65       -6.15           0
      4.65          -6           0
      4.65       -5.85           0
      4.65        -5.7           0
      4.65       -5.55           0
      4.65        -5.4           0
      4.65       -5.25           0
      4.65        -5.1           0
      4.65       -4.95           0
      4.65        -4.8   0.0201356
      4.65       -4.65           0
      4.65        -4.5   0.0201356
      4.65       -4.35           0
      4.65        -4.2   0.0402712
      4.65       -4.05           0
      4.65        -3.9   0.0402712
      4.65       -3.75           0
      4.65        -3.6   0.0402712
      4.65       -3.45           0
      4.65        -3.3   0.0604068
      4.65       -3.15           0
      4.65          -3   0.0604068
      4.65       -2.85   0.0201356
      4.65        -2.7           0
      4.65       -2.55   0.0201356
      4.65        -2.4   0.0201356
      4.65       -2.25   0.0201356
      4.65        -2.1   0.0201356
      4.65       -1.95           0
      4.65        -1.8   0.0402712
      4.65       -1.65           0
      4.65        -1.5           0
      4.65       -1.35   0.0201356
      4.65        -1.2   0.0604068
      4.65       -1.05           0
      4.65        -0.9           0
      4.65       -0.75           0
      4.65        -0.6   0.0402712
      4.65       -0.45           0
      4.65        -0.3           0
      4.65       -0.15           0
      4.65  -1.78814e-07   0.0201356
      4.65        0.15           0
      4.65         0.3           0
      4.65        0.45           0
      4.65         0.6   0.0201356
      4.65        0.75           0
      4.65         0.9           0
      4.65        1.05   0.0402712
      4.65         1.2   0.0201356
      4.65        1.35           0
      4.65         1.5   0.0201356
      4.65        1.65   0.0402712
      4.65         1.8   0.0201356
      4.65        1.95   0.0402712
      4.65         2.1   0.0201356
      4.65        2.25           0
      4.65         2.4   0.0201356
      4.65        2.55   0.0201356
      4.65         2.7           0
      4.65        2.85           0
      4.65           3           0
      4.65        3.15   0.0402712
      4.65         3.3   0.0201356
      4.65        3.45   0.0201356
      4.65         3.6           0
      4.65        3.75           0
      4.65         3.9           0
      4.65        4.05   0.0201356
      4.65         4.2           0
      4.65        4.35           0
      4.65         4.5           0
      4.65        4.65           0
      4.65         4.8   0.0201356
      4.65        4.95           0
      4.65         5.1           0
      4.65        5.25           0
      4.65         5.4           0
      4.65        5.55           0
      4.65         5.7           0
      4.65        5.85           0
      4.65           6           0
      4.65        6.15           0
      4.65         6.3           0
      4.65        6.45           0
      4.65         6.6           0
      4.65        6.75           0
      4.65         6.9           0
      4.65        7.05           0
      4.65         7.2           0
      4.65        7.35           0

       4.8        -7.5           0
       4.8       -7.35           0
       4.8        -7.2           0
       4.8       -7.05           0
       4.8        -6.9           0
       4.8       -6.75           0
       4.8        -6.6           0
       4.8       -6.45           0
       4.8        -6.3           0
       4.8       -6.15           0
       4.8          -6           0
       4.8       -5.85           0
       4.8        -5.7           0
       4.8       -5.55           0
       4.8        -5.4           0
       4.8       -5.25           0
       4.8        -5.1           0
       4.8       -4.95           0
       4.8        -4.8           0
       4.8       -4.65           0
       4.8        -4.5           0
       4.8       -4.35           0
       4.8        -4.2           0
       4.8       -4.05           0
       4.8        -3.9           0
       4.8       -3.75           0
       4.8        -3.6           0
       4.8       -3.45           0
       4.8        -3.3           0
       4.8       -3.15           0
       4.8          -3           0
       4.8       -2.85           0
       4.8        -2.7           0
       4.8       -2.55           0
       4.8        -2.4           0
       4.8       -2.25           0
       4.8        -2.1           0
       4.8       -1.95           0
       4.8        -1.8           0
       4.8       -1.65           0
       4.8        -1.5           0
       4.8       -1.35           0
       4.8        -1.2           0
       4.8       -1.05           0
       4.8        -0.9           0
       4.8       -0.75           0
       4.8        -0.6           0
       4.8       -0.45           0
       4.8        -0.3           0
       4.8       -0.15           0
       4.8  -1.78814e-07           0
       4.8        0.15           0
       4.8         0.3           0
       4.8        0.45           0
       4.8         0.6           0
       4.8        0.75           0
       4.8         0.9           0
       4.8        1.05           0
       4.8         1.2           0
       4.8        1.35           0
       4.8         1.5           0
       4.8        1.65           0
       4.8         1.8           0
       4.8        1.95           0
       4.8         2.1           0
       4.8        2.25           0
       4.8         2.4           0
       4.8        2.55           0
       4.8         2.7           0
       4.8        2.85           0
       4.8           3           0
       4.8        3.15           0
       4.8         3.3           0
       4.8        3.45           0
       4.8         3.6           0
       4.8        3.75           0
       4.8         3.9           0
       4.8        4.05           0
       4.8         4.2           0
       4.8        4.35           0
       4.8         4.5           0
       4.8        4.65           0
       4.8         4.8           0
       4.8        4.95           0
       4.8         5.1           0
       4.8        5.25           0
       4.8         5.4           0
       4.8        5.55           0
       4.8         5.7           0
       4.8        5.85           0
       4.8           6           0
       4.8        6.15           0
       4.8         6.3           0
       4.8        6.45           0
       4.8         6.6           0
       4.8        6.75           0
       4.8         6.9           0
       4.8        7.05           0
       4.8         7.2           0
       4.8        7.35           0

      4.95        -7.5           0
      4.95       -7.35           0
      4.95        -7.2           0
      4.95       -7.05           0
      4.95        -6.9           0
      4.95       -6.75           0
      4.95        -6.6           0
      4.95       -6.45           0
      4.95        -6.3           0
      4.95       -6.15           0
      4.95          -6           0
      4.95       -5.85           0
      4.95        -5.7           0
      4.95       -5.55           0
      4.95        -5.4           0
      4.95       -5.25           0
      4.95        -5.1           0
      4.95       -4.95           0
      4.95        -4.8           0
      4.95       -4.65           0
      4.95        -4.5           0
      4.95       -4.35           0
      4.95        -4.2           0
      4.95       -4.05           0
      4.95        -3.9           0
      4.95       -3.75           0
      4.95        -3.6           0
      4.95       -3.45           0
      4.95        -3.3           0
      4.95       -3.15           0
      4.95          -3           0
      4.95       -2.85           0
      4.95        -2.7           0
      4.95       -2.55           0
      4.95        -2.4           0
      4.95       -2.25           0
      4.95        -2.1           0
      4.95       -1.95           0
      4.95        -1.8           0
      4.95       -1.65           0
      4.95        -1.5           0
      4.95       -1.35           0
      4.95        -1.2           0
      4.95       -1.05           0
      4.95        -0.9           0
      4.95       -0.75           0
      4.95        -0.6           0
      4.95       -0.45           0
      4.95        -0.3           0
      4.95       -0.15           0
      4.95  -1.78814e-07           0
      4.95        0.15           0
      4.95         0.3           0
      4.95        0.45           0
      4.95         0.6           0
      4.95        0.75           0
      4.95         0.9           0
      4.95        1.05           0
      4.95         1.2           0
      4.95        1.35           0
      4.95         1.5           0
      4.95        1.65           0
      4.95         1.8           0
      4.95        1.95           0
      4.95         2.1           0
      4.95        2.25           0
      4.95         2.4           0
      4.95        2.55           0
      4.95         2.7           0
      4.95        2.85           0
      4.95           3           0
      4.95        3.15           0
      4.95         3.3           0
      4.95        3.45           0
      4.95         3.6           0
      4.95        3.75           0
      4.95         3.9           0
      4.95        4.05           0
      4.95         4.2           0
      4.95        4.35           0
      4.95         4.5           0
      4.95        4.65           0
      4.95         4.8           0
      4.95        4.95           0
      4.95         5.1           0
      4.95        5.25           0
      4.95         5.4           0
      4.95        5.55           0
      4.95         5.7           0
      4.95        5.85           0
      4.95           6           0
      4.95        6.15           0
      4.95         6.3           0
      4.95        6.45           0
      4.95         6.6           0
      4.95        6.75           0
      4.95         6.9           0
      4.95        7.05           0
      4.95         7.2           0
      4.95        7.35           0

       5.1        -7.5           0
       5.1       -7.35           0
       5.1        -7.2           0
       5.1       -7.05           0
       5.1        -6.9           0
       5.1       -6.75           0
       5.1        -6.6           0
       5.1       -6.45           0
       5.1        -6.3           0
       5.1       -6.15           0
       5.1          -6           0
       5.1       -5.85           0
       5.1        -5.7           0
       5.1       -5.55           0
       5.1        -5.4           0
       5.1       -5.25           0
       5.1        -5.1           0
       5.1       -4.95           0
       5.1        -4.8           0
       5.1       -4.65           0
       5.1        -4.5           0
       5.1       -4.35           0
       5.1        -4.2           0
       5.1       -4.05           0
       5.1        -3.9           0
       5.1       -3.75           0
       5.1        -3.6           0
       5.1       -3.45           0
       5.1        -3.3           0
       5.1       -3.15           0
       5.1          -3           0
       5.1       -2.85           0
       5.1        -2.7           0
       5.1       -2.55           0
       5.1        -2.4           0
       5.1       -2.25           0
       5.1        -2.1           0
       5.1       -1.95           0
       5.1        -1.8           0
       5.1       -1.65           0
       5.1        -1.5           0
       5.1       -1.35           0
       5.1        -1.2           0
       5.1       -1.05           0
       5.1        -0.9           0
       5.1       -0.75           0
       5.1        -0.6           0
       5.1       -0.45           0
       5.1        -0.3           0
       5.1       -0.15           0
       5.1  -1.78814e-07           0
       5.1        0.15           0
       5.1         0.3           0
       5.1        0.45           0
       5.1         0.6           0
       5.1        0.75           0
       5.1         0.9           0
       5.1        1.05           0
       5.1         1.2           0
       5.1        1.35           0
       5.1         1.5           0
       5.1        1.65           0
       5.1         1.8           0
       5.1        1.95           0
       5.1         2.1           0
       5.1        2.25           0
       5.1         2.4           0
       5.1        2.55           0
       5.1         2.7           0
       5.1        2.85           0
       5.1           3           0
       5.1        3.15           0
       5.1         3.3           0
       5.1        3.45           0
       5.1         3.6           0
       5.1        3.75           0
       5.1         3.9           0
       5.1        4.05           0
       5.1         4.2           0
       5.1        4.35           0
       5.1         4.5           0
       5.1        4.65           0
       5.1         4.8           0
       5.1        4.95           0
       5.1         5.1           0
       5.1        5.25           0
       5.1         5.4           0
       5.1        5.55           0
       5.1         5.7           0
       5.1        5.85           0
       5.1           6           0
       5.1        6.15           0
       5.1         6.3           0
       5.1        6.45           0
       5.1         6.6           0
       5.1        6.75           0
       5.1         6.9           0
       5.1        7.05           0
       5.1         7.2           0
       5.1        7.35           0

      5.25        -7.5           0
      5.25       -7.35           0
      5.25        -7.2           0
      5.25       -7.05           0
      5.25        -6.9           0
      5.25       -6.75           0
      5.25        -6.6           0
      5.25       -6.45           0
      5.25        -6.3           0
      5.25       -6.15           0
      5.25          -6           0
      5.25       -5.85           0
      5.25        -5.7           0
      5.25       -5.55           0
      5.25        -5.4           0
      5.25       -5.25           0
      5.25        -5.1           0
      5.25       -4.95           0
      5.25        -4.8           0
      5.25       -4.65           0
      5.25        -4.5           0
      5.25       -4.35           0
      5.25        -4.2           0
      5.25       -4.05           0
      5.25        -3.9           0
      5.25       -3.75           0
      5.25        -3.6           0
      5.25       -3.45           0
      5.25        -3.3           0
      5.25       -3.15           0
      5.25          -3           0
      5.25       -2.85           0
      5.25        -2.7           0
      5.25       -2.55           0
      5.25        -2.4           0
      5.25       -2.25           0
      5.25        -2.1           0
      5.25       -1.95           0
      5.25        -1.8           0
      5.25       -1.65           0
      5.25        -1.5           0
      5.25       -1.35           0
      5.25        -1.2           0
      5.25       -1.05           0
      5.25        -0.9           0
      5.25       -0.75           0
      5.25        -0.6           0
      5.25       -0.45           0
      5.25        -0.3           0
      5.25       -0.15           0
      5.25  -1.78814e-07           0
      5.25        0.15           0
      5.25         0.3           0
      5.25        0.45           0
      5.25         0.6           0
      5.25        0.75           0
      5.25         0.9           0
      5.25        1.05           0
      5.25         1.2           0
      5.25        1.35           0
      5.25         1.5           0
      5.25        1.65           0
      5.25         1.8           0
      5.25        1.95           0
      5.25         2.1           0
      5.25        2.25           0
      5.25         2.4           0
      5.25        2.55           0
      5.25         2.7           0
      5.25        2.85           0
      5.25           3           0
      5.25        3.15           0
      5.25         3.3           0
      5.25        3.45           0
      5.25         3.6           0
      5.25        3.75           0
      5.25         3.9           0
      5.25        4.05           0
      5.25         4.2           0
      5.25        4.35           0
      5.25         4.5           0
      5.25        4.65           0
      5.25         4.8           0
      5.25        4.95           0
      5.25         5.1           0
      5.25        5.25           0
      5.25         5.4           0
      5.25        5.55           0
      5.25         5.7           0
      5.25        5.85           0
      5.25           6           0
      5.25        6.15           0
      5.25         6.3           0
      5.25        6.45           0
      5.25         6.6           0
      5.25        6.75           0
      5.25         6.9           0
      5.25        7.05           0
      5.25         7.2           0
      5.25        7.35           0

       5.4        -7.5           0
       5.4       -7.35           0
       5.4        -7.2           0
       5.4       -7.05           0
       5.4        -6.9           0
       5.4       -6.75           0
       5.4        -6.6           0
       5.4       -6.45           0
       5.4        -6.3           0
       5.4       -6.15           0
       5.4          -6           0
       5.4       -5.85           0
       5.4        -5.7           0
       5.4       -5.55           0
       5.4        -5.4           0
       5.4       -5.25           0
       5.4        -5.1           0
       5.4       -4.95           0
       5.4        -4.8           0
       5.4       -4.65           0
       5.4        -4.5           0
       5.4       -4.35           0
       5.4        -4.2           0
       5.4       -4.05           0
       5.4        -3.9           0
       5.4       -3.75           0
       5.4        -3.6           0
       5.4       -3.45           0
       5.4        -3.3           0
       5.4       -3.15           0
       5.4          -3           0
       5.4       -2.85           0
       5.4        -2.7           0
       5.4       -2.55           0
       5.4        -2.4           0
       5.4       -2.25           0
       5.4        -2.1           0
       5.4       -1.95           0
       5.4        -1.8           0
       5.4       -1.65           0
       5.4        -1.5           0
       5.4       -1.35           0
       5.4        -1.2           0
       5.4       -1.05           0
       5.4        -0.9           0
       5.4       -0.75           0
       5.4        -0.6           0
       5.4       -0.45           0
       5.4        -0.3           0
       5.4       -0.15           0
       5.4  -1.78814e-07           0
       5.4        0.15           0
       5.4         0.3           0
       5.4        0.45           0
       5.4         0.6           0
       5.4        0.75           0
       5.4         0.9           0
       5.4        1.05           0
       5.4         1.2           0
       5.4        1.35           0
       5.4         1.5           0
       5.4        1.65           0
       5.4         1.8           0
       5.4        1.95           0
       5.4         2.1           0
       5.4        2.25           0
       5.4         2.4           0
       5.4        2.55           0
       5.4         2.7           0
       5.4        2.85           0
       5.4           3           0
       5.4        3.15           0
       5.4         3.3           0
       5.4        3.45           0
       5.4         3.6           0
       5.4        3.75           0
       5.4         3.9           0
       5.4        4.05           0
       5.4         4.2           0
       5.4        4.35           0
       5.4         4.5           0
       5.4        4.65           0
       5.4         4.8           0
       5.4        4.95           0
       5.4         5.1           0
       5.4        5.25           0
       5.4         5.4           0
       5.4        5.55           0
       5.4         5.7           0
       5.4        5.85           0
       5.4           6           0
       5.4        6.15           0
       5.4         6.3           0
       5.4        6.45           0
       5.4         6.6           0
       5.4        6.75           0
       5.4         6.9           0
       5.4        7.05           0
       5.4         7.2           0
       5.4        7.35           0

      5.55        -7.5           0
      5.55       -7.35           0
      5.55        -7.2           0
      5.55       -7.05           0
      5.55        -6.9           0
      5.55       -6.75           0
      5.55        -6.6           0
      5.55       -6.45           0
      5.55        -6.3           0
      5.55       -6.15           0
      5.55          -6           0
      5.55       -5.85           0
      5.55        -5.7           0
      5.55       -5.55           0
      5.55        -5.4           0
      5.55       -5.25           0
      5.55        -5.1           0
      5.55       -4.95           0
      5.55        -4.8           0
      5.55       -4.65           0
      5.55        -4.5           0
      5.55       -4.35           0
      5.55        -4.2           0
      5.55       -4.05           0
      5.55        -3.9           0
      5.55       -3.75           0
      5.55        -3.6           0
      5.55       -3.45           0
      5.55        -3.3           0
      5.55       -3.15           0
      5.55          -3           0
      5.55       -2.85           0
      5.55        -2.7           0
      5.55       -2.55           0
      5.55        -2.4           0
      5.55       -2.25           0
      5.55        -2.1           0
      5.55       -1.95           0
      5.55        -1.8           0
      5.55       -1.65           0
      5.55        -1.5           0
      5.55       -1.35           0
      5.55        -1.2           0
      5.55       -1.05           0
      5.55        -0.9           0
      5.55       -0.75           0
      5.55        -0.6           0
      5.55       -0.45           0
      5.55        -0.3           0
      5.55       -0.15           0
      5.55  -1.78814e-07           0
      5.55        0.15           0
      5.55         0.3           0
      5.55        0.45           0
      5.55         0.6           0
      5.55        0.75           0
      5.55         0.9           0
      5.55        1.05           0
      5.55         1.2           0
      5.55        1.35           0
      5.55         1.5           0
      5.55        1.65           0
      5.55         1.8           0
      5.55        1.95           0
      5.55         2.1           0
      5.55        2.25           0
      5.55         2.4           0
      5.55        2.55           0
      5.55         2.7           0
      5.55        2.85           0
      5.55           3           0
      5.55        3.15           0
      5.55         3.3           0
      5.55        3.45           0
      5.55         3.6           0
      5.55        3.75           0
      5.55         3.9           0
      5.55        4.05           0
      5.55         4.2           0
      5.55        4.35           0
      5.55         4.5           0
      5.55        4.65           0
      5.55         4.8           0
      5.55        4.95           0
      5.55         5.1           0
      5.55        5.25           0
      5.55         5.4           0
      5.55        5.55           0
      5.55         5.7           0
      5.55        5.85           0
      5.55           6           0
      5.55        6.15           0
      5.55         6.3           0
      5.55        6.45           0
      5.55         6.6           0
      5.55        6.75           0
      5.55         6.9           0
      5.55        7.05           0
      5.55         7.2           0
      5.55        7.35           0

       5.7        -7.5           0
       5.7       -7.35           0
       5.7        -7.2           0
       5.7       -7.05           0
       5.7        -6.9           0
       5.7       -6.75           0
       5.7        -6.6           0
       5.7       -6.45           0
       5.7        -6.3           0
       5.7       -6.15           0
       5.7          -6           0
       5.7       -5.85           0
       5.7        -5.7           0
       5.7       -5.55           0
       5.7        -5.4           0
       5.7       -5.25           0
       5.7        -5.1           0
       5.7       -4.95           0
       5.7        -4.8           0
       5.7       -4.65           0
       5.7        -4.5           0
       5.7       -4.35           0
       5.7        -4.2           0
       5.7       -4.05           0
       5.7        -3.9           0
       5.7       -3.75           0
       5.7        -3.6           0
       5.7       -3.45           0
       5.7        -3.3           0
       5.7       -3.15           0
       5.7          -3           0
       5.7       -2.85           0
       5.7        -2.7           0
       5.7       -2.55           0
       5.7        -2.4           0
       5.7       -2.25           0
       5.7        -2.1           0
       5.7       -1.95           0
       5.7        -1.8           0
       5.7       -1.65           0
       5.7        -1.5           0
       5.7       -1.35           0
       5.7        -1.2           0
       5.7       -1.05           0
       5.7        -0.9           0
       5.7       -0.75           0
       5.7        -0.6           0
       5.7       -0.45           0
       5.7        -0.3           0
       5.7       -0.15           0
       5.7  -1.78814e-07           0
       5.7        0.15           0
       5.7         0.3           0
       5.7        0.45           0
       5.7         0.6           0
       5.7        0.75           0
       5.7         0.9           0
       5.7        1.05           0
       5.7         1.2           0
       5.7        1.35           0
       5.7         1.5           0
       5.7        1.65           0
       5.7         1.8           0
       5.7        1.95           0
       5.7         2.1           0
       5.7        2.25           0
       5.7         2.4           0
       5.7        2.55           0
       5.7         2.7           0
       5.7        2.85           0
       5.7           3           0
       5.7        3.15           0
       5.7         3.3           0
       5.7        3.45           0
       5.7         3.6           0
       5.7        3.75           0
       5.7         3.9           0
       5.7        4.05           0
       5.7         4.2           0
       5.7        4.35           0
       5.7         4.5           0
       5.7        4.65           0
       5.7         4.8           0
       5.7        4.95           0
       5.7         5.1           0
       5.7        5.25           0
       5.7         5.4           0
       5.7        5.55           0
       5.7         5.7           0
       5.7        5.85           0
       5.7           6           0
       5.7        6.15           0
       5.7         6.3           0
       5.7        6.45           0
       5.7         6.6           0
       5.7        6.75           0
       5.7         6.9           0
       5.7        7.05           0
       5.7         7.2           0
       5.7        7.35           0

      5.85        -7.5           0
      5.85       -7.35           0
      5.85        -7.2           0
      5.85       -7.05           0
      5.85        -6.9           0
      5.85       -6.75           0
      5.85        -6.6           0
      5.85       -6.45           0
      5.85        -6.3           0
      5.85       -6.15           0
      5.85          -6           0
      5.85       -5.85           0
      5.85        -5.7           0
      5.85       -5.55           0
      5.85        -5.4           0
      5.85       -5.25           0
      5.85        -5.1           0
      5.85       -4.95           0
      5.85        -4.8           0
      5.85       -4.65           0
      5.85        -4.5           0
      5.85       -4.35           0
      5.85        -4.2           0
      5.85       -4.05           0
      5.85        -3.9           0
      5.85       -3.75           0
      5.85        -3.6           0
      5.85       -3.45           0
      5.85        -3.3           0
      5.85       -3.15           0
      5.85          -3           0
      5.85       -2.85           0
      5.85        -2.7           0
      5.85       -2.55           0
      5.85        -2.4           0
      5.85       -2.25           0
      5.85        -2.1           0
      5.85       -1.95           0
      5.85        -1.8           0
      5.85       -1.65           0
      5.85        -1.5           0
      5.85       -1.35           0
      5.85        -1.2           0
      5.85       -1.05           0
      5.85        -0.9           0
      5.85       -0.75           0
      5.85        -0.6           0
      5.85       -0.45           0
      5.85        -0.3           0
      5.85       -0.15           0
      5.85  -1.78814e-07           0
      5.85        0.15           0
      5.85         0.3           0
      5.85        0.45           0
      5.85         0.6           0
      5.85        0.75           0
      5.85         0.9           0
      5.85        1.05           0
      5.85         1.2           0
      5.85        1.35           0
      5.85         1.5           0
      5.85        1.65           0
      5.85         1.8           0
      5.85        1.95           0
      5.85         2.1           0
      5.85        2.25           0
      5.85         2.4           0
      5.85        2.55           0
      5.85         2.7           0
      5.85        2.85           0
      5.85           3           0
      5.85        3.15           0
      5.85         3.3           0
      5.85        3.45           0
      5.85         3.6           0
      5.85        3.75           0
      5.85         3.9           0
      5.85        4.05           0
      5.85         4.2           0
      5.85        4.35           0
      5.85         4.5           0
      5.85        4.65           0
      5.85         4.8           0
      5.85        4.95           0
      5.85         5.1           0
      5.85        5.25           0
      5.85         5.4           0
      5.85        5.55           0
      5.85         5.7           0
      5.85        5.85           0
      5.85           6           0
      5.85        6.15           0
      5.85         6.3           0
      5.85        6.45           0
      5.85         6.6           0
      5.85        6.75           0
      5.85         6.9           0
      5.85        7.05           0
      5.85         7.2           0
      5.85        7.35           0

         6        -7.5           0
         6       -7.35           0
         6        -7.2           0
         6       -7.05           0
         6        -6.9           0
         6       -6.75           0
         6        -6.6           0
         6       -6.45           0
         6        -6.3           0
         6       -6.15           0
         6          -6           0
         6       -5.85           0
         6        -5.7           0
         6       -5.55           0
         6        -5.4           0
         6       -5.25           0
         6        -5.1           0
         6       -4.95           0
         6        -4.8           0
         6       -4.65           0
         6        -4.5           0
         6       -4.35           0
         6        -4.2           0
         6       -4.05           0
         6        -3.9           0
         6       -3.75           0
         6        -3.6           0
         6       -3.45           0
         6        -3.3           0
         6       -3.15           0
         6          -3           0
         6       -2.85           0
         6        -2.7           0
         6       -2.55           0
         6        -2.4           0
         6       -2.25           0
         6        -2.1           0
         6       -1.95           0
         6        -1.8           0
         6       -1.65           0
         6        -1.5           0
         6       -1.35           0
         6        -1.2           0
         6       -1.05           0
         6        -0.9           0
         6       -0.75           0
         6        -0.6           0
         6       -0.45           0
         6        -0.3           0
         6       -0.15           0
         6  -1.78814e-07           0
         6        0.15           0
         6         0.3           0
         6        0.45           0
         6         0.6           0
         6        0.75           0
         6         0.9           0
         6        1.05           0
         6         1.2           0
         6        1.35           0
         6         1.5           0
         6        1.65           0
         6         1.8           0
         6        1.95           0
         6         2.1           0
         6        2.25           0
         6         2.4           0
         6        2.55           0
         6         2.7           0
         6        2.85           0
         6           3           0
         6        3.15           0
         6         3.3           0
         6        3.45           0
         6         3.6           0
         6        3.75           0
         6         3.9           0
         6        4.05           0
         6         4.2           0
         6        4.35           0
         6         4.5           0
         6        4.65           0
         6         4.8           0
         6        4.95           0
         6         5.1           0
         6        5.25           0
         6         5.4           0
         6        5.55           0
         6         5.7           0
         6        5.85           0
         6           6           0
         6        6.15           0
         6         6.3           0
         6        6.45           0
         6         6.6           0
         6        6.75           0
         6         6.9           0
         6        7.05           0
         6         7.2           0
         6        7.35           0

      6.15        -7.5           0
      6.15       -7.35           0
      6.15        -7.2           0
      6.15       -7.05           0
      6.15        -6.9           0
      6.15       -6.75           0
      6.15        -6.6           0
      6.15       -6.45           0
      6.15        -6.3           0
      6.15       -6.15           0
      6.15          -6           0
      6.15       -5.85           0
      6.15        -5.7           0
      6.15       -5.55           0
      6.15        -5.4           0
      6.15       -5.25           0
      6.15        -5.1           0
      6.15       -4.95           0
      6.15        -4.8           0
      6.15       -4.65           0
      6.15        -4.5           0
      6.15       -4.35           0
      6.15        -4.2           0
      6.15       -4.05           0
      6.15        -3.9           0
      6.15       -3.75           0
      6.15        -3.6           0
      6.15       -3.45           0
      6.15        -3.3           0
      6.15       -3.15           0
      6.15          -3           0
      6.15       -2.85           0
      6.15        -2.7           0
      6.15       -2.55           0
      6.15        -2.4           0
      6.15       -2.25           0
      6.15        -2.1           0
      6.15       -1.95           0
      6.15        -1.8           0
      6.15       -1.65           0
      6.15        -1.5           0
      6.15       -1.35           0
      6.15        -1.2           0
      6.15       -1.05           0
      6.15        -0.9           0
      6.15       -0.75           0
      6.15        -0.6           0
      6.15       -0.45           0
      6.15        -0.3           0
      6.15       -0.15           0
      6.15  -1.78814e-07           0
      6.15        0.15           0
      6.15         0.3           0
      6.15        0.45           0
      6.15         0.6           0
      6.15        0.75           0
      6.15         0.9           0
      6.15        1.05           0
      6.15         1.2           0
      6.15        1.35           0
      6.15         1.5           0
      6.15        1.65           0
      6.15         1.8           0
      6.15        1.95           0
      6.15         2.1           0
      6.15        2.25           0
      6.15         2.4           0
      6.15        2.55           0
      6.15         2.7           0
      6.15        2.85           0
      6.15           3           0
      6.15        3.15           0
      6.15         3.3           0
      6.15        3.45           0
      6.15         3.6           0
      6.15        3.75           0
      6.15         3.9           0
      6.15        4.05           0
      6.15         4.2           0
      6.15        4.35           0
      6.15         4.5           0
      6.15        4.65           0
      6.15         4.8           0
      6.15        4.95           0
      6.15         5.1           0
      6.15        5.25           0
      6.15         5.4           0
      6.15        5.55           0
      6.15         5.7           0
      6.15        5.85           0
      6.15           6           0
      6.15        6.15           0
      6.15         6.3           0
      6.15        6.45           0
      6.15         6.6           0
      6.15        6.75           0
      6.15         6.9           0
      6.15        7.05           0
      6.15         7.2           0
      6.15        7.35           0

       6.3        -7.5           0
       6.3       -7.35           0
       6.3        -7.2           0
       6.3       -7.05           0
       6.3        -6.9           0
       6.3       -6.75           0
       6.3        -6.6           0
       6.3       -6.45           0
       6.3        -6.3           0
       6.3       -6.15           0
       6.3          -6           0
       6.3       -5.85           0
       6.3        -5.7           0
       6.3       -5.55           0
       6.3        -5.4           0
       6.3       -5.25           0
       6.3        -5.1           0
       6.3       -4.95           0
       6.3        -4.8           0
       6.3       -4.65           0
       6.3        -4.5           0
       6.3       -4.35           0
       6.3        -4.2           0
       6.3       -4.05           0
       6.3        -3.9           0
       6.3       -3.75           0
       6.3        -3.6           0
       6.3       -3.45           0
       6.3        -3.3           0
       6.3       -3.15           0
       6.3          -3           0
       6.3       -2.85           0
       6.3        -2.7           0
       6.3       -2.55           0
       6.3        -2.4           0
       6.3       -2.25           0
       6.3        -2.1           0
       6.3       -1.95           0
       6.3        -1.8           0
       6.3       -1.65           0
       6.3        -1.5           0
       6.3       -1.35           0
       6.3        -1.2           0
       6.3       -1.05           0
       6.3        -0.9           0
       6.3       -0.75           0
       6.3        -0.6           0
       6.3       -0.45           0
       6.3        -0.3           0
       6.3       -0.15           0
       6.3  -1.78814e-07           0
       6.3        0.15           0
       6.3         0.3           0
       6.3        0.45           0
       6.3         0.6           0
       6.3        0.75           0
       6.3         0.9           0
       6.3        1.05           0
       6.3         1.2           0
       6.3        1.35           0
       6.3         1.5           0
       6.3        1.65           0
       6.3         1.8           0
       6.3        1.95           0
       6.3         2.1           0
       6.3        2.25           0
       6.3         2.4           0
       6.3        2.55           0
       6.3         2.7           0
       6.3        2.85           0
       6.3           3           0
       6.3        3.15           0
       6.3         3.3           0
       6.3        3.45           0
       6.3         3.6           0
       6.3        3.75           0
       6.3         3.9           0
       6.3        4.05           0
       6.3         4.2           0
       6.3        4.35           0
       6.3         4.5           0
       6.3        4.65           0
       6.3         4.8           0
       6.3        4.95           0
       6.3         5.1           0
       6.3        5.25           0
       6.3         5.4           0
       6.3        5.55           0
       6.3         5.7           0
       6.3        5.85           0
       6.3           6           0
       6.3        6.15           0
       6.3         6.3           0
       6.3        6.45           0
       6.3         6.6           0
       6.3        6.75           0
       6.3         6.9           0
       6.3        7.05           0
       6.3         7.2           0
       6.3        7.35           0

      6.45        -7.5           0
      6.45       -7.35           0
      6.45        -7.2           0
      6.45       -7.05           0
      6.45        -6.9           0
      6.45       -6.75           0
      6.45        -6.6           0
      6.45       -6.45           0
      6.45        -6.3           0
      6.45       -6.15           0
      6.45          -6           0
      6.45       -5.85           0
      6.45        -5.7           0
      6.45       -5.55           0
      6.45        -5.4           0
      6.45       -5.25           0
      6.45        -5.1           0
      6.45       -4.95           0
      6.45        -4.8           0
      6.45       -4.65           0
      6.45        -4.5           0
      6.45       -4.35           0
      6.45        -4.2           0
      6.45       -4.05           0
      6.45        -3.9           0
      6.45       -3.75           0
      6.45        -3.6           0
      6.45       -3.45           0
      6.45        -3.3           0
      6.45       -3.15           0
      6.45          -3           0
      6.45       -2.85           0
      6.45        -2.7           0
      6.45       -2.55           0
      6.45        -2.4           0
      6.45       -2.25           0
      6.45        -2.1           0
      6.45       -1.95           0
      6.45        -1.8           0
      6.45       -1.65           0
      6.45        -1.5           0
      6.45       -1.35           0
      6.45        -1.2           0
      6.45       -1.05           0
      6.45        -0.9           0
      6.45       -0.75           0
      6.45        -0.6           0
      6.45       -0.45           0
      6.45        -0.3           0
      6.45       -0.15           0
      6.45  -1.78814e-07           0
      6.45        0.15           0
      6.45         0.3           0
      6.45        0.45           0
      6.45         0.6           0
      6.45        0.75           0
      6.45         0.9           0
      6.45        1.05           0
      6.45         1.2           0
      6.45        1.35           0
      6.45         1.5           0
      6.45        1.65           0
      6.45         1.8           0
      6.45        1.95           0
      6.45         2.1           0
      6.45        2.25           0
      6.45         2.4           0
      6.45        2.55           0
      6.45         2.7           0
      6.45        2.85           0
      6.45           3           0
      6.45        3.15           0
      6.45         3.3           0
      6.45        3.45           0
      6.45         3.6           0
      6.45        3.75           0
      6.45         3.9           0
      6.45        4.05           0
      6.45         4.2           0
      6.45        4.35           0
      6.45         4.5           0
      6.45        4.65           0
      6.45         4.8           0
      6.45        4.95           0
      6.45         5.1           0
      6.45        5.25           0
      6.45         5.4           0
      6.45        5.55           0
      6.45         5.7           0
      6.45        5.85           0
      6.45           6           0
      6.45        6.15           0
      6.45         6.3           0
      6.45        6.45           0
      6.45         6.6           0
      6.45        6.75           0
      6.45         6.9           0
      6.45        7.05           0
      6.45         7.2           0
      6.45        7.35           0

       6.6        -7.5           0
       6.6       -7.35           0
       6.6        -7.2           0
       6.6       -7.05           0
       6.6        -6.9           0
       6.6       -6.75           0
       6.6        -6.6           0
       6.6       -6.45           0
       6.6        -6.3           0
       6.6       -6.15           0
       6.6          -6           0
       6.6       -5.85           0
       6.6        -5.7           0
       6.6       -5.55           0
       6.6        -5.4           0
       6.6       -5.25           0
       6.6        -5.1           0
       6.6       -4.95           0
       6.6        -4.8           0
       6.6       -4.65           0
       6.6        -4.5           0
       6.6       -4.35           0
       6.6        -4.2           0
       6.6       -4.05           0
       6.6        -3.9           0
       6.6       -3.75           0
       6.6        -3.6           0
       6.6       -3.45           0
       6.6        -3.3           0
       6.6       -3.15           0
       6.6          -3           0
       6.6       -2.85           0
       6.6        -2.7           0
       6.6       -2.55           0
       6.6        -2.4           0
       6.6       -2.25           0
       6.6        -2.1           0
       6.6       -1.95           0
       6.6        -1.8           0
       6.6       -1.65           0
       6.6        -1.5           0
       6.6       -1.35           0
       6.6        -1.2           0
       6.6       -1.05           0
       6.6        -0.9           0
       6.6       -0.75           0
       6.6        -0.6           0
       6.6       -0.45           0
       6.6        -0.3           0
       6.6       -0.15           0
       6.6  -1.78814e-07           0
       6.6        0.15           0
       6.6         0.3           0
       6.6        0.45           0
       6.6         0.6           0
       6.6        0.75           0
       6.6         0.9           0
       6.6        1.05           0
       6.6         1.2           0
       6.6        1.35           0
       6.6         1.5           0
       6.6        1.65           0
       6.6         1.8           0
       6.6        1.95           0
       6.6         2.1           0
       6.6        2.25           0
       6.6         2.4           0
       6.6        2.55           0
       6.6         2.7           0
       6.6        2.85           0
       6.6           3           0
       6.6        3.15           0
       6.6         3.3           0
       6.6        3.45           0
       6.6         3.6           0
       6.6        3.75           0
       6.6         3.9           0
       6.6        4.05           0
       6.6         4.2           0
       6.6        4.35           0
       6.6         4.5           0
       6.6        4.65           0
       6.6         4.8           0
       6.6        4.95           0
       6.6         5.1           0
       6.6        5.25           0
       6.6         5.4           0
       6.6        5.55           0
       6.6         5.7           0
       6.6        5.85           0
       6.6           6           0
       6.6        6.15           0
       6.6         6.3           0
       6.6        6.45           0
       6.6         6.6           0
       6.6        6.75           0
       6.6         6.9           0
       6.6        7.05           0
       6.6         7.2           0
       6.6        7.35           0

      6.75        -7.5           0
      6.75       -7.35           0
      6.75        -7.2           0
      6.75       -7.05           0
      6.75        -6.9           0
      6.75       -6.75           0
      6.75        -6.6           0
      6.75       -6.45           0
      6.75        -6.3           0
      6.75       -6.15           0
      6.75          -6           0
      6.75       -5.85           0
      6.75        -5.7           0
      6.75       -5.55           0
      6.75        -5.4           0
      6.75       -5.25           0
      6.75        -5.1           0
      6.75       -4.95           0
      6.75        -4.8           0
      6.75       -4.65           0
      6.75        -4.5           0
      6.75       -4.35           0
      6.75        -4.2           0
      6.75       -4.05           0
      6.75        -3.9           0
      6.75       -3.75           0
      6.75        -3.6           0
      6.75       -3.45           0
      6.75        -3.3           0
      6.75       -3.15           0
      6.75          -3           0
      6.75       -2.85           0
      6.75        -2.7           0
      6.75       -2.55           0
      6.75        -2.4           0
      6.75       -2.25           0
      6.75        -2.1           0
      6.75       -1.95           0
      6.75        -1.8           0
      6.75       -1.65           0
      6.75        -1.5           0
      6.75       -1.35           0
      6.75        -1.2           0
      6.75       -1.05           0
      6.75        -0.9           0
      6.75       -0.75           0
      6.75        -0.6           0
      6.75       -0.45           0
      6.75        -0.3           0
      6.75       -0.15           0
      6.75  -1.78814e-07           0
      6.75        0.15           0
      6.75         0.3           0
      6.75        0.45           0
      6.75         0.6           0
      6.75        0.75           0
      6.75         0.9           0
      6.75        1.05           0
      6.75         1.2           0
      6.75        1.35           0
      6.75         1.5           0
      6.75        1.65           0
      6.75         1.8           0
      6.75        1.95           0
      6.75         2.1           0
      6.75        2.25           0
      6.75         2.4           0
      6.75        2.55           0
      6.75         2.7           0
      6.75        2.85           0
      6.75           3           0
      6.75        3.15           0
      6.75         3.3           0
      6.75        3.45           0
      6.75         3.6           0
      6.75        3.75           0
      6.75         3.9           0
      6.75        4.05           0
      6.75         4.2           0
      6.75        4.35           0
      6.75         4.5           0
      6.75        4.65           0
      6.75         4.8           0
      6.75        4.95           0
      6.75         5.1           0
      6.75        5.25           0
      6.75         5.4           0
      6.75        5.55           0
      6.75         5.7           0
      6.75        5.85           0
      6.75           6           0
      6.75        6.15           0
      6.75         6.3           0
      6.75        6.45           0
      6.75         6.6           0
      6.75        6.75           0
      6.75         6.9           0
      6.75        7.05           0
      6.75         7.2           0
      6.75        7.35           0

       6.9        -7.5           0
       6.9       -7.35           0
       6.9        -7.2           0
       6.9       -7.05           0
       6.9        -6.9           0
       6.9       -6.75           0
       6.9        -6.6           0
       6.9       -6.45           0
       6.9        -6.3           0
       6.9       -6.15           0
       6.9          -6           0
       6.9       -5.85           0
       6.9        -5.7           0
       6.9       -5.55           0
       6.9        -5.4           0
       6.9       -5.25           0
       6.9        -5.1           0
       6.9       -4.95           0
       6.9        -4.8           0
       6.9       -4.65           0
       6.9        -4.5           0
       6.9       -4.35           0
       6.9        -4.2           0
       6.9       -4.05           0
       6.9        -3.9           0
       6.9       -3.75           0
       6.9        -3.6           0
       6.9       -3.45           0
       6.9        -3.3           0
       6.9       -3.15           0
       6.9          -3           0
       6.9       -2.85           0
       6.9        -2.7           0
       6.9       -2.55           0
       6.9        -2.4           0
       6.9       -2.25           0
       6.9        -2.1           0
       6.9       -1.95           0
       6.9        -1.8           0
       6.9       -1.65           0
       6.9        -1.5           0
       6.9       -1.35           0
       6.9        -1.2           0
       6.9       -1.05           0
       6.9        -0.9           0
       6.9       -0.75           0
       6.9        -0.6           0
       6.9       -0.45           0
       6.9        -0.3           0
       6.9       -0.15           0
       6.9  -1.78814e-07           0
       6.9        0.15           0
       6.9         0.3           0
       6.9        0.45           0
       6.9         0.6           0
       6.9        0.75           0
       6.9         0.9           0
       6.9        1.05           0
       6.9         1.2           0
       6.9        1.35           0
       6.9         1.5           0
       6.9        1.65           0
       6.9         1.8           0
       6.9        1.95           0
       6.9         2.1           0
       6.9        2.25           0
       6.9         2.4           0
       6.9        2.55           0
       6.9         2.7           0
       6.9        2.85           0
       6.9           3           0
       6.9        3.15           0
       6.9         3.3           0
       6.9        3.45           0
       6.9         3.6           0
       6.9        3.75           0
       6.9         3.9           0
       6.9        4.05           0
       6.9         4.2           0
       6.9        4.35           0
       6.9         4.5           0
       6.9        4.65           0
       6.9         4.8           0
       6.9        4.95           0
       6.9         5.1           0
       6.9        5.25           0
       6.9         5.4           0
       6.9        5.55           0
       6.9         5.7           0
       6.9        5.85           0
       6.9           6           0
       6.9        6.15           0
       6.9         6.3           0
       6.9        6.45           0
       6.9         6.6           0
       6.9        6.75           0
       6.9         6.9           0
       6.9        7.05           0
       6.9         7.2           0
       6.9        7.35           0

      7.05        -7.5           0
      7.05       -7.35           0
      7.05        -7.2           0
      7.05       -7.05           0
      7.05        -6.9           0
      7.05       -6.75           0
      7.05        -6.6           0
      7.05       -6.45           0
      7.05        -6.3           0
      7.05       -6.15           0
      7.05          -6           0
      7.05       -5.85           0
      7.05        -5.7           0
      7.05       -5.55           0
      7.05        -5.4           0
      7.05       -5.25           0
      7.05        -5.1           0
      7.05       -4.95           0
      7.05        -4.8           0
      7.05       -4.65           0
      7.05        -4.5           0
      7.05       -4.35           0
      7.05        -4.2           0
      7.05       -4.05           0
      7.05        -3.9           0
      7.05       -3.75           0
      7.05        -3.6           0
      7.05       -3.45           0
      7.05        -3.3           0
      7.05       -3.15           0
      7.05          -3           0
      7.05       -2.85           0
      7.05        -2.7           0
      7.05       -2.55           0
      7.05        -2.4           0
      7.05       -2.25           0
      7.05        -2.1           0
      7.05       -1.95           0
      7.05        -1.8           0
      7.05       -1.65           0
      7.05        -1.5           0
      7.05       -1.35           0
      7.05        -1.2           0
      7.05       -1.05           0
      7.05        -0.9           0
      7.05       -0.75           0
      7.05        -0.6           0
      7.05       -0.45           0
      7.05        -0.3           0
      7.05       -0.15           0
      7.05  -1.78814e-07           0
      7.05        0.15           0
      7.05         0.3           0
      7.05        0.45           0
      7.05         0.6           0
      7.05        0.75           0
      7.05         0.9           0
      7.05        1.05           0
      7.05         1.2           0
      7.05        1.35           0
      7.05         1.5           0
      7.05        1.65           0
      7.05         1.8           0
      7.05        1.95           0
      7.05         2.1           0
      7.05        2.25           0
      7.05         2.4           0
      7.05        2.55           0
      7.05         2.7           0
      7.05        2.85           0
      7.05           3           0
      7.05        3.15           0
      7.05         3.3           0
      7.05        3.45           0
      7.05         3.6           0
      7.05        3.75           0
      7.05         3.9           0
      7.05        4.05           0
      7.05         4.2           0
      7.05        4.35           0
      7.05         4.5           0
      7.05        4.65           0
      7.05         4.8           0
      7.05        4.95           0
      7.05         5.1           0
      7.05        5.25           0
      7.05         5.4           0
      7.05        5.55           0
      7.05         5.7           0
      7.05        5.85           0
      7.05           6           0
      7.05        6.15           0
      7.05         6.3           0
      7.05        6.45           0
      7.05         6.6           0
      7.05        6.75           0
      7.05         6.9           0
      7.05        7.05           0
      7.05         7.2           0
      7.05        7.35           0

       7.2        -7.5           0
       7.2       -7.35           0
       7.2        -7.2           0
       7.2       -7.05           0
       7.2        -6.9           0
       7.2       -6.75           0
       7.2        -6.6           0
       7.2       -6.45           0
       7.2        -6.3           0
       7.2       -6.15           0
       7.2          -6           0
       7.2       -5.85           0
       7.2        -5.7           0
       7.2       -5.55           0
       7.2        -5.4           0
       7.2       -5.25           0
       7.2        -5.1           0
       7.2       -4.95           0
       7.2        -4.8           0
       7.2       -4.65           0
       7.2        -4.5           0
       7.2       -4.35           0
       7.2        -4.2           0
       7.2       -4.05           0
       7.2        -3.9           0
       7.2       -3.75           0
       7.2        -3.6           0
       7.2       -3.45           0
       7.2        -3.3           0
       7.2       -3.15           0
       7.2          -3           0
       7.2       -2.85           0
       7.2        -2.7           0
       7.2       -2.55           0
       7.2        -2.4           0
       7.2       -2.25           0
       7.2        -2.1           0
       7.2       -1.95           0
       7.2        -1.8           0
       7.2       -1.65           0
       7.2        -1.5           0
       7.2       -1.35           0
       7.2        -1.2           0
       7.2       -1.05           0
       7.2        -0.9           0
       7.2       -0.75           0
       7.2        -0.6           0
       7.2       -0.45           0
       7.2        -0.3           0
       7.2       -0.15           0
       7.2  -1.78814e-07           0
       7.2        0.15           0
       7.2         0.3           0
       7.2        0.45           0
       7.2         0.6           0
       7.2        0.75           0
       7.2         0.9           0
       7.2        1.05           0
       7.2         1.2           0
       7.2        1.35           0
       7.2         1.5           0
       7.2        1.65           0
       7.2         1.8           0
       7.2        1.95           0
       7.2         2.1           0
       7.2        2.25           0
       7.2         2.4           0
       7.2        2.55           0
       7.2         2.7           0
       7.2        2.85           0
       7.2           3           0
       7.2        3.15           0
       7.2         3.3           0
       7.2        3.45           0
       7.2         3.6           0
       7.2        3.75           0
       7.2         3.9           0
       7.2        4.05           0
       7.2         4.2           0
       7.2        4.35           0
       7.2         4.5           0
       7.2        4.65           0
       7.2         4.8           0
       7.2        4.95           0
       7.2         5.1           0
       7.2        5.25           0
       7.2         5.4           0
       7.2        5.55           0
       7.2         5.7           0
       7.2        5.85           0
       7.2           6           0
       7.2        6.15           0
       7.2         6.3           0
       7.2        6.45           0
       7.2         6.6           0
       7.2        6.75           0
       7.2         6.9           0
       7.2        7.05           0
       7.2         7.2           0
       7.2        7.35           0

      7.35        -7.5           0
      7.35       -7.35           0
      7.35        -7.2           0
      7.35       -7.05           0
      7.35        -6.9           0
      7.35       -6.75           0
      7.35        -6.6           0
      7.35       -6.45           0
      7.35        -6.3           0
      7.35       -6.15           0
      7.35          -6           0
      7.35       -5.85           0
      7.35        -5.7           0
      7.35       -5.55           0
      7.35        -5.4           0
      7.35       -5.25           0
      7.35        -5.1           0
      7.35       -4.95           0
      7.35        -4.8           0
      7.35       -4.65           0
      7.35        -4.5           0
      7.35       -4.35           0
      7.35        -4.2           0
      7.35       -4.05           0
      7.35        -3.9           0
      7.35       -3.75           0
      7.35        -3.6           0
      7.35       -3.45           0
      7.35        -3.3           0
      7.35       -3.15           0
      7.35          -3           0
      7.35       -2.85           0
      7.35        -2.7           0
      7.35       -2.55           0
      7.35        -2.4           0
      7.35       -2.25           0
      7.35        -2.1           0
      7.35       -1.95           0
      7.35        -1.8           0
      7.35       -1.65           0
      7.35        -1.5           0
      7.35       -1.35           0
      7.35        -1.2           0
      7.35       -1.05           0
      7.35        -0.9           0
      7.35       -0.75           0
      7.35        -0.6           0
      7.35       -0.45           0
      7.35        -0.3           0
      7.35       -0.15           0
      7.35  -1.78814e-07           0
      7.35        0.15           0
      7.35         0.3           0
      7.35        0.45           0
      7.35         0.6           0
      7.35        0.75           0
      7.35         0.9           0
      7.35        1.05           0
      7.35         1.2           0
      7.35        1.35           0
      7.35         1.5           0
      7.35        1.65           0
      7.35         1.8           0
      7.35        1.95           0
      7.35         2.1           0
      7.35        2.25           0
      7.35         2.4           0
      7.35        2.55           0
      7.35         2.7           0
      7.35        2.85           0
      7.35           3           0
      7.35        3.15           0
      7.35         3.3           0
      7.35        3.45           0
      7.35         3.6           0
      7.35        3.75           0
      7.35         3.9           0
      7.35        4.05           0
      7.35         4.2           0
      7.35        4.35           0
      7.35         4.5           0
      7.35        4.65           0
      7.35         4.8           0
      7.35        4.95           0
      7.35         5.1           0
      7.35        5.25           0
      7.35         5.4           0
      7.35        5.55           0
      7.35         5.7           0
      7.35        5.85           0
      7.35           6           0
      7.35        6.15           0
      7.35         6.3           0
      7.35        6.45           0
      7.35         6.6           0
      7.35        6.75           0
      7.35         6.9           0
      7.35        7.05           0
      7.35         7.2           0
      7.35        7.35           0

       7.5        -7.5           0
       7.5       -7.35           0
       7.5        -7.2           0
       7.5       -7.05           0
       7.5        -6.9           0
       7.5       -6.75           0
       7.5        -6.6           0
       7.5       -6.45           0
       7.5        -6.3           0
       7.5       -6.15           0
       7.5          -6           0
       7.5       -5.85           0
       7.5        -5.7           0
       7.5       -5.55           0
       7.5        -5.4           0
       7.5       -5.25           0
       7.5        -5.1           0
       7.5       -4.95           0
       7.5        -4.8           0
       7.5       -4.65           0
       7.5        -4.5           0
       7.5       -4.35           0
       7.5        -4.2           0
       7.5       -4.05           0
       7.5        -3.9           0
       7.5       -3.75           0
       7.5        -3.6           0
       7.5       -3.45           0
       7.5        -3.3           0
       7.5       -3.15           0
       7.5          -3           0
       7.5       -2.85           0
       7.5        -2.7           0
       7.5       -2.55           0
       7.5        -2.4           0
       7.5       -2.25           0
       7.5        -2.1           0
       7.5       -1.95           0
       7.5        -1.8           0
       7.5       -1.65           0
       7.5        -1.5           0
       7.5       -1.35           0
       7.5        -1.2           0
       7.5       -1.05           0
       7.5        -0.9           0
       7.5       -0.75           0
       7.5        -0.6           0
       7.5       -0.45           0
       7.5        -0.3           0
       7.5       -0.15           0
       7.5  -1.78814e-07           0
       7.5        0.15           0
       7.5         0.3           0
       7.5        0.45           0
       7.5         0.6           0
       7.5        0.75           0
       7.5         0.9           0
       7.5        1.05           0
       7.5         1.2           0
       7.5        1.35           0
       7.5         1.5           0
       7.5        1.65           0
       7.5         1.8           0
       7.5        1.95           0
       7.5         2.1           0
       7.5        2.25           0
       7.5         2.4           0
       7.5        2.55           0
       7.5         2.7           0
       7.5        2.85           0
       7.5           3           0
       7.5        3.15           0
       7.5         3.3           0
       7.5        3.45           0
       7.5         3.6           0
       7.5        3.75           0
       7.5         3.9           0
       7.5        4.05           0
       7.5         4.2           0
       7.5        4.35           0
       7.5         4.5           0
       7.5        4.65           0
       7.5         4.8           0
       7.5        4.95           0
       7.5         5.1           0
       7.5        5.25           0
       7.5         5.4           0
       7.5        5.55           0
       7.5         5.7           0
       7.5        5.85           0
       7.5           6           0
       7.5        6.15           0
       7.5         6.3           0
       7.5        6.45           0
       7.5         6.6           0
       7.5        6.75           0
       7.5         6.9           0
       7.5        7.05           0
       7.5         7.2           0
       7.5        7.35           0

      7.65        -7.5           0
      7.65       -7.35           0
      7.65        -7.2           0
      7.65       -7.05           0
      7.65        -6.9           0
      7.65       -6.75           0
      7.65        -6.6           0
      7.65       -6.45           0
      7.65        -6.3           0
      7.65       -6.15           0
      7.65          -6           0
      7.65       -5.85           0
      7.65        -5.7           0
      7.65       -5.55           0
      7.65        -5.4           0
      7.65       -5.25           0
      7.65        -5.1           0
      7.65       -4.95           0
      7.65        -4.8           0
      7.65       -4.65           0
      7.65        -4.5           0
      7.65       -4.35           0
      7.65        -4.2           0
      7.65       -4.05           0
      7.65        -3.9           0
      7.65       -3.75           0
      7.65        -3.6           0
      7.65       -3.45           0
      7.65        -3.3           0
      7.65       -3.15           0
      7.65          -3           0
      7.65       -2.85           0
      7.65        -2.7           0
      7.65       -2.55           0
      7.65        -2.4           0
      7.65       -2.25           0
      7.65        -2.1           0
      7.65       -1.95           0
      7.65        -1.8           0
      7.65       -1.65           0
      7.65        -1.5           0
      7.65       -1.35           0
      7.65        -1.2           0
      7.65       -1.05           0
      7.65        -0.9           0
      7.65       -0.75           0
      7.65        -0.6           0
      7.65       -0.45           0
      7.65        -0.3           0
      7.65       -0.15           0
      7.65  -1.78814e-07           0
      7.65        0.15           0
      7.65         0.3           0
      7.65        0.45           0
      7.65         0.6           0
      7.65        0.75           0
      7.65         0.9           0
      7.65        1.05           0
      7.65         1.2           0
      7.65        1.35           0
      7.65         1.5           0
      7.65        1.65           0
      7.65         1.8           0
      7.65        1.95           0
      7.65         2.1           0
      7.65        2.25           0
      7.65         2.4           0
      7.65        2.55           0
      7.65         2.7           0
      7.65        2.85           0
      7.65           3           0
      7.65        3.15           0
      7.65         3.3           0
      7.65        3.45           0
      7.65         3.6           0
      7.65        3.75           0
      7.65         3.9           0
      7.65        4.05           0
      7.65         4.2           0
      7.65        4.35           0
      7.65         4.5           0
      7.65        4.65           0
      7.65         4.8           0
      7.65        4.95           0
      7.65         5.1           0
      7.65        5.25           0
      7.65         5.4           0
      7.65        5.55           0
      7.65         5.7           0
      7.65        5.85           0
      7.65           6           0
      7.65        6.15           0
      7.65         6.3           0
      7.65        6.45           0
      7.65         6.6           0
      7.65        6.75           0
      7.65         6.9           0
      7.65        7.05           0
      7.65         7.2           0
      7.65        7.35           0

       7.8        -7.5           0
       7.8       -7.35           0
       7.8        -7.2           0
       7.8       -7.05           0
       7.8        -6.9           0
       7.8       -6.75           0
       7.8        -6.6           0
       7.8       -6.45           0
       7.8        -6.3           0
       7.8       -6.15           0
       7.8          -6           0
       7.8       -5.85           0
       7.8        -5.7           0
       7.8       -5.55           0
       7.8        -5.4           0
       7.8       -5.25           0
       7.8        -5.1           0
       7.8       -4.95           0
       7.8        -4.8           0
       7.8       -4.65           0
       7.8        -4.5           0
       7.8       -4.35           0
       7.8        -4.2           0
       7.8       -4.05           0
       7.8        -3.9           0
       7.8       -3.75           0
       7.8        -3.6           0
       7.8       -3.45           0
       7.8        -3.3           0
       7.8       -3.15           0
       7.8          -3           0
       7.8       -2.85           0
       7.8        -2.7           0
       7.8       -2.55           0
       7.8        -2.4           0
       7.8       -2.25           0
       7.8        -2.1           0
       7.8       -1.95           0
       7.8        -1.8           0
       7.8       -1.65           0
       7.8        -1.5           0
       7.8       -1.35           0
       7.8        -1.2           0
       7.8       -1.05           0
       7.8        -0.9           0
       7.8       -0.75           0
       7.8        -0.6           0
       7.8       -0.45           0
       7.8        -0.3           0
       7.8       -0.15           0
       7.8  -1.78814e-07           0
       7.8        0.15           0
       7.8         0.3           0
       7.8        0.45           0
       7.8         0.6           0
       7.8        0.75           0
       7.8         0.9           0
       7.8        1.05           0
       7.8         1.2           0
       7.8        1.35           0
       7.8         1.5           0
       7.8        1.65           0
       7.8         1.8           0
       7.8        1.95           0
       7.8         2.1           0
       7.8        2.25           0
       7.8         2.4           0
       7.8        2.55           0
       7.8         2.7           0
       7.8        2.85           0
       7.8           3           0
       7.8        3.15           0
       7.8         3.3           0
       7.8        3.45           0
       7.8         3.6           0
       7.8        3.75           0
       7.8         3.9           0
       7.8        4.05           0
       7.8         4.2           0
       7.8        4.35           0
       7.8         4.5           0
       7.8        4.65           0
       7.8         4.8           0
       7.8        4.95           0
       7.8         5.1           0
       7.8        5.25           0
       7.8         5.4           0
       7.8        5.55           0
       7.8         5.7           0
       7.8        5.85           0
       7.8           6           0
       7.8        6.15           0
       7.8         6.3           0
       7.8        6.45           0
       7.8         6.6           0
       7.8        6.75           0
       7.8         6.9           0
       7.8        7.05           0
       7.8         7.2           0
       7.8        7.35           0

      7.95        -7.5           0
      7.95       -7.35           0
      7.95        -7.2           0
      7.95       -7.05           0
      7.95        -6.9           0
      7.95       -6.75           0
      7.95        -6.6           0
      7.95       -6.45           0
      7.95        -6.3           0
      7.95       -6.15           0
      7.95          -6           0
      7.95       -5.85           0
      7.95        -5.7           0
      7.95       -5.55           0
      7.95        -5.4           0
      7.95       -5.25           0
      7.95        -5.1           0
      7.95       -4.95           0
      7.95        -4.8           0
      7.95       -4.65           0
      7.95        -4.5           0
      7.95       -4.35           0
      7.95        -4.2           0
      7.95       -4.05           0
      7.95        -3.9           0
      7.95       -3.75           0
      7.95        -3.6           0
      7.95       -3.45           0
      7.95        -3.3           0
      7.95       -3.15           0
      7.95          -3           0
      7.95       -2.85           0
      7.95        -2.7           0
      7.95       -2.55           0
      7.95        -2.4           0
      7.95       -2.25           0
      7.95        -2.1           0
      7.95       -1.95           0
      7.95        -1.8           0
      7.95       -1.65           0
      7.95        -1.5           0
      7.95       -1.35           0
      7.95        -1.2           0
      7.95       -1.05           0
      7.95        -0.9           0
      7.95       -0.75           0
      7.95        -0.6           0
      7.95       -0.45           0
      7.95        -0.3           0
      7.95       -0.15           0
      7.95  -1.78814e-07           0
      7.95        0.15           0
      7.95         0.3           0
      7.95        0.45           0
      7.95         0.6           0
      7.95        0.75           0
      7.95         0.9           0
      7.95        1.05           0
      7.95         1.2           0
      7.95        1.35           0
      7.95         1.5           0
      7.95        1.65           0
      7.95         1.8           0
      7.95        1.95           0
      7.95         2.1           0
      7.95        2.25           0
      7.95         2.4           0
      7.95        2.55           0
      7.95         2.7           0
      7.95        2.85           0
      7.95           3           0
      7.95        3.15           0
      7.95         3.3           0
      7.95        3.45           0
      7.95         3.6           0
      7.95        3.75           0
      7.95         3.9           0
      7.95        4.05           0
      7.95         4.2           0
      7.95        4.35           0
      7.95         4.5           0
      7.95        4.65           0
      7.95         4.8           0
      7.95        4.95           0
      7.95         5.1           0
      7.95        5.25           0
      7.95         5.4           0
      7.95        5.55           0
      7.95         5.7           0
      7.95        5.85           0
      7.95           6           0
      7.95        6.15           0
      7.95         6.3           0
      7.95        6.45           0
      7.95         6.6           0
      7.95        6.75           0
      7.95         6.9           0
      7.95        7.05           0
      7.95         7.2           0
      7.95        7.35           0

       8.1        -7.5           0
       8.1       -7.35           0
       8.1        -7.2           0
       8.1       -7.05           0
       8.1        -6.9           0
       8.1       -6.75           0
       8.1        -6.6           0
       8.1       -6.45           0
       8.1        -6.3           0
       8.1       -6.15           0
       8.1          -6           0
       8.1       -5.85           0
       8.1        -5.7           0
       8.1       -5.55           0
       8.1        -5.4           0
       8.1       -5.25           0
       8.1        -5.1           0
       8.1       -4.95           0
       8.1        -4.8           0
       8.1       -4.65           0
       8.1        -4.5           0
       8.1       -4.35           0
       8.1        -4.2           0
       8.1       -4.05           0
       8.1        -3.9           0
       8.1       -3.75           0
       8.1        -3.6           0
       8.1       -3.45           0
       8.1        -3.3           0
       8.1       -3.15           0
       8.1          -3           0
       8.1       -2.85           0
       8.1        -2.7           0
       8.1       -2.55           0
       8.1        -2.4           0
       8.1       -2.25           0
       8.1        -2.1           0
       8.1       -1.95           0
       8.1        -1.8           0
       8.1       -1.65           0
       8.1        -1.5           0
       8.1       -1.35           0
       8.1        -1.2           0
       8.1       -1.05           0
       8.1        -0.9           0
       8.1       -0.75           0
       8.1        -0.6           0
       8.1       -0.45           0
       8.1        -0.3           0
       8.1       -0.15           0
       8.1  -1.78814e-07           0
       8.1        0.15           0
       8.1         0.3           0
       8.1        0.45           0
       8.1         0.6           0
       8.1        0.75           0
       8.1         0.9           0
       8.1        1.05           0
       8.1         1.2           0
       8.1        1.35           0
       8.1         1.5           0
       8.1        1.65           0
       8.1         1.8           0
       8.1        1.95           0
       8.1         2.1           0
       8.1        2.25           0
       8.1         2.4           0
       8.1        2.55           0
       8.1         2.7           0
       8.1        2.85           0
       8.1           3           0
       8.1        3.15           0
       8.1         3.3           0
       8.1        3.45           0
       8.1         3.6           0
       8.1        3.75           0
       8.1         3.9           0
       8.1        4.05           0
       8.1         4.2           0
       8.1        4.35           0
       8.1         4.5           0
       8.1        4.65           0
       8.1         4.8           0
       8.1        4.95           0
       8.1         5.1           0
       8.1        5.25           0
       8.1         5.4           0
       8.1        5.55           0
       8.1         5.7           0
       8.1        5.85           0
       8.1           6           0
       8.1        6.15           0
       8.1         6.3           0
       8.1        6.45           0
       8.1         6.6           0
       8.1        6.75           0
       8.1         6.9           0
       8.1        7.05           0
       8.1         7.2           0
       8.1        7.35           0

      8.25        -7.5           0
      8.25       -7.35           0
      8.25        -7.2           0
      8.25       -7.05           0
      8.25        -6.9           0
      8.25       -6.75           0
      8.25        -6.6           0
      8.25       -6.45           0
      8.25        -6.3           0
      8.25       -6.15           0
      8.25          -6           0
      8.25       -5.85           0
      8.25        -5.7           0
      8.25       -5.55           0
      8.25        -5.4           0
      8.25       -5.25           0
      8.25        -5.1           0
      8.25       -4.95           0
      8.25        -4.8           0
      8.25       -4.65           0
      8.25        -4.5           0
      8.25       -4.35           0
      8.25        -4.2           0
      8.25       -4.05           0
      8.25        -3.9           0
      8.25       -3.75           0
      8.25        -3.6           0
      8.25       -3.45           0
      8.25        -3.3           0
      8.25       -3.15           0
      8.25          -3           0
      8.25       -2.85           0
      8.25        -2.7           0
      8.25       -2.55           0
      8.25        -2.4           0
      8.25       -2.25           0
      8.25        -2.1           0
      8.25       -1.95           0
      8.25        -1.8           0
      8.25       -1.65           0
      8.25        -1.5           0
      8.25       -1.35           0
      8.25        -1.2           0
      8.25       -1.05           0
      8.25        -0.9           0
      8.25       -0.75           0
      8.25        -0.6           0
      8.25       -0.45           0
      8.25        -0.3           0
      8.25       -0.15           0
      8.25  -1.78814e-07           0
      8.25        0.15           0
      8.25         0.3           0
      8.25        0.45           0
      8.25         0.6           0
      8.25        0.75           0
      8.25         0.9           0
      8.25        1.05           0
      8.25         1.2           0
      8.25        1.35           0
      8.25         1.5           0
      8.25        1.65           0
      8.25         1.8           0
      8.25        1.95           0
      8.25         2.1           0
      8.25        2.25           0
      8.25         2.4           0
      8.25        2.55           0
      8.25         2.7           0
      8.25        2.85           0
      8.25           3           0
      8.25        3.15           0
      8.25         3.3           0
      8.25        3.45           0
      8.25         3.6           0
      8.25        3.75           0
      8.25         3.9           0
      8.25        4.05           0
      8.25         4.2           0
      8.25        4.35           0
      8.25         4.5           0
      8.25        4.65           0
      8.25         4.8           0
      8.25        4.95           0
      8.25         5.1           0
      8.25        5.25           0
      8.25         5.4           0
      8.25        5.55           0
      8.25         5.7           0
      8.25        5.85           0
      8.25           6           0
      8.25        6.15           0
      8.25         6.3           0
      8.25        6.45           0
      8.25         6.6           0
      8.25        6.75           0
      8.25         6.9           0
      8.25        7.05           0
      8.25         7.2           0
      8.25        7.35           0

       8.4        -7.5           0
       8.4       -7.35           0
       8.4        -7.2           0
       8.4       -7.05           0
       8.4        -6.9           0
       8.4       -6.75           0
       8.4        -6.6           0
       8.4       -6.45           0
       8.4        -6.3           0
       8.4       -6.15           0
       8.4          -6           0
       8.4       -5.85           0
       8.4        -5.7           0
       8.4       -5.55           0
       8.4        -5.4           0
       8.4       -5.25           0
       8.4        -5.1           0
       8.4       -4.95           0
       8.4        -4.8           0
       8.4       -4.65           0
       8.4        -4.5           0
       8.4       -4.35           0
       8.4        -4.2           0
       8.4       -4.05           0
       8.4        -3.9           0
       8.4       -3.75           0
       8.4        -3.6           0
       8.4       -3.45           0
       8.4        -3.3           0
       8.4       -3.15           0
       8.4          -3           0
       8.4       -2.85           0
       8.4        -2.7           0
       8.4       -2.55           0
       8.4        -2.4           0
       8.4       -2.25           0
       8.4        -2.1           0
       8.4       -1.95           0
       8.4        -1.8           0
       8.4       -1.65           0
       8.4        -1.5           0
       8.4       -1.35           0
       8.4        -1.2           0
       8.4       -1.05           0
       8.4        -0.9           0
       8.4       -0.75           0
       8.4        -0.6           0
       8.4       -0.45           0
       8.4        -0.3           0
       8.4       -0.15           0
       8.4  -1.78814e-07           0
       8.4        0.15           0
       8.4         0.3           0
       8.4        0.45           0
       8.4         0.6           0
       8.4        0.75           0
       8.4         0.9           0
       8.4        1.05           0
       8.4         1.2           0
       8.4        1.35           0
       8.4         1.5           0
       8.4        1.65           0
       8.4         1.8           0
       8.4        1.95           0
       8.4         2.1           0
       8.4        2.25           0
       8.4         2.4           0
       8.4        2.55           0
       8.4         2.7           0
       8.4        2.85           0
       8.4           3           0
       8.4        3.15           0
       8.4         3.3           0
       8.4        3.45           0
       8.4         3.6           0
       8.4        3.75           0
       8.4         3.9           0
       8.4        4.05           0
       8.4         4.2           0
       8.4        4.35           0
       8.4         4.5           0
       8.4        4.65           0
       8.4         4.8           0
       8.4        4.95           0
       8.4         5.1           0
       8.4        5.25           0
       8.4         5.4           0
       8.4        5.55           0
       8.4         5.7           0
       8.4        5.85           0
       8.4           6           0
       8.4        6.15           0
       8.4         6.3           0
       8.4        6.45           0
       8.4         6.6           0
       8.4        6.75           0
       8.4         6.9           0
       8.4        7.05           0
       8.4         7.2           0
       8.4        7.35           0

      8.55        -7.5           0
      8.55       -7.35           0
      8.55        -7.2           0
      8.55       -7.05           0
      8.55        -6.9           0
      8.55       -6.75           0
      8.55        -6.6           0
      8.55       -6.45           0
      8.55        -6.3           0
      8.55       -6.15           0
      8.55          -6           0
      8.55       -5.85           0
      8.55        -5.7           0
      8.55       -5.55           0
      8.55        -5.4           0
      8.55       -5.25           0
      8.55        -5.1           0
      8.55       -4.95           0
      8.55        -4.8           0
      8.55       -4.65           0
      8.55        -4.5           0
      8.55       -4.35           0
      8.55        -4.2           0
      8.55       -4.05           0
      8.55        -3.9           0
      8.55       -3.75           0
      8.55        -3.6           0
      8.55       -3.45           0
      8.55        -3.3           0
      8.55       -3.15           0
      8.55          -3           0
      8.55       -2.85           0
      8.55        -2.7           0
      8.55       -2.55           0
      8.55        -2.4           0
      8.55       -2.25           0
      8.55        -2.1           0
      8.55       -1.95           0
      8.55        -1.8           0
      8.55       -1.65           0
      8.55        -1.5           0
      8.55       -1.35           0
      8.55        -1.2           0
      8.55       -1.05           0
      8.55        -0.9           0
      8.55       -0.75           0
      8.55        -0.6           0
      8.55       -0.45           0
      8.55        -0.3           0
      8.55       -0.15           0
      8.55  -1.78814e-07           0
      8.55        0.15           0
      8.55         0.3           0
      8.55        0.45           0
      8.55         0.6           0
      8.55        0.75           0
      8.55         0.9           0
      8.55        1.05           0
      8.55         1.2           0
      8.55        1.35           0
      8.55         1.5           0
      8.55        1.65           0
      8.55         1.8           0
      8.55        1.95           0
      8.55         2.1           0
      8.55        2.25           0
      8.55         2.4           0
      8.55        2.55           0
      8.55         2.7           0
      8.55        2.85           0
      8.55           3           0
      8.55        3.15           0
      8.55         3.3           0
      8.55        3.45           0
      8.55         3.6           0
      8.55        3.75           0
      8.55         3.9           0
      8.55        4.05           0
      8.55         4.2           0
      8.55        4.35           0
      8.55         4.5           0
      8.55        4.65           0
      8.55         4.8           0
      8.55        4.95           0
      8.55         5.1           0
      8.55        5.25           0
      8.55         5.4           0
      8.55        5.55           0
      8.55         5.7           0
      8.55        5.85           0
      8.55           6           0
      8.55        6.15           0
      8.55         6.3           0
      8.55        6.45           0
      8.55         6.6           0
      8.55        6.75           0
      8.55         6.9           0
      8.55        7.05           0
      8.55         7.2           0
      8.55        7.35           0

       8.7        -7.5           0
       8.7       -7.35           0
       8.7        -7.2           0
       8.7       -7.05           0
       8.7        -6.9           0
       8.7       -6.75           0
       8.7        -6.6           0
       8.7       -6.45           0
       8.7        -6.3           0
       8.7       -6.15           0
       8.7          -6           0
       8.7       -5.85           0
       8.7        -5.7           0
       8.7       -5.55           0
       8.7        -5.4           0
       8.7       -5.25           0
       8.7        -5.1           0
       8.7       -4.95           0
       8.7        -4.8           0
       8.7       -4.65           0
       8.7        -4.5           0
       8.7       -4.35           0
       8.7        -4.2           0
       8.7       -4.05           0
       8.7        -3.9           0
       8.7       -3.75           0
       8.7        -3.6           0
       8.7       -3.45           0
       8.7        -3.3           0
       8.7       -3.15           0
       8.7          -3           0
       8.7       -2.85           0
       8.7        -2.7           0
       8.7       -2.55           0
       8.7        -2.4           0
       8.7       -2.25           0
       8.7        -2.1           0
       8.7       -1.95           0
       8.7        -1.8           0
       8.7       -1.65           0
       8.7        -1.5           0
       8.7       -1.35           0
       8.7        -1.2           0
       8.7       -1.05           0
       8.7        -0.9           0
       8.7       -0.75           0
       8.7        -0.6           0
       8.7       -0.45           0
       8.7        -0.3           0
       8.7       -0.15           0
       8.7  -1.78814e-07           0
       8.7        0.15           0
       8.7         0.3           0
       8.7        0.45           0
       8.7         0.6           0
       8.7        0.75           0
       8.7         0.9           0
       8.7        1.05           0
       8.7         1.2           0
       8.7        1.35           0
       8.7         1.5           0
       8.7        1.65           0
       8.7         1.8           0
       8.7        1.95           0
       8.7         2.1           0
       8.7        2.25           0
       8.7         2.4           0
       8.7        2.55           0
       8.7         2.7           0
       8.7        2.85           0
       8.7           3           0
       8.7        3.15           0
       8.7         3.3           0
       8.7        3.45           0
       8.7         3.6           0
       8.7        3.75           0
       8.7         3.9           0
       8.7        4.05           0
       8.7         4.2           0
       8.7        4.35           0
       8.7         4.5           0
       8.7        4.65           0
       8.7         4.8           0
       8.7        4.95           0
       8.7         5.1           0
       8.7        5.25           0
       8.7         5.4           0
       8.7        5.55           0
       8.7         5.7           0
       8.7        5.85           0
       8.7           6           0
       8.7        6.15           0
       8.7         6.3           0
       8.7        6.45           0
       8.7         6.6           0
       8.7        6.75           0
       8.7         6.9           0
       8.7        7.05           0
       8.7         7.2           0
       8.7        7.35           0

      8.85        -7.5           0
      8.85       -7.35           0
      8.85        -7.2           0
      8.85       -7.05           0
      8.85        -6.9           0
      8.85       -6.75           0
      8.85        -6.6           0
      8.85       -6.45           0
      8.85        -6.3           0
      8.85       -6.15           0
      8.85          -6           0
      8.85       -5.85           0
      8.85        -5.7           0
      8.85       -5.55           0
      8.85        -5.4           0
      8.85       -5.25           0
      8.85        -5.1           0
      8.85       -4.95           0
      8.85        -4.8           0
      8.85       -4.65           0
      8.85        -4.5           0
      8.85       -4.35           0
      8.85        -4.2           0
      8.85       -4.05           0
      8.85        -3.9           0
      8.85       -3.75           0
      8.85        -3.6           0
      8.85       -3.45           0
      8.85        -3.3           0
      8.85       -3.15           0
      8.85          -3           0
      8.85       -2.85           0
      8.85        -2.7           0
      8.85       -2.55           0
      8.85        -2.4           0
      8.85       -2.25           0
      8.85        -2.1           0
      8.85       -1.95           0
      8.85        -1.8           0
      8.85       -1.65           0
      8.85        -1.5           0
      8.85       -1.35           0
      8.85        -1.2           0
      8.85       -1.05           0
      8.85        -0.9           0
      8.85       -0.75           0
      8.85        -0.6           0
      8.85       -0.45           0
      8.85        -0.3           0
      8.85       -0.15           0
      8.85  -1.78814e-07           0
      8.85        0.15           0
      8.85         0.3           0
      8.85        0.45           0
      8.85         0.6           0
      8.85        0.75           0
      8.85         0.9           0
      8.85        1.05           0
      8.85         1.2           0
      8.85        1.35           0
      8.85         1.5           0
      8.85        1.65           0
      8.85         1.8           0
      8.85        1.95           0
      8.85         2.1           0
      8.85        2.25           0
      8.85         2.4           0
      8.85        2.55           0
      8.85         2.7           0
      8.85        2.85           0
      8.85           3           0
      8.85        3.15           0
      8.85         3.3           0
      8.85        3.45           0
      8.85         3.6           0
      8.85        3.75           0
      8.85         3.9           0
      8.85        4.05           0
      8.85         4.2           0
      8.85        4.35           0
      8.85         4.5           0
      8.85        4.65           0
      8.85         4.8           0
      8.85        4.95           0
      8.85         5.1           0
      8.85        5.25           0
      8.85         5.4           0
      8.85        5.55           0
      8.85         5.7           0
      8.85        5.85           0
      8.85           6           0
      8.85        6.15           0
      8.85         6.3           0
      8.85        6.45           0
      8.85         6.6           0
      8.85        6.75           0
      8.85         6.9           0
      8.85        7.05           0
      8.85         7.2           0
      8.85        7.35           0

         9        -7.5           0
         9       -7.35           0
         9        -7.2           0
         9       -7.05           0
         9        -6.9           0
         9       -6.75           0
         9        -6.6           0
         9       -6.45           0
         9        -6.3           0
         9       -6.15           0
         9          -6           0
         9       -5.85           0
         9        -5.7           0
         9       -5.55           0
         9        -5.4           0
         9       -5.25           0
         9        -5.1           0
         9       -4.95           0
         9        -4.8           0
         9       -4.65           0
         9        -4.5           0
         9       -4.35           0
         9        -4.2           0
         9       -4.05           0
         9        -3.9           0
         9       -3.75           0
         9        -3.6           0
         9       -3.45           0
         9        -3.3           0
         9       -3.15           0
         9          -3           0
         9       -2.85           0
         9        -2.7           0
         9       -2.55           0
         9        -2.4           0
         9       -2.25           0
         9        -2.1           0
         9       -1.95           0
         9        -1.8           0
         9       -1.65           0
         9        -1.5           0
         9       -1.35           0
         9        -1.2           0
         9       -1.05           0
         9        -0.9           0
         9       -0.75           0
         9        -0.6           0
         9       -0.45           0
         9        -0.3           0
         9       -0.15           0
         9  -1.78814e-07           0
         9        0.15           0
         9         0.3           0
         9        0.45           0
         9         0.6           0
         9        0.75           0
         9         0.9           0
         9        1.05           0
         9         1.2           0
         9        1.35           0
         9         1.5           0
         9        1.65           0
         9         1.8           0
         9        1.95           0
         9         2.1           0
         9        2.25           0
         9         2.4           0
         9        2.55           0
         9         2.7           0
         9        2.85           0
         9           3           0
         9        3.15           0
         9         3.3           0
         9        3.45           0
         9         3.6           0
         9        3.75           0
         9         3.9           0
         9        4.05           0
         9         4.2           0
         9        4.35           0
         9         4.5           0
         9        4.65           0
         9         4.8           0
         9        4.95           0
         9         5.1           0
         9        5.25           0
         9         5.4           0
         9        5.55           0
         9         5.7           0
         9        5.85           0
         9           6           0
         9        6.15           0
         9         6.3           0
         9        6.45           0
         9         6.6           0
         9        6.75           0
         9         6.9           0
         9        7.05           0
         9         7.2           0
         9        7.35           0

      9.15        -7.5           0
      9.15       -7.35           0
      9.15        -7.2           0
      9.15       -7.05           0
      9.15        -6.9           0
      9.15       -6.75           0
      9.15        -6.6           0
      9.15       -6.45           0
      9.15        -6.3           0
      9.15       -6.15           0
      9.15          -6           0
      9.15       -5.85           0
      9.15        -5.7           0
      9.15       -5.55           0
      9.15        -5.4           0
      9.15       -5.25           0
      9.15        -5.1           0
      9.15       -4.95           0
      9.15        -4.8           0
      9.15       -4.65           0
      9.15        -4.5           0
      9.15       -4.35           0
      9.15        -4.2           0
      9.15       -4.05           0
      9.15        -3.9           0
      9.15       -3.75           0
      9.15        -3.6           0
      9.15       -3.45           0
      9.15        -3.3           0
      9.15       -3.15           0
      9.15          -3           0
      9.15       -2.85           0
      9.15        -2.7           0
      9.15       -2.55           0
      9.15        -2.4           0
      9.15       -2.25           0
      9.15        -2.1           0
      9.15       -1.95           0
      9.15        -1.8           0
      9.15       -1.65           0
      9.15        -1.5           0
      9.15       -1.35           0
      9.15        -1.2           0
      9.15       -1.05           0
      9.15        -0.9           0
      9.15       -0.75           0
      9.15        -0.6           0
      9.15       -0.45           0
      9.15        -0.3           0
      9.15       -0.15           0
      9.15  -1.78814e-07           0
      9.15        0.15           0
      9.15         0.3           0
      9.15        0.45           0
      9.15         0.6           0
      9.15        0.75           0
      9.15         0.9           0
      9.15        1.05           0
      9.15         1.2           0
      9.15        1.35           0
      9.15         1.5           0
      9.15        1.65           0
      9.15         1.8           0
      9.15        1.95           0
      9.15         2.1           0
      9.15        2.25           0
      9.15         2.4           0
      9.15        2.55           0
      9.15         2.7           0
      9.15        2.85           0
      9.15           3           0
      9.15        3.15           0
      9.15         3.3           0
      9.15        3.45           0
      9.15         3.6           0
      9.15        3.75           0
      9.15         3.9           0
      9.15        4.05           0
      9.15         4.2           0
      9.15        4.35           0
      9.15         4.5           0
      9.15        4.65           0
      9.15         4.8           0
      9.15        4.95           0
      9.15         5.1           0
      9.15        5.25           0
      9.15         5.4           0
      9.15        5.55           0
      9.15         5.7           0
      9.15        5.85           0
      9.15           6           0
      9.15        6.15           0
      9.15         6.3           0
      9.15        6.45           0
      9.15         6.6           0
      9.15        6.75           0
      9.15         6.9           0
      9.15        7.05           0
      9.15         7.2           0
      9.15        7.35           0

       9.3        -7.5           0
       9.3       -7.35           0
       9.3        -7.2           0
       9.3       -7.05           0
       9.3        -6.9           0
       9.3       -6.75           0
       9.3        -6.6           0
       9.3       -6.45           0
       9.3        -6.3           0
       9.3       -6.15           0
       9.3          -6           0
       9.3       -5.85           0
       9.3        -5.7           0
       9.3       -5.55           0
       9.3        -5.4           0
       9.3       -5.25           0
       9.3        -5.1           0
       9.3       -4.95           0
       9.3        -4.8           0
       9.3       -4.65           0
       9.3        -4.5           0
       9.3       -4.35           0
       9.3        -4.2           0
       9.3       -4.05           0
       9.3        -3.9           0
       9.3       -3.75           0
       9.3        -3.6           0
       9.3       -3.45           0
       9.3        -3.3           0
       9.3       -3.15           0
       9.3          -3           0
       9.3       -2.85           0
       9.3        -2.7           0
       9.3       -2.55           0
       9.3        -2.4           0
       9.3       -2.25           0
       9.3        -2.1           0
       9.3       -1.95           0
       9.3        -1.8           0
       9.3       -1.65           0
       9.3        -1.5           0
       9.3       -1.35           0
       9.3        -1.2           0
       9.3       -1.05           0
       9.3        -0.9           0
       9.3       -0.75           0
       9.3        -0.6           0
       9.3       -0.45           0
       9.3        -0.3           0
       9.3       -0.15           0
       9.3  -1.78814e-07           0
       9.3        0.15           0
       9.3         0.3           0
       9.3        0.45           0
       9.3         0.6           0
       9.3        0.75           0
       9.3         0.9           0
       9.3        1.05           0
       9.3         1.2           0
       9.3        1.35           0
       9.3         1.5           0
       9.3        1.65           0
       9.3         1.8           0
       9.3        1.95           0
       9.3         2.1           0
       9.3        2.25           0
       9.3         2.4           0
       9.3        2.55           0
       9.3         2.7           0
       9.3        2.85           0
       9.3           3           0
       9.3        3.15           0
       9.3         3.3           0
       9.3        3.45           0
       9.3         3.6           0
       9.3        3.75           0
       9.3         3.9           0
       9.3        4.05           0
       9.3         4.2           0
       9.3        4.35           0
       9.3         4.5           0
       9.3        4.65           0
       9.3         4.8           0
       9.3        4.95           0
       9.3         5.1           0
       9.3        5.25           0
       9.3         5.4           0
       9.3        5.55           0
       9.3         5.7           0
       9.3        5.85           0
       9.3           6           0
       9.3        6.15           0
       9.3         6.3           0
       9.3        6.45           0
       9.3         6.6           0
       9.3        6.75           0
       9.3         6.9           0
       9.3        7.05           0
       9.3         7.2           0
       9.3        7.35           0

      9.45        -7.5           0
      9.45       -7.35           0
      9.45        -7.2           0
      9.45       -7.05           0
      9.45        -6.9           0
      9.45       -6.75           0
      9.45        -6.6           0
      9.45       -6.45           0
      9.45        -6.3           0
      9.45       -6.15           0
      9.45          -6           0
      9.45       -5.85           0
      9.45        -5.7           0
      9.45       -5.55           0
      9.45        -5.4           0
      9.45       -5.25           0
      9.45        -5.1           0
      9.45       -4.95           0
      9.45        -4.8           0
      9.45       -4.65           0
      9.45        -4.5           0
      9.45       -4.35           0
      9.45        -4.2           0
      9.45       -4.05           0
      9.45        -3.9           0
      9.45       -3.75           0
      9.45        -3.6           0
      9.45       -3.45           0
      9.45        -3.3           0
      9.45       -3.15           0
      9.45          -3           0
      9.45       -2.85           0
      9.45        -2.7           0
      9.45       -2.55           0
      9.45        -2.4           0
      9.45       -2.25           0
      9.45        -2.1           0
      9.45       -1.95           0
      9.45        -1.8           0
      9.45       -1.65           0
      9.45        -1.5           0
      9.45       -1.35           0
      9.45        -1.2           0
      9.45       -1.05           0
      9.45        -0.9           0
      9.45       -0.75           0
      9.45        -0.6           0
      9.45       -0.45           0
      9.45        -0.3           0
      9.45       -0.15           0
      9.45  -1.78814e-07           0
      9.45        0.15           0
      9.45         0.3           0
      9.45        0.45           0
      9.45         0.6           0
      9.45        0.75           0
      9.45         0.9           0
      9.45        1.05           0
      9.45         1.2           0
      9.45        1.35           0
      9.45         1.5           0
      9.45        1.65           0
      9.45         1.8           0
      9.45        1.95           0
      9.45         2.1           0
      9.45        2.25           0
      9.45         2.4           0
      9.45        2.55           0
      9.45         2.7           0
      9.45        2.85           0
      9.45           3           0
      9.45        3.15           0
      9.45         3.3           0
      9.45        3.45           0
      9.45         3.6           0
      9.45        3.75           0
      9.45         3.9           0
      9.45        4.05           0
      9.45         4.2           0
      9.45        4.35           0
      9.45         4.5           0
      9.45        4.65           0
      9.45         4.8           0
      9.45        4.95           0
      9.45         5.1           0
      9.45        5.25           0
      9.45         5.4           0
      9.45        5.55           0
      9.45         5.7           0
      9.45        5.85           0
      9.45           6           0
      9.45        6.15           0
      9.45         6.3           0
      9.45        6.45           0
      9.45         6.6           0
      9.45        6.75           0
      9.45         6.9           0
      9.45        7.05           0
      9.45         7.2           0
      9.45        7.35           0

       9.6        -7.5           0
       9.6       -7.35           0
       9.6        -7.2           0
       9.6       -7.05           0
       9.6        -6.9           0
       9.6       -6.75           0
       9.6        -6.6           0
       9.6       -6.45           0
       9.6        -6.3           0
       9.6       -6.15           0
       9.6          -6           0
       9.6       -5.85           0
       9.6        -5.7           0
       9.6       -5.55           0
       9.6        -5.4           0
       9.6       -5.25           0
       9.6        -5.1           0
       9.6       -4.95           0
       9.6        -4.8           0
       9.6       -4.65           0
       9.6        -4.5           0
       9.6       -4.35           0
       9.6        -4.2           0
       9.6       -4.05           0
       9.6        -3.9           0
       9.6       -3.75           0
       9.6        -3.6           0
       9.6       -3.45           0
       9.6        -3.3           0
       9.6       -3.15           0
       9.6          -3           0
       9.6       -2.85           0
       9.6        -2.7           0
       9.6       -2.55           0
       9.6        -2.4           0
       9.6       -2.25           0
       9.6        -2.1           0
       9.6       -1.95           0
       9.6        -1.8           0
       9.6       -1.65           0
       9.6        -1.5           0
       9.6       -1.35           0
       9.6        -1.2           0
       9.6       -1.05           0
       9.6        -0.9           0
       9.6       -0.75           0
       9.6        -0.6           0
       9.6       -0.45           0
       9.6        -0.3           0
       9.6       -0.15           0
       9.6  -1.78814e-07           0
       9.6        0.15           0
       9.6         0.3           0
       9.6        0.45           0
       9.6         0.6           0
       9.6        0.75           0
       9.6         0.9           0
       9.6        1.05           0
       9.6         1.2           0
       9.6        1.35           0
       9.6         1.5           0
       9.6        1.65           0
       9.6         1.8           0
       9.6        1.95           0
       9.6         2.1           0
       9.6        2.25           0
       9.6         2.4           0
       9.6        2.55           0
       9.6         2.7           0
       9.6        2.85           0
       9.6           3           0
       9.6        3.15           0
       9.6         3.3           0
       9.6        3.45           0
       9.6         3.6           0
       9.6        3.75           0
       9.6         3.9           0
       9.6        4.05           0
       9.6         4.2           0
       9.6        4.35           0
       9.6         4.5           0
       9.6        4.65           0
       9.6         4.8           0
       9.6        4.95           0
       9.6         5.1           0
       9.6        5.25           0
       9.6         5.4           0
       9.6        5.55           0
       9.6         5.7           0
       9.6        5.85           0
       9.6           6           0
       9.6        6.15           0
       9.6         6.3           0
       9.6        6.45           0
       9.6         6.6           0
       9.6        6.75           0
       9.6         6.9           0
       9.6        7.05           0
       9.6         7.2           0
       9.6        7.35           0

      9.75        -7.5           0
      9.75       -7.35           0
      9.75        -7.2           0
      9.75       -7.05           0
      9.75        -6.9           0
      9.75       -6.75           0
      9.75        -6.6           0
      9.75       -6.45           0
      9.75        -6.3           0
      9.75       -6.15           0
      9.75          -6           0
      9.75       -5.85           0
      9.75        -5.7           0
      9.75       -5.55           0
      9.75        -5.4           0
      9.75       -5.25           0
      9.75        -5.1           0
      9.75       -4.95           0
      9.75        -4.8           0
      9.75       -4.65           0
      9.75        -4.5           0
      9.75       -4.35           0
      9.75        -4.2           0
      9.75       -4.05           0
      9.75        -3.9           0
      9.75       -3.75           0
      9.75        -3.6           0
      9.75       -3.45           0
      9.75        -3.3           0
      9.75       -3.15           0
      9.75          -3           0
      9.75       -2.85           0
      9.75        -2.7           0
      9.75       -2.55           0
      9.75        -2.4           0
      9.75       -2.25           0
      9.75        -2.1           0
      9.75       -1.95           0
      9.75        -1.8           0
      9.75       -1.65           0
      9.75        -1.5           0
      9.75       -1.35           0
      9.75        -1.2           0
      9.75       -1.05           0
      9.75        -0.9           0
      9.75       -0.75           0
      9.75        -0.6           0
      9.75       -0.45           0
      9.75        -0.3           0
      9.75       -0.15           0
      9.75  -1.78814e-07           0
      9.75        0.15           0
      9.75         0.3           0
      9.75        0.45           0
      9.75         0.6           0
      9.75        0.75           0
      9.75         0.9           0
      9.75        1.05           0
      9.75         1.2           0
      9.75        1.35           0
      9.75         1.5           0
      9.75        1.65           0
      9.75         1.8           0
      9.75        1.95           0
      9.75         2.1           0
      9.75        2.25           0
      9.75         2.4           0
      9.75        2.55           0
      9.75         2.7           0
      9.75        2.85           0
      9.75           3           0
      9.75        3.15           0
      9.75         3.3           0
      9.75        3.45           0
      9.75         3.6           0
      9.75        3.75           0
      9.75         3.9           0
      9.75        4.05           0
      9.75         4.2           0
      9.75        4.35           0
      9.75         4.5           0
      9.75        4.65           0
      9.75         4.8           0
      9.75        4.95           0
      9.75         5.1           0
      9.75        5.25           0
      9.75         5.4           0
      9.75        5.55           0
      9.75         5.7           0
      9.75        5.85           0
      9.75           6           0
      9.75        6.15           0
      9.75         6.3           0
      9.75        6.45           0
      9.75         6.6           0
      9.75        6.75           0
      9.75         6.9           0
      9.75        7.05           0
      9.75         7.2           0
      9.75        7.35           0

       9.9        -7.5           0
       9.9       -7.35           0
       9.9        -7.2           0
       9.9       -7.05           0
       9.9        -6.9           0
       9.9       -6.75           0
       9.9        -6.6           0
       9.9       -6.45           0
       9.9        -6.3           0
       9.9       -6.15           0
       9.9          -6           0
       9.9       -5.85           0
       9.9        -5.7           0
       9.9       -5.55           0
       9.9        -5.4           0
       9.9       -5.25           0
       9.9        -5.1           0
       9.9       -4.95           0
       9.9        -4.8           0
       9.9       -4.65           0
       9.9        -4.5           0
       9.9       -4.35           0
       9.9        -4.2           0
       9.9       -4.05           0
       9.9        -3.9           0
       9.9       -3.75           0
       9.9        -3.6           0
       9.9       -3.45           0
       9.9        -3.3           0
       9.9       -3.15           0
       9.9          -3           0
       9.9       -2.85           0
       9.9        -2.7           0
       9.9       -2.55           0
       9.9        -2.4           0
       9.9       -2.25           0
       9.9        -2.1           0
       9.9       -1.95           0
       9.9        -1.8           0
       9.9       -1.65           0
       9.9        -1.5           0
       9.9       -1.35           0
       9.9        -1.2           0
       9.9       -1.05           0
       9.9        -0.9           0
       9.9       -0.75           0
       9.9        -0.6           0
       9.9       -0.45           0
       9.9        -0.3           0
       9.9       -0.15           0
       9.9  -1.78814e-07           0
       9.9        0.15           0
       9.9         0.3           0
       9.9        0.45           0
       9.9         0.6           0
       9.9        0.75           0
       9.9         0.9           0
       9.9        1.05           0
       9.9         1.2           0
       9.9        1.35           0
       9.9         1.5           0
       9.9        1.65           0
       9.9         1.8           0
       9.9        1.95           0
       9.9         2.1           0
       9.9        2.25           0
       9.9         2.4           0
       9.9        2.55           0
       9.9         2.7           0
       9.9        2.85           0
       9.9           3           0
       9.9        3.15           0
       9.9         3.3           0
       9.9        3.45           0
       9.9         3.6           0
       9.9        3.75           0
       9.9         3.9           0
       9.9        4.05           0
       9.9         4.2           0
       9.9        4.35           0
       9.9         4.5           0
       9.9        4.65           0
       9.9         4.8           0
       9.9        4.95           0
       9.9         5.1           0
       9.9        5.25           0
       9.9         5.4           0
       9.9        5.55           0
       9.9         5.7           0
       9.9        5.85           0
       9.9           6           0
       9.9        6.15           0
       9.9         6.3           0
       9.9        6.45           0
       9.9         6.6           0
       9.9        6.75           0
       9.9         6.9           0
       9.9        7.05           0
       9.9         7.2           0
       9.9        7.35           0

     10.05        -7.5           0
     10.05       -7.35           0
     10.05        -7.2           0
     10.05       -7.05           0
     10.05        -6.9           0
     10.05       -6.75           0
     10.05        -6.6           0
     10.05       -6.45           0
     10.05        -6.3           0
     10.05       -6.15           0
     10.05          -6           0
     10.05       -5.85           0
     10.05        -5.7           0
     10.05       -5.55           0
     10.05        -5.4           0
     10.05       -5.25           0
     10.05        -5.1           0
     10.05       -4.95           0
     10.05        -4.8           0
     10.05       -4.65           0
     10.05        -4.5           0
     10.05       -4.35           0
     10.05        -4.2           0
     10.05       -4.05           0
     10.05        -3.9           0
     10.05       -3.75           0
     10.05        -3.6           0
     10.05       -3.45           0
     10.05        -3.3           0
     10.05       -3.15           0
     10.05          -3           0
     10.05       -2.85           0
     10.05        -2.7           0
     10.05       -2.55           0
     10.05        -2.4           0
     10.05       -2.25           0
     10.05        -2.1           0
     10.05       -1.95           0
     10.05        -1.8           0
     10.05       -1.65           0
     10.05        -1.5           0
     10.05       -1.35           0
     10.05        -1.2           0
     10.05       -1.05           0
     10.05        -0.9           0
     10.05       -0.75           0
     10.05        -0.6           0
     10.05       -0.45           0
     10.05        -0.3           0
     10.05       -0.15           0
     10.05  -1.78814e-07           0
     10.05        0.15           0
     10.05         0.3           0
     10.05        0.45           0
     10.05         0.6           0
     10.05        0.75           0
     10.05         0.9           0
     10.05        1.05           0
     10.05         1.2           0
     10.05        1.35           0
     10.05         1.5           0
     10.05        1.65           0
     10.05         1.8           0
     10.05        1.95           0
     10.05         2.1           0
     10.05        2.25           0
     10.05         2.4           0
     10.05        2.55           0
     10.05         2.7           0
     10.05        2.85           0
     10.05           3           0
     10.05        3.15           0
     10.05         3.3           0
     10.05        3.45           0
     10.05         3.6           0
     10.05        3.75           0
     10.05         3.9           0
     10.05        4.05           0
     10.05         4.2           0
     10.05        4.35           0
     10.05         4.5           0
     10.05        4.65           0
     10.05         4.8           0
     10.05        4.95           0
     10.05         5.1           0
     10.05        5.25           0
     10.05         5.4           0
     10.05        5.55           0
     10.05         5.7           0
     10.05        5.85           0
     10.05           6           0
     10.05        6.15           0
     10.05         6.3           0
     10.05        6.45           0
     10.05         6.6           0
     10.05        6.75           0
     10.05         6.9           0
     10.05        7.05           0
     10.05         7.2           0
     10.05        7.35           0

      10.2        -7.5           0
      10.2       -7.35           0
      10.2        -7.2           0
      10.2       -7.05           0
      10.2        -6.9           0
      10.2       -6.75           0
      10.2        -6.6           0
      10.2       -6.45           0
      10.2        -6.3           0
      10.2       -6.15           0
      10.2          -6           0
      10.2       -5.85           0
      10.2        -5.7           0
      10.2       -5.55           0
      10.2        -5.4           0
      10.2       -5.25           0
      10.2        -5.1           0
      10.2       -4.95           0
      10.2        -4.8           0
      10.2       -4.65           0
      10.2        -4.5           0
      10.2       -4.35           0
      10.2        -4.2           0
      10.2       -4.05           0
      10.2        -3.9           0
      10.2       -3.75           0
      10.2        -3.6           0
      10.2       -3.45           0
      10.2        -3.3           0
      10.2       -3.15           0
      10.2          -3           0
      10.2       -2.85           0
      10.2        -2.7           0
      10.2       -2.55           0
      10.2        -2.4           0
      10.2       -2.25           0
      10.2        -2.1           0
      10.2       -1.95           0
      10.2        -1.8           0
      10.2       -1.65           0
      10.2        -1.5           0
      10.2       -1.35           0
      10.2        -1.2           0
      10.2       -1.05           0
      10.2        -0.9           0
      10.2       -0.75           0
      10.2        -0.6           0
      10.2       -0.45           0
      10.2        -0.3           0
      10.2       -0.15           0
      10.2  -1.78814e-07           0
      10.2        0.15           0
      10.2         0.3           0
      10.2        0.45           0
      10.2         0.6           0
      10.2        0.75           0
      10.2         0.9           0
      10.2        1.05           0
      10.2         1.2           0
      10.2        1.35           0
      10.2         1.5           0
      10.2        1.65           0
      10.2         1.8           0
      10.2        1.95           0
      10.2         2.1           0
      10.2        2.25           0
      10.2         2.4           0
      10.2        2.55           0
      10.2         2.7           0
      10.2        2.85           0
      10.2           3           0
      10.2        3.15           0
      10.2         3.3           0
      10.2        3.45           0
      10.2         3.6           0
      10.2        3.75           0
      10.2         3.9           0
      10.2        4.05           0
      10.2         4.2           0
      10.2        4.35           0
      10.2         4.5           0
      10.2        4.65           0
      10.2         4.8           0
      10.2        4.95           0
      10.2         5.1           0
      10.2        5.25           0
      10.2         5.4           0
      10.2        5.55           0
      10.2         5.7           0
      10.2        5.85           0
      10.2           6           0
      10.2        6.15           0
      10.2         6.3           0
      10.2        6.45           0
      10.2         6.6           0
      10.2        6.75           0
      10.2         6.9           0
      10.2        7.05           0
      10.2         7.2           0
      10.2        7.35           0

     10.35        -7.5           0
     10.35       -7.35           0
     10.35        -7.2           0
     10.35       -7.05           0
     10.35        -6.9           0
     10.35       -6.75           0
     10.35        -6.6           0
     10.35       -6.45           0
     10.35        -6.3           0
     10.35       -6.15           0
     10.35          -6           0
     10.35       -5.85           0
     10.35        -5.7           0
     10.35       -5.55           0
     10.35        -5.4           0
     10.35       -5.25           0
     10.35        -5.1           0
     10.35       -4.95           0
     10.35        -4.8           0
     10.35       -4.65           0
     10.35        -4.5           0
     10.35       -4.35           0
     10.35        -4.2           0
     10.35       -4.05           0
     10.35        -3.9           0
     10.35       -3.75           0
     10.35        -3.6           0
     10.35       -3.45           0
     10.35        -3.3           0
     10.35       -3.15           0
     10.35          -3           0
     10.35       -2.85           0
     10.35        -2.7           0
     10.35       -2.55           0
     10.35        -2.4           0
     10.35       -2.25           0
     10.35        -2.1           0
     10.35       -1.95           0
     10.35        -1.8           0
     10.35       -1.65           0
     10.35        -1.5           0
     10.35       -1.35           0
     10.35        -1.2           0
     10.35       -1.05           0
     10.35        -0.9           0
     10.35       -0.75           0
     10.35        -0.6           0
     10.35       -0.45           0
     10.35        -0.3           0
     10.35       -0.15           0
     10.35  -1.78814e-07           0
     10.35        0.15           0
     10.35         0.3           0
     10.35        0.45           0
     10.35         0.6           0
     10.35        0.75           0
     10.35         0.9           0
     10.35        1.05           0
     10.35         1.2           0
     10.35        1.35           0
     10.35         1.5           0
     10.35        1.65           0
     10.35         1.8           0
     10.35        1.95           0
     10.35         2.1           0
     10.35        2.25           0
     10.35         2.4           0
     10.35        2.55           0
     10.35         2.7           0
     10.35        2.85           0
     10.35           3           0
     10.35        3.15           0
     10.35         3.3           0
     10.35        3.45           0
     10.35         3.6           0
     10.35        3.75           0
     10.35         3.9           0
     10.35        4.05           0
     10.35         4.2           0
     10.35        4.35           0
     10.35         4.5           0
     10.35        4.65           0
     10.35         4.8           0
     10.35        4.95           0
     10.35         5.1           0
     10.35        5.25           0
     10.35         5.4           0
     10.35        5.55           0
     10.35         5.7           0
     10.35        5.85           0
     10.35           6           0
     10.35        6.15           0
     10.35         6.3           0
     10.35        6.45           0
     10.35         6.6           0
     10.35        6.75           0
     10.35         6.9           0
     10.35        7.05           0
     10.35         7.2           0
     10.35        7.35           0

      10.5        -7.5           0
      10.5       -7.35           0
      10.5        -7.2           0
      10.5       -7.05           0
      10.5        -6.9           0
      10.5       -6.75           0
      10.5        -6.6           0
      10.5       -6.45           0
      10.5        -6.3           0
      10.5       -6.15           0
      10.5          -6           0
      10.5       -5.85           0
      10.5        -5.7           0
      10.5       -5.55           0
      10.5        -5.4           0
      10.5       -5.25           0
      10.5        -5.1           0
      10.5       -4.95           0
      10.5        -4.8           0
      10.5       -4.65           0
      10.5        -4.5           0
      10.5       -4.35           0
      10.5        -4.2           0
      10.5       -4.05           0
      10.5        -3.9           0
      10.5       -3.75           0
      10.5        -3.6           0
      10.5       -3.45           0
      10.5        -3.3           0
      10.5       -3.15           0
      10.5          -3           0
      10.5       -2.85           0
      10.5        -2.7           0
      10.5       -2.55           0
      10.5        -2.4           0
      10.5       -2.25           0
      10.5        -2.1           0
      10.5       -1.95           0
      10.5        -1.8           0
      10.5       -1.65           0
      10.5        -1.5           0
      10.5       -1.35           0
      10.5        -1.2           0
      10.5       -1.05           0
      10.5        -0.9           0
      10.5       -0.75           0
      10.5        -0.6           0
      10.5       -0.45           0
      10.5        -0.3           0
      10.5       -0.15           0
      10.5  -1.78814e-07           0
      10.5        0.15           0
      10.5         0.3           0
      10.5        0.45           0
      10.5         0.6           0
      10.5        0.75           0
      10.5         0.9           0
      10.5        1.05           0
      10.5         1.2           0
      10.5        1.35           0
      10.5         1.5           0
      10.5        1.65           0
      10.5         1.8           0
      10.5        1.95           0
      10.5         2.1           0
      10.5        2.25           0
      10.5         2.4           0
      10.5        2.55           0
      10.5         2.7           0
      10.5        2.85           0
      10.5           3           0
      10.5        3.15           0
      10.5         3.3           0
      10.5        3.45           0
      10.5         3.6           0
      10.5        3.75           0
      10.5         3.9           0
      10.5        4.05           0
      10.5         4.2           0
      10.5        4.35           0
      10.5         4.5           0
      10.5        4.65           0
      10.5         4.8           0
      10.5        4.95           0
      10.5         5.1           0
      10.5        5.25           0
      10.5         5.4           0
      10.5        5.55           0
      10.5         5.7           0
      10.5        5.85           0
      10.5           6           0
      10.5        6.15           0
      10.5         6.3           0
      10.5        6.45           0
      10.5         6.6           0
      10.5        6.75           0
      10.5         6.9           0
      10.5        7.05           0
      10.5         7.2           0
      10.5        7.35           0

     10.65        -7.5           0
     10.65       -7.35           0
     10.65        -7.2           0
     10.65       -7.05           0
     10.65        -6.9           0
     10.65       -6.75           0
     10.65        -6.6           0
     10.65       -6.45           0
     10.65        -6.3           0
     10.65       -6.15           0
     10.65          -6           0
     10.65       -5.85           0
     10.65        -5.7           0
     10.65       -5.55           0
     10.65        -5.4           0
     10.65       -5.25           0
     10.65        -5.1           0
     10.65       -4.95           0
     10.65        -4.8           0
     10.65       -4.65           0
     10.65        -4.5           0
     10.65       -4.35           0
     10.65        -4.2           0
     10.65       -4.05           0
     10.65        -3.9           0
     10.65       -3.75           0
     10.65        -3.6           0
     10.65       -3.45           0
     10.65        -3.3           0
     10.65       -3.15           0
     10.65          -3           0
     10.65       -2.85           0
     10.65        -2.7           0
     10.65       -2.55           0
     10.65        -2.4           0
     10.65       -2.25           0
     10.65        -2.1           0
     10.65       -1.95           0
     10.65        -1.8           0
     10.65       -1.65           0
     10.65        -1.5           0
     10.65       -1.35           0
     10.65        -1.2           0
     10.65       -1.05           0
     10.65        -0.9           0
     10.65       -0.75           0
     10.65        -0.6           0
     10.65       -0.45           0
     10.65        -0.3           0
     10.65       -0.15           0
     10.65  -1.78814e-07           0
     10.65        0.15           0
     10.65         0.3           0
     10.65        0.45           0
     10.65         0.6           0
     10.65        0.75           0
     10.65         0.9           0
     10.65        1.05           0
     10.65         1.2           0
     10.65        1.35           0
     10.65         1.5           0
     10.65        1.65           0
     10.65         1.8           0
     10.65        1.95           0
     10.65         2.1           0
     10.65        2.25           0
     10.65         2.4           0
     10.65        2.55           0
     10.65         2.7           0
     10.65        2.85           0
     10.65           3           0
     10.65        3.15           0
     10.65         3.3           0
     10.65        3.45           0
     10.65         3.6           0
     10.65        3.75           0
     10.65         3.9           0
     10.65        4.05           0
     10.65         4.2           0
     10.65        4.35           0
     10.65         4.5           0
     10.65        4.65           0
     10.65         4.8           0
     10.65        4.95           0
     10.65         5.1           0
     10.65        5.25           0
     10.65         5.4           0
     10.65        5.55           0
     10.65         5.7           0
     10.65        5.85           0
     10.65           6           0
     10.65        6.15           0
     10.65         6.3           0
     10.65        6.45           0
     10.65         6.6           0
     10.65        6.75           0
     10.65         6.9           0
     10.65        7.05           0
     10.65         7.2           0
     10.65        7.35           0

      10.8        -7.5           0
      10.8       -7.35           0
      10.8        -7.2           0
      10.8       -7.05           0
      10.8        -6.9           0
      10.8       -6.75           0
      10.8        -6.6           0
      10.8       -6.45           0
      10.8        -6.3           0
      10.8       -6.15           0
      10.8          -6           0
      10.8       -5.85           0
      10.8        -5.7           0
      10.8       -5.55           0
      10.8        -5.4           0
      10.8       -5.25           0
      10.8        -5.1           0
      10.8       -4.95           0
      10.8        -4.8           0
      10.8       -4.65           0
      10.8        -4.5           0
      10.8       -4.35           0
      10.8        -4.2           0
      10.8       -4.05           0
      10.8        -3.9           0
      10.8       -3.75           0
      10.8        -3.6           0
      10.8       -3.45           0
      10.8        -3.3           0
      10.8       -3.15           0
      10.8          -3           0
      10.8       -2.85           0
      10.8        -2.7           0
      10.8       -2.55           0
      10.8        -2.4           0
      10.8       -2.25           0
      10.8        -2.1           0
      10.8       -1.95           0
      10.8        -1.8           0
      10.8       -1.65           0
      10.8        -1.5           0
      10.8       -1.35           0
      10.8        -1.2           0
      10.8       -1.05           0
      10.8        -0.9           0
      10.8       -0.75           0
      10.8        -0.6           0
      10.8       -0.45           0
      10.8        -0.3           0
      10.8       -0.15           0
      10.8  -1.78814e-07           0
      10.8        0.15           0
      10.8         0.3           0
      10.8        0.45           0
      10.8         0.6           0
      10.8        0.75           0
      10.8         0.9           0
      10.8        1.05           0
      10.8         1.2           0
      10.8        1.35           0
      10.8         1.5           0
      10.8        1.65           0
      10.8         1.8           0
      10.8        1.95           0
      10.8         2.1           0
      10.8        2.25           0
      10.8         2.4           0
      10.8        2.55           0
      10.8         2.7           0
      10.8        2.85           0
      10.8           3           0
      10.8        3.15           0
      10.8         3.3           0
      10.8        3.45           0
      10.8         3.6           0
      10.8        3.75           0
      10.8         3.9           0
      10.8        4.05           0
      10.8         4.2           0
      10.8        4.35           0
      10.8         4.5           0
      10.8        4.65           0
      10.8         4.8           0
      10.8        4.95           0
      10.8         5.1           0
      10.8        5.25           0
      10.8         5.4           0
      10.8        5.55           0
      10.8         5.7           0
      10.8        5.85           0
      10.8           6           0
      10.8        6.15           0
      10.8         6.3           0
      10.8        6.45           0
      10.8         6.6           0
      10.8        6.75           0
      10.8         6.9           0
      10.8        7.05           0
      10.8         7.2           0
      10.8        7.35           0

     10.95        -7.5           0
     10.95       -7.35           0
     10.95        -7.2           0
     10.95       -7.05           0
     10.95        -6.9           0
     10.95       -6.75           0
     10.95        -6.6           0
     10.95       -6.45           0
     10.95        -6.3           0
     10.95       -6.15           0
     10.95          -6           0
     10.95       -5.85           0
     10.95        -5.7           0
     10.95       -5.55           0
     10.95        -5.4           0
     10.95       -5.25           0
     10.95        -5.1           0
     10.95       -4.95           0
     10.95        -4.8           0
     10.95       -4.65           0
     10.95        -4.5           0
     10.95       -4.35           0
     10.95        -4.2           0
     10.95       -4.05           0
     10.95        -3.9           0
     10.95       -3.75           0
     10.95        -3.6           0
     10.95       -3.45           0
     10.95        -3.3           0
     10.95       -3.15           0
     10.95          -3           0
     10.95       -2.85           0
     10.95        -2.7           0
     10.95       -2.55           0
     10.95        -2.4           0
     10.95       -2.25           0
     10.95        -2.1           0
     10.95       -1.95           0
     10.95        -1.8           0
     10.95       -1.65           0
     10.95        -1.5           0
     10.95       -1.35           0
     10.95        -1.2           0
     10.95       -1.05           0
     10.95        -0.9           0
     10.95       -0.75           0
     10.95        -0.6           0
     10.95       -0.45           0
     10.95        -0.3           0
     10.95       -0.15           0
     10.95  -1.78814e-07           0
     10.95        0.15           0
     10.95         0.3           0
     10.95        0.45           0
     10.95         0.6           0
     10.95        0.75           0
     10.95         0.9           0
     10.95        1.05           0
     10.95         1.2           0
     10.95        1.35           0
     10.95         1.5           0
     10.95        1.65           0
     10.95         1.8           0
     10.95        1.95           0
     10.95         2.1           0
     10.95        2.25           0
     10.95         2.4           0
     10.95        2.55           0
     10.95         2.7           0
     10.95        2.85           0
     10.95           3           0
     10.95        3.15           0
     10.95         3.3           0
     10.95        3.45           0
     10.95         3.6           0
     10.95        3.75           0
     10.95         3.9           0
     10.95        4.05           0
     10.95         4.2           0
     10.95        4.35           0
     10.95         4.5           0
     10.95        4.65           0
     10.95         4.8           0
     10.95        4.95           0
     10.95         5.1           0
     10.95        5.25           0
     10.95         5.4           0
     10.95        5.55           0
     10.95         5.7           0
     10.95        5.85           0
     10.95           6           0
     10.95        6.15           0
     10.95         6.3           0
     10.95        6.45           0
     10.95         6.6           0
     10.95        6.75           0
     10.95         6.9           0
     10.95        7.05           0
     10.95         7.2           0
     10.95        7.35           0

      11.1        -7.5           0
      11.1       -7.35           0
      11.1        -7.2           0
      11.1       -7.05           0
      11.1        -6.9           0
      11.1       -6.75           0
      11.1        -6.6           0
      11.1       -6.45           0
      11.1        -6.3           0
      11.1       -6.15           0
      11.1          -6           0
      11.1       -5.85           0
      11.1        -5.7           0
      11.1       -5.55           0
      11.1        -5.4           0
      11.1       -5.25           0
      11.1        -5.1           0
      11.1       -4.95           0
      11.1        -4.8           0
      11.1       -4.65           0
      11.1        -4.5           0
      11.1       -4.35           0
      11.1        -4.2           0
      11.1       -4.05           0
      11.1        -3.9           0
      11.1       -3.75           0
      11.1        -3.6           0
      11.1       -3.45           0
      11.1        -3.3           0
      11.1       -3.15           0
      11.1          -3           0
      11.1       -2.85           0
      11.1        -2.7           0
      11.1       -2.55           0
      11.1        -2.4           0
      11.1       -2.25           0
      11.1        -2.1           0
      11.1       -1.95           0
      11.1        -1.8           0
      11.1       -1.65           0
      11.1        -1.5           0
      11.1       -1.35           0
      11.1        -1.2           0
      11.1       -1.05           0
      11.1        -0.9           0
      11.1       -0.75           0
      11.1        -0.6           0
      11.1       -0.45           0
      11.1        -0.3           0
      11.1       -0.15           0
      11.1  -1.78814e-07           0
      11.1        0.15           0
      11.1         0.3           0
      11.1        0.45           0
      11.1         0.6           0
      11.1        0.75           0
      11.1         0.9           0
      11.1        1.05           0
      11.1         1.2           0
      11.1        1.35           0
      11.1         1.5           0
      11.1        1.65           0
      11.1         1.8           0
      11.1        1.95           0
      11.1         2.1           0
      11.1        2.25           0
      11.1         2.4           0
      11.1        2.55           0
      11.1         2.7           0
      11.1        2.85           0
      11.1           3           0
      11.1        3.15           0
      11.1         3.3           0
      11.1        3.45           0
      11.1         3.6           0
      11.1        3.75           0
      11.1         3.9           0
      11.1        4.05           0
      11.1         4.2           0
      11.1        4.35           0
      11.1         4.5           0
      11.1        4.65           0
      11.1         4.8           0
      11.1        4.95           0
      11.1         5.1           0
      11.1        5.25           0
      11.1         5.4           0
      11.1        5.55           0
      11.1         5.7           0
      11.1        5.85           0
      11.1           6           0
      11.1        6.15           0
      11.1         6.3           0
      11.1        6.45           0
      11.1         6.6           0
      11.1        6.75           0
      11.1         6.9           0
      11.1        7.05           0
      11.1         7.2           0
      11.1        7.35           0

     11.25        -7.5           0
     11.25       -7.35           0
     11.25        -7.2           0
     11.25       -7.05           0
     11.25        -6.9           0
     11.25       -6.75           0
     11.25        -6.6           0
     11.25       -6.45           0
     11.25        -6.3           0
     11.25       -6.15           0
     11.25          -6           0
     11.25       -5.85           0
     11.25        -5.7           0
     11.25       -5.55           0
     11.25        -5.4           0
     11.25       -5.25           0
     11.25        -5.1           0
     11.25       -4.95           0
     11.25        -4.8           0
     11.25       -4.65           0
     11.25        -4.5           0
     11.25       -4.35           0
     11.25        -4.2           0
     11.25       -4.05           0
     11.25        -3.9           0
     11.25       -3.75           0
     11.25        -3.6           0
     11.25       -3.45           0
     11.25        -3.3           0
     11.25       -3.15           0
     11.25          -3           0
     11.25       -2.85           0
     11.25        -2.7           0
     11.25       -2.55           0
     11.25        -2.4           0
     11.25       -2.25           0
     11.25        -2.1           0
     11.25       -1.95           0
     11.25        -1.8           0
     11.25       -1.65           0
     11.25        -1.5           0
     11.25       -1.35           0
     11.25        -1.2           0
     11.25       -1.05           0
     11.25        -0.9           0
     11.25       -0.75           0
     11.25        -0.6           0
     11.25       -0.45           0
     11.25        -0.3           0
     11.25       -0.15           0
     11.25  -1.78814e-07           0
     11.25        0.15           0
     11.25         0.3           0
     11.25        0.45           0
     11.25         0.6           0
     11.25        0.75           0
     11.25         0.9           0
     11.25        1.05           0
     11.25         1.2           0
     11.25        1.35           0
     11.25         1.5           0
     11.25        1.65           0
     11.25         1.8           0
     11.25        1.95           0
     11.25         2.1           0
     11.25        2.25           0
     11.25         2.4           0
     11.25        2.55           0
     11.25         2.7           0
     11.25        2.85           0
     11.25           3           0
     11.25        3.15           0
     11.25         3.3           0
     11.25        3.45           0
     11.25         3.6           0
     11.25        3.75           0
     11.25         3.9           0
     11.25        4.05           0
     11.25         4.2           0
     11.25        4.35           0
     11.25         4.5           0
     11.25        4.65           0
     11.25         4.8           0
     11.25        4.95           0
     11.25         5.1           0
     11.25        5.25           0
     11.25         5.4           0
     11.25        5.55           0
     11.25         5.7           0
     11.25        5.85           0
     11.25           6           0
     11.25        6.15           0
     11.25         6.3           0
     11.25        6.45           0
     11.25         6.6           0
     11.25        6.75           0
     11.25         6.9           0
     11.25        7.05           0
     11.25         7.2           0
     11.25        7.35           0

      11.4        -7.5           0
      11.4       -7.35           0
      11.4        -7.2           0
      11.4       -7.05           0
      11.4        -6.9           0
      11.4       -6.75           0
      11.4        -6.6           0
      11.4       -6.45           0
      11.4        -6.3           0
      11.4       -6.15           0
      11.4          -6           0
      11.4       -5.85           0
      11.4        -5.7           0
      11.4       -5.55           0
      11.4        -5.4           0
      11.4       -5.25           0
      11.4        -5.1           0
      11.4       -4.95           0
      11.4        -4.8           0
      11.4       -4.65           0
      11.4        -4.5           0
      11.4       -4.35           0
      11.4        -4.2           0
      11.4       -4.05           0
      11.4        -3.9           0
      11.4       -3.75           0
      11.4        -3.6           0
      11.4       -3.45           0
      11.4        -3.3           0
      11.4       -3.15           0
      11.4          -3           0
      11.4       -2.85           0
      11.4        -2.7           0
      11.4       -2.55           0
      11.4        -2.4           0
      11.4       -2.25           0
      11.4        -2.1           0
      11.4       -1.95           0
      11.4        -1.8           0
      11.4       -1.65           0
      11.4        -1.5           0
      11.4       -1.35           0
      11.4        -1.2           0
      11.4       -1.05           0
      11.4        -0.9           0
      11.4       -0.75           0
      11.4        -0.6           0
      11.4       -0.45           0
      11.4        -0.3           0
      11.4       -0.15           0
      11.4  -1.78814e-07           0
      11.4        0.15           0
      11.4         0.3           0
      11.4        0.45           0
      11.4         0.6           0
      11.4        0.75           0
      11.4         0.9           0
      11.4        1.05           0
      11.4         1.2           0
      11.4        1.35           0
      11.4         1.5           0
      11.4        1.65           0
      11.4         1.8           0
      11.4        1.95           0
      11.4         2.1           0
      11.4        2.25           0
      11.4         2.4           0
      11.4        2.55           0
      11.4         2.7           0
      11.4        2.85           0
      11.4           3           0
      11.4        3.15           0
      11.4         3.3           0
      11.4        3.45           0
      11.4         3.6           0
      11.4        3.75           0
      11.4         3.9           0
      11.4        4.05           0
      11.4         4.2           0
      11.4        4.35           0
      11.4         4.5           0
      11.4        4.65           0
      11.4         4.8           0
      11.4        4.95           0
      11.4         5.1           0
      11.4        5.25           0
      11.4         5.4           0
      11.4        5.55           0
      11.4         5.7           0
      11.4        5.85           0
      11.4           6           0
      11.4        6.15           0
      11.4         6.3           0
      11.4        6.45           0
      11.4         6.6           0
      11.4        6.75           0
      11.4         6.9           0
      11.4        7.05           0
      11.4         7.2           0
      11.4        7.35           0

     11.55        -7.5           0
     11.55       -7.35           0
     11.55        -7.2           0
     11.55       -7.05           0
     11.55        -6.9           0
     11.55       -6.75           0
     11.55        -6.6           0
     11.55       -6.45           0
     11.55        -6.3           0
     11.55       -6.15           0
     11.55          -6           0
     11.55       -5.85           0
     11.55        -5.7           0
     11.55       -5.55           0
     11.55        -5.4           0
     11.55       -5.25           0
     11.55        -5.1           0
     11.55       -4.95           0
     11.55        -4.8           0
     11.55       -4.65           0
     11.55        -4.5           0
     11.55       -4.35           0
     11.55        -4.2           0
     11.55       -4.05           0
     11.55        -3.9           0
     11.55       -3.75           0
     11.55        -3.6           0
     11.55       -3.45           0
     11.55        -3.3           0
     11.55       -3.15           0
     11.55          -3           0
     11.55       -2.85           0
     11.55        -2.7           0
     11.55       -2.55           0
     11.55        -2.4           0
     11.55       -2.25           0
     11.55        -2.1           0
     11.55       -1.95           0
     11.55        -1.8           0
     11.55       -1.65           0
     11.55        -1.5           0
     11.55       -1.35           0
     11.55        -1.2           0
     11.55       -1.05           0
     11.55        -0.9           0
     11.55       -0.75           0
     11.55        -0.6           0
     11.55       -0.45           0
     11.55        -0.3           0
     11.55       -0.15           0
     11.55  -1.78814e-07           0
     11.55        0.15           0
     11.55         0.3           0
     11.55        0.45           0
     11.55         0.6           0
     11.55        0.75           0
     11.55         0.9           0
     11.55        1.05           0
     11.55         1.2           0
     11.55        1.35           0
     11.55         1.5           0
     11.55        1.65           0
     11.55         1.8           0
     11.55        1.95           0
     11.55         2.1           0
     11.55        2.25           0
     11.55         2.4           0
     11.55        2.55           0
     11.55         2.7           0
     11.55        2.85           0
     11.55           3           0
     11.55        3.15           0
     11.55         3.3           0
     11.55        3.45           0
     11.55         3.6           0
     11.55        3.75           0
     11.55         3.9           0
     11.55        4.05           0
     11.55         4.2           0
     11.55        4.35           0
     11.55         4.5           0
     11.55        4.65           0
     11.55         4.8           0
     11.55        4.95           0
     11.55         5.1           0
     11.55        5.25           0
     11.55         5.4           0
     11.55        5.55           0
     11.55         5.7           0
     11.55        5.85           0
     11.55           6           0
     11.55        6.15           0
     11.55         6.3           0
     11.55        6.45           0
     11.55         6.6           0
     11.55        6.75           0
     11.55         6.9           0
     11.55        7.05           0
     11.55         7.2           0
     11.55        7.35           0

      11.7        -7.5           0
      11.7       -7.35           0
      11.7        -7.2           0
      11.7       -7.05           0
      11.7        -6.9           0
      11.7       -6.75           0
      11.7        -6.6           0
      11.7       -6.45           0
      11.7        -6.3           0
      11.7       -6.15           0
      11.7          -6           0
      11.7       -5.85           0
      11.7        -5.7           0
      11.7       -5.55           0
      11.7        -5.4           0
      11.7       -5.25           0
      11.7        -5.1           0
      11.7       -4.95           0
      11.7        -4.8           0
      11.7       -4.65           0
      11.7        -4.5           0
      11.7       -4.35           0
      11.7        -4.2           0
      11.7       -4.05           0
      11.7        -3.9           0
      11.7       -3.75           0
      11.7        -3.6           0
      11.7       -3.45           0
      11.7        -3.3           0
      11.7       -3.15           0
      11.7          -3           0
      11.7       -2.85           0
      11.7        -2.7           0
      11.7       -2.55           0
      11.7        -2.4           0
      11.7       -2.25           0
      11.7        -2.1           0
      11.7       -1.95           0
      11.7        -1.8           0
      11.7       -1.65           0
      11.7        -1.5           0
      11.7       -1.35           0
      11.7        -1.2           0
      11.7       -1.05           0
      11.7        -0.9           0
      11.7       -0.75           0
      11.7        -0.6           0
      11.7       -0.45           0
      11.7        -0.3           0
      11.7       -0.15           0
      11.7  -1.78814e-07           0
      11.7        0.15           0
      11.7         0.3           0
      11.7        0.45           0
      11.7         0.6           0
      11.7        0.75           0
      11.7         0.9           0
      11.7        1.05           0
      11.7         1.2           0
      11.7        1.35           0
      11.7         1.5           0
      11.7        1.65           0
      11.7         1.8           0
      11.7        1.95           0
      11.7         2.1           0
      11.7        2.25           0
      11.7         2.4           0
      11.7        2.55           0
      11.7         2.7           0
      11.7        2.85           0
      11.7           3           0
      11.7        3.15           0
      11.7         3.3           0
      11.7        3.45           0
      11.7         3.6           0
      11.7        3.75           0
      11.7         3.9           0
      11.7        4.05           0
      11.7         4.2           0
      11.7        4.35           0
      11.7         4.5           0
      11.7        4.65           0
      11.7         4.8           0
      11.7        4.95           0
      11.7         5.1           0
      11.7        5.25           0
      11.7         5.4           0
      11.7        5.55           0
      11.7         5.7           0
      11.7        5.85           0
      11.7           6           0
      11.7        6.15           0
      11.7         6.3           0
      11.7        6.45           0
      11.7         6.6           0
      11.7        6.75           0
      11.7         6.9           0
      11.7        7.05           0
      11.7         7.2           0
      11.7        7.35           0

     11.85        -7.5           0
     11.85       -7.35           0
     11.85        -7.2           0
     11.85       -7.05           0
     11.85        -6.9           0
     11.85       -6.75           0
     11.85        -6.6           0
     11.85       -6.45           0
     11.85        -6.3           0
     11.85       -6.15           0
     11.85          -6           0
     11.85       -5.85           0
     11.85        -5.7           0
     11.85       -5.55           0
     11.85        -5.4           0
     11.85       -5.25           0
     11.85        -5.1           0
     11.85       -4.95           0
     11.85        -4.8           0
     11.85       -4.65           0
     11.85        -4.5           0
     11.85       -4.35           0
     11.85        -4.2           0
     11.85       -4.05           0
     11.85        -3.9           0
     11.85       -3.75           0
     11.85        -3.6           0
     11.85       -3.45           0
     11.85        -3.3           0
     11.85       -3.15           0
     11.85          -3           0
     11.85       -2.85           0
     11.85        -2.7           0
     11.85       -2.55           0
     11.85        -2.4           0
     11.85       -2.25           0
     11.85        -2.1           0
     11.85       -1.95           0
     11.85        -1.8           0
     11.85       -1.65           0
     11.85        -1.5           0
     11.85       -1.35           0
     11.85        -1.2           0
     11.85       -1.05           0
     11.85        -0.9           0
     11.85       -0.75           0
     11.85        -0.6           0
     11.85       -0.45           0
     11.85        -0.3           0
     11.85       -0.15           0
     11.85  -1.78814e-07           0
     11.85        0.15           0
     11.85         0.3           0
     11.85        0.45           0
     11.85         0.6           0
     11.85        0.75           0
     11.85         0.9           0
     11.85        1.05           0
     11.85         1.2           0
     11.85        1.35           0
     11.85         1.5           0
     11.85        1.65           0
     11.85         1.8           0
     11.85        1.95           0
     11.85         2.1           0
     11.85        2.25           0
     11.85         2.4           0
     11.85        2.55           0
     11.85         2.7           0
     11.85        2.85           0
     11.85           3           0
     11.85        3.15           0
     11.85         3.3           0
     11.85        3.45           0
     11.85         3.6           0
     11.85        3.75           0
     11.85         3.9           0
     11.85        4.05           0
     11.85         4.2           0
     11.85        4.35           0
     11.85         4.5           0
     11.85        4.65           0
     11.85         4.8           0
     11.85        4.95           0
     11.85         5.1           0
     11.85        5.25           0
     11.85         5.4           0
     11.85        5.55           0
     11.85         5.7           0
     11.85        5.85           0
     11.85           6           0
     11.85        6.15           0
     11.85         6.3           0
     11.85        6.45           0
     11.85         6.6           0
     11.85        6.75           0
     11.85         6.9           0
     11.85        7.05           0
     11.85         7.2           0
     11.85        7.35           0

        12        -7.5           0
        12       -7.35           0
        12        -7.2           0
        12       -7.05           0
        12        -6.9           0
        12       -6.75           0
        12        -6.6           0
        12       -6.45           0
        12        -6.3           0
        12       -6.15           0
        12          -6           0
        12       -5.85           0
        12        -5.7           0
        12       -5.55           0
        12        -5.4           0
        12       -5.25           0
        12        -5.1           0
        12       -4.95           0
        12        -4.8           0
        12       -4.65           0
        12        -4.5           0
        12       -4.35           0
        12        -4.2           0
        12       -4.05           0
        12        -3.9           0
        12       -3.75           0
        12        -3.6           0
        12       -3.45           0
        12        -3.3           0
        12       -3.15           0
        12          -3           0
        12       -2.85           0
        12        -2.7           0
        12       -2.55           0
        12        -2.4           0
        12       -2.25           0
        12        -2.1           0
        12       -1.95           0
        12        -1.8           0
        12       -1.65           0
        12        -1.5           0
        12       -1.35           0
        12        -1.2           0
        12       -1.05           0
        12        -0.9           0
        12       -0.75           0
        12        -0.6           0
        12       -0.45           0
        12        -0.3           0
        12       -0.15           0
        12  -1.78814e-07           0
        12        0.15           0
        12         0.3           0
        12        0.45           0
        12         0.6           0
        12        0.75           0
        12         0.9           0
        12        1.05           0
        12         1.2           0
        12        1.35           0
        12         1.5           0
        12        1.65           0
        12         1.8           0
        12        1.95           0
        12         2.1           0
        12        2.25           0
        12         2.4           0
        12        2.55           0
        12         2.7           0
        12        2.85           0
        12           3           0
        12        3.15           0
        12         3.3           0
        12        3.45           0
        12         3.6           0
        12        3.75           0
        12         3.9           0
        12        4.05           0
        12         4.2           0
        12        4.35           0
        12         4.5           0
        12        4.65           0
        12         4.8           0
        12        4.95           0
        12         5.1           0
        12        5.25           0
        12         5.4           0
        12        5.55           0
        12         5.7           0
        12        5.85           0
        12           6           0
        12        6.15           0
        12         6.3           0
        12        6.45           0
        12         6.6           0
        12        6.75           0
        12         6.9           0
        12        7.05           0
        12         7.2           0
        12        7.35           0

     12.15        -7.5           0
     12.15       -7.35           0
     12.15        -7.2           0
     12.15       -7.05           0
     12.15        -6.9           0
     12.15       -6.75           0
     12.15        -6.6           0
     12.15       -6.45           0
     12.15        -6.3           0
     12.15       -6.15           0
     12.15          -6           0
     12.15       -5.85           0
     12.15        -5.7           0
     12.15       -5.55           0
     12.15        -5.4           0
     12.15       -5.25           0
     12.15        -5.1           0
     12.15       -4.95           0
     12.15        -4.8           0
     12.15       -4.65           0
     12.15        -4.5           0
     12.15       -4.35           0
     12.15        -4.2           0
     12.15       -4.05           0
     12.15        -3.9           0
     12.15       -3.75           0
     12.15        -3.6           0
     12.15       -3.45           0
     12.15        -3.3           0
     12.15       -3.15           0
     12.15          -3           0
     12.15       -2.85           0
     12.15        -2.7           0
     12.15       -2.55           0
     12.15        -2.4           0
     12.15       -2.25           0
     12.15        -2.1           0
     12.15       -1.95           0
     12.15        -1.8           0
     12.15       -1.65           0
     12.15        -1.5           0
     12.15       -1.35           0
     12.15        -1.2           0
     12.15       -1.05           0
     12.15        -0.9           0
     12.15       -0.75           0
     12.15        -0.6           0
     12.15       -0.45           0
     12.15        -0.3           0
     12.15       -0.15           0
     12.15  -1.78814e-07           0
     12.15        0.15           0
     12.15         0.3           0
     12.15        0.45           0
     12.15         0.6           0
     12.15        0.75           0
     12.15         0.9           0
     12.15        1.05           0
     12.15         1.2           0
     12.15        1.35           0
     12.15         1.5           0
     12.15        1.65           0
     12.15         1.8           0
     12.15        1.95           0
     12.15         2.1           0
     12.15        2.25           0
     12.15         2.4           0
     12.15        2.55           0
     12.15         2.7           0
     12.15        2.85           0
     12.15           3           0
     12.15        3.15           0
     12.15         3.3           0
     12.15        3.45           0
     12.15         3.6           0
     12.15        3.75           0
     12.15         3.9           0
     12.15        4.05           0
     12.15         4.2           0
     12.15        4.35           0
     12.15         4.5           0
     12.15        4.65           0
     12.15         4.8           0
     12.15        4.95           0
     12.15         5.1           0
     12.15        5.25           0
     12.15         5.4           0
     12.15        5.55           0
     12.15         5.7           0
     12.15        5.85           0
     12.15           6           0
     12.15        6.15           0
     12.15         6.3           0
     12.15        6.45           0
     12.15         6.6           0
     12.15        6.75           0
     12.15         6.9           0
     12.15        7.05           0
     12.15         7.2           0
     12.15        7.35           0

      12.3        -7.5           0
      12.3       -7.35           0
      12.3        -7.2           0
      12.3       -7.05           0
      12.3        -6.9           0
      12.3       -6.75           0
      12.3        -6.6           0
      12.3       -6.45           0
      12.3        -6.3           0
      12.3       -6.15           0
      12.3          -6           0
      12.3       -5.85           0
      12.3        -5.7           0
      12.3       -5.55           0
      12.3        -5.4           0
      12.3       -5.25           0
      12.3        -5.1           0
      12.3       -4.95           0
      12.3        -4.8           0
      12.3       -4.65           0
      12.3        -4.5           0
      12.3       -4.35           0
      12.3        -4.2           0
      12.3       -4.05           0
      12.3        -3.9           0
      12.3       -3.75           0
      12.3        -3.6           0
      12.3       -3.45           0
      12.3        -3.3           0
      12.3       -3.15           0
      12.3          -3           0
      12.3       -2.85           0
      12.3        -2.7           0
      12.3       -2.55           0
      12.3        -2.4           0
      12.3       -2.25           0
      12.3        -2.1           0
      12.3       -1.95           0
      12.3        -1.8           0
      12.3       -1.65           0
      12.3        -1.5           0
      12.3       -1.35           0
      12.3        -1.2           0
      12.3       -1.05           0
      12.3        -0.9           0
      12.3       -0.75           0
      12.3        -0.6           0
      12.3       -0.45           0
      12.3        -0.3           0
      12.3       -0.15           0
      12.3  -1.78814e-07           0
      12.3        0.15           0
      12.3         0.3           0
      12.3        0.45           0
      12.3         0.6           0
      12.3        0.75           0
      12.3         0.9           0
      12.3        1.05           0
      12.3         1.2           0
      12.3        1.35           0
      12.3         1.5           0
      12.3        1.65           0
      12.3         1.8           0
      12.3        1.95           0
      12.3         2.1           0
      12.3        2.25           0
      12.3         2.4           0
      12.3        2.55           0
      12.3         2.7           0
      12.3        2.85           0
      12.3           3           0
      12.3        3.15           0
      12.3         3.3           0
      12.3        3.45           0
      12.3         3.6           0
      12.3        3.75           0
      12.3         3.9           0
      12.3        4.05           0
      12.3         4.2           0
      12.3        4.35           0
      12.3         4.5           0
      12.3        4.65           0
      12.3         4.8           0
      12.3        4.95           0
      12.3         5.1           0
      12.3        5.25           0
      12.3         5.4           0
      12.3        5.55           0
      12.3         5.7           0
      12.3        5.85           0
      12.3           6           0
      12.3        6.15           0
      12.3         6.3           0
      12.3        6.45           0
      12.3         6.6           0
      12.3        6.75           0
      12.3         6.9           0
      12.3        7.05           0
      12.3         7.2           0
      12.3        7.35           0

     12.45        -7.5           0
     12.45       -7.35           0
     12.45        -7.2           0
     12.45       -7.05           0
     12.45        -6.9           0
     12.45       -6.75           0
     12.45        -6.6           0
     12.45       -6.45           0
     12.45        -6.3           0
     12.45       -6.15           0
     12.45          -6           0
     12.45       -5.85           0
     12.45        -5.7           0
     12.45       -5.55           0
     12.45        -5.4           0
     12.45       -5.25           0
     12.45        -5.1           0
     12.45       -4.95           0
     12.45        -4.8           0
     12.45       -4.65           0
     12.45        -4.5           0
     12.45       -4.35           0
     12.45        -4.2           0
     12.45       -4.05           0
     12.45        -3.9           0
     12.45       -3.75           0
     12.45        -3.6           0
     12.45       -3.45           0
     12.45        -3.3           0
     12.45       -3.15           0
     12.45          -3           0
     12.45       -2.85           0
     12.45        -2.7           0
     12.45       -2.55           0
     12.45        -2.4           0
     12.45       -2.25           0
     12.45        -2.1           0
     12.45       -1.95           0
     12.45        -1.8           0
     12.45       -1.65           0
     12.45        -1.5           0
     12.45       -1.35           0
     12.45        -1.2           0
     12.45       -1.05           0
     12.45        -0.9           0
     12.45       -0.75           0
     12.45        -0.6           0
     12.45       -0.45           0
     12.45        -0.3           0
     12.45       -0.15           0
     12.45  -1.78814e-07           0
     12.45        0.15           0
     12.45         0.3           0
     12.45        0.45           0
     12.45         0.6           0
     12.45        0.75           0
     12.45         0.9           0
     12.45        1.05           0
     12.45         1.2           0
     12.45        1.35           0
     12.45         1.5           0
     12.45        1.65           0
     12.45         1.8           0
     12.45        1.95           0
     12.45         2.1           0
     12.45        2.25           0
     12.45         2.4           0
     12.45        2.55           0
     12.45         2.7           0
     12.45        2.85           0
     12.45           3           0
     12.45        3.15           0
     12.45         3.3           0
     12.45        3.45           0
     12.45         3.6           0
     12.45        3.75           0
     12.45         3.9           0
     12.45        4.05           0
     12.45         4.2           0
     12.45        4.35           0
     12.45         4.5           0
     12.45        4.65           0
     12.45         4.8           0
     12.45        4.95           0
     12.45         5.1           0
     12.45        5.25           0
     12.45         5.4           0
     12.45        5.55           0
     12.45         5.7           0
     12.45        5.85           0
     12.45           6           0
     12.45        6.15           0
     12.45         6.3           0
     12.45        6.45           0
     12.45         6.6           0
     12.45        6.75           0
     12.45         6.9           0
     12.45        7.05           0
     12.45         7.2           0
     12.45        7.35           0

      12.6        -7.5           0
      12.6       -7.35           0
      12.6        -7.2           0
      12.6       -7.05           0
      12.6        -6.9           0
      12.6       -6.75           0
      12.6        -6.6           0
      12.6       -6.45           0
      12.6        -6.3           0
      12.6       -6.15           0
      12.6          -6           0
      12.6       -5.85           0
      12.6        -5.7           0
      12.6       -5.55           0
      12.6        -5.4           0
      12.6       -5.25           0
      12.6        -5.1           0
      12.6       -4.95           0
      12.6        -4.8           0
      12.6       -4.65           0
      12.6        -4.5           0
      12.6       -4.35           0
      12.6        -4.2           0
      12.6       -4.05           0
      12.6        -3.9           0
      12.6       -3.75           0
      12.6        -3.6           0
      12.6       -3.45           0
      12.6        -3.3           0
      12.6       -3.15           0
      12.6          -3           0
      12.6       -2.85           0
      12.6        -2.7           0
      12.6       -2.55           0
      12.6        -2.4           0
      12.6       -2.25           0
      12.6        -2.1           0
      12.6       -1.95           0
      12.6        -1.8           0
      12.6       -1.65           0
      12.6        -1.5           0
      12.6       -1.35           0
      12.6        -1.2           0
      12.6       -1.05           0
      12.6        -0.9           0
      12.6       -0.75           0
      12.6        -0.6           0
      12.6       -0.45           0
      12.6        -0.3           0
      12.6       -0.15           0
      12.6  -1.78814e-07           0
      12.6        0.15           0
      12.6         0.3           0
      12.6        0.45           0
      12.6         0.6           0
      12.6        0.75           0
      12.6         0.9           0
      12.6        1.05           0
      12.6         1.2           0
      12.6        1.35           0
      12.6         1.5           0
      12.6        1.65           0
      12.6         1.8           0
      12.6        1.95           0
      12.6         2.1           0
      12.6        2.25           0
      12.6         2.4           0
      12.6        2.55           0
      12.6         2.7           0
      12.6        2.85           0
      12.6           3           0
      12.6        3.15           0
      12.6         3.3           0
      12.6        3.45           0
      12.6         3.6           0
      12.6        3.75           0
      12.6         3.9           0
      12.6        4.05           0
      12.6         4.2           0
      12.6        4.35           0
      12.6         4.5           0
      12.6        4.65           0
      12.6         4.8           0
      12.6        4.95           0
      12.6         5.1           0
      12.6        5.25           0
      12.6         5.4           0
      12.6        5.55           0
      12.6         5.7           0
      12.6        5.85           0
      12.6           6           0
      12.6        6.15           0
      12.6         6.3           0
      12.6        6.45           0
      12.6         6.6           0
      12.6        6.75           0
      12.6         6.9           0
      12.6        7.05           0
      12.6         7.2           0
      12.6        7.35           0

     12.75        -7.5           0
     12.75       -7.35           0
     12.75        -7.2           0
     12.75       -7.05           0
     12.75        -6.9           0
     12.75       -6.75           0
     12.75        -6.6           0
     12.75       -6.45           0
     12.75        -6.3           0
     12.75       -6.15           0
     12.75          -6           0
     12.75       -5.85           0
     12.75        -5.7           0
     12.75       -5.55           0
     12.75        -5.4           0
     12.75       -5.25           0
     12.75        -5.1           0
     12.75       -4.95           0
     12.75        -4.8           0
     12.75       -4.65           0
     12.75        -4.5           0
     12.75       -4.35           0
     12.75        -4.2           0
     12.75       -4.05           0
     12.75        -3.9           0
     12.75       -3.75           0
     12.75        -3.6           0
     12.75       -3.45           0
     12.75        -3.3           0
     12.75       -3.15           0
     12.75          -3           0
     12.75       -2.85           0
     12.75        -2.7           0
     12.75       -2.55           0
     12.75        -2.4           0
     12.75       -2.25           0
     12.75        -2.1           0
     12.75       -1.95           0
     12.75        -1.8           0
     12.75       -1.65           0
     12.75        -1.5           0
     12.75       -1.35           0
     12.75        -1.2           0
     12.75       -1.05           0
     12.75        -0.9           0
     12.75       -0.75           0
     12.75        -0.6           0
     12.75       -0.45           0
     12.75        -0.3           0
     12.75       -0.15           0
     12.75  -1.78814e-07           0
     12.75        0.15           0
     12.75         0.3           0
     12.75        0.45           0
     12.75         0.6           0
     12.75        0.75           0
     12.75         0.9           0
     12.75        1.05           0
     12.75         1.2           0
     12.75        1.35           0
     12.75         1.5           0
     12.75        1.65           0
     12.75         1.8           0
     12.75        1.95           0
     12.75         2.1           0
     12.75        2.25           0
     12.75         2.4           0
     12.75        2.55           0
     12.75         2.7           0
     12.75        2.85           0
     12.75           3           0
     12.75        3.15           0
     12.75         3.3           0
     12.75        3.45           0
     12.75         3.6           0
     12.75        3.75           0
     12.75         3.9           0
     12.75        4.05           0
     12.75         4.2           0
     12.75        4.35           0
     12.75         4.5           0
     12.75        4.65           0
     12.75         4.8           0
     12.75        4.95           0
     12.75         5.1           0
     12.75        5.25           0
     12.75         5.4           0
     12.75        5.55           0
     12.75         5.7           0
     12.75        5.85           0
     12.75           6           0
     12.75        6.15           0
     12.75         6.3           0
     12.75        6.45           0
     12.75         6.6           0
     12.75        6.75           0
     12.75         6.9           0
     12.75        7.05           0
     12.75         7.2           0
     12.75        7.35           0

      12.9        -7.5           0
      12.9       -7.35           0
      12.9        -7.2           0
      12.9       -7.05           0
      12.9        -6.9           0
      12.9       -6.75           0
      12.9        -6.6           0
      12.9       -6.45           0
      12.9        -6.3           0
      12.9       -6.15           0
      12.9          -6           0
      12.9       -5.85           0
      12.9        -5.7           0
      12.9       -5.55           0
      12.9        -5.4           0
      12.9       -5.25           0
      12.9        -5.1           0
      12.9       -4.95           0
      12.9        -4.8           0
      12.9       -4.65           0
      12.9        -4.5           0
      12.9       -4.35           0
      12.9        -4.2           0
      12.9       -4.05           0
      12.9        -3.9           0
      12.9       -3.75           0
      12.9        -3.6           0
      12.9       -3.45           0
      12.9        -3.3           0
      12.9       -3.15           0
      12.9          -3           0
      12.9       -2.85           0
      12.9        -2.7           0
      12.9       -2.55           0
      12.9        -2.4           0
      12.9       -2.25           0
      12.9        -2.1           0
      12.9       -1.95           0
      12.9        -1.8           0
      12.9       -1.65           0
      12.9        -1.5           0
      12.9       -1.35           0
      12.9        -1.2           0
      12.9       -1.05           0
      12.9        -0.9           0
      12.9       -0.75           0
      12.9        -0.6           0
      12.9       -0.45           0
      12.9        -0.3           0
      12.9       -0.15           0
      12.9  -1.78814e-07           0
      12.9        0.15           0
      12.9         0.3           0
      12.9        0.45           0
      12.9         0.6           0
      12.9        0.75           0
      12.9         0.9           0
      12.9        1.05           0
      12.9         1.2           0
      12.9        1.35           0
      12.9         1.5           0
      12.9        1.65           0
      12.9         1.8           0
      12.9        1.95           0
      12.9         2.1           0
      12.9        2.25           0
      12.9         2.4           0
      12.9        2.55           0
      12.9         2.7           0
      12.9        2.85           0
      12.9           3           0
      12.9        3.15           0
      12.9         3.3           0
      12.9        3.45           0
      12.9         3.6           0
      12.9        3.75           0
      12.9         3.9           0
      12.9        4.05           0
      12.9         4.2           0
      12.9        4.35           0
      12.9         4.5           0
      12.9        4.65           0
      12.9         4.8           0
      12.9        4.95           0
      12.9         5.1           0
      12.9        5.25           0
      12.9         5.4           0
      12.9        5.55           0
      12.9         5.7           0
      12.9        5.85           0
      12.9           6           0
      12.9        6.15           0
      12.9         6.3           0
      12.9        6.45           0
      12.9         6.6           0
      12.9        6.75           0
      12.9         6.9           0
      12.9        7.05           0
      12.9         7.2           0
      12.9        7.35           0

     13.05        -7.5           0
     13.05       -7.35           0
     13.05        -7.2           0
     13.05       -7.05           0
     13.05        -6.9           0
     13.05       -6.75           0
     13.05        -6.6           0
     13.05       -6.45           0
     13.05        -6.3           0
     13.05       -6.15           0
     13.05          -6           0
     13.05       -5.85           0
     13.05        -5.7           0
     13.05       -5.55           0
     13.05        -5.4           0
     13.05       -5.25           0
     13.05        -5.1           0
     13.05       -4.95           0
     13.05        -4.8           0
     13.05       -4.65           0
     13.05        -4.5           0
     13.05       -4.35           0
     13.05        -4.2           0
     13.05       -4.05           0
     13.05        -3.9           0
     13.05       -3.75           0
     13.05        -3.6           0
     13.05       -3.45           0
     13.05        -3.3           0
     13.05       -3.15           0
     13.05          -3           0
     13.05       -2.85           0
     13.05        -2.7           0
     13.05       -2.55           0
     13.05        -2.4           0
     13.05       -2.25           0
     13.05        -2.1           0
     13.05       -1.95           0
     13.05        -1.8           0
     13.05       -1.65           0
     13.05        -1.5           0
     13.05       -1.35           0
     13.05        -1.2           0
     13.05       -1.05           0
     13.05        -0.9           0
     13.05       -0.75           0
     13.05        -0.6           0
     13.05       -0.45           0
     13.05        -0.3           0
     13.05       -0.15           0
     13.05  -1.78814e-07           0
     13.05        0.15           0
     13.05         0.3           0
     13.05        0.45           0
     13.05         0.6           0
     13.05        0.75           0
     13.05         0.9           0
     13.05        1.05           0
     13.05         1.2           0
     13.05        1.35           0
     13.05         1.5           0
     13.05        1.65           0
     13.05         1.8           0
     13.05        1.95           0
     13.05         2.1           0
     13.05        2.25           0
     13.05         2.4           0
     13.05        2.55           0
     13.05         2.7           0
     13.05        2.85           0
     13.05           3           0
     13.05        3.15           0
     13.05         3.3           0
     13.05        3.45           0
     13.05         3.6           0
     13.05        3.75           0
     13.05         3.9           0
     13.05        4.05           0
     13.05         4.2           0
     13.05        4.35           0
     13.05         4.5           0
     13.05        4.65           0
     13.05         4.8           0
     13.05        4.95           0
     13.05         5.1           0
     13.05        5.25           0
     13.05         5.4           0
     13.05        5.55           0
     13.05         5.7           0
     13.05        5.85           0
     13.05           6           0
     13.05        6.15           0
     13.05         6.3           0
     13.05        6.45           0
     13.05         6.6           0
     13.05        6.75           0
     13.05         6.9           0
     13.05        7.05           0
     13.05         7.2           0
     13.05        7.35           0

      13.2        -7.5           0
      13.2       -7.35           0
      13.2        -7.2           0
      13.2       -7.05           0
      13.2        -6.9           0
      13.2       -6.75           0
      13.2        -6.6           0
      13.2       -6.45           0
      13.2        -6.3           0
      13.2       -6.15           0
      13.2          -6           0
      13.2       -5.85           0
      13.2        -5.7           0
      13.2       -5.55           0
      13.2        -5.4           0
      13.2       -5.25           0
      13.2        -5.1           0
      13.2       -4.95           0
      13.2        -4.8           0
      13.2       -4.65           0
      13.2        -4.5           0
      13.2       -4.35           0
      13.2        -4.2           0
      13.2       -4.05           0
      13.2        -3.9           0
      13.2       -3.75           0
      13.2        -3.6           0
      13.2       -3.45           0
      13.2        -3.3           0
      13.2       -3.15           0
      13.2          -3           0
      13.2       -2.85           0
      13.2        -2.7           0
      13.2       -2.55           0
      13.2        -2.4           0
      13.2       -2.25           0
      13.2        -2.1           0
      13.2       -1.95           0
      13.2        -1.8           0
      13.2       -1.65           0
      13.2        -1.5           0
      13.2       -1.35           0
      13.2        -1.2           0
      13.2       -1.05           0
      13.2        -0.9           0
      13.2       -0.75           0
      13.2        -0.6           0
      13.2       -0.45           0
      13.2        -0.3           0
      13.2       -0.15           0
      13.2  -1.78814e-07           0
      13.2        0.15           0
      13.2         0.3           0
      13.2        0.45           0
      13.2         0.6           0
      13.2        0.75           0
      13.2         0.9           0
      13.2        1.05           0
      13.2         1.2           0
      13.2        1.35           0
      13.2         1.5           0
      13.2        1.65           0
      13.2         1.8           0
      13.2        1.95           0
      13.2         2.1           0
      13.2        2.25           0
      13.2         2.4           0
      13.2        2.55           0
      13.2         2.7           0
      13.2        2.85           0
      13.2           3           0
      13.2        3.15           0
      13.2         3.3           0
      13.2        3.45           0
      13.2         3.6           0
      13.2        3.75           0
      13.2         3.9           0
      13.2        4.05           0
      13.2         4.2           0
      13.2        4.35           0
      13.2         4.5           0
      13.2        4.65           0
      13.2         4.8           0
      13.2        4.95           0
      13.2         5.1           0
      13.2        5.25           0
      13.2         5.4           0
      13.2        5.55           0
      13.2         5.7           0
      13.2        5.85           0
      13.2           6           0
      13.2        6.15           0
      13.2         6.3           0
      13.2        6.45           0
      13.2         6.6           0
      13.2        6.75           0
      13.2         6.9           0
      13.2        7.05           0
      13.2         7.2           0
      13.2        7.35           0

     13.35        -7.5           0
     13.35       -7.35           0
     13.35        -7.2           0
     13.35       -7.05           0
     13.35        -6.9           0
     13.35       -6.75           0
     13.35        -6.6           0
     13.35       -6.45           0
     13.35        -6.3           0
     13.35       -6.15           0
     13.35          -6           0
     13.35       -5.85           0
     13.35        -5.7           0
     13.35       -5.55           0
     13.35        -5.4           0
     13.35       -5.25           0
     13.35        -5.1           0
     13.35       -4.95           0
     13.35        -4.8           0
     13.35       -4.65           0
     13.35        -4.5           0
     13.35       -4.35           0
     13.35        -4.2           0
     13.35       -4.05           0
     13.35        -3.9           0
     13.35       -3.75           0
     13.35        -3.6           0
     13.35       -3.45           0
     13.35        -3.3           0
     13.35       -3.15           0
     13.35          -3           0
     13.35       -2.85           0
     13.35        -2.7           0
     13.35       -2.55           0
     13.35        -2.4           0
     13.35       -2.25           0
     13.35        -2.1           0
     13.35       -1.95           0
     13.35        -1.8           0
     13.35       -1.65           0
     13.35        -1.5           0
     13.35       -1.35           0
     13.35        -1.2           0
     13.35       -1.05           0
     13.35        -0.9           0
     13.35       -0.75           0
     13.35        -0.6           0
     13.35       -0.45           0
     13.35        -0.3           0
     13.35       -0.15           0
     13.35  -1.78814e-07           0
     13.35        0.15           0
     13.35         0.3           0
     13.35        0.45           0
     13.35         0.6           0
     13.35        0.75           0
     13.35         0.9           0
     13.35        1.05           0
     13.35         1.2           0
     13.35        1.35           0
     13.35         1.5           0
     13.35        1.65           0
     13.35         1.8           0
     13.35        1.95           0
     13.35         2.1           0
     13.35        2.25           0
     13.35         2.4           0
     13.35        2.55           0
     13.35         2.7           0
     13.35        2.85           0
     13.35           3           0
     13.35        3.15           0
     13.35         3.3           0
     13.35        3.45           0
     13.35         3.6           0
     13.35        3.75           0
     13.35         3.9           0
     13.35        4.05           0
     13.35         4.2           0
     13.35        4.35           0
     13.35         4.5           0
     13.35        4.65           0
     13.35         4.8           0
     13.35        4.95           0
     13.35         5.1           0
     13.35        5.25           0
     13.35         5.4           0
     13.35        5.55           0
     13.35         5.7           0
     13.35        5.85           0
     13.35           6           0
     13.35        6.15           0
     13.35         6.3           0
     13.35        6.45           0
     13.35         6.6           0
     13.35        6.75           0
     13.35         6.9           0
     13.35        7.05           0
     13.35         7.2           0
     13.35        7.35           0

      13.5        -7.5           0
      13.5       -7.35           0
      13.5        -7.2           0
      13.5       -7.05           0
      13.5        -6.9           0
      13.5       -6.75           0
      13.5        -6.6           0
      13.5       -6.45           0
      13.5        -6.3           0
      13.5       -6.15           0
      13.5          -6           0
      13.5       -5.85           0
      13.5        -5.7           0
      13.5       -5.55           0
      13.5        -5.4           0
      13.5       -5.25           0
      13.5        -5.1           0
      13.5       -4.95           0
      13.5        -4.8           0
      13.5       -4.65           0
      13.5        -4.5           0
      13.5       -4.35           0
      13.5        -4.2           0
      13.5       -4.05           0
      13.5        -3.9           0
      13.5       -3.75           0
      13.5        -3.6           0
      13.5       -3.45           0
      13.5        -3.3           0
      13.5       -3.15           0
      13.5          -3           0
      13.5       -2.85           0
      13.5        -2.7           0
      13.5       -2.55           0
      13.5        -2.4           0
      13.5       -2.25           0
      13.5        -2.1           0
      13.5       -1.95           0
      13.5        -1.8           0
      13.5       -1.65           0
      13.5        -1.5           0
      13.5       -1.35           0
      13.5        -1.2           0
      13.5       -1.05           0
      13.5        -0.9           0
      13.5       -0.75           0
      13.5        -0.6           0
      13.5       -0.45           0
      13.5        -0.3           0
      13.5       -0.15           0
      13.5  -1.78814e-07           0
      13.5        0.15           0
      13.5         0.3           0
      13.5        0.45           0
      13.5         0.6           0
      13.5        0.75           0
      13.5         0.9           0
      13.5        1.05           0
      13.5         1.2           0
      13.5        1.35           0
      13.5         1.5           0
      13.5        1.65           0
      13.5         1.8           0
      13.5        1.95           0
      13.5         2.1           0
      13.5        2.25           0
      13.5         2.4           0
      13.5        2.55           0
      13.5         2.7           0
      13.5        2.85           0
      13.5           3           0
      13.5        3.15           0
      13.5         3.3           0
      13.5        3.45           0
      13.5         3.6           0
      13.5        3.75           0
      13.5         3.9           0
      13.5        4.05           0
      13.5         4.2           0
      13.5        4.35           0
      13.5         4.5           0
      13.5        4.65           0
      13.5         4.8           0
      13.5        4.95           0
      13.5         5.1           0
      13.5        5.25           0
      13.5         5.4           0
      13.5        5.55           0
      13.5         5.7           0
      13.5        5.85           0
      13.5           6           0
      13.5        6.15           0
      13.5         6.3           0
      13.5        6.45           0
      13.5         6.6           0
      13.5        6.75           0
      13.5         6.9           0
      13.5        7.05           0
      13.5         7.2           0
      13.5        7.35           0

     13.65        -7.5           0
     13.65       -7.35           0
     13.65        -7.2           0
     13.65       -7.05           0
     13.65        -6.9           0
     13.65       -6.75           0
     13.65        -6.6           0
     13.65       -6.45           0
     13.65        -6.3           0
     13.65       -6.15           0
     13.65          -6           0
     13.65       -5.85           0
     13.65        -5.7           0
     13.65       -5.55           0
     13.65        -5.4           0
     13.65       -5.25           0
     13.65        -5.1           0
     13.65       -4.95           0
     13.65        -4.8           0
     13.65       -4.65           0
     13.65        -4.5           0
     13.65       -4.35           0
     13.65        -4.2           0
     13.65       -4.05           0
     13.65        -3.9           0
     13.65       -3.75           0
     13.65        -3.6           0
     13.65       -3.45           0
     13.65        -3.3           0
     13.65       -3.15           0
     13.65          -3           0
     13.65       -2.85           0
     13.65        -2.7           0
     13.65       -2.55           0
     13.65        -2.4           0
     13.65       -2.25           0
     13.65        -2.1           0
     13.65       -1.95           0
     13.65        -1.8           0
     13.65       -1.65           0
     13.65        -1.5           0
     13.65       -1.35           0
     13.65        -1.2           0
     13.65       -1.05           0
     13.65        -0.9           0
     13.65       -0.75           0
     13.65        -0.6           0
     13.65       -0.45           0
     13.65        -0.3           0
     13.65       -0.15           0
     13.65  -1.78814e-07           0
     13.65        0.15           0
     13.65         0.3           0
     13.65        0.45           0
     13.65         0.6           0
     13.65        0.75           0
     13.65         0.9           0
     13.65        1.05           0
     13.65         1.2           0
     13.65        1.35           0
     13.65         1.5           0
     13.65        1.65           0
     13.65         1.8           0
     13.65        1.95           0
     13.65         2.1           0
     13.65        2.25           0
     13.65         2.4           0
     13.65        2.55           0
     13.65         2.7           0
     13.65        2.85           0
     13.65           3           0
     13.65        3.15           0
     13.65         3.3           0
     13.65        3.45           0
     13.65         3.6           0
     13.65        3.75           0
     13.65         3.9           0
     13.65        4.05           0
     13.65         4.2           0
     13.65        4.35           0
     13.65         4.5           0
     13.65        4.65           0
     13.65         4.8           0
     13.65        4.95           0
     13.65         5.1           0
     13.65        5.25           0
     13.65         5.4           0
     13.65        5.55           0
     13.65         5.7           0
     13.65        5.85           0
     13.65           6           0
     13.65        6.15           0
     13.65         6.3           0
     13.65        6.45           0
     13.65         6.6           0
     13.65        6.75           0
     13.65         6.9           0
     13.65        7.05           0
     13.65         7.2           0
     13.65        7.35           0

      13.8        -7.5           0
      13.8       -7.35           0
      13.8        -7.2           0
      13.8       -7.05           0
      13.8        -6.9           0
      13.8       -6.75           0
      13.8        -6.6           0
      13.8       -6.45           0
      13.8        -6.3           0
      13.8       -6.15           0
      13.8          -6           0
      13.8       -5.85           0
      13.8        -5.7           0
      13.8       -5.55           0
      13.8        -5.4           0
      13.8       -5.25           0
      13.8        -5.1           0
      13.8       -4.95           0
      13.8        -4.8           0
      13.8       -4.65           0
      13.8        -4.5           0
      13.8       -4.35           0
      13.8        -4.2           0
      13.8       -4.05           0
      13.8        -3.9           0
      13.8       -3.75           0
      13.8        -3.6           0
      13.8       -3.45           0
      13.8        -3.3           0
      13.8       -3.15           0
      13.8          -3           0
      13.8       -2.85           0
      13.8        -2.7           0
      13.8       -2.55           0
      13.8        -2.4           0
      13.8       -2.25           0
      13.8        -2.1           0
      13.8       -1.95           0
      13.8        -1.8           0
      13.8       -1.65           0
      13.8        -1.5           0
      13.8       -1.35           0
      13.8        -1.2           0
      13.8       -1.05           0
      13.8        -0.9           0
      13.8       -0.75           0
      13.8        -0.6           0
      13.8       -0.45           0
      13.8        -0.3           0
      13.8       -0.15           0
      13.8  -1.78814e-07           0
      13.8        0.15           0
      13.8         0.3           0
      13.8        0.45           0
      13.8         0.6           0
      13.8        0.75           0
      13.8         0.9           0
      13.8        1.05           0
      13.8         1.2           0
      13.8        1.35           0
      13.8         1.5           0
      13.8        1.65           0
      13.8         1.8           0
      13.8        1.95           0
      13.8         2.1           0
      13.8        2.25           0
      13.8         2.4           0
      13.8        2.55           0
      13.8         2.7           0
      13.8        2.85           0
      13.8           3           0
      13.8        3.15           0
      13.8         3.3           0
      13.8        3.45           0
      13.8         3.6           0
      13.8        3.75           0
      13.8         3.9           0
      13.8        4.05           0
      13.8         4.2           0
      13.8        4.35           0
      13.8         4.5           0
      13.8        4.65           0
      13.8         4.8           0
      13.8        4.95           0
      13.8         5.1           0
      13.8        5.25           0
      13.8         5.4           0
      13.8        5.55           0
      13.8         5.7           0
      13.8        5.85           0
      13.8           6           0
      13.8        6.15           0
      13.8         6.3           0
      13.8        6.45           0
      13.8         6.6           0
      13.8        6.75           0
      13.8         6.9           0
      13.8        7.05           0
      13.8         7.2           0
      13.8        7.35           0

     13.95        -7.5           0
     13.95       -7.35           0
     13.95        -7.2           0
     13.95       -7.05           0
     13.95        -6.9           0
     13.95       -6.75           0
     13.95        -6.6           0
     13.95       -6.45           0
     13.95        -6.3           0
     13.95       -6.15           0
     13.95          -6           0
     13.95       -5.85           0
     13.95        -5.7           0
     13.95       -5.55           0
     13.95        -5.4           0
     13.95       -5.25           0
     13.95        -5.1           0
     13.95       -4.95           0
     13.95        -4.8           0
     13.95       -4.65           0
     13.95        -4.5           0
     13.95       -4.35           0
     13.95        -4.2           0
     13.95       -4.05           0
     13.95        -3.9           0
     13.95       -3.75           0
     13.95        -3.6           0
     13.95       -3.45           0
     13.95        -3.3           0
     13.95       -3.15           0
     13.95          -3           0
     13.95       -2.85           0
     13.95        -2.7           0
     13.95       -2.55           0
     13.95        -2.4           0
     13.95       -2.25           0
     13.95        -2.1           0
     13.95       -1.95           0
     13.95        -1.8           0
     13.95       -1.65           0
     13.95        -1.5           0
     13.95       -1.35           0
     13.95        -1.2           0
     13.95       -1.05           0
     13.95        -0.9           0
     13.95       -0.75           0
     13.95        -0.6           0
     13.95       -0.45           0
     13.95        -0.3           0
     13.95       -0.15           0
     13.95  -1.78814e-07           0
     13.95        0.15           0
     13.95         0.3           0
     13.95        0.45           0
     13.95         0.6           0
     13.95        0.75           0
     13.95         0.9           0
     13.95        1.05           0
     13.95         1.2           0
     13.95        1.35           0
     13.95         1.5           0
     13.95        1.65           0
     13.95         1.8           0
     13.95        1.95           0
     13.95         2.1           0
     13.95        2.25           0
     13.95         2.4           0
     13.95        2.55           0
     13.95         2.7           0
     13.95        2.85           0
     13.95           3           0
     13.95        3.15           0
     13.95         3.3           0
     13.95        3.45           0
     13.95         3.6           0
     13.95        3.75           0
     13.95         3.9           0
     13.95        4.05           0
     13.95         4.2           0
     13.95        4.35           0
     13.95         4.5           0
     13.95        4.65           0
     13.95         4.8           0
     13.95        4.95           0
     13.95         5.1           0
     13.95        5.25           0
     13.95         5.4           0
     13.95        5.55           0
     13.95         5.7           0
     13.95        5.85           0
     13.95           6           0
     13.95        6.15           0
     13.95         6.3           0
     13.95        6.45           0
     13.95         6.6           0
     13.95        6.75           0
     13.95         6.9           0
     13.95        7.05           0
     13.95         7.2           0
     13.95        7.35           0

      14.1        -7.5           0
      14.1       -7.35           0
      14.1        -7.2           0
      14.1       -7.05           0
      14.1        -6.9           0
      14.1       -6.75           0
      14.1        -6.6           0
      14.1       -6.45           0
      14.1        -6.3           0
      14.1       -6.15           0
      14.1          -6           0
      14.1       -5.85           0
      14.1        -5.7           0
      14.1       -5.55           0
      14.1        -5.4           0
      14.1       -5.25           0
      14.1        -5.1           0
      14.1       -4.95           0
      14.1        -4.8           0
      14.1       -4.65           0
      14.1        -4.5           0
      14.1       -4.35           0
      14.1        -4.2           0
      14.1       -4.05           0
      14.1        -3.9           0
      14.1       -3.75           0
      14.1        -3.6           0
      14.1       -3.45           0
      14.1        -3.3           0
      14.1       -3.15           0
      14.1          -3           0
      14.1       -2.85           0
      14.1        -2.7           0
      14.1       -2.55           0
      14.1        -2.4           0
      14.1       -2.25           0
      14.1        -2.1           0
      14.1       -1.95           0
      14.1        -1.8           0
      14.1       -1.65           0
      14.1        -1.5           0
      14.1       -1.35           0
      14.1        -1.2           0
      14.1       -1.05           0
      14.1        -0.9           0
      14.1       -0.75           0
      14.1        -0.6           0
      14.1       -0.45           0
      14.1        -0.3           0
      14.1       -0.15           0
      14.1  -1.78814e-07           0
      14.1        0.15           0
      14.1         0.3           0
      14.1        0.45           0
      14.1         0.6           0
      14.1        0.75           0
      14.1         0.9           0
      14.1        1.05           0
      14.1         1.2           0
      14.1        1.35           0
      14.1         1.5           0
      14.1        1.65           0
      14.1         1.8           0
      14.1        1.95           0
      14.1         2.1           0
      14.1        2.25           0
      14.1         2.4           0
      14.1        2.55           0
      14.1         2.7           0
      14.1        2.85           0
      14.1           3           0
      14.1        3.15           0
      14.1         3.3           0
      14.1        3.45           0
      14.1         3.6           0
      14.1        3.75           0
      14.1         3.9           0
      14.1        4.05           0
      14.1         4.2           0
      14.1        4.35           0
      14.1         4.5           0
      14.1        4.65           0
      14.1         4.8           0
      14.1        4.95           0
      14.1         5.1           0
      14.1        5.25           0
      14.1         5.4           0
      14.1        5.55           0
      14.1         5.7           0
      14.1        5.85           0
      14.1           6           0
      14.1        6.15           0
      14.1         6.3           0
      14.1        6.45           0
      14.1         6.6           0
      14.1        6.75           0
      14.1         6.9           0
      14.1        7.05           0
      14.1         7.2           0
      14.1        7.35           0

     14.25        -7.5           0
     14.25       -7.35           0
     14.25        -7.2           0
     14.25       -7.05           0
     14.25        -6.9           0
     14.25       -6.75           0
     14.25        -6.6           0
     14.25       -6.45           0
     14.25        -6.3           0
     14.25       -6.15           0
     14.25          -6           0
     14.25       -5.85           0
     14.25        -5.7           0
     14.25       -5.55           0
     14.25        -5.4           0
     14.25       -5.25           0
     14.25        -5.1           0
     14.25       -4.95           0
     14.25        -4.8           0
     14.25       -4.65           0
     14.25        -4.5           0
     14.25       -4.35           0
     14.25        -4.2           0
     14.25       -4.05           0
     14.25        -3.9           0
     14.25       -3.75           0
     14.25        -3.6           0
     14.25       -3.45           0
     14.25        -3.3           0
     14.25       -3.15           0
     14.25          -3           0
     14.25       -2.85           0
     14.25        -2.7           0
     14.25       -2.55           0
     14.25        -2.4           0
     14.25       -2.25           0
     14.25        -2.1           0
     14.25       -1.95           0
     14.25        -1.8           0
     14.25       -1.65           0
     14.25        -1.5           0
     14.25       -1.35           0
     14.25        -1.2           0
     14.25       -1.05           0
     14.25        -0.9           0
     14.25       -0.75           0
     14.25        -0.6           0
     14.25       -0.45           0
     14.25        -0.3           0
     14.25       -0.15           0
     14.25  -1.78814e-07           0
     14.25        0.15           0
     14.25         0.3           0
     14.25        0.45           0
     14.25         0.6           0
     14.25        0.75           0
     14.25         0.9           0
     14.25        1.05           0
     14.25         1.2           0
     14.25        1.35           0
     14.25         1.5           0
     14.25        1.65           0
     14.25         1.8           0
     14.25        1.95           0
     14.25         2.1           0
     14.25        2.25           0
     14.25         2.4           0
     14.25        2.55           0
     14.25         2.7           0
     14.25        2.85           0
     14.25           3           0
     14.25        3.15           0
     14.25         3.3           0
     14.25        3.45           0
     14.25         3.6           0
     14.25        3.75           0
     14.25         3.9           0
     14.25        4.05           0
     14.25         4.2           0
     14.25        4.35           0
     14.25         4.5           0
     14.25        4.65           0
     14.25         4.8           0
     14.25        4.95           0
     14.25         5.1           0
     14.25        5.25           0
     14.25         5.4           0
     14.25        5.55           0
     14.25         5.7           0
     14.25        5.85           0
     14.25           6           0
     14.25        6.15           0
     14.25         6.3           0
     14.25        6.45           0
     14.25         6.6           0
     14.25        6.75           0
     14.25         6.9           0
     14.25        7.05           0
     14.25         7.2           0
     14.25        7.35           0

      14.4        -7.5           0
      14.4       -7.35           0
      14.4        -7.2           0
      14.4       -7.05           0
      14.4        -6.9           0
      14.4       -6.75           0
      14.4        -6.6           0
      14.4       -6.45           0
      14.4        -6.3           0
      14.4       -6.15           0
      14.4          -6           0
      14.4       -5.85           0
      14.4        -5.7           0
      14.4       -5.55           0
      14.4        -5.4           0
      14.4       -5.25           0
      14.4        -5.1           0
      14.4       -4.95           0
      14.4        -4.8           0
      14.4       -4.65           0
      14.4        -4.5           0
      14.4       -4.35           0
      14.4        -4.2           0
      14.4       -4.05           0
      14.4        -3.9           0
      14.4       -3.75           0
      14.4        -3.6           0
      14.4       -3.45           0
      14.4        -3.3           0
      14.4       -3.15           0
      14.4          -3           0
      14.4       -2.85           0
      14.4        -2.7           0
      14.4       -2.55           0
      14.4        -2.4           0
      14.4       -2.25           0
      14.4        -2.1           0
      14.4       -1.95           0
      14.4        -1.8           0
      14.4       -1.65           0
      14.4        -1.5           0
      14.4       -1.35           0
      14.4        -1.2           0
      14.4       -1.05           0
      14.4        -0.9           0
      14.4       -0.75           0
      14.4        -0.6           0
      14.4       -0.45           0
      14.4        -0.3           0
      14.4       -0.15           0
      14.4  -1.78814e-07           0
      14.4        0.15           0
      14.4         0.3           0
      14.4        0.45           0
      14.4         0.6           0
      14.4        0.75           0
      14.4         0.9           0
      14.4        1.05           0
      14.4         1.2           0
      14.4        1.35           0
      14.4         1.5           0
      14.4        1.65           0
      14.4         1.8           0
      14.4        1.95           0
      14.4         2.1           0
      14.4        2.25           0
      14.4         2.4           0
      14.4        2.55           0
      14.4         2.7           0
      14.4        2.85           0
      14.4           3           0
      14.4        3.15           0
      14.4         3.3           0
      14.4        3.45           0
      14.4         3.6           0
      14.4        3.75           0
      14.4         3.9           0
      14.4        4.05           0
      14.4         4.2           0
      14.4        4.35           0
      14.4         4.5           0
      14.4        4.65           0
      14.4         4.8           0
      14.4        4.95           0
      14.4         5.1           0
      14.4        5.25           0
      14.4         5.4           0
      14.4        5.55           0
      14.4         5.7           0
      14.4        5.85           0
      14.4           6           0
      14.4        6.15           0
      14.4         6.3           0
      14.4        6.45           0
      14.4         6.6           0
      14.4        6.75           0
      14.4         6.9           0
      14.4        7.05           0
      14.4         7.2           0
      14.4        7.35           0

     14.55        -7.5           0
     14.55       -7.35           0
     14.55        -7.2           0
     14.55       -7.05           0
     14.55        -6.9           0
     14.55       -6.75           0
     14.55        -6.6           0
     14.55       -6.45           0
     14.55        -6.3           0
     14.55       -6.15           0
     14.55          -6           0
     14.55       -5.85           0
     14.55        -5.7           0
     14.55       -5.55           0
     14.55        -5.4           0
     14.55       -5.25           0
     14.55        -5.1           0
     14.55       -4.95           0
     14.55        -4.8           0
     14.55       -4.65           0
     14.55        -4.5           0
     14.55       -4.35           0
     14.55        -4.2           0
     14.55       -4.05           0
     14.55        -3.9           0
     14.55       -3.75           0
     14.55        -3.6           0
     14.55       -3.45           0
     14.55        -3.3           0
     14.55       -3.15           0
     14.55          -3           0
     14.55       -2.85           0
     14.55        -2.7           0
     14.55       -2.55           0
     14.55        -2.4           0
     14.55       -2.25           0
     14.55        -2.1           0
     14.55       -1.95           0
     14.55        -1.8           0
     14.55       -1.65           0
     14.55        -1.5           0
     14.55       -1.35           0
     14.55        -1.2           0
     14.55       -1.05           0
     14.55        -0.9           0
     14.55       -0.75           0
     14.55        -0.6           0
     14.55       -0.45           0
     14.55        -0.3           0
     14.55       -0.15           0
     14.55  -1.78814e-07           0
     14.55        0.15           0
     14.55         0.3           0
     14.55        0.45           0
     14.55         0.6           0
     14.55        0.75           0
     14.55         0.9           0
     14.55        1.05           0
     14.55         1.2           0
     14.55        1.35           0
     14.55         1.5           0
     14.55        1.65           0
     14.55         1.8           0
     14.55        1.95           0
     14.55         2.1           0
     14.55        2.25           0
     14.55         2.4           0
     14.55        2.55           0
     14.55         2.7           0
     14.55        2.85           0
     14.55           3           0
     14.55        3.15           0
     14.55         3.3           0
     14.55        3.45           0
     14.55         3.6           0
     14.55        3.75           0
     14.55         3.9           0
     14.55        4.05           0
     14.55         4.2           0
     14.55        4.35           0
     14.55         4.5           0
     14.55        4.65           0
     14.55         4.8           0
     14.55        4.95           0
     14.55         5.1           0
     14.55        5.25           0
     14.55         5.4           0
     14.55        5.55           0
     14.55         5.7           0
     14.55        5.85           0
     14.55           6           0
     14.55        6.15           0
     14.55         6.3           0
     14.55        6.45           0
     14.55         6.6           0
     14.55        6.75           0
     14.55         6.9           0
     14.55        7.05           0
     14.55         7.2           0
     14.55        7.35           0

      14.7        -7.5           0
      14.7       -7.35           0
      14.7        -7.2           0
      14.7       -7.05           0
      14.7        -6.9           0
      14.7       -6.75           0
      14.7        -6.6           0
      14.7       -6.45           0
      14.7        -6.3           0
      14.7       -6.15           0
      14.7          -6           0
      14.7       -5.85           0
      14.7        -5.7           0
      14.7       -5.55           0
      14.7        -5.4           0
      14.7       -5.25           0
      14.7        -5.1           0
      14.7       -4.95           0
      14.7        -4.8           0
      14.7       -4.65           0
      14.7        -4.5           0
      14.7       -4.35           0
      14.7        -4.2           0
      14.7       -4.05           0
      14.7        -3.9           0
      14.7       -3.75           0
      14.7        -3.6           0
      14.7       -3.45           0
      14.7        -3.3           0
      14.7       -3.15           0
      14.7          -3           0
      14.7       -2.85           0
      14.7        -2.7           0
      14.7       -2.55           0
      14.7        -2.4           0
      14.7       -2.25           0
      14.7        -2.1           0
      14.7       -1.95           0
      14.7        -1.8           0
      14.7       -1.65           0
      14.7        -1.5           0
      14.7       -1.35           0
      14.7        -1.2           0
      14.7       -1.05           0
      14.7        -0.9           0
      14.7       -0.75           0
      14.7        -0.6           0
      14.7       -0.45           0
      14.7        -0.3           0
      14.7       -0.15           0
      14.7  -1.78814e-07           0
      14.7        0.15           0
      14.7         0.3           0
      14.7        0.45           0
      14.7         0.6           0
      14.7        0.75           0
      14.7         0.9           0
      14.7        1.05           0
      14.7         1.2           0
      14.7        1.35           0
      14.7         1.5           0
      14.7        1.65           0
      14.7         1.8           0
      14.7        1.95           0
      14.7         2.1           0
      14.7        2.25           0
      14.7         2.4           0
      14.7        2.55           0
      14.7         2.7           0
      14.7        2.85           0
      14.7           3           0
      14.7        3.15           0
      14.7         3.3           0
      14.7        3.45           0
      14.7         3.6           0
      14.7        3.75           0
      14.7         3.9           0
      14.7        4.05           0
      14.7         4.2           0
      14.7        4.35           0
      14.7         4.5           0
      14.7        4.65           0
      14.7         4.8           0
      14.7        4.95           0
      14.7         5.1           0
      14.7        5.25           0
      14.7         5.4           0
      14.7        5.55           0
      14.7         5.7           0
      14.7        5.85           0
      14.7           6           0
      14.7        6.15           0
      14.7         6.3           0
      14.7        6.45           0
      14.7         6.6           0
      14.7        6.75           0
      14.7         6.9           0
      14.7        7.05           0
      14.7         7.2           0
      14.7        7.35           0

     14.85        -7.5           0
     14.85       -7.35           0
     14.85        -7.2           0
     14.85       -7.05           0
     14.85        -6.9           0
     14.85       -6.75           0
     14.85        -6.6           0
     14.85       -6.45           0
     14.85        -6.3           0
     14.85       -6.15           0
     14.85          -6           0
     14.85       -5.85           0
     14.85        -5.7           0
     14.85       -5.55           0
     14.85        -5.4           0
     14.85       -5.25           0
     14.85        -5.1           0
     14.85       -4.95           0
     14.85        -4.8           0
     14.85       -4.65           0
     14.85        -4.5           0
     14.85       -4.35           0
     14.85        -4.2           0
     14.85       -4.05           0
     14.85        -3.9           0
     14.85       -3.75           0
     14.85        -3.6           0
     14.85       -3.45           0
     14.85        -3.3           0
     14.85       -3.15           0
     14.85          -3           0
     14.85       -2.85           0
     14.85        -2.7           0
     14.85       -2.55           0
     14.85        -2.4           0
     14.85       -2.25           0
     14.85        -2.1           0
     14.85       -1.95           0
     14.85        -1.8           0
     14.85       -1.65           0
     14.85        -1.5           0
     14.85       -1.35           0
     14.85        -1.2           0
     14.85       -1.05           0
     14.85        -0.9           0
     14.85       -0.75           0
     14.85        -0.6           0
     14.85       -0.45           0
     14.85        -0.3           0
     14.85       -0.15           0
     14.85  -1.78814e-07           0
     14.85        0.15           0
     14.85         0.3           0
     14.85        0.45           0
     14.85         0.6           0
     14.85        0.75           0
     14.85         0.9           0
     14.85        1.05           0
     14.85         1.2           0
     14.85        1.35           0
     14.85         1.5           0
     14.85        1.65           0
     14.85         1.8           0
     14.85        1.95           0
     14.85         2.1           0
     14.85        2.25           0
     14.85         2.4           0
     14.85        2.55           0
     14.85         2.7           0
     14.85        2.85           0
     14.85           3           0
     14.85        3.15           0
     14.85         3.3           0
     14.85        3.45           0
     14.85         3.6           0
     14.85        3.75           0
     14.85         3.9           0
     14.85        4.05           0
     14.85         4.2           0
     14.85        4.35           0
     14.85         4.5           0
     14.85        4.65           0
     14.85         4.8           0
     14.85        4.95           0
     14.85         5.1           0
     14.85        5.25           0
     14.85         5.4           0
     14.85        5.55           0
     14.85         5.7           0
     14.85        5.85           0
     14.85           6           0
     14.85        6.15           0
     14.85         6.3           0
     14.85        6.45           0
     14.85         6.6           0
     14.85        6.75           0
     14.85         6.9           0
     14.85        7.05           0
     14.85         7.2           0
     14.85        7.35           0
