# Supplementary material for: Free energies of membrane stalk formation from a lipidomics perspective
Source: Nat Commun. 2021 Nov 15;12:6594. doi: 10.1038/s41467-021-26924-2 (PMC8593120; doi:10.1038/s41467-021-26924-2)
Supplement: Supplementary file 4 — Source Data [file 41467_2021_26924_MOESM4_ESM.zip › SI_data/Fig_S7/PMFs_tailLength.agr]

# Grace project file
#
@version 50125
@page size 1200, 600
@page scroll 5%
@page inout 5%
@link page off
@map font 0 to "Times-Roman", "Times-Roman"
@map font 1 to "Times-Italic", "Times-Italic"
@map font 2 to "Times-Bold", "Times-Bold"
@map font 3 to "Times-BoldItalic", "Times-BoldItalic"
@map font 4 to "Helvetica", "Helvetica"
@map font 5 to "Helvetica-Oblique", "Helvetica-Oblique"
@map font 6 to "Helvetica-Bold", "Helvetica-Bold"
@map font 7 to "Helvetica-BoldOblique", "Helvetica-BoldOblique"
@map font 8 to "Courier", "Courier"
@map font 9 to "Courier-Oblique", "Courier-Oblique"
@map font 10 to "Courier-Bold", "Courier-Bold"
@map font 11 to "Courier-BoldOblique", "Courier-BoldOblique"
@map font 12 to "Symbol", "Symbol"
@map font 13 to "ZapfDingbats", "ZapfDingbats"
@map color 0 to (255, 255, 255), "white"
@map color 1 to (0, 0, 0), "cb_black"
@map color 2 to (62, 74, 137), "viridis3"
@map color 3 to (49, 104, 142), "viridis4"
@map color 4 to (38, 130, 142), "viridis5"
@map color 5 to (31, 158, 137), "viridis6"
@map color 6 to (53, 183, 121), "viridis7"
@map color 7 to (109, 205, 89), "viridis8"
@map color 8 to (180, 222, 44), "viridis9"
@map color 9 to (253, 231, 37), "viridis10"
@map color 10 to (255, 0, 255), "magenta"
@map color 11 to (220, 220, 0), "yellow"
@map color 12 to (114, 33, 188), "indigo"
@map color 13 to (103, 7, 72), "maroon"
@map color 14 to (64, 224, 208), "turquoise"
@map color 15 to (190, 190, 190), "grey2"
@map color 16 to (160, 160, 160), "grey3"
@map color 17 to (120, 120, 120), "grey4"
@map color 18 to (100, 100, 255), "blue2"
@map color 19 to (150, 150, 255), "blue3"
@map color 20 to (0, 200, 0), "green2"
@map color 21 to (0, 180, 0), "green3"
@map color 22 to (0, 160, 0), "green4"
@map color 23 to (255, 160, 160), "red2"
@map color 24 to (255, 210, 0), "orange2"
@map color 25 to (255, 150, 255), "magenta2"
@map color 26 to (255, 100, 255), "magenta3"
@map color 27 to (210, 0, 210), "magenta4"
@map color 28 to (180, 0, 180), "magenta5"
@map color 29 to (27, 158, 119), "dark teal"
@map color 30 to (217, 95, 2), "dark orange"
@map color 31 to (117, 112, 179), "dark lilac"
@map color 32 to (231, 41, 130), "dark magenta"
@map color 33 to (102, 166, 30), "dark lime green"
@map color 34 to (230, 171, 2), "dark banana"
@map color 35 to (166, 118, 29), "dark tan"
@map color 36 to (102, 102, 102), "dark gray"
@map color 37 to (0, 0, 0), "cb_black"
@map color 38 to (230, 159, 0), "cb_orange"
@map color 39 to (86, 180, 233), "cb_skyblue"
@map color 40 to (0, 158, 115), "cb_green"
@map color 41 to (250, 228, 66), "cb_yellow"
@map color 42 to (0, 114, 178), "cb_blue"
@map color 43 to (213, 94, 0), "cb_vermillion"
@map color 44 to (204, 121, 167), "cb_purple"
@map color 45 to (68, 1, 84), "viridis1"
@map color 46 to (72, 40, 120), "viridis2"
@map color 47 to (62, 74, 137), "viridis3"
@map color 48 to (49, 104, 142), "viridis4"
@map color 49 to (38, 130, 142), "viridis5"
@map color 50 to (31, 158, 137), "viridis6"
@map color 51 to (53, 183, 121), "viridis7"
@map color 52 to (109, 205, 89), "viridis8"
@map color 53 to (180, 222, 44), "viridis9"
@map color 54 to (253, 231, 37), "viridis10"
@map color 55 to (47, 0, 135), "plasma1"
@map color 56 to (98, 0, 164), "plasma2"
@map color 57 to (146, 0, 166), "plasma3"
@map color 58 to (186, 47, 138), "plasma4"
@map color 59 to (216, 91, 105), "plasma5"
@map color 60 to (238, 137, 73), "plasma6"
@map color 61 to (246, 189, 39), "plasma7"
@map color 62 to (228, 250, 21), "plasma8"
@map color 63 to (85, 72, 193), "smooth cool warm1"
@map color 64 to (125, 135, 239), "smooth cool warm2"
@map color 65 to (166, 185, 255), "smooth cool warm3"
@map color 66 to (205, 215, 240), "smooth cool warm4"
@map color 67 to (235, 209, 194), "smooth cool warm5"
@map color 68 to (243, 168, 137), "smooth cool warm6"
@map color 69 to (222, 106, 83), "smooth cool warm7"
@map color 70 to (177, 1, 39), "smooth cool warm8"
@map color 71 to (222, 106, 83), "smooth cool warm7"
@map color 72 to (177, 1, 39), "smooth cool warm8"
@map color 73 to (255, 0, 0), "red"
@map color 74 to (0, 190, 0), "green"
@map color 75 to (0, 0, 255), "blue"
@map color 76 to (255, 165, 0), "orange"
@map color 77 to (188, 143, 143), "brown"
@map color 78 to (220, 220, 220), "grey"
@map color 79 to (148, 0, 211), "violet"
@map color 80 to (0, 255, 255), "cyan"
@map color 81 to (255, 0, 255), "magenta"
@map color 82 to (220, 220, 0), "yellow"
@map color 83 to (114, 33, 188), "indigo"
@map color 84 to (103, 7, 72), "maroon"
@map color 85 to (64, 224, 208), "turquoise"
@reference date 0
@date wrap off
@date wrap year 1950
@default linewidth 1.0
@default linestyle 1
@default color 1
@default pattern 1
@default font 4
@default char size 1.000000
@default symbol size 1.000000
@default sformat "%.8g"
@background color 0
@page background fill on
@timestamp off
@timestamp 0.03, 0.03
@timestamp color 1
@timestamp rot 0
@timestamp font 0
@timestamp char size 1.000000
@timestamp def "Mon Oct 12 18:39:43 2020"
@with string
@    string on
@    string loctype view
@    string 0.277823723549, 0.737562609202
@    string color 1
@    string rot 0
@    string font 4
@    string just 0
@    string char size 1.000000
@    string def "DYPC, di-14:1-PC"
@with string
@    string on
@    string loctype view
@    string 0.603353717725, 0.738861386139
@    string color 1
@    string rot 0
@    string font 4
@    string just 0
@    string char size 1.000000
@    string def "DOPC, di-18:1-PC"
@with string
@    string on
@    string loctype view
@    string 1.06862745098, 0.740086876335
@    string color 1
@    string rot 0
@    string font 4
@    string just 0
@    string char size 1.000000
@    string def "DGPC, di-22:1-PC"
@with string
@    string on
@    string loctype view
@    string 1.54387497573, 0.740086876335
@    string color 1
@    string rot 0
@    string font 4
@    string just 0
@    string char size 1.000000
@    string def "DNPC, di-26:1-PC"
@r0 off
@link r0 to g0
@r0 type above
@r0 linestyle 1
@r0 linewidth 1.0
@r0 color 1
@r0 line 0, 0, 0, 0
@r1 off
@link r1 to g0
@r1 type above
@r1 linestyle 1
@r1 linewidth 1.0
@r1 color 1
@r1 line 0, 0, 0, 0
@r2 off
@link r2 to g0
@r2 type above
@r2 linestyle 1
@r2 linewidth 1.0
@r2 color 1
@r2 line 0, 0, 0, 0
@r3 off
@link r3 to g0
@r3 type above
@r3 linestyle 1
@r3 linewidth 1.0
@r3 color 1
@r3 line 0, 0, 0, 0
@r4 off
@link r4 to g0
@r4 type above
@r4 linestyle 1
@r4 linewidth 1.0
@r4 color 1
@r4 line 0, 0, 0, 0
@g0 on
@g0 hidden false
@g0 type XY
@g0 stacked false
@g0 bar hgap 0.000000
@g0 fixedpoint off
@g0 fixedpoint type 0
@g0 fixedpoint xy 0.000000, 0.000000
@g0 fixedpoint format general general
@g0 fixedpoint prec 6, 6
@with g0
@    world 0.05, -70, 0.99, 170
@    stack world 0, 0, 0, 0
@    znorm 1
@    view 0.100000, 0.350000, 0.552625, 0.800000
@    title ""
@    title font 4
@    title size 1.500000
@    title color 1
@    subtitle ""
@    subtitle font 4
@    subtitle size 1.000000
@    subtitle color 1
@    xaxes scale Normal
@    yaxes scale Normal
@    xaxes invert off
@    yaxes invert off
@    xaxis  on
@    xaxis  type zero false
@    xaxis  offset 0.000000 , 0.000000
@    xaxis  bar on
@    xaxis  bar color 1
@    xaxis  bar linestyle 1
@    xaxis  bar linewidth 1.0
@    xaxis  label "Stalk formation, \xx\s\f{}ch"
@    xaxis  label layout para
@    xaxis  label place auto
@    xaxis  label char size 1.200000
@    xaxis  label font 4
@    xaxis  label color 1
@    xaxis  label place normal
@    xaxis  tick on
@    xaxis  tick major 0.2
@    xaxis  tick minor ticks 1
@    xaxis  tick default 6
@    xaxis  tick place rounded true
@    xaxis  tick in
@    xaxis  tick major size 1.000000
@    xaxis  tick major color 1
@    xaxis  tick major linewidth 1.0
@    xaxis  tick major linestyle 1
@    xaxis  tick major grid off
@    xaxis  tick minor color 1
@    xaxis  tick minor linewidth 1.0
@    xaxis  tick minor linestyle 1
@    xaxis  tick minor grid off
@    xaxis  tick minor size 0.500000
@    xaxis  ticklabel on
@    xaxis  ticklabel format general
@    xaxis  ticklabel prec 5
@    xaxis  ticklabel formula ""
@    xaxis  ticklabel append ""
@    xaxis  ticklabel prepend ""
@    xaxis  ticklabel angle 0
@    xaxis  ticklabel skip 0
@    xaxis  ticklabel stagger 0
@    xaxis  ticklabel place normal
@    xaxis  ticklabel offset auto
@    xaxis  ticklabel offset 0.000000 , 0.010000
@    xaxis  ticklabel start type auto
@    xaxis  ticklabel start 0.000000
@    xaxis  ticklabel stop type auto
@    xaxis  ticklabel stop 0.000000
@    xaxis  ticklabel char size 1.000000
@    xaxis  ticklabel font 4
@    xaxis  ticklabel color 1
@    xaxis  tick place both
@    xaxis  tick spec type none
@    yaxis  on
@    yaxis  type zero false
@    yaxis  offset 0.000000 , 0.000000
@    yaxis  bar on
@    yaxis  bar color 1
@    yaxis  bar linestyle 1
@    yaxis  bar linewidth 1.0
@    yaxis  label "PMF (kJ/mol)"
@    yaxis  label layout para
@    yaxis  label place auto
@    yaxis  label char size 1.050000
@    yaxis  label font 4
@    yaxis  label color 1
@    yaxis  label place normal
@    yaxis  tick on
@    yaxis  tick major 50
@    yaxis  tick minor ticks 1
@    yaxis  tick default 6
@    yaxis  tick place rounded true
@    yaxis  tick in
@    yaxis  tick major size 1.000000
@    yaxis  tick major color 1
@    yaxis  tick major linewidth 1.0
@    yaxis  tick major linestyle 1
@    yaxis  tick major grid off
@    yaxis  tick minor color 1
@    yaxis  tick minor linewidth 1.0
@    yaxis  tick minor linestyle 1
@    yaxis  tick minor grid off
@    yaxis  tick minor size 0.500000
@    yaxis  ticklabel on
@    yaxis  ticklabel format general
@    yaxis  ticklabel prec 5
@    yaxis  ticklabel formula ""
@    yaxis  ticklabel append ""
@    yaxis  ticklabel prepend ""
@    yaxis  ticklabel angle 0
@    yaxis  ticklabel skip 0
@    yaxis  ticklabel stagger 0
@    yaxis  ticklabel place normal
@    yaxis  ticklabel offset auto
@    yaxis  ticklabel offset 0.000000 , 0.010000
@    yaxis  ticklabel start type auto
@    yaxis  ticklabel start 0.000000
@    yaxis  ticklabel stop type auto
@    yaxis  ticklabel stop 0.000000
@    yaxis  ticklabel char size 1.000000
@    yaxis  ticklabel font 4
@    yaxis  ticklabel color 1
@    yaxis  tick place both
@    yaxis  tick spec type none
@    altxaxis  off
@    altyaxis  off
@    legend on
@    legend loctype view
@    legend 0.13, 0.765
@    legend box color 1
@    legend box pattern 1
@    legend box linewidth 1.0
@    legend box linestyle 0
@    legend box fill color 0
@    legend box fill pattern 1
@    legend font 4
@    legend char size 0.900000
@    legend color 1
@    legend length 4
@    legend vgap 1
@    legend hgap 1
@    legend invert true
@    frame type 0
@    frame linestyle 1
@    frame linewidth 2.0
@    frame color 1
@    frame pattern 1
@    frame background color 0
@    frame background pattern 0
@    s0 hidden false
@    s0 type xy
@    s0 symbol 0
@    s0 symbol size 1.000000
@    s0 symbol color 1
@    s0 symbol pattern 1
@    s0 symbol fill color 1
@    s0 symbol fill pattern 0
@    s0 symbol linewidth 1.0
@    s0 symbol linestyle 1
@    s0 symbol char 65
@    s0 symbol char font 4
@    s0 symbol skip 0
@    s0 line type 1
@    s0 line linestyle 1
@    s0 line linewidth 2.0
@    s0 line color 1
@    s0 line pattern 1
@    s0 baseline type 0
@    s0 baseline off
@    s0 dropline off
@    s0 fill type 0
@    s0 fill rule 0
@    s0 fill color 1
@    s0 fill pattern 1
@    s0 avalue off
@    s0 avalue type 2
@    s0 avalue char size 1.000000
@    s0 avalue font 4
@    s0 avalue color 1
@    s0 avalue rot 0
@    s0 avalue format general
@    s0 avalue prec 3
@    s0 avalue prepend ""
@    s0 avalue append ""
@    s0 avalue offset 0.000000 , 0.000000
@    s0 errorbar on
@    s0 errorbar place both
@    s0 errorbar color 1
@    s0 errorbar pattern 1
@    s0 errorbar size 1.000000
@    s0 errorbar linewidth 1.0
@    s0 errorbar linestyle 1
@    s0 errorbar riser linewidth 1.0
@    s0 errorbar riser linestyle 1
@    s0 errorbar riser clip off
@    s0 errorbar riser clip length 0.100000
@    s0 comment "PMFs_tailLength.agr"
@    s0 legend  "  4"
@    s1 hidden false
@    s1 type xy
@    s1 symbol 0
@    s1 symbol size 1.000000
@    s1 symbol color 2
@    s1 symbol pattern 1
@    s1 symbol fill color 2
@    s1 symbol fill pattern 0
@    s1 symbol linewidth 1.0
@    s1 symbol linestyle 1
@    s1 symbol char 65
@    s1 symbol char font 4
@    s1 symbol skip 0
@    s1 line type 1
@    s1 line linestyle 1
@    s1 line linewidth 2.0
@    s1 line color 2
@    s1 line pattern 1
@    s1 baseline type 0
@    s1 baseline off
@    s1 dropline off
@    s1 fill type 0
@    s1 fill rule 0
@    s1 fill color 1
@    s1 fill pattern 1
@    s1 avalue off
@    s1 avalue type 2
@    s1 avalue char size 1.000000
@    s1 avalue font 4
@    s1 avalue color 1
@    s1 avalue rot 0
@    s1 avalue format general
@    s1 avalue prec 3
@    s1 avalue prepend ""
@    s1 avalue append ""
@    s1 avalue offset 0.000000 , 0.000000
@    s1 errorbar on
@    s1 errorbar place both
@    s1 errorbar color 2
@    s1 errorbar pattern 1
@    s1 errorbar size 1.000000
@    s1 errorbar linewidth 1.0
@    s1 errorbar linestyle 1
@    s1 errorbar riser linewidth 1.0
@    s1 errorbar riser linestyle 1
@    s1 errorbar riser clip off
@    s1 errorbar riser clip length 0.100000
@    s1 comment "PMFs_tailLength.agr"
@    s1 legend  "  5"
@    s2 hidden false
@    s2 type xy
@    s2 symbol 0
@    s2 symbol size 1.000000
@    s2 symbol color 3
@    s2 symbol pattern 1
@    s2 symbol fill color 3
@    s2 symbol fill pattern 0
@    s2 symbol linewidth 1.0
@    s2 symbol linestyle 1
@    s2 symbol char 65
@    s2 symbol char font 4
@    s2 symbol skip 0
@    s2 line type 1
@    s2 line linestyle 1
@    s2 line linewidth 2.0
@    s2 line color 3
@    s2 line pattern 1
@    s2 baseline type 0
@    s2 baseline off
@    s2 dropline off
@    s2 fill type 0
@    s2 fill rule 0
@    s2 fill color 1
@    s2 fill pattern 1
@    s2 avalue off
@    s2 avalue type 2
@    s2 avalue char size 1.000000
@    s2 avalue font 4
@    s2 avalue color 1
@    s2 avalue rot 0
@    s2 avalue format general
@    s2 avalue prec 3
@    s2 avalue prepend ""
@    s2 avalue append ""
@    s2 avalue offset 0.000000 , 0.000000
@    s2 errorbar on
@    s2 errorbar place both
@    s2 errorbar color 3
@    s2 errorbar pattern 1
@    s2 errorbar size 1.000000
@    s2 errorbar linewidth 1.0
@    s2 errorbar linestyle 1
@    s2 errorbar riser linewidth 1.0
@    s2 errorbar riser linestyle 1
@    s2 errorbar riser clip off
@    s2 errorbar riser clip length 0.100000
@    s2 comment "PMFs_tailLength.agr"
@    s2 legend  "  6"
@    s3 hidden false
@    s3 type xy
@    s3 symbol 0
@    s3 symbol size 1.000000
@    s3 symbol color 4
@    s3 symbol pattern 1
@    s3 symbol fill color 4
@    s3 symbol fill pattern 0
@    s3 symbol linewidth 1.0
@    s3 symbol linestyle 1
@    s3 symbol char 65
@    s3 symbol char font 4
@    s3 symbol skip 0
@    s3 line type 1
@    s3 line linestyle 1
@    s3 line linewidth 2.0
@    s3 line color 4
@    s3 line pattern 1
@    s3 baseline type 0
@    s3 baseline off
@    s3 dropline off
@    s3 fill type 0
@    s3 fill rule 0
@    s3 fill color 1
@    s3 fill pattern 1
@    s3 avalue off
@    s3 avalue type 2
@    s3 avalue char size 1.000000
@    s3 avalue font 4
@    s3 avalue color 1
@    s3 avalue rot 0
@    s3 avalue format general
@    s3 avalue prec 3
@    s3 avalue prepend ""
@    s3 avalue append ""
@    s3 avalue offset 0.000000 , 0.000000
@    s3 errorbar on
@    s3 errorbar place both
@    s3 errorbar color 4
@    s3 errorbar pattern 1
@    s3 errorbar size 1.000000
@    s3 errorbar linewidth 1.0
@    s3 errorbar linestyle 1
@    s3 errorbar riser linewidth 1.0
@    s3 errorbar riser linestyle 1
@    s3 errorbar riser clip off
@    s3 errorbar riser clip length 0.100000
@    s3 comment "PMFs_tailLength.agr"
@    s3 legend  "  8"
@    s4 hidden false
@    s4 type xy
@    s4 symbol 0
@    s4 symbol size 1.000000
@    s4 symbol color 5
@    s4 symbol pattern 1
@    s4 symbol fill color 5
@    s4 symbol fill pattern 0
@    s4 symbol linewidth 1.0
@    s4 symbol linestyle 1
@    s4 symbol char 65
@    s4 symbol char font 4
@    s4 symbol skip 0
@    s4 line type 1
@    s4 line linestyle 1
@    s4 line linewidth 2.0
@    s4 line color 5
@    s4 line pattern 1
@    s4 baseline type 0
@    s4 baseline off
@    s4 dropline off
@    s4 fill type 0
@    s4 fill rule 0
@    s4 fill color 1
@    s4 fill pattern 1
@    s4 avalue off
@    s4 avalue type 2
@    s4 avalue char size 1.000000
@    s4 avalue font 4
@    s4 avalue color 1
@    s4 avalue rot 0
@    s4 avalue format general
@    s4 avalue prec 3
@    s4 avalue prepend ""
@    s4 avalue append ""
@    s4 avalue offset 0.000000 , 0.000000
@    s4 errorbar on
@    s4 errorbar place both
@    s4 errorbar color 5
@    s4 errorbar pattern 1
@    s4 errorbar size 1.000000
@    s4 errorbar linewidth 1.0
@    s4 errorbar linestyle 1
@    s4 errorbar riser linewidth 1.0
@    s4 errorbar riser linestyle 1
@    s4 errorbar riser clip off
@    s4 errorbar riser clip length 0.100000
@    s4 comment "PMFs_tailLength.agr"
@    s4 legend  "10"
@    s5 hidden false
@    s5 type xy
@    s5 symbol 0
@    s5 symbol size 1.000000
@    s5 symbol color 6
@    s5 symbol pattern 1
@    s5 symbol fill color 6
@    s5 symbol fill pattern 0
@    s5 symbol linewidth 1.0
@    s5 symbol linestyle 1
@    s5 symbol char 65
@    s5 symbol char font 4
@    s5 symbol skip 0
@    s5 line type 1
@    s5 line linestyle 1
@    s5 line linewidth 2.0
@    s5 line color 6
@    s5 line pattern 1
@    s5 baseline type 0
@    s5 baseline off
@    s5 dropline off
@    s5 fill type 0
@    s5 fill rule 0
@    s5 fill color 1
@    s5 fill pattern 1
@    s5 avalue off
@    s5 avalue type 2
@    s5 avalue char size 1.000000
@    s5 avalue font 4
@    s5 avalue color 1
@    s5 avalue rot 0
@    s5 avalue format general
@    s5 avalue prec 3
@    s5 avalue prepend ""
@    s5 avalue append ""
@    s5 avalue offset 0.000000 , 0.000000
@    s5 errorbar on
@    s5 errorbar place both
@    s5 errorbar color 6
@    s5 errorbar pattern 1
@    s5 errorbar size 1.000000
@    s5 errorbar linewidth 1.0
@    s5 errorbar linestyle 1
@    s5 errorbar riser linewidth 1.0
@    s5 errorbar riser linestyle 1
@    s5 errorbar riser clip off
@    s5 errorbar riser clip length 0.100000
@    s5 comment "PMFs_tailLength.agr"
@    s5 legend  "12"
@    s6 hidden false
@    s6 type xy
@    s6 symbol 0
@    s6 symbol size 1.000000
@    s6 symbol color 7
@    s6 symbol pattern 1
@    s6 symbol fill color 7
@    s6 symbol fill pattern 0
@    s6 symbol linewidth 1.0
@    s6 symbol linestyle 1
@    s6 symbol char 65
@    s6 symbol char font 4
@    s6 symbol skip 0
@    s6 line type 1
@    s6 line linestyle 1
@    s6 line linewidth 2.0
@    s6 line color 7
@    s6 line pattern 1
@    s6 baseline type 0
@    s6 baseline off
@    s6 dropline off
@    s6 fill type 0
@    s6 fill rule 0
@    s6 fill color 1
@    s6 fill pattern 1
@    s6 avalue off
@    s6 avalue type 2
@    s6 avalue char size 1.000000
@    s6 avalue font 4
@    s6 avalue color 1
@    s6 avalue rot 0
@    s6 avalue format general
@    s6 avalue prec 3
@    s6 avalue prepend ""
@    s6 avalue append ""
@    s6 avalue offset 0.000000 , 0.000000
@    s6 errorbar on
@    s6 errorbar place both
@    s6 errorbar color 7
@    s6 errorbar pattern 1
@    s6 errorbar size 1.000000
@    s6 errorbar linewidth 1.0
@    s6 errorbar linestyle 1
@    s6 errorbar riser linewidth 1.0
@    s6 errorbar riser linestyle 1
@    s6 errorbar riser clip off
@    s6 errorbar riser clip length 0.100000
@    s6 comment "PMFs_tailLength.agr"
@    s6 legend  ""
@    s7 hidden false
@    s7 type xy
@    s7 symbol 0
@    s7 symbol size 1.000000
@    s7 symbol color 8
@    s7 symbol pattern 1
@    s7 symbol fill color 8
@    s7 symbol fill pattern 0
@    s7 symbol linewidth 1.0
@    s7 symbol linestyle 1
@    s7 symbol char 65
@    s7 symbol char font 4
@    s7 symbol skip 0
@    s7 line type 1
@    s7 line linestyle 1
@    s7 line linewidth 2.0
@    s7 line color 8
@    s7 line pattern 1
@    s7 baseline type 0
@    s7 baseline off
@    s7 dropline off
@    s7 fill type 0
@    s7 fill rule 0
@    s7 fill color 1
@    s7 fill pattern 1
@    s7 avalue off
@    s7 avalue type 2
@    s7 avalue char size 1.000000
@    s7 avalue font 4
@    s7 avalue color 1
@    s7 avalue rot 0
@    s7 avalue format general
@    s7 avalue prec 3
@    s7 avalue prepend ""
@    s7 avalue append ""
@    s7 avalue offset 0.000000 , 0.000000
@    s7 errorbar on
@    s7 errorbar place both
@    s7 errorbar color 8
@    s7 errorbar pattern 1
@    s7 errorbar size 1.000000
@    s7 errorbar linewidth 1.0
@    s7 errorbar linestyle 1
@    s7 errorbar riser linewidth 1.0
@    s7 errorbar riser linestyle 1
@    s7 errorbar riser clip off
@    s7 errorbar riser clip length 0.100000
@    s7 comment "PMFs_tailLength.agr"
@    s7 legend  "16"
@    s8 hidden false
@    s8 type xy
@    s8 symbol 0
@    s8 symbol size 1.000000
@    s8 symbol color 9
@    s8 symbol pattern 1
@    s8 symbol fill color 9
@    s8 symbol fill pattern 0
@    s8 symbol linewidth 1.0
@    s8 symbol linestyle 1
@    s8 symbol char 65
@    s8 symbol char font 4
@    s8 symbol skip 0
@    s8 line type 1
@    s8 line linestyle 1
@    s8 line linewidth 2.0
@    s8 line color 9
@    s8 line pattern 1
@    s8 baseline type 0
@    s8 baseline off
@    s8 dropline off
@    s8 fill type 0
@    s8 fill rule 0
@    s8 fill color 1
@    s8 fill pattern 1
@    s8 avalue off
@    s8 avalue type 2
@    s8 avalue char size 1.000000
@    s8 avalue font 4
@    s8 avalue color 1
@    s8 avalue rot 0
@    s8 avalue format general
@    s8 avalue prec 3
@    s8 avalue prepend ""
@    s8 avalue append ""
@    s8 avalue offset 0.000000 , 0.000000
@    s8 errorbar on
@    s8 errorbar place both
@    s8 errorbar color 9
@    s8 errorbar pattern 1
@    s8 errorbar size 1.000000
@    s8 errorbar linewidth 1.0
@    s8 errorbar linestyle 1
@    s8 errorbar riser linewidth 1.0
@    s8 errorbar riser linestyle 1
@    s8 errorbar riser clip off
@    s8 errorbar riser clip length 0.100000
@    s8 comment "PMFs_tailLength.agr"
@    s8 legend  "18"
@g1 on
@g1 hidden false
@g1 type XY
@g1 stacked false
@g1 bar hgap 0.000000
@g1 fixedpoint off
@g1 fixedpoint type 0
@g1 fixedpoint xy 0.000000, 0.000000
@g1 fixedpoint format general general
@g1 fixedpoint prec 6, 6
@with g1
@    world 0.05, -70, 0.99, 170
@    stack world 0, 0, 0, 0
@    znorm 1
@    view 0.566204, 0.350000, 1.018829, 0.800000
@    title ""
@    title font 4
@    title size 1.500000
@    title color 1
@    subtitle ""
@    subtitle font 4
@    subtitle size 1.000000
@    subtitle color 1
@    xaxes scale Normal
@    yaxes scale Normal
@    xaxes invert off
@    yaxes invert off
@    xaxis  on
@    xaxis  type zero false
@    xaxis  offset 0.000000 , 0.000000
@    xaxis  bar on
@    xaxis  bar color 1
@    xaxis  bar linestyle 1
@    xaxis  bar linewidth 1.0
@    xaxis  label "Stalk formation, \xx\s\f{}ch"
@    xaxis  label layout para
@    xaxis  label place auto
@    xaxis  label char size 1.200000
@    xaxis  label font 4
@    xaxis  label color 1
@    xaxis  label place normal
@    xaxis  tick on
@    xaxis  tick major 0.2
@    xaxis  tick minor ticks 1
@    xaxis  tick default 6
@    xaxis  tick place rounded true
@    xaxis  tick in
@    xaxis  tick major size 1.000000
@    xaxis  tick major color 1
@    xaxis  tick major linewidth 1.0
@    xaxis  tick major linestyle 1
@    xaxis  tick major grid off
@    xaxis  tick minor color 1
@    xaxis  tick minor linewidth 1.0
@    xaxis  tick minor linestyle 1
@    xaxis  tick minor grid off
@    xaxis  tick minor size 0.500000
@    xaxis  ticklabel on
@    xaxis  ticklabel format general
@    xaxis  ticklabel prec 5
@    xaxis  ticklabel formula ""
@    xaxis  ticklabel append ""
@    xaxis  ticklabel prepend ""
@    xaxis  ticklabel angle 0
@    xaxis  ticklabel skip 0
@    xaxis  ticklabel stagger 0
@    xaxis  ticklabel place normal
@    xaxis  ticklabel offset auto
@    xaxis  ticklabel offset 0.000000 , 0.010000
@    xaxis  ticklabel start type auto
@    xaxis  ticklabel start 0.000000
@    xaxis  ticklabel stop type auto
@    xaxis  ticklabel stop 0.000000
@    xaxis  ticklabel char size 1.000000
@    xaxis  ticklabel font 4
@    xaxis  ticklabel color 1
@    xaxis  tick place both
@    xaxis  tick spec type none
@    yaxis  on
@    yaxis  type zero false
@    yaxis  offset 0.000000 , 0.000000
@    yaxis  bar on
@    yaxis  bar color 1
@    yaxis  bar linestyle 1
@    yaxis  bar linewidth 1.0
@    yaxis  label ""
@    yaxis  label layout para
@    yaxis  label place auto
@    yaxis  label char size 1.000000
@    yaxis  label font 4
@    yaxis  label color 1
@    yaxis  label place normal
@    yaxis  tick on
@    yaxis  tick major 50
@    yaxis  tick minor ticks 1
@    yaxis  tick default 6
@    yaxis  tick place rounded true
@    yaxis  tick in
@    yaxis  tick major size 1.000000
@    yaxis  tick major color 1
@    yaxis  tick major linewidth 1.0
@    yaxis  tick major linestyle 1
@    yaxis  tick major grid off
@    yaxis  tick minor color 1
@    yaxis  tick minor linewidth 1.0
@    yaxis  tick minor linestyle 1
@    yaxis  tick minor grid off
@    yaxis  tick minor size 0.500000
@    yaxis  ticklabel off
@    yaxis  ticklabel format general
@    yaxis  ticklabel prec 5
@    yaxis  ticklabel formula ""
@    yaxis  ticklabel append ""
@    yaxis  ticklabel prepend ""
@    yaxis  ticklabel angle 0
@    yaxis  ticklabel skip 0
@    yaxis  ticklabel stagger 0
@    yaxis  ticklabel place normal
@    yaxis  ticklabel offset auto
@    yaxis  ticklabel offset 0.000000 , 0.010000
@    yaxis  ticklabel start type auto
@    yaxis  ticklabel start 0.000000
@    yaxis  ticklabel stop type auto
@    yaxis  ticklabel stop 0.000000
@    yaxis  ticklabel char size 0.850000
@    yaxis  ticklabel font 4
@    yaxis  ticklabel color 1
@    yaxis  tick place both
@    yaxis  tick spec type none
@    altxaxis  off
@    altyaxis  off
@    legend on
@    legend loctype view
@    legend 0.5, 0.8
@    legend box color 1
@    legend box pattern 1
@    legend box linewidth 1.0
@    legend box linestyle 1
@    legend box fill color 0
@    legend box fill pattern 1
@    legend font 4
@    legend char size 1.000000
@    legend color 1
@    legend length 4
@    legend vgap 1
@    legend hgap 1
@    legend invert false
@    frame type 0
@    frame linestyle 1
@    frame linewidth 2.0
@    frame color 1
@    frame pattern 1
@    frame background color 0
@    frame background pattern 0
@    s0 hidden false
@    s0 type xy
@    s0 symbol 0
@    s0 symbol size 1.000000
@    s0 symbol color 1
@    s0 symbol pattern 1
@    s0 symbol fill color 1
@    s0 symbol fill pattern 0
@    s0 symbol linewidth 1.0
@    s0 symbol linestyle 1
@    s0 symbol char 65
@    s0 symbol char font 4
@    s0 symbol skip 0
@    s0 line type 1
@    s0 line linestyle 1
@    s0 line linewidth 2.0
@    s0 line color 1
@    s0 line pattern 1
@    s0 baseline type 0
@    s0 baseline off
@    s0 dropline off
@    s0 fill type 0
@    s0 fill rule 0
@    s0 fill color 1
@    s0 fill pattern 1
@    s0 avalue off
@    s0 avalue type 2
@    s0 avalue char size 1.000000
@    s0 avalue font 4
@    s0 avalue color 1
@    s0 avalue rot 0
@    s0 avalue format general
@    s0 avalue prec 3
@    s0 avalue prepend ""
@    s0 avalue append ""
@    s0 avalue offset 0.000000 , 0.000000
@    s0 errorbar on
@    s0 errorbar place both
@    s0 errorbar color 1
@    s0 errorbar pattern 1
@    s0 errorbar size 1.000000
@    s0 errorbar linewidth 1.0
@    s0 errorbar linestyle 1
@    s0 errorbar riser linewidth 1.0
@    s0 errorbar riser linestyle 1
@    s0 errorbar riser clip off
@    s0 errorbar riser clip length 0.100000
@    s0 comment "PMFs_tailLength.agr"
@    s0 legend  ""
@    s1 hidden false
@    s1 type xy
@    s1 symbol 0
@    s1 symbol size 1.000000
@    s1 symbol color 2
@    s1 symbol pattern 1
@    s1 symbol fill color 2
@    s1 symbol fill pattern 0
@    s1 symbol linewidth 1.0
@    s1 symbol linestyle 1
@    s1 symbol char 65
@    s1 symbol char font 4
@    s1 symbol skip 0
@    s1 line type 1
@    s1 line linestyle 1
@    s1 line linewidth 2.0
@    s1 line color 2
@    s1 line pattern 1
@    s1 baseline type 0
@    s1 baseline off
@    s1 dropline off
@    s1 fill type 0
@    s1 fill rule 0
@    s1 fill color 1
@    s1 fill pattern 1
@    s1 avalue off
@    s1 avalue type 2
@    s1 avalue char size 1.000000
@    s1 avalue font 4
@    s1 avalue color 1
@    s1 avalue rot 0
@    s1 avalue format general
@    s1 avalue prec 3
@    s1 avalue prepend ""
@    s1 avalue append ""
@    s1 avalue offset 0.000000 , 0.000000
@    s1 errorbar on
@    s1 errorbar place both
@    s1 errorbar color 2
@    s1 errorbar pattern 1
@    s1 errorbar size 1.000000
@    s1 errorbar linewidth 1.0
@    s1 errorbar linestyle 1
@    s1 errorbar riser linewidth 1.0
@    s1 errorbar riser linestyle 1
@    s1 errorbar riser clip off
@    s1 errorbar riser clip length 0.100000
@    s1 comment "PMFs_tailLength.agr"
@    s1 legend  ""
@    s2 hidden false
@    s2 type xy
@    s2 symbol 0
@    s2 symbol size 1.000000
@    s2 symbol color 3
@    s2 symbol pattern 1
@    s2 symbol fill color 3
@    s2 symbol fill pattern 0
@    s2 symbol linewidth 1.0
@    s2 symbol linestyle 1
@    s2 symbol char 65
@    s2 symbol char font 4
@    s2 symbol skip 0
@    s2 line type 1
@    s2 line linestyle 1
@    s2 line linewidth 2.0
@    s2 line color 3
@    s2 line pattern 1
@    s2 baseline type 0
@    s2 baseline off
@    s2 dropline off
@    s2 fill type 0
@    s2 fill rule 0
@    s2 fill color 1
@    s2 fill pattern 1
@    s2 avalue off
@    s2 avalue type 2
@    s2 avalue char size 1.000000
@    s2 avalue font 4
@    s2 avalue color 1
@    s2 avalue rot 0
@    s2 avalue format general
@    s2 avalue prec 3
@    s2 avalue prepend ""
@    s2 avalue append ""
@    s2 avalue offset 0.000000 , 0.000000
@    s2 errorbar on
@    s2 errorbar place both
@    s2 errorbar color 3
@    s2 errorbar pattern 1
@    s2 errorbar size 1.000000
@    s2 errorbar linewidth 1.0
@    s2 errorbar linestyle 1
@    s2 errorbar riser linewidth 1.0
@    s2 errorbar riser linestyle 1
@    s2 errorbar riser clip off
@    s2 errorbar riser clip length 0.100000
@    s2 comment "PMFs_tailLength.agr"
@    s2 legend  ""
@    s3 hidden false
@    s3 type xy
@    s3 symbol 0
@    s3 symbol size 1.000000
@    s3 symbol color 4
@    s3 symbol pattern 1
@    s3 symbol fill color 4
@    s3 symbol fill pattern 0
@    s3 symbol linewidth 1.0
@    s3 symbol linestyle 1
@    s3 symbol char 65
@    s3 symbol char font 4
@    s3 symbol skip 0
@    s3 line type 1
@    s3 line linestyle 1
@    s3 line linewidth 2.0
@    s3 line color 4
@    s3 line pattern 1
@    s3 baseline type 0
@    s3 baseline off
@    s3 dropline off
@    s3 fill type 0
@    s3 fill rule 0
@    s3 fill color 1
@    s3 fill pattern 1
@    s3 avalue off
@    s3 avalue type 2
@    s3 avalue char size 1.000000
@    s3 avalue font 4
@    s3 avalue color 1
@    s3 avalue rot 0
@    s3 avalue format general
@    s3 avalue prec 3
@    s3 avalue prepend ""
@    s3 avalue append ""
@    s3 avalue offset 0.000000 , 0.000000
@    s3 errorbar on
@    s3 errorbar place both
@    s3 errorbar color 4
@    s3 errorbar pattern 1
@    s3 errorbar size 1.000000
@    s3 errorbar linewidth 1.0
@    s3 errorbar linestyle 1
@    s3 errorbar riser linewidth 1.0
@    s3 errorbar riser linestyle 1
@    s3 errorbar riser clip off
@    s3 errorbar riser clip length 0.100000
@    s3 comment "PMFs_tailLength.agr"
@    s3 legend  ""
@    s4 hidden false
@    s4 type xy
@    s4 symbol 0
@    s4 symbol size 1.000000
@    s4 symbol color 5
@    s4 symbol pattern 1
@    s4 symbol fill color 5
@    s4 symbol fill pattern 0
@    s4 symbol linewidth 1.0
@    s4 symbol linestyle 1
@    s4 symbol char 65
@    s4 symbol char font 4
@    s4 symbol skip 0
@    s4 line type 1
@    s4 line linestyle 1
@    s4 line linewidth 2.0
@    s4 line color 5
@    s4 line pattern 1
@    s4 baseline type 0
@    s4 baseline off
@    s4 dropline off
@    s4 fill type 0
@    s4 fill rule 0
@    s4 fill color 1
@    s4 fill pattern 1
@    s4 avalue off
@    s4 avalue type 2
@    s4 avalue char size 1.000000
@    s4 avalue font 4
@    s4 avalue color 1
@    s4 avalue rot 0
@    s4 avalue format general
@    s4 avalue prec 3
@    s4 avalue prepend ""
@    s4 avalue append ""
@    s4 avalue offset 0.000000 , 0.000000
@    s4 errorbar on
@    s4 errorbar place both
@    s4 errorbar color 5
@    s4 errorbar pattern 1
@    s4 errorbar size 1.000000
@    s4 errorbar linewidth 1.0
@    s4 errorbar linestyle 1
@    s4 errorbar riser linewidth 1.0
@    s4 errorbar riser linestyle 1
@    s4 errorbar riser clip off
@    s4 errorbar riser clip length 0.100000
@    s4 comment "PMFs_tailLength.agr"
@    s4 legend  ""
@    s5 hidden false
@    s5 type xy
@    s5 symbol 0
@    s5 symbol size 1.000000
@    s5 symbol color 6
@    s5 symbol pattern 1
@    s5 symbol fill color 6
@    s5 symbol fill pattern 0
@    s5 symbol linewidth 1.0
@    s5 symbol linestyle 1
@    s5 symbol char 65
@    s5 symbol char font 4
@    s5 symbol skip 0
@    s5 line type 1
@    s5 line linestyle 1
@    s5 line linewidth 2.0
@    s5 line color 6
@    s5 line pattern 1
@    s5 baseline type 0
@    s5 baseline off
@    s5 dropline off
@    s5 fill type 0
@    s5 fill rule 0
@    s5 fill color 1
@    s5 fill pattern 1
@    s5 avalue off
@    s5 avalue type 2
@    s5 avalue char size 1.000000
@    s5 avalue font 4
@    s5 avalue color 1
@    s5 avalue rot 0
@    s5 avalue format general
@    s5 avalue prec 3
@    s5 avalue prepend ""
@    s5 avalue append ""
@    s5 avalue offset 0.000000 , 0.000000
@    s5 errorbar on
@    s5 errorbar place both
@    s5 errorbar color 6
@    s5 errorbar pattern 1
@    s5 errorbar size 1.000000
@    s5 errorbar linewidth 1.0
@    s5 errorbar linestyle 1
@    s5 errorbar riser linewidth 1.0
@    s5 errorbar riser linestyle 1
@    s5 errorbar riser clip off
@    s5 errorbar riser clip length 0.100000
@    s5 comment "PMFs_tailLength.agr"
@    s5 legend  ""
@    s6 hidden false
@    s6 type xy
@    s6 symbol 0
@    s6 symbol size 1.000000
@    s6 symbol color 7
@    s6 symbol pattern 1
@    s6 symbol fill color 7
@    s6 symbol fill pattern 0
@    s6 symbol linewidth 1.0
@    s6 symbol linestyle 1
@    s6 symbol char 65
@    s6 symbol char font 4
@    s6 symbol skip 0
@    s6 line type 1
@    s6 line linestyle 1
@    s6 line linewidth 2.0
@    s6 line color 7
@    s6 line pattern 1
@    s6 baseline type 0
@    s6 baseline off
@    s6 dropline off
@    s6 fill type 0
@    s6 fill rule 0
@    s6 fill color 1
@    s6 fill pattern 1
@    s6 avalue off
@    s6 avalue type 2
@    s6 avalue char size 1.000000
@    s6 avalue font 4
@    s6 avalue color 1
@    s6 avalue rot 0
@    s6 avalue format general
@    s6 avalue prec 3
@    s6 avalue prepend ""
@    s6 avalue append ""
@    s6 avalue offset 0.000000 , 0.000000
@    s6 errorbar on
@    s6 errorbar place both
@    s6 errorbar color 7
@    s6 errorbar pattern 1
@    s6 errorbar size 1.000000
@    s6 errorbar linewidth 1.0
@    s6 errorbar linestyle 1
@    s6 errorbar riser linewidth 1.0
@    s6 errorbar riser linestyle 1
@    s6 errorbar riser clip off
@    s6 errorbar riser clip length 0.100000
@    s6 comment "PMFs_tailLength.agr"
@    s6 legend  ""
@    s7 hidden false
@    s7 type xy
@    s7 symbol 0
@    s7 symbol size 1.000000
@    s7 symbol color 8
@    s7 symbol pattern 1
@    s7 symbol fill color 8
@    s7 symbol fill pattern 0
@    s7 symbol linewidth 1.0
@    s7 symbol linestyle 1
@    s7 symbol char 65
@    s7 symbol char font 4
@    s7 symbol skip 0
@    s7 line type 1
@    s7 line linestyle 1
@    s7 line linewidth 2.0
@    s7 line color 8
@    s7 line pattern 1
@    s7 baseline type 0
@    s7 baseline off
@    s7 dropline off
@    s7 fill type 0
@    s7 fill rule 0
@    s7 fill color 1
@    s7 fill pattern 1
@    s7 avalue off
@    s7 avalue type 2
@    s7 avalue char size 1.000000
@    s7 avalue font 4
@    s7 avalue color 1
@    s7 avalue rot 0
@    s7 avalue format general
@    s7 avalue prec 3
@    s7 avalue prepend ""
@    s7 avalue append ""
@    s7 avalue offset 0.000000 , 0.000000
@    s7 errorbar on
@    s7 errorbar place both
@    s7 errorbar color 8
@    s7 errorbar pattern 1
@    s7 errorbar size 1.000000
@    s7 errorbar linewidth 1.0
@    s7 errorbar linestyle 1
@    s7 errorbar riser linewidth 1.0
@    s7 errorbar riser linestyle 1
@    s7 errorbar riser clip off
@    s7 errorbar riser clip length 0.100000
@    s7 comment "PMFs_tailLength.agr"
@    s7 legend  ""
@    s8 hidden false
@    s8 type xy
@    s8 symbol 0
@    s8 symbol size 1.000000
@    s8 symbol color 9
@    s8 symbol pattern 1
@    s8 symbol fill color 9
@    s8 symbol fill pattern 0
@    s8 symbol linewidth 1.0
@    s8 symbol linestyle 1
@    s8 symbol char 65
@    s8 symbol char font 4
@    s8 symbol skip 0
@    s8 line type 1
@    s8 line linestyle 1
@    s8 line linewidth 2.0
@    s8 line color 9
@    s8 line pattern 1
@    s8 baseline type 0
@    s8 baseline off
@    s8 dropline off
@    s8 fill type 0
@    s8 fill rule 0
@    s8 fill color 1
@    s8 fill pattern 1
@    s8 avalue off
@    s8 avalue type 2
@    s8 avalue char size 1.000000
@    s8 avalue font 4
@    s8 avalue color 1
@    s8 avalue rot 0
@    s8 avalue format general
@    s8 avalue prec 3
@    s8 avalue prepend ""
@    s8 avalue append ""
@    s8 avalue offset 0.000000 , 0.000000
@    s8 errorbar on
@    s8 errorbar place both
@    s8 errorbar color 9
@    s8 errorbar pattern 1
@    s8 errorbar size 1.000000
@    s8 errorbar linewidth 1.0
@    s8 errorbar linestyle 1
@    s8 errorbar riser linewidth 1.0
@    s8 errorbar riser linestyle 1
@    s8 errorbar riser clip off
@    s8 errorbar riser clip length 0.100000
@    s8 comment "PMFs_tailLength.agr"
@    s8 legend  ""
@g2 on
@g2 hidden false
@g2 type XY
@g2 stacked false
@g2 bar hgap 0.000000
@g2 fixedpoint off
@g2 fixedpoint type 0
@g2 fixedpoint xy 0.000000, 0.000000
@g2 fixedpoint format general general
@g2 fixedpoint prec 6, 6
@with g2
@    world 0.05, -70, 0.99, 170
@    stack world 0, 0, 0, 0
@    znorm 1
@    view 1.032408, 0.350000, 1.485034, 0.800000
@    title ""
@    title font 4
@    title size 1.500000
@    title color 1
@    subtitle ""
@    subtitle font 4
@    subtitle size 1.000000
@    subtitle color 1
@    xaxes scale Normal
@    yaxes scale Normal
@    xaxes invert off
@    yaxes invert off
@    xaxis  on
@    xaxis  type zero false
@    xaxis  offset 0.000000 , 0.000000
@    xaxis  bar on
@    xaxis  bar color 1
@    xaxis  bar linestyle 1
@    xaxis  bar linewidth 1.0
@    xaxis  label "Stalk formation, \xx\s\f{}ch"
@    xaxis  label layout para
@    xaxis  label place auto
@    xaxis  label char size 1.200000
@    xaxis  label font 4
@    xaxis  label color 1
@    xaxis  label place normal
@    xaxis  tick on
@    xaxis  tick major 0.2
@    xaxis  tick minor ticks 1
@    xaxis  tick default 6
@    xaxis  tick place rounded true
@    xaxis  tick in
@    xaxis  tick major size 1.000000
@    xaxis  tick major color 1
@    xaxis  tick major linewidth 1.0
@    xaxis  tick major linestyle 1
@    xaxis  tick major grid off
@    xaxis  tick minor color 1
@    xaxis  tick minor linewidth 1.0
@    xaxis  tick minor linestyle 1
@    xaxis  tick minor grid off
@    xaxis  tick minor size 0.500000
@    xaxis  ticklabel on
@    xaxis  ticklabel format general
@    xaxis  ticklabel prec 5
@    xaxis  ticklabel formula ""
@    xaxis  ticklabel append ""
@    xaxis  ticklabel prepend ""
@    xaxis  ticklabel angle 0
@    xaxis  ticklabel skip 0
@    xaxis  ticklabel stagger 0
@    xaxis  ticklabel place normal
@    xaxis  ticklabel offset auto
@    xaxis  ticklabel offset 0.000000 , 0.010000
@    xaxis  ticklabel start type auto
@    xaxis  ticklabel start 0.000000
@    xaxis  ticklabel stop type auto
@    xaxis  ticklabel stop 0.000000
@    xaxis  ticklabel char size 1.000000
@    xaxis  ticklabel font 4
@    xaxis  ticklabel color 1
@    xaxis  tick place both
@    xaxis  tick spec type none
@    yaxis  on
@    yaxis  type zero false
@    yaxis  offset 0.000000 , 0.000000
@    yaxis  bar on
@    yaxis  bar color 1
@    yaxis  bar linestyle 1
@    yaxis  bar linewidth 1.0
@    yaxis  label ""
@    yaxis  label layout para
@    yaxis  label place auto
@    yaxis  label char size 1.200000
@    yaxis  label font 4
@    yaxis  label color 1
@    yaxis  label place normal
@    yaxis  tick on
@    yaxis  tick major 50
@    yaxis  tick minor ticks 1
@    yaxis  tick default 6
@    yaxis  tick place rounded true
@    yaxis  tick in
@    yaxis  tick major size 1.000000
@    yaxis  tick major color 1
@    yaxis  tick major linewidth 1.0
@    yaxis  tick major linestyle 1
@    yaxis  tick major grid off
@    yaxis  tick minor color 1
@    yaxis  tick minor linewidth 1.0
@    yaxis  tick minor linestyle 1
@    yaxis  tick minor grid off
@    yaxis  tick minor size 0.500000
@    yaxis  ticklabel off
@    yaxis  ticklabel format general
@    yaxis  ticklabel prec 5
@    yaxis  ticklabel formula ""
@    yaxis  ticklabel append ""
@    yaxis  ticklabel prepend ""
@    yaxis  ticklabel angle 0
@    yaxis  ticklabel skip 0
@    yaxis  ticklabel stagger 0
@    yaxis  ticklabel place normal
@    yaxis  ticklabel offset auto
@    yaxis  ticklabel offset 0.000000 , 0.010000
@    yaxis  ticklabel start type auto
@    yaxis  ticklabel start 0.000000
@    yaxis  ticklabel stop type auto
@    yaxis  ticklabel stop 0.000000
@    yaxis  ticklabel char size 1.000000
@    yaxis  ticklabel font 4
@    yaxis  ticklabel color 1
@    yaxis  tick place both
@    yaxis  tick spec type none
@    altxaxis  off
@    altyaxis  off
@    legend on
@    legend loctype view
@    legend 0.5, 0.8
@    legend box color 1
@    legend box pattern 1
@    legend box linewidth 1.0
@    legend box linestyle 1
@    legend box fill color 0
@    legend box fill pattern 1
@    legend font 4
@    legend char size 1.000000
@    legend color 1
@    legend length 4
@    legend vgap 1
@    legend hgap 1
@    legend invert false
@    frame type 0
@    frame linestyle 1
@    frame linewidth 2.0
@    frame color 1
@    frame pattern 1
@    frame background color 0
@    frame background pattern 0
@    s0 hidden false
@    s0 type xy
@    s0 symbol 0
@    s0 symbol size 1.000000
@    s0 symbol color 1
@    s0 symbol pattern 1
@    s0 symbol fill color 1
@    s0 symbol fill pattern 0
@    s0 symbol linewidth 1.0
@    s0 symbol linestyle 1
@    s0 symbol char 65
@    s0 symbol char font 4
@    s0 symbol skip 0
@    s0 line type 1
@    s0 line linestyle 1
@    s0 line linewidth 2.0
@    s0 line color 1
@    s0 line pattern 1
@    s0 baseline type 0
@    s0 baseline off
@    s0 dropline off
@    s0 fill type 0
@    s0 fill rule 0
@    s0 fill color 1
@    s0 fill pattern 1
@    s0 avalue off
@    s0 avalue type 2
@    s0 avalue char size 1.000000
@    s0 avalue font 4
@    s0 avalue color 1
@    s0 avalue rot 0
@    s0 avalue format general
@    s0 avalue prec 3
@    s0 avalue prepend ""
@    s0 avalue append ""
@    s0 avalue offset 0.000000 , 0.000000
@    s0 errorbar on
@    s0 errorbar place both
@    s0 errorbar color 1
@    s0 errorbar pattern 1
@    s0 errorbar size 1.000000
@    s0 errorbar linewidth 1.0
@    s0 errorbar linestyle 1
@    s0 errorbar riser linewidth 1.0
@    s0 errorbar riser linestyle 1
@    s0 errorbar riser clip off
@    s0 errorbar riser clip length 0.100000
@    s0 comment "PMFs_tailLength.agr"
@    s0 legend  ""
@    s1 hidden false
@    s1 type xy
@    s1 symbol 0
@    s1 symbol size 1.000000
@    s1 symbol color 2
@    s1 symbol pattern 1
@    s1 symbol fill color 2
@    s1 symbol fill pattern 0
@    s1 symbol linewidth 1.0
@    s1 symbol linestyle 1
@    s1 symbol char 65
@    s1 symbol char font 4
@    s1 symbol skip 0
@    s1 line type 1
@    s1 line linestyle 1
@    s1 line linewidth 2.0
@    s1 line color 2
@    s1 line pattern 1
@    s1 baseline type 0
@    s1 baseline off
@    s1 dropline off
@    s1 fill type 0
@    s1 fill rule 0
@    s1 fill color 1
@    s1 fill pattern 1
@    s1 avalue off
@    s1 avalue type 2
@    s1 avalue char size 1.000000
@    s1 avalue font 4
@    s1 avalue color 1
@    s1 avalue rot 0
@    s1 avalue format general
@    s1 avalue prec 3
@    s1 avalue prepend ""
@    s1 avalue append ""
@    s1 avalue offset 0.000000 , 0.000000
@    s1 errorbar on
@    s1 errorbar place both
@    s1 errorbar color 2
@    s1 errorbar pattern 1
@    s1 errorbar size 1.000000
@    s1 errorbar linewidth 1.0
@    s1 errorbar linestyle 1
@    s1 errorbar riser linewidth 1.0
@    s1 errorbar riser linestyle 1
@    s1 errorbar riser clip off
@    s1 errorbar riser clip length 0.100000
@    s1 comment "PMFs_tailLength.agr"
@    s1 legend  ""
@    s2 hidden false
@    s2 type xy
@    s2 symbol 0
@    s2 symbol size 1.000000
@    s2 symbol color 3
@    s2 symbol pattern 1
@    s2 symbol fill color 3
@    s2 symbol fill pattern 0
@    s2 symbol linewidth 1.0
@    s2 symbol linestyle 1
@    s2 symbol char 65
@    s2 symbol char font 4
@    s2 symbol skip 0
@    s2 line type 1
@    s2 line linestyle 1
@    s2 line linewidth 2.0
@    s2 line color 3
@    s2 line pattern 1
@    s2 baseline type 0
@    s2 baseline off
@    s2 dropline off
@    s2 fill type 0
@    s2 fill rule 0
@    s2 fill color 1
@    s2 fill pattern 1
@    s2 avalue off
@    s2 avalue type 2
@    s2 avalue char size 1.000000
@    s2 avalue font 4
@    s2 avalue color 1
@    s2 avalue rot 0
@    s2 avalue format general
@    s2 avalue prec 3
@    s2 avalue prepend ""
@    s2 avalue append ""
@    s2 avalue offset 0.000000 , 0.000000
@    s2 errorbar on
@    s2 errorbar place both
@    s2 errorbar color 3
@    s2 errorbar pattern 1
@    s2 errorbar size 1.000000
@    s2 errorbar linewidth 1.0
@    s2 errorbar linestyle 1
@    s2 errorbar riser linewidth 1.0
@    s2 errorbar riser linestyle 1
@    s2 errorbar riser clip off
@    s2 errorbar riser clip length 0.100000
@    s2 comment "PMFs_tailLength.agr"
@    s2 legend  ""
@    s3 hidden false
@    s3 type xy
@    s3 symbol 0
@    s3 symbol size 1.000000
@    s3 symbol color 4
@    s3 symbol pattern 1
@    s3 symbol fill color 4
@    s3 symbol fill pattern 0
@    s3 symbol linewidth 1.0
@    s3 symbol linestyle 1
@    s3 symbol char 65
@    s3 symbol char font 4
@    s3 symbol skip 0
@    s3 line type 1
@    s3 line linestyle 1
@    s3 line linewidth 2.0
@    s3 line color 4
@    s3 line pattern 1
@    s3 baseline type 0
@    s3 baseline off
@    s3 dropline off
@    s3 fill type 0
@    s3 fill rule 0
@    s3 fill color 1
@    s3 fill pattern 1
@    s3 avalue off
@    s3 avalue type 2
@    s3 avalue char size 1.000000
@    s3 avalue font 4
@    s3 avalue color 1
@    s3 avalue rot 0
@    s3 avalue format general
@    s3 avalue prec 3
@    s3 avalue prepend ""
@    s3 avalue append ""
@    s3 avalue offset 0.000000 , 0.000000
@    s3 errorbar on
@    s3 errorbar place both
@    s3 errorbar color 4
@    s3 errorbar pattern 1
@    s3 errorbar size 1.000000
@    s3 errorbar linewidth 1.0
@    s3 errorbar linestyle 1
@    s3 errorbar riser linewidth 1.0
@    s3 errorbar riser linestyle 1
@    s3 errorbar riser clip off
@    s3 errorbar riser clip length 0.100000
@    s3 comment "PMFs_tailLength.agr"
@    s3 legend  ""
@    s4 hidden false
@    s4 type xy
@    s4 symbol 0
@    s4 symbol size 1.000000
@    s4 symbol color 5
@    s4 symbol pattern 1
@    s4 symbol fill color 5
@    s4 symbol fill pattern 0
@    s4 symbol linewidth 1.0
@    s4 symbol linestyle 1
@    s4 symbol char 65
@    s4 symbol char font 4
@    s4 symbol skip 0
@    s4 line type 1
@    s4 line linestyle 1
@    s4 line linewidth 2.0
@    s4 line color 5
@    s4 line pattern 1
@    s4 baseline type 0
@    s4 baseline off
@    s4 dropline off
@    s4 fill type 0
@    s4 fill rule 0
@    s4 fill color 1
@    s4 fill pattern 1
@    s4 avalue off
@    s4 avalue type 2
@    s4 avalue char size 1.000000
@    s4 avalue font 4
@    s4 avalue color 1
@    s4 avalue rot 0
@    s4 avalue format general
@    s4 avalue prec 3
@    s4 avalue prepend ""
@    s4 avalue append ""
@    s4 avalue offset 0.000000 , 0.000000
@    s4 errorbar on
@    s4 errorbar place both
@    s4 errorbar color 5
@    s4 errorbar pattern 1
@    s4 errorbar size 1.000000
@    s4 errorbar linewidth 1.0
@    s4 errorbar linestyle 1
@    s4 errorbar riser linewidth 1.0
@    s4 errorbar riser linestyle 1
@    s4 errorbar riser clip off
@    s4 errorbar riser clip length 0.100000
@    s4 comment "PMFs_tailLength.agr"
@    s4 legend  ""
@    s5 hidden false
@    s5 type xy
@    s5 symbol 0
@    s5 symbol size 1.000000
@    s5 symbol color 6
@    s5 symbol pattern 1
@    s5 symbol fill color 6
@    s5 symbol fill pattern 0
@    s5 symbol linewidth 1.0
@    s5 symbol linestyle 1
@    s5 symbol char 65
@    s5 symbol char font 4
@    s5 symbol skip 0
@    s5 line type 1
@    s5 line linestyle 1
@    s5 line linewidth 2.0
@    s5 line color 6
@    s5 line pattern 1
@    s5 baseline type 0
@    s5 baseline off
@    s5 dropline off
@    s5 fill type 0
@    s5 fill rule 0
@    s5 fill color 1
@    s5 fill pattern 1
@    s5 avalue off
@    s5 avalue type 2
@    s5 avalue char size 1.000000
@    s5 avalue font 4
@    s5 avalue color 1
@    s5 avalue rot 0
@    s5 avalue format general
@    s5 avalue prec 3
@    s5 avalue prepend ""
@    s5 avalue append ""
@    s5 avalue offset 0.000000 , 0.000000
@    s5 errorbar on
@    s5 errorbar place both
@    s5 errorbar color 6
@    s5 errorbar pattern 1
@    s5 errorbar size 1.000000
@    s5 errorbar linewidth 1.0
@    s5 errorbar linestyle 1
@    s5 errorbar riser linewidth 1.0
@    s5 errorbar riser linestyle 1
@    s5 errorbar riser clip off
@    s5 errorbar riser clip length 0.100000
@    s5 comment "PMFs_tailLength.agr"
@    s5 legend  ""
@    s6 hidden false
@    s6 type xy
@    s6 symbol 0
@    s6 symbol size 1.000000
@    s6 symbol color 7
@    s6 symbol pattern 1
@    s6 symbol fill color 7
@    s6 symbol fill pattern 0
@    s6 symbol linewidth 1.0
@    s6 symbol linestyle 1
@    s6 symbol char 65
@    s6 symbol char font 4
@    s6 symbol skip 0
@    s6 line type 1
@    s6 line linestyle 1
@    s6 line linewidth 2.0
@    s6 line color 7
@    s6 line pattern 1
@    s6 baseline type 0
@    s6 baseline off
@    s6 dropline off
@    s6 fill type 0
@    s6 fill rule 0
@    s6 fill color 1
@    s6 fill pattern 1
@    s6 avalue off
@    s6 avalue type 2
@    s6 avalue char size 1.000000
@    s6 avalue font 4
@    s6 avalue color 1
@    s6 avalue rot 0
@    s6 avalue format general
@    s6 avalue prec 3
@    s6 avalue prepend ""
@    s6 avalue append ""
@    s6 avalue offset 0.000000 , 0.000000
@    s6 errorbar on
@    s6 errorbar place both
@    s6 errorbar color 7
@    s6 errorbar pattern 1
@    s6 errorbar size 1.000000
@    s6 errorbar linewidth 1.0
@    s6 errorbar linestyle 1
@    s6 errorbar riser linewidth 1.0
@    s6 errorbar riser linestyle 1
@    s6 errorbar riser clip off
@    s6 errorbar riser clip length 0.100000
@    s6 comment "PMFs_tailLength.agr"
@    s6 legend  ""
@    s7 hidden false
@    s7 type xy
@    s7 symbol 0
@    s7 symbol size 1.000000
@    s7 symbol color 8
@    s7 symbol pattern 1
@    s7 symbol fill color 8
@    s7 symbol fill pattern 0
@    s7 symbol linewidth 1.0
@    s7 symbol linestyle 1
@    s7 symbol char 65
@    s7 symbol char font 4
@    s7 symbol skip 0
@    s7 line type 1
@    s7 line linestyle 1
@    s7 line linewidth 2.0
@    s7 line color 8
@    s7 line pattern 1
@    s7 baseline type 0
@    s7 baseline off
@    s7 dropline off
@    s7 fill type 0
@    s7 fill rule 0
@    s7 fill color 1
@    s7 fill pattern 1
@    s7 avalue off
@    s7 avalue type 2
@    s7 avalue char size 1.000000
@    s7 avalue font 4
@    s7 avalue color 1
@    s7 avalue rot 0
@    s7 avalue format general
@    s7 avalue prec 3
@    s7 avalue prepend ""
@    s7 avalue append ""
@    s7 avalue offset 0.000000 , 0.000000
@    s7 errorbar on
@    s7 errorbar place both
@    s7 errorbar color 8
@    s7 errorbar pattern 1
@    s7 errorbar size 1.000000
@    s7 errorbar linewidth 1.0
@    s7 errorbar linestyle 1
@    s7 errorbar riser linewidth 1.0
@    s7 errorbar riser linestyle 1
@    s7 errorbar riser clip off
@    s7 errorbar riser clip length 0.100000
@    s7 comment "PMFs_tailLength.agr"
@    s7 legend  ""
@    s8 hidden false
@    s8 type xy
@    s8 symbol 0
@    s8 symbol size 1.000000
@    s8 symbol color 9
@    s8 symbol pattern 1
@    s8 symbol fill color 9
@    s8 symbol fill pattern 0
@    s8 symbol linewidth 1.0
@    s8 symbol linestyle 1
@    s8 symbol char 65
@    s8 symbol char font 4
@    s8 symbol skip 0
@    s8 line type 1
@    s8 line linestyle 1
@    s8 line linewidth 2.0
@    s8 line color 9
@    s8 line pattern 1
@    s8 baseline type 0
@    s8 baseline off
@    s8 dropline off
@    s8 fill type 0
@    s8 fill rule 0
@    s8 fill color 1
@    s8 fill pattern 1
@    s8 avalue off
@    s8 avalue type 2
@    s8 avalue char size 1.000000
@    s8 avalue font 4
@    s8 avalue color 1
@    s8 avalue rot 0
@    s8 avalue format general
@    s8 avalue prec 3
@    s8 avalue prepend ""
@    s8 avalue append ""
@    s8 avalue offset 0.000000 , 0.000000
@    s8 errorbar on
@    s8 errorbar place both
@    s8 errorbar color 9
@    s8 errorbar pattern 1
@    s8 errorbar size 1.000000
@    s8 errorbar linewidth 1.0
@    s8 errorbar linestyle 1
@    s8 errorbar riser linewidth 1.0
@    s8 errorbar riser linestyle 1
@    s8 errorbar riser clip off
@    s8 errorbar riser clip length 0.100000
@    s8 comment "PMFs_tailLength.agr"
@    s8 legend  ""
@g3 on
@g3 hidden false
@g3 type XY
@g3 stacked false
@g3 bar hgap 0.000000
@g3 fixedpoint off
@g3 fixedpoint type 0
@g3 fixedpoint xy 0.000000, 0.000000
@g3 fixedpoint format general general
@g3 fixedpoint prec 6, 6
@with g3
@    world 0.05, -70, 0.99, 170
@    stack world 0, 0, 0, 0
@    znorm 1
@    view 1.498612, 0.350000, 1.951238, 0.800000
@    title ""
@    title font 4
@    title size 1.500000
@    title color 1
@    subtitle ""
@    subtitle font 4
@    subtitle size 1.000000
@    subtitle color 1
@    xaxes scale Normal
@    yaxes scale Normal
@    xaxes invert off
@    yaxes invert off
@    xaxis  on
@    xaxis  type zero false
@    xaxis  offset 0.000000 , 0.000000
@    xaxis  bar on
@    xaxis  bar color 1
@    xaxis  bar linestyle 1
@    xaxis  bar linewidth 1.0
@    xaxis  label "Stalk formation, \xx\s\f{}ch"
@    xaxis  label layout para
@    xaxis  label place auto
@    xaxis  label char size 1.200000
@    xaxis  label font 4
@    xaxis  label color 1
@    xaxis  label place normal
@    xaxis  tick on
@    xaxis  tick major 0.2
@    xaxis  tick minor ticks 1
@    xaxis  tick default 6
@    xaxis  tick place rounded true
@    xaxis  tick in
@    xaxis  tick major size 1.000000
@    xaxis  tick major color 1
@    xaxis  tick major linewidth 1.0
@    xaxis  tick major linestyle 1
@    xaxis  tick major grid off
@    xaxis  tick minor color 1
@    xaxis  tick minor linewidth 1.0
@    xaxis  tick minor linestyle 1
@    xaxis  tick minor grid off
@    xaxis  tick minor size 0.500000
@    xaxis  ticklabel on
@    xaxis  ticklabel format general
@    xaxis  ticklabel prec 5
@    xaxis  ticklabel formula ""
@    xaxis  ticklabel append ""
@    xaxis  ticklabel prepend ""
@    xaxis  ticklabel angle 0
@    xaxis  ticklabel skip 0
@    xaxis  ticklabel stagger 0
@    xaxis  ticklabel place normal
@    xaxis  ticklabel offset auto
@    xaxis  ticklabel offset 0.000000 , 0.010000
@    xaxis  ticklabel start type auto
@    xaxis  ticklabel start 0.000000
@    xaxis  ticklabel stop type auto
@    xaxis  ticklabel stop 0.000000
@    xaxis  ticklabel char size 1.000000
@    xaxis  ticklabel font 4
@    xaxis  ticklabel color 1
@    xaxis  tick place both
@    xaxis  tick spec type none
@    yaxis  on
@    yaxis  type zero false
@    yaxis  offset 0.000000 , 0.000000
@    yaxis  bar on
@    yaxis  bar color 1
@    yaxis  bar linestyle 1
@    yaxis  bar linewidth 1.0
@    yaxis  label ""
@    yaxis  label layout para
@    yaxis  label place auto
@    yaxis  label char size 1.000000
@    yaxis  label font 4
@    yaxis  label color 1
@    yaxis  label place normal
@    yaxis  tick on
@    yaxis  tick major 50
@    yaxis  tick minor ticks 1
@    yaxis  tick default 6
@    yaxis  tick place rounded true
@    yaxis  tick in
@    yaxis  tick major size 1.000000
@    yaxis  tick major color 1
@    yaxis  tick major linewidth 1.0
@    yaxis  tick major linestyle 1
@    yaxis  tick major grid off
@    yaxis  tick minor color 1
@    yaxis  tick minor linewidth 1.0
@    yaxis  tick minor linestyle 1
@    yaxis  tick minor grid off
@    yaxis  tick minor size 0.500000
@    yaxis  ticklabel off
@    yaxis  ticklabel format general
@    yaxis  ticklabel prec 5
@    yaxis  ticklabel formula ""
@    yaxis  ticklabel append ""
@    yaxis  ticklabel prepend ""
@    yaxis  ticklabel angle 0
@    yaxis  ticklabel skip 0
@    yaxis  ticklabel stagger 0
@    yaxis  ticklabel place normal
@    yaxis  ticklabel offset auto
@    yaxis  ticklabel offset 0.000000 , 0.010000
@    yaxis  ticklabel start type auto
@    yaxis  ticklabel start 0.000000
@    yaxis  ticklabel stop type auto
@    yaxis  ticklabel stop 0.000000
@    yaxis  ticklabel char size 1.000000
@    yaxis  ticklabel font 4
@    yaxis  ticklabel color 1
@    yaxis  tick place both
@    yaxis  tick spec type none
@    altxaxis  off
@    altyaxis  off
@    legend on
@    legend loctype view
@    legend 0.5, 0.8
@    legend box color 1
@    legend box pattern 1
@    legend box linewidth 1.0
@    legend box linestyle 1
@    legend box fill color 0
@    legend box fill pattern 1
@    legend font 4
@    legend char size 1.000000
@    legend color 1
@    legend length 4
@    legend vgap 1
@    legend hgap 1
@    legend invert false
@    frame type 0
@    frame linestyle 1
@    frame linewidth 2.0
@    frame color 1
@    frame pattern 1
@    frame background color 0
@    frame background pattern 0
@    s0 hidden false
@    s0 type xy
@    s0 symbol 0
@    s0 symbol size 1.000000
@    s0 symbol color 1
@    s0 symbol pattern 1
@    s0 symbol fill color 1
@    s0 symbol fill pattern 0
@    s0 symbol linewidth 1.0
@    s0 symbol linestyle 1
@    s0 symbol char 65
@    s0 symbol char font 4
@    s0 symbol skip 0
@    s0 line type 1
@    s0 line linestyle 1
@    s0 line linewidth 2.0
@    s0 line color 1
@    s0 line pattern 1
@    s0 baseline type 0
@    s0 baseline off
@    s0 dropline off
@    s0 fill type 0
@    s0 fill rule 0
@    s0 fill color 1
@    s0 fill pattern 1
@    s0 avalue off
@    s0 avalue type 2
@    s0 avalue char size 1.000000
@    s0 avalue font 4
@    s0 avalue color 1
@    s0 avalue rot 0
@    s0 avalue format general
@    s0 avalue prec 3
@    s0 avalue prepend ""
@    s0 avalue append ""
@    s0 avalue offset 0.000000 , 0.000000
@    s0 errorbar on
@    s0 errorbar place both
@    s0 errorbar color 1
@    s0 errorbar pattern 1
@    s0 errorbar size 1.000000
@    s0 errorbar linewidth 1.0
@    s0 errorbar linestyle 1
@    s0 errorbar riser linewidth 1.0
@    s0 errorbar riser linestyle 1
@    s0 errorbar riser clip off
@    s0 errorbar riser clip length 0.100000
@    s0 comment "PMFs_tailLength.agr"
@    s0 legend  ""
@    s1 hidden false
@    s1 type xy
@    s1 symbol 0
@    s1 symbol size 1.000000
@    s1 symbol color 2
@    s1 symbol pattern 1
@    s1 symbol fill color 2
@    s1 symbol fill pattern 0
@    s1 symbol linewidth 1.0
@    s1 symbol linestyle 1
@    s1 symbol char 65
@    s1 symbol char font 4
@    s1 symbol skip 0
@    s1 line type 1
@    s1 line linestyle 1
@    s1 line linewidth 2.0
@    s1 line color 2
@    s1 line pattern 1
@    s1 baseline type 0
@    s1 baseline off
@    s1 dropline off
@    s1 fill type 0
@    s1 fill rule 0
@    s1 fill color 1
@    s1 fill pattern 1
@    s1 avalue off
@    s1 avalue type 2
@    s1 avalue char size 1.000000
@    s1 avalue font 4
@    s1 avalue color 1
@    s1 avalue rot 0
@    s1 avalue format general
@    s1 avalue prec 3
@    s1 avalue prepend ""
@    s1 avalue append ""
@    s1 avalue offset 0.000000 , 0.000000
@    s1 errorbar on
@    s1 errorbar place both
@    s1 errorbar color 2
@    s1 errorbar pattern 1
@    s1 errorbar size 1.000000
@    s1 errorbar linewidth 1.0
@    s1 errorbar linestyle 1
@    s1 errorbar riser linewidth 1.0
@    s1 errorbar riser linestyle 1
@    s1 errorbar riser clip off
@    s1 errorbar riser clip length 0.100000
@    s1 comment "PMFs_tailLength.agr"
@    s1 legend  ""
@    s2 hidden false
@    s2 type xy
@    s2 symbol 0
@    s2 symbol size 1.000000
@    s2 symbol color 3
@    s2 symbol pattern 1
@    s2 symbol fill color 3
@    s2 symbol fill pattern 0
@    s2 symbol linewidth 1.0
@    s2 symbol linestyle 1
@    s2 symbol char 65
@    s2 symbol char font 4
@    s2 symbol skip 0
@    s2 line type 1
@    s2 line linestyle 1
@    s2 line linewidth 2.0
@    s2 line color 3
@    s2 line pattern 1
@    s2 baseline type 0
@    s2 baseline off
@    s2 dropline off
@    s2 fill type 0
@    s2 fill rule 0
@    s2 fill color 1
@    s2 fill pattern 1
@    s2 avalue off
@    s2 avalue type 2
@    s2 avalue char size 1.000000
@    s2 avalue font 4
@    s2 avalue color 1
@    s2 avalue rot 0
@    s2 avalue format general
@    s2 avalue prec 3
@    s2 avalue prepend ""
@    s2 avalue append ""
@    s2 avalue offset 0.000000 , 0.000000
@    s2 errorbar on
@    s2 errorbar place both
@    s2 errorbar color 3
@    s2 errorbar pattern 1
@    s2 errorbar size 1.000000
@    s2 errorbar linewidth 1.0
@    s2 errorbar linestyle 1
@    s2 errorbar riser linewidth 1.0
@    s2 errorbar riser linestyle 1
@    s2 errorbar riser clip off
@    s2 errorbar riser clip length 0.100000
@    s2 comment "PMFs_tailLength.agr"
@    s2 legend  ""
@    s3 hidden false
@    s3 type xy
@    s3 symbol 0
@    s3 symbol size 1.000000
@    s3 symbol color 4
@    s3 symbol pattern 1
@    s3 symbol fill color 4
@    s3 symbol fill pattern 0
@    s3 symbol linewidth 1.0
@    s3 symbol linestyle 1
@    s3 symbol char 65
@    s3 symbol char font 4
@    s3 symbol skip 0
@    s3 line type 1
@    s3 line linestyle 1
@    s3 line linewidth 2.0
@    s3 line color 4
@    s3 line pattern 1
@    s3 baseline type 0
@    s3 baseline off
@    s3 dropline off
@    s3 fill type 0
@    s3 fill rule 0
@    s3 fill color 1
@    s3 fill pattern 1
@    s3 avalue off
@    s3 avalue type 2
@    s3 avalue char size 1.000000
@    s3 avalue font 4
@    s3 avalue color 1
@    s3 avalue rot 0
@    s3 avalue format general
@    s3 avalue prec 3
@    s3 avalue prepend ""
@    s3 avalue append ""
@    s3 avalue offset 0.000000 , 0.000000
@    s3 errorbar on
@    s3 errorbar place both
@    s3 errorbar color 4
@    s3 errorbar pattern 1
@    s3 errorbar size 1.000000
@    s3 errorbar linewidth 1.0
@    s3 errorbar linestyle 1
@    s3 errorbar riser linewidth 1.0
@    s3 errorbar riser linestyle 1
@    s3 errorbar riser clip off
@    s3 errorbar riser clip length 0.100000
@    s3 comment "PMFs_tailLength.agr"
@    s3 legend  ""
@    s4 hidden false
@    s4 type xy
@    s4 symbol 0
@    s4 symbol size 1.000000
@    s4 symbol color 5
@    s4 symbol pattern 1
@    s4 symbol fill color 5
@    s4 symbol fill pattern 0
@    s4 symbol linewidth 1.0
@    s4 symbol linestyle 1
@    s4 symbol char 65
@    s4 symbol char font 4
@    s4 symbol skip 0
@    s4 line type 1
@    s4 line linestyle 1
@    s4 line linewidth 2.0
@    s4 line color 5
@    s4 line pattern 1
@    s4 baseline type 0
@    s4 baseline off
@    s4 dropline off
@    s4 fill type 0
@    s4 fill rule 0
@    s4 fill color 1
@    s4 fill pattern 1
@    s4 avalue off
@    s4 avalue type 2
@    s4 avalue char size 1.000000
@    s4 avalue font 4
@    s4 avalue color 1
@    s4 avalue rot 0
@    s4 avalue format general
@    s4 avalue prec 3
@    s4 avalue prepend ""
@    s4 avalue append ""
@    s4 avalue offset 0.000000 , 0.000000
@    s4 errorbar on
@    s4 errorbar place both
@    s4 errorbar color 5
@    s4 errorbar pattern 1
@    s4 errorbar size 1.000000
@    s4 errorbar linewidth 1.0
@    s4 errorbar linestyle 1
@    s4 errorbar riser linewidth 1.0
@    s4 errorbar riser linestyle 1
@    s4 errorbar riser clip off
@    s4 errorbar riser clip length 0.100000
@    s4 comment "PMFs_tailLength.agr"
@    s4 legend  ""
@    s5 hidden false
@    s5 type xy
@    s5 symbol 0
@    s5 symbol size 1.000000
@    s5 symbol color 6
@    s5 symbol pattern 1
@    s5 symbol fill color 6
@    s5 symbol fill pattern 0
@    s5 symbol linewidth 1.0
@    s5 symbol linestyle 1
@    s5 symbol char 65
@    s5 symbol char font 4
@    s5 symbol skip 0
@    s5 line type 1
@    s5 line linestyle 1
@    s5 line linewidth 2.0
@    s5 line color 6
@    s5 line pattern 1
@    s5 baseline type 0
@    s5 baseline off
@    s5 dropline off
@    s5 fill type 0
@    s5 fill rule 0
@    s5 fill color 1
@    s5 fill pattern 1
@    s5 avalue off
@    s5 avalue type 2
@    s5 avalue char size 1.000000
@    s5 avalue font 4
@    s5 avalue color 1
@    s5 avalue rot 0
@    s5 avalue format general
@    s5 avalue prec 3
@    s5 avalue prepend ""
@    s5 avalue append ""
@    s5 avalue offset 0.000000 , 0.000000
@    s5 errorbar on
@    s5 errorbar place both
@    s5 errorbar color 6
@    s5 errorbar pattern 1
@    s5 errorbar size 1.000000
@    s5 errorbar linewidth 1.0
@    s5 errorbar linestyle 1
@    s5 errorbar riser linewidth 1.0
@    s5 errorbar riser linestyle 1
@    s5 errorbar riser clip off
@    s5 errorbar riser clip length 0.100000
@    s5 comment "PMFs_tailLength.agr"
@    s5 legend  ""
@    s6 hidden false
@    s6 type xy
@    s6 symbol 0
@    s6 symbol size 1.000000
@    s6 symbol color 7
@    s6 symbol pattern 1
@    s6 symbol fill color 7
@    s6 symbol fill pattern 0
@    s6 symbol linewidth 1.0
@    s6 symbol linestyle 1
@    s6 symbol char 65
@    s6 symbol char font 4
@    s6 symbol skip 0
@    s6 line type 1
@    s6 line linestyle 1
@    s6 line linewidth 2.0
@    s6 line color 7
@    s6 line pattern 1
@    s6 baseline type 0
@    s6 baseline off
@    s6 dropline off
@    s6 fill type 0
@    s6 fill rule 0
@    s6 fill color 1
@    s6 fill pattern 1
@    s6 avalue off
@    s6 avalue type 2
@    s6 avalue char size 1.000000
@    s6 avalue font 4
@    s6 avalue color 1
@    s6 avalue rot 0
@    s6 avalue format general
@    s6 avalue prec 3
@    s6 avalue prepend ""
@    s6 avalue append ""
@    s6 avalue offset 0.000000 , 0.000000
@    s6 errorbar on
@    s6 errorbar place both
@    s6 errorbar color 7
@    s6 errorbar pattern 1
@    s6 errorbar size 1.000000
@    s6 errorbar linewidth 1.0
@    s6 errorbar linestyle 1
@    s6 errorbar riser linewidth 1.0
@    s6 errorbar riser linestyle 1
@    s6 errorbar riser clip off
@    s6 errorbar riser clip length 0.100000
@    s6 comment "PMFs_tailLength.agr"
@    s6 legend  ""
@    s7 hidden false
@    s7 type xy
@    s7 symbol 0
@    s7 symbol size 1.000000
@    s7 symbol color 8
@    s7 symbol pattern 1
@    s7 symbol fill color 8
@    s7 symbol fill pattern 0
@    s7 symbol linewidth 1.0
@    s7 symbol linestyle 1
@    s7 symbol char 65
@    s7 symbol char font 4
@    s7 symbol skip 0
@    s7 line type 1
@    s7 line linestyle 1
@    s7 line linewidth 2.0
@    s7 line color 8
@    s7 line pattern 1
@    s7 baseline type 0
@    s7 baseline off
@    s7 dropline off
@    s7 fill type 0
@    s7 fill rule 0
@    s7 fill color 1
@    s7 fill pattern 1
@    s7 avalue off
@    s7 avalue type 2
@    s7 avalue char size 1.000000
@    s7 avalue font 4
@    s7 avalue color 1
@    s7 avalue rot 0
@    s7 avalue format general
@    s7 avalue prec 3
@    s7 avalue prepend ""
@    s7 avalue append ""
@    s7 avalue offset 0.000000 , 0.000000
@    s7 errorbar on
@    s7 errorbar place both
@    s7 errorbar color 8
@    s7 errorbar pattern 1
@    s7 errorbar size 1.000000
@    s7 errorbar linewidth 1.0
@    s7 errorbar linestyle 1
@    s7 errorbar riser linewidth 1.0
@    s7 errorbar riser linestyle 1
@    s7 errorbar riser clip off
@    s7 errorbar riser clip length 0.100000
@    s7 comment "PMFs_tailLength.agr"
@    s7 legend  ""
@    s8 hidden false
@    s8 type xy
@    s8 symbol 0
@    s8 symbol size 1.000000
@    s8 symbol color 9
@    s8 symbol pattern 1
@    s8 symbol fill color 9
@    s8 symbol fill pattern 0
@    s8 symbol linewidth 1.0
@    s8 symbol linestyle 1
@    s8 symbol char 65
@    s8 symbol char font 4
@    s8 symbol skip 0
@    s8 line type 1
@    s8 line linestyle 1
@    s8 line linewidth 2.0
@    s8 line color 9
@    s8 line pattern 1
@    s8 baseline type 0
@    s8 baseline off
@    s8 dropline off
@    s8 fill type 0
@    s8 fill rule 0
@    s8 fill color 1
@    s8 fill pattern 1
@    s8 avalue off
@    s8 avalue type 2
@    s8 avalue char size 1.000000
@    s8 avalue font 4
@    s8 avalue color 1
@    s8 avalue rot 0
@    s8 avalue format general
@    s8 avalue prec 3
@    s8 avalue prepend ""
@    s8 avalue append ""
@    s8 avalue offset 0.000000 , 0.000000
@    s8 errorbar on
@    s8 errorbar place both
@    s8 errorbar color 9
@    s8 errorbar pattern 1
@    s8 errorbar size 1.000000
@    s8 errorbar linewidth 1.0
@    s8 errorbar linestyle 1
@    s8 errorbar riser linewidth 1.0
@    s8 errorbar riser linestyle 1
@    s8 errorbar riser clip off
@    s8 errorbar riser clip length 0.100000
@    s8 comment "PMFs_tailLength.agr"
@    s8 legend  ""
@target G0.S0
@type xy
0.007461 -1.5808
0.01241 -0.477264
0.017359 0.084443
0.022308 0.919907
0.027257 1.692031
0.032206 2.624112
0.037155 2.907959
0.042104 3.229096
0.047054 3.170381
0.052003 1.659704
0.056952 3.059045
0.061901 2.984558
0.06685 1.729004
0.071799 2.930573
0.076748 3.042013
0.081697 3.176943
0.086647 3.137789
0.091596 3.07835
0.096545 2.837449
0.101494 1.839452
0.106443 2.313555
0.111392 1.850306
0.116341 0.105114
0.12129 1.348668
0.12624 1.090006
0.131189 -0.089767
0.136138 1.009912
0.141087 1.02354
0.146036 0.903583
0.150985 0.593804
0.155934 0.75326
0.160883 0.481056
0.165833 -0.542568
0.170782 0.275125
0.175731 0.139037
0.18068 -0.895632
0.185629 0.007187
0.190578 0.302456
0.195527 0.116277
0.200476 0.11705
0.205426 0.835816
0.210375 0.878263
0.215324 0.537984
0.220273 1.003127
0.225222 0.987934
0.230171 0.502289
0.23512 0.988314
0.240069 1.371518
0.245019 1.23254
0.249968 1.18212
0.254917 2.253808
0.259866 2.375958
0.264815 2.317661
0.269764 3.108661
0.274713 3.288842
0.279662 3.300932
0.284612 3.500086
0.289561 3.94171
0.29451 3.957592
0.299459 3.991639
0.304408 4.913781
0.309357 5.163441
0.314306 5.188094
0.319255 6.247746
0.324205 6.533576
0.329154 6.737855
0.334103 7.165292
0.339052 7.71176
0.344001 7.862062
0.34895 7.986835
0.353899 8.80419
0.358848 9.02988
0.363798 9.09873
0.368747 10.11316
0.373696 10.46214
0.378645 10.8075
0.383594 11.35423
0.388543 11.94144
0.393492 12.31385
0.398441 12.36623
0.403391 13.20194
0.40834 13.49137
0.413289 13.5612
0.418238 14.52541
0.423187 14.88329
0.428136 15.15202
0.433085 15.64617
0.438034 16.26025
0.442984 16.539
0.447933 16.54068
0.452882 17.41644
0.457831 17.5829
0.46278 17.41505
0.467729 18.05728
0.472678 18.44933
0.477627 18.40981
0.482577 18.45212
0.487526 19.09274
0.492475 18.99399
0.497424 18.59499
0.502373 19.25423
0.507322 19.18593
0.512271 18.87961
0.51722 18.97424
0.52217 19.26211
0.527119 19.08747
0.532068 18.77776
0.537017 19.31691
0.541966 19.1962
0.546915 18.65586
0.551864 19.17752
0.556813 19.09324
0.561763 18.70759
0.566712 18.62492
0.571661 18.80534
0.57661 18.54376
0.581559 18.06895
0.586508 18.37162
0.591457 18.20932
0.596406 17.65427
0.601356 17.81215
0.606305 17.67719
0.611254 17.23421
0.616203 17.10522
0.621152 17.06417
0.626101 16.76611
0.63105 16.30748
0.635999 16.46649
0.640949 16.15193
0.645898 15.66428
0.650847 15.61611
0.655796 15.43119
0.660745 15.05951
0.665694 14.649
0.670643 14.59978
0.675592 14.32637
0.680542 13.75572
0.685491 13.72448
0.69044 13.4059
0.695389 12.83585
0.700338 12.64939
0.705287 12.44724
0.710236 12.01699
0.715185 11.56967
0.720135 11.56565
0.725084 11.27013
0.730033 10.73022
0.734982 10.65199
0.739931 10.37767
0.74488 9.96965
0.749829 9.67685
0.754778 9.37536
0.759728 8.97058
0.764677 8.42602
0.769626 8.239316
0.774575 7.871995
0.779524 7.225163
0.784473 6.974892
0.789422 6.626061
0.794371 6.126406
0.799321 5.699327
0.80427 5.615256
0.809219 5.249141
0.814168 4.760121
0.819117 4.49965
0.824066 4.061071
0.829015 3.443985
0.833964 3.142401
0.838914 2.861557
0.843863 2.251764
0.848812 1.73785
0.853761 1.645561
0.85871 1.257763
0.863659 0.651549
0.868608 0.713785
0.873557 0.492147
0.878507 0.105299
0.883456 -0.13769
0.888405 -0.418291
0.893354 -0.888467
0.898303 -1.360556
0.903252 -1.50898
0.908201 -1.922497
0.91315 -2.706968
0.9181 -2.562122
0.923049 -2.778505
0.927998 -3.425482
0.932947 -3.260314
0.937896 -2.901388
0.942845 -3.092688
0.947794 -3.316464
0.952743 -3.460267
0.957693 -3.734486
0.962642 -4.23964
0.967591 -4.144791
0.97254 -4.395327
0.977489 -5.081573
0.982438 -4.790998
0.987387 -4.270222
0.992336 -4.954485
&
@target G0.S1
@type xy
0.00746 2.419079
0.012409 3.698157
0.017358 4.444102
0.022306 4.709325
0.027255 4.898339
0.032203 5.337094
0.037152 5.356038
0.042101 5.009702
0.047049 5.367684
0.051998 5.255425
0.056946 4.411048
0.061895 5.338745
0.066844 5.464972
0.071792 5.550644
0.076741 5.44366
0.081689 5.007824
0.086638 4.954936
0.091587 4.752412
0.096535 3.517119
0.101484 3.891261
0.106432 3.553171
0.111381 2.762934
0.11633 3.240766
0.121278 3.051902
0.126227 2.668227
0.131176 2.48113
0.136124 1.883275
0.141073 1.394539
0.146021 1.367369
0.15097 0.270199
0.155919 0.835304
0.160867 0.663454
0.165816 0.184562
0.170764 0.634194
0.175713 0.560602
0.180662 0.224212
0.18561 0.290324
0.190559 -0.022235
0.195508 -0.371587
0.200456 -0.015388
0.205405 -0.525732
0.210353 0.014067
0.215302 0.164969
0.22025 0.021835
0.225199 0.443744
0.230148 0.523122
0.235096 0.315816
0.240045 0.644881
0.244994 0.562525
0.249942 0.395587
0.254891 0.937997
0.259839 0.83642
0.264788 1.189914
0.269737 1.657666
0.274685 1.650629
0.279634 2.073439
0.284583 2.251633
0.289531 2.133173
0.29448 2.634742
0.299428 2.722602
0.304377 2.670658
0.309325 3.400693
0.314274 3.512215
0.319223 3.965098
0.324171 4.493562
0.32912 4.626114
0.334069 5.023168
0.339017 5.4056
0.343966 5.35331
0.348914 6.013834
0.353863 6.241232
0.358812 6.450909
0.36376 7.250037
0.368709 7.506639
0.373657 7.939797
0.378606 8.489183
0.383555 8.766686
0.388503 9.114713
0.393452 9.641213
0.3984 9.850953
0.403349 10.470003
0.408298 10.966453
0.413246 11.341433
0.418195 12.196673
0.423144 12.586723
0.428092 13.019563
0.433041 13.709463
0.437989 14.148243
0.442938 14.537283
0.447887 15.260333
0.452835 15.728993
0.457784 16.349343
0.462732 16.993303
0.467681 17.515263
0.47263 18.232943
0.477578 18.768093
0.482527 19.291283
0.487476 19.962873
0.492424 20.452503
0.497373 20.813053
0.502321 21.693473
0.50727 22.109553
0.512219 22.697213
0.517167 23.324133
0.522116 23.672943
0.527064 24.084023
0.532013 24.524673
0.536962 24.736553
0.54191 25.157083
0.546859 25.497623
0.551807 25.602193
0.556756 26.206713
0.561705 26.383733
0.566653 26.299153
0.571602 26.876493
0.57655 26.821323
0.581499 26.837443
0.586448 27.184913
0.591396 27.124713
0.596345 27.172793
0.601294 27.392253
0.606242 27.269783
0.611191 27.366543
0.616139 27.446933
0.621088 27.178303
0.626037 27.459913
0.630985 27.333463
0.635934 27.109003
0.640882 27.260013
0.645831 27.166943
0.65078 26.966873
0.655728 27.147633
0.660677 26.921243
0.665625 26.771963
0.670574 26.815083
0.675523 26.572733
0.680471 26.583893
0.68542 26.593173
0.690369 26.289983
0.695317 26.495773
0.700266 26.297873
0.705214 26.091053
0.710163 26.225323
0.715112 26.101833
0.72006 25.990703
0.725009 26.026413
0.729957 25.893263
0.734906 25.762973
0.739855 25.761503
0.744803 25.555853
0.749752 25.621003
0.7547 25.461473
0.759649 25.339413
0.764598 25.370443
0.769546 25.154733
0.774495 25.033353
0.779443 25.034193
0.784392 24.899293
0.789341 24.788383
0.794289 24.720743
0.799238 24.555053
0.804187 24.495573
0.809135 24.459203
0.814084 24.258713
0.819032 24.285053
0.823981 24.135033
0.82893 24.016023
0.833878 23.973943
0.838827 23.863903
0.843775 23.717823
0.848724 23.738423
0.853673 23.567703
0.858621 23.427293
0.86357 23.407253
0.868518 23.240393
0.873467 23.279433
0.878416 23.293103
0.883364 23.162673
0.888313 23.305723
0.893262 23.327953
0.89821 23.265693
0.903159 23.379113
0.908107 23.403183
0.913056 23.363393
0.918005 23.557883
0.922953 23.509893
0.927902 23.477233
0.93285 23.666883
0.937799 23.586333
0.942748 23.716903
0.947696 23.900533
0.952645 23.761993
0.957593 23.847953
0.962542 23.925903
0.967491 23.894143
0.972439 24.442763
0.977388 24.540593
0.982336 24.935793
0.987285 26.432493
0.992234 26.774783
&
@target G0.S2
@type xy
0.007508 8.345257
0.012455 8.561563
0.017402 9.410487
0.022349 9.935302
0.027296 10.095932
0.032243 9.853442
0.037191 8.934786
0.042138 9.35678
0.047085 9.198521
0.052032 8.309403
0.056979 8.338447
0.061926 8.430141
0.066874 8.626983
0.071821 8.384334
0.076768 8.130127
0.081715 7.839406
0.086662 6.917962
0.091609 6.76842
0.096556 6.253861
0.101504 5.452797
0.106451 5.631081
0.111398 5.248755
0.116345 4.841522
0.121292 4.518264
0.126239 3.731716
0.131187 3.410624
0.136134 2.296088
0.141081 2.356619
0.146028 1.839574
0.150975 1.44586
0.155922 1.463995
0.160869 1.139662
0.165817 0.997386
0.170764 0.60245
0.175711 0.02397
0.180658 0.053782
0.185605 -0.617904
0.190553 -0.236605
0.1955 -0.328488
0.200447 -0.344401
0.205394 -0.150188
0.210341 -0.368526
0.215288 -0.232009
0.220236 -0.341343
0.225183 -0.577348
0.23013 -0.26196
0.235077 -0.436
0.240024 0.133382
0.244971 0.265525
0.249918 0.372559
0.254866 0.732437
0.259813 0.644025
0.26476 0.902601
0.269707 0.962067
0.274654 0.99233
0.279601 1.492282
0.284548 1.466107
0.289496 2.138502
0.294443 2.382917
0.29939 2.514234
0.304337 2.926671
0.309284 2.938441
0.314231 3.34595
0.319179 3.623873
0.324126 3.760033
0.329073 4.408801
0.33402 4.603056
0.338967 5.319735
0.343915 5.533029
0.348862 5.860445
0.353809 6.347678
0.358756 6.482692
0.363703 7.079417
0.36865 7.466801
0.373597 7.816391
0.378545 8.568614
0.383492 8.910427
0.388439 9.636862
0.393386 10.051472
0.398333 10.406782
0.40328 11.028702
0.408228 11.305182
0.413175 11.991052
0.418122 12.602882
0.423069 13.129492
0.428016 13.936952
0.432963 14.363832
0.43791 15.045612
0.442858 15.560222
0.447805 16.036192
0.452752 16.810472
0.457699 17.228082
0.462646 18.072492
0.467593 18.727532
0.472541 19.362242
0.477488 20.219592
0.482435 20.743702
0.487382 21.420092
0.492329 22.115442
0.497276 22.695122
0.502224 23.553272
0.507171 24.087942
0.512118 24.883732
0.517065 25.653012
0.522012 26.163662
0.526959 26.979722
0.531906 27.498972
0.536854 28.213152
0.541801 28.855092
0.546748 29.394372
0.551695 30.346112
0.556642 30.895702
0.561589 31.500682
0.566537 32.195592
0.571484 32.615322
0.576431 33.427962
0.581378 33.831852
0.586325 34.288712
0.591272 34.836682
0.59622 35.278982
0.601167 35.808952
0.606114 36.037202
0.611061 36.294542
0.616008 36.758372
0.620955 36.760212
0.625903 37.362862
0.63085 37.474172
0.635797 37.675772
0.640744 38.050542
0.645691 38.117492
0.650638 38.510552
0.655586 38.627392
0.660533 38.714542
0.66548 39.048552
0.670427 39.000572
0.675374 39.329172
0.680321 39.355282
0.685268 39.438622
0.690216 39.666622
0.695163 39.622142
0.70011 39.826872
0.705057 39.872432
0.710004 39.862382
0.714951 40.051342
0.719899 40.020102
0.724846 40.186442
0.729793 40.217752
0.73474 40.210662
0.739687 40.463582
0.744634 40.467912
0.749582 40.612372
0.754529 40.691032
0.759476 40.721962
0.764423 40.922972
0.76937 40.903872
0.774317 41.027392
0.779265 41.174102
0.784212 41.209022
0.789159 41.310942
0.794106 41.353712
0.799053 41.490872
0.804 41.607212
0.808948 41.658482
0.813895 41.845422
0.818842 41.867732
0.823789 41.993792
0.828736 42.101032
0.833683 42.157612
0.83863 42.360912
0.843578 42.350022
0.848525 42.509812
0.853472 42.565672
0.858419 42.656762
0.863366 42.876352
0.868313 42.921342
0.873261 43.173652
0.878208 43.309902
0.883155 43.428202
0.888102 43.681132
0.893049 43.829642
0.897996 44.105642
0.902944 44.238582
0.907891 44.452542
0.912838 44.837952
0.917785 45.010682
0.922732 45.338232
0.927679 45.659892
0.932627 45.994512
0.937574 46.456812
0.942521 46.755712
0.947468 47.208652
0.952415 47.676942
0.957362 48.104132
0.962309 48.777352
0.967257 49.237212
0.972204 50.053532
0.977151 50.870042
0.982098 51.665382
0.987045 53.502682
0.991992 54.560832
&
@target G0.S3
@type xy
0.007377 7.986849
0.012245 8.591492
0.017114 6.733922
0.021982 10.008694
0.026851 8.532731
0.031719 9.042712
0.036587 8.739732
0.041456 9.239638
0.046324 7.462804
0.051192 8.010411
0.056061 7.785843
0.060929 7.469699
0.065797 7.387942
0.070666 7.224224
0.075534 7.036877
0.080402 5.923199
0.085271 5.844299
0.090139 4.752185
0.095007 4.89648
0.099876 4.744653
0.104744 4.420108
0.109612 3.991418
0.11448 3.29361
0.119349 2.916821
0.124217 1.762881
0.129085 1.830631
0.133954 1.144777
0.138822 1.226479
0.14369 1.117807
0.148559 0.828419
0.153427 0.572418
0.158296 -0.075577
0.163164 -0.002522
0.168032 -0.656687
0.172901 -0.267986
0.177769 -0.261696
0.182637 -0.145548
0.187506 0.00918
0.192374 -0.08563
0.197242 0.166477
0.202111 -0.134744
0.206979 0.302127
0.211847 0.330691
0.216716 0.651676
0.221584 1.14019
0.226452 1.404787
0.231321 1.866656
0.236189 1.909228
0.241057 2.374179
0.245926 2.453346
0.250794 2.790314
0.255662 3.315632
0.260531 3.704482
0.265399 4.38826
0.270267 4.547466
0.275136 5.170047
0.280004 5.444861
0.284872 5.80588
0.289741 6.255542
0.294609 6.605983
0.299477 7.340891
0.304346 7.678028
0.309214 8.44351
0.314082 8.802939
0.318951 9.258573
0.323819 9.665914
0.328687 10.051944
0.333556 10.751154
0.338424 11.070324
0.343292 12.009334
0.348161 12.456664
0.353029 13.133114
0.357897 13.558994
0.362766 14.093384
0.367634 14.757484
0.372502 15.123604
0.377371 16.032294
0.382239 16.558574
0.387107 17.407644
0.391976 17.944704
0.396844 18.594744
0.401712 19.324154
0.406581 19.727974
0.411449 20.643584
0.416317 21.102914
0.421186 22.101544
0.426054 22.760334
0.430922 23.442324
0.435791 24.238504
0.440659 24.800614
0.445527 25.710664
0.450396 26.218114
0.455264 27.124844
0.460132 27.785924
0.465001 28.681064
0.469869 29.503544
0.474737 30.240504
0.479606 31.124334
0.484474 31.722454
0.489342 32.739024
0.494211 33.446084
0.499079 34.234054
0.503947 35.128934
0.508816 35.991584
0.513684 36.951284
0.518552 37.666704
0.523421 38.599854
0.528289 39.307904
0.533157 40.245004
0.538026 41.136244
0.542894 41.994914
0.547762 42.996954
0.552631 43.693554
0.557499 44.575384
0.562367 45.399934
0.567236 46.150674
0.572104 47.018354
0.576972 47.702334
0.581841 48.565124
0.586709 49.195984
0.591577 50.006794
0.596446 50.624314
0.601314 51.188014
0.606182 51.860654
0.611051 52.324834
0.615919 53.072924
0.620787 53.380024
0.625656 54.093394
0.630524 54.431304
0.635392 55.043804
0.640261 55.448924
0.645129 55.843744
0.649997 56.385824
0.654866 56.779344
0.659734 57.369204
0.664602 57.703974
0.669471 58.018284
0.674339 58.405874
0.679207 58.777284
0.684076 59.228254
0.688944 59.517474
0.693812 59.962564
0.698681 60.338434
0.703549 60.637054
0.708417 60.994604
0.713286 61.341314
0.718154 61.600444
0.723022 61.900124
0.727891 62.389464
0.732759 62.650764
0.737627 62.979414
0.742496 63.323084
0.747364 63.566224
0.752232 63.999384
0.757101 64.299134
0.761969 64.684694
0.766837 65.020354
0.771706 65.393754
0.776574 65.716254
0.781442 66.035084
0.786311 66.445604
0.791179 66.748134
0.796047 67.236984
0.800916 67.431624
0.805784 67.934794
0.810652 68.204894
0.815521 68.571354
0.820389 68.934834
0.825257 69.296754
0.830126 69.730134
0.834994 70.063134
0.839862 70.455044
0.844731 70.815114
0.849599 71.188854
0.854467 71.682784
0.859336 71.968764
0.864204 72.476274
0.869072 72.831134
0.873941 73.315154
0.878809 73.628014
0.883677 74.079644
0.888546 74.592954
0.893414 75.013924
0.898282 75.596414
0.903151 76.155084
0.908019 76.699994
0.912887 77.271634
0.917756 77.931164
0.922624 78.524664
0.927493 79.135054
0.932361 79.861314
0.937229 80.495944
0.942098 81.339754
0.946966 82.006914
0.951834 82.913804
0.956703 83.714804
0.961571 84.725554
0.966439 85.742134
0.971307 86.782894
0.976176 88.261624
&
@target G0.S4
@type xy
0.020318 15.308636
0.025114 15.416226
0.02991 16.459506
0.034706 15.003676
0.039502 15.356316
0.044298 13.732036
0.049094 13.526156
0.05389 13.933626
0.058686 13.169956
0.063482 13.670376
0.068278 13.030796
0.073074 12.048466
0.07787 11.093716
0.082666 10.624646
0.087462 10.383936
0.092258 10.062516
0.097054 9.549104
0.10185 8.985234
0.106647 8.292868
0.111443 7.23764
0.116239 6.727462
0.121035 5.778087
0.125831 5.685947
0.130627 5.173739
0.135423 4.525841
0.140219 3.754015
0.145015 3.20635
0.149811 2.246376
0.154607 1.997809
0.159403 1.341695
0.164199 1.365544
0.168995 1.006354
0.173791 0.70723
0.178587 0.123652
0.183383 -0.006435
0.188179 -0.543063
0.192975 -0.356704
0.197771 -0.510515
0.202567 -0.188251
0.207363 -0.232264
0.212159 -0.219231
0.216955 -0.278819
0.221751 -0.24462
0.226547 -0.256419
0.231343 0.18119
0.236139 0.443258
0.240935 0.74611
0.245731 0.991547
0.250528 1.151765
0.255323 1.271387
0.26012 1.46509
0.264916 1.934644
0.269712 2.282027
0.274508 2.883087
0.279304 3.269921
0.2841 3.657499
0.288896 3.871597
0.293692 4.322365
0.298488 4.702729
0.303284 5.34329
0.30808 5.858821
0.312876 6.594417
0.317672 6.910271
0.322468 7.488556
0.327264 7.786079
0.33206 8.573499
0.336856 8.920489
0.341652 9.885316
0.346448 10.397546
0.351244 11.170586
0.35604 11.595466
0.360836 12.247096
0.365632 12.720406
0.370428 13.470136
0.375224 14.118156
0.38002 14.935916
0.384816 15.711496
0.389612 16.389536
0.394408 16.993126
0.399204 17.659726
0.404 18.306996
0.408796 18.980176
0.413592 19.949986
0.418388 20.638196
0.423185 21.499466
0.427981 22.106136
0.432777 22.911926
0.437573 23.516766
0.442369 24.448246
0.447165 25.120336
0.451961 26.133896
0.456757 26.846766
0.461553 27.811356
0.466349 28.457096
0.471145 29.386476
0.475941 30.064676
0.480737 31.049186
0.485533 31.835126
0.490329 32.837646
0.495125 33.602966
0.499921 34.593116
0.504717 35.463316
0.509513 36.405066
0.514309 37.228786
0.519105 38.340946
0.523901 39.235286
0.528697 40.295086
0.533493 41.245176
0.538289 42.129406
0.543085 43.126836
0.547881 44.077976
0.552677 45.137536
0.557473 46.182796
0.562269 47.196926
0.567065 48.223586
0.571862 49.354416
0.576658 50.181056
0.581453 51.185716
0.586249 52.138846
0.591046 53.198346
0.595842 54.202996
0.600638 55.076916
0.605434 55.970626
0.61023 56.871976
0.615026 57.738036
0.619822 58.659076
0.624618 59.516946
0.629414 60.419956
0.63421 61.151096
0.639006 61.841016
0.643802 62.425846
0.648598 63.138006
0.653394 63.821486
0.65819 64.408936
0.662986 65.082796
0.667782 65.582926
0.672578 66.261356
0.677374 66.800906
0.68217 67.265876
0.686966 67.877046
0.691762 68.374196
0.696558 68.836166
0.701354 69.391076
0.70615 69.811916
0.710946 70.292936
0.715742 70.780516
0.720538 71.247266
0.725334 71.665566
0.73013 72.159416
0.734927 72.554576
0.739722 73.071356
0.744518 73.433406
0.749315 73.906406
0.754111 74.263596
0.758907 74.716586
0.763703 75.131546
0.768499 75.655806
0.773295 76.065766
0.778091 76.450806
0.782887 76.823216
0.787683 77.258626
0.792479 77.728496
0.797275 78.171886
0.802071 78.565786
0.806867 78.987646
0.811663 79.448286
0.816459 79.843196
0.821255 80.297956
0.826051 80.730686
0.830847 81.175436
0.835643 81.614876
0.840439 81.992266
0.845235 82.406426
0.850031 82.908886
0.854827 83.254796
0.859623 83.678536
0.864419 84.122656
0.869215 84.668416
0.874011 85.090936
0.878807 85.539606
0.883603 86.013936
0.888399 86.599176
0.893196 87.073126
0.897992 87.599386
0.902787 88.234126
0.907584 88.795706
0.91238 89.431076
0.917176 90.120056
0.921972 90.844196
0.926768 91.653226
0.931564 92.311506
0.93636 93.145146
0.941156 94.023006
0.945952 94.886936
0.950748 95.830046
0.955544 96.721626
0.96034 97.768996
0.965136 98.929056
0.969932 100.1839
0.974728 101.496
&
@target G0.S5
@type xy
0.007425 7.233159
0.012281 6.829287
0.017137 9.789609
0.021993 6.522434
0.026849 8.628781
0.031705 7.650746
0.036561 6.551821
0.041417 6.841907
0.046273 6.731858
0.051129 6.994776
0.055985 6.647249
0.060841 6.613788
0.065697 5.924864
0.070553 5.65201
0.075409 4.845252
0.080265 4.919267
0.085121 4.744404
0.089977 4.52351
0.094833 3.875767
0.099689 3.63491
0.104545 2.697749
0.109401 2.636256
0.114257 1.875633
0.119113 2.091159
0.123969 1.81737
0.128825 1.445427
0.133681 0.828057
0.138537 0.670831
0.143393 -0.017989
0.148249 0.192603
0.153105 -0.064627
0.157961 0.170221
0.162817 0.025705
0.167673 -0.098652
0.172529 -0.374961
0.177385 -0.261391
0.182241 -0.481881
0.187097 0.045416
0.191953 0.108866
0.196809 0.506926
0.201665 0.529972
0.206521 0.654921
0.211377 0.630563
0.216233 1.034567
0.221089 1.187858
0.225945 1.833969
0.230801 2.054829
0.235657 2.46732
0.240513 2.589756
0.245369 2.947354
0.250225 3.263699
0.255081 3.782748
0.259937 4.345002
0.264793 4.871548
0.269649 5.339853
0.274505 5.800314
0.279361 6.136086
0.284217 6.551736
0.289073 7.200116
0.293929 7.791766
0.298785 8.505785
0.303641 8.970989
0.308497 9.599059
0.313353 9.951679
0.318209 10.666489
0.323065 11.193109
0.327921 12.034689
0.332777 12.645799
0.337633 13.342009
0.342489 13.913709
0.347345 14.511249
0.352201 15.017999
0.357057 15.905759
0.361913 16.489639
0.366769 17.507299
0.371625 17.998069
0.376481 18.851199
0.381337 19.324299
0.386193 20.227259
0.391049 20.777979
0.395905 21.861019
0.400761 22.375549
0.405617 23.432479
0.410473 23.955629
0.415329 24.828629
0.420185 25.449779
0.425041 26.433239
0.429897 27.074079
0.434752 28.171359
0.439609 28.808289
0.444464 29.714719
0.449321 30.360019
0.454176 31.408349
0.459033 32.196849
0.463888 33.217129
0.468745 34.077179
0.4736 35.081589
0.478457 35.863879
0.483312 36.850139
0.488169 37.650759
0.493024 38.665849
0.497881 39.595979
0.502737 40.525309
0.507593 41.575209
0.512448 42.430849
0.517304 43.433749
0.522161 44.416269
0.527016 45.324209
0.531872 46.272409
0.536728 47.378669
0.541584 48.358289
0.54644 49.314939
0.551296 50.333839
0.556152 51.306059
0.561008 52.340949
0.565864 53.456429
0.57072 54.432539
0.575576 55.498079
0.580432 56.369979
0.585288 57.447409
0.590144 58.461519
0.595 59.458569
0.599856 60.449189
0.604712 61.440669
0.609568 62.495899
0.614424 63.361479
0.61928 64.321179
0.624136 65.232469
0.628992 66.009739
0.633848 67.057919
0.638704 67.887759
0.64356 68.734309
0.648416 69.422929
0.653272 70.198209
0.658128 70.942749
0.662984 71.590969
0.66784 72.168019
0.672696 72.913389
0.677552 73.439039
0.682408 73.999229
0.687264 74.577409
0.69212 75.001479
0.696976 75.479769
0.701832 76.067589
0.706688 76.477739
0.711544 76.973709
0.7164 77.354819
0.721256 77.911849
0.726112 78.283279
0.730968 78.807899
0.735824 79.200559
0.74068 79.702179
0.745536 80.101389
0.750392 80.577409
0.755248 80.971849
0.760104 81.445449
0.76496 81.937169
0.769816 82.404819
0.774672 82.781929
0.779528 83.321859
0.784384 83.757709
0.78924 84.211299
0.794096 84.594709
0.798952 85.086139
0.803808 85.422799
0.808664 85.989289
0.81352 86.439239
0.818376 86.838339
0.823232 87.327969
0.828088 87.763169
0.832944 88.188689
0.8378 88.722129
0.842656 89.158259
0.847512 89.691459
0.852368 90.237439
0.857224 90.699729
0.86208 91.243179
0.866936 91.793389
0.871792 92.387449
0.876648 93.034299
0.881504 93.553439
0.88636 94.206509
0.891216 94.812979
0.896072 95.440249
0.900928 96.136759
0.905784 96.791809
0.91064 97.454699
0.915496 98.042919
0.920352 98.774629
0.925208 99.595319
0.930064 100.31472
0.93492 101.09622
0.939776 101.91232
0.944632 102.74912
0.949488 103.72382
0.954344 104.66302
0.9592 105.65202
0.964056 106.79842
0.968912 108.04092
0.973768 109.45062
&
@target G0.S6
@type xy
0.010726 10.045593
0.015537 9.029377
0.020348 12.484413
0.025159 10.164993
0.02997 10.008183
0.034782 9.364847
0.039593 9.820853
0.044404 9.710601
0.049215 9.711886
0.054026 9.122556
0.058837 8.393118
0.063649 8.565338
0.06846 7.612137
0.073271 7.408916
0.078082 7.135556
0.082893 6.724831
0.087705 6.383479
0.092516 5.572989
0.097327 4.993994
0.102138 4.29472
0.106949 4.063626
0.11176 3.787465
0.116572 3.366477
0.121383 2.7644
0.126194 2.142357
0.131005 1.564175
0.135816 1.185745
0.140628 1.23533
0.145439 1.010538
0.15025 0.692931
0.155061 0.152264
0.159872 -0.004975
0.164684 -0.286967
0.169495 -0.269854
0.174306 -0.017035
0.179117 -0.108522
0.183928 -0.059156
0.188739 -0.303414
0.193551 -0.082891
0.198362 -0.007837
0.203173 0.27585
0.207984 0.572862
0.212795 0.671361
0.217607 0.957967
0.222418 0.861433
0.227229 1.322588
0.23204 1.451662
0.236851 2.057761
0.241663 2.398002
0.246474 2.647382
0.251285 2.872832
0.256096 3.064119
0.260907 3.759632
0.265718 4.036533
0.27053 4.81852
0.275341 5.148663
0.280152 5.526762
0.284963 5.887096
0.289774 6.296627
0.294586 7.120274
0.299397 7.591389
0.304208 8.377632
0.309019 8.751062
0.31383 9.367522
0.318641 9.831653
0.323453 10.418913
0.328264 11.225583
0.333075 11.882993
0.337886 12.619473
0.342697 13.133813
0.347508 13.873913
0.35232 14.395093
0.357131 15.224393
0.361942 16.021873
0.366753 16.791093
0.371565 17.556073
0.376376 18.151173
0.381187 18.975673
0.385998 19.608743
0.390809 20.575043
0.39562 21.332843
0.400432 22.252483
0.405243 23.024963
0.410054 23.665523
0.414865 24.612643
0.419676 25.391683
0.424488 26.473283
0.429299 27.284723
0.43411 28.241483
0.438921 28.949643
0.443732 29.785893
0.448543 30.868733
0.453355 31.652333
0.458166 32.771083
0.462977 33.561893
0.467788 34.588533
0.472599 35.417603
0.477411 36.333083
0.482222 37.330493
0.487033 38.276203
0.491844 39.369023
0.496655 40.177013
0.501467 41.308673
0.506278 42.134863
0.511089 43.252213
0.5159 44.241173
0.520711 45.326173
0.525522 46.434783
0.530334 47.412543
0.535145 48.535483
0.539956 49.517723
0.544767 50.659483
0.549578 51.701403
0.554389 52.861423
0.559201 53.966673
0.564012 55.046723
0.568823 56.096743
0.573634 57.279623
0.578445 58.437683
0.583257 59.437953
0.588068 60.695433
0.592879 61.755103
0.59769 62.920043
0.602501 63.972703
0.607313 65.146533
0.612124 66.380923
0.616935 67.392043
0.621746 68.532983
0.626557 69.522223
0.631368 70.588513
0.63618 71.620373
0.640991 72.738223
0.645802 73.614283
0.650613 74.510983
0.655424 75.518653
0.660236 76.188583
0.665047 77.159023
0.669858 77.929093
0.674669 78.735473
0.67948 79.440933
0.684292 80.083083
0.689103 80.783983
0.693914 81.373753
0.698725 82.014183
0.703536 82.621763
0.708347 83.290163
0.713159 83.831223
0.71797 84.430433
0.722781 84.969893
0.727592 85.543213
0.732403 86.045133
0.737214 86.586003
0.742026 87.209433
0.746837 87.616393
0.751648 88.223233
0.756459 88.729083
0.76127 89.336863
0.766082 89.876383
0.770893 90.357553
0.775704 90.844973
0.780515 91.373963
0.785326 91.819923
0.790138 92.391073
0.794949 92.824163
0.79976 93.300653
0.804571 93.804043
0.809382 94.276483
0.814194 94.784323
0.819005 95.307163
0.823816 95.771923
0.828627 96.321183
0.833438 96.863553
0.838249 97.331603
0.843061 97.822303
0.847872 98.418323
0.852683 98.902163
0.857494 99.417833
0.862305 99.942233
0.867116 100.52443
0.871928 101.04413
0.876739 101.61543
0.88155 102.22523
0.886361 102.86163
0.891172 103.48373
0.895984 104.21773
0.900795 104.92873
0.905606 105.65753
0.910417 106.42453
0.915228 107.24883
0.92004 108.02283
0.924851 108.89643
0.929662 109.76883
0.934473 110.60973
0.939284 111.57403
0.944095 112.49793
0.948907 113.54323
0.953718 114.55903
0.958529 115.76613
0.96334 117.03603
0.968151 118.37693
&
@target G0.S7
@type xy
0.038723 21.977248
0.043376 18.812938
0.048029 18.407048
0.052682 19.100978
0.057335 19.177378
0.061988 16.860188
0.066641 17.210328
0.071294 15.929038
0.075947 15.867708
0.0806 15.061838
0.085252 13.968288
0.089905 12.880498
0.094558 11.920298
0.099211 11.411768
0.103864 10.838728
0.108517 10.036588
0.11317 9.065073
0.117823 8.190899
0.122476 7.279799
0.127129 6.841855
0.131781 6.269491
0.136434 5.427335
0.141087 4.522557
0.14574 3.777376
0.150393 3.169401
0.155046 2.792287
0.159699 2.263835
0.164352 1.707709
0.169005 1.235678
0.173658 0.634834
0.178311 0.501335
0.182963 0.34061
0.187616 0.249686
0.192269 0.101856
0.196922 -0.178034
0.201575 -0.352944
0.206228 -0.220612
0.210881 -0.184913
0.215534 0.119317
0.220187 0.125032
0.224839 0.009474
0.229492 0.280368
0.234145 0.354439
0.238798 0.781658
0.243451 1.174742
0.248104 1.395224
0.252757 1.570227
0.25741 1.775224
0.262063 2.124508
0.266716 2.725473
0.271369 3.118831
0.276021 3.625757
0.280674 3.806461
0.285327 4.165879
0.28998 4.894906
0.294633 5.326802
0.299286 6.014733
0.303939 6.552332
0.308592 6.81831
0.313245 7.472822
0.317897 8.054041
0.32255 8.622617
0.327203 9.519698
0.331856 9.954918
0.336509 10.582588
0.341162 11.149248
0.345815 11.766308
0.350468 12.738038
0.355121 13.460378
0.359774 14.225248
0.364426 14.827138
0.369079 15.424798
0.373732 16.409448
0.378385 17.178728
0.383038 18.032488
0.387691 18.896408
0.392344 19.594018
0.396997 20.330678
0.40165 21.244928
0.406303 22.079268
0.410955 23.136058
0.415608 23.849158
0.420261 24.607858
0.424914 25.551438
0.429567 26.460788
0.43422 27.455458
0.438873 28.381818
0.443526 29.313078
0.448179 30.336608
0.452832 31.106588
0.457485 32.257288
0.462137 33.265758
0.46679 34.162558
0.471443 35.296228
0.476096 36.181688
0.480749 37.131028
0.485402 38.231198
0.490055 39.227808
0.494708 40.304448
0.499361 41.311928
0.504014 42.257158
0.508666 43.405388
0.513319 44.448758
0.517972 45.565728
0.522625 46.732368
0.527278 47.709138
0.531931 48.901478
0.536584 49.995398
0.541237 51.079828
0.54589 52.262478
0.550543 53.429078
0.555195 54.613958
0.559848 55.785438
0.564501 56.792908
0.569154 58.151668
0.573807 59.236668
0.57846 60.513208
0.583113 61.623858
0.587766 62.868158
0.592419 64.121728
0.597071 65.390848
0.601724 66.559778
0.606377 67.887738
0.61103 69.019548
0.615683 70.281688
0.620336 71.513528
0.624989 72.733968
0.629642 73.964858
0.634295 75.249728
0.638948 76.387368
0.643601 77.621778
0.648253 78.722828
0.652906 79.945438
0.657559 81.125648
0.662212 82.278138
0.666865 83.295758
0.671518 84.432148
0.676171 85.474178
0.680824 86.538408
0.685477 87.327198
0.690129 88.430038
0.694782 89.289268
0.699435 90.085978
0.704088 90.933088
0.708741 91.795898
0.713394 92.521578
0.718047 93.266928
0.7227 94.085528
0.727353 94.816448
0.732006 95.330778
0.736658 96.087458
0.741311 96.703098
0.745964 97.293968
0.750617 97.945888
0.75527 98.515358
0.759923 99.133638
0.764576 99.685288
0.769229 100.24799
0.773882 100.87509
0.778535 101.42549
0.783188 101.90639
0.78784 102.56549
0.792493 103.01199
0.797146 103.55499
0.801799 104.23549
0.806452 104.68599
0.811105 105.27169
0.815758 105.76989
0.820411 106.34619
0.825064 107.01989
0.829716 107.59479
0.834369 108.15809
0.839022 108.80399
0.843675 109.36059
0.848328 109.97359
0.852981 110.59719
0.857634 111.22299
0.862287 111.85969
0.86694 112.54389
0.871593 113.16969
0.876246 113.74819
0.880898 114.46469
0.885551 115.20119
0.890204 115.88279
0.894857 116.61119
0.89951 117.33299
0.904163 118.09909
0.908816 119.05499
0.913469 119.81079
0.918122 120.74689
0.922775 121.57939
0.927427 122.51849
0.93208 123.49939
0.936733 124.49489
0.941386 125.51199
0.946039 126.66459
0.950692 127.69639
0.955345 128.85519
0.959998 130.11059
0.964651 131.58529
&
@target G0.S8
@type xy
0.039917 22.334468
0.044546 23.137138
0.049174 19.436268
0.053802 18.845148
0.058431 18.451128
0.063059 17.732198
0.067688 17.934418
0.072316 17.018418
0.076944 16.268808
0.081573 14.997848
0.086201 14.070448
0.090829 13.019908
0.095458 12.811308
0.100086 11.861168
0.104715 10.931218
0.109343 10.143128
0.113971 9.200185
0.1186 8.126004
0.123228 7.828516
0.127857 7.104326
0.132485 6.250661
0.137113 5.340923
0.141742 4.515369
0.14637 3.847936
0.150999 3.41681
0.155627 2.859618
0.160255 2.183097
0.164884 1.621144
0.169512 0.95789
0.174141 0.654701
0.178769 0.628172
0.183397 0.38268
0.188026 0.08974
0.192654 -0.182203
0.197282 -0.399422
0.201911 -0.226362
0.206539 -0.155831
0.211168 -0.085976
0.215796 -0.050801
0.220424 -0.152094
0.225053 -0.061596
0.229681 0.442195
0.23431 0.69767
0.238938 0.971126
0.243566 1.121921
0.248195 1.242172
0.252823 1.690398
0.257451 2.135187
0.26208 2.594998
0.266708 3.106918
0.271337 3.281751
0.275965 3.636616
0.280593 4.177279
0.285222 4.680832
0.28985 5.390286
0.294479 5.862057
0.299107 6.175961
0.303735 6.800316
0.308364 7.316006
0.312992 8.025082
0.317621 8.772238
0.322249 9.265484
0.326877 9.803128
0.331506 10.497938
0.336134 11.049458
0.340763 11.982828
0.345391 12.633948
0.350019 13.370218
0.354648 13.955758
0.359276 14.579778
0.363905 15.412598
0.368533 16.421398
0.373161 17.139548
0.37779 17.969708
0.382418 18.720678
0.387046 19.342908
0.391675 20.397968
0.396303 21.242148
0.400932 22.111338
0.40556 22.993178
0.410188 23.728618
0.414817 24.576518
0.419445 25.654788
0.424073 26.536508
0.428702 27.550218
0.43333 28.416668
0.437959 29.269018
0.442587 30.330718
0.447215 31.303708
0.451844 32.334988
0.456472 33.353778
0.461101 34.203788
0.465729 35.231698
0.470357 36.284678
0.474986 37.246328
0.479614 38.441948
0.484243 39.421828
0.488871 40.378478
0.493499 41.539628
0.498128 42.578768
0.502756 43.666368
0.507385 44.781648
0.512013 45.757548
0.516641 46.851638
0.52127 47.879808
0.525898 48.971608
0.530527 50.138998
0.535155 51.236958
0.539783 52.303898
0.544412 53.463018
0.54904 54.610898
0.553669 55.741388
0.558297 56.983628
0.562925 58.110718
0.567554 59.332358
0.572182 60.475228
0.57681 61.670868
0.581439 62.889948
0.586067 64.144238
0.590696 65.304988
0.595324 66.601108
0.599952 67.727148
0.604581 69.065668
0.609209 70.351208
0.613838 71.593208
0.618466 72.880308
0.623094 74.112768
0.627723 75.467168
0.632351 76.693778
0.63698 77.996978
0.641608 79.228198
0.646236 80.529618
0.650865 81.668088
0.655493 82.918818
0.660121 84.026048
0.66475 85.279918
0.669378 86.381018
0.674007 87.495668
0.678635 88.464618
0.683263 89.528238
0.687892 90.423798
0.69252 91.435448
0.697148 92.324878
0.701777 93.155308
0.706405 93.978708
0.711034 94.822798
0.715662 95.552088
0.72029 96.349908
0.724919 97.081508
0.729547 97.743858
0.734176 98.492998
0.738804 99.178258
0.743432 99.759578
0.748061 100.49028
0.752689 101.13608
0.757318 101.72648
0.761946 102.33138
0.766574 102.93358
0.771203 103.46318
0.775831 104.11318
0.78046 104.79548
0.785088 105.34038
0.789716 105.98108
0.794345 106.50398
0.798973 107.09248
0.803601 107.71718
0.80823 108.26308
0.812858 108.91528
0.817487 109.58628
0.822115 110.18908
0.826743 110.75358
0.831372 111.40688
0.836 112.06048
0.840629 112.67558
0.845257 113.34458
0.849885 114.00758
0.854514 114.65948
0.859142 115.26358
0.863771 116.02038
0.868399 116.65418
0.873027 117.27828
0.877656 118.00468
0.882284 118.64198
0.886912 119.35538
0.891541 120.03868
0.896169 120.73018
0.900798 121.49248
0.905426 122.31778
0.910054 123.08988
0.914683 123.97338
0.919311 124.82028
0.92394 125.74828
0.928568 126.64688
0.933196 127.67278
0.937825 128.68088
0.942453 129.81098
0.947082 130.96648
0.95171 132.01448
0.956338 133.41268
0.960967 134.87148
&
@target G1.S0
@type xy
0.007462 0.002373
0.012412 1.414083
0.017362 2.080903
0.022312 3.119375
0.027262 3.561536
0.032212 4.133234
0.037162 4.418085
0.042112 4.78656
0.047061 5.134349
0.052011 3.638178
0.056961 4.610043
0.061911 4.697025
0.066861 3.283488
0.071811 4.329729
0.076761 4.462625
0.081711 4.64361
0.086661 4.526408
0.091611 4.346452
0.096561 4.226316
0.101511 3.364492
0.106461 3.638008
0.111411 3.195638
0.116361 1.432064
0.121311 2.273968
0.12626 2.048542
0.131211 0.670695
0.13616 1.547953
0.14111 1.590714
0.14606 1.426109
0.15101 1.149604
0.15596 1.097294
0.16091 0.840751
0.16586 -0.087049
0.17081 0.449793
0.17576 0.238235
0.18071 -0.816833
0.18566 -0.181834
0.19061 0.083987
0.19556 -0.245446
0.20051 -0.281606
0.20546 0.419322
0.210409 0.489595
0.215359 0.263456
0.220309 0.543984
0.225259 0.542599
0.230209 0.0849
0.235159 0.367634
0.240109 0.66123
0.245059 0.473927
0.250009 0.301043
0.254959 1.275829
0.259909 1.373735
0.264859 1.31031
0.269809 2.075992
0.274759 2.274258
0.279709 2.272686
0.284659 2.427053
0.289608 2.801847
0.294559 2.769602
0.299508 2.68377
0.304458 3.473244
0.309408 3.638604
0.314358 3.517988
0.319308 4.650394
0.324258 4.889669
0.329208 4.99052
0.334158 5.606513
0.339108 6.020298
0.344058 6.254621
0.349008 6.337866
0.353958 7.041761
0.358908 7.191418
0.363858 7.145841
0.368808 8.179104
0.373758 8.559207
0.378707 8.742644
0.383657 9.440495
0.388607 10.105306
0.393557 10.443156
0.398507 10.674476
0.403457 11.418666
0.408407 11.725856
0.413357 11.778556
0.418307 12.599366
0.423257 12.987876
0.428207 13.270706
0.433157 13.735046
0.438107 14.484456
0.443057 14.813616
0.448007 14.825696
0.452957 15.659236
0.457906 15.805086
0.462856 15.599076
0.467806 16.010896
0.472756 16.317656
0.477706 16.105786
0.482656 15.978296
0.487606 16.505146
0.492556 16.345936
0.497506 15.790556
0.502456 16.307436
0.507406 16.158406
0.512356 15.671926
0.517306 15.590696
0.522256 15.810686
0.527206 15.546916
0.532156 14.970646
0.537106 15.504406
0.542056 15.327586
0.547005 14.751176
0.551955 15.090826
0.556905 14.906766
0.561855 14.518146
0.566805 14.274446
0.571755 14.328526
0.576705 13.966636
0.581655 13.239696
0.586605 13.357396
0.591555 12.902116
0.596505 12.174106
0.601455 11.635136
0.606405 11.196336
0.611355 10.578496
0.616305 9.841766
0.621255 9.149887
0.626205 8.4607
0.631154 7.440469
0.636104 6.690433
0.641054 5.716149
0.646004 4.728944
0.650954 3.632983
0.655904 2.72213
0.660854 1.652735
0.665804 0.3075
0.670754 -0.78348
0.675704 -1.768247
0.680654 -2.823353
0.685604 -3.829565
0.690554 -4.766533
0.695504 -5.681479
0.700453 -6.553673
0.705403 -7.447592
0.710353 -8.398845
0.715303 -9.363068
0.720253 -10.291394
0.725203 -11.260884
0.730153 -12.336834
0.735103 -13.649494
0.740053 -14.427114
0.745003 -15.372604
0.749953 -16.269224
0.754903 -17.099874
0.759853 -18.009914
0.764803 -18.817054
0.769753 -19.754524
0.774703 -20.527584
0.779653 -21.479804
0.784602 -22.391334
0.789552 -23.274034
0.794502 -24.254924
0.799452 -25.608444
0.804402 -26.498454
0.809352 -27.400954
0.814302 -28.163944
0.819252 -29.052434
0.824202 -29.841504
0.829152 -30.600874
0.834102 -31.377734
0.839052 -32.185944
0.844002 -32.987564
0.848952 -33.886824
0.853902 -34.673804
0.858852 -35.566444
0.863802 -36.929004
0.868752 -37.978174
0.873701 -38.589734
0.878651 -39.237144
0.883601 -39.876384
0.888551 -40.538554
0.893501 -41.143324
0.898451 -41.827884
0.903401 -42.426284
0.908351 -43.077454
0.913301 -43.937194
0.918251 -44.789484
0.923201 -45.551204
0.928151 -46.782834
0.933101 -48.362954
0.938051 -48.087354
0.943001 -48.398544
0.947951 -48.843124
0.952901 -49.182554
0.95785 -49.567554
0.9628 -50.014924
0.96775 -50.478024
0.9727 -50.990004
0.97765 -51.784714
0.9826 -52.904244
0.98755 -53.482494
0.9925 -54.903514
&
@target G1.S1
@type xy
0.007462 -0.824345
0.012412 0.557264
0.017362 1.589514
0.022311 2.113504
0.027261 2.731267
0.032211 3.457588
0.037161 3.705232
0.042111 4.01154
0.047061 2.872531
0.052011 3.771233
0.05696 3.774125
0.06191 2.630797
0.06686 3.583295
0.07181 3.89733
0.07676 3.916455
0.08171 4.035387
0.08666 3.959431
0.091609 3.125873
0.096559 3.316162
0.101509 3.17949
0.106459 2.081222
0.111409 1.583965
0.116359 2.119842
0.121309 1.410188
0.126258 0.88448
0.131208 1.59464
0.136158 1.52495
0.141108 1.135733
0.146058 1.108155
0.151008 0.797731
0.155958 -0.177858
0.160907 0.414151
0.165857 0.114706
0.170807 -0.98232
0.175757 0.114662
0.180707 -0.011117
0.185657 -0.589832
0.190607 0.31988
0.195556 0.379561
0.200506 0.167904
0.205456 0.170555
0.210406 0.293138
0.215356 -0.159658
0.220306 -0.113064
0.225255 0.311854
0.230205 -0.012436
0.235155 0.062332
0.240105 0.840812
0.245055 0.768897
0.250005 0.913581
0.254955 1.543525
0.259904 1.510605
0.264854 1.370235
0.269804 1.847069
0.274754 1.816518
0.279704 1.544716
0.284654 2.416638
0.289604 2.512738
0.294554 2.306483
0.299503 3.393045
0.304453 3.651999
0.309403 3.702351
0.314353 4.291542
0.319303 4.5959
0.324253 4.595262
0.329203 4.920125
0.334152 5.365279
0.339102 5.430737
0.344052 5.835982
0.349002 6.560488
0.353952 6.698728
0.358902 7.218741
0.363851 7.922491
0.368801 8.129197
0.373751 8.449454
0.378701 9.051637
0.383651 9.313265
0.388601 9.409905
0.393551 10.238775
0.3985 10.555605
0.40345 10.779045
0.4084 11.788165
0.41335 12.128245
0.4183 12.488525
0.42325 13.259515
0.4282 13.725315
0.433149 14.024485
0.438099 14.557945
0.443049 15.043505
0.447999 15.356535
0.452949 15.934445
0.457899 16.483875
0.462849 16.937205
0.467798 17.422045
0.472748 18.115845
0.477698 18.422435
0.482648 18.556255
0.487598 19.298195
0.492548 19.471575
0.497498 19.363775
0.502447 20.211025
0.507397 20.380755
0.512347 20.279815
0.517297 20.944815
0.522247 21.067085
0.527197 20.807665
0.532146 21.020775
0.537096 21.222085
0.542046 20.820485
0.546996 20.741285
0.551946 21.040465
0.556896 20.682305
0.561846 20.440675
0.566796 20.706325
0.571745 20.429945
0.576695 20.060775
0.581645 20.390545
0.586595 20.061765
0.591545 19.594725
0.596495 19.835445
0.601445 19.558475
0.606394 19.022085
0.611344 19.183005
0.616294 19.092365
0.621244 18.469545
0.626194 18.532335
0.631144 18.307125
0.636093 17.817025
0.641043 17.653735
0.645993 17.440705
0.650943 16.947705
0.655893 16.508485
0.660843 16.320385
0.665793 15.788685
0.670743 15.084705
0.675692 14.904775
0.680642 14.414225
0.685592 13.663205
0.690542 13.421065
0.695492 12.939865
0.700442 12.315425
0.705391 11.993095
0.710341 11.462705
0.715291 10.814985
0.720241 10.506065
0.725191 9.958595
0.730141 9.311645
0.735091 8.797741
0.74004 8.406767
0.74499 7.802708
0.74994 7.182978
0.75489 6.855362
0.75984 6.355753
0.76479 5.710842
0.76974 5.341282
0.774689 4.678053
0.779639 4.045116
0.784589 3.567135
0.789539 2.918751
0.794489 1.99669
0.799439 1.546176
0.804389 0.915075
0.809338 -0.081622
0.814288 -0.619959
0.819238 -1.066306
0.824188 -1.719466
0.829138 -2.315781
0.834088 -2.850504
0.839038 -3.581232
0.843987 -4.270906
0.848937 -4.912972
0.853887 -5.703506
0.858837 -6.633994
0.863787 -7.1395
0.868737 -7.941572
0.873687 -9.168099
0.878636 -9.316494
0.883586 -9.777243
0.888536 -10.274097
0.893486 -10.788975
0.898436 -11.365785
0.903386 -12.017295
0.908335 -12.513755
0.913285 -13.170085
0.918235 -14.150315
0.923185 -14.605485
0.928135 -15.211375
0.933085 -16.384745
0.938035 -16.811395
0.942985 -16.363875
0.947934 -16.667485
0.952884 -17.027625
0.957834 -17.354545
0.962784 -17.798305
0.967734 -18.319225
0.972684 -18.684355
0.977634 -19.452595
0.982583 -20.557415
0.987533 -20.461455
0.992483 -21.681135
&
@target G1.S2
@type xy
0.007462 1.055522
0.012411 0.827855
0.017361 1.741811
0.02231 1.901123
0.02726 2.388233
0.03221 3.058849
0.037159 3.484686
0.042109 2.43236
0.047058 3.379164
0.052008 3.196251
0.056957 2.201471
0.061907 3.146285
0.066856 3.418317
0.071806 3.343547
0.076755 3.333519
0.081705 2.962377
0.086654 3.051183
0.091604 2.783182
0.096554 1.520109
0.101503 2.135814
0.106453 1.755658
0.111402 1.013233
0.116352 1.570293
0.121301 1.507785
0.126251 1.21547
0.1312 1.044465
0.13615 0.428572
0.141099 0.099692
0.146049 0.20799
0.150999 -0.882292
0.155948 -0.101705
0.160898 -0.195563
0.165847 -0.639397
0.170797 0.038235
0.175746 -0.043197
0.180696 -0.297014
0.185645 -0.130604
0.190595 -0.428968
0.195545 -0.679454
0.200494 -0.255862
0.205444 -0.807246
0.210393 -0.136405
0.215343 0.097319
0.220292 -0.015603
0.225242 0.588656
0.230191 0.666528
0.235141 0.418893
0.24009 0.855587
0.24504 0.720658
0.24999 0.671047
0.254939 1.233402
0.259889 1.08011
0.264838 1.557231
0.269788 2.082609
0.274737 2.102463
0.279687 2.560922
0.284636 2.77451
0.289586 2.644824
0.294535 3.191776
0.299485 3.271918
0.304434 3.284241
0.309384 4.14223
0.314334 4.245156
0.319283 4.63529
0.324233 5.291797
0.329182 5.473331
0.334132 5.885762
0.339081 6.312527
0.344031 6.312521
0.34898 6.968648
0.35393 7.202701
0.35888 7.42614
0.363829 8.352002
0.368779 8.675357
0.373728 9.080598
0.378678 9.778766
0.383627 10.115486
0.388577 10.484386
0.393526 10.988306
0.398476 11.155176
0.403425 11.761556
0.408375 12.255636
0.413324 12.461426
0.418274 13.311886
0.423223 13.666926
0.428173 13.904496
0.433123 14.654816
0.438072 14.850906
0.443022 15.208576
0.447971 15.908876
0.452921 16.203726
0.45787 16.852456
0.46282 17.509766
0.46777 18.016846
0.472719 18.841586
0.477668 19.413636
0.482618 19.823896
0.487568 20.563796
0.492517 21.098096
0.497467 21.420346
0.502416 22.291596
0.507366 22.698036
0.512315 23.253326
0.517265 23.979256
0.522214 24.359626
0.527164 24.748136
0.532114 25.351536
0.537063 25.458336
0.542013 26.071206
0.546962 26.481696
0.551912 26.623926
0.556861 27.314166
0.561811 27.647736
0.56676 27.671976
0.57171 28.371376
0.576659 28.412566
0.581609 28.391386
0.586558 28.940886
0.591508 28.853626
0.596458 28.962806
0.601407 29.289436
0.606357 29.204326
0.611306 29.415726
0.616256 29.606566
0.621205 29.411516
0.626155 29.749436
0.631104 29.775236
0.636054 29.599596
0.641003 29.901846
0.645953 29.886766
0.650903 29.779696
0.655852 30.073296
0.660802 29.908056
0.665751 29.918426
0.670701 30.062676
0.67565 29.836736
0.6806 29.847076
0.685549 29.819366
0.690499 29.538256
0.695449 29.725436
0.700398 29.598976
0.705348 29.326326
0.710297 29.337946
0.715247 29.108516
0.720196 28.919096
0.725146 28.814726
0.730095 28.574656
0.735045 28.425536
0.739994 28.341836
0.744944 28.037956
0.749893 27.833746
0.754843 27.738776
0.759793 27.385556
0.764742 27.315176
0.769692 27.087326
0.774641 26.763606
0.779591 26.698556
0.78454 26.418586
0.78949 26.040566
0.794439 25.920726
0.799389 25.459436
0.804338 25.162996
0.809288 24.947686
0.814238 24.511146
0.819187 24.225416
0.824137 23.992986
0.829086 23.493056
0.834036 23.240106
0.838985 22.978626
0.843935 22.558366
0.848884 22.380786
0.853834 21.963256
0.858784 21.489316
0.863733 21.386206
0.868683 20.904196
0.873632 20.623346
0.878582 20.484356
0.883531 20.023106
0.888481 19.800766
0.89343 19.636016
0.89838 19.324116
0.903329 19.173476
0.908279 18.797486
0.913228 18.380676
0.918178 18.234696
0.923128 17.865826
0.928077 17.435856
0.933027 17.537216
0.937976 17.083126
0.942926 16.897606
0.947875 17.347426
0.952825 17.108186
0.957774 16.961006
0.962724 16.736756
0.967673 16.277816
0.972623 16.290766
0.977573 15.858816
0.982522 15.198426
0.987472 15.781936
0.992421 15.192626
&
@target G1.S3
@type xy
0.008703 12.188899
0.013644 10.071059
0.018586 13.032289
0.023527 11.696469
0.028469 11.191809
0.03341 10.950529
0.038352 11.509849
0.043294 10.495839
0.048235 9.835611
0.053177 10.302649
0.058118 9.756673
0.06306 9.918759
0.068001 9.523517
0.072943 9.416951
0.077884 8.835682
0.082826 8.287231
0.087767 7.570729
0.092709 6.737962
0.09765 6.78227
0.102592 6.479186
0.107534 6.010875
0.112475 5.391074
0.117417 4.940523
0.122358 4.041073
0.1273 3.434278
0.132241 3.034941
0.137183 2.393973
0.142124 2.411335
0.147066 2.055144
0.152007 1.663526
0.156949 0.971846
0.16189 0.835063
0.166832 0.284708
0.171774 -0.066305
0.176715 0.079618
0.181657 -0.138118
0.186598 0.1595
0.19154 -0.006923
0.196481 0.057536
0.201423 -0.186394
0.206364 -0.149381
0.211306 -0.106572
0.216247 -0.051682
0.221189 0.422036
0.226131 0.530955
0.231072 0.980481
0.236014 1.041444
0.240955 1.267858
0.245897 1.353521
0.250838 1.567861
0.25578 2.019485
0.260721 2.208356
0.265663 2.858115
0.270604 3.100521
0.275546 3.623246
0.280488 3.794284
0.285429 4.163139
0.29037 4.427503
0.295312 4.781932
0.300254 5.405536
0.305195 5.78922
0.310137 6.449343
0.315078 6.703221
0.32002 7.291175
0.324961 7.553026
0.329903 7.984723
0.334844 8.426276
0.339786 8.862557
0.344728 9.591147
0.349669 9.981409
0.354611 10.709429
0.359552 11.075019
0.364494 11.652159
0.369435 12.052639
0.374377 12.565189
0.379318 13.233409
0.38426 13.747479
0.389201 14.571709
0.394143 14.994779
0.399084 15.792819
0.404026 16.270439
0.408967 16.849889
0.413909 17.422139
0.418851 18.016199
0.423792 18.847339
0.428734 19.407869
0.433675 20.354769
0.438617 20.926089
0.443558 21.659199
0.4485 22.235839
0.453441 22.922709
0.458383 23.672909
0.463324 24.277619
0.468266 25.267959
0.473208 25.916169
0.478149 26.883679
0.483091 27.546549
0.488032 28.326149
0.492974 29.078959
0.497915 29.814689
0.502857 30.772489
0.507798 31.499449
0.51274 32.554379
0.517681 33.267409
0.522623 34.177769
0.527564 34.928019
0.532506 35.709069
0.537447 36.626899
0.542389 37.329479
0.547331 38.362669
0.552272 39.074019
0.557214 39.980509
0.562155 40.716069
0.567097 41.395169
0.572038 42.287039
0.57698 42.951799
0.581921 43.898979
0.586863 44.512379
0.591804 45.483789
0.596746 46.150439
0.601688 46.946089
0.606629 47.665509
0.611571 48.259489
0.616512 48.963669
0.621454 49.446649
0.626395 50.282049
0.631337 50.742439
0.636278 51.323619
0.64122 51.759009
0.646161 52.163749
0.651103 52.626979
0.656045 52.862829
0.660986 53.418279
0.665928 53.633209
0.670869 54.151709
0.675811 54.417709
0.680752 54.645619
0.685694 54.978219
0.690635 55.171579
0.695577 55.631899
0.700518 55.736109
0.70546 56.131589
0.710401 56.339389
0.715343 56.671079
0.720284 56.881359
0.725226 57.032899
0.730168 57.389829
0.735109 57.440129
0.740051 57.714459
0.744992 57.825149
0.749934 58.165429
0.754875 58.255969
0.759817 58.354919
0.764758 58.542989
0.7697 58.609289
0.774641 58.816519
0.779583 58.849509
0.784524 59.073909
0.789466 59.069449
0.794408 59.260969
0.799349 59.359289
0.804291 59.449009
0.809232 59.623509
0.814174 59.678309
0.819115 59.841809
0.824057 59.922469
0.828998 60.046569
0.83394 60.124909
0.838881 60.186069
0.843823 60.383699
0.848765 60.415609
0.853706 60.583459
0.858648 60.720299
0.863589 60.852859
0.868531 60.938189
0.873472 61.038869
0.878414 61.155339
0.883355 61.273119
0.888297 61.457339
0.893238 61.515909
0.89818 61.616169
0.903122 61.720769
0.908063 61.896679
0.913004 61.866519
0.917946 62.062189
0.922888 62.160369
0.927829 62.303449
0.932771 62.481259
0.937712 62.571439
0.942654 62.900179
0.947595 63.039069
0.952537 63.327219
0.957478 63.629649
0.96242 63.741129
0.967361 64.031829
0.972303 64.099259
0.977245 64.688479
0.982186 64.917099
0.987128 65.885279
0.992069 66.752659
&
@target G1.S4
@type xy
0.008245 11.93532
0.013189 12.2551
0.018133 11.40689
0.023077 10.86738
0.028021 10.85218
0.032965 10.95532
0.037909 11.55399
0.042853 9.87869
0.047797 10.23538
0.052741 10.4904
0.057684 10.19656
0.062628 10.19435
0.067572 9.85839
0.072516 9.038584
0.07746 8.657179
0.082404 7.700877
0.087348 7.447594
0.092292 7.273612
0.097236 6.961853
0.10218 6.424861
0.107124 6.016571
0.112068 5.05315
0.117012 4.408396
0.121956 3.856598
0.1269 3.341367
0.131844 3.245498
0.136788 2.808221
0.141732 2.362225
0.146676 1.676291
0.151619 1.291287
0.156563 0.505489
0.161507 0.577549
0.166451 0.215932
0.171395 0.410317
0.176339 0.179139
0.181283 0.099875
0.186227 -0.303705
0.191171 -0.156978
0.196115 -0.54385
0.201059 -0.04013
0.206003 -0.057012
0.210947 0.386472
0.215891 0.436188
0.220835 0.553992
0.225779 0.521474
0.230723 0.798158
0.235667 1.022601
0.240611 1.374143
0.245555 1.771522
0.250499 2.20031
0.255443 2.536366
0.260386 2.735159
0.26533 3.062207
0.270274 3.264679
0.275218 3.859523
0.280162 4.19516
0.285106 4.931752
0.29005 5.278115
0.294994 5.744934
0.299938 6.014823
0.304882 6.640261
0.309826 6.895827
0.31477 7.80776
0.319714 8.235326
0.324658 8.998209
0.329602 9.452896
0.334546 10.06693
0.33949 10.46666
0.344434 11.08488
0.349378 11.63729
0.354322 12.42326
0.359265 13.13266
0.364209 13.7738
0.369153 14.42688
0.374097 14.88194
0.379041 15.55383
0.383985 16.12393
0.388929 16.93097
0.393873 17.56591
0.398817 18.42792
0.403761 19.01397
0.408705 19.83663
0.413649 20.26006
0.418593 21.12272
0.423537 21.62684
0.428481 22.64474
0.433425 23.30301
0.438369 24.25679
0.443313 24.93099
0.448257 25.69752
0.453201 26.31844
0.458144 27.19494
0.463088 28.01481
0.468032 28.88074
0.472976 29.7343
0.47792 30.65543
0.482864 31.48042
0.487808 32.23047
0.492752 33.13619
0.497696 33.90532
0.50264 34.96699
0.507584 35.87508
0.512528 36.92928
0.517472 37.79313
0.522416 38.85721
0.52736 39.59751
0.532304 40.71448
0.537248 41.53791
0.542192 42.74703
0.547135 43.59372
0.552079 44.77459
0.557023 45.67591
0.561967 46.74137
0.566911 47.56581
0.571855 48.62165
0.576799 49.57991
0.581743 50.60462
0.586687 51.57326
0.591631 52.49622
0.596575 53.4847
0.601519 54.26681
0.606463 55.23688
0.611407 56.02171
0.616351 57.05207
0.621295 57.78641
0.626239 58.83827
0.631183 59.49259
0.636127 60.32749
0.641071 61.01112
0.646015 61.93107
0.650958 62.57654
0.655902 63.40983
0.660846 63.9858
0.66579 64.64257
0.670734 65.21074
0.675678 65.78618
0.680622 66.36377
0.685566 66.75972
0.69051 67.27435
0.695454 67.59291
0.700398 68.05141
0.705342 68.31185
0.710286 68.74678
0.71523 68.92781
0.720174 69.37186
0.725118 69.6905
0.730062 70.05184
0.735006 70.20416
0.73995 70.65478
0.744893 70.8383
0.749838 71.26083
0.754781 71.53183
0.759725 71.8045
0.764669 72.10297
0.769613 72.44514
0.774557 72.71933
0.779501 73.01545
0.784445 73.32451
0.789389 73.59699
0.794333 73.92416
0.799277 74.19073
0.804221 74.47332
0.809165 74.76665
0.814109 75.07199
0.819053 75.3139
0.823997 75.58522
0.828941 75.82781
0.833885 76.09578
0.838829 76.45352
0.843773 76.68722
0.848716 76.93022
0.85366 77.30616
0.858604 77.45172
0.863548 77.74289
0.868492 77.98899
0.873436 78.24818
0.87838 78.43774
0.883324 78.71041
0.888268 78.86121
0.893212 79.11915
0.898156 79.37439
0.9031 79.56686
0.908044 79.89672
0.912988 80.07788
0.917932 80.28665
0.922876 80.55403
0.92782 80.9097
0.932764 81.13779
0.937708 81.52445
0.942651 81.81285
0.947596 82.2578
0.952539 82.58979
0.957483 83.0918
0.962427 83.44884
0.967371 83.95012
0.972315 84.37513
0.977259 85.10063
0.982203 85.83413
0.987147 87.00916
0.992091 88.35047
&
@target G1.S5
@type xy
0.007502 9.623673
0.012447 10.959532
0.017392 10.504682
0.022338 10.981192
0.027283 9.70608
0.032229 9.215178
0.037174 8.844198
0.042119 9.122392
0.047065 8.774535
0.05201 8.521042
0.056956 8.732012
0.061901 8.41437
0.066846 7.551683
0.071792 7.408311
0.076737 6.339607
0.081683 6.483911
0.086628 6.337078
0.091573 5.887822
0.096519 5.332844
0.101464 4.891907
0.10641 3.915815
0.111355 3.722681
0.1163 2.995929
0.121246 3.040974
0.126191 2.692432
0.131136 2.221558
0.136082 1.667852
0.141027 1.121599
0.145973 0.705866
0.150918 0.471297
0.155863 0.544393
0.160809 0.474962
0.165754 0.244508
0.1707 -0.135505
0.175645 -0.067557
0.18059 -0.545407
0.185536 -0.120098
0.190481 -0.219972
0.195427 0.216295
0.200372 0.152778
0.205317 0.318282
0.210263 0.104795
0.215208 0.456547
0.220154 0.494724
0.225099 1.085934
0.230044 1.243557
0.23499 1.728463
0.239935 1.797798
0.24488 2.128246
0.249826 2.281486
0.254771 2.807431
0.259717 3.186004
0.264662 3.77622
0.269607 4.285757
0.274553 4.597707
0.279498 4.876213
0.284444 5.284237
0.289389 5.871929
0.294334 6.358063
0.29928 7.099361
0.304225 7.530946
0.309171 8.167542
0.314116 8.432479
0.319061 9.141304
0.324007 9.501526
0.328952 10.544842
0.333897 10.982562
0.338843 11.854892
0.343788 12.230652
0.348734 12.986402
0.353679 13.375242
0.358624 14.278852
0.36357 14.802622
0.368515 15.733642
0.37346 16.394642
0.378406 17.141172
0.383351 17.654202
0.388297 18.422822
0.393242 19.106272
0.398188 19.910262
0.403133 20.736162
0.408078 21.603632
0.413024 22.320032
0.417969 23.027512
0.422914 23.730882
0.42786 24.472052
0.432805 25.486442
0.437751 26.176562
0.442696 27.193162
0.447641 27.891682
0.452587 28.764502
0.457532 29.416602
0.462478 30.489192
0.467423 31.216962
0.472368 32.362172
0.477314 33.151302
0.482259 34.232272
0.487204 34.950252
0.49215 35.960932
0.497095 36.762772
0.502041 37.855122
0.506986 38.714462
0.511931 39.831812
0.516877 40.741262
0.521822 41.720852
0.526768 42.651042
0.531713 43.726542
0.536658 44.707842
0.541604 45.753562
0.546549 46.832442
0.551495 47.776682
0.55644 48.834052
0.561385 49.831762
0.566331 50.911162
0.571276 51.960042
0.576222 53.111812
0.581167 54.106502
0.586112 55.176102
0.591058 56.110912
0.596003 57.238462
0.600948 58.267802
0.605894 59.390312
0.610839 60.259372
0.615785 61.446232
0.62073 62.329762
0.625675 63.481472
0.630621 64.322262
0.635566 65.339712
0.640512 66.300392
0.645457 67.209462
0.650402 68.093332
0.655348 68.991492
0.660293 69.672642
0.665239 70.520592
0.670184 71.231392
0.675129 72.026702
0.680075 72.691322
0.68502 73.235082
0.689966 73.916052
0.694911 74.437582
0.699856 75.006232
0.704802 75.545292
0.709747 76.055502
0.714692 76.556122
0.719638 76.957952
0.724583 77.429342
0.729529 77.891762
0.734474 78.299832
0.739419 78.698032
0.744365 79.095812
0.74931 79.488582
0.754256 79.833252
0.759201 80.244402
0.764146 80.461702
0.769092 80.895762
0.774037 81.169382
0.778983 81.441602
0.783928 81.744332
0.788873 82.185852
0.793819 82.399822
0.798764 82.738992
0.803709 83.078962
0.808655 83.384472
0.8136 83.656652
0.818546 84.043402
0.823491 84.324912
0.828436 84.659512
0.833382 84.919522
0.838327 85.213772
0.843273 85.500802
0.848218 85.782082
0.853163 86.033342
0.858109 86.318512
0.863054 86.581682
0.868 86.867322
0.872945 87.233422
0.87789 87.514442
0.882836 87.837352
0.887781 88.100672
0.892726 88.472002
0.897672 88.779172
0.902617 89.122992
0.907563 89.436922
0.912508 89.843222
0.917453 90.099002
0.922399 90.548992
0.927344 90.896662
0.93229 91.333092
0.937235 91.677082
0.94218 92.203222
0.947126 92.639642
0.952071 93.133062
0.957017 93.578042
0.961962 94.216192
0.966907 94.726292
0.971853 95.391322
0.976798 96.040302
0.981743 97.061612
0.986689 98.184432
0.991634 99.937002
&
@target G1.S6
@type xy
0.022982 14.171858
0.027822 12.985178
0.032663 13.546908
0.037503 12.574538
0.042343 12.088688
0.047183 11.905858
0.052024 11.908168
0.056864 12.052378
0.061704 10.974358
0.066545 10.077438
0.071385 9.768618
0.076225 9.514003
0.081065 9.053298
0.085906 8.717812
0.090746 8.199652
0.095586 7.267205
0.100426 6.710017
0.105267 6.050613
0.110107 5.822165
0.114947 5.336341
0.119787 4.725827
0.124628 4.162048
0.129468 3.259594
0.134308 2.894171
0.139149 2.427055
0.143989 2.23071
0.148829 1.870477
0.153669 1.272604
0.15851 0.992103
0.16335 0.371476
0.16819 0.345545
0.17303 0.214485
0.177871 0.283049
0.182711 0.047088
0.187551 -0.193154
0.192391 -0.169364
0.197232 -0.432232
0.202072 -0.102285
0.206912 0.021712
0.211753 0.276019
0.216593 0.269166
0.221433 0.208853
0.226273 0.478202
0.231113 0.471774
0.235954 1.031784
0.240794 1.29742
0.245634 1.694548
0.250475 1.822124
0.255315 1.893749
0.260155 2.36175
0.264995 2.622266
0.269836 3.299616
0.274676 3.646481
0.279516 4.099437
0.284356 4.316823
0.289197 4.627071
0.294037 5.152199
0.298877 5.648234
0.303717 6.43415
0.308558 6.834666
0.313398 7.423178
0.318238 7.725981
0.323079 8.28152
0.327919 8.90962
0.332759 9.567065
0.337599 10.367598
0.34244 10.828378
0.34728 11.512218
0.35212 11.956428
0.35696 12.779538
0.361801 13.507418
0.366641 14.266868
0.371481 15.097978
0.376321 15.619048
0.381162 16.424378
0.386002 17.006068
0.390842 17.958288
0.395682 18.702528
0.400523 19.606068
0.405363 20.418698
0.410203 21.015988
0.415044 21.947158
0.419884 22.630438
0.424724 23.700138
0.429564 24.513428
0.434405 25.411838
0.439245 26.254518
0.444085 26.960488
0.448925 27.956728
0.453766 28.735488
0.458606 29.860538
0.463446 30.688538
0.468286 31.625418
0.473127 32.424388
0.477967 33.257808
0.482807 34.300108
0.487648 35.148418
0.492488 36.318348
0.497328 37.172628
0.502168 38.229078
0.507009 39.020898
0.511849 40.044978
0.516689 41.086538
0.521529 42.100618
0.52637 43.245218
0.53121 44.205528
0.53605 45.261298
0.540891 46.194048
0.545731 47.374958
0.550571 48.473708
0.555411 49.574998
0.560252 50.777828
0.565092 51.743288
0.569932 52.959188
0.574772 53.991688
0.579613 55.269338
0.584453 56.376348
0.589293 57.595418
0.594133 58.783038
0.598974 59.798518
0.603814 61.080808
0.608654 62.116608
0.613495 63.302098
0.618335 64.458708
0.623175 65.558698
0.628015 66.694488
0.632856 67.692778
0.637696 68.878408
0.642536 69.843498
0.647376 70.981908
0.652217 71.821878
0.657057 72.966948
0.661897 73.857588
0.666737 74.837328
0.671578 75.822638
0.676418 76.762378
0.681258 77.790518
0.686098 78.541678
0.690939 79.430888
0.695779 80.210478
0.700619 81.131598
0.70546 81.891488
0.7103 82.513608
0.71514 83.319378
0.71998 83.854458
0.72482 84.593548
0.729661 85.206218
0.734501 85.755788
0.739341 86.298438
0.744182 86.833868
0.749022 87.246268
0.753862 87.760958
0.758702 88.192808
0.763543 88.583718
0.768383 89.049508
0.773223 89.475618
0.778064 89.822618
0.782904 90.217568
0.787744 90.643748
0.792584 91.022918
0.797424 91.409268
0.802265 91.791738
0.807105 92.201898
0.811945 92.594928
0.816786 92.987858
0.821626 93.329618
0.826466 93.702658
0.831306 94.053068
0.836147 94.435388
0.840987 94.781818
0.845827 95.218458
0.850667 95.488438
0.855508 95.903488
0.860348 96.328328
0.865188 96.665748
0.870028 97.049128
0.874869 97.470068
0.879709 97.816188
0.884549 98.275928
0.88939 98.629868
0.89423 99.073608
0.89907 99.406958
0.90391 99.851568
0.908751 100.22327
0.913591 100.60337
0.918431 100.97837
0.923271 101.41967
0.928112 101.87177
0.932952 102.35067
0.937792 102.88987
0.942632 103.47877
0.947473 104.17937
0.952313 104.76067
0.957153 105.53477
0.961993 106.26287
0.966834 107.03187
0.971674 108.05067
0.976514 108.93287
0.981355 110.36727
0.986195 111.72537
&
@target G1.S7
@type xy
0.019945 16.871871
0.024775 17.997161
0.029605 14.613111
0.034435 13.881271
0.039265 14.415101
0.044094 14.031121
0.048924 13.375221
0.053754 13.138641
0.058584 12.461401
0.063414 11.349011
0.068244 11.098941
0.073074 11.166191
0.077904 10.249251
0.082734 9.796971
0.087563 8.812825
0.092393 7.992366
0.097223 7.629065
0.102053 7.113124
0.106883 6.543028
0.111713 5.910226
0.116543 4.901724
0.121373 4.380287
0.126203 3.725745
0.131032 3.404287
0.135862 2.937421
0.140692 2.220398
0.145522 1.560838
0.150352 1.195301
0.155182 0.727342
0.160012 0.740613
0.164842 0.433194
0.169672 0.041598
0.174502 -0.102806
0.179332 -0.417629
0.184161 -0.304904
0.188991 -0.147055
0.193821 -0.117584
0.198651 -0.125425
0.203481 -0.186796
0.208311 -0.191859
0.213141 0.269785
0.217971 0.461343
0.222801 0.8022
0.22763 0.919727
0.23246 0.944946
0.23729 1.416462
0.24212 1.64762
0.24695 2.132386
0.25178 2.608839
0.25661 2.773359
0.26144 3.154577
0.26627 3.520256
0.271099 3.949692
0.275929 4.690717
0.280759 5.082766
0.285589 5.508766
0.290419 5.963601
0.295249 6.368667
0.300079 7.060416
0.304909 7.712235
0.309739 8.31062
0.314568 8.975797
0.319398 9.408246
0.324228 9.988161
0.329058 10.835831
0.333888 11.501361
0.338718 12.291261
0.343548 12.853661
0.348378 13.446261
0.353208 14.244921
0.358038 14.929341
0.362868 15.754251
0.367697 16.622251
0.372527 17.174211
0.377357 17.999591
0.382187 18.720851
0.387017 19.545611
0.391847 20.564651
0.396677 21.330471
0.401507 22.188701
0.406336 22.962011
0.411166 23.717891
0.415996 24.875971
0.420826 25.781781
0.425656 26.753271
0.430486 27.782761
0.435316 28.500641
0.440146 29.546621
0.444976 30.583941
0.449806 31.576891
0.454636 32.737401
0.459465 33.577431
0.464295 34.492571
0.469125 35.629121
0.473955 36.619381
0.478785 37.776251
0.483615 38.836181
0.488445 39.755831
0.493275 40.869631
0.498105 41.910871
0.502934 43.035041
0.507764 44.257081
0.512594 45.301091
0.517424 46.431591
0.522254 47.526001
0.527084 48.562451
0.531914 49.954011
0.536744 51.027291
0.541574 52.194411
0.546404 53.302081
0.551233 54.446881
0.556063 55.668391
0.560893 56.809041
0.565723 58.029291
0.570553 59.299761
0.575383 60.404931
0.580213 61.635881
0.585043 62.880491
0.589873 64.136211
0.594702 65.466511
0.599532 66.633081
0.604362 67.893171
0.609192 69.113661
0.614022 70.404731
0.618852 71.686611
0.623682 72.976811
0.628512 74.209171
0.633342 75.604581
0.638172 76.832541
0.643001 78.103321
0.647831 79.377631
0.652661 80.573491
0.657491 81.802341
0.662321 83.009191
0.667151 84.162051
0.671981 85.380941
0.676811 86.426511
0.68164 87.462811
0.68647 88.545041
0.6913 89.445531
0.69613 90.513051
0.70096 91.382161
0.70579 92.194091
0.71062 93.101631
0.71545 93.890721
0.72028 94.708911
0.72511 95.465841
0.729939 96.145431
0.734769 96.947081
0.739599 97.532581
0.744429 98.152811
0.749259 98.828851
0.754089 99.485231
0.758919 100.13207
0.763749 100.66057
0.768579 101.26017
0.773409 101.86987
0.778238 102.39247
0.783068 102.97117
0.787898 103.54977
0.792728 104.11727
0.797558 104.63067
0.802388 105.21477
0.807218 105.73107
0.812048 106.30507
0.816878 106.77357
0.821708 107.35307
0.826537 107.81127
0.831367 108.35287
0.836197 108.77527
0.841027 109.29397
0.845857 109.73867
0.850687 110.23947
0.855517 110.65177
0.860347 111.04907
0.865177 111.50017
0.870006 111.89127
0.874836 112.36677
0.879666 112.74137
0.884496 113.16537
0.889326 113.59667
0.894156 113.99307
0.898986 114.48967
0.903816 114.96327
0.908646 115.40647
0.913475 116.01067
0.918305 116.47327
0.923135 117.08207
0.927965 117.63237
0.932795 118.20527
0.937625 118.84797
0.942455 119.57277
0.947285 120.34627
0.952115 121.10407
0.956945 121.96377
0.961774 122.84747
0.966604 123.83877
0.971434 124.97007
0.976264 126.24437
0.981094 127.81837
&
@target G1.S8
@type xy
0.03641 17.006056
0.041157 17.878586
0.045905 17.679086
0.050652 16.991286
0.0554 15.330366
0.060147 14.830466
0.064895 14.876816
0.069642 13.932966
0.07439 13.059916
0.079137 12.483676
0.083885 11.448646
0.088632 10.835806
0.09338 10.255966
0.098128 9.658504
0.102875 8.956117
0.107623 7.902841
0.11237 7.06561
0.117118 6.475315
0.121865 5.943944
0.126613 5.215765
0.13136 4.493334
0.136108 3.595036
0.140855 2.903322
0.145603 2.615956
0.15035 2.157526
0.155098 1.570814
0.159845 1.132822
0.164593 0.523138
0.16934 0.332192
0.174088 0.361321
0.178835 0.121603
0.183583 -0.141483
0.18833 -0.236375
0.193078 -0.337434
0.197825 -0.140028
0.202573 0.139642
0.20732 0.164832
0.212068 0.067919
0.216815 0.318026
0.221563 0.53264
0.226311 0.902484
0.231058 1.355989
0.235806 1.482508
0.240553 1.558979
0.245301 2.052475
0.250048 2.445267
0.254796 2.959047
0.259543 3.468537
0.264291 3.718594
0.269038 4.023622
0.273786 4.70349
0.278533 5.298652
0.283281 5.880096
0.288028 6.503375
0.292776 6.90305
0.297523 7.378538
0.302271 8.241121
0.307018 8.952112
0.311766 9.62557
0.316513 10.287746
0.321261 10.879326
0.326008 11.511206
0.330756 12.584626
0.335504 13.350476
0.340251 13.974466
0.344999 14.800416
0.349746 15.518826
0.354494 16.290826
0.359241 17.492856
0.363989 18.224486
0.368736 18.947926
0.373484 19.860156
0.378231 20.694506
0.382979 21.674716
0.387726 22.829026
0.392474 23.638276
0.397221 24.479516
0.401969 25.517616
0.406716 26.462346
0.411464 27.468796
0.416211 28.552196
0.420959 29.523116
0.425706 30.345166
0.430454 31.462776
0.435201 32.554366
0.439949 33.580746
0.444696 34.704346
0.449444 35.686876
0.454192 36.677106
0.458939 37.898956
0.463687 38.924346
0.468434 40.084696
0.473182 41.249016
0.477929 42.284166
0.482677 43.294596
0.487424 44.492786
0.492172 45.744566
0.496919 46.792666
0.501667 48.023996
0.506414 49.088676
0.511162 50.218126
0.515909 51.527416
0.520657 52.662696
0.525404 53.843696
0.530152 55.112966
0.534899 56.268576
0.539647 57.476606
0.544394 58.798206
0.549142 60.063096
0.553889 61.246916
0.558637 62.541296
0.563384 63.826156
0.568132 65.128026
0.572879 66.499036
0.577627 67.726866
0.582375 68.992286
0.587122 70.375236
0.59187 71.675476
0.596617 73.042966
0.601365 74.419096
0.606112 75.790586
0.61086 77.157506
0.615607 78.541566
0.620355 80.007986
0.625102 81.457106
0.62985 82.898966
0.634597 84.268026
0.639345 85.598596
0.644092 87.046616
0.64884 88.476826
0.653587 89.910446
0.658335 91.260346
0.663082 92.636286
0.66783 93.905536
0.672578 95.203716
0.677325 96.515206
0.682072 97.621426
0.68682 98.846616
0.691568 99.983666
0.696315 101.06747
0.701063 102.13807
0.70581 103.06487
0.710558 104.01867
0.715305 105.05297
0.720053 105.87917
0.7248 106.75597
0.729548 107.58227
0.734295 108.44557
0.739043 109.22527
0.74379 110.04677
0.748538 110.75067
0.753285 111.54997
0.758033 112.28497
0.76278 113.01247
0.767528 113.58247
0.772275 114.26407
0.777023 115.02637
0.78177 115.61207
0.786518 116.23857
0.791265 116.89207
0.796013 117.47637
0.80076 118.08737
0.805508 118.72247
0.810256 119.25157
0.815003 119.82937
0.819751 120.39757
0.824498 121.04377
0.829246 121.56357
0.833993 122.15247
0.838741 122.68417
0.843488 123.23317
0.848236 123.79157
0.852983 124.33537
0.857731 124.85237
0.862478 125.35917
0.867226 125.82577
0.871973 126.41007
0.876721 126.95647
0.881468 127.54837
0.886216 128.06917
0.890963 128.63807
0.895711 129.32677
0.900458 129.93257
0.905206 130.58977
0.909953 131.30537
0.914701 131.99997
0.919449 132.72427
0.924196 133.52007
0.928944 134.20667
0.933691 135.05107
0.938439 135.85077
0.943186 136.66277
0.947934 137.60317
0.952681 138.43497
0.957429 139.38857
0.962176 140.42457
0.966924 141.50547
0.971671 142.66317
0.976419 143.94087
0.981166 145.44507
&
@target G2.S0
@type xy
0.007462 -1.94233
0.012412 -1.187209
0.017362 0.179312
0.022312 1.184935
0.027262 1.765296
0.032212 2.357074
0.037162 2.680405
0.042112 2.984253
0.047062 3.329443
0.052012 0.918411
0.056962 2.562495
0.061912 2.922244
0.066863 2.669071
0.071813 0.97124
0.076763 2.77796
0.081713 2.963893
0.086663 3.000653
0.091613 2.995726
0.096563 2.861926
0.101513 2.674688
0.106463 1.183022
0.111413 2.086665
0.116363 1.769618
0.121313 0.758383
0.126263 -0.966308
0.131213 0.908713
0.136163 0.519471
0.141113 -1.039145
0.146063 0.706575
0.151013 0.8578
0.155963 0.854149
0.160913 0.694789
0.165863 1.099911
0.170813 1.152685
0.175763 0.609697
0.180713 0.687052
0.185664 1.358916
0.190613 1.029924
0.195564 -0.22044
0.200514 1.627553
0.205464 1.603174
0.210414 1.075354
0.215364 1.621675
0.220314 2.498937
0.225264 2.597374
0.230214 2.329635
0.235164 2.824222
0.240114 2.849587
0.245064 2.67923
0.250014 2.128743
0.254964 3.317022
0.259914 3.294242
0.264864 2.540041
0.269814 3.945248
0.274764 4.462186
0.279714 4.534862
0.284664 4.658815
0.289614 5.694646
0.294564 5.916454
0.299514 5.893931
0.304464 6.005451
0.309414 6.68549
0.314364 6.700506
0.319315 6.247471
0.324265 7.743236
0.329215 7.899127
0.334165 7.957289
0.339115 8.35563
0.344065 9.49156
0.349015 9.80992
0.353965 9.93428
0.358915 10.75595
0.363865 11.18868
0.368815 11.35323
0.373765 11.22256
0.378715 12.29663
0.383665 12.49223
0.388615 12.38231
0.393565 13.20435
0.398515 14.09088
0.403465 14.25452
0.408415 14.2408
0.413365 15.46015
0.418315 15.72919
0.423265 15.71959
0.428215 15.39238
0.433165 16.46479
0.438115 16.34812
0.443066 15.55371
0.448016 16.60892
0.452966 16.73897
0.457916 16.67548
0.462866 16.06863
0.467816 17.02855
0.472766 16.90734
0.477716 16.39846
0.482666 16.02731
0.487616 16.59879
0.492566 16.24695
0.497516 15.36691
0.502466 16.12542
0.507416 15.86207
0.512366 15.39786
0.517316 14.4644
0.522266 14.0675
0.527216 13.0768
0.532166 11.82335
0.537116 10.58902
0.542066 9.52247
0.547016 8.25418
0.551966 7.17629
0.556917 6.022072
0.561867 4.827342
0.566816 3.568849
0.571767 1.877997
0.576717 0.359305
0.581667 -1.087988
0.586617 -2.451897
0.591567 -3.763569
0.596517 -4.977193
0.601467 -6.195924
0.606417 -7.434083
0.611367 -8.565409
0.616317 -9.633774
0.621267 -10.690714
0.626217 -11.841151
0.631167 -12.95416
0.636117 -14.0036
0.641067 -15.26733
0.646017 -16.64391
0.650967 -17.84616
0.655917 -19.04771
0.660867 -20.20456
0.665817 -21.39887
0.670767 -22.568
0.675717 -23.61897
0.680667 -24.76544
0.685617 -25.7576
0.690568 -26.79394
0.695518 -27.78662
0.700468 -28.83005
0.705418 -29.88453
0.710368 -31.00114
0.715318 -32.3308
0.720268 -33.55756
0.725218 -34.7122
0.730168 -35.86771
0.735118 -36.96095
0.740068 -38.01919
0.745018 -39.11181
0.749968 -40.0496
0.754918 -41.02755
0.759868 -42.06852
0.764818 -43.02599
0.769768 -44.00448
0.774718 -44.98478
0.779668 -46.03549
0.784618 -47.32899
0.789568 -48.73137
0.794518 -49.90307
0.799468 -50.98064
0.804419 -52.01567
0.809369 -52.99299
0.814318 -53.96486
0.819269 -54.88777
0.824219 -55.70315
0.829169 -56.55251
0.834119 -57.44636
0.839069 -58.31082
0.844019 -59.20133
0.848969 -60.16892
0.853919 -61.36638
0.858869 -62.95944
0.863819 -63.71465
0.868769 -64.52519
0.873719 -65.30848
0.878669 -66.08579
0.883619 -66.77762
0.888569 -67.48528
0.893519 -68.22392
0.898469 -68.81931
0.903419 -69.56769
0.908369 -70.30309
0.913319 -71.14299
0.918269 -72.07301
0.923219 -73.32552
0.928169 -75.40357
0.933119 -75.50845
0.93807 -75.9247
0.94302 -76.38143
0.94797 -76.83293
0.95292 -77.25921
0.95787 -77.74435
0.96282 -78.14938
0.96777 -78.54982
0.97272 -79.11048
0.97767 -79.8011
0.98262 -80.97123
0.98757 -81.8797
0.99252 -83.49815
&
@target G2.S1
@type xy
0.007462 2.470388
0.012412 2.835434
0.017362 4.407694
0.022312 4.822848
0.027262 5.288303
0.032212 5.73506
0.037162 6.520232
0.042112 5.276586
0.047062 5.602144
0.052012 6.105236
0.056962 4.992081
0.061912 5.474454
0.066862 5.905529
0.071812 5.964003
0.076762 6.05397
0.081712 5.94905
0.086662 5.534804
0.091612 5.473835
0.096562 5.231818
0.101512 3.749967
0.106462 4.150008
0.111412 3.956758
0.116362 2.850659
0.121312 3.45093
0.126262 3.32382
0.131212 3.028482
0.136162 2.818497
0.141112 2.478301
0.146062 1.575448
0.151012 1.77686
0.155962 1.351051
0.160912 0.170242
0.165862 0.973975
0.170812 0.707074
0.175762 0.094913
0.180712 0.749827
0.185662 0.719126
0.190612 0.457891
0.195562 0.469024
0.200512 0.25785
0.205462 -0.343894
0.210412 0.161591
0.215362 -0.161586
0.220312 -0.682459
0.225262 0.164342
0.230212 0.007525
0.235162 -0.01124
0.240112 0.607875
0.245062 0.661792
0.250012 0.503872
0.254962 0.675753
0.259912 0.598273
0.264862 0.341879
0.269812 0.903369
0.274762 0.665488
0.279712 0.775515
0.284662 1.457642
0.289612 1.431328
0.294562 1.762836
0.299512 2.175348
0.304462 2.159192
0.309412 2.175974
0.314362 2.497294
0.319312 2.357669
0.324262 2.666602
0.329212 3.160608
0.334162 3.108503
0.339112 3.852025
0.344062 4.345343
0.349012 4.511219
0.353962 5.034658
0.358912 5.396025
0.363862 5.406293
0.368812 5.831455
0.373762 6.11294
0.378712 6.180775
0.383662 6.967516
0.388612 7.371695
0.393562 7.577293
0.398512 8.454031
0.403462 8.826722
0.408412 9.122351
0.413362 9.689431
0.418312 10.018631
0.423262 10.228861
0.428212 10.960451
0.433162 11.351941
0.438112 11.648551
0.443062 12.599861
0.448012 13.114981
0.452962 13.529871
0.457912 14.327091
0.462861 14.646751
0.467811 14.836081
0.472762 15.573661
0.477712 15.934971
0.482662 16.055231
0.487611 16.971491
0.492561 17.217381
0.497511 17.418051
0.502462 18.244801
0.507412 18.484791
0.512362 18.494481
0.517312 19.143311
0.522262 19.258151
0.527212 18.995021
0.532161 19.779091
0.537111 19.869101
0.542061 19.811181
0.547011 20.477381
0.551961 20.524741
0.556911 20.308481
0.561861 20.849451
0.566811 20.727011
0.571761 20.268331
0.576711 20.797841
0.581661 20.620761
0.586611 20.278391
0.591561 20.433791
0.596511 20.218611
0.601461 19.701141
0.606411 19.713941
0.611361 19.297111
0.616311 18.648581
0.621261 18.539051
0.626211 17.905581
0.631161 17.143531
0.636111 16.821601
0.641061 16.124341
0.646011 15.270301
0.650961 14.782201
0.655911 14.037951
0.660861 13.297631
0.665811 12.688351
0.670761 11.892041
0.675711 11.088331
0.680661 10.327281
0.685611 9.487041
0.690561 8.552509
0.695511 7.780855
0.700461 6.838518
0.705411 5.511178
0.710361 4.685108
0.715311 3.724241
0.720261 2.828064
0.725211 1.829808
0.730161 0.863241
0.735111 -0.065759
0.740061 -1.003025
0.745011 -2.021631
0.749961 -3.160025
0.754911 -4.181263
0.759861 -5.277824
0.764811 -6.608653
0.769761 -7.69396
0.774711 -8.72997
0.779661 -9.733643
0.784611 -10.708899
0.789561 -11.747479
0.794511 -12.694749
0.799461 -13.615869
0.804411 -14.658549
0.809361 -15.775579
0.814311 -16.661929
0.819261 -17.840319
0.824211 -19.229039
0.829161 -20.145489
0.834111 -21.066559
0.839061 -21.975619
0.844011 -22.873629
0.848961 -23.787089
0.853911 -24.564789
0.858861 -25.392789
0.863811 -26.389129
0.868761 -27.295429
0.873711 -28.166249
0.878661 -29.430059
0.883611 -30.648459
0.888561 -31.227709
0.893511 -31.952499
0.898461 -32.689339
0.903411 -33.371479
0.908361 -34.131369
0.913311 -34.784789
0.918261 -35.543559
0.923211 -36.443769
0.928161 -37.330499
0.933111 -38.286469
0.938061 -39.929129
0.943011 -40.388359
0.947961 -40.633859
0.952911 -41.095209
0.957861 -41.515479
0.962811 -42.021099
0.967761 -42.460779
0.972711 -43.008849
0.977661 -43.643299
0.982611 -44.800039
0.987561 -45.593429
0.992511 -47.075009
&
@target G2.S2
@type xy
0.007462 -0.228858
0.012412 0.633582
0.017362 0.854487
0.022312 1.731085
0.027262 2.30081
0.032212 2.651261
0.037162 2.674314
0.042112 1.43428
0.047061 2.537037
0.052011 2.225761
0.056961 1.362407
0.061911 2.518533
0.066861 2.744754
0.071811 2.898413
0.076761 2.851376
0.081711 2.280083
0.086661 2.329733
0.091611 2.106127
0.096561 0.541771
0.101511 1.396301
0.106461 1.139119
0.111411 0.351944
0.116361 1.129923
0.121311 1.14021
0.12626 0.875001
0.13121 0.755997
0.13616 0.202826
0.14111 -0.134285
0.14606 0.09229
0.15101 -1.07662
0.15596 0.020308
0.16091 -0.003416
0.16586 -0.304534
0.17081 0.44743
0.17576 0.485171
0.18071 0.236389
0.18566 0.472918
0.19061 0.186154
0.195559 -0.03481
0.200509 0.551701
0.205459 -0.055845
0.210409 0.824796
0.215359 1.154626
0.220309 0.971588
0.225259 1.778359
0.230209 1.832352
0.235159 1.580182
0.240109 2.018853
0.245059 1.907083
0.250009 1.675275
0.254959 2.509862
0.259909 2.360499
0.264859 2.798145
0.269809 3.411855
0.274759 3.361868
0.279708 3.965773
0.284658 4.219305
0.289608 4.029577
0.294558 4.702044
0.299508 4.768799
0.304458 4.683197
0.309408 5.603837
0.314358 5.642539
0.319308 6.084824
0.324258 6.815194
0.329208 6.972849
0.334158 7.442468
0.339108 7.824834
0.344058 7.740415
0.349008 8.430577
0.353957 8.69432
0.358907 8.745499
0.363857 9.751279
0.368807 10.032592
0.373757 10.384722
0.378707 11.288232
0.383657 11.536252
0.388607 11.878322
0.393557 12.504222
0.398507 12.632102
0.403457 13.304712
0.408407 13.874912
0.413357 14.121662
0.418307 15.157212
0.423256 15.696962
0.428206 16.158322
0.433156 17.030532
0.438106 17.350522
0.443056 17.782232
0.448006 18.527832
0.452956 18.885822
0.457906 19.556812
0.462856 20.277952
0.467806 20.774202
0.472756 21.648112
0.477706 22.243862
0.482656 22.715902
0.487606 23.474292
0.492556 23.965412
0.497505 24.338682
0.502456 25.290542
0.507405 25.632252
0.512355 26.055292
0.517305 26.856152
0.522255 27.187452
0.527205 27.543102
0.532155 28.102532
0.537105 28.112932
0.542055 28.609992
0.547005 28.958782
0.551955 28.775262
0.556905 29.530532
0.561855 29.732522
0.566805 29.488062
0.571755 30.112432
0.576704 30.054502
0.581654 29.784762
0.586604 30.268012
0.591554 30.090232
0.596504 29.940752
0.601454 30.247582
0.606404 29.940022
0.611354 30.125572
0.616304 30.182962
0.621254 29.779682
0.626204 29.985742
0.631154 29.804372
0.636104 29.451912
0.641054 29.706032
0.646004 29.531052
0.650953 29.262902
0.655903 29.546152
0.660853 29.278962
0.665803 29.218632
0.670753 29.302112
0.675703 29.067002
0.680653 29.062522
0.685603 28.977262
0.690553 28.684922
0.695503 28.766732
0.700453 28.621282
0.705403 28.331852
0.710353 28.460312
0.715303 28.215492
0.720253 27.988202
0.725203 27.935712
0.730152 27.654072
0.735102 27.511272
0.740052 27.421912
0.745002 27.118962
0.749952 26.968072
0.754902 26.781572
0.759852 26.462222
0.764802 26.416962
0.769752 26.135162
0.774702 25.741192
0.779652 25.666062
0.784602 25.311432
0.789552 24.938942
0.794502 24.666332
0.799452 24.236332
0.804401 23.715762
0.809352 23.419072
0.814301 22.846922
0.819251 22.294502
0.824201 21.914522
0.829151 21.230472
0.834101 20.823152
0.839051 20.459862
0.844001 19.894892
0.848951 19.425922
0.853901 18.901312
0.858851 18.196502
0.863801 17.755782
0.868751 17.135812
0.873701 16.380082
0.878651 16.024102
0.883601 15.277552
0.88855 14.557112
0.8935 14.443822
0.89845 13.897062
0.9034 13.322782
0.90835 12.894292
0.9133 12.240772
0.91825 11.790802
0.9232 11.108072
0.92815 10.194812
0.9331 9.932292
0.93805 9.071149
0.943 7.949002
0.94795 8.492194
0.9529 8.218668
0.95785 7.808361
0.962799 7.392119
0.967749 6.905897
0.972699 6.382214
0.977649 5.851547
0.982599 4.727163
0.987549 4.423601
0.992499 3.355773
&
@target G2.S3
@type xy
0.011535 10.428294
0.016464 8.265485
0.021393 8.91183
0.026322 11.303974
0.031252 9.927514
0.036181 9.802834
0.04111 9.425934
0.046039 8.112565
0.050968 7.650579
0.055898 8.327121
0.060827 8.545696
0.065756 8.106405
0.070685 7.885885
0.075615 7.544602
0.080544 6.585803
0.085473 6.339526
0.090402 5.095155
0.095331 5.368173
0.100261 5.017484
0.10519 4.699949
0.110119 4.300513
0.115048 3.659368
0.119978 3.24018
0.124907 1.959784
0.129836 2.065194
0.134765 1.21158
0.139694 1.437067
0.144624 1.241283
0.149553 0.911961
0.154482 0.601868
0.159411 0.012563
0.164341 -0.04832
0.16927 -0.705766
0.174199 -0.16668
0.179128 -0.486357
0.184058 -0.107744
0.188987 -0.011524
0.193916 -0.071388
0.198845 0.007738
0.203774 -0.279528
0.208704 0.139397
0.213633 -0.084665
0.218562 0.643011
0.223491 0.781957
0.22842 1.163823
0.23335 1.490894
0.238279 1.525154
0.243208 1.897747
0.248137 1.860145
0.253067 2.522106
0.257996 2.630656
0.262925 3.326051
0.267854 3.778799
0.272784 4.1789
0.277713 4.635487
0.282642 4.72119
0.287571 5.239162
0.2925 5.325527
0.29743 6.169233
0.302359 6.487795
0.307288 7.101608
0.312217 7.674028
0.317147 8.004342
0.322076 8.56257
0.327005 8.675869
0.331934 9.515304
0.336863 9.708164
0.341793 10.503454
0.346722 11.047344
0.351651 11.650454
0.35658 12.329424
0.36151 12.656764
0.366439 13.374234
0.371368 13.523244
0.376297 14.295894
0.381227 14.772604
0.386156 15.509944
0.391085 16.223584
0.396014 16.821564
0.400943 17.621164
0.405873 17.990014
0.410802 18.796634
0.415731 19.173464
0.42066 19.964834
0.42559 20.709074
0.430519 21.395174
0.435448 22.178334
0.440377 22.852284
0.445306 23.690654
0.450236 24.153904
0.455165 24.974714
0.460094 25.564814
0.465023 26.396364
0.469953 27.258024
0.474882 28.007224
0.479811 29.077054
0.48474 29.612914
0.489669 30.600634
0.494599 31.236464
0.499528 32.135164
0.504457 32.975204
0.509386 33.761624
0.514316 34.830214
0.519245 35.709604
0.524174 36.669754
0.529103 37.528594
0.534033 38.435294
0.538962 39.263104
0.543891 40.261704
0.54882 41.248204
0.553749 42.128954
0.558679 43.283594
0.563608 44.108234
0.568537 45.082614
0.573466 45.848274
0.578395 46.681854
0.583325 47.538304
0.588254 48.249944
0.593183 49.290704
0.598112 49.869094
0.603042 50.871734
0.607971 51.328634
0.6129 52.035044
0.617829 52.594154
0.622758 53.062034
0.627688 53.816524
0.632617 54.132014
0.637546 54.847964
0.642475 55.182094
0.647405 55.608774
0.652334 56.065614
0.657263 56.356534
0.662192 56.829444
0.667122 57.053054
0.672051 57.602664
0.67698 57.797354
0.681909 58.243324
0.686839 58.405644
0.691768 58.579554
0.696697 58.863354
0.701626 59.024944
0.706555 59.376754
0.711485 59.433374
0.716414 59.669904
0.721343 59.860704
0.726272 60.044764
0.731201 60.229814
0.736131 60.238124
0.74106 60.501214
0.745989 60.527074
0.750918 60.869024
0.755848 60.959554
0.760777 61.096334
0.765706 61.270384
0.770635 61.227444
0.775564 61.500294
0.780494 61.446334
0.785423 61.713134
0.790352 61.736934
0.795281 61.910974
0.800211 61.931514
0.80514 62.014774
0.810069 62.092864
0.814998 62.146254
0.819928 62.222774
0.824857 62.261004
0.829786 62.291164
0.834715 62.259374
0.839644 62.288434
0.844574 62.292074
0.849503 62.253324
0.854432 62.331724
0.859361 62.201134
0.864291 62.304744
0.86922 62.196114
0.874149 62.196794
0.879078 62.195994
0.884007 62.230944
0.888937 62.265284
0.893866 62.256254
0.898795 62.375674
0.903724 62.280844
0.908654 62.353454
0.913583 62.331954
0.918512 62.292894
0.923441 62.265294
0.92837 62.053754
0.9333 62.002244
0.938229 61.730164
0.943158 61.804434
0.948087 61.638894
0.953017 61.440644
0.957946 61.665664
0.962875 61.570254
0.967804 61.408354
0.972734 61.188054
0.977663 61.355944
0.982592 61.076754
0.987521 61.394314
0.99245 61.728944
&
@target G2.S4
@type xy
0.023439 19.276156
0.028308 14.451296
0.033177 21.371136
0.038046 16.370806
0.042915 16.643246
0.047784 15.724866
0.052653 16.636656
0.057522 16.419856
0.062391 16.310586
0.06726 15.109386
0.072129 14.584626
0.076998 13.860926
0.081867 12.879686
0.086736 12.590146
0.091606 12.272176
0.096475 11.879996
0.101344 10.994296
0.106213 10.391726
0.111082 9.309061
0.115951 8.652775
0.12082 7.639417
0.125689 7.332753
0.130558 6.827804
0.135427 6.210994
0.140296 5.374549
0.145165 4.629656
0.150034 3.514809
0.154903 3.189928
0.159773 2.360478
0.164642 2.323687
0.169511 1.963707
0.17438 1.473836
0.179249 0.86562
0.184118 0.593475
0.188987 -0.03895
0.193856 0.142454
0.198725 -0.187635
0.203594 0.145308
0.208463 0.014567
0.213332 -0.020061
0.218201 -0.296896
0.22307 -0.067945
0.227939 -0.241214
0.232809 0.300682
0.237678 0.353197
0.242547 0.812106
0.247416 0.936621
0.252285 1.21124
0.257154 1.236714
0.262023 1.717699
0.266892 1.930598
0.271761 2.640641
0.27663 2.991341
0.281499 3.556642
0.286368 3.856677
0.291237 4.247137
0.296106 4.556022
0.300976 5.154153
0.305845 5.614762
0.310714 6.363803
0.315583 6.988557
0.320452 7.51885
0.325321 7.993626
0.33019 8.458959
0.335059 8.984234
0.339928 9.725327
0.344797 10.421876
0.349666 11.140496
0.354535 11.804856
0.359404 12.431506
0.364273 12.988096
0.369142 13.429116
0.374012 14.235146
0.378881 14.910276
0.38375 15.879666
0.388619 16.454546
0.393488 17.342216
0.398357 17.810256
0.403226 18.602296
0.408095 19.127126
0.412964 20.096786
0.417833 20.751466
0.422702 21.817566
0.427571 22.377596
0.43244 23.294926
0.43731 23.709466
0.442178 24.687746
0.447048 25.228016
0.451917 26.381716
0.456786 27.016396
0.461655 28.095316
0.466524 28.697266
0.471393 29.718556
0.476262 30.319926
0.481131 31.304326
0.486 31.994956
0.490869 33.242236
0.495738 33.958416
0.500607 35.100766
0.505476 35.920586
0.510346 36.869976
0.515215 37.682156
0.520084 38.723556
0.524953 39.684456
0.529822 40.818576
0.534691 41.785236
0.53956 42.952286
0.544429 43.802886
0.549298 44.785536
0.554167 45.801316
0.559036 46.943266
0.563905 47.965996
0.568774 49.170906
0.573643 50.190256
0.578512 51.260296
0.583382 52.298186
0.588251 53.339346
0.59312 54.417766
0.597989 55.460296
0.602858 56.542356
0.607727 57.569696
0.612596 58.653296
0.617465 59.556116
0.622334 60.653906
0.627203 61.556836
0.632072 62.617046
0.636941 63.476326
0.64181 64.580046
0.646679 65.222716
0.651548 66.242716
0.656418 66.940236
0.661287 67.869546
0.666156 68.460926
0.671025 69.398936
0.675894 69.868966
0.680763 70.550306
0.685632 70.882896
0.690501 71.649496
0.69537 72.031456
0.700239 72.741736
0.705108 73.099416
0.709977 73.622276
0.714846 73.941646
0.719715 74.389076
0.724585 74.737356
0.729454 75.091916
0.734323 75.514326
0.739192 75.889726
0.744061 76.257516
0.74893 76.658376
0.753799 76.974886
0.758668 77.358226
0.763537 77.594166
0.768406 77.937626
0.773275 78.323316
0.778144 78.603016
0.783013 78.849326
0.787883 79.157966
0.792752 79.473686
0.797621 79.665076
0.80249 79.976136
0.807359 80.104016
0.812228 80.431736
0.817097 80.600866
0.821966 80.780046
0.826835 80.956066
0.831704 81.159026
0.836573 81.370396
0.841442 81.537216
0.846311 81.682236
0.85118 81.853556
0.85605 82.054556
0.860919 82.232266
0.865788 82.376486
0.870657 82.623546
0.875526 82.835856
0.880395 83.063266
0.885264 83.152286
0.890133 83.383316
0.895002 83.549766
0.899871 83.701876
0.90474 83.783396
0.909609 83.999746
0.914478 83.992606
0.919347 83.980946
0.924216 83.967906
0.929086 83.900496
0.933955 83.914246
0.938824 83.915236
0.943693 83.903396
0.948562 83.945116
0.953431 84.116586
0.9583 84.177936
0.963169 84.393826
0.968038 84.508196
0.972907 84.648246
0.977776 84.818646
0.982645 85.062416
0.987514 85.372556
0.992383 86.334916
&
@target G2.S5
@type xy
0.029219 18.605312
0.034059 15.610652
0.038899 15.699922
0.043739 12.787132
0.048578 13.900902
0.053418 13.128252
0.058258 13.170552
0.063098 13.050622
0.067938 11.808962
0.072778 10.845622
0.077618 10.656312
0.082457 10.279812
0.087297 10.025372
0.092137 9.257211
0.096977 8.778136
0.101817 7.84977
0.106657 7.25758
0.111497 6.301026
0.116336 6.125894
0.121176 5.743088
0.126016 5.134163
0.130856 4.495351
0.135696 3.781636
0.140536 3.012521
0.145376 2.458568
0.150216 2.19128
0.155055 1.909091
0.159895 1.536298
0.164735 0.983207
0.169575 0.734689
0.174415 0.100361
0.179255 0.198234
0.184095 -0.09317
0.188935 0.218285
0.193774 0.099214
0.198614 -0.024344
0.203454 -0.242502
0.208294 -0.227322
0.213134 -0.222518
0.217974 0.154452
0.222813 0.337909
0.227653 0.644373
0.232493 0.774035
0.237333 0.777988
0.242173 1.019026
0.247013 1.050171
0.251853 1.779684
0.256693 2.049936
0.261533 2.577893
0.266372 2.747272
0.271212 3.082174
0.276052 3.22499
0.280892 3.913912
0.285732 4.241906
0.290572 5.110117
0.295411 5.494012
0.300251 5.943869
0.305091 6.26642
0.309931 6.798007
0.314771 7.320462
0.319611 8.010554
0.324451 8.789209
0.329291 9.454153
0.33413 10.081302
0.33897 10.430242
0.34381 11.145552
0.34865 11.690762
0.35349 12.779382
0.35833 13.374942
0.36317 14.290432
0.368009 14.801612
0.372849 15.585942
0.377689 16.083552
0.382529 17.090322
0.387369 17.769062
0.392209 18.751062
0.397049 19.492302
0.401888 20.332442
0.406728 20.968002
0.411568 21.806462
0.416408 22.618052
0.421248 23.519352
0.426088 24.567102
0.430928 25.279702
0.435768 26.267482
0.440607 26.897112
0.445447 27.805032
0.450287 28.544302
0.455127 29.686562
0.459967 30.474512
0.464807 31.538782
0.469647 32.301162
0.474486 33.293242
0.479326 34.000402
0.484166 35.171712
0.489006 36.030002
0.493846 37.128932
0.498686 38.123652
0.503526 39.111472
0.508366 40.079752
0.513205 40.991092
0.518045 42.133232
0.522885 43.065332
0.527725 44.278232
0.532565 45.248712
0.537405 46.363602
0.542245 47.192532
0.547084 48.405942
0.551924 49.251442
0.556764 50.566932
0.561604 51.503072
0.566444 52.809262
0.571284 53.678282
0.576124 54.872462
0.580963 55.871092
0.585803 56.977272
0.590643 58.082582
0.595483 59.236632
0.600323 60.375682
0.605163 61.434752
0.610003 62.545302
0.614843 63.674022
0.619683 64.829762
0.624522 65.832102
0.629362 67.099132
0.634202 68.070082
0.639042 69.133642
0.643882 70.078942
0.648722 71.207302
0.653562 72.022582
0.658401 73.137752
0.663241 73.902422
0.668081 74.794942
0.672921 75.450402
0.677761 76.307252
0.682601 76.908122
0.687441 77.677872
0.69228 78.281532
0.69712 79.049772
0.70196 79.586332
0.7068 80.163272
0.71164 80.653722
0.71648 81.156892
0.72132 81.737092
0.726159 82.311382
0.730999 82.799842
0.735839 83.303502
0.740679 83.834852
0.745519 84.275362
0.750359 84.767542
0.755199 85.180092
0.760038 85.684302
0.764878 85.995562
0.769718 86.401542
0.774558 86.816522
0.779398 87.246622
0.784238 87.532412
0.789078 87.932892
0.793918 88.320042
0.798758 88.666382
0.803597 89.031322
0.808437 89.480612
0.813277 89.792522
0.818117 90.216152
0.822957 90.640972
0.827797 90.922002
0.832637 91.365122
0.837476 91.681272
0.842316 92.098552
0.847156 92.249082
0.851996 92.625892
0.856836 92.852352
0.861676 93.220492
0.866516 93.475782
0.871355 93.703812
0.876195 94.056532
0.881035 94.332252
0.885875 94.515252
0.890715 94.792012
0.895555 95.079162
0.900395 95.262842
0.905235 95.568382
0.910074 95.817052
0.914914 96.067802
0.919754 96.418092
0.924594 96.693102
0.929434 96.956342
0.934274 97.315082
0.939114 97.551422
0.943953 97.993522
0.948793 98.267732
0.953633 98.630722
0.958473 98.948732
0.963313 99.474972
0.968153 99.808282
0.972993 100.20038
0.977832 100.55978
0.982672 101.22288
0.987512 101.66118
0.992352 103.09058
&
@target G2.S6
@type xy
0.021278 10.726438
0.026157 11.009788
0.031036 12.437498
0.035915 11.694658
0.040794 10.091648
0.045673 9.845478
0.050552 9.894208
0.055431 10.277038
0.06031 9.116412
0.065189 8.661952
0.070068 8.307208
0.074947 7.76919
0.079826 7.458462
0.084705 7.063492
0.089584 6.660471
0.094463 5.582581
0.099342 5.306265
0.104221 4.499961
0.1091 4.41451
0.113979 3.896995
0.118858 3.362119
0.123737 2.865643
0.128616 1.98993
0.133495 1.732773
0.138375 1.24754
0.143254 1.266146
0.148133 0.940802
0.153012 0.461475
0.157891 0.192547
0.16277 -0.311835
0.167649 -0.140057
0.172528 -0.281534
0.177407 -0.100423
0.182286 -0.155604
0.187165 -0.379485
0.192044 -0.246184
0.196923 -0.449752
0.201802 0.068576
0.206681 0.141776
0.21156 0.559305
0.216439 0.561789
0.221318 0.559394
0.226197 1.005368
0.231076 1.025726
0.235955 1.732914
0.240834 2.065742
0.245713 2.480684
0.250592 2.61937
0.255471 2.807316
0.26035 3.459557
0.26523 3.741335
0.270109 4.651588
0.274988 5.021669
0.279867 5.512026
0.284746 5.85611
0.289625 6.160104
0.294504 6.948222
0.299383 7.37011
0.304262 8.37848
0.309141 8.760709
0.31402 9.37334
0.318899 9.794708
0.323778 10.368568
0.328657 11.288628
0.333536 11.962788
0.338415 12.937408
0.343294 13.439948
0.348173 14.138188
0.353052 14.733318
0.357931 15.526268
0.36281 16.542758
0.367689 17.294028
0.372568 18.242268
0.377447 18.838948
0.382327 19.740888
0.387205 20.388378
0.392085 21.347248
0.396964 22.514498
0.401843 23.226218
0.406722 24.227688
0.411601 24.863948
0.41648 25.845768
0.421359 26.793828
0.426238 27.808518
0.431117 28.887868
0.435996 29.775558
0.440875 30.715598
0.445754 31.468998
0.450633 32.537668
0.455512 33.569358
0.460391 34.647368
0.46527 35.701138
0.470149 36.595278
0.475028 37.651558
0.479907 38.535288
0.484786 39.708388
0.489665 40.706638
0.494544 41.819158
0.499424 42.943528
0.504302 43.889068
0.509181 45.098678
0.514061 46.066728
0.51894 47.261418
0.523819 48.424858
0.528698 49.646728
0.533577 50.787388
0.538456 51.812678
0.543335 52.997778
0.548214 54.128528
0.553093 55.551708
0.557972 56.677608
0.562851 57.941438
0.56773 59.108498
0.572609 60.258278
0.577488 61.608208
0.582367 62.754918
0.587246 64.186768
0.592125 65.393548
0.597004 66.674478
0.601883 67.830288
0.606762 69.081438
0.611641 70.318018
0.61652 71.582488
0.621399 72.951868
0.626278 73.985118
0.631158 75.407458
0.636037 76.434928
0.640916 77.637758
0.645795 78.781688
0.650674 79.795668
0.655553 80.877998
0.660432 81.826368
0.665311 82.709038
0.67019 83.538668
0.675069 84.476978
0.679948 85.389808
0.684827 86.092528
0.689706 86.974658
0.694585 87.682088
0.699464 88.512198
0.704343 89.215238
0.709222 89.919078
0.714101 90.575588
0.71898 91.166258
0.723859 91.956208
0.728738 92.428198
0.733617 93.123868
0.738496 93.633008
0.743375 94.306398
0.748255 94.837548
0.753134 95.343598
0.758013 95.912388
0.762892 96.336348
0.767771 97.007498
0.77265 97.429668
0.777529 97.973298
0.782408 98.477428
0.787287 98.984368
0.792166 99.326758
0.797045 99.801948
0.801924 100.22075
0.806803 100.65475
0.811682 101.02135
0.816561 101.41405
0.82144 101.84065
0.826319 102.24995
0.831198 102.57475
0.836077 103.00805
0.840956 103.40605
0.845835 103.85765
0.850714 104.20405
0.855593 104.62895
0.860472 104.97365
0.865352 105.31485
0.870231 105.79455
0.875109 106.07135
0.879989 106.47645
0.884868 106.90655
0.889747 107.30905
0.894626 107.70795
0.899505 108.14025
0.904384 108.55635
0.909263 108.89885
0.914142 109.38715
0.919021 109.74645
0.9239 110.15565
0.928779 110.62435
0.933658 110.99605
0.938537 111.40615
0.943416 111.82495
0.948295 112.37325
0.953174 112.79035
0.958053 113.41355
0.962932 113.98285
0.967811 114.53965
0.97269 115.21225
0.977569 115.82845
0.982448 116.73905
0.987328 117.80735
0.992206 119.55285
&
@target G2.S7
@type xy
0.046339 20.812315
0.051037 21.536285
0.055734 18.759495
0.060432 17.739725
0.06513 17.022165
0.069827 16.153035
0.074525 15.608325
0.079223 15.487055
0.08392 14.566635
0.088618 13.684025
0.093316 12.540675
0.098013 12.077525
0.102711 11.546505
0.107409 10.685335
0.112106 9.697506
0.116804 8.815292
0.121502 7.653804
0.126199 7.309682
0.130897 6.679113
0.135595 5.826654
0.140292 5.024232
0.14499 4.060226
0.149688 3.303988
0.154385 3.046571
0.159083 2.520294
0.163781 1.955955
0.168478 1.388674
0.173176 0.725273
0.177874 0.592819
0.182571 0.336729
0.187269 0.335635
0.191967 0.130747
0.196664 -0.210373
0.201362 -0.358359
0.20606 -0.257515
0.210757 -0.178618
0.215455 0.086077
0.220153 0.115677
0.224851 0.022314
0.229548 0.287453
0.234246 0.439805
0.238944 0.893352
0.243641 1.332893
0.248339 1.577266
0.253036 1.785119
0.257734 1.905372
0.262432 2.298133
0.26713 3.100022
0.271827 3.504232
0.276525 3.962023
0.281223 4.31788
0.28592 4.545808
0.290618 5.275435
0.295316 5.824067
0.300013 6.512061
0.304711 7.123862
0.309409 7.462869
0.314106 7.983027
0.318804 8.806781
0.323502 9.436315
0.328199 10.408575
0.332897 10.890265
0.337595 11.461645
0.342292 12.162695
0.34699 12.808495
0.351688 13.706925
0.356385 14.613325
0.361083 15.278515
0.365781 16.056325
0.370478 16.733325
0.375176 17.562945
0.379874 18.762015
0.384571 19.605145
0.389269 20.573445
0.393967 21.376075
0.398664 22.039625
0.403362 23.215205
0.40806 24.174275
0.412757 25.237435
0.417455 26.299125
0.422153 27.034355
0.426851 28.095185
0.431548 29.132105
0.436246 30.260465
0.440943 31.356075
0.445641 32.359825
0.450339 33.315405
0.455037 34.412615
0.459734 35.384575
0.464432 36.728625
0.46913 37.849885
0.473827 38.741455
0.478525 39.957555
0.483223 40.902635
0.48792 42.109665
0.492618 43.414165
0.497316 44.467435
0.502013 45.699825
0.506711 46.671725
0.511409 47.780705
0.516106 49.156335
0.520804 50.316125
0.525502 51.569455
0.530199 52.794405
0.534897 53.880085
0.539595 55.168865
0.544292 56.453575
0.54899 57.621965
0.553688 59.031745
0.558385 60.206675
0.563083 61.473305
0.567781 62.788355
0.572478 64.098605
0.577176 65.543315
0.581874 66.837685
0.586571 68.021015
0.591269 69.459935
0.595967 70.747285
0.600665 72.126405
0.605362 73.506125
0.61006 74.816015
0.614757 76.276045
0.619455 77.506545
0.624153 78.894695
0.62885 80.369285
0.633548 81.648605
0.638246 83.107325
0.642944 84.366885
0.647641 85.592185
0.652339 86.999715
0.657037 88.288805
0.661734 89.500705
0.666432 90.716165
0.67113 91.853085
0.675827 93.202205
0.680525 94.238045
0.685223 95.308805
0.68992 96.519155
0.694618 97.516305
0.699316 98.448025
0.704013 99.332625
0.708711 100.37138
0.713409 101.27948
0.718106 102.14648
0.722804 102.96488
0.727502 103.96339
0.732199 104.55428
0.736897 105.38698
0.741595 106.07558
0.746292 106.65658
0.75099 107.39138
0.755688 108.00108
0.760385 108.63148
0.765083 109.21119
0.769781 109.72438
0.774478 110.36868
0.779176 110.89128
0.783874 111.55338
0.788571 112.09888
0.793269 112.67168
0.797967 113.28688
0.802665 114.02268
0.807362 114.56398
0.81206 115.22518
0.816758 115.85589
0.821455 116.50568
0.826153 117.00438
0.830851 117.65958
0.835548 118.24488
0.840246 118.83888
0.844944 119.30948
0.849641 119.96698
0.854339 120.45208
0.859037 121.01008
0.863734 121.55378
0.868432 122.17068
0.87313 122.71978
0.877827 123.21778
0.882525 123.81758
0.887223 124.39518
0.89192 124.96958
0.896618 125.52448
0.901316 126.08528
0.906013 126.63358
0.910711 127.13558
0.915409 127.70678
0.920106 128.26378
0.924804 128.87508
0.929502 129.46838
0.934199 130.04588
0.938897 130.71549
0.943595 131.33979
0.948292 132.06698
0.95299 132.79488
0.957688 133.57058
0.962385 134.36088
0.967083 135.13329
0.971781 136.20658
0.976479 137.17369
0.981176 138.37468
&
@target G2.S8
@type xy
0.044451 22.425068
0.049106 14.689998
0.053761 23.847938
0.058416 21.740168
0.063071 20.572328
0.067727 19.555508
0.072382 19.976078
0.077037 19.112198
0.081692 17.978938
0.086347 16.799008
0.091002 15.612568
0.095658 14.672878
0.100313 14.155828
0.104968 12.930738
0.109623 11.751288
0.114278 10.929178
0.118934 10.141228
0.123589 9.432441
0.128244 8.430016
0.132899 7.2389
0.137554 6.261009
0.142209 5.707414
0.146865 5.091297
0.15152 4.22459
0.156175 3.476105
0.16083 2.549379
0.165485 1.948968
0.170141 1.723931
0.174796 1.304331
0.179451 0.764267
0.184106 0.29022
0.188761 0.011022
0.193416 -0.07826
0.198072 0.035502
0.202727 -0.069429
0.207382 -0.270122
0.212037 -0.242598
0.216692 -0.054008
0.221348 0.188705
0.226003 0.479186
0.230658 0.618803
0.235313 0.690405
0.239968 0.926373
0.244624 1.557664
0.249279 1.97129
0.253934 2.428894
0.258589 2.643807
0.263244 2.869713
0.2679 3.385787
0.272555 4.207824
0.27721 4.724654
0.281865 5.119432
0.28652 5.577499
0.291175 6.012069
0.295831 6.723679
0.300486 7.699682
0.305141 8.27553
0.309796 8.663232
0.314451 9.484129
0.319107 10.193668
0.323762 11.010218
0.328417 12.080598
0.333072 12.616448
0.337727 13.246128
0.342382 14.185348
0.347038 14.983858
0.351693 15.939938
0.356348 16.981238
0.361003 17.604268
0.365658 18.326738
0.370314 19.431778
0.374969 20.544438
0.379624 21.388278
0.384279 22.402878
0.388934 23.303848
0.393589 24.046228
0.398245 25.283898
0.4029 26.341388
0.407555 27.356708
0.41221 28.387428
0.416865 29.229418
0.421521 30.292148
0.426176 31.561658
0.430831 32.773048
0.435486 33.752128
0.440141 34.833228
0.444796 35.939528
0.449452 37.053808
0.454107 38.403638
0.458762 39.577808
0.463417 40.649718
0.468072 41.745298
0.472728 42.969848
0.477383 44.268438
0.482038 45.642438
0.486693 46.843668
0.491348 47.966508
0.496003 49.229898
0.500659 50.642028
0.505314 51.903468
0.509969 53.214568
0.514624 54.531658
0.51928 55.757238
0.523935 57.021148
0.52859 58.545438
0.533245 59.904028
0.5379 61.133908
0.542555 62.571648
0.547211 63.879148
0.551866 65.283978
0.556521 66.793958
0.561176 68.234078
0.565831 69.523668
0.570487 71.046768
0.575142 72.440898
0.579797 73.880498
0.584452 75.337458
0.589107 76.853098
0.593762 78.231228
0.598418 79.798198
0.603073 81.276468
0.607728 82.745778
0.612383 84.278658
0.617038 85.682868
0.621694 87.233688
0.626349 88.811418
0.631004 90.430648
0.635659 91.895248
0.640314 93.492348
0.644969 95.087438
0.649625 96.632938
0.65428 98.166778
0.658935 99.793278
0.66359 101.22658
0.668245 102.80058
0.672901 104.24338
0.677556 105.82228
0.682211 107.22038
0.686866 108.63948
0.691521 109.81238
0.696176 111.09688
0.700832 112.27448
0.705487 113.35318
0.710142 114.52258
0.714797 115.52168
0.719452 116.54888
0.724108 117.68498
0.728763 118.51938
0.733418 119.48298
0.738073 120.28258
0.742728 121.24398
0.747383 122.09688
0.752039 123.05368
0.756694 123.93098
0.761349 124.72408
0.766004 125.50878
0.77066 126.27658
0.775315 127.08958
0.77997 127.76628
0.784625 128.64508
0.78928 129.31108
0.793935 130.00228
0.798591 130.73328
0.803246 131.38618
0.807901 132.06778
0.812556 132.82968
0.817211 133.35848
0.821867 134.04028
0.826522 134.62578
0.831177 135.35728
0.835832 135.97958
0.840487 136.65098
0.845142 137.28888
0.849798 137.99508
0.854453 138.66188
0.859108 139.32688
0.863763 140.04298
0.868418 140.59988
0.873073 141.37338
0.877729 142.00848
0.882384 142.71408
0.887039 143.47308
0.891694 144.06418
0.89635 144.83028
0.901005 145.48298
0.90566 146.23368
0.910315 146.90868
0.91497 147.69048
0.919625 148.47688
0.924281 149.23608
0.928936 150.07018
0.933591 150.85248
0.938246 151.72558
0.942901 152.63128
0.947557 153.52728
0.952212 154.56308
0.956867 155.58918
0.961522 156.62648
0.966177 157.76968
0.970832 159.08588
&
@target G3.S0
@type xy
0.007462 -1.94753
0.012412 -0.844356
0.017362 0.072564
0.022312 1.108538
0.027262 1.610777
0.032212 2.28526
0.037162 2.992231
0.042112 3.285322
0.047062 3.417637
0.052012 1.155026
0.056962 2.628361
0.061912 3.13204
0.066863 2.769029
0.071813 1.231318
0.076763 2.858268
0.081713 3.254838
0.086663 3.284894
0.091613 3.424614
0.096563 3.289017
0.101513 3.184773
0.106463 1.820768
0.111413 2.860537
0.116363 2.79647
0.121313 1.901454
0.126263 0.59064
0.131213 2.44806
0.136163 2.316428
0.141113 0.820824
0.146063 2.726196
0.151013 3.005456
0.155963 3.070899
0.160913 2.693846
0.165863 3.050997
0.170813 2.91624
0.175763 2.009545
0.180713 2.091022
0.185664 2.784527
0.190613 2.453374
0.195564 1.097527
0.200514 3.222829
0.205464 3.247827
0.210414 2.735497
0.215364 3.307092
0.220314 4.166856
0.225264 4.284405
0.230214 3.972204
0.235164 4.593014
0.240114 4.648889
0.245064 4.435225
0.250014 3.915811
0.254964 5.2464
0.259914 5.270654
0.264864 4.487217
0.269814 5.948204
0.274764 6.600829
0.279714 6.679908
0.284664 6.683879
0.289614 7.806969
0.294564 8.09921
0.299514 7.993184
0.304464 8.23277
0.309414 8.82395
0.314364 8.91172
0.319315 8.34048
0.324265 9.8109
0.329215 10.00215
0.334165 9.98542
0.339115 10.32439
0.344065 11.59779
0.349015 11.83256
0.353965 11.93741
0.358915 12.76921
0.363865 13.20439
0.368815 13.35535
0.373765 13.20676
0.378715 14.292
0.383665 14.42382
0.388615 14.35221
0.393565 15.11247
0.398515 15.96231
0.403465 16.1716
0.408415 16.16229
0.413365 17.30527
0.418315 17.558
0.423265 17.71603
0.428215 17.45585
0.433165 18.38447
0.438115 18.35375
0.443066 17.72307
0.448016 18.70883
0.452966 19.04033
0.457916 19.01109
0.462866 18.48595
0.467816 19.54466
0.472766 19.46111
0.477716 19.11352
0.482666 18.85197
0.487616 19.46779
0.492566 19.2511
0.497516 18.40401
0.502466 19.06157
0.507416 19.22272
0.512366 18.56815
0.517316 17.90196
0.522266 17.7573
0.527216 16.56974
0.532166 15.41492
0.537116 13.98755
0.542066 12.49564
0.547016 11.18395
0.551966 9.82539
0.556917 8.45477
0.561867 7.316088
0.566816 6.066301
0.571767 4.693722
0.576717 3.069328
0.581667 1.42115
0.586617 -0.042642
0.591567 -1.496761
0.596517 -3.037256
0.601467 -4.443627
0.606417 -5.868959
0.611367 -7.167628
0.616317 -8.433991
0.621267 -9.76963
0.626217 -10.971699
0.631167 -12.19277
0.636117 -13.32405
0.641067 -14.58886
0.646017 -15.93366
0.650967 -17.35379
0.655917 -18.60493
0.660867 -19.87996
0.665817 -21.24289
0.670767 -22.42495
0.675717 -23.67845
0.680667 -24.81397
0.685617 -25.97973
0.690568 -27.06288
0.695518 -28.17785
0.700468 -29.26577
0.705418 -30.32512
0.710368 -31.40677
0.715318 -32.74422
0.720268 -34.03236
0.725218 -35.32391
0.730168 -36.51599
0.735118 -37.73169
0.740068 -38.86006
0.745018 -39.98853
0.749968 -41.05008
0.754918 -42.05725
0.759868 -43.08872
0.764818 -44.15769
0.769768 -45.12039
0.774718 -46.02506
0.779668 -47.07553
0.784618 -48.33732
0.789568 -49.76232
0.794518 -50.98175
0.799468 -52.16908
0.804419 -53.32707
0.809369 -54.39137
0.814318 -55.42382
0.819269 -56.39323
0.824219 -57.29343
0.829169 -58.27906
0.834119 -59.1238
0.839069 -59.99701
0.844019 -60.9182
0.848969 -61.82488
0.853919 -62.99677
0.858869 -64.64236
0.863819 -65.63375
0.868769 -66.64619
0.873719 -67.49321
0.878669 -68.3533
0.883619 -69.16273
0.888569 -69.87076
0.893519 -70.63159
0.898469 -71.31921
0.903419 -71.96812
0.908369 -72.70288
0.913319 -73.58417
0.918269 -74.52322
0.923219 -75.70512
0.928169 -77.88672
0.933119 -78.27275
0.93807 -78.77161
0.94302 -79.23831
0.94797 -79.7444
0.95292 -80.18157
0.95787 -80.61957
0.96282 -81.07268
0.96777 -81.40566
0.97272 -81.96315
0.97767 -82.67543
0.98262 -83.84747
0.98757 -84.83941
0.99252 -86.59869
&
@target G3.S1
@type xy
0.007462 1.14846
0.012412 2.64357
0.017362 3.907909
0.022312 3.87416
0.027262 4.581721
0.032212 4.902861
0.037162 5.35279
0.042112 4.630764
0.047062 5.082674
0.052012 5.456671
0.056962 4.036251
0.061912 4.731794
0.066862 5.053332
0.071812 5.095753
0.076762 5.224653
0.081712 5.088641
0.086662 4.48023
0.091612 4.574511
0.096562 4.323603
0.101512 2.818833
0.106462 3.413408
0.111412 3.114548
0.116362 1.925493
0.121312 2.656064
0.126262 2.584967
0.131212 2.328525
0.136162 2.116288
0.141112 1.784231
0.146062 0.889784
0.151012 1.186862
0.155963 0.882304
0.160913 -0.395791
0.165862 0.61006
0.170813 0.382554
0.175762 -0.218449
0.180712 0.595371
0.185663 0.526165
0.190613 0.286302
0.195563 0.38685
0.200513 0.151083
0.205463 -0.459195
0.210413 0.126103
0.215363 -0.184983
0.220313 -0.71505
0.225263 0.227953
0.230213 0.071185
0.235163 0.085482
0.240113 0.697424
0.245063 0.657197
0.250013 0.552328
0.254963 0.757148
0.259913 0.60028
0.264863 0.363766
0.269813 0.959912
0.274763 0.795056
0.279713 0.946495
0.284663 1.716487
0.289613 1.646049
0.294563 2.055682
0.299513 2.509541
0.304463 2.583478
0.309413 2.618237
0.314363 2.991505
0.319313 2.813603
0.324263 3.057803
0.329213 3.654075
0.334163 3.539578
0.339113 4.232843
0.344063 4.736057
0.349013 4.898707
0.353963 5.405845
0.358913 5.695931
0.363863 5.758056
0.368813 6.117621
0.373763 6.455976
0.378713 6.436806
0.383663 7.256905
0.388613 7.68945
0.393563 7.884143
0.398513 8.868633
0.403463 9.237668
0.408413 9.62069
0.413363 10.26563
0.418313 10.61557
0.423263 10.79523
0.428213 11.65591
0.433163 12.06884
0.438113 12.32834
0.443063 13.31182
0.448013 13.78123
0.452963 14.08175
0.457913 14.84513
0.462863 15.16732
0.467813 15.19238
0.472763 15.95462
0.477713 16.06554
0.482663 16.09808
0.487613 17.06151
0.492563 17.36042
0.497513 17.55134
0.502463 18.4433
0.507413 18.66859
0.512363 18.72955
0.517313 19.51102
0.522264 19.63592
0.527214 19.49866
0.532164 20.39901
0.537114 20.52685
0.542064 20.49579
0.547014 21.31434
0.551964 21.47952
0.556914 21.34536
0.561864 21.95352
0.566814 21.89442
0.571764 21.54961
0.576714 22.18749
0.581664 22.1217
0.586614 21.84735
0.591564 22.56292
0.596514 22.49775
0.601464 22.27056
0.606414 22.56567
0.611364 22.26926
0.616314 21.30262
0.621264 20.99391
0.626214 19.77659
0.631164 18.43143
0.636114 17.21995
0.641064 15.89419
0.646014 14.23463
0.650964 12.69737
0.655914 11.2624
0.660864 9.85675
0.665814 8.504594
0.670764 7.154493
0.675714 5.873551
0.680664 4.684167
0.685614 3.44603
0.690564 2.096956
0.695514 0.994872
0.700464 -0.261242
0.705414 -1.762962
0.710364 -2.942609
0.715314 -4.141792
0.720264 -5.338199
0.725214 -6.430405
0.730164 -7.564878
0.735114 -8.576269
0.740064 -9.595632
0.745014 -10.698718
0.749964 -11.84036
0.754914 -12.84752
0.759864 -14.04572
0.764814 -15.41196
0.769764 -16.55445
0.774714 -17.79558
0.779664 -18.96866
0.784614 -20.01211
0.789564 -21.20835
0.794514 -22.30378
0.799464 -23.35288
0.804414 -24.42815
0.809364 -25.54398
0.814314 -26.63671
0.819264 -27.72147
0.824214 -29.1728
0.829164 -30.39715
0.834114 -31.54806
0.839064 -32.62595
0.844015 -33.6509
0.848965 -34.69715
0.853915 -35.60941
0.858865 -36.59607
0.863815 -37.5149
0.868765 -38.54658
0.873715 -39.53657
0.878665 -40.7875
0.883615 -42.29497
0.888565 -43.23291
0.893515 -44.16183
0.898465 -45.05667
0.903415 -45.8946
0.908365 -46.66014
0.913315 -47.44313
0.918265 -48.27967
0.923215 -49.11862
0.928165 -50.10041
0.933115 -51.17129
0.938065 -52.95139
0.943015 -54.04384
0.947965 -54.40674
0.952915 -54.93988
0.957865 -55.50675
0.962815 -55.98455
0.967765 -56.43849
0.972715 -56.93272
0.977665 -57.54909
0.982615 -58.65058
0.987565 -59.62626
0.992515 -61.24649
&
@target G3.S2
@type xy
0.007462 3.419488
0.012412 4.757223
0.017362 4.827708
0.022312 4.782337
0.027262 5.49292
0.032212 5.881534
0.037162 5.13542
0.042112 4.925638
0.047061 5.244691
0.052011 4.078327
0.056961 4.821951
0.061911 4.876299
0.066861 4.96804
0.071811 4.914832
0.076761 4.767179
0.081711 4.467196
0.086661 4.337329
0.091611 3.030087
0.096561 3.400605
0.101511 2.943285
0.106461 2.193262
0.111411 2.69483
0.116361 2.474376
0.121311 2.266055
0.12626 1.928593
0.13121 1.099908
0.13616 1.251059
0.14111 0.591927
0.14606 -0.042904
0.15101 0.566813
0.15596 -0.142808
0.16091 0.455355
0.16586 0.438234
0.17081 0.164777
0.17576 0.238959
0.18071 -0.130273
0.18566 -0.369545
0.19061 -0.103805
0.195559 -0.738413
0.200509 0.116645
0.205459 0.131356
0.210409 0.160856
0.215359 0.694224
0.220309 0.717304
0.225259 0.663644
0.230209 0.809816
0.235159 0.402754
0.240109 1.131406
0.245059 1.04744
0.250009 1.119313
0.254959 1.909613
0.259909 1.897934
0.264859 2.42751
0.269809 2.633428
0.274759 2.520357
0.279708 3.039063
0.284658 2.974004
0.289608 3.083964
0.294558 3.784139
0.299508 3.667685
0.304458 4.663382
0.309408 4.931707
0.314358 5.101189
0.319308 5.695699
0.324258 5.764117
0.329208 5.950886
0.334158 6.468788
0.339108 6.370369
0.344058 7.400263
0.349008 7.596929
0.353957 7.953275
0.358907 8.76395
0.363857 9.037898
0.368807 9.507784
0.373757 9.968065
0.378707 9.999415
0.383657 10.813335
0.388607 11.080015
0.393557 11.497825
0.398507 12.423775
0.403457 12.668575
0.408407 13.522965
0.413357 14.103735
0.418307 14.303075
0.423256 15.075425
0.428206 15.416265
0.433156 15.892695
0.438106 16.701085
0.443056 17.108295
0.448006 18.141015
0.452956 18.749965
0.457906 19.386055
0.462856 20.226665
0.467806 20.684835
0.472756 21.344985
0.477706 22.011065
0.482656 22.471515
0.487606 23.455535
0.492556 24.075615
0.497505 24.744055
0.502456 25.657155
0.507405 26.200305
0.512355 26.779395
0.517305 27.526785
0.522255 27.906995
0.527205 28.741575
0.532155 29.328725
0.537105 29.867865
0.542055 30.835185
0.547005 31.301635
0.551955 31.922585
0.556905 32.484755
0.561855 32.714615
0.566805 33.425965
0.571755 33.783505
0.576704 33.975735
0.581654 34.845585
0.586604 34.924855
0.591554 35.266725
0.596504 35.792755
0.601454 35.566935
0.606404 36.054005
0.611354 36.092915
0.616304 35.902735
0.621254 36.320065
0.626204 36.238815
0.631154 36.216275
0.636104 36.378245
0.641054 35.945505
0.646004 36.183975
0.650953 35.977255
0.655903 35.635955
0.660853 35.801355
0.665803 35.469895
0.670753 35.390815
0.675703 35.361945
0.680653 34.967695
0.685603 35.104785
0.690553 34.853885
0.695503 34.615085
0.700453 34.649075
0.705403 34.348895
0.710353 34.336335
0.715303 34.255975
0.720253 33.980655
0.725203 33.974345
0.730152 33.792585
0.735102 33.534765
0.740052 33.470555
0.745002 33.140815
0.749952 32.948435
0.754902 32.736265
0.759852 32.202225
0.764802 31.933895
0.769752 31.466305
0.774702 30.897775
0.779652 30.580365
0.784602 29.967375
0.789552 29.461985
0.794502 29.071435
0.799452 28.481175
0.804401 28.066685
0.809352 27.500935
0.814301 26.908465
0.819251 26.440955
0.824201 25.809005
0.829151 25.325965
0.834101 24.770785
0.839051 23.931825
0.844001 23.345745
0.848951 22.719545
0.853901 22.003715
0.858851 21.347625
0.863801 20.554835
0.868751 19.792545
0.873701 19.115655
0.878651 18.076305
0.883601 17.294315
0.88855 16.305225
0.8935 15.009105
0.89845 14.324365
0.9034 13.557875
0.90835 12.701645
0.9133 11.950915
0.91825 11.153305
0.9232 10.443635
0.92815 9.530737
0.9331 8.551473
0.93805 7.692159
0.943 6.285119
0.94795 5.136243
0.9529 5.150408
0.95785 4.666902
0.962799 4.159633
0.967749 3.710834
0.972699 3.171586
0.977649 2.546302
0.982599 1.58027
0.987549 0.619494
0.992499 -0.564369
&
@target G3.S3
@type xy
0.007632 7.870521
0.012581 7.939785
0.01753 9.201336
0.022479 8.22037
0.027428 10.670721
0.032377 9.664061
0.037326 7.910454
0.042275 7.87098
0.047224 6.906176
0.052174 6.866801
0.057123 7.398175
0.062072 7.344059
0.067021 7.015426
0.07197 6.849288
0.076919 6.334315
0.081868 5.508923
0.086817 5.294613
0.091766 4.251982
0.096716 4.481133
0.101665 4.298731
0.106614 3.971104
0.111563 3.297583
0.116512 3.019378
0.121461 2.302243
0.12641 1.353709
0.131359 1.38079
0.136308 0.803726
0.141258 1.070581
0.146207 0.804221
0.151156 0.64306
0.156105 0.161377
0.161054 -0.087651
0.166003 -0.209206
0.170952 -0.647769
0.175901 -0.156841
0.18085 -0.230537
0.1858 0.28797
0.190749 0.239595
0.195698 0.40773
0.200647 0.303554
0.205596 0.307947
0.210545 0.719923
0.215494 0.714209
0.220443 1.496468
0.225392 1.730834
0.230342 2.324816
0.235291 2.452775
0.24024 2.61446
0.245189 2.997598
0.250138 3.126327
0.255087 3.809291
0.260036 4.023942
0.264985 4.868482
0.269934 5.181078
0.274884 5.822774
0.279833 6.071044
0.284782 6.354097
0.289731 6.813968
0.29468 7.072009
0.299629 7.938532
0.304578 8.320444
0.309527 9.239685
0.314476 9.569211
0.319425 10.178421
0.324375 10.456131
0.329324 10.913591
0.334273 11.580661
0.339222 11.964211
0.344171 12.974101
0.34912 13.385121
0.354069 14.318301
0.359018 14.732771
0.363967 15.260771
0.368917 15.799511
0.373866 16.251301
0.378815 17.087471
0.383764 17.552871
0.388713 18.726021
0.393662 19.168791
0.398611 20.032711
0.40356 20.555751
0.40851 21.160821
0.413459 21.867221
0.418408 22.450261
0.423357 23.474861
0.428306 24.075291
0.433255 25.163521
0.438204 25.780831
0.443153 26.602121
0.448102 27.383271
0.453051 28.005921
0.458001 28.960361
0.46295 29.583111
0.467899 30.790961
0.472848 31.518001
0.477797 32.593161
0.482746 33.375791
0.487695 34.235141
0.492644 35.068761
0.497594 35.787011
0.502543 36.948921
0.507492 37.700121
0.512441 38.940991
0.51739 39.733211
0.522339 40.882641
0.527288 41.716421
0.532237 42.534011
0.537186 43.606001
0.542135 44.400851
0.547085 45.617881
0.552034 46.460981
0.556983 47.600301
0.561932 48.377601
0.566881 49.198091
0.57183 50.061231
0.576779 50.662571
0.581728 51.684251
0.586677 52.117651
0.591627 53.104621
0.596576 53.631561
0.601525 54.248701
0.606474 54.778521
0.611423 55.018081
0.616372 55.894011
0.621321 56.096431
0.62627 56.960791
0.631219 57.233891
0.636169 57.805941
0.641118 58.240361
0.646067 58.485061
0.651016 58.998961
0.655965 59.018601
0.660914 59.699761
0.665863 59.801881
0.670812 60.357811
0.675761 60.542111
0.68071 60.809731
0.68566 61.150511
0.690609 61.220601
0.695558 61.631861
0.700507 61.809801
0.705456 62.240121
0.710405 62.390931
0.715354 62.701261
0.720303 62.962291
0.725252 63.092581
0.730202 63.360271
0.735151 63.458601
0.7401 63.736671
0.745049 63.827031
0.749998 64.013411
0.754947 64.228151
0.759896 64.295501
0.764845 64.472021
0.769795 64.610571
0.774744 64.721501
0.779693 64.778061
0.784642 65.107021
0.789591 65.244881
0.79454 65.341791
0.799489 65.495261
0.804438 65.569381
0.809387 65.777881
0.814337 65.729231
0.819286 65.901571
0.824235 65.903411
0.829184 66.047641
0.834133 65.950871
0.839082 65.933651
0.844031 66.036211
0.84898 65.868001
0.853929 65.962731
0.858878 65.779551
0.863828 65.861111
0.868777 65.680601
0.873726 65.673291
0.878675 65.621371
0.883624 65.320971
0.888573 65.427781
0.893522 65.098241
0.898471 65.130231
0.90342 64.825911
0.90837 64.707991
0.913319 64.577041
0.918268 64.439431
0.923217 64.242071
0.928166 63.954011
0.933115 63.820621
0.938064 63.477491
0.943013 63.375771
0.947963 63.257721
0.952912 62.944411
0.957861 63.114351
0.96281 62.924801
0.967759 62.751631
0.972708 62.354791
0.977657 62.124101
0.982606 61.534001
0.987555 61.171181
0.992505 60.942261
&
@target G3.S4
@type xy
0.008573 8.821953
0.013517 9.13694
0.018461 7.40023
0.023404 7.739742
0.028348 9.437315
0.033292 7.668266
0.038236 8.4806
0.04318 7.010118
0.048123 7.447945
0.053067 7.386365
0.058011 7.308159
0.062955 7.339505
0.067899 6.764975
0.072843 6.04279
0.077786 5.908379
0.08273 4.698267
0.087674 4.975082
0.092618 4.776436
0.097562 4.340472
0.102505 3.869
0.107449 3.489616
0.112393 2.351222
0.117337 2.202118
0.122281 1.495101
0.127224 1.472317
0.132168 1.340879
0.137112 1.073987
0.142056 0.633024
0.147 0.157999
0.151944 -0.098271
0.156887 -0.662415
0.161831 -0.296307
0.166775 -0.500092
0.171719 -0.102864
0.176663 -0.20506
0.181606 -0.081624
0.18655 -0.402512
0.191494 -0.087536
0.196438 -0.300852
0.201382 0.461379
0.206325 0.578279
0.211269 1.145145
0.216213 1.241992
0.221157 1.495593
0.226101 1.532856
0.231045 2.061632
0.235988 2.199183
0.240932 2.941104
0.245876 3.413323
0.25082 3.911321
0.255764 4.293619
0.260707 4.559004
0.265651 5.062061
0.270595 5.433377
0.275539 6.246441
0.280483 6.78348
0.285427 7.63837
0.29037 8.099782
0.295314 8.69173
0.300258 8.993825
0.305202 9.806435
0.310146 10.219205
0.315089 11.319935
0.320033 11.905465
0.324977 12.855325
0.329921 13.265985
0.334865 14.051645
0.339809 14.464775
0.344752 15.342225
0.349696 15.920455
0.35464 16.986535
0.359584 17.808875
0.364528 18.561855
0.369471 19.184415
0.374415 19.856795
0.379359 20.620085
0.384303 21.203715
0.389247 22.262875
0.39419 22.909385
0.399134 24.071615
0.404078 24.617875
0.409022 25.645745
0.413966 26.145985
0.418909 27.189405
0.423853 27.705715
0.428797 29.037135
0.433741 29.787055
0.438685 30.988785
0.443629 31.670865
0.448572 32.681725
0.453516 33.445185
0.45846 34.431205
0.463404 35.258705
0.468348 36.303495
0.473291 37.298905
0.478235 38.430055
0.483179 39.222135
0.488123 40.185885
0.493067 41.083815
0.498011 41.987305
0.502954 43.146825
0.507898 44.106585
0.512842 45.337455
0.517786 46.315915
0.52273 47.544455
0.527674 48.371385
0.532617 49.746205
0.537561 50.615395
0.542505 52.001775
0.547449 53.059705
0.552392 54.318175
0.557336 55.247015
0.56228 56.499785
0.567224 57.314585
0.572168 58.330535
0.577112 59.246485
0.582055 60.080435
0.586999 60.970885
0.591943 61.658335
0.596887 62.487505
0.601831 63.021285
0.606774 63.890275
0.611718 64.394205
0.616662 65.550005
0.621606 66.048355
0.62655 66.931475
0.631494 67.464165
0.636437 68.367315
0.641381 68.844995
0.646325 69.695525
0.651269 70.312635
0.656213 71.068935
0.661157 71.630135
0.6661 72.159505
0.671044 72.763975
0.675988 73.318345
0.680932 73.827915
0.685875 74.297845
0.690819 74.783115
0.695763 75.154915
0.700707 75.627655
0.705651 75.875205
0.710595 76.401185
0.715538 76.683645
0.720482 77.049115
0.725426 77.263355
0.73037 77.738645
0.735314 77.908095
0.740258 78.358855
0.745201 78.518425
0.750145 78.915245
0.755089 79.219715
0.760033 79.531535
0.764977 79.829655
0.76992 80.188905
0.774864 80.488965
0.779808 80.775465
0.784752 81.114685
0.789696 81.403175
0.79464 81.720755
0.799583 81.940545
0.804527 82.239375
0.809471 82.514155
0.814415 82.878025
0.819358 83.057875
0.824302 83.380135
0.829246 83.656705
0.83419 83.850055
0.839134 84.086705
0.844078 84.323425
0.849021 84.358445
0.853965 84.746145
0.858909 84.905315
0.863853 85.093125
0.868797 85.275305
0.873741 85.457595
0.878684 85.617975
0.883628 85.770595
0.888572 86.016835
0.893516 86.142575
0.89846 86.268385
0.903403 86.396475
0.908347 86.577845
0.913291 86.568765
0.918235 86.703695
0.923179 86.719715
0.928122 86.814595
0.933066 86.781495
0.93801 86.825625
0.942954 86.855975
0.947898 87.026095
0.952842 87.027885
0.957785 87.214985
0.962729 87.352085
0.967673 87.458625
0.972617 87.586375
0.977561 87.733415
0.982504 87.935175
0.987448 88.172835
0.992392 88.914405
&
@target G3.S5
@type xy
0.027969 15.989068
0.032815 15.284068
0.03766 12.951288
0.042506 13.513088
0.047352 12.321878
0.052198 12.747348
0.057043 12.583768
0.061889 12.226968
0.066735 11.331118
0.071581 10.567108
0.076427 9.697991
0.081272 9.368764
0.086118 9.073484
0.090964 8.703793
0.09581 8.261676
0.100655 7.254361
0.105501 6.670125
0.110347 5.614486
0.115193 5.535001
0.120038 5.166237
0.124884 4.516739
0.12973 3.890901
0.134576 3.276116
0.139422 2.380316
0.144267 2.062103
0.149113 1.597982
0.153959 1.618553
0.158804 1.16382
0.16365 0.683118
0.168496 0.338432
0.173342 -0.153978
0.178188 -0.061836
0.183033 -0.256402
0.187879 0.025098
0.192725 -0.014305
0.197571 -0.012489
0.202416 -0.270295
0.207262 -0.098973
0.212108 -0.233612
0.216954 0.350975
0.2218 0.510004
0.226645 0.914992
0.231491 1.02302
0.236337 1.175896
0.241182 1.270091
0.246028 1.582698
0.250874 2.085797
0.25572 2.487166
0.260566 3.099812
0.265411 3.27534
0.270257 3.644619
0.275103 3.807399
0.279949 4.619293
0.284794 4.93819
0.28964 5.863772
0.294486 6.216876
0.299332 6.847522
0.304177 7.186716
0.309023 7.797739
0.313869 8.202468
0.318715 9.147275
0.32356 9.842618
0.328406 10.626128
0.333252 11.222618
0.338098 11.743358
0.342944 12.360408
0.347789 13.045548
0.352635 14.082188
0.357481 14.835528
0.362327 15.832878
0.367172 16.316978
0.372018 17.254018
0.376864 17.705698
0.38171 18.865758
0.386555 19.602148
0.391401 20.832618
0.396247 21.494738
0.401093 22.427488
0.405938 23.070708
0.410784 24.041378
0.41563 24.830668
0.420476 25.846548
0.425322 26.868818
0.430167 27.748648
0.435013 28.721238
0.439859 29.488308
0.444705 30.488128
0.44955 31.309518
0.454396 32.611438
0.459242 33.440128
0.464088 34.701498
0.468934 35.424578
0.473779 36.614878
0.478625 37.338708
0.483471 38.660688
0.488317 39.586188
0.493162 40.788058
0.498008 41.823518
0.502854 42.957288
0.5077 43.896198
0.512545 44.925658
0.517391 45.945578
0.522237 47.104328
0.527083 48.266538
0.531928 49.375738
0.536774 50.511348
0.54162 51.503088
0.546466 52.823488
0.551311 53.785898
0.556157 55.156488
0.561003 56.268998
0.565849 57.633548
0.570695 58.740618
0.57554 60.056228
0.580386 61.144858
0.585232 62.469728
0.590078 63.602698
0.594923 65.001108
0.599769 66.330098
0.604615 67.545078
0.609461 68.815198
0.614306 70.034998
0.619152 71.379868
0.623998 72.647428
0.628844 73.960258
0.63369 75.134088
0.638535 76.457978
0.643381 77.499198
0.648227 78.878038
0.653073 79.958038
0.657918 81.185128
0.662764 82.029588
0.66761 83.129828
0.672456 83.856628
0.677301 84.781188
0.682147 85.534338
0.686993 86.360268
0.691839 87.007518
0.696684 87.683568
0.70153 88.109818
0.706376 88.730108
0.711222 89.230968
0.716067 89.737118
0.720913 90.200658
0.725759 90.729948
0.730605 91.206508
0.735451 91.691718
0.740296 92.141418
0.745142 92.634418
0.749988 93.054628
0.754834 93.509428
0.759679 93.983098
0.764525 94.345718
0.769371 94.891138
0.774217 95.291328
0.779062 95.831638
0.783908 96.147268
0.788754 96.613828
0.7936 96.895828
0.798446 97.368878
0.803291 97.636598
0.808137 97.967938
0.812983 98.298418
0.817829 98.608788
0.822674 98.863628
0.82752 99.205608
0.832366 99.491908
0.837212 99.638328
0.842057 100.04689
0.846903 100.36979
0.851749 100.71129
0.856595 101.00289
0.861441 101.34409
0.866286 101.62229
0.871132 102.05989
0.875978 102.31489
0.880823 102.65449
0.885669 102.90329
0.890515 103.18549
0.895361 103.53039
0.900207 103.70959
0.905052 103.94929
0.909898 104.19009
0.914744 104.43739
0.91959 104.78529
0.924435 105.13759
0.929281 105.38499
0.934127 105.80599
0.938973 106.04209
0.943819 106.46819
0.948664 106.76429
0.95351 107.19979
0.958356 107.49239
0.963202 108.04999
0.968047 108.25559
0.972893 108.60539
0.977739 108.83829
0.982585 109.37319
0.98743 109.67779
0.992276 110.87169
&
@target G3.S6
@type xy
0.025507 16.269546
0.030338 16.357026
0.03517 18.336806
0.040001 15.807256
0.044833 16.642716
0.049664 15.691006
0.054496 15.090606
0.059327 14.507146
0.064159 13.710136
0.06899 12.756346
0.073822 12.087346
0.078653 11.728286
0.083485 11.167456
0.088316 10.824046
0.093147 9.692917
0.097979 8.776823
0.10281 8.482186
0.107642 7.937529
0.112473 7.282543
0.117305 6.503177
0.122136 5.818351
0.126968 4.92955
0.131799 4.218678
0.136631 3.920592
0.141462 3.453265
0.146294 2.866623
0.151125 2.18602
0.155957 1.420535
0.160788 1.210525
0.16562 0.686507
0.170451 0.73792
0.175283 0.452093
0.180114 0.120212
0.184946 -0.185946
0.189777 -0.564295
0.194608 -0.270544
0.19944 -0.277067
0.204271 -0.001784
0.209103 -0.010593
0.213934 -0.129096
0.218766 0.051763
0.223597 0.042249
0.228429 0.611858
0.23326 0.891983
0.238092 1.325649
0.242923 1.426924
0.247755 1.492881
0.252586 2.076595
0.257418 2.274345
0.262249 2.98241
0.267081 3.468551
0.271912 3.768272
0.276744 4.251934
0.281575 4.371934
0.286407 5.258589
0.291238 5.758156
0.29607 6.572939
0.300901 7.078598
0.305733 7.504596
0.310564 8.174631
0.315395 8.618081
0.320227 9.560969
0.325058 10.292856
0.32989 11.067846
0.334721 11.722046
0.339553 12.057896
0.344384 13.068146
0.349216 13.656726
0.354047 14.655006
0.358879 15.559416
0.36371 16.248776
0.368542 17.048396
0.373373 17.686056
0.378205 18.720616
0.383036 19.584056
0.387868 20.602446
0.392699 21.637156
0.397531 22.226956
0.402362 23.281466
0.407194 24.056756
0.412025 25.163246
0.416857 26.334936
0.421688 27.244256
0.42652 28.261076
0.431351 28.967156
0.436182 30.167106
0.441014 31.259306
0.445846 32.294816
0.450677 33.562656
0.455508 34.445036
0.46034 35.557796
0.465171 36.394226
0.470003 37.626216
0.474834 38.815706
0.479666 39.882256
0.484497 41.309836
0.489329 42.167506
0.49416 43.296936
0.498992 44.404106
0.503823 45.514076
0.508655 46.928456
0.513486 47.939896
0.518318 49.219286
0.523149 50.213006
0.527981 51.418126
0.532812 52.748186
0.537644 53.927076
0.542475 55.263426
0.547307 56.466956
0.552138 57.713236
0.55697 58.967376
0.561801 60.186506
0.566632 61.641696
0.571464 62.935736
0.576295 64.307246
0.581127 65.594616
0.585958 66.908936
0.59079 68.223496
0.595621 69.578946
0.600453 71.113306
0.605284 72.451236
0.610116 73.917136
0.614947 75.232746
0.619779 76.668156
0.62461 78.166076
0.629442 79.482136
0.634273 81.000896
0.639105 82.233676
0.643936 83.517496
0.648768 84.759146
0.653599 85.982596
0.658431 87.234006
0.663262 88.316786
0.668094 89.385456
0.672925 90.385576
0.677756 91.274446
0.682588 92.364076
0.687419 93.219856
0.692251 94.158816
0.697082 95.000016
0.701914 95.907786
0.706745 96.767146
0.711577 97.651456
0.716408 98.529776
0.72124 99.243536
0.726071 100.00416
0.730903 100.75406
0.735734 101.45976
0.740566 102.25356
0.745397 102.95166
0.750229 103.65936
0.75506 104.26796
0.759892 104.93816
0.764723 105.44626
0.769555 106.11666
0.774386 106.73816
0.779218 107.24186
0.784049 107.85436
0.78888 108.33106
0.793712 108.89236
0.798543 109.40646
0.803375 109.79876
0.808207 110.29506
0.813038 110.74116
0.817869 111.26826
0.822701 111.64926
0.827532 112.05936
0.832364 112.53716
0.837195 112.94936
0.842027 113.38206
0.846858 113.86596
0.85169 114.34126
0.856521 114.80196
0.861353 115.33266
0.866184 115.82186
0.871016 116.33386
0.875847 116.85556
0.880679 117.34416
0.88551 117.86886
0.890342 118.38706
0.895173 118.77456
0.900005 119.31846
0.904836 119.75526
0.909667 120.25496
0.914499 120.74366
0.919331 121.22686
0.924162 121.68546
0.928994 122.21746
0.933825 122.70626
0.938656 123.25536
0.943488 123.81696
0.948319 124.35396
0.953151 124.92526
0.957982 125.58176
0.962814 126.16536
0.967645 126.87426
0.972477 127.56446
0.977308 128.31116
0.98214 129.37636
0.986971 130.31716
&
@target G3.S7
@type xy
0.022396 19.985431
0.027219 19.985431
0.032042 18.534461
0.036866 21.200741
0.041689 20.362531
0.046512 18.450091
0.051336 19.190151
0.056159 19.147951
0.060983 17.478901
0.065806 16.172641
0.070629 15.441851
0.075453 14.981761
0.080276 14.337751
0.085099 13.316231
0.089923 12.105661
0.094746 11.243261
0.099569 10.913641
0.104393 10.131661
0.109216 9.317187
0.11404 8.302342
0.118863 7.254341
0.123686 6.540424
0.12851 6.119001
0.133333 5.399874
0.138156 4.583589
0.14298 3.625554
0.147803 2.988302
0.152626 2.33161
0.15745 2.097735
0.162273 1.601622
0.167097 0.998497
0.17192 0.345876
0.176743 0.282285
0.181567 0.041347
0.18639 0.147427
0.191213 -0.024705
0.196037 -0.312928
0.20086 -0.338293
0.205683 -0.300979
0.210507 0.020454
0.21533 0.337465
0.220153 0.430208
0.224977 0.311188
0.2298 0.638444
0.234624 0.869884
0.239447 1.344592
0.24427 1.880626
0.249094 2.067749
0.253917 2.303664
0.25874 2.713576
0.263564 3.107392
0.268387 3.949749
0.27321 4.445366
0.278034 4.772218
0.282857 5.265583
0.287681 5.668112
0.292504 6.433078
0.297327 7.328115
0.302151 7.898757
0.306974 8.432171
0.311797 9.028309
0.316621 9.666741
0.321444 10.644011
0.326267 11.478511
0.331091 12.131361
0.335914 12.925691
0.340737 13.563321
0.345561 14.283161
0.350384 15.600181
0.355208 16.450461
0.360031 17.284481
0.364854 18.076541
0.369678 18.791431
0.374501 19.892101
0.379324 21.033471
0.384148 21.988211
0.388971 23.110581
0.393794 23.884161
0.398618 24.756641
0.403441 26.037611
0.408264 27.135191
0.413088 28.180201
0.417911 29.325681
0.422735 30.198711
0.427558 31.327401
0.432381 32.633731
0.437205 33.752021
0.442028 35.073541
0.446851 36.091561
0.451675 37.135641
0.456498 38.494481
0.461321 39.725711
0.466145 40.974841
0.470968 42.432721
0.475791 43.430471
0.480615 44.691001
0.485438 46.031281
0.490262 47.270311
0.495085 48.736021
0.499908 50.037161
0.504732 51.143841
0.509555 52.538521
0.514378 53.879521
0.519202 55.207301
0.524025 56.660871
0.528849 57.903461
0.533672 59.220981
0.538495 60.707351
0.543319 61.989311
0.548142 63.498391
0.552965 65.024631
0.557789 66.244121
0.562612 67.713391
0.567435 69.128121
0.572259 70.530751
0.577082 72.187401
0.581905 73.612571
0.586729 75.077951
0.591552 76.615501
0.596375 78.058861
0.601199 79.640541
0.606022 81.284151
0.610846 82.687181
0.615669 84.194191
0.620492 85.736081
0.625316 87.313101
0.630139 89.034111
0.634962 90.660081
0.639786 92.182721
0.644609 93.858881
0.649432 95.423311
0.654256 97.023631
0.659079 98.638311
0.663902 100.16442
0.668726 101.70762
0.673549 103.30902
0.678373 104.75082
0.683196 106.09082
0.688019 107.49812
0.692843 108.66052
0.697666 109.80282
0.702489 110.93682
0.707313 111.97912
0.712136 112.94152
0.716959 113.81622
0.721783 114.79502
0.726606 115.77022
0.73143 116.65662
0.736253 117.57582
0.741076 118.46822
0.7459 119.29972
0.750723 120.17012
0.755546 120.96152
0.76037 121.81702
0.765193 122.65092
0.770016 123.52932
0.77484 124.20762
0.779663 124.85652
0.784486 125.65972
0.78931 126.34272
0.794133 127.02802
0.798957 127.58952
0.80378 128.16182
0.808603 128.71102
0.813427 129.20342
0.81825 129.76612
0.823073 130.26492
0.827897 130.85282
0.83272 131.41032
0.837543 131.94212
0.842367 132.49392
0.84719 133.15352
0.852014 133.72502
0.856837 134.37632
0.86166 135.06052
0.866484 135.74792
0.871307 136.32052
0.87613 137.05882
0.880954 137.76682
0.885777 138.37332
0.890601 139.07422
0.895424 139.73102
0.900247 140.34682
0.905071 141.03222
0.909894 141.64912
0.914717 142.33382
0.919541 142.98592
0.924364 143.70462
0.929187 144.37522
0.934011 144.99642
0.938834 145.75622
0.943657 146.42442
0.948481 147.25832
0.953304 148.01672
0.958128 148.86102
0.962951 149.71752
0.967774 150.68902
0.972598 151.65482
0.977421 152.71022
0.982244 154.00042
&
@target G3.S8
@type xy
0.03024 18.542239
0.034987 19.502269
0.039733 17.672819
0.04448 18.498039
0.049226 16.825749
0.053973 16.511819
0.058719 15.523469
0.063466 14.362749
0.068212 13.812469
0.072959 12.984579
0.077705 12.395149
0.082452 11.531809
0.087198 10.337469
0.091944 10.155179
0.096691 9.362633
0.101437 8.701761
0.106184 7.629148
0.11093 6.908298
0.115677 6.069163
0.120423 5.621264
0.12517 5.082358
0.129916 4.247621
0.134663 3.273762
0.139409 2.768962
0.144156 2.218987
0.148902 1.932698
0.153649 1.399399
0.158395 0.860443
0.163142 0.298918
0.167888 0.169248
0.172635 0.102111
0.177381 0.10433
0.182128 -0.104869
0.186874 -0.265046
0.191621 -0.452591
0.196367 -0.116236
0.201114 0.170774
0.20586 0.253779
0.210607 0.307746
0.215353 0.451806
0.220099 0.604385
0.224846 1.191643
0.229592 1.663378
0.234339 1.896245
0.239085 2.168839
0.243832 2.568728
0.248578 2.972139
0.253325 3.825562
0.258071 4.372918
0.262818 4.748562
0.267564 5.232052
0.272311 5.896192
0.277057 6.602552
0.281804 7.483391
0.28655 8.098621
0.291297 8.572882
0.296043 9.327375
0.30079 10.204279
0.305536 10.956219
0.310283 11.938129
0.315029 12.656319
0.319775 13.203059
0.324522 14.136339
0.329269 15.086539
0.334015 16.082279
0.338761 17.027269
0.343508 17.842789
0.348254 18.536259
0.353001 19.609469
0.357747 20.820359
0.362494 21.829009
0.36724 22.800229
0.371987 23.711189
0.376733 24.657059
0.38148 25.831639
0.386226 27.116819
0.390973 28.117979
0.395719 29.221679
0.400466 30.257429
0.405212 31.385279
0.409959 32.706279
0.414705 34.010879
0.419452 34.990829
0.424198 36.140389
0.428945 37.361789
0.433691 38.564859
0.438437 39.946849
0.443184 41.331609
0.447931 42.408239
0.452677 43.659679
0.457423 45.054709
0.46217 46.336809
0.466916 47.766029
0.471663 49.124949
0.476409 50.270739
0.481156 51.589489
0.485902 53.106159
0.490649 54.450999
0.495395 55.935089
0.500142 57.153059
0.504888 58.397459
0.509635 59.871339
0.514381 61.402109
0.519128 62.770079
0.523874 64.228009
0.528621 65.705349
0.533367 66.945389
0.538114 68.445369
0.54286 70.012059
0.547607 71.415509
0.552353 72.959289
0.557099 74.400789
0.561846 75.856909
0.566593 77.380099
0.571339 78.996489
0.576085 80.466559
0.580832 82.155199
0.585578 83.594519
0.590325 85.158019
0.595071 86.800289
0.599818 88.436149
0.604564 89.967169
0.609311 91.641589
0.614057 93.212909
0.618804 94.847139
0.62355 96.457329
0.628297 98.192739
0.633043 99.685709
0.63779 101.19871
0.642536 102.74981
0.647283 104.39341
0.652029 105.90461
0.656776 107.49061
0.661522 108.95711
0.666269 110.46201
0.671015 111.95051
0.675762 113.38071
0.680508 114.84461
0.685254 116.30611
0.690001 117.55051
0.694747 118.97461
0.699494 120.18091
0.70424 121.36801
0.708987 122.54661
0.713733 123.70041
0.71848 124.79041
0.723226 125.77621
0.727973 126.84951
0.732719 127.76851
0.737466 128.63661
0.742212 129.65181
0.746959 130.47341
0.751705 131.22861
0.756452 132.16941
0.761198 132.97261
0.765945 133.85461
0.770691 134.60731
0.775438 135.54491
0.780184 136.39981
0.784931 137.18271
0.789677 138.02611
0.794423 138.76051
0.79917 139.60921
0.803917 140.40171
0.808663 141.19671
0.813409 141.88951
0.818156 142.69781
0.822902 143.38661
0.827649 144.21241
0.832395 144.85101
0.837142 145.61931
0.841888 146.30921
0.846635 146.96231
0.851381 147.58541
0.856128 148.34701
0.860874 149.05131
0.865621 149.70221
0.870367 150.45451
0.875114 151.20571
0.87986 151.91761
0.884607 152.66271
0.889353 153.38161
0.8941 154.25851
0.898846 154.92061
0.903593 155.76611
0.908339 156.54351
0.913085 157.27881
0.917832 158.06671
0.922578 158.86951
0.927325 159.70431
0.932071 160.46021
0.936818 161.32391
0.941564 162.27421
0.946311 163.16011
0.951057 164.11981
0.955804 165.17171
0.96055 166.26921
0.965297 167.27141
0.970043 168.52541
0.97479 169.74071
&
