# Supplementary material for: Free energies of membrane stalk formation from a lipidomics perspective
Source: Nat Commun. 2021 Nov 15;12:6594. doi: 10.1038/s41467-021-26924-2 (PMC8593120; doi:10.1038/s41467-021-26924-2)
Supplement: Supplementary file 4 — Source Data [file 41467_2021_26924_MOESM4_ESM.zip › SI_data/Fig_S9/DGPC_stalk.gro]

Membrane with DGPC (128)
 6010
    1DGPC   NC3    1   3.685   5.861   7.396 -0.2696 -0.1543  0.2072
    1DGPC   PO4    2   3.319   5.704   7.393 -0.1273  0.1111 -0.0655
    1DGPC   GL1    3   3.488   5.889   6.909 -0.1282 -0.3465  0.1553
    1DGPC   GL2    4   3.617   5.558   6.939  0.0673 -0.2072  0.0407
    1DGPC   C1A    5   3.559   5.808   6.516  0.0027 -0.0855  0.1177
    1DGPC   C2A    6   3.573   5.813   6.085 -0.0490  0.0094 -0.0710
    1DGPC   D3A    7   3.388   5.806   5.726  0.1391  0.0244 -0.0823
    1DGPC   C4A    8   3.138   6.138   5.639 -0.3457 -0.2955  0.1487
    1DGPC   C5A    9   2.855   6.419   5.827 -0.1038  0.0357  0.3373
    1DGPC   C1B   10   3.883   5.389   6.577  0.0913 -0.2746 -0.4734
    1DGPC   C2B   11   3.915   5.428   6.108  0.0287 -0.1497 -0.0220
    1DGPC   D3B   12   3.869   5.379   5.645  0.0723 -0.5174 -0.1936
    1DGPC   C4B   13   3.836   4.977   5.553 -0.0756 -0.1342 -0.0422
    1DGPC   C5B   14   3.904   4.598   5.368 -0.0173  0.0443 -0.3064
    2DGPC   NC3   15   0.762   4.322   7.053 -0.0623 -0.1835 -0.3572
    2DGPC   PO4   16   0.339   4.339   7.352 -0.0359  0.1610 -0.4474
    2DGPC   GL1   17   0.189   4.280   6.957  0.3346  0.1332 -0.1368
    2DGPC   GL2   18   0.380   4.473   6.789 -0.0684 -0.0321  0.5994
    2DGPC   C1A   19   0.059   3.979   6.690  0.2895 -0.0145 -0.1977
    2DGPC   C2A   20  -0.138   4.029   6.292 -0.2829 -0.0909 -0.1826
    2DGPC   D3A   21  -0.387   4.217   5.845  0.1054 -0.1619  0.2499
    2DGPC   C4A   22  -0.816   4.004   5.714  0.1248 -0.0161  0.0036
    2DGPC   C5A   23  -0.845   3.670   5.543 -0.0497  0.1738  0.0003
    2DGPC   C1B   24   0.151   4.361   6.322 -0.1104 -0.0398  0.0516
    2DGPC   C2B   25   0.097   4.190   5.884  0.0671  0.2913 -0.1484
    2DGPC   D3B   26  -0.064   3.917   5.544  0.1047  0.2301 -0.1491
    2DGPC   C4B   27   0.359   3.766   5.356 -0.0482  0.2152 -0.2680
    2DGPC   C5B   28   0.446   3.944   5.005  0.1043  0.1682  0.0276
    3DGPC   NC3   29   6.795   3.155   8.728 -0.0126 -0.0078  0.1474
    3DGPC   PO4   30   6.357   3.110   8.699 -0.0273 -0.0283  0.0701
    3DGPC   GL1   31   6.166   3.056   9.122 -0.0886 -0.3881  0.0417
    3DGPC   GL2   32   6.461   2.943   9.147  0.0166  0.3777  0.0727
    3DGPC   C1A   33   6.082   3.079   9.467 -0.3019  0.0848 -0.4903
    3DGPC   C2A   34   5.910   2.844   9.838 -0.1823  0.2142  0.2294
    3DGPC   D3A   35   5.880   2.476  10.166  0.1711 -0.2910  0.1529
    3DGPC   C4A   36   5.699   2.722  10.588 -0.0417  0.0972  0.2280
    3DGPC   C5A   37   5.689   2.642  11.035  0.0636 -0.0043  0.0887
    3DGPC   C1B   38   6.433   2.690   9.485 -0.2222 -0.0395 -0.1382
    3DGPC   C2B   39   6.253   2.519   9.804  0.1966 -0.1603 -0.0832
    3DGPC   D3B   40   6.156   2.058   9.846 -0.1485 -0.1660 -0.0984
    3DGPC   C4B   41   6.352   1.920  10.130 -0.0237  0.1754 -0.3928
    3DGPC   C5B   42   6.389   1.922  10.565 -0.3731 -0.0192  0.0882
    4DGPC   NC3   43   3.973   5.444   7.374 -0.0565  0.0262 -0.3300
    4DGPC   PO4   44   4.253   5.360   7.561 -0.0385  0.2761 -0.0719
    4DGPC   GL1   45   4.475   5.520   7.158  0.1350 -0.3916  0.1607
    4DGPC   GL2   46   4.649   5.724   7.056 -0.1559 -0.1641  0.0360
    4DGPC   C1A   47   4.331   5.292   6.787  0.1869 -0.0873 -0.0540
    4DGPC   C2A   48   4.291   5.146   6.386  0.3075 -0.0439  0.1619
    4DGPC   D3A   49   4.262   5.083   5.916  0.1793  0.2209 -0.1618
    4DGPC   C4A   50   4.411   4.758   5.551  0.0732 -0.2111  0.1102
    4DGPC   C5A   51   4.400   4.353   5.428 -0.2959 -0.0053 -0.1775
    4DGPC   C1B   52   4.558   5.740   6.615 -0.2550  0.1149  0.1339
    4DGPC   C2B   53   4.431   5.629   6.285  0.3059  0.0184  0.1069
    4DGPC   D3B   54   4.337   5.602   5.909  0.1715  0.2191 -0.2723
    4DGPC   C4B   55   4.365   5.314   5.476  0.1107  0.0442 -0.1773
    4DGPC   C5B   56   4.637   5.016   5.186 -0.0083 -0.0894  0.1501
    5DGPC   NC3   57   0.740   2.909   7.325 -0.2199  0.0339 -0.1711
    5DGPC   PO4   58   0.295   2.786   7.365 -0.1646  0.0572  0.0649
    5DGPC   GL1   59   0.181   2.668   7.039 -0.2293 -0.0065  0.2929
    5DGPC   GL2   60  -0.179   2.761   6.921  0.0835 -0.1271 -0.0787
    5DGPC   C1A   61   0.194   2.417   6.690 -0.3180  0.1323 -0.1732
    5DGPC   C2A   62   0.232   2.578   6.234  0.3112 -0.1296 -0.0136
    5DGPC   D3A   63   0.314   2.373   5.910  0.1331  0.1565  0.1529
    5DGPC   C4A   64   0.572   2.445   5.588  0.2489  0.0118 -0.1059
    5DGPC   C5A   65   0.696   2.881   5.514 -0.3047  0.0865 -0.0054
    5DGPC   C1B   66   0.138   3.000   6.644  0.2680  0.1285 -0.3353
    5DGPC   C2B   67   0.102   3.061   6.236  0.3118  0.0939 -0.1589
    5DGPC   D3B   68   0.253   2.836   5.825  0.0997  0.0550 -0.3629
    5DGPC   C4B   69   0.247   2.897   5.403 -0.1023 -0.1551  0.0771
    5DGPC   C5B   70   0.151   3.231   5.206  0.0955  0.2534  0.1205
    6DGPC   NC3   71   4.481   4.889   7.644  0.0757  0.0077  0.0450
    6DGPC   PO4   72   4.677   4.562   7.714 -0.2525 -0.2396 -0.0441
    6DGPC   GL1   73   4.763   4.358   7.283  0.3513  0.5521  0.1884
    6DGPC   GL2   74   5.001   4.519   7.071  0.1297 -0.0456  0.2346
    6DGPC   C1A   75   4.564   4.290   6.900  0.2880  0.1989  0.1612
    6DGPC   C2A   76   4.495   4.365   6.420 -0.0827 -0.2497  0.0540
    6DGPC   D3A   77   4.227   4.632   6.285  0.2244  0.2798  0.0813
    6DGPC   C4A   78   4.005   4.611   5.843  0.1491 -0.2145  0.0387
    6DGPC   C5A   79   3.603   4.558   5.796 -0.1234 -0.1278  0.4934
    6DGPC   C1B   80   5.026   4.422   6.691 -0.0863  0.1099  0.0189
    6DGPC   C2B   81   4.938   4.343   6.225  0.0320 -0.3249  0.0669
    6DGPC   D3B   82   4.611   4.321   5.942  0.0010 -0.0860  0.0799
    6DGPC   C4B   83   4.371   4.086   6.067  0.1597  0.1273  0.1701
    6DGPC   C5B   84   3.958   4.071   6.227  0.3624  0.0081 -0.1316
    7DGPC   NC3   85   5.598   3.367   7.700 -0.2339  0.1635 -0.1410
    7DGPC   PO4   86   6.030   3.668   7.622 -0.0244  0.1988 -0.0084
    7DGPC   GL1   87   6.072   3.530   7.181  0.3967 -0.1898  0.1490
    7DGPC   GL2   88   5.809   3.603   6.885 -0.0530 -0.2074 -0.4301
    7DGPC   C1A   89   5.855   3.138   7.159  0.0634 -0.1498 -0.0057
    7DGPC   C2A   90   5.479   3.109   6.902 -0.1154  0.3730 -0.0553
    7DGPC   D3A   91   5.047   3.105   6.781  0.0306 -0.0518 -0.3247
    7DGPC   C4A   92   4.843   2.899   6.702  0.2390 -0.0149 -0.2121
    7DGPC   C5A   93   4.376   2.831   6.536  0.0043  0.1499  0.0907
    7DGPC   C1B   94   5.850   3.572   6.407 -0.0297  0.0430  0.1755
    7DGPC   C2B   95   5.694   3.579   6.027  0.1646  0.0190  0.0780
    7DGPC   D3B   96   5.276   3.456   5.808 -0.1954  0.1443  0.0803
    7DGPC   C4B   97   4.948   3.564   5.864 -0.0390 -0.0278  0.0684
    7DGPC   C5B   98   4.561   3.466   5.897 -0.0849 -0.2785  0.1283
    8DGPC   NC3   99   3.437  -0.164   7.985  0.4841 -0.2139 -0.0412
    8DGPC   PO4  100   3.758  -0.258   7.700 -0.0293  0.5190  0.0865
    8DGPC   GL1  101   3.629   0.139   7.597  0.0268 -0.1874  0.5041
    8DGPC   GL2  102   3.691   0.312   7.325  0.2495  0.0712  0.0353
    8DGPC   C1A  103   3.569   0.619   7.734 -0.1818  0.1302  0.0341
    8DGPC   C2A  104   3.556   0.925   7.357  0.3671  0.2732 -0.0210
    8DGPC   D3A  105   3.233   1.038   7.080 -0.0017  0.0299  0.0455
    8DGPC   C4A  106   2.948   1.344   7.032 -0.0386 -0.0904 -0.1676
    8DGPC   C5A  107   2.564   1.396   6.808  0.2169 -0.1631  0.2847
    8DGPC   C1B  108   3.602   0.171   6.867  0.1179 -0.1610 -0.2690
    8DGPC   C2B  109   3.577   0.247   6.435  0.2024  0.1771  0.0077
    8DGPC   D3B  110   3.601   0.462   6.019  0.1370  0.0167 -0.2943
    8DGPC   C4B  111   3.689   0.745   5.719  0.1288  0.0243  0.0303
    8DGPC   C5B  112   3.400   1.106   5.699  0.0865  0.1561  0.3781
    9DGPC   NC3  113   6.338  -0.103   7.322  0.4580  0.4294  0.0826
    9DGPC   PO4  114   5.902   0.041   7.455  0.0278 -0.1191 -0.3151
    9DGPC   GL1  115   6.010   0.262   7.038 -0.0962  0.1794  0.1029
    9DGPC   GL2  116   6.287   0.483   7.039 -0.3110  0.0849  0.1720
    9DGPC   C1A  117   6.137   0.337   6.600 -0.2093  0.1510 -0.2833
    9DGPC   C2A  118   5.996   0.550   6.342  0.1572 -0.1321  0.4184
    9DGPC   D3A  119   5.691   0.734   5.987 -0.1060 -0.0907  0.2266
    9DGPC   C4A  120   5.833   1.116   5.872 -0.1489  0.1468 -0.1576
    9DGPC   C5A  121   6.102   1.396   5.762  0.3397 -0.2337  0.1389
    9DGPC   C1B  122   6.381   0.742   6.717  0.4429  0.0149  0.0137
    9DGPC   C2B  123   6.547   0.584   6.279 -0.2873  0.1610  0.2760
    9DGPC   D3B  124   6.656   0.387   5.941 -0.1656 -0.3198 -0.3042
    9DGPC   C4B  125   6.748   0.447   5.500  0.0431 -0.0398 -0.0194
    9DGPC   C5B  126   7.023   0.695   5.274 -0.3064 -0.0153  0.1505
   10DGPC   NC3  127   1.643   2.885   7.669  0.2483 -0.0331 -0.0317
   10DGPC   PO4  128   1.269   2.927   7.300 -0.0044 -0.0213  0.0703
   10DGPC   GL1  129   1.443   2.783   6.925  0.1238  0.3526 -0.4039
   10DGPC   GL2  130   1.653   2.546   6.895  0.0419 -0.1844  0.0376
   10DGPC   C1A  131   1.518   3.017   6.590  0.1242  0.0264 -0.3077
   10DGPC   C2A  132   1.651   3.225   6.304 -0.3078 -0.3134  0.2299
   10DGPC   D3A  133   2.055   3.169   6.002 -0.1292  0.0173 -0.1367
   10DGPC   C4A  134   1.992   3.175   5.546 -0.1201 -0.0753  0.2256
   10DGPC   C5A  135   1.807   2.833   5.276 -0.2653  0.1601 -0.0765
   10DGPC   C1B  136   1.666   2.374   6.464  0.3108  0.1922 -0.4757
   10DGPC   C2B  137   2.060   2.258   6.115 -0.1218 -0.0104  0.1128
   10DGPC   D3B  138   2.120   2.046   5.757 -0.1925 -0.3529  0.0904
   10DGPC   C4B  139   2.474   1.854   5.604 -0.0630 -0.1243  0.0588
   10DGPC   C5B  140   2.566   1.939   5.270 -0.2443 -0.1613 -0.0829
   11DGPC   NC3  141   4.555   5.762   7.767 -0.1982  0.2747  0.2339
   11DGPC   PO4  142   4.191   5.881   7.456 -0.3456  0.2215 -0.1535
   11DGPC   GL1  143   4.114   5.922   7.081 -0.2669 -0.0670 -0.0293
   11DGPC   GL2  144   4.199   6.189   6.958 -0.0982 -0.2445  0.2315
   11DGPC   C1A  145   4.054   5.825   6.637 -0.0162  0.1014 -0.0003
   11DGPC   C2A  146   4.034   5.925   6.240 -0.3017  0.1539 -0.1581
   11DGPC   D3A  147   3.980   5.884   5.731 -0.1225  0.1669 -0.2045
   11DGPC   C4A  148   4.351   5.884   5.475 -0.2385  0.3404 -0.2628
   11DGPC   C5A  149   4.457   5.761   5.152  0.2542 -0.0393 -0.0458
   11DGPC   C1B  150   4.443   6.208   6.496 -0.1096 -0.1724 -0.0346
   11DGPC   C2B  151   4.488   6.154   5.983  0.0124  0.1636  0.1525
   11DGPC   D3B  152   4.459   6.610   5.700 -0.2224 -0.3596  0.0282
   11DGPC   C4B  153   4.075   6.854   5.770  0.0296  0.1490  0.0239
   11DGPC   C5B  154   3.749   6.644   5.593  0.4647  0.2460 -0.1657
   12DGPC   NC3  155   1.533   3.421   8.464 -0.3142 -0.1670 -0.1305
   12DGPC   PO4  156   1.161   3.078   8.507 -0.1813 -0.0608 -0.4639
   12DGPC   GL1  157   1.527   2.940   8.721 -0.0194  0.0070  0.6027
   12DGPC   GL2  158   1.684   3.201   8.949 -0.0985 -0.1301 -0.1512
   12DGPC   C1A  159   1.892   2.674   8.857  0.1237  0.0245 -0.1018
   12DGPC   C2A  160   2.128   2.549   9.247  0.0437  0.1648  0.2794
   12DGPC   D3A  161   2.450   2.582   9.618  0.0878  0.0158 -0.0775
   12DGPC   C4A  162   2.575   2.493  10.042  0.2021 -0.0824 -0.2072
   12DGPC   C5A  163   2.423   2.570  10.420  0.0838 -0.1888 -0.3288
   12DGPC   C1B  164   1.829   3.025   9.284 -0.0816 -0.3368 -0.0726
   12DGPC   C2B  165   2.063   2.964   9.642  0.0691  0.3489  0.1134
   12DGPC   D3B  166   2.347   2.953   9.957  0.1257  0.0778  0.0423
   12DGPC   C4B  167   2.073   2.915  10.308  0.0634  0.0680  0.1958
   12DGPC   C5B  168   1.978   2.688  10.647 -0.1235 -0.0254 -0.0859
   13DGPC   NC3  169   3.074   6.024   8.244  0.2799  0.2964  0.0847
   13DGPC   PO4  170   2.762   6.339   8.392 -0.0700  0.2207  0.1317
   13DGPC   GL1  171   2.560   6.431   8.812  0.3742  0.1820 -0.1602
   13DGPC   GL2  172   2.741   6.719   8.806  0.3687 -0.0183  0.0224
   13DGPC   C1A  173   2.355   6.528   9.173  0.1737  0.2657 -0.0444
   13DGPC   C2A  174   2.358   6.463   9.591  0.2208 -0.1254 -0.1771
   13DGPC   D3A  175   2.235   6.033   9.682  0.0788  0.0461  0.3357
   13DGPC   C4A  176   1.973   5.889   9.909  0.0039  0.0049  0.0228
   13DGPC   C5A  177   1.519   5.796  10.051 -0.2835 -0.1403  0.0065
   13DGPC   C1B  178   2.796   6.717   9.268 -0.0720 -0.0200  0.2320
   13DGPC   C2B  179   2.801   6.801   9.662  0.0471  0.1546 -0.2291
   13DGPC   D3B  180   2.515   6.820   9.887  0.1601  0.3068 -0.0531
   13DGPC   C4B  181   2.325   7.232  10.008 -0.1108 -0.0580 -0.2178
   13DGPC   C5B  182   2.244   7.529  10.386  0.0964  0.1000 -0.0913
   14DGPC   NC3  183   0.674   1.519   7.451 -0.3285  0.2235  0.0367
   14DGPC   PO4  184   0.308   1.207   7.483  0.1677  0.0053 -0.0452
   14DGPC   GL1  185   0.395   1.290   7.104 -0.0564  0.2225  0.1378
   14DGPC   GL2  186   0.687   1.254   6.914 -0.3277  0.3037  0.1062
   14DGPC   C1A  187   0.232   1.063   6.658 -0.0286 -0.0013  0.1793
   14DGPC   C2A  188   0.373   1.086   6.242 -0.1088  0.2057 -0.1215
   14DGPC   D3A  189   0.413   0.960   5.800  0.1708  0.2514  0.0618
   14DGPC   C4A  190   0.044   0.899   5.469 -0.1031  0.0004 -0.3292
   14DGPC   C5A  191  -0.344   1.085   5.409  0.0636  0.2258  0.4340
   14DGPC   C1B  192   0.929   1.340   6.556 -0.0766  0.2763 -0.0611
   14DGPC   C2B  193   1.235   1.452   6.383 -0.1017 -0.1753 -0.5095
   14DGPC   D3B  194   1.515   1.502   6.092  0.1787  0.0539  0.0048
   14DGPC   C4B  195   1.505   1.741   5.708 -0.1130  0.3709 -0.2997
   14DGPC   C5B  196   1.679   1.645   5.371 -0.0465 -0.3398 -0.1164
   15DGPC   NC3  197   1.124   0.946   7.615 -0.0147 -0.1980  0.0857
   15DGPC   PO4  198   1.022   1.188   7.298 -0.0883 -0.0195 -0.0196
   15DGPC   GL1  199   1.188   1.063   6.944  0.2161  0.1167 -0.1411
   15DGPC   GL2  200   1.305   0.757   7.043 -0.1248 -0.0558 -0.1766
   15DGPC   C1A  201   1.322   1.004   6.568  0.2007  0.4457  0.0179
   15DGPC   C2A  202   1.320   0.973   6.134  0.1312  0.0055 -0.1583
   15DGPC   D3A  203   1.450   0.920   5.708  0.1756 -0.0592  0.4103
   15DGPC   C4A  204   1.641   1.210   5.683  0.1405  0.1526  0.0510
   15DGPC   C5A  205   1.970   1.435   5.780  0.1619 -0.0014 -0.1856
   15DGPC   C1B  206   1.509   0.460   6.775  0.1019 -0.2341  0.2033
   15DGPC   C2B  207   1.692   0.166   6.484 -0.1663 -0.2111 -0.0157
   15DGPC   D3B  208   1.682  -0.299   6.374 -0.0821  0.3403 -0.0784
   15DGPC   C4B  209   2.113  -0.428   6.239  0.0233  0.0536  0.0175
   15DGPC   C5B  210   2.472  -0.347   6.046  0.3002 -0.4047 -0.2229
   16DGPC   NC3  211   1.517   1.392   7.104  0.1595 -0.0009 -0.0200
   16DGPC   PO4  212   1.574   1.083   7.392  0.1113  0.1269  0.0202
   16DGPC   GL1  213   1.804   0.974   6.981  0.3226  0.3725 -0.2830
   16DGPC   GL2  214   2.003   1.248   7.024 -0.6866  0.2911 -0.1910
   16DGPC   C1A  215   1.998   0.653   6.764  0.2384  0.1761  0.0279
   16DGPC   C2A  216   1.777   0.664   6.368 -0.0293 -0.3087  0.0523
   16DGPC   D3A  217   1.866   0.655   5.896 -0.0388 -0.1730  0.1079
   16DGPC   C4A  218   2.148   0.527   5.624  0.2634 -0.0580 -0.0944
   16DGPC   C5A  219   2.302   0.802   5.267 -0.4576 -0.0386 -0.1001
   16DGPC   C1B  220   2.060   1.652   6.873  0.1212  0.0122 -0.2882
   16DGPC   C2B  221   2.133   1.991   6.636  0.0166  0.0550 -0.2228
   16DGPC   D3B  222   2.510   2.307   6.526  0.2577 -0.2250 -0.0856
   16DGPC   C4B  223   2.839   2.484   6.821  0.2043  0.2639 -0.0339
   16DGPC   C5B  224   3.227   2.247   6.955 -0.0861  0.1619  0.0505
   17DGPC   NC3  225   1.660   4.368   6.985  0.1250  0.0156  0.2326
   17DGPC   PO4  226   1.264   4.270   6.860  0.0967  0.3949 -0.1861
   17DGPC   GL1  227   1.592   3.982   6.722  0.0586 -0.1867 -0.2945
   17DGPC   GL2  228   1.841   3.833   6.735  0.0511 -0.0756  0.2787
   17DGPC   C1A  229   1.643   3.868   6.295  0.1032 -0.1444  0.1203
   17DGPC   C2A  230   1.895   3.724   5.989  0.4528  0.1319 -0.0528
   17DGPC   D3A  231   1.966   3.676   5.655  0.0565 -0.1421 -0.3222
   17DGPC   C4A  232   2.075   4.017   5.328  0.0758 -0.4160 -0.1769
   17DGPC   C5A  233   2.343   4.354   5.143  0.5543 -0.2794 -0.1416
   17DGPC   C1B  234   2.153   3.984   6.416 -0.2159 -0.2697 -0.2260
   17DGPC   C2B  235   2.346   3.848   6.097  0.0661 -0.1900 -0.0032
   17DGPC   D3B  236   2.468   3.848   5.684 -0.0511  0.1620  0.0307
   17DGPC   C4B  237   2.652   4.180   5.526  0.0752  0.1500 -0.0179
   17DGPC   C5B  238   3.077   4.456   5.623  0.1626  0.1328 -0.1218
   18DGPC   NC3  239   1.508   3.854   7.221 -0.3594  0.2245 -0.0889
   18DGPC   PO4  240   1.866   3.530   7.145 -0.1227  0.1634 -0.2704
   18DGPC   GL1  241   1.898   3.306   6.784 -0.1716  0.1633 -0.2891
   18DGPC   GL2  242   2.054   3.474   6.453  0.0263  0.2850  0.0031
   18DGPC   C1A  243   1.980   2.886   6.595 -0.0696 -0.0183 -0.0417
   18DGPC   C2A  244   2.153   2.689   6.322  0.4410  0.1614  0.2993
   18DGPC   D3A  245   2.378   2.600   6.020 -0.3180  0.2075 -0.0893
   18DGPC   C4A  246   2.550   2.080   6.048 -0.0960  0.1453 -0.1873
   18DGPC   C5A  247   2.491   1.673   6.205  0.1451 -0.0423 -0.1226
   18DGPC   C1B  248   2.355   3.194   6.761  0.2141 -0.2041  0.0253
   18DGPC   C2B  249   2.781   2.938   6.712  0.0346  0.2495 -0.0711
   18DGPC   D3B  250   3.039   2.775   7.112  0.2479 -0.3544 -0.1112
   18DGPC   C4B  251   3.080   2.555   7.486  0.0374  0.0704  0.1954
   18DGPC   C5B  252   3.368   2.164   7.493 -0.0538  0.1513 -0.0575
   19DGPC   NC3  253   5.844   4.781   7.413 -0.1671 -0.3118  0.2965
   19DGPC   PO4  254   5.425   5.092   7.601  0.0161 -0.0829  0.1793
   19DGPC   GL1  255   5.361   5.016   7.181  0.2459 -0.0721  0.0446
   19DGPC   GL2  256   5.283   5.300   7.131 -0.3396 -0.2469 -0.1123
   19DGPC   C1A  257   5.217   4.870   6.798 -0.1956  0.0907 -0.0707
   19DGPC   C2A  258   5.286   4.693   6.346 -0.0303 -0.0122 -0.1291
   19DGPC   D3A  259   5.671   4.492   5.953 -0.1091 -0.1731 -0.1041
   19DGPC   C4A  260   6.012   4.814   5.820  0.0804  0.2691 -0.0194
   19DGPC   C5A  261   6.351   5.103   5.685  0.1278  0.4431 -0.1960
   19DGPC   C1B  262   5.465   5.348   6.741 -0.1306  0.2435 -0.2810
   19DGPC   C2B  263   5.662   5.029   6.533 -0.1949 -0.1423 -0.3585
   19DGPC   D3B  264   6.067   4.812   6.373 -0.0964 -0.0884  0.1665
   19DGPC   C4B  265   6.048   4.394   6.268 -0.2211 -0.0613 -0.1067
   19DGPC   C5B  266   5.790   4.054   6.200 -0.0890  0.3280 -0.1465
   20DGPC   NC3  267   5.001   6.501   7.629 -0.2953  0.1507  0.2379
   20DGPC   PO4  268   5.454   6.385   7.753  0.2246 -0.2144  0.2241
   20DGPC   GL1  269   5.482   6.417   7.276  0.0099 -0.1165  0.0338
   20DGPC   GL2  270   5.656   6.419   7.054 -0.2289  0.1448 -0.1416
   20DGPC   C1A  271   5.252   6.294   6.826 -0.1801  0.1815  0.2451
   20DGPC   C2A  272   5.007   6.215   6.471  0.1029 -0.1935  0.2367
   20DGPC   D3A  273   4.891   5.953   6.188 -0.0459  0.0566 -0.1415
   20DGPC   C4A  274   4.816   5.798   5.783 -0.0807  0.1826 -0.1433
   20DGPC   C5A  275   4.803   6.049   5.381 -0.2473 -0.3678 -0.1422
   20DGPC   C1B  276   5.892   6.306   6.721 -0.0057 -0.1992  0.0058
   20DGPC   C2B  277   6.186   5.992   6.784  0.3976 -0.2517 -0.1884
   20DGPC   D3B  278   6.336   5.786   6.461 -0.1668 -0.0040 -0.1196
   20DGPC   C4B  279   6.424   5.978   6.226 -0.0523  0.1008  0.0381
   20DGPC   C5B  280   6.407   6.443   6.356  0.1651  0.1264  0.0824
   21DGPC   NC3  281   2.043   4.144   8.355  0.2342 -0.0640 -0.1149
   21DGPC   PO4  282   2.286   3.979   8.075  0.0116 -0.0713 -0.0305
   21DGPC   GL1  283   2.508   3.779   8.397  0.1630  0.0881  0.0212
   21DGPC   GL2  284   2.342   3.784   8.634 -0.1247  0.1689  0.0853
   21DGPC   C1A  285   2.496   3.315   8.417 -0.1710  0.2011 -0.0104
   21DGPC   C2A  286   2.428   2.765   8.348  0.2096 -0.0020 -0.2615
   21DGPC   D3A  287   2.550   2.346   8.257  0.2601 -0.0592  0.1451
   21DGPC   C4A  288   2.551   2.015   8.615 -0.3233  0.2420 -0.1577
   21DGPC   C5A  289   2.679   1.730   8.918  0.0857  0.1183 -0.1421
   21DGPC   C1B  290   2.434   3.706   9.107 -0.1545  0.0481  0.6052
   21DGPC   C2B  291   2.500   3.535   9.500  0.3659  0.3458 -0.1407
   21DGPC   D3B  292   2.574   3.670   9.884 -0.0041  0.1178  0.0384
   21DGPC   C4B  293   2.180   3.623  10.124 -0.1672 -0.0539  0.1491
   21DGPC   C5B  294   2.008   3.314   9.941  0.0907  0.3579  0.0931
   22DGPC   NC3  295   1.024   5.246   6.873  0.0801 -0.2222  0.2290
   22DGPC   PO4  296   1.018   5.645   7.093  0.2760 -0.2083 -0.3074
   22DGPC   GL1  297   0.823   5.752   6.771  0.1538  0.1252  0.0385
   22DGPC   GL2  298   0.645   6.074   6.802  0.0714  0.1266  0.2226
   22DGPC   C1A  299   0.834   5.635   6.328 -0.0411 -0.2902 -0.0837
   22DGPC   C2A  300   0.962   5.647   5.956 -0.2186 -0.0469  0.4694
   22DGPC   D3A  301   1.170   5.672   5.618  0.0563 -0.0690 -0.0558
   22DGPC   C4A  302   1.532   5.471   5.617 -0.1495 -0.1261 -0.0417
   22DGPC   C5A  303   1.802   5.279   5.915 -0.0591  0.1242 -0.2449
   22DGPC   C1B  304   0.708   6.454   6.667 -0.0512  0.0051  0.0763
   22DGPC   C2B  305   0.938   6.796   6.458 -0.1879  0.0932  0.1015
   22DGPC   D3B  306   1.164   7.003   6.137 -0.0709 -0.1072  0.1980
   22DGPC   C4B  307   1.596   6.801   6.017 -0.1548  0.1160  0.2722
   22DGPC   C5B  308   1.737   6.776   5.540  0.0370 -0.0489 -0.0435
   23DGPC   NC3  309   1.936   3.293   7.619  0.0636 -0.0227  0.1515
   23DGPC   PO4  310   2.068   3.162   7.980 -0.2153  0.0939 -0.0037
   23DGPC   GL1  311   2.076   2.744   8.004  0.1945 -0.0941 -0.1512
   23DGPC   GL2  312   1.954   2.504   8.307 -0.1915 -0.1184 -0.1751
   23DGPC   C1A  313   2.430   2.647   7.728  0.4191  0.1003 -0.1691
   23DGPC   C2A  314   2.717   2.355   7.782  0.2688  0.2894  0.0372
   23DGPC   D3A  315   3.016   1.994   7.826  0.2039 -0.2363 -0.3344
   23DGPC   C4A  316   3.103   1.681   7.489 -0.0381  0.1561  0.0171
   23DGPC   C5A  317   3.247   1.265   7.502  0.1632  0.2729 -0.2591
   23DGPC   C1B  318   2.235   2.376   8.678 -0.0769  0.0240  0.0807
   23DGPC   C2B  319   2.367   2.131   9.047  0.2021 -0.2681  0.3562
   23DGPC   D3B  320   2.576   2.071   9.362  0.1221 -0.2036  0.3261
   23DGPC   C4B  321   2.899   2.283   9.553  0.1979  0.1388 -0.2622
   23DGPC   C5B  322   3.379   2.380   9.592  0.0168  0.3281 -0.0948
   24DGPC   NC3  323   1.048   6.311   8.370 -0.0182 -0.0082  0.1329
   24DGPC   PO4  324   1.425   6.203   8.162 -0.5108  0.0627  0.0845
   24DGPC   GL1  325   1.445   6.126   8.598 -0.2475  0.1881  0.2557
   24DGPC   GL2  326   1.372   5.845   8.743  0.1617 -0.2633 -0.1455
   24DGPC   C1A  327   1.611   6.448   8.988 -0.3742  0.0218  0.1561
   24DGPC   C2A  328   1.990   6.721   8.830  0.0437 -0.1716 -0.2499
   24DGPC   D3A  329   2.382   6.998   8.730  0.0987  0.0746  0.2006
   24DGPC   C4A  330   2.577   7.276   9.013 -0.1198 -0.2436  0.0306
   24DGPC   C5A  331   2.793   7.224   9.409  0.2245  0.0059  0.0217
   24DGPC   C1B  332   1.496   5.836   9.093 -0.1716 -0.0421 -0.0270
   24DGPC   C2B  333   1.537   5.962   9.537 -0.3006  0.2397 -0.2194
   24DGPC   D3B  334   1.737   6.327   9.771  0.1124  0.1581 -0.2054
   24DGPC   C4B  335   1.641   6.328  10.149 -0.0243 -0.3576  0.0290
   24DGPC   C5B  336   1.341   6.220  10.433  0.1182  0.3059 -0.0279
   25DGPC   NC3  337   4.830   3.993   7.589 -0.1230  0.3573  0.1507
   25DGPC   PO4  338   5.200   4.100   7.293  0.2934  0.1753 -0.0517
   25DGPC   GL1  339   4.978   3.928   7.022 -0.1571  0.0150 -0.0881
   25DGPC   GL2  340   4.692   3.767   7.132 -0.0071 -0.1744 -0.1966
   25DGPC   C1A  341   4.805   3.921   6.647 -0.0769 -0.3002 -0.0700
   25DGPC   C2A  342   4.727   3.692   6.289  0.3143 -0.0002 -0.0744
   25DGPC   D3A  343   5.012   3.213   6.173 -0.4476 -0.5384 -0.0840
   25DGPC   C4A  344   4.890   2.839   6.210  0.1052  0.0755  0.1075
   25DGPC   C5A  345   4.475   2.521   6.127 -0.0945 -0.2418  0.0768
   25DGPC   C1B  346   4.631   3.415   6.820  0.0610  0.0832 -0.1778
   25DGPC   C2B  347   4.608   3.246   6.431 -0.0251  0.1760 -0.0508
   25DGPC   D3B  348   4.478   3.050   6.111 -0.0979  0.1151 -0.0056
   25DGPC   C4B  349   4.153   3.157   5.860 -0.0442  0.2617 -0.0029
   25DGPC   C5B  350   3.876   3.129   5.473  0.0342 -0.3357 -0.2007
   26DGPC   NC3  351   2.575  -0.222   7.432  0.0154  0.0159  0.0034
   26DGPC   PO4  352   2.185  -0.012   7.497  0.2361 -0.0395  0.0026
   26DGPC   GL1  353   2.583   0.264   7.339  0.2407  0.2078 -0.0870
   26DGPC   GL2  354   2.666   0.535   7.584 -0.1762  0.0627 -0.0368
   26DGPC   C1A  355   2.718   0.518   7.084  0.2554 -0.1412  0.0364
   26DGPC   C2A  356   2.878   0.811   6.823 -0.1197 -0.1667  0.0384
   26DGPC   D3A  357   2.738   1.157   6.442  0.0274 -0.0565 -0.1298
   26DGPC   C4A  358   2.943   1.083   6.063 -0.4932  0.0567 -0.0196
   26DGPC   C5A  359   3.156   0.694   5.899 -0.0098  0.0022 -0.1899
   26DGPC   C1B  360   2.544   0.986   7.789  0.0831 -0.1026  0.1868
   26DGPC   C2B  361   2.833   1.394   7.847 -0.2077  0.0027 -0.1517
   26DGPC   D3B  362   3.281   1.571   7.980 -0.1685  0.3475 -0.2147
   26DGPC   C4B  363   3.369   1.944   8.174  0.0739  0.1463 -0.1267
   26DGPC   C5B  364   3.840   2.040   8.238  0.0890  0.3367 -0.0853
   27DGPC   NC3  365   2.629   4.371   7.300 -0.0741  0.1138 -0.1255
   27DGPC   PO4  366   2.795   3.996   7.180 -0.0317 -0.0330 -0.1205
   27DGPC   GL1  367   2.827   3.650   6.829 -0.3276 -0.2470  0.2142
   27DGPC   GL2  368   2.755   3.318   7.038  0.1247 -0.2481 -0.0253
   27DGPC   C1A  369   2.551   3.537   6.424 -0.2353 -0.3525  0.1896
   27DGPC   C2A  370   2.513   3.406   5.974  0.1379  0.1334 -0.0696
   27DGPC   D3A  371   2.637   3.442   5.565 -0.1567  0.2302  0.1815
   27DGPC   C4A  372   2.318   3.586   5.277 -0.0351  0.2022 -0.1259
   27DGPC   C5A  373   1.918   3.568   5.157  0.2458  0.1616  0.1135
   27DGPC   C1B  374   3.208   3.402   6.969  0.1378 -0.0437  0.1464
   27DGPC   C2B  375   3.413   3.451   6.727 -0.0367  0.2098 -0.0402
   27DGPC   D3B  376   3.659   3.628   6.373 -0.2675  0.1823  0.1327
   27DGPC   C4B  377   3.544   3.731   5.982  0.0379  0.1640  0.2537
   27DGPC   C5B  378   3.383   4.007   5.753  0.0509 -0.0720 -0.2095
   28DGPC   NC3  379   5.123   5.921   8.408  0.1096 -0.2345  0.0481
   28DGPC   PO4  380   4.775   6.187   8.592 -0.2794 -0.0883 -0.1267
   28DGPC   GL1  381   4.617   6.208   8.994 -0.0375 -0.0746 -0.2793
   28DGPC   GL2  382   4.572   5.919   9.207 -0.2358  0.0165  0.4159
   28DGPC   C1A  383   4.632   6.388   9.413  0.3139  0.6392  0.0676
   28DGPC   C2A  384   4.669   6.323   9.903  0.0733 -0.1997 -0.0477
   28DGPC   D3A  385   4.459   6.294  10.161  0.0687 -0.3031 -0.0383
   28DGPC   C4A  386   4.038   6.210  10.427 -0.0161 -0.1947 -0.1616
   28DGPC   C5A  387   3.689   5.966  10.453 -0.0733  0.0129 -0.2927
   28DGPC   C1B  388   4.778   5.914   9.465 -0.1519  0.0405 -0.0750
   28DGPC   C2B  389   5.070   6.049   9.780  0.0433 -0.2038  0.4038
   28DGPC   D3B  390   5.133   6.032  10.222  0.0511 -0.0145  0.1720
   28DGPC   C4B  391   4.906   6.377  10.641 -0.1265 -0.1515  0.0162
   28DGPC   C5B  392   4.555   6.614  10.950 -0.0583 -0.0624  0.0754
   29DGPC   NC3  393   4.250   4.121   7.861  0.0740 -0.0935 -0.0372
   29DGPC   PO4  394   3.900   3.829   7.972 -0.2041  0.0188  0.3216
   29DGPC   GL1  395   3.709   3.589   7.901 -0.0907  0.0666  0.1139
   29DGPC   GL2  396   3.906   3.372   7.646 -0.2061 -0.3964  0.0173
   29DGPC   C1A  397   3.404   3.383   7.619  0.3019 -0.0725 -0.0901
   29DGPC   C2A  398   3.154   3.029   7.617  0.0144  0.0507  0.1083
   29DGPC   D3A  399   2.742   2.980   7.496  0.0914 -0.0572 -0.0669
   29DGPC   C4A  400   2.471   2.724   7.122 -0.2919 -0.1802  0.0524
   29DGPC   C5A  401   2.217   2.535   6.831 -0.1074  0.0026  0.2604
   29DGPC   C1B  402   3.712   3.211   7.324  0.1640 -0.1152 -0.0106
   29DGPC   C2B  403   3.544   3.027   7.005  0.0837 -0.2007 -0.0762
   29DGPC   D3B  404   3.426   2.646   6.706 -0.1435  0.1915  0.0402
   29DGPC   C4B  405   3.180   2.937   6.476 -0.1253 -0.1276  0.0920
   29DGPC   C5B  406   3.318   2.744   6.079 -0.0312 -0.0181  0.2273
   30DGPC   NC3  407   5.565   3.963   7.612 -0.0127  0.0356  0.0767
   30DGPC   PO4  408   5.241   3.660   7.824  0.3056 -0.0402  0.0996
   30DGPC   GL1  409   5.225   3.574   7.357 -0.3745 -0.1209  0.0720
   30DGPC   GL2  410   5.028   3.244   7.303 -0.3341  0.0264 -0.0466
   30DGPC   C1A  411   5.328   3.583   6.828 -0.2816 -0.0194  0.0161
   30DGPC   C2A  412   5.299   3.677   6.312 -0.0629  0.2129  0.0628
   30DGPC   D3A  413   5.248   3.998   6.088 -0.0745 -0.0706  0.0626
   30DGPC   C4A  414   5.398   4.208   6.496 -0.0380  0.2901  0.0358
   30DGPC   C5A  415   5.682   4.488   6.570 -0.1663  0.1746  0.0224
   30DGPC   C1B  416   4.800   2.919   7.293 -0.1928 -0.2224  0.0413
   30DGPC   C2B  417   4.522   2.701   7.008  0.0478 -0.2448  0.0377
   30DGPC   D3B  418   4.399   2.359   6.844 -0.1296  0.1604  0.1548
   30DGPC   C4B  419   4.441   1.990   6.571  0.3685 -0.0401 -0.0326
   30DGPC   C5B  420   4.361   1.984   6.073 -0.1283 -0.0123 -0.2033
   31DGPC   NC3  421   3.231   5.233   7.358  0.2569 -0.2024 -0.1369
   31DGPC   PO4  422   3.572   5.203   7.408  0.3706  0.2440  0.1186
   31DGPC   GL1  423   3.823   5.059   6.992  0.2590  0.0565 -0.1056
   31DGPC   GL2  424   3.611   4.787   6.972 -0.1151  0.1503 -0.3501
   31DGPC   C1A  425   3.990   4.747   6.705  0.0863 -0.1161  0.2118
   31DGPC   C2A  426   4.022   4.316   6.662 -0.2520 -0.0894  0.2828
   31DGPC   D3A  427   3.768   3.932   6.772 -0.0231 -0.0345 -0.1375
   31DGPC   C4A  428   3.980   3.524   6.806 -0.0473  0.2297 -0.2262
   31DGPC   C5A  429   4.045   3.294   6.495  0.1424 -0.0097 -0.0873
   31DGPC   C1B  430   3.562   4.948   6.604 -0.3169  0.1035  0.0620
   31DGPC   C2B  431   3.386   5.292   6.440 -0.0588  0.3253 -0.1213
   31DGPC   D3B  432   3.180   5.539   6.180  0.1276 -0.1141  0.2505
   31DGPC   C4B  433   3.000   5.376   5.853  0.1459 -0.1919  0.0502
   31DGPC   C5B  434   2.862   5.320   5.394  0.2757 -0.2064 -0.1765
   32DGPC   NC3  435   5.190   4.691   7.667 -0.1236  0.0825  0.0316
   32DGPC   PO4  436   4.901   4.902   7.386 -0.2342 -0.0801  0.1597
   32DGPC   GL1  437   4.702   5.084   7.043 -0.1067 -0.1045  0.4875
   32DGPC   GL2  438   4.697   4.783   6.773  0.0016 -0.1690 -0.0738
   32DGPC   C1A  439   4.852   5.312   6.777 -0.0253 -0.0862  0.0166
   32DGPC   C2A  440   4.809   5.371   6.416 -0.0131 -0.0181 -0.1459
   32DGPC   D3A  441   4.734   5.268   5.955  0.1158 -0.1934  0.0231
   32DGPC   C4A  442   5.021   5.342   5.920 -0.1125  0.1761 -0.0930
   32DGPC   C5A  443   5.273   5.193   6.275 -0.0519 -0.0915  0.2693
   32DGPC   C1B  444   4.732   4.844   6.299  0.0155 -0.0416  0.1557
   32DGPC   C2B  445   4.883   4.820   5.961  0.0382 -0.1055 -0.0507
   32DGPC   D3B  446   5.033   5.048   5.502 -0.1338  0.2911 -0.1036
   32DGPC   C4B  447   4.876   5.492   5.432  0.2323  0.2070 -0.0506
   32DGPC   C5B  448   5.100   5.733   5.145 -0.0634  0.2589 -0.1231
   33DGPC   NC3  449   3.666   4.147   7.517  0.0197 -0.4201  0.2746
   33DGPC   PO4  450   3.098   4.217   7.477  0.0190 -0.0428  0.3388
   33DGPC   GL1  451   3.260   4.356   7.020  0.1143 -0.0038  0.3713
   33DGPC   GL2  452   3.153   4.001   6.835 -0.0595 -0.1294 -0.1354
   33DGPC   C1A  453   3.499   4.411   6.659  0.0292  0.2934 -0.0768
   33DGPC   C2A  454   3.671   4.530   6.305  0.0296  0.2935 -0.2051
   33DGPC   D3A  455   3.770   4.929   6.180  0.1105 -0.0683 -0.1461
   33DGPC   C4A  456   3.516   5.158   5.920 -0.1039  0.2699 -0.1077
   33DGPC   C5A  457   3.403   5.341   5.458  0.1440  0.0112  0.3804
   33DGPC   C1B  458   3.139   3.739   6.470  0.2307  0.0256  0.3281
   33DGPC   C2B  459   3.006   3.411   6.230 -0.0038 -0.0441  0.2907
   33DGPC   D3B  460   3.153   3.166   5.939  0.1383  0.3311  0.1574
   33DGPC   C4B  461   3.007   2.958   5.623 -0.1065  0.0446 -0.1999
   33DGPC   C5B  462   2.983   2.812   5.222 -0.0542 -0.0709 -0.1200
   34DGPC   NC3  463   6.887   4.721   7.807  0.2172 -0.0959  0.2971
   34DGPC   PO4  464   6.674   4.817   7.476  0.0843 -0.2868 -0.0040
   34DGPC   GL1  465   6.619   4.844   7.025  0.3110 -0.1493 -0.0925
   34DGPC   GL2  466   6.311   4.890   6.913 -0.0054 -0.2503  0.0508
   34DGPC   C1A  467   6.555   4.783   6.537  0.0808 -0.1112  0.1089
   34DGPC   C2A  468   6.411   4.660   6.079 -0.0194 -0.3513  0.3004
   34DGPC   D3A  469   6.608   4.679   5.650  0.3561  0.0537 -0.0737
   34DGPC   C4A  470   6.474   4.416   5.336 -0.2027 -0.2184 -0.1651
   34DGPC   C5A  471   6.521   4.062   5.106 -0.2763  0.1956 -0.0170
   34DGPC   C1B  472   6.233   4.442   6.728 -0.0142  0.0593  0.1021
   34DGPC   C2B  473   6.049   4.008   6.657 -0.4038  0.0858 -0.0693
   34DGPC   D3B  474   6.258   3.566   6.719 -0.2502 -0.2168 -0.4622
   34DGPC   C4B  475   6.163   3.142   6.643  0.2600 -0.1311  0.2458
   34DGPC   C5B  476   6.273   2.697   6.416  0.4978  0.0234 -0.0049
   35DGPC   NC3  477   5.004   0.108   8.727  0.0407  0.0877  0.0781
   35DGPC   PO4  478   4.994   0.418   8.489  0.1020  0.6212  0.1495
   35DGPC   GL1  479   4.586   0.484   8.639 -0.0474  0.0713  0.1376
   35DGPC   GL2  480   4.520   0.218   8.779 -0.2783 -0.0332  0.0502
   35DGPC   C1A  481   4.240   0.581   9.003  0.0499 -0.2966 -0.0273
   35DGPC   C2A  482   4.033   0.948   9.212 -0.2269 -0.2553 -0.0195
   35DGPC   D3A  483   3.818   1.378   9.290  0.0729 -0.1551 -0.1190
   35DGPC   C4A  484   3.567   1.314   9.822 -0.0123 -0.3047 -0.0233
   35DGPC   C5A  485   3.204   1.153  10.109 -0.2606 -0.1359  0.5318
   35DGPC   C1B  486   4.783   0.331   9.221 -0.0005  0.1899 -0.1577
   35DGPC   C2B  487   4.746   0.345   9.733  0.1736  0.0981 -0.0242
   35DGPC   D3B  488   4.359   0.341  10.030 -0.0277 -0.0904 -0.1386
   35DGPC   C4B  489   4.330   0.104  10.457  0.1298  0.0395  0.1051
   35DGPC   C5B  490   4.046   0.168  10.901  0.0448 -0.0813  0.1564
   36DGPC   NC3  491   5.537   5.976   7.472  0.2278 -0.1114  0.1015
   36DGPC   PO4  492   5.047   6.004   7.606 -0.0171 -0.1235  0.1002
   36DGPC   GL1  493   5.025   6.116   7.294  0.0023 -0.2328  0.0744
   36DGPC   GL2  494   5.138   5.766   7.092 -0.0183 -0.2809 -0.2016
   36DGPC   C1A  495   4.687   6.238   6.952  0.1098  0.0267 -0.0406
   36DGPC   C2A  496   4.497   6.562   6.840 -0.1340  0.0637  0.1646
   36DGPC   D3A  497   4.435   6.876   6.495  0.0264  0.2547  0.1113
   36DGPC   C4A  498   4.519   6.954   6.095 -0.2963 -0.1883  0.1093
   36DGPC   C5A  499   4.887   6.983   5.857 -0.1909 -0.1417 -0.0612
   36DGPC   C1B  500   5.036   5.816   6.737  0.1491 -0.1096 -0.1173
   36DGPC   C2B  501   5.202   5.639   6.386  0.1379 -0.0742 -0.2424
   36DGPC   D3B  502   5.383   5.658   6.084 -0.0127  0.0559 -0.2018
   36DGPC   C4B  503   5.295   6.011   5.918  0.0634 -0.1554 -0.1362
   36DGPC   C5B  504   5.314   6.032   5.468 -0.0854  0.0467 -0.2053
   37DGPC   NC3  505   0.893   6.167   7.204  0.1921 -0.0453 -0.2244
   37DGPC   PO4  506   1.355   6.360   7.273  0.1330  0.1074  0.1706
   37DGPC   GL1  507   1.290   6.311   6.783  0.2654 -0.2806  0.1486
   37DGPC   GL2  508   1.188   6.158   6.747  0.0573 -0.0941  0.0633
   37DGPC   C1A  509   1.270   6.479   6.337  0.1544 -0.3144  0.0208
   37DGPC   C2A  510   1.128   6.549   5.928 -0.0864  0.0393 -0.1494
   37DGPC   D3A  511   1.226   6.446   5.450 -0.0929 -0.0004  0.2582
   37DGPC   C4A  512   1.081   6.051   5.290 -0.0829 -0.0720  0.2164
   37DGPC   C5A  513   0.700   5.978   5.060  0.2339 -0.1387 -0.0515
   37DGPC   C1B  514   0.935   6.143   6.331 -0.4591 -0.2115 -0.0069
   37DGPC   C2B  515   0.826   6.163   5.905  0.2280  0.0386 -0.2503
   37DGPC   D3B  516   0.715   5.939   5.608  0.3063  0.0301  0.2932
   37DGPC   C4B  517   0.660   5.528   5.526 -0.1992  0.0479 -0.3050
   37DGPC   C5B  518   1.072   5.172   5.503 -0.0920 -0.2318 -0.1621
   38DGPC   NC3  519   0.074   3.618   7.511 -0.0138 -0.1261 -0.1337
   38DGPC   PO4  520   0.387   3.279   7.424  0.4711  0.2672 -0.1366
   38DGPC   GL1  521   0.495   3.216   6.954 -0.0666  0.1138  0.2174
   38DGPC   GL2  522   0.900   3.106   6.856  0.0408  0.2863 -0.1056
   38DGPC   C1A  523   0.591   3.199   6.509  0.2191 -0.0369  0.1388
   38DGPC   C2A  524   0.581   3.301   6.158 -0.0694  0.0262  0.3607
   38DGPC   D3A  525   0.367   3.326   5.696 -0.2496  0.2268  0.0082
   38DGPC   C4A  526  -0.007   3.301   5.748  0.1876 -0.2084  0.1778
   38DGPC   C5A  527  -0.340   3.158   6.054  0.1069 -0.1022 -0.1587
   38DGPC   C1B  528   1.014   3.005   6.488 -0.1155  0.3627  0.0161
   38DGPC   C2B  529   1.311   2.823   6.148  0.0697  0.2820  0.3198
   38DGPC   D3B  530   1.685   2.751   6.037 -0.2049  0.1520 -0.2026
   38DGPC   C4B  531   1.861   2.521   5.732  0.2142 -0.2766  0.2537
   38DGPC   C5B  532   2.060   2.356   5.314  0.1824 -0.2589  0.1059
   39DGPC   NC3  533   2.779   4.471   7.778  0.1784 -0.0535 -0.0476
   39DGPC   PO4  534   2.447   4.734   7.531 -0.0382  0.0304 -0.0707
   39DGPC   GL1  535   2.526   4.782   7.046  0.0447  0.1683 -0.1828
   39DGPC   GL2  536   2.787   4.558   6.855  0.2590  0.1639 -0.2984
   39DGPC   C1A  537   2.514   4.945   6.583  0.1669 -0.1102 -0.2243
   39DGPC   C2A  538   2.325   5.313   6.470  0.3562  0.0811 -0.1076
   39DGPC   D3A  539   2.324   5.731   6.543 -0.1671 -0.1277 -0.1313
   39DGPC   C4A  540   2.643   6.039   6.472  0.0393 -0.1359  0.0508
   39DGPC   C5A  541   2.888   6.394   6.404  0.0300  0.3691  0.0289
   39DGPC   C1B  542   3.093   4.745   6.546 -0.2014  0.0183 -0.1748
   39DGPC   C2B  543   3.259   4.858   6.237 -0.0906 -0.0658  0.2305
   39DGPC   D3B  544   3.150   4.895   5.908  0.2411  0.0397  0.2231
   39DGPC   C4B  545   3.173   4.968   5.593  0.0299  0.0927 -0.1322
   39DGPC   C5B  546   3.400   4.735   5.341  0.1349 -0.3024 -0.1519
   40DGPC   NC3  547   1.307   4.980   7.319 -0.2056 -0.0294  0.0732
   40DGPC   PO4  548   1.728   4.796   7.305 -0.2216  0.1956 -0.0344
   40DGPC   GL1  549   1.932   4.892   6.886 -0.2350 -0.5250  0.0397
   40DGPC   GL2  550   1.931   5.210   6.749  0.1759  0.2272  0.3427
   40DGPC   C1A  551   1.973   4.847   6.430 -0.0791  0.1745 -0.2085
   40DGPC   C2A  552   2.201   5.001   6.093  0.0526  0.0035 -0.2793
   40DGPC   D3A  553   2.512   5.180   5.817 -0.2224  0.1231 -0.2373
   40DGPC   C4A  554   2.172   5.221   5.516 -0.4270 -0.0401  0.0278
   40DGPC   C5A  555   1.940   5.095   5.230 -0.0989 -0.0971  0.3501
   40DGPC   C1B  556   1.878   5.598   6.434  0.2196 -0.0374  0.3070
   40DGPC   C2B  557   1.764   5.830   6.044 -0.1554 -0.1839  0.2389
   40DGPC   D3B  558   1.794   6.307   5.914 -0.3673  0.2176  0.1420
   40DGPC   C4B  559   2.060   6.559   6.007  0.1645 -0.1605 -0.1101
   40DGPC   C5B  560   2.145   6.891   6.207 -0.0795 -0.1295 -0.0178
   41DGPC   NC3  561   0.894   3.987   7.947 -0.1489  0.0843 -0.2478
   41DGPC   PO4  562   0.783   3.618   7.706 -0.2933  0.2097 -0.2778
   41DGPC   GL1  563   0.573   3.727   7.290 -0.1980 -0.1304  0.1091
   41DGPC   GL2  564   0.254   3.642   7.068 -0.0126  0.1746  0.2452
   41DGPC   C1A  565   0.602   3.820   6.766 -0.1692  0.3104 -0.1687
   41DGPC   C2A  566   0.406   3.891   6.291  0.0547  0.5639  0.1551
   41DGPC   D3A  567   0.373   3.775   5.879  0.2736 -0.2474 -0.0101
   41DGPC   C4A  568   0.785   3.746   5.664  0.0378 -0.2331 -0.3430
   41DGPC   C5A  569   1.125   3.616   5.394  0.3723  0.1705  0.2797
   41DGPC   C1B  570   0.222   3.503   6.642 -0.1511 -0.2458  0.2709
   41DGPC   C2B  571  -0.048   3.546   6.241  0.3761 -0.1769  0.0840
   41DGPC   D3B  572  -0.374   3.627   5.852  0.1320  0.2604 -0.0897
   41DGPC   C4B  573  -0.652   3.255   5.660  0.0927 -0.0002 -0.0553
   41DGPC   C5B  574  -0.945   3.025   5.811  0.0264  0.0569  0.1032
   42DGPC   NC3  575   6.364   2.079   7.767  0.0910  0.0722 -0.4469
   42DGPC   PO4  576   6.032   1.896   7.485 -0.1344 -0.2028  0.0327
   42DGPC   GL1  577   6.246   1.928   7.031 -0.1536  0.2067  0.0054
   42DGPC   GL2  578   6.177   1.637   6.807 -0.0382 -0.2333  0.1993
   42DGPC   C1A  579   6.013   2.330   6.888  0.1519 -0.0511 -0.4411
   42DGPC   C2A  580   5.587   2.309   6.800  0.0282 -0.2393  0.1369
   42DGPC   D3A  581   5.281   2.550   6.765 -0.0998  0.0982 -0.2841
   42DGPC   C4A  582   5.342   2.785   6.412 -0.0231 -0.1451  0.1825
   42DGPC   C5A  583   5.498   3.190   6.313 -0.1169 -0.0399 -0.0523
   42DGPC   C1B  584   6.229   1.203   6.439 -0.2177 -0.2192  0.0663
   42DGPC   C2B  585   6.428   0.995   6.079 -0.0282  0.1574 -0.0558
   42DGPC   D3B  586   6.584   1.327   5.760 -0.1337 -0.1810 -0.3358
   42DGPC   C4B  587   6.723   1.732   5.936 -0.2425 -0.1065 -0.0305
   42DGPC   C5B  588   6.764   2.076   6.308 -0.1548  0.0115 -0.0919
   43DGPC   NC3  589   0.123   5.320   7.243 -0.0249 -0.2816 -0.3206
   43DGPC   PO4  590   0.496   5.210   6.951 -0.1688  0.1370  0.1332
   43DGPC   GL1  591   0.600   5.267   6.549  0.3344 -0.2945  0.3391
   43DGPC   GL2  592   0.849   5.099   6.411 -0.1134  0.2932 -0.0811
   43DGPC   C1A  593   0.291   5.505   6.363 -0.2957 -0.2105 -0.0352
   43DGPC   C2A  594   0.397   5.851   6.151 -0.1628 -0.1728  0.0231
   43DGPC   D3A  595   0.378   6.195   6.279  0.0830 -0.2954  0.1165
   43DGPC   C4A  596   0.159   6.457   6.011  0.0275  0.0194  0.0256
   43DGPC   C5A  597  -0.179   6.584   5.670  0.2001 -0.1228 -0.1046
   43DGPC   C1B  598   0.653   4.760   6.246 -0.0595  0.0557  0.0431
   43DGPC   C2B  599   0.621   4.335   6.046  0.2980 -0.3055  0.2452
   43DGPC   D3B  600   0.894   4.349   5.728 -0.1667 -0.1015  0.1273
   43DGPC   C4B  601   0.742   4.641   5.531 -0.2717 -0.2001 -0.3331
   43DGPC   C5B  602   0.495   4.961   5.649 -0.3225  0.0140 -0.1920
   44DGPC   NC3  603   6.314   2.268   8.544  0.0177  0.2159  0.3166
   44DGPC   PO4  604   5.951   1.979   8.499 -0.1933 -0.0999  0.0828
   44DGPC   GL1  605   5.764   2.004   8.960  0.0386 -0.1683  0.4230
   44DGPC   GL2  606   5.978   2.167   9.062  0.2814 -0.0187  0.0049
   44DGPC   C1A  607   5.494   2.213   9.256  0.1470  0.0178 -0.3360
   44DGPC   C2A  608   5.224   1.893   9.551 -0.4310  0.1297 -0.2689
   44DGPC   D3A  609   5.075   1.457   9.627 -0.1853  0.0887 -0.0993
   44DGPC   C4A  610   5.213   1.160   9.903  0.0267 -0.0742 -0.2152
   44DGPC   C5A  611   5.449   0.843  10.203  0.3718 -0.0986  0.0949
   44DGPC   C1B  612   6.317   2.147   9.329  0.0362  0.1205  0.0062
   44DGPC   C2B  613   6.547   1.813   9.554 -0.3538  0.2984  0.2823
   44DGPC   D3B  614   6.583   1.494   9.954  0.0338 -0.1768  0.0204
   44DGPC   C4B  615   6.642   1.047   9.840  0.1540  0.1954  0.1110
   44DGPC   C5B  616   6.603   0.674   9.915  0.0145  0.1821  0.3397
   45DGPC   NC3  617   4.109  -0.148   7.381  0.0167 -0.1114 -0.4472
   45DGPC   PO4  618   4.125   0.229   7.580 -0.1042 -0.1259 -0.0444
   45DGPC   GL1  619   4.160   0.312   7.157  0.3396 -0.1115  0.1830
   45DGPC   GL2  620   4.357   0.512   7.085 -0.1960 -0.0485  0.0743
   45DGPC   C1A  621   3.867   0.575   6.867  0.3247  0.0549  0.1215
   45DGPC   C2A  622   3.684   0.948   6.679 -0.0608  0.0146 -0.2268
   45DGPC   D3A  623   3.269   1.113   6.552 -0.2797 -0.2007  0.0759
   45DGPC   C4A  624   3.113   1.519   6.527  0.4037  0.0923  0.1954
   45DGPC   C5A  625   2.990   1.858   6.083  0.0529 -0.4178 -0.2481
   45DGPC   C1B  626   4.321   0.780   6.706  0.0448  0.2295  0.2387
   45DGPC   C2B  627   4.408   0.805   6.373  0.1927 -0.1780 -0.2088
   45DGPC   D3B  628   4.282   0.751   5.829  0.0460 -0.1064 -0.0079
   45DGPC   C4B  629   4.365   1.115   5.613 -0.0947  0.2636  0.1860
   45DGPC   C5B  630   4.355   1.574   5.739  0.1067 -0.0305  0.2629
   46DGPC   NC3  631   0.055   2.217   7.293  0.2289  0.0160 -0.1004
   46DGPC   PO4  632   0.534   2.343   7.230 -0.1649  0.2516 -0.2726
   46DGPC   GL1  633   0.769   2.616   6.923 -0.1287 -0.2442 -0.1104
   46DGPC   GL2  634   0.534   2.739   6.657  0.0771  0.1163  0.1456
   46DGPC   C1A  635   1.089   2.560   6.619  0.2493 -0.0691  0.3231
   46DGPC   C2A  636   1.173   2.377   6.252  0.0761 -0.1313 -0.1237
   46DGPC   D3A  637   1.442   2.270   5.998 -0.0167 -0.2701  0.2866
   46DGPC   C4A  638   1.677   1.983   6.109  0.1362 -0.0543  0.0669
   46DGPC   C5A  639   2.018   1.592   6.255 -0.0910  0.2573 -0.1331
   46DGPC   C1B  640   0.726   2.780   6.180  0.1940  0.0041 -0.1108
   46DGPC   C2B  641   0.943   2.585   5.881  0.0728 -0.2106  0.4352
   46DGPC   D3B  642   1.242   2.675   5.634 -0.0079  0.0245  0.1487
   46DGPC   C4B  643   1.501   3.089   5.753  0.0791  0.2164  0.0545
   46DGPC   C5B  644   1.473   3.470   5.704  0.1992 -0.2233  0.2787
   47DGPC   NC3  645   2.981   5.797   7.761  0.1097 -0.0209  0.0241
   47DGPC   PO4  646   2.660   5.675   7.447 -0.1000 -0.1501 -0.3975
   47DGPC   GL1  647   2.913   6.006   7.297 -0.1697  0.2278  0.1728
   47DGPC   GL2  648   2.723   6.115   6.930 -0.1666 -0.0590 -0.2275
   47DGPC   C1A  649   3.204   6.271   7.021 -0.1107 -0.2426 -0.0545
   47DGPC   C2A  650   3.368   6.302   6.642 -0.3206 -0.0583 -0.3961
   47DGPC   D3A  651   3.752   6.269   6.613  0.0868 -0.0307  0.1106
   47DGPC   C4A  652   4.021   6.577   6.391  0.1955 -0.1311  0.2976
   47DGPC   C5A  653   3.990   7.068   6.410  0.1972  0.0210  0.4100
   47DGPC   C1B  654   2.756   6.572   6.848 -0.1961 -0.0016 -0.1389
   47DGPC   C2B  655   3.089   6.738   6.610  0.1344  0.4358 -0.0713
   47DGPC   D3B  656   3.144   6.708   6.152 -0.2100 -0.2133 -0.0145
   47DGPC   C4B  657   3.519   6.420   6.035  0.0526  0.1212 -0.1234
   47DGPC   C5B  658   3.902   6.303   5.980  0.3483  0.3177  0.3254
   48DGPC   NC3  659   1.727   1.830   7.670 -0.0945 -0.0542  0.1712
   48DGPC   PO4  660   2.026   2.062   7.514  0.1264  0.1673  0.3649
   48DGPC   GL1  661   2.015   2.077   7.154 -0.1790  0.0063 -0.1222
   48DGPC   GL2  662   2.378   2.100   7.039 -0.0492 -0.0081  0.1655
   48DGPC   C1A  663   1.722   2.064   6.831 -0.3392 -0.1461  0.3911
   48DGPC   C2A  664   1.651   1.767   6.592 -0.0753 -0.0164  0.0516
   48DGPC   D3A  665   1.734   1.319   6.538  0.3310  0.0093 -0.0787
   48DGPC   C4A  666   1.846   1.095   6.126  0.0417 -0.1294  0.0578
   48DGPC   C5A  667   2.080   1.033   5.605 -0.0559  0.0036  0.1568
   48DGPC   C1B  668   2.587   1.844   6.688 -0.1349 -0.4007  0.0996
   48DGPC   C2B  669   2.931   1.976   6.618  0.0066  0.1729 -0.0524
   48DGPC   D3B  670   3.113   2.279   6.414  0.1304  0.0262  0.3123
   48DGPC   C4B  671   2.842   2.646   6.315  0.0220 -0.3315  0.0468
   48DGPC   C5B  672   2.496   3.050   6.307 -0.2983  0.2705  0.0031
   49DGPC   NC3  673   6.101   2.264   8.108 -0.0012  0.4554 -0.1863
   49DGPC   PO4  674   5.842   2.344   7.745 -0.3848 -0.2232 -0.0790
   49DGPC   GL1  675   5.697   2.235   7.290 -0.0786  0.3200 -0.0600
   49DGPC   GL2  676   5.475   1.993   7.273 -0.0133  0.2825 -0.2239
   49DGPC   C1A  677   5.706   1.865   6.864  0.0533 -0.0730  0.1466
   49DGPC   C2A  678   5.869   2.015   6.458  0.0213 -0.0768 -0.2419
   49DGPC   D3A  679   5.885   2.251   6.125 -0.1166 -0.0133  0.0977
   49DGPC   C4A  680   5.705   2.116   5.710 -0.0474 -0.3985  0.0286
   49DGPC   C5A  681   5.602   2.227   5.304  0.1160 -0.1680  0.0089
   49DGPC   C1B  682   5.210   1.943   6.962  0.0159 -0.0802 -0.1160
   49DGPC   C2B  683   5.242   1.953   6.554 -0.0400  0.0723  0.0184
   49DGPC   D3B  684   5.311   2.240   6.285  0.2354 -0.3005  0.1132
   49DGPC   C4B  685   5.316   1.980   5.981 -0.3067 -0.1732  0.0662
   49DGPC   C5B  686   5.436   1.496   5.890 -0.0217  0.0584 -0.1028
   50DGPC   NC3  687   5.349   0.829   7.587 -0.2473  0.1550 -0.2181
   50DGPC   PO4  688   5.777   1.104   7.560  0.3683  0.2946 -0.2151
   50DGPC   GL1  689   5.501   1.140   7.202 -0.3350  0.1882 -0.0973
   50DGPC   GL2  690   5.430   1.440   7.108  0.1859 -0.0520 -0.3918
   50DGPC   C1A  691   5.734   1.365   6.755 -0.2833 -0.1393  0.0102
   50DGPC   C2A  692   5.653   1.549   6.427  0.1224  0.3862 -0.1667
   50DGPC   D3A  693   5.894   1.728   6.056 -0.1756  0.0149 -0.0664
   50DGPC   C4A  694   6.248   1.725   6.118  0.3875  0.3649 -0.1489
   50DGPC   C5A  695   6.630   1.479   6.321  0.1246 -0.1346 -0.0778
   50DGPC   C1B  696   5.193   1.467   6.794 -0.2943 -0.0751  0.0139
   50DGPC   C2B  697   4.849   1.733   6.667  0.0994  0.2061 -0.3038
   50DGPC   D3B  698   4.731   1.681   6.294  0.3809 -0.2227 -0.1355
   50DGPC   C4B  699   4.983   1.395   6.112 -0.0618  0.3202  0.0873
   50DGPC   C5B  700   5.290   0.985   5.929 -0.0565  0.4307  0.2274
   51DGPC   NC3  701   0.578   4.799   7.201 -0.0848  0.2619 -0.2944
   51DGPC   PO4  702   0.961   4.769   7.024  0.1717 -0.2684  0.2325
   51DGPC   GL1  703   1.008   4.613   6.628  0.2813 -0.2336 -0.1643
   51DGPC   GL2  704   0.848   4.317   6.545  0.1722 -0.0502  0.1916
   51DGPC   C1A  705   1.196   4.796   6.228  0.2368 -0.4995  0.0438
   51DGPC   C2A  706   1.238   4.744   5.789  0.0498 -0.2603  0.1482
   51DGPC   D3A  707   1.559   4.950   5.561 -0.0081  0.0547 -0.0849
   51DGPC   C4A  708   1.471   5.277   5.143 -0.1713 -0.1421  0.1046
   51DGPC   C5A  709   1.467   5.468   4.754 -0.3864 -0.1713  0.2961
   51DGPC   C1B  710   1.248   4.263   6.251  0.0567 -0.2352  0.4489
   51DGPC   C2B  711   1.536   4.380   6.082 -0.1301 -0.0952  0.3170
   51DGPC   D3B  712   1.824   4.701   5.895 -0.1545  0.1090 -0.1481
   51DGPC   C4B  713   2.254   4.726   5.639 -0.0421 -0.0494 -0.2513
   51DGPC   C5B  714   2.716   4.838   5.595  0.3065  0.0317 -0.0624
   52DGPC   NC3  715   0.800   2.261   7.651 -0.0465  0.0557 -0.1070
   52DGPC   PO4  716   0.969   1.924   7.273  0.1348 -0.1307  0.1794
   52DGPC   GL1  717   0.895   2.132   6.937  0.1553  0.0909 -0.0439
   52DGPC   GL2  718   1.218   2.164   6.871 -0.1890 -0.2239  0.0338
   52DGPC   C1A  719   0.671   2.261   6.528 -0.1291 -0.1518  0.1062
   52DGPC   C2A  720   0.712   2.169   6.106 -0.0401  0.2136  0.1921
   52DGPC   D3A  721   0.678   1.960   5.811  0.1791  0.3396  0.3539
   52DGPC   C4A  722   0.276   2.050   5.522  0.2665 -0.6470 -0.2458
   52DGPC   C5A  723   0.075   2.448   5.500 -0.1579  0.1395 -0.1037
   52DGPC   C1B  724   1.203   1.936   6.484  0.1621  0.1227  0.1710
   52DGPC   C2B  725   1.119   1.846   6.027  0.2856 -0.3093  0.1687
   52DGPC   D3B  726   1.158   2.073   5.658  0.0435  0.3907  0.0785
   52DGPC   C4B  727   0.759   2.048   5.327 -0.1589 -0.0197  0.0884
   52DGPC   C5B  728   0.701   2.049   4.829  0.1642  0.2223 -0.0450
   53DGPC   NC3  729   5.550   0.406   7.325  0.3093  0.0997 -0.2358
   53DGPC   PO4  730   5.086   0.464   7.533  0.0158  0.0331 -0.1162
   53DGPC   GL1  731   4.889   0.536   7.119  0.1010 -0.0347 -0.0950
   53DGPC   GL2  732   5.017   0.144   7.108 -0.1195  0.0645  0.1424
   53DGPC   C1A  733   4.787   0.766   6.836  0.3329  0.2726  0.0785
   53DGPC   C2A  734   4.865   0.686   6.341  0.1775 -0.0747  0.2954
   53DGPC   D3A  735   4.714   0.945   6.006 -0.1695 -0.3975 -0.3588
   53DGPC   C4A  736   4.834   0.900   5.605 -0.0472 -0.1755 -0.1817
   53DGPC   C5A  737   4.969   0.556   5.357 -0.2050 -0.0130  0.1244
   53DGPC   C1B  738   4.923   0.244   6.685 -0.0884 -0.0021 -0.1693
   53DGPC   C2B  739   4.905   0.165   6.246 -0.0232  0.0499  0.0723
   53DGPC   D3B  740   4.908  -0.166   5.891 -0.0372 -0.3462 -0.1303
   53DGPC   C4B  741   4.902   0.011   5.457 -0.1609  0.0303 -0.0905
   53DGPC   C5B  742   4.788   0.146   5.053  0.1243 -0.0215  0.1740
   54DGPC   NC3  743   1.983   4.697   7.705  0.0709  0.2452 -0.1636
   54DGPC   PO4  744   2.151   4.518   7.215  0.1281  0.1672  0.3635
   54DGPC   GL1  745   2.185   4.355   6.826 -0.2868 -0.1383 -0.2105
   54DGPC   GL2  746   2.423   4.150   6.779  0.4663 -0.1398  0.0658
   54DGPC   C1A  747   2.412   4.513   6.477 -0.0065 -0.1592 -0.3059
   54DGPC   C2A  748   2.186   4.452   6.071  0.1727  0.1452 -0.0320
   54DGPC   D3A  749   2.001   4.194   5.884  0.3594 -0.1071  0.1867
   54DGPC   C4A  750   1.705   4.212   5.645  0.2807 -0.1645  0.1507
   54DGPC   C5A  751   1.199   4.418   5.386 -0.1194  0.0376 -0.2164
   54DGPC   C1B  752   2.717   4.152   6.500  0.1156 -0.1602 -0.0942
   54DGPC   C2B  753   2.849   3.857   6.103  0.0122  0.1419  0.0336
   54DGPC   D3B  754   2.944   3.903   5.733  0.0357  0.2573  0.0007
   54DGPC   C4B  755   3.180   3.556   5.573  0.1442 -0.3089 -0.0923
   54DGPC   C5B  756   3.351   3.168   5.406  0.1827 -0.0503 -0.1933
   55DGPC   NC3  757   1.001   3.421   7.310  0.0001 -0.3444 -0.1671
   55DGPC   PO4  758   1.042   3.926   7.337 -0.2695 -0.3779  0.2573
   55DGPC   GL1  759   1.059   3.716   6.935  0.1605 -0.1647  0.0448
   55DGPC   GL2  760   1.104   3.872   6.607  0.2268  0.0372 -0.0570
   55DGPC   C1A  761   1.212   3.464   6.451 -0.1426  0.0428  0.2724
   55DGPC   C2A  762   1.194   3.337   6.085 -0.0707  0.0296 -0.0860
   55DGPC   D3A  763   0.921   3.220   5.763  0.0178  0.0515 -0.0118
   55DGPC   C4A  764   1.107   3.140   5.462  0.2177 -0.0150  0.1146
   55DGPC   C5A  765   1.538   3.287   5.271 -0.0662 -0.0442  0.1992
   55DGPC   C1B  766   0.958   3.766   6.151 -0.0363  0.1201  0.0150
   55DGPC   C2B  767   1.268   3.961   5.790 -0.0462 -0.1668 -0.0930
   55DGPC   D3B  768   1.458   3.903   5.266 -0.0963  0.1831 -0.2747
   55DGPC   C4B  769   1.658   4.186   5.091 -0.2258 -0.0849 -0.1409
   55DGPC   C5B  770   1.953   4.234   4.788  0.1041 -0.2224 -0.1549
   56DGPC   NC3  771   6.254   0.946   7.439 -0.0228  0.1345 -0.1234
   56DGPC   PO4  772   5.893   0.793   7.200 -0.5673  0.0485  0.2190
   56DGPC   GL1  773   5.669   0.678   6.916 -0.4543  0.0706 -0.3215
   56DGPC   GL2  774   5.913   0.864   6.643  0.2998 -0.0931 -0.2033
   56DGPC   C1A  775   5.667   0.214   6.659  0.0479  0.2844 -0.1523
   56DGPC   C2A  776   5.490  -0.075   6.353  0.1479  0.0178  0.1142
   56DGPC   D3A  777   5.588  -0.158   5.798  0.2952 -0.0246 -0.1799
   56DGPC   C4A  778   5.297   0.132   5.703 -0.0321  0.3393 -0.0407
   56DGPC   C5A  779   5.393   0.528   5.687 -0.1859  0.2927  0.0504
   56DGPC   C1B  780   5.588   0.989   6.452 -0.0294 -0.0182 -0.2441
   56DGPC   C2B  781   5.152   1.107   6.416  0.1406  0.4103  0.2704
   56DGPC   D3B  782   4.789   1.165   6.548 -0.1090  0.3677 -0.0610
   56DGPC   C4B  783   4.449   1.299   6.256  0.4817 -0.0725 -0.2696
   56DGPC   C5B  784   4.097   1.476   6.133 -0.1309 -0.0988 -0.3587
   57DGPC   NC3  785   2.622   0.100   7.922  0.1092  0.0323  0.0056
   57DGPC   PO4  786   2.902  -0.204   7.842  0.0057  0.0736  0.6096
   57DGPC   GL1  787   3.062   0.096   7.542  0.1514 -0.0750 -0.1854
   57DGPC   GL2  788   3.133   0.351   7.707 -0.2191  0.1973 -0.0296
   57DGPC   C1A  789   3.196   0.248   7.150  0.1557  0.0636  0.0157
   57DGPC   C2A  790   3.344   0.586   6.866 -0.0955  0.1132  0.0091
   57DGPC   D3A  791   3.268   0.641   6.398  0.2183 -0.0498 -0.1216
   57DGPC   C4A  792   3.537   0.944   6.167  0.1244 -0.2568  0.2094
   57DGPC   C5A  793   3.936   1.005   6.119 -0.0032 -0.3474 -0.1604
   57DGPC   C1B  794   3.119   0.673   7.373 -0.1039 -0.4186  0.0989
   57DGPC   C2B  795   2.793   0.941   7.326 -0.0568  0.0769 -0.3536
   57DGPC   D3B  796   2.491   1.209   7.287 -0.2282  0.0031 -0.0615
   57DGPC   C4B  797   2.571   1.687   7.222 -0.4208  0.0130  0.1689
   57DGPC   C5B  798   2.885   2.008   7.154  0.1089 -0.0223 -0.1918
   58DGPC   NC3  799   5.149   0.960   8.562  0.1887 -0.1479  0.0690
   58DGPC   PO4  800   5.202   1.299   8.332 -0.0967 -0.1274 -0.0716
   58DGPC   GL1  801   5.235   1.382   8.777  0.1049 -0.0539 -0.0951
   58DGPC   GL2  802   5.086   1.667   8.912  0.1066 -0.0143 -0.2267
   58DGPC   C1A  803   5.047   1.205   9.189  0.1093  0.1180 -0.0556
   58DGPC   C2A  804   4.609   0.878   9.168 -0.2230 -0.0827 -0.1865
   58DGPC   D3A  805   4.372   0.803   9.521 -0.0444  0.2933 -0.0836
   58DGPC   C4A  806   4.254   0.527   9.543 -0.0482  0.1419  0.1230
   58DGPC   C5A  807   3.915   0.287   9.479 -0.2393 -0.0485  0.3751
   58DGPC   C1B  808   4.856   1.779   9.245  0.1710 -0.3063 -0.0949
   58DGPC   C2B  809   4.561   1.734   9.583 -0.0665  0.0719  0.0098
   58DGPC   D3B  810   4.509   1.660  10.090 -0.1487  0.0394  0.0806
   58DGPC   C4B  811   4.857   1.411  10.281  0.0005  0.1257  0.1027
   58DGPC   C5B  812   5.162   1.142  10.453  0.1905 -0.0136  0.0919
   59DGPC   NC3  813   5.265   5.559   7.567  0.1486  0.0258  0.1199
   59DGPC   PO4  814   5.741   5.424   7.362  0.1281 -0.1540 -0.0452
   59DGPC   GL1  815   5.732   5.690   7.046  0.3412  0.0251 -0.2382
   59DGPC   GL2  816   5.626   5.952   6.998  0.0789 -0.1342  0.2158
   59DGPC   C1A  817   5.896   5.560   6.668  0.1052 -0.1485  0.1791
   59DGPC   C2A  818   5.755   5.449   6.346 -0.1748 -0.1446 -0.0143
   59DGPC   D3A  819   5.605   5.197   5.958 -0.0112 -0.0502 -0.3115
   59DGPC   C4A  820   5.354   4.976   5.857 -0.1441 -0.1207  0.0762
   59DGPC   C5A  821   5.577   4.881   5.511  0.0945  0.1909 -0.0491
   59DGPC   C1B  822   5.537   5.965   6.569  0.1976 -0.2315  0.0820
   59DGPC   C2B  823   5.824   6.033   6.296 -0.0746 -0.2560  0.2993
   59DGPC   D3B  824   5.872   5.730   5.845 -0.0186 -0.0177 -0.1739
   59DGPC   C4B  825   6.202   5.710   5.647 -0.1465 -0.1778  0.3484
   59DGPC   C5B  826   6.311   5.418   5.303 -0.3835  0.2155  0.5153
   60DGPC   NC3  827   4.787   3.455   7.655  0.0944 -0.1902  0.0263
   60DGPC   PO4  828   4.395   3.561   7.878  0.0488  0.3462 -0.3476
   60DGPC   GL1  829   4.265   3.225   8.081  0.1061  0.0192  0.1975
   60DGPC   GL2  830   4.060   3.454   8.308  0.4565  0.1094  0.5750
   60DGPC   C1A  831   4.099   2.975   8.436 -0.1604 -0.3277 -0.0760
   60DGPC   C2A  832   4.056   2.910   8.884 -0.1780 -0.0702  0.1367
   60DGPC   D3A  833   4.137   2.600   9.213  0.0606  0.1131 -0.1202
   60DGPC   C4A  834   3.781   2.219   9.327  0.2485 -0.4499 -0.1502
   60DGPC   C5A  835   3.558   1.885   9.211  0.2514 -0.0722 -0.2320
   60DGPC   C1B  836   3.762   3.094   8.077 -0.0629 -0.3365 -0.4342
   60DGPC   C2B  837   3.630   2.872   7.797 -0.2116  0.1031 -0.2143
   60DGPC   D3B  838   3.524   2.764   7.435  0.2061  0.4750  0.2107
   60DGPC   C4B  839   3.592   2.461   7.153 -0.0438 -0.4001  0.0189
   60DGPC   C5B  840   3.710   2.041   7.146  0.2688  0.1240 -0.0536
   61DGPC   NC3  841   1.662   0.072   8.306  0.0353  0.1920 -0.2613
   61DGPC   PO4  842   1.178   0.349   8.397 -0.3383 -0.1355  0.1964
   61DGPC   GL1  843   1.412   0.452   8.777  0.0374  0.0753 -0.0890
   61DGPC   GL2  844   1.421   0.817   8.982 -0.1026  0.1119 -0.1717
   61DGPC   C1A  845   1.442   0.324   9.173 -0.1552 -0.0256  0.2373
   61DGPC   C2A  846   1.445   0.208   9.582  0.1337 -0.1623 -0.2161
   61DGPC   D3A  847   1.278  -0.139   9.799 -0.1509 -0.0489 -0.0511
   61DGPC   C4A  848   1.003  -0.109  10.117 -0.1801  0.3274  0.1677
   61DGPC   C5A  849   0.612  -0.015  10.160  0.2861  0.0697  0.0518
   61DGPC   C1B  850   1.774   1.131   8.853  0.0332  0.1221  0.1947
   61DGPC   C2B  851   2.028   1.376   8.493  0.0350  0.1933 -0.3435
   61DGPC   D3B  852   2.376   1.517   8.429 -0.0336  0.1581 -0.0614
   61DGPC   C4B  853   2.696   1.226   8.689  0.0821  0.2285 -0.1315
   61DGPC   C5B  854   2.972   1.107   8.987 -0.0522  0.3067 -0.0242
   62DGPC   NC3  855   5.442   3.151   8.181  0.2022  0.1552 -0.0987
   62DGPC   PO4  856   5.225   3.111   7.773 -0.0046  0.1595  0.0572
   62DGPC   GL1  857   4.675   2.969   7.768 -0.0914  0.1761  0.0299
   62DGPC   GL2  858   4.415   3.110   7.593 -0.1586  0.0059 -0.0154
   62DGPC   C1A  859   4.225   2.737   7.984 -0.0701 -0.2565 -0.1282
   62DGPC   C2A  860   3.959   2.532   8.239  0.0216 -0.1063  0.0931
   62DGPC   D3A  861   3.536   2.409   8.375 -0.0586  0.0182 -0.1378
   62DGPC   C4A  862   3.427   2.254   8.791 -0.2056 -0.0925 -0.5067
   62DGPC   C5A  863   2.898   2.166   8.984  0.4642 -0.0574 -0.2221
   62DGPC   C1B  864   4.049   2.811   7.461  0.0134 -0.2697 -0.0742
   62DGPC   C2B  865   3.843   2.443   7.646  0.3318  0.0552 -0.1471
   62DGPC   D3B  866   3.540   2.303   7.903 -0.3557 -0.3879  0.0452
   62DGPC   C4B  867   3.141   2.455   8.071  0.1378 -0.0142 -0.1966
   62DGPC   C5B  868   2.801   2.806   8.007 -0.1647 -0.1578  0.3081
   63DGPC   NC3  869   0.889   4.892   8.567  0.1054  0.1888  0.0363
   63DGPC   PO4  870   0.539   4.688   8.451  0.0787 -0.0271  0.2195
   63DGPC   GL1  871   0.629   4.509   8.864 -0.0351  0.0011  0.3551
   63DGPC   GL2  872   0.301   4.375   9.043 -0.1776  0.1484  0.0785
   63DGPC   C1A  873   0.768   4.513   9.253  0.0743  0.0467 -0.1626
   63DGPC   C2A  874   0.825   4.444   9.715 -0.1298  0.4990 -0.2387
   63DGPC   D3A  875   0.739   4.402  10.141  0.3762 -0.0718  0.2854
   63DGPC   C4A  876   0.369   4.168  10.183  0.3186  0.0579 -0.3144
   63DGPC   C5A  877   0.165   3.989   9.846 -0.1829  0.0441 -0.1003
   63DGPC   C1B  878   0.369   4.395   9.496 -0.1187  0.0886 -0.1108
   63DGPC   C2B  879   0.355   4.587   9.903  0.1260  0.2418  0.2160
   63DGPC   D3B  880   0.322   4.689  10.326 -0.1045  0.2146  0.3509
   63DGPC   C4B  881  -0.147   4.776  10.481  0.4086  0.1261  0.2621
   63DGPC   C5B  882  -0.648   4.923  10.332 -0.0223  0.0227 -0.0189
   64DGPC   NC3  883   4.962   2.680   8.280  0.0492 -0.2845 -0.0114
   64DGPC   PO4  884   4.701   2.949   8.439  0.2544  0.1136  0.2764
   64DGPC   GL1  885   4.502   2.520   8.374  0.0605 -0.1880 -0.0464
   64DGPC   GL2  886   4.552   2.247   8.393 -0.0945 -0.2120 -0.0785
   64DGPC   C1A  887   4.162   2.433   8.682  0.0558 -0.2860 -0.3529
   64DGPC   C2A  888   3.902   2.096   8.763  0.0047  0.1738  0.1219
   64DGPC   D3A  889   3.603   1.837   8.595  0.1325  0.1562 -0.0431
   64DGPC   C4A  890   3.111   1.909   8.607  0.3243  0.0955  0.0571
   64DGPC   C5A  891   2.958   2.292   8.525  0.1379 -0.1206  0.1528
   64DGPC   C1B  892   4.343   2.012   8.745  0.1849  0.0338 -0.1970
   64DGPC   C2B  893   4.125   1.684   8.450  0.1679 -0.2234 -0.1347
   64DGPC   D3B  894   4.005   1.652   8.018 -0.0660  0.0092 -0.1183
   64DGPC   C4B  895   3.708   1.874   7.792  0.0301 -0.0958  0.0254
   64DGPC   C5B  896   3.619   1.569   7.508 -0.5291  0.2105  0.0741
   65DGPC   NC3  897   2.186   1.225   2.563  0.0991 -0.0547 -0.1757
   65DGPC   PO4  898   1.929   1.541   2.580 -0.0549  0.0489  0.0890
   65DGPC   GL1  899   1.808   1.309   2.972 -0.0841 -0.2012 -0.1116
   65DGPC   GL2  900   1.929   1.425   3.310 -0.0497 -0.2135  0.2215
   65DGPC   C1A  901   1.565   1.047   3.282 -0.0562 -0.3548 -0.2255
   65DGPC   C2A  902   1.617   1.123   3.690 -0.2812 -0.1415  0.0590
   65DGPC   D3A  903   1.309   1.183   3.915 -0.2321 -0.0982  0.2438
   65DGPC   C4A  904   0.832   1.083   3.880 -0.0676  0.0336  0.0087
   65DGPC   C5A  905   0.470   1.289   4.045  0.1458  0.0144  0.0652
   65DGPC   C1B  906   1.660   1.616   3.467  0.1487 -0.2112  0.1257
   65DGPC   C2B  907   1.279   1.681   3.777  0.0342 -0.1663  0.0373
   65DGPC   D3B  908   1.003   1.552   4.147  0.0501  0.1590 -0.0158
   65DGPC   C4B  909   0.668   1.788   4.174  0.3300  0.0697 -0.1023
   65DGPC   C5B  910   0.346   1.869   4.507 -0.1337 -0.0443  0.2193
   66DGPC   NC3  911   4.030   4.380   2.973  0.0473 -0.0113 -0.2378
   66DGPC   PO4  912   3.852   4.515   3.266 -0.2231  0.2616 -0.2096
   66DGPC   GL1  913   4.230   4.516   3.396 -0.0807 -0.0686  0.1812
   66DGPC   GL2  914   4.409   4.814   3.263 -0.0463 -0.2220 -0.4648
   66DGPC   C1A  915   4.457   4.592   3.687  0.0319  0.0836 -0.0557
   66DGPC   C2A  916   4.446   4.782   4.075  0.3490 -0.0642  0.0888
   66DGPC   D3A  917   4.415   4.974   4.361 -0.1903 -0.0744  0.1852
   66DGPC   C4A  918   4.369   4.818   4.738 -0.0237 -0.2040 -0.1740
   66DGPC   C5A  919   4.186   4.539   4.977 -0.2077  0.1362  0.3262
   66DGPC   C1B  920   4.491   5.067   3.628 -0.0471 -0.1283  0.1681
   66DGPC   C2B  921   4.611   5.228   3.970  0.3513 -0.3443 -0.2191
   66DGPC   D3B  922   4.722   5.578   4.202  0.1763  0.2851  0.3105
   66DGPC   C4B  923   4.873   6.008   4.301  0.5969 -0.2296  0.0626
   66DGPC   C5B  924   5.010   6.358   4.000  0.0744  0.1511  0.0039
   67DGPC   NC3  925   0.537   1.499   2.982 -0.1804 -0.0475 -0.2810
   67DGPC   PO4  926   0.702   1.109   2.999 -0.1994  0.1024 -0.1396
   67DGPC   GL1  927   0.661   1.261   3.396  0.3634  0.3018 -0.1052
   67DGPC   GL2  928   0.373   1.282   3.395  0.2855  0.3010 -0.0885
   67DGPC   C1A  929   0.688   1.641   3.740  0.3958 -0.1717  0.2012
   67DGPC   C2A  930   0.227   1.780   3.848 -0.0511  0.1161 -0.0238
   67DGPC   D3A  931  -0.087   1.914   4.178 -0.0881  0.1649  0.1104
   67DGPC   C4A  932  -0.457   2.014   4.112  0.0107 -0.0686  0.2206
   67DGPC   C5A  933  -0.881   1.970   3.871 -0.0553 -0.1965 -0.0147
   67DGPC   C1B  934   0.341   0.933   3.733 -0.0404  0.0093  0.0595
   67DGPC   C2B  935   0.334   0.439   3.970 -0.0462  0.1605  0.1818
   67DGPC   D3B  936   0.231   0.316   4.342 -0.1848  0.0649 -0.1717
   67DGPC   C4B  937   0.057   0.625   4.617 -0.2961  0.1332  0.1085
   67DGPC   C5B  938   0.101   0.731   5.002 -0.1391  0.1004  0.0027
   68DGPC   NC3  939   2.643   0.102   3.193 -0.1211 -0.1668 -0.1402
   68DGPC   PO4  940   3.007   0.475   3.332  0.3942 -0.2822  0.0418
   68DGPC   GL1  941   3.256   0.466   3.621 -0.1436  0.2718 -0.2462
   68DGPC   GL2  942   3.284   0.193   3.760  0.1938 -0.0241 -0.0011
   68DGPC   C1A  943   3.597   0.614   3.952  0.4496  0.4525  0.0221
   68DGPC   C2A  944   3.727   1.016   4.150  0.1815  0.0354  0.0576
   68DGPC   D3A  945   3.538   1.353   4.497 -0.2192 -0.2348 -0.0446
   68DGPC   C4A  946   3.868   1.488   4.820 -0.0338  0.1897 -0.1002
   68DGPC   C5A  947   3.828   1.827   5.211 -0.0384  0.5078 -0.2912
   68DGPC   C1B  948   3.184   0.346   4.126  0.3283  0.1712  0.0793
   68DGPC   C2B  949   3.075   0.327   4.585  0.1088  0.0819  0.1912
   68DGPC   D3B  950   3.018   0.409   4.975 -0.2404  0.3577  0.1134
   68DGPC   C4B  951   3.044   0.664   5.287  0.1122 -0.3140 -0.1324
   68DGPC   C5B  952   3.041   1.151   5.378  0.0610 -0.0477 -0.0433
   69DGPC   NC3  953   3.704   5.395   3.224 -0.0218  0.0129  0.0326
   69DGPC   PO4  954   3.179   5.619   3.162 -0.1136 -0.0729  0.0752
   69DGPC   GL1  955   3.294   5.658   3.563  0.1935  0.2378  0.1550
   69DGPC   GL2  956   3.565   5.504   3.769 -0.1323  0.3079 -0.1434
   69DGPC   C1A  957   3.243   5.974   3.926  0.1816  0.0963  0.2873
   69DGPC   C2A  958   3.267   6.002   4.328 -0.0852 -0.0352 -0.1410
   69DGPC   D3A  959   3.541   5.977   4.683 -0.1334 -0.1279 -0.2360
   69DGPC   C4A  960   3.793   6.402   4.949  0.0911 -0.1335 -0.0325
   69DGPC   C5A  961   4.012   6.786   5.191 -0.4399 -0.1329 -0.1819
   69DGPC   C1B  962   3.773   5.252   4.139 -0.1516  0.0202  0.0997
   69DGPC   C2B  963   3.630   5.330   4.594  0.3677 -0.4099  0.0643
   69DGPC   D3B  964   3.627   5.543   4.968  0.1278 -0.0396  0.0986
   69DGPC   C4B  965   3.912   5.362   5.123  0.2223 -0.0702  0.1407
   69DGPC   C5B  966   4.150   5.042   5.148 -0.0746  0.0299 -0.0321
   70DGPC   NC3  967   4.928  -0.133   2.944 -0.1004 -0.0619 -0.1175
   70DGPC   PO4  968   5.318   0.032   3.018 -0.0299 -0.1113 -0.4241
   70DGPC   GL1  969   5.427   0.113   3.400  0.2181 -0.2534  0.1853
   70DGPC   GL2  970   5.157   0.223   3.682  0.0991  0.1422 -0.0731
   70DGPC   C1A  971   5.561  -0.048   3.827 -0.1274  0.1617  0.0733
   70DGPC   C2A  972   5.371  -0.414   3.753 -0.1678 -0.0763  0.0571
   70DGPC   D3A  973   4.838  -0.620   3.786 -0.1133 -0.2095 -0.0246
   70DGPC   C4A  974   4.571  -0.251   3.887  0.2508  0.0456 -0.1081
   70DGPC   C5A  975   4.689   0.231   3.951 -0.4059 -0.0491  0.0880
   70DGPC   C1B  976   5.263   0.249   4.099  0.2446  0.1174  0.2541
   70DGPC   C2B  977   5.246   0.591   4.434 -0.2340  0.1652  0.0822
   70DGPC   D3B  978   5.340   0.910   4.673  0.0701 -0.0349  0.3557
   70DGPC   C4B  979   5.581   1.091   4.281 -0.0098  0.0199  0.1019
   70DGPC   C5B  980   5.670   1.480   4.093 -0.0201 -0.0620 -0.4420
   71DGPC   NC3  981   3.296   6.106   3.006 -0.2877  0.1333 -0.0717
   71DGPC   PO4  982   3.687   5.886   2.981 -0.1126  0.1761  0.1877
   71DGPC   GL1  983   3.662   5.945   3.437 -0.4147  0.1534 -0.1465
   71DGPC   GL2  984   3.518   6.196   3.559 -0.0468  0.4595 -0.0861
   71DGPC   C1A  985   3.823   5.901   3.884 -0.0629  0.0091  0.0677
   71DGPC   C2A  986   3.756   5.781   4.262  0.0518  0.0281 -0.0774
   71DGPC   D3A  987   4.017   5.679   4.703  0.2342  0.1914 -0.1009
   71DGPC   C4A  988   4.299   5.311   4.709 -0.0265  0.2198  0.4077
   71DGPC   C5A  989   4.659   5.282   4.695  0.1997 -0.0525  0.1625
   71DGPC   C1B  990   3.582   6.330   4.010 -0.1249 -0.2254  0.0129
   71DGPC   C2B  991   3.490   6.436   4.439  0.1764  0.0004  0.2624
   71DGPC   D3B  992   3.516   6.916   4.716 -0.0240 -0.1087 -0.4329
   71DGPC   C4B  993   3.496   7.134   5.147  0.2997  0.3029 -0.0123
   71DGPC   C5B  994   3.507   7.618   5.127  0.1404  0.0316 -0.0641
   72DGPC   NC3  995   4.220  -0.033   3.013  0.0259 -0.1082 -0.2724
   72DGPC   PO4  996   3.733  -0.145   3.128  0.1643 -0.0367  0.3303
   72DGPC   GL1  997   3.916   0.114   3.464  0.1279 -0.2164 -0.0420
   72DGPC   GL2  998   3.750   0.156   3.751  0.0693 -0.0142 -0.1679
   72DGPC   C1A  999   4.207   0.257   3.763  0.0190 -0.0042  0.0419
   72DGPC   C2A 1000   4.339   0.146   4.294  0.1292  0.4287  0.2107
   72DGPC   D3A 1001   4.500  -0.192   4.475 -0.1711 -0.0944 -0.0383
   72DGPC   C4A 1002   5.031  -0.095   4.534  0.0195 -0.0038 -0.1056
   72DGPC   C5A 1003   5.317   0.168   4.622 -0.0811  0.2630  0.2324
   72DGPC   C1B 1004   3.815   0.218   4.196 -0.0898 -0.0847 -0.0461
   72DGPC   C2B 1005   3.976   0.227   4.600  0.2331 -0.0813  0.0375
   72DGPC   D3B 1006   4.365   0.221   4.791 -0.4894 -0.0421 -0.1518
   72DGPC   C4B 1007   4.438  -0.148   5.239 -0.2276 -0.0597  0.0810
   72DGPC   C5B 1008   4.096  -0.177   5.427 -0.2002  0.0408 -0.1111
   73DGPC   NC3 1009   2.399   7.114   3.322  0.1008 -0.2424  0.2073
   73DGPC   PO4 1010   2.211   6.848   2.957  0.1036  0.2206  0.1814
   73DGPC   GL1 1011   2.136   6.422   3.276 -0.0655 -0.0805 -0.1574
   73DGPC   GL2 1012   1.905   6.151   3.433  0.0147  0.0788 -0.0035
   73DGPC   C1A 1013   2.129   6.630   3.725  0.1510  0.0040 -0.0920
   73DGPC   C2A 1014   2.035   6.757   4.029  0.1585  0.2354  0.0340
   73DGPC   D3A 1015   1.646   6.960   4.282  0.5619 -0.0046 -0.0550
   73DGPC   C4A 1016   1.639   6.897   4.750  0.1180  0.1988  0.0033
   73DGPC   C5A 1017   1.392   6.815   5.041 -0.1119 -0.1465 -0.3734
   73DGPC   C1B 1018   1.972   6.186   3.802 -0.3632 -0.0837 -0.1333
   73DGPC   C2B 1019   2.016   6.051   4.314 -0.0162  0.1194  0.1658
   73DGPC   D3B 1020   2.292   5.699   4.426  0.3254  0.1255  0.1342
   73DGPC   C4B 1021   2.498   5.623   4.723  0.1899 -0.0982 -0.1547
   73DGPC   C5B 1022   2.523   5.356   5.023 -0.3072  0.0920 -0.2942
   74DGPC   NC3 1023   5.329   1.042   3.644 -0.0682 -0.1576 -0.0580
   74DGPC   PO4 1024   5.312   0.640   3.585 -0.0202  0.3656 -0.0494
   74DGPC   GL1 1025   4.990   0.662   3.875  0.0542 -0.2270 -0.0499
   74DGPC   GL2 1026   5.130   0.960   4.124 -0.0787  0.1668 -0.1086
   74DGPC   C1A 1027   4.667   0.659   4.201  0.3214 -0.1081  0.0147
   74DGPC   C2A 1028   4.817   0.443   4.626 -0.3803 -0.2566  0.0716
   74DGPC   D3A 1029   5.096   0.543   4.900 -0.2479 -0.2014 -0.1593
   74DGPC   C4A 1030   5.264   0.198   5.108  0.0673 -0.1155  0.0735
   74DGPC   C5A 1031   5.501  -0.102   5.202 -0.2327 -0.0588  0.3054
   74DGPC   C1B 1032   4.896   1.045   4.506 -0.1400  0.3543 -0.2518
   74DGPC   C2B 1033   4.910   1.016   4.887  0.0579  0.2888 -0.1677
   74DGPC   D3B 1034   4.705   1.157   5.126 -0.0273 -0.1582 -0.1777
   74DGPC   C4B 1035   4.894   1.375   5.536 -0.0184 -0.2677  0.1006
   74DGPC   C5B 1036   4.844   1.799   5.807 -0.0428 -0.0748  0.0119
   75DGPC   NC3 1037   0.244   3.523   2.912  0.1793 -0.1550 -0.0670
   75DGPC   PO4 1038   0.223   3.919   2.878 -0.0189  0.3062  0.0303
   75DGPC   GL1 1039   0.462   3.945   3.241 -0.2285  0.0826  0.2750
   75DGPC   GL2 1040   0.658   3.554   3.259 -0.0185  0.0533 -0.2108
   75DGPC   C1A 1041   0.721   3.949   3.590  0.0988  0.2079 -0.0742
   75DGPC   C2A 1042   0.924   4.102   3.980 -0.0211 -0.1606 -0.0971
   75DGPC   D3A 1043   1.275   4.127   4.280  0.1482  0.0174  0.3290
   75DGPC   C4A 1044   1.235   3.881   4.601  0.1164  0.2682 -0.2930
   75DGPC   C5A 1045   1.471   3.598   4.850 -0.0014  0.1575  0.0891
   75DGPC   C1B 1046   1.127   3.624   3.544  0.1741  0.1299  0.0086
   75DGPC   C2B 1047   1.332   3.911   3.770  0.2861  0.0350 -0.1489
   75DGPC   D3B 1048   1.709   3.923   4.026 -0.0658  0.0468  0.1115
   75DGPC   C4B 1049   2.158   3.767   3.839 -0.1882 -0.1816 -0.0466
   75DGPC   C5B 1050   2.433   3.419   3.629 -0.0510  0.2039 -0.0014
   76DGPC   NC3 1051   4.097   2.688   3.499 -0.0970 -0.0500  0.0818
   76DGPC   PO4 1052   3.797   2.327   3.530  0.1409 -0.1474  0.1433
   76DGPC   GL1 1053   4.004   2.472   3.919 -0.0580 -0.0937 -0.1093
   76DGPC   GL2 1054   3.787   2.186   4.067  0.0029  0.1207 -0.0727
   76DGPC   C1A 1055   3.917   2.555   4.451  0.1713 -0.3527  0.4337
   76DGPC   C2A 1056   3.656   2.635   4.843 -0.1190  0.1323 -0.1870
   76DGPC   D3A 1057   3.494   2.687   5.311  0.0514 -0.1838 -0.2837
   76DGPC   C4A 1058   3.692   2.716   5.751 -0.3953 -0.0466 -0.1333
   76DGPC   C5A 1059   3.933   2.797   6.115 -0.0496 -0.2651  0.1796
   76DGPC   C1B 1060   3.994   2.078   4.553  0.2348  0.3255  0.0350
   76DGPC   C2B 1061   3.979   2.274   4.947 -0.1031  0.1274  0.2344
   76DGPC   D3B 1062   3.978   2.663   5.224  0.1934  0.0962 -0.2899
   76DGPC   C4B 1063   4.170   2.670   5.641  0.0030 -0.1605 -0.3660
   76DGPC   C5B 1064   4.646   2.768   5.693 -0.2171 -0.0131 -0.1718
   77DGPC   NC3 1065   2.150   4.199   2.990  0.1166  0.0700  0.2575
   77DGPC   PO4 1066   2.571   3.960   3.136  0.2596 -0.0745 -0.0731
   77DGPC   GL1 1067   2.821   3.897   3.486  0.1851  0.2315 -0.0688
   77DGPC   GL2 1068   2.978   4.223   3.621  0.0795  0.2183  0.0243
   77DGPC   C1A 1069   2.653   3.865   3.898 -0.5464 -0.1650 -0.0368
   77DGPC   C2A 1070   2.898   3.741   4.267 -0.2890 -0.3095 -0.1827
   77DGPC   D3A 1071   2.781   3.543   4.666 -0.1839 -0.0361 -0.0448
   77DGPC   C4A 1072   2.777   3.698   5.025  0.1319 -0.1581 -0.0695
   77DGPC   C5A 1073   3.003   4.023   5.245  0.0192 -0.0380  0.0160
   77DGPC   C1B 1074   2.829   4.360   3.943 -0.2571  0.0854  0.2603
   77DGPC   C2B 1075   2.894   4.382   4.348  0.4203 -0.2379 -0.4228
   77DGPC   D3B 1076   3.189   4.581   4.666  0.1142 -0.0955  0.5065
   77DGPC   C4B 1077   3.158   4.407   4.975 -0.0861 -0.0900  0.0280
   77DGPC   C5B 1078   2.804   4.558   5.234 -0.0184 -0.1853 -0.3356
   78DGPC   NC3 1079   2.873   0.920   3.143 -0.1081  0.0676 -0.0904
   78DGPC   PO4 1080   2.385   1.103   3.181 -0.5400 -0.0749 -0.3106
   78DGPC   GL1 1081   2.554   1.015   3.627 -0.0930  0.0360 -0.0903
   78DGPC   GL2 1082   2.739   0.789   3.640 -0.1736  0.1379  0.2508
   78DGPC   C1A 1083   2.525   1.056   4.031 -0.0233 -0.1632 -0.3070
   78DGPC   C2A 1084   2.603   1.332   4.364  0.0044  0.1711  0.2201
   78DGPC   D3A 1085   2.575   1.546   4.737 -0.1653  0.1372 -0.0283
   78DGPC   C4A 1086   2.742   1.500   5.202 -0.0934  0.1184  0.1799
   78DGPC   C5A 1087   2.925   1.664   5.559 -0.2139 -0.2327 -0.2165
   78DGPC   C1B 1088   2.808   0.692   4.067  0.0824 -0.3189  0.0468
   78DGPC   C2B 1089   2.776   0.725   4.527  0.1914 -0.2270  0.1274
   78DGPC   D3B 1090   2.483   0.515   4.905  0.2492 -0.0557 -0.0509
   78DGPC   C4B 1091   2.601   0.382   5.231  0.1361 -0.1747  0.3743
   78DGPC   C5B 1092   2.910   0.108   5.346  0.1525  0.1694 -0.1492
   79DGPC   NC3 1093   3.616   0.442   3.277 -0.0063 -0.0492  0.0277
   79DGPC   PO4 1094   3.919   0.763   3.252  0.1003 -0.0786  0.3617
   79DGPC   GL1 1095   4.299   0.714   3.575  0.1541 -0.2027 -0.1180
   79DGPC   GL2 1096   4.234   0.956   3.651  0.2446  0.0409  0.3373
   79DGPC   C1A 1097   4.110   0.660   4.008  0.1087 -0.0084  0.0809
   79DGPC   C2A 1098   4.114   0.686   4.399  0.0089 -0.1923  0.1549
   79DGPC   D3A 1099   4.479   0.846   4.684 -0.0669 -0.5524 -0.0019
   79DGPC   C4A 1100   4.572   0.634   5.065  0.4444  0.2370  0.1616
   79DGPC   C5A 1101   4.488   0.540   5.473  0.0016 -0.0722  0.3024
   79DGPC   C1B 1102   4.009   1.375   3.876 -0.2630  0.2203  0.0414
   79DGPC   C2B 1103   3.817   1.692   4.170 -0.0536  0.2418 -0.0067
   79DGPC   D3B 1104   3.487   1.919   4.370 -0.1909  0.1938  0.3805
   79DGPC   C4B 1105   3.540   2.005   4.815  0.1819  0.1220  0.3345
   79DGPC   C5B 1106   3.551   2.247   5.257  0.0088  0.3233 -0.0779
   80DGPC   NC3 1107   3.533   1.683   3.306 -0.0615  0.2662  0.0226
   80DGPC   PO4 1108   3.447   1.370   3.528 -0.1697 -0.2726 -0.1985
   80DGPC   GL1 1109   3.445   1.454   3.911 -0.0062  0.2991  0.0638
   80DGPC   GL2 1110   3.327   1.720   3.973 -0.0913 -0.0220 -0.1805
   80DGPC   C1A 1111   3.108   1.147   4.294 -0.0128  0.0576  0.0052
   80DGPC   C2A 1112   3.331   0.805   4.395 -0.1232 -0.0076 -0.0630
   80DGPC   D3A 1113   3.666   0.894   4.719  0.0928 -0.0911 -0.0241
   80DGPC   C4A 1114   4.002   0.646   4.900  0.1552 -0.3189 -0.1898
   80DGPC   C5A 1115   4.050   0.793   5.354 -0.0239 -0.0939  0.1861
   80DGPC   C1B 1116   3.094   1.605   4.519  0.2576  0.1067 -0.0698
   80DGPC   C2B 1117   3.218   1.471   4.986 -0.0961 -0.2765 -0.0286
   80DGPC   D3B 1118   3.493   1.518   5.351  0.3048  0.3906 -0.0513
   80DGPC   C4B 1119   3.342   1.914   5.627 -0.0025  0.4410 -0.0717
   80DGPC   C5B 1120   3.426   2.283   5.832  0.0793  0.2085 -0.0234
   81DGPC   NC3 1121   1.142   3.398   2.278  0.0206  0.0874  0.0803
   81DGPC   PO4 1122   0.878   3.203   2.694 -0.1267  0.2036 -0.0331
   81DGPC   GL1 1123   0.857   3.121   3.164 -0.1974 -0.2773  0.1754
   81DGPC   GL2 1124   1.050   2.918   3.361  0.0170  0.0966  0.0768
   81DGPC   C1A 1125   0.563   3.132   3.480  0.2035  0.0129  0.2353
   81DGPC   C2A 1126   0.640   3.124   3.972 -0.0919 -0.2546  0.2193
   81DGPC   D3A 1127   0.565   2.981   4.309 -0.1155 -0.0179  0.0009
   81DGPC   C4A 1128   0.854   3.111   4.675  0.3783 -0.0513 -0.0336
   81DGPC   C5A 1129   1.056   3.265   5.007 -0.0054 -0.0200 -0.0881
   81DGPC   C1B 1130   1.093   2.987   3.772 -0.1211 -0.2762 -0.3651
   81DGPC   C2B 1131   1.255   3.026   4.133 -0.1817  0.0597  0.1280
   81DGPC   D3B 1132   1.700   2.857   4.276  0.2359  0.1631  0.2957
   81DGPC   C4B 1133   1.877   3.184   4.571 -0.0707  0.0380 -0.1645
   81DGPC   C5B 1134   1.942   3.203   4.897 -0.0705  0.2106 -0.0140
   82DGPC   NC3 1135   6.462  -0.150   3.509  0.2161  0.1165 -0.0402
   82DGPC   PO4 1136   6.339   0.201   3.334  0.1732  0.2859  0.0199
   82DGPC   GL1 1137   6.323   0.383   3.729  0.0527 -0.1235  0.2102
   82DGPC   GL2 1138   6.317   0.744   3.789 -0.1147  0.5143 -0.0949
   82DGPC   C1A 1139   6.260   0.472   4.230 -0.0453 -0.0499 -0.1279
   82DGPC   C2A 1140   5.979   0.605   4.593  0.4659  0.0557 -0.0410
   82DGPC   D3A 1141   5.625   0.499   4.797 -0.1576  0.1260  0.1314
   82DGPC   C4A 1142   5.723   0.339   5.145  0.0768  0.0336 -0.3024
   82DGPC   C5A 1143   5.847   0.127   5.508 -0.4542 -0.4826 -0.1915
   82DGPC   C1B 1144   6.581   0.833   4.132 -0.1060  0.2228  0.1933
   82DGPC   C2B 1145   6.858   0.966   4.386  0.0084 -0.0958 -0.0872
   82DGPC   D3B 1146   7.068   0.983   4.813  0.0630 -0.1855  0.2899
   82DGPC   C4B 1147   7.426   0.901   4.996  0.0627  0.0119  0.1435
   82DGPC   C5B 1148   7.793   1.189   5.298  0.2950  0.2876 -0.2144
   83DGPC   NC3 1149   4.430   3.138   3.288 -0.0981  0.1144  0.0311
   83DGPC   PO4 1150   3.971   3.151   3.299  0.0938 -0.0935 -0.2122
   83DGPC   GL1 1151   4.035   3.255   3.746  0.2580 -0.3881  0.1648
   83DGPC   GL2 1152   4.398   3.146   3.745 -0.0289  0.0654 -0.1303
   83DGPC   C1A 1153   3.884   2.977   4.101  0.1732  0.5379 -0.1639
   83DGPC   C2A 1154   3.427   3.004   4.415  0.1662  0.0791  0.0001
   83DGPC   D3A 1155   3.066   2.891   4.511  0.1013 -0.0080  0.2422
   83DGPC   C4A 1156   2.925   3.049   4.802 -0.1873 -0.0471 -0.1086
   83DGPC   C5A 1157   2.923   3.264   5.207 -0.2393 -0.0101  0.0778
   83DGPC   C1B 1158   4.406   3.287   4.184 -0.1591 -0.3758 -0.0542
   83DGPC   C2B 1159   4.426   3.387   4.585  0.0197  0.1776  0.2524
   83DGPC   D3B 1160   4.201   3.402   4.943 -0.3326  0.3312 -0.1333
   83DGPC   C4B 1161   3.861   3.432   5.060  0.1496  0.1078  0.3673
   83DGPC   C5B 1162   3.411   3.548   5.084  0.4151 -0.1105  0.1102
   84DGPC   NC3 1163   4.411   2.099   3.073 -0.0658 -0.1359 -0.1121
   84DGPC   PO4 1164   4.316   2.202   3.521  0.0213 -0.0059  0.0045
   84DGPC   GL1 1165   4.550   2.321   3.802  0.0803  0.1052 -0.3339
   84DGPC   GL2 1166   4.743   2.133   3.895 -0.1238 -0.2019 -0.1570
   84DGPC   C1A 1167   4.425   2.713   4.078  0.0495  0.0821 -0.2071
   84DGPC   C2A 1168   4.397   2.869   4.502 -0.1615 -0.1394 -0.4708
   84DGPC   D3A 1169   4.060   2.956   4.844 -0.1370 -0.2835  0.1153
   84DGPC   C4A 1170   3.780   3.262   4.587  0.0221 -0.3102 -0.3193
   84DGPC   C5A 1171   3.898   3.467   4.200  0.1094 -0.1835  0.2910
   84DGPC   C1B 1172   4.864   2.037   4.291  0.0752 -0.3034  0.0599
   84DGPC   C2B 1173   4.978   1.767   4.586  0.3322 -0.2036 -0.1220
   84DGPC   D3B 1174   5.240   1.446   4.586 -0.2431 -0.0696  0.0708
   84DGPC   C4B 1175   5.357   1.256   4.975  0.0503 -0.0301 -0.0716
   84DGPC   C5B 1176   5.446   0.784   5.177  0.1974  0.0038 -0.0093
   85DGPC   NC3 1177   6.153   6.308   3.079 -0.1390  0.2633 -0.1916
   85DGPC   PO4 1178   6.064   5.894   3.251 -0.2133  0.1737 -0.0970
   85DGPC   GL1 1179   6.071   6.003   3.650 -0.1077 -0.0246  0.2632
   85DGPC   GL2 1180   6.172   5.737   3.778  0.0704  0.2095  0.2680
   85DGPC   C1A 1181   5.813   6.019   3.962  0.1372  0.0967  0.0347
   85DGPC   C2A 1182   5.496   6.229   4.258 -0.2180  0.1127 -0.0376
   85DGPC   D3A 1183   5.304   6.026   4.638 -0.0197  0.1388  0.1851
   85DGPC   C4A 1184   5.488   5.595   4.832 -0.0728  0.2535  0.0977
   85DGPC   C5A 1185   5.943   5.497   4.938  0.0594  0.0169  0.0098
   85DGPC   C1B 1186   6.293   5.928   4.165 -0.0967  0.0128 -0.1647
   85DGPC   C2B 1187   6.228   6.102   4.661  0.0811  0.1566  0.3979
   85DGPC   D3B 1188   6.157   5.918   5.161 -0.0110  0.1772 -0.1085
   85DGPC   C4B 1189   6.073   6.154   5.509 -0.0745  0.1150  0.0331
   85DGPC   C5B 1190   6.073   6.217   5.863 -0.1557  0.0294 -0.1059
   86DGPC   NC3 1191   2.056   5.996   2.988 -0.0404  0.0370  0.1427
   86DGPC   PO4 1192   2.484   6.132   3.157 -0.0333 -0.1450 -0.0189
   86DGPC   GL1 1193   2.537   6.221   3.678  0.0894 -0.0923  0.2049
   86DGPC   GL2 1194   2.712   5.947   3.879 -0.1117 -0.0811  0.4004
   86DGPC   C1A 1195   2.438   6.307   4.058  0.1083 -0.0035 -0.0534
   86DGPC   C2A 1196   2.540   6.192   4.539  0.0136  0.0059  0.1580
   86DGPC   D3A 1197   2.229   6.075   4.821  0.2293 -0.1435  0.1301
   86DGPC   C4A 1198   2.244   5.950   5.214  0.0946 -0.0140 -0.5277
   86DGPC   C5A 1199   2.258   6.115   5.631  0.0182  0.0421 -0.0320
   86DGPC   C1B 1200   2.798   5.837   4.307 -0.3993 -0.2197 -0.0912
   86DGPC   C2B 1201   2.990   5.899   4.720  0.1470 -0.1149  0.1735
   86DGPC   D3B 1202   2.782   5.808   5.167 -0.0356  0.1537 -0.0206
   86DGPC   C4B 1203   2.663   6.126   5.411 -0.3323  0.0839 -0.3034
   86DGPC   C5B 1204   2.477   6.567   5.566 -0.0474  0.3316  0.1634
   87DGPC   NC3 1205   0.527   2.568   2.701 -0.1246  0.1209 -0.0437
   87DGPC   PO4 1206   0.246   2.186   2.902  0.3734  0.1086 -0.0629
   87DGPC   GL1 1207   0.420   2.367   3.254 -0.1156 -0.2103  0.4354
   87DGPC   GL2 1208   0.504   2.708   3.242  0.2305  0.2306 -0.3137
   87DGPC   C1A 1209   0.458   2.360   3.690 -0.0058  0.0417  0.0502
   87DGPC   C2A 1210   0.446   2.320   4.145  0.1180 -0.0033  0.0589
   87DGPC   D3A 1211   0.405   2.514   4.612 -0.2085  0.2870  0.1763
   87DGPC   C4A 1212   0.045   2.270   4.746 -0.0223 -0.1282 -0.0548
   87DGPC   C5A 1213  -0.097   1.819   4.683  0.1368  0.1249  0.0307
   87DGPC   C1B 1214   0.728   2.728   3.699 -0.2977  0.1352  0.0985
   87DGPC   C2B 1215   0.878   2.607   4.106 -0.0226  0.1032 -0.0733
   87DGPC   D3B 1216   1.138   2.644   4.509 -0.1338  0.2946 -0.2310
   87DGPC   C4B 1217   0.897   2.543   4.852 -0.2435  0.2786 -0.2625
   87DGPC   C5B 1218   0.961   2.542   5.234 -0.1361  0.1142 -0.1582
   88DGPC   NC3 1219   0.578   0.045   3.455 -0.0400  0.0320 -0.1376
   88DGPC   PO4 1220   0.456  -0.366   3.459 -0.1986 -0.2147  0.0209
   88DGPC   GL1 1221   0.315  -0.097   3.869  0.0282 -0.2252 -0.1418
   88DGPC   GL2 1222   0.061   0.066   3.945  0.3235  0.0703  0.2300
   88DGPC   C1A 1223   0.612   0.070   4.152  0.1130  0.2019  0.2064
   88DGPC   C2A 1224   0.735   0.195   4.501 -0.2957 -0.0813  0.0825
   88DGPC   D3A 1225   0.649   0.441   4.881  0.0132  0.0582 -0.0309
   88DGPC   C4A 1226   0.919   0.439   5.220  0.1739  0.0121 -0.1348
   88DGPC   C5A 1227   1.245   0.441   5.543 -0.1768 -0.1398  0.2128
   88DGPC   C1B 1228  -0.192  -0.037   4.354 -0.0699  0.0048  0.0549
   88DGPC   C2B 1229  -0.245   0.188   4.643 -0.2563 -0.1658 -0.3855
   88DGPC   D3B 1230  -0.316   0.352   5.000 -0.1749 -0.1711  0.0721
   88DGPC   C4B 1231  -0.295   0.528   5.422  0.1271  0.1852 -0.1302
   88DGPC   C5B 1232  -0.359   0.488   5.881  0.3114 -0.0091 -0.0758
   89DGPC   NC3 1233   1.885   4.960   3.165 -0.0526 -0.1862  0.0461
   89DGPC   PO4 1234   2.204   4.667   3.208 -0.2731  0.0691  0.0503
   89DGPC   GL1 1235   2.121   4.816   3.574 -0.1013  0.2544  0.0541
   89DGPC   GL2 1236   2.469   4.951   3.597  0.1105  0.2255  0.0014
   89DGPC   C1A 1237   2.083   4.751   4.008 -0.2017 -0.1176 -0.0191
   89DGPC   C2A 1238   1.773   4.450   4.229  0.0293  0.0130 -0.0212
   89DGPC   D3A 1239   1.500   4.404   4.704  0.1876  0.2806 -0.2961
   89DGPC   C4A 1240   1.130   4.313   4.889 -0.0046  0.1246 -0.1454
   89DGPC   C5A 1241   0.877   4.124   5.167 -0.1395 -0.0751  0.0303
   89DGPC   C1B 1242   2.650   4.926   3.914  0.0689  0.0924 -0.1723
   89DGPC   C2B 1243   2.482   4.745   4.267  0.0626 -0.2159 -0.2378
   89DGPC   D3B 1244   2.095   4.661   4.508 -0.0505 -0.1748 -0.1354
   89DGPC   C4B 1245   2.073   4.749   4.925 -0.0453  0.1815  0.2537
   89DGPC   C5B 1246   2.402   4.840   5.174 -0.2337  0.0310  0.0502
   90DGPC   NC3 1247   0.526   4.367   2.917  0.0240 -0.2883  0.3453
   90DGPC   PO4 1248   0.890   4.465   3.095 -0.1459  0.0824  0.0343
   90DGPC   GL1 1249   0.960   4.618   3.428 -0.4109  0.1209 -0.1745
   90DGPC   GL2 1250   0.805   4.902   3.593 -0.1372 -0.3764  0.3334
   90DGPC   C1A 1251   1.156   4.532   3.837  0.0254 -0.0196 -0.0686
   90DGPC   C2A 1252   1.361   4.720   4.251 -0.0180  0.0880 -0.2121
   90DGPC   D3A 1253   1.487   4.960   4.624  0.1608 -0.2193 -0.0425
   90DGPC   C4A 1254   1.862   5.185   4.707 -0.2952  0.0278 -0.1017
   90DGPC   C5A 1255   1.997   5.515   4.957 -0.0644  0.0363 -0.0958
   90DGPC   C1B 1256   0.489   4.891   3.965  0.0421 -0.3402 -0.0774
   90DGPC   C2B 1257   0.140   5.015   4.208 -0.0587  0.0807  0.0640
   90DGPC   D3B 1258  -0.000   5.192   4.534 -0.3521  0.0897 -0.1119
   90DGPC   C4B 1259  -0.062   5.140   4.910  0.0837  0.2481 -0.3169
   90DGPC   C5B 1260  -0.167   4.899   5.219  0.0490 -0.2116 -0.1444
   91DGPC   NC3 1261   6.097   3.559   3.403 -0.4221 -0.0780  0.1114
   91DGPC   PO4 1262   5.725   3.679   3.596  0.0203  0.0421 -0.2381
   91DGPC   GL1 1263   5.821   3.624   3.946 -0.1171 -0.0898  0.2725
   91DGPC   GL2 1264   6.090   3.447   3.994 -0.0592  0.2486  0.1611
   91DGPC   C1A 1265   5.909   3.896   4.297 -0.1191  0.0398  0.2378
   91DGPC   C2A 1266   5.734   4.211   4.500 -0.2193 -0.1606  0.1828
   91DGPC   D3A 1267   5.862   4.605   4.493 -0.0269 -0.1028  0.3392
   91DGPC   C4A 1268   5.630   4.795   4.764 -0.0910 -0.2723  0.1370
   91DGPC   C5A 1269   5.341   4.802   5.029 -0.1999  0.0580  0.0401
   91DGPC   C1B 1270   6.171   3.315   4.520 -0.2272  0.0870  0.1983
   91DGPC   C2B 1271   6.075   3.123   4.915 -0.1809  0.0225  0.2488
   91DGPC   D3B 1272   5.715   3.307   5.158  0.1774 -0.0550  0.1094
   91DGPC   C4B 1273   5.404   3.157   5.351 -0.1326  0.1383  0.0278
   91DGPC   C5B 1274   5.132   2.937   5.715  0.0026  0.3330 -0.2077
   92DGPC   NC3 1275   4.318   1.050   3.150 -0.1925  0.0466 -0.0568
   92DGPC   PO4 1276   4.554   1.387   3.434 -0.0980  0.0904  0.2110
   92DGPC   GL1 1277   4.439   1.579   3.810  0.0282 -0.2081 -0.0172
   92DGPC   GL2 1278   4.276   1.893   3.892  0.1386  0.2011  0.2630
   92DGPC   C1A 1279   4.330   1.605   4.263 -0.1239  0.0220 -0.0175
   92DGPC   C2A 1280   4.452   1.870   4.734  0.1077 -0.0438  0.1303
   92DGPC   D3A 1281   4.727   2.195   4.840  0.1403 -0.0042  0.1063
   92DGPC   C4A 1282   4.976   2.128   5.291  0.0008  0.1658  0.1657
   92DGPC   C5A 1283   5.203   2.516   5.482 -0.0258  0.2706  0.1272
   92DGPC   C1B 1284   4.328   2.143   4.187 -0.1239  0.3358 -0.0676
   92DGPC   C2B 1285   4.387   2.379   4.588  0.2351 -0.1404  0.2075
   92DGPC   D3B 1286   4.481   2.651   4.900  0.2159  0.2662 -0.3304
   92DGPC   C4B 1287   4.555   2.361   5.270  0.2371  0.0969 -0.2503
   92DGPC   C5B 1288   4.551   2.269   5.641  0.0015 -0.0571 -0.1138
   93DGPC   NC3 1289   2.761   5.769   3.361 -0.1112  0.0934  0.1247
   93DGPC   PO4 1290   2.947   6.182   3.380 -0.0102 -0.3276 -0.0277
   93DGPC   GL1 1291   2.864   6.540   3.630  0.1305 -0.0901 -0.0899
   93DGPC   GL2 1292   2.608   6.789   3.681  0.1197 -0.1788 -0.1477
   93DGPC   C1A 1293   2.965   6.403   4.039  0.0566  0.2256  0.0423
   93DGPC   C2A 1294   2.988   6.409   4.390 -0.1770 -0.0856 -0.3012
   93DGPC   D3A 1295   3.232   6.421   4.854 -0.1138 -0.2292  0.1731
   93DGPC   C4A 1296   3.216   6.152   5.078 -0.0975  0.0174  0.1749
   93DGPC   C5A 1297   3.280   5.779   5.230 -0.0937  0.0268 -0.0451
   93DGPC   C1B 1298   2.581   6.775   4.141 -0.0157 -0.2119 -0.1041
   93DGPC   C2B 1299   2.623   6.695   4.643  0.0216  0.1254 -0.1468
   93DGPC   D3B 1300   2.688   6.460   4.969  0.1110  0.3049 -0.0518
   93DGPC   C4B 1301   2.324   6.453   5.100 -0.3199  0.0738  0.3631
   93DGPC   C5B 1302   2.073   6.844   5.142 -0.1786 -0.0745  0.1826
   94DGPC   NC3 1303   3.084   2.782   3.115  0.0080 -0.2111 -0.1045
   94DGPC   PO4 1304   3.176   2.378   3.279  0.1079 -0.0282 -0.1744
   94DGPC   GL1 1305   3.258   2.732   3.640  0.0876  0.1868  0.0077
   94DGPC   GL2 1306   3.535   2.655   3.772  0.3180 -0.2596 -0.1060
   94DGPC   C1A 1307   3.346   3.054   3.937  0.0185 -0.2531 -0.0458
   94DGPC   C2A 1308   3.435   3.363   4.025 -0.2007 -0.0724  0.1402
   94DGPC   D3A 1309   3.345   3.636   4.323  0.0582  0.1891  0.1371
   94DGPC   C4A 1310   3.281   3.364   4.667  0.0892 -0.1542  0.2341
   94DGPC   C5A 1311   3.409   3.037   4.887  0.1580  0.3725  0.3218
   94DGPC   C1B 1312   3.372   2.571   4.181 -0.3141 -0.1939  0.0973
   94DGPC   C2B 1313   3.264   2.390   4.503 -0.0151  0.0255  0.0803
   94DGPC   D3B 1314   3.213   2.419   4.903  0.2835  0.2595 -0.0356
   94DGPC   C4B 1315   2.747   2.427   5.088 -0.0054 -0.0696  0.1391
   94DGPC   C5B 1316   2.564   2.518   5.392  0.0852 -0.0580 -0.0072
   95DGPC   NC3 1317   4.776   5.930   3.146 -0.2047  0.0587 -0.1788
   95DGPC   PO4 1318   4.595   6.268   3.225  0.1681  0.1214 -0.0225
   95DGPC   GL1 1319   4.403   5.979   3.515 -0.0071  0.1219  0.1382
   95DGPC   GL2 1320   4.130   6.175   3.592  0.0307 -0.2123 -0.1848
   95DGPC   C1A 1321   4.388   5.799   3.887  0.1606 -0.1485 -0.2822
   95DGPC   C2A 1322   4.282   5.891   4.270 -0.0022  0.0255  0.1528
   95DGPC   D3A 1323   4.573   5.807   4.665 -0.0646  0.2454  0.0665
   95DGPC   C4A 1324   4.784   6.045   4.860 -0.0440 -0.1580  0.1882
   95DGPC   C5A 1325   5.084   6.270   5.056  0.1346 -0.1792  0.1986
   95DGPC   C1B 1326   4.081   6.301   4.030 -0.1476 -0.0382 -0.1822
   95DGPC   C2B 1327   3.984   6.233   4.469 -0.1297  0.3996  0.1719
   95DGPC   D3B 1328   4.231   6.132   4.838  0.1767 -0.3181  0.1959
   95DGPC   C4B 1329   3.865   5.928   5.169 -0.0538  0.2860 -0.1921
   95DGPC   C5B 1330   3.591   6.133   5.413  0.3827 -0.2255  0.0712
   96DGPC   NC3 1331  -0.085   3.255   2.644  0.2182 -0.1655 -0.0775
   96DGPC   PO4 1332  -0.170   3.244   3.048  0.0665  0.0544 -0.1244
   96DGPC   GL1 1333   0.113   3.303   3.368 -0.0202  0.0220  0.0272
   96DGPC   GL2 1334  -0.059   3.334   3.660 -0.1801 -0.0611 -0.1260
   96DGPC   C1A 1335   0.396   3.550   3.666  0.0234  0.2504 -0.2833
   96DGPC   C2A 1336   0.722   3.600   3.971  0.0551  0.1277 -0.1382
   96DGPC   D3A 1337   1.152   3.615   4.120 -0.1028  0.0590 -0.5155
   96DGPC   C4A 1338   1.203   3.369   4.496 -0.2011  0.2252  0.4365
   96DGPC   C5A 1339   1.408   3.033   4.654  0.0519  0.0278  0.1598
   96DGPC   C1B 1340   0.048   3.369   4.061 -0.1868  0.2501  0.2420
   96DGPC   C2B 1341   0.395   3.432   4.267  0.0244  0.1402  0.0835
   96DGPC   D3B 1342   0.753   3.721   4.457  0.0346 -0.2121 -0.1494
   96DGPC   C4B 1343   0.825   3.682   4.896 -0.3968 -0.1688  0.3198
   96DGPC   C5B 1344   0.678   3.438   5.324  0.0818  0.0822  0.0009
   97DGPC   NC3 1345   6.357   5.496   3.091  0.3047 -0.3265  0.1552
   97DGPC   PO4 1346   6.559   5.423   3.468  0.0218 -0.0431 -0.1054
   97DGPC   GL1 1347   6.325   5.246   3.768 -0.0441 -0.1395 -0.0872
   97DGPC   GL2 1348   6.086   4.953   3.801 -0.0104  0.2579 -0.0545
   97DGPC   C1A 1349   6.204   5.398   4.191 -0.0545  0.1759  0.0375
   97DGPC   C2A 1350   6.234   5.583   4.544  0.1648  0.1822 -0.0028
   97DGPC   D3A 1351   6.562   5.692   4.834 -0.1481 -0.2048  0.1556
   97DGPC   C4A 1352   6.969   5.493   4.857  0.1899  0.4447 -0.2078
   97DGPC   C5A 1353   7.053   5.237   4.463 -0.0278  0.0161 -0.1569
   97DGPC   C1B 1354   6.156   4.878   4.147 -0.3726  0.2863 -0.0168
   97DGPC   C2B 1355   6.354   4.734   4.550 -0.0297 -0.0204 -0.1007
   97DGPC   D3B 1356   6.140   4.496   4.885  0.0608 -0.0164 -0.1639
   97DGPC   C4B 1357   5.704   4.400   5.038 -0.1308 -0.0812 -0.0818
   97DGPC   C5B 1358   5.491   4.313   5.409  0.0247 -0.0632  0.1550
   98DGPC   NC3 1359   5.117   2.842   2.978 -0.1052  0.5943 -0.1782
   98DGPC   PO4 1360   4.896   3.022   3.174 -0.2797 -0.0361  0.1370
   98DGPC   GL1 1361   4.810   3.361   3.539 -0.3466 -0.0443  0.0464
   98DGPC   GL2 1362   4.694   3.594   3.552  0.0537 -0.1992 -0.2115
   98DGPC   C1A 1363   4.976   3.188   3.877 -0.1358  0.1767  0.0906
   98DGPC   C2A 1364   4.804   3.057   4.253 -0.2020  0.1648  0.1826
   98DGPC   D3A 1365   4.879   3.018   4.709  0.0310 -0.5993 -0.1512
   98DGPC   C4A 1366   4.651   3.153   5.007  0.3447  0.3306 -0.0715
   98DGPC   C5A 1367   4.412   2.941   5.270 -0.6113  0.2181 -0.4103
   98DGPC   C1B 1368   4.772   3.649   4.021 -0.1291  0.0394 -0.0734
   98DGPC   C2B 1369   4.801   3.519   4.340 -0.3303 -0.1359  0.1157
   98DGPC   D3B 1370   4.812   3.700   4.739 -0.2001 -0.1172 -0.1960
   98DGPC   C4B 1371   4.563   3.641   5.193  0.1412  0.2020  0.2759
   98DGPC   C5B 1372   4.303   3.432   5.441 -0.2455  0.0561 -0.1178
   99DGPC   NC3 1373   1.283   3.153   2.933  0.1040  0.3376  0.0541
   99DGPC   PO4 1374   1.684   3.348   2.981 -0.0451  0.1500  0.1155
   99DGPC   GL1 1375   1.449   3.263   3.373 -0.0729 -0.3123  0.0459
   99DGPC   GL2 1376   1.570   3.000   3.439  0.1816  0.0836  0.1096
   99DGPC   C1A 1377   1.518   3.380   3.806 -0.0302  0.3566  0.0412
   99DGPC   C2A 1378   1.653   3.460   4.234 -0.2939  0.1774  0.1270
   99DGPC   D3A 1379   1.675   3.865   4.502  0.0499 -0.0898 -0.2244
   99DGPC   C4A 1380   2.077   3.702   4.647  0.3377 -0.0413 -0.1133
   99DGPC   C5A 1381   2.340   3.897   4.907 -0.4243  0.0370  0.1660
   99DGPC   C1B 1382   1.839   2.915   3.757 -0.2748  0.3073 -0.1791
   99DGPC   C2B 1383   2.008   3.294   3.871 -0.2988 -0.0680 -0.3292
   99DGPC   D3B 1384   2.172   3.392   4.221 -0.0495 -0.3844 -0.2981
   99DGPC   C4B 1385   2.607   3.408   4.129 -0.1380 -0.2240  0.1973
   99DGPC   C5B 1386   3.026   3.274   4.230  0.3021  0.0558 -0.0472
  100DGPC   NC3 1387   4.729   3.463   3.034  0.0403  0.1224 -0.2958
  100DGPC   PO4 1388   4.974   3.860   3.276 -0.0230  0.2505 -0.1756
  100DGPC   GL1 1389   5.152   3.676   3.672 -0.0858 -0.0328  0.3557
  100DGPC   GL2 1390   5.332   3.963   3.732  0.2590  0.1018  0.0666
  100DGPC   C1A 1391   5.319   3.507   4.097  0.0077  0.0263  0.2494
  100DGPC   C2A 1392   5.195   3.304   4.470  0.4976 -0.3216  0.1274
  100DGPC   D3A 1393   5.262   3.411   4.929 -0.0737  0.0898  0.1856
  100DGPC   C4A 1394   5.099   3.682   5.311  0.3251 -0.1270  0.1341
  100DGPC   C5A 1395   5.191   4.020   5.601 -0.0664  0.1419 -0.2164
  100DGPC   C1B 1396   5.332   4.017   4.178 -0.0458  0.0885 -0.1123
  100DGPC   C2B 1397   4.958   4.012   4.344 -0.0244  0.0859 -0.3349
  100DGPC   D3B 1398   4.751   4.273   4.786 -0.1494  0.1307  0.1405
  100DGPC   C4B 1399   4.774   4.108   5.245 -0.1200 -0.2995  0.0945
  100DGPC   C5B 1400   4.701   3.900   5.655 -0.2054 -0.1823 -0.1911
  101DGPC   NC3 1401   1.788   0.347   2.651  0.0374 -0.0411 -0.2537
  101DGPC   PO4 1402   1.409   0.582   2.717  0.1699 -0.1928 -0.2520
  101DGPC   GL1 1403   1.460   0.609   3.111 -0.2235 -0.0719 -0.0311
  101DGPC   GL2 1404   1.678   0.439   3.281  0.0435  0.2636 -0.1664
  101DGPC   C1A 1405   1.328   0.616   3.546 -0.0887 -0.1636  0.2156
  101DGPC   C2A 1406   1.355   0.614   3.908 -0.0937  0.0684 -0.3941
  101DGPC   D3A 1407   1.253   0.808   4.284  0.0041 -0.1602  0.2344
  101DGPC   C4A 1408   1.559   0.838   4.614  0.1671 -0.0130 -0.0425
  101DGPC   C5A 1409   1.978   0.749   4.883 -0.3031  0.0636  0.2396
  101DGPC   C1B 1410   1.814   0.493   3.657 -0.4863 -0.0466 -0.1249
  101DGPC   C2B 1411   2.145   0.749   3.912 -0.0519 -0.3875  0.0968
  101DGPC   D3B 1412   2.175   0.764   4.356  0.3330  0.1524 -0.1014
  101DGPC   C4B 1413   2.105   0.332   4.547 -0.0944  0.4625  0.0945
  101DGPC   C5B 1414   1.927  -0.060   4.665 -0.2300 -0.3107  0.0692
  102DGPC   NC3 1415   0.935   0.695   2.948 -0.2616 -0.0922 -0.0838
  102DGPC   PO4 1416   0.696   0.326   3.069 -0.5221  0.2808 -0.0000
  102DGPC   GL1 1417   0.897   0.404   3.379  0.3112  0.0211 -0.1694
  102DGPC   GL2 1418   1.106   0.168   3.537 -0.1276 -0.3230 -0.3007
  102DGPC   C1A 1419   0.825   0.562   3.876  0.0733 -0.2051  0.1152
  102DGPC   C2A 1420   0.760   0.613   4.274  0.2442  0.3632 -0.2428
  102DGPC   D3A 1421   0.940   1.088   4.503  0.0217  0.2610  0.0650
  102DGPC   C4A 1422   0.719   1.435   4.580  0.1274  0.0159  0.2922
  102DGPC   C5A 1423   0.795   1.486   5.079  0.2429 -0.0542  0.2345
  102DGPC   C1B 1424   1.112   0.179   4.056 -0.0950  0.0526 -0.2586
  102DGPC   C2B 1425   1.220   0.288   4.470 -0.0696  0.3653  0.2162
  102DGPC   D3B 1426   1.142   0.549   4.779  0.0547  0.1541  0.0729
  102DGPC   C4B 1427   1.381   0.769   5.053  0.0176  0.1006 -0.1950
  102DGPC   C5B 1428   1.723   0.688   5.327 -0.0336 -0.0393 -0.2825
  103DGPC   NC3 1429   4.847   4.683   2.919  0.1216 -0.2578 -0.0641
  103DGPC   PO4 1430   4.490   4.360   2.904  0.1144  0.0719  0.0224
  103DGPC   GL1 1431   4.707   4.415   3.305 -0.0989  0.0970  0.0434
  103DGPC   GL2 1432   4.723   4.125   3.593 -0.0811 -0.0609 -0.0705
  103DGPC   C1A 1433   4.932   4.669   3.658 -0.1093 -0.2044 -0.3628
  103DGPC   C2A 1434   5.004   4.666   4.057  0.2836  0.1204  0.0899
  103DGPC   D3A 1435   4.764   4.568   4.359 -0.0549 -0.2549 -0.0354
  103DGPC   C4A 1436   4.353   4.433   4.447 -0.2675  0.3131  0.1047
  103DGPC   C5A 1437   3.951   4.774   4.370  0.1801  0.5740  0.0077
  103DGPC   C1B 1438   4.467   4.267   3.998 -0.2881 -0.1006 -0.1536
  103DGPC   C2B 1439   4.051   4.364   4.051  0.1021  0.1835 -0.0646
  103DGPC   D3B 1440   3.956   4.676   3.774 -0.2432  0.1778 -0.3583
  103DGPC   C4B 1441   4.113   5.070   3.914  0.1324  0.2761  0.0347
  103DGPC   C5B 1442   4.195   5.439   4.259 -0.0629  0.0579 -0.3156
  104DGPC   NC3 1443   6.316   2.316   2.942  0.1616 -0.0269 -0.3549
  104DGPC   PO4 1444   6.530   2.723   2.769  0.1374  0.1863 -0.1889
  104DGPC   GL1 1445   6.476   2.781   3.213  0.5427  0.4285 -0.1655
  104DGPC   GL2 1446   6.159   2.601   3.331 -0.1952  0.1980 -0.0247
  104DGPC   C1A 1447   6.652   2.680   3.565 -0.0549  0.1807 -0.1630
  104DGPC   C2A 1448   6.676   2.779   3.967  0.1299 -0.1123 -0.1713
  104DGPC   D3A 1449   6.575   2.871   4.448 -0.1028 -0.2861  0.3168
  104DGPC   C4A 1450   6.717   3.196   4.684  0.1149  0.0853 -0.2081
  104DGPC   C5A 1451   6.981   3.345   4.852  0.0214 -0.2274 -0.0109
  104DGPC   C1B 1452   6.239   2.700   3.813  0.2662 -0.0126  0.0318
  104DGPC   C2B 1453   6.156   2.930   4.112 -0.0552 -0.2536  0.0637
  104DGPC   D3B 1454   5.894   2.903   4.462  0.0565  0.1521 -0.2343
  104DGPC   C4B 1455   5.656   3.342   4.427  0.0010 -0.2444 -0.1734
  104DGPC   C5B 1456   5.442   3.718   4.552 -0.0480  0.1434  0.2735
  105DGPC   NC3 1457   1.187   6.712   3.028 -0.0219  0.1650  0.1024
  105DGPC   PO4 1458   1.223   6.308   2.968 -0.0762  0.1027  0.0216
  105DGPC   GL1 1459   1.434   6.239   3.363  0.1313  0.2667  0.0356
  105DGPC   GL2 1460   1.310   6.035   3.656 -0.0074 -0.1261  0.1212
  105DGPC   C1A 1461   1.571   6.544   3.572  0.1400 -0.2244  0.1292
  105DGPC   C2A 1462   1.576   6.504   4.060  0.2608  0.1431  0.0941
  105DGPC   D3A 1463   1.440   6.437   4.553 -0.0379  0.1770  0.0099
  105DGPC   C4A 1464   1.577   6.346   5.018 -0.1944  0.2532 -0.0825
  105DGPC   C5A 1465   1.838   6.334   5.387  0.1215  0.0313 -0.1491
  105DGPC   C1B 1466   1.182   5.940   4.140  0.1000  0.1866  0.1892
  105DGPC   C2B 1467   0.945   6.223   4.287  0.0858 -0.0419  0.0483
  105DGPC   D3B 1468   0.641   6.229   4.630  0.3639 -0.0034  0.1392
  105DGPC   C4B 1469   0.308   6.515   4.694  0.2372  0.2743  0.0547
  105DGPC   C5B 1470   0.158   6.786   5.016  0.0682 -0.0314  0.1752
  106DGPC   NC3 1471   1.052   5.020   3.182  0.0080 -0.0815 -0.0946
  106DGPC   PO4 1472   1.464   5.367   3.238  0.0756 -0.2518  0.1578
  106DGPC   GL1 1473   1.348   5.226   3.676 -0.0836 -0.2804  0.2049
  106DGPC   GL2 1474   1.292   5.515   3.820 -0.0178 -0.4298 -0.0345
  106DGPC   C1A 1475   1.085   5.060   3.960  0.0465  0.1311 -0.1046
  106DGPC   C2A 1476   0.912   4.992   4.326 -0.0723  0.2245  0.1563
  106DGPC   D3A 1477   0.884   4.829   4.698  0.1385  0.0971 -0.0934
  106DGPC   C4A 1478   0.779   5.240   5.137 -0.1680  0.0809  0.1742
  106DGPC   C5A 1479   1.106   5.574   5.097  0.0981  0.0172 -0.2172
  106DGPC   C1B 1480   1.291   5.399   4.292  0.4903 -0.4425  0.0752
  106DGPC   C2B 1481   1.032   5.300   4.715  0.0079  0.2306 -0.3037
  106DGPC   D3B 1482   1.197   4.878   5.037 -0.2805  0.0652 -0.1623
  106DGPC   C4B 1483   1.590   4.706   5.124 -0.1250 -0.2519 -0.3273
  106DGPC   C5B 1484   1.906   4.539   5.317  0.0237 -0.0452 -0.0812
  107DGPC   NC3 1485   2.563   1.957   3.075 -0.1003  0.0322  0.1439
  107DGPC   PO4 1486   2.370   2.329   3.111 -0.1772  0.0334  0.1470
  107DGPC   GL1 1487   2.711   2.489   3.366  0.0874  0.1549  0.0220
  107DGPC   GL2 1488   2.601   2.768   3.398 -0.0175  0.2156  0.0781
  107DGPC   C1A 1489   2.806   2.501   3.813 -0.3419  0.3958  0.1825
  107DGPC   C2A 1490   2.875   2.447   4.162 -0.3671 -0.3655 -0.1987
  107DGPC   D3A 1491   2.815   2.483   4.618  0.2293 -0.1301 -0.1130
  107DGPC   C4A 1492   2.560   2.684   4.720 -0.1866  0.0713  0.4022
  107DGPC   C5A 1493   2.172   2.728   4.975 -0.0178  0.0684 -0.1105
  107DGPC   C1B 1494   2.320   2.915   3.677 -0.3451  0.0034 -0.1806
  107DGPC   C2B 1495   2.226   2.930   4.138  0.0444  0.2627  0.0867
  107DGPC   D3B 1496   2.101   2.768   4.495 -0.1039 -0.0612  0.1071
  107DGPC   C4B 1497   1.676   2.650   4.750  0.0504  0.0411 -0.0897
  107DGPC   C5B 1498   1.463   2.507   5.044  0.2374  0.0325  0.0841
  108DGPC   NC3 1499   5.611   0.629   3.144  0.2215  0.0629 -0.2532
  108DGPC   PO4 1500   5.776   0.909   3.403 -0.0189 -0.2395  0.0978
  108DGPC   GL1 1501   5.804   0.885   3.861  0.2254 -0.0278 -0.1066
  108DGPC   GL2 1502   6.087   1.132   3.886 -0.0402 -0.1843  0.0205
  108DGPC   C1A 1503   5.705   0.601   4.162 -0.2007 -0.1636  0.0627
  108DGPC   C2A 1504   5.808   0.227   4.330  0.0692  0.0149  0.0281
  108DGPC   D3A 1505   5.739  -0.052   4.739  0.0028  0.1379  0.0431
  108DGPC   C4A 1506   6.034  -0.118   5.061 -0.1303  0.1363  0.2645
  108DGPC   C5A 1507   6.393  -0.130   5.228 -0.1788 -0.3993  0.2755
  108DGPC   C1B 1508   6.149   0.958   4.233 -0.0020 -0.1697 -0.4517
  108DGPC   C2B 1509   6.336   1.085   4.679  0.3455  0.1404  0.0466
  108DGPC   D3B 1510   6.197   1.326   5.004 -0.3346  0.0641 -0.4020
  108DGPC   C4B 1511   5.784   1.295   5.197 -0.2628  0.0133 -0.2592
  108DGPC   C5B 1512   5.518   1.099   5.537  0.3309  0.0127  0.1142
  109DGPC   NC3 1513   3.536   4.114   3.243 -0.1598  0.0410  0.0882
  109DGPC   PO4 1514   3.912   3.847   3.063  0.1083 -0.4505 -0.2540
  109DGPC   GL1 1515   3.982   4.091   3.456  0.4153 -0.1872  0.4622
  109DGPC   GL2 1516   4.149   4.096   3.707  0.1458  0.0876  0.0180
  109DGPC   C1A 1517   3.728   4.030   3.910 -0.0356  0.1489 -0.0269
  109DGPC   C2A 1518   3.736   3.919   4.283 -0.1426  0.0616  0.0775
  109DGPC   D3A 1519   3.842   3.770   4.698  0.0004 -0.0949 -0.0134
  109DGPC   C4A 1520   3.658   3.990   5.018 -0.0639  0.1506  0.3249
  109DGPC   C5A 1521   3.442   4.210   5.322  0.0563 -0.0455  0.1355
  109DGPC   C1B 1522   4.217   3.834   4.000  0.2470 -0.0510 -0.0053
  109DGPC   C2B 1523   4.247   3.895   4.441  0.1007  0.3671 -0.2361
  109DGPC   D3B 1524   4.283   4.046   4.887 -0.2297  0.4667  0.1406
  109DGPC   C4B 1525   4.107   3.869   5.264  0.0561  0.0742 -0.0157
  109DGPC   C5B 1526   3.705   3.728   5.455  0.2874 -0.1483  0.0344
  110DGPC   NC3 1527   5.463   3.863   3.267  0.1429 -0.1470  0.0563
  110DGPC   PO4 1528   5.932   4.054   3.223 -0.0835 -0.0851  0.1867
  110DGPC   GL1 1529   6.120   4.008   3.614  0.0800 -0.2840 -0.2176
  110DGPC   GL2 1530   6.306   4.219   3.588  0.4855 -0.0799 -0.1151
  110DGPC   C1A 1531   6.366   3.877   4.007 -0.1066  0.0378  0.0288
  110DGPC   C2A 1532   6.408   3.719   4.289  0.0943 -0.2702  0.1110
  110DGPC   D3A 1533   6.521   3.708   4.650  0.0539 -0.0338  0.0454
  110DGPC   C4A 1534   6.351   3.506   4.953 -0.1343 -0.1127 -0.2948
  110DGPC   C5A 1535   6.168   3.538   5.349 -0.4271 -0.3519 -0.0926
  110DGPC   C1B 1536   6.748   4.098   3.716  0.0738 -0.1287  0.1675
  110DGPC   C2B 1537   6.905   3.905   4.002  0.1813  0.1671 -0.0183
  110DGPC   D3B 1538   6.835   4.000   4.420  0.0132 -0.0940  0.1362
  110DGPC   C4B 1539   6.815   4.254   4.668 -0.0176  0.2141 -0.2428
  110DGPC   C5B 1540   6.641   4.497   4.922 -0.0646  0.0892 -0.1123
  111DGPC   NC3 1541   6.058   4.530   3.203 -0.1403 -0.2176  0.2236
  111DGPC   PO4 1542   5.836   4.848   3.321  0.1567 -0.0008 -0.3169
  111DGPC   GL1 1543   5.566   4.609   3.596 -0.1047 -0.0366  0.0839
  111DGPC   GL2 1544   5.659   4.271   3.564  0.0479 -0.1652 -0.4188
  111DGPC   C1A 1545   5.479   4.633   4.168  0.0222 -0.1380  0.0368
  111DGPC   C2A 1546   5.266   4.466   4.506 -0.2214  0.2942 -0.4016
  111DGPC   D3A 1547   5.291   4.191   4.927  0.0756  0.0724  0.1621
  111DGPC   C4A 1548   5.578   3.958   5.052  0.0011 -0.3743 -0.0636
  111DGPC   C5A 1549   6.032   4.067   5.270  0.2902  0.2296  0.0857
  111DGPC   C1B 1550   5.833   4.344   3.973 -0.1891 -0.1231  0.0280
  111DGPC   C2B 1551   6.126   4.351   4.156  0.3919 -0.3410  0.3381
  111DGPC   D3B 1552   6.337   4.193   4.478 -0.2438 -0.1742  0.0225
  111DGPC   C4B 1553   6.053   3.918   4.765  0.3079 -0.0693  0.2588
  111DGPC   C5B 1554   5.842   3.560   4.817 -0.2311 -0.2436  0.0115
  112DGPC   NC3 1555   4.737   1.830   3.446  0.0879  0.2649 -0.0824
  112DGPC   PO4 1556   5.093   1.436   3.327 -0.0735  0.0177  0.1098
  112DGPC   GL1 1557   4.964   1.391   3.768 -0.0207 -0.2386  0.0495
  112DGPC   GL2 1558   4.691   1.124   3.813  0.0790  0.0920 -0.1569
  112DGPC   C1A 1559   4.791   1.510   4.183  0.2322 -0.0341 -0.0333
  112DGPC   C2A 1560   4.567   1.358   4.675  0.0784  0.1942  0.0381
  112DGPC   D3A 1561   4.414   1.542   5.140 -0.0061  0.1493 -0.2712
  112DGPC   C4A 1562   4.272   1.983   5.385 -0.0214 -0.2605  0.3730
  112DGPC   C5A 1563   3.959   2.252   5.498 -0.1878  0.2726  0.0300
  112DGPC   C1B 1564   4.448   1.121   4.127 -0.2146 -0.1310  0.2205
  112DGPC   C2B 1565   4.096   1.200   4.505  0.0501 -0.0331  0.1056
  112DGPC   D3B 1566   4.183   1.105   4.973 -0.0330 -0.1232 -0.0640
  112DGPC   C4B 1567   3.988   1.341   5.254  0.0060 -0.0906 -0.2048
  112DGPC   C5B 1568   3.894   1.259   5.636 -0.1809 -0.1622 -0.3950
  113DGPC   NC3 1569   3.375   2.141   3.698  0.0241  0.0298  0.0157
  113DGPC   PO4 1570   3.061   1.850   3.442  0.0260  0.1413 -0.1257
  113DGPC   GL1 1571   2.867   1.964   3.897  0.2841  0.0506  0.0751
  113DGPC   GL2 1572   2.872   1.628   4.063  0.2040  0.1397 -0.2896
  113DGPC   C1A 1573   3.024   2.026   4.271 -0.3531  0.0805  0.0295
  113DGPC   C2A 1574   2.992   1.999   4.736 -0.2403 -0.0051 -0.2824
  113DGPC   D3A 1575   3.038   1.930   5.158  0.0679  0.3084  0.1186
  113DGPC   C4A 1576   3.097   2.251   5.419  0.0819  0.3287  0.0863
  113DGPC   C5A 1577   2.941   2.468   5.878 -0.0808  0.1976  0.3977
  113DGPC   C1B 1578   2.475   1.798   4.146  0.1730 -0.2240 -0.2174
  113DGPC   C2B 1579   2.218   1.792   4.489 -0.1082  0.2494  0.3309
  113DGPC   D3B 1580   1.772   1.781   4.612 -0.0180 -0.2025 -0.0108
  113DGPC   C4B 1581   1.853   1.418   4.865 -0.0373 -0.3471 -0.0105
  113DGPC   C5B 1582   1.727   1.138   5.154 -0.1222  0.1481  0.3092
  114DGPC   NC3 1583   2.929   3.658   2.838 -0.4405  0.1771 -0.2220
  114DGPC   PO4 1584   3.097   3.226   2.979  0.1268 -0.3664 -0.1382
  114DGPC   GL1 1585   2.893   3.241   3.408  0.0150  0.1861 -0.2426
  114DGPC   GL2 1586   2.883   3.008   3.675  0.0080  0.3661 -0.0596
  114DGPC   C1A 1587   3.037   3.468   3.686 -0.2697 -0.1797  0.0857
  114DGPC   C2A 1588   3.264   3.834   3.780 -0.1420  0.1177 -0.1264
  114DGPC   D3A 1589   3.247   4.140   4.127  0.0369 -0.3324 -0.1873
  114DGPC   C4A 1590   3.378   4.121   4.486 -0.5109  0.1655 -0.0421
  114DGPC   C5A 1591   3.169   3.865   4.782 -0.1467  0.2269  0.0444
  114DGPC   C1B 1592   2.685   2.924   4.105 -0.0678  0.1792 -0.0144
  114DGPC   C2B 1593   2.513   3.113   4.518  0.1727 -0.0159  0.0675
  114DGPC   D3B 1594   2.396   3.253   4.995 -0.0880 -0.1766  0.1041
  114DGPC   C4B 1595   2.469   3.021   5.325  0.3021 -0.1562 -0.0847
  114DGPC   C5B 1596   2.514   2.940   5.713 -0.2634 -0.3345  0.3218
  115DGPC   NC3 1597   1.918   2.536   3.017 -0.1122 -0.4434 -0.2022
  115DGPC   PO4 1598   1.468   2.700   3.015 -0.0581  0.0095  0.0049
  115DGPC   GL1 1599   1.661   2.450   3.445  0.0622  0.0960  0.0615
  115DGPC   GL2 1600   1.988   2.480   3.521  0.1489  0.1359 -0.3660
  115DGPC   C1A 1601   1.525   2.089   3.685  0.2939 -0.0985  0.0348
  115DGPC   C2A 1602   1.495   2.073   4.116  0.1128 -0.1883  0.0922
  115DGPC   D3A 1603   1.480   2.213   4.660  0.2382  0.1250  0.2003
  115DGPC   C4A 1604   1.634   2.049   5.042 -0.3717 -0.2177  0.0669
  115DGPC   C5A 1605   1.626   2.156   5.484 -0.0464 -0.0225 -0.1902
  115DGPC   C1B 1606   2.315   2.408   3.896  0.1044 -0.0606 -0.0416
  115DGPC   C2B 1607   2.436   2.297   4.368  0.2864 -0.0931 -0.1880
  115DGPC   D3B 1608   2.502   2.076   4.789  0.0695 -0.2550  0.0550
  115DGPC   C4B 1609   2.160   1.822   5.002 -0.1216 -0.1918 -0.0171
  115DGPC   C5B 1610   2.192   1.439   5.313  0.0707 -0.1183 -0.1677
  116DGPC   NC3 1611   5.995   2.915   2.865 -0.1831  0.0328  0.0543
  116DGPC   PO4 1612   5.650   2.926   3.175 -0.0183  0.0191 -0.0689
  116DGPC   GL1 1613   5.596   2.723   3.597 -0.2064  0.1150  0.1460
  116DGPC   GL2 1614   5.145   2.679   3.595 -0.0305  0.3975 -0.2201
  116DGPC   C1A 1615   5.402   2.889   3.984  0.0478 -0.2562 -0.0740
  116DGPC   C2A 1616   5.352   2.846   4.319  0.2372  0.3094  0.2851
  116DGPC   D3A 1617   5.392   2.967   4.732 -0.1062 -0.1190  0.0711
  116DGPC   C4A 1618   5.486   2.733   5.091  0.1683 -0.0119  0.2891
  116DGPC   C5A 1619   5.699   2.740   5.411 -0.0152  0.0545  0.0912
  116DGPC   C1B 1620   4.905   2.621   3.961 -0.2062  0.0602 -0.0851
  116DGPC   C2B 1621   4.850   2.598   4.427  0.0694  0.1986 -0.0803
  116DGPC   D3B 1622   5.065   2.582   4.818  0.1276  0.0722 -0.1478
  116DGPC   C4B 1623   5.002   2.870   5.220 -0.1063  0.0207  0.2966
  116DGPC   C5B 1624   4.879   3.303   5.457 -0.4703  0.0178  0.0889
  117DGPC   NC3 1625   5.897   1.507   2.686  0.1633 -0.0837  0.3061
  117DGPC   PO4 1626   6.006   1.865   2.965  0.0735 -0.0449  0.2150
  117DGPC   GL1 1627   6.132   1.973   3.351  0.3516  0.0018  0.0182
  117DGPC   GL2 1628   6.389   2.062   3.533  0.1872  0.0071 -0.1042
  117DGPC   C1A 1629   5.996   2.284   3.727 -0.4551  0.0930 -0.0516
  117DGPC   C2A 1630   5.752   2.424   4.124  0.0879  0.0267  0.3391
  117DGPC   D3A 1631   5.708   2.445   4.639  0.2020  0.1014  0.0884
  117DGPC   C4A 1632   5.997   2.475   5.090  0.1983 -0.1684  0.1497
  117DGPC   C5A 1633   6.067   2.361   5.536  0.0925 -0.1752  0.3469
  117DGPC   C1B 1634   6.546   2.267   3.855 -0.2423  0.2838  0.0277
  117DGPC   C2B 1635   6.393   2.455   4.256 -0.3858  0.1760 -0.3628
  117DGPC   D3B 1636   6.174   2.496   4.654  0.0047 -0.0248 -0.0793
  117DGPC   C4B 1637   6.525   2.746   4.957 -0.1263  0.1463 -0.0928
  117DGPC   C5B 1638   7.017   2.867   4.975  0.1788  0.1123  0.0002
  118DGPC   NC3 1639   0.446   5.654   3.448  0.1250  0.2092  0.0476
  118DGPC   PO4 1640   0.572   5.324   3.321 -0.2936  0.1226  0.1907
  118DGPC   GL1 1641   0.642   5.410   3.848 -0.2837 -0.0205 -0.1523
  118DGPC   GL2 1642   0.236   5.483   3.924 -0.4123  0.0148  0.2796
  118DGPC   C1A 1643   0.835   5.473   4.112 -0.0398  0.0631 -0.0159
  118DGPC   C2A 1644   0.796   5.739   4.537  0.1132 -0.2086 -0.2301
  118DGPC   D3A 1645   1.135   5.998   4.735  0.0106 -0.0889 -0.1513
  118DGPC   C4A 1646   0.983   6.450   4.914  0.1650 -0.0700  0.3494
  118DGPC   C5A 1647   0.514   6.502   5.116 -0.1293  0.2491 -0.2016
  118DGPC   C1B 1648   0.213   5.625   4.357 -0.1127 -0.1764  0.3073
  118DGPC   C2B 1649   0.210   6.069   4.525 -0.1412 -0.0052  0.0750
  118DGPC   D3B 1650   0.208   6.134   4.987  0.0014  0.3710 -0.0083
  118DGPC   C4B 1651   0.156   5.756   5.339  0.0910  0.2299  0.0977
  118DGPC   C5B 1652   0.200   5.552   5.782 -0.1102 -0.0416 -0.0713
  119DGPC   NC3 1653   6.356   0.985   3.349  0.1135  0.3798  0.1716
  119DGPC   PO4 1654   6.153   1.423   3.314 -0.1490 -0.0146 -0.0190
  119DGPC   GL1 1655   6.454   1.447   3.610  0.0728 -0.1621  0.2412
  119DGPC   GL2 1656   6.215   1.665   3.815  0.2870  0.1281  0.0079
  119DGPC   C1A 1657   6.498   1.348   4.079  0.1561  0.1191  0.0889
  119DGPC   C2A 1658   6.728   1.427   4.439  0.2438 -0.0229  0.3287
  119DGPC   D3A 1659   6.763   1.472   4.836 -0.2467  0.3636  0.1175
  119DGPC   C4A 1660   6.824   1.880   5.012  0.1902 -0.0301  0.1639
  119DGPC   C5A 1661   6.911   2.351   5.111 -0.0594 -0.4230  0.0867
  119DGPC   C1B 1662   6.128   1.534   4.336  0.3116 -0.4225 -0.0170
  119DGPC   C2B 1663   5.824   1.447   4.589 -0.1061  0.2068 -0.1986
  119DGPC   D3B 1664   5.826   1.044   4.738  0.0705 -0.0037 -0.2390
  119DGPC   C4B 1665   5.910   0.819   5.070  0.2581 -0.2510 -0.0507
  119DGPC   C5B 1666   5.799   0.689   5.482  0.0928 -0.2093 -0.0273
  120DGPC   NC3 1667   1.351   2.133   3.029  0.0455  0.0472 -0.2498
  120DGPC   PO4 1668   1.085   1.766   3.121  0.0611  0.1787  0.0919
  120DGPC   GL1 1669   0.995   2.026   3.507 -0.1224 -0.1830  0.0239
  120DGPC   GL2 1670   0.927   2.386   3.323 -0.0258 -0.1170  0.1979
  120DGPC   C1A 1671   0.995   2.053   3.936 -0.0885  0.1440 -0.2086
  120DGPC   C2A 1672   1.010   2.194   4.272 -0.0741  0.1101 -0.0102
  120DGPC   D3A 1673   1.127   1.935   4.566  0.3566 -0.1242  0.1274
  120DGPC   C4A 1674   1.321   1.669   4.499 -0.0311 -0.0118  0.0671
  120DGPC   C5A 1675   1.198   1.310   4.806 -0.2943 -0.1123  0.0282
  120DGPC   C1B 1676   1.205   2.444   3.714  0.1057  0.0491  0.1240
  120DGPC   C2B 1677   1.388   2.538   3.979 -0.0817  0.1448 -0.2768
  120DGPC   D3B 1678   1.779   2.472   4.019 -0.0172  0.0535  0.0007
  120DGPC   C4B 1679   1.923   2.358   4.422  0.2911  0.1539  0.1068
  120DGPC   C5B 1680   2.005   2.273   4.777 -0.0787  0.2004  0.1218
  121DGPC   NC3 1681   5.445   5.166   3.150  0.1130  0.3585 -0.1611
  121DGPC   PO4 1682   5.333   4.784   3.126  0.1468 -0.0153 -0.0885
  121DGPC   GL1 1683   5.377   5.073   3.594  0.0193  0.0292 -0.2011
  121DGPC   GL2 1684   5.070   5.171   3.702 -0.2047  0.1762 -0.0741
  121DGPC   C1A 1685   5.516   5.086   3.973  0.0160 -0.1111  0.2108
  121DGPC   C2A 1686   5.752   5.107   4.239  0.2371  0.2799 -0.1883
  121DGPC   D3A 1687   6.033   5.115   4.598 -0.3505  0.2417  0.2583
  121DGPC   C4A 1688   5.910   4.930   5.098  0.0743  0.0239  0.1307
  121DGPC   C5A 1689   5.925   4.501   5.465 -0.0637  0.0429 -0.0662
  121DGPC   C1B 1690   5.045   5.207   4.221  0.0312 -0.1440  0.2615
  121DGPC   C2B 1691   5.150   5.024   4.545  0.2143  0.0295  0.2166
  121DGPC   D3B 1692   4.889   4.786   4.780  0.2469 -0.1084 -0.0052
  121DGPC   C4B 1693   4.894   4.594   5.139 -0.3589  0.0300 -0.1406
  121DGPC   C5B 1694   4.884   4.536   5.547 -0.0543  0.6232  0.4107
  122DGPC   NC3 1695   2.987   1.426   3.627  0.1535 -0.1364  0.0458
  122DGPC   PO4 1696   2.859   1.496   3.148 -0.0633  0.1594 -0.0653
  122DGPC   GL1 1697   2.563   1.617   3.453  0.0803 -0.1741 -0.1221
  122DGPC   GL2 1698   2.332   1.421   3.644  0.2645 -0.1954  0.1196
  122DGPC   C1A 1699   2.336   1.922   3.672  0.0746 -0.0136  0.1867
  122DGPC   C2A 1700   1.999   1.933   4.020 -0.0859  0.1877  0.2604
  122DGPC   D3A 1701   1.642   1.605   4.122 -0.0498 -0.2261 -0.0644
  122DGPC   C4A 1702   1.612   1.217   4.330 -0.0232 -0.2502 -0.0428
  122DGPC   C5A 1703   1.728   0.856   4.117 -0.0832  0.2212  0.1269
  122DGPC   C1B 1704   1.975   1.293   3.989 -0.0779 -0.1598 -0.1246
  122DGPC   C2B 1705   2.091   1.270   4.456 -0.0969  0.0441 -0.3791
  122DGPC   D3B 1706   2.332   1.085   4.762 -0.2585 -0.1657 -0.1532
  122DGPC   C4B 1707   2.855   1.117   4.916  0.0305  0.1274 -0.3363
  122DGPC   C5B 1708   3.146   0.889   4.852  0.2143  0.3647 -0.2081
  123DGPC   NC3 1709   3.166   5.076   2.799 -0.0771 -0.0868 -0.0683
  123DGPC   PO4 1710   3.491   4.766   2.901  0.1706 -0.4407 -0.1812
  123DGPC   GL1 1711   3.276   4.638   3.345  0.3619 -0.0790  0.1063
  123DGPC   GL2 1712   3.032   4.790   3.548 -0.1809 -0.0829  0.2451
  123DGPC   C1A 1713   3.346   4.536   3.879 -0.0936 -0.1919  0.1370
  123DGPC   C2A 1714   3.625   4.436   4.227 -0.2319  0.1247  0.1105
  123DGPC   D3A 1715   3.862   4.309   4.557 -0.4082 -0.1539  0.1292
  123DGPC   C4A 1716   3.657   4.498   4.926  0.1161 -0.3533 -0.0321
  123DGPC   C5A 1717   3.679   4.987   4.995 -0.5452  0.1129 -0.0214
  123DGPC   C1B 1718   3.074   5.137   3.827 -0.1366  0.3334 -0.3316
  123DGPC   C2B 1719   3.007   5.475   3.948  0.1601  0.1971  0.1007
  123DGPC   D3B 1720   3.191   5.489   4.349  0.2780  0.1859  0.1355
  123DGPC   C4B 1721   3.070   5.404   4.823 -0.2600  0.0934 -0.3494
  123DGPC   C5B 1722   2.947   5.005   4.990  0.0602 -0.0196 -0.2942
  124DGPC   NC3 1723  -0.095   4.799   2.467  0.1704  0.0298 -0.6362
  124DGPC   PO4 1724   0.028   4.572   2.856 -0.1140 -0.4391  0.1624
  124DGPC   GL1 1725   0.169   4.539   3.346 -0.0551 -0.2288 -0.0866
  124DGPC   GL2 1726   0.495   4.407   3.389 -0.3319 -0.1661  0.2471
  124DGPC   C1A 1727   0.010   4.550   3.837 -0.2211  0.2640  0.0549
  124DGPC   C2A 1728   0.123   4.505   4.241 -0.0180  0.2634  0.0845
  124DGPC   D3A 1729   0.420   4.773   4.568  0.2344 -0.2440 -0.3329
  124DGPC   C4A 1730   0.382   4.919   4.940  0.2495  0.1927 -0.0123
  124DGPC   C5A 1731   0.316   5.245   5.277  0.1282  0.1000  0.0651
  124DGPC   C1B 1732   0.615   4.461   3.856 -0.1228  0.2493 -0.0003
  124DGPC   C2B 1733   0.644   4.430   4.230  0.0432 -0.0868  0.2105
  124DGPC   D3B 1734   0.760   4.292   4.604 -0.2869 -0.2353 -0.1343
  124DGPC   C4B 1735   0.612   4.490   5.051 -0.3301  0.0727 -0.0839
  124DGPC   C5B 1736   0.418   4.265   5.372 -0.1106  0.2261  0.0993
  125DGPC   NC3 1737   2.667   4.819   3.089 -0.2806 -0.0538 -0.0993
  125DGPC   PO4 1738   2.367   5.168   3.129 -0.0438  0.0843 -0.2206
  125DGPC   GL1 1739   2.332   5.416   3.464 -0.0797  0.0557 -0.0476
  125DGPC   GL2 1740   2.258   5.793   3.498  0.4662  0.1278  0.0945
  125DGPC   C1A 1741   2.474   5.420   3.927 -0.0691 -0.0820 -0.1890
  125DGPC   C2A 1742   2.689   5.335   4.306  0.5465 -0.1400 -0.4583
  125DGPC   D3A 1743   2.944   4.979   4.388 -0.0688 -0.1910 -0.2528
  125DGPC   C4A 1744   3.405   4.860   4.311 -0.2408  0.0730 -0.0861
  125DGPC   C5A 1745   3.568   4.969   3.824  0.0300  0.0020 -0.3234
  125DGPC   C1B 1746   2.052   5.656   3.944  0.0656  0.2409  0.0520
  125DGPC   C2B 1747   1.755   5.625   4.313 -0.3551 -0.0856  0.2344
  125DGPC   D3B 1748   1.551   5.916   4.439 -0.1163 -0.1351  0.0570
  125DGPC   C4B 1749   1.758   5.935   4.751 -0.3300 -0.0114  0.2083
  125DGPC   C5B 1750   1.681   5.829   5.130  0.0118 -0.1909 -0.2038
  126DGPC   NC3 1751   5.506   1.898   3.284  0.1374  0.0605  0.3573
  126DGPC   PO4 1752   5.270   2.344   3.147  0.1303  0.1702  0.1819
  126DGPC   GL1 1753   5.212   2.224   3.635 -0.0096 -0.0531 -0.0421
  126DGPC   GL2 1754   5.209   1.817   3.695 -0.2368 -0.3578  0.0489
  126DGPC   C1A 1755   5.252   2.254   4.040  0.0200  0.3155 -0.4729
  126DGPC   C2A 1756   5.307   2.332   4.444 -0.1794 -0.1538 -0.0354
  126DGPC   D3A 1757   5.330   2.125   4.833 -0.0485 -0.1300 -0.1242
  126DGPC   C4A 1758   5.502   1.769   4.974 -0.0824 -0.0448 -0.0605
  126DGPC   C5A 1759   5.371   1.551   5.403  0.0870  0.2086 -0.0593
  126DGPC   C1B 1760   5.231   1.788   4.099  0.0862  0.1382 -0.0078
  126DGPC   C2B 1761   5.569   1.860   4.447 -0.0737 -0.0880 -0.0355
  126DGPC   D3B 1762   5.941   1.925   4.605 -0.0335 -0.1117 -0.0865
  126DGPC   C4B 1763   6.016   1.779   4.993 -0.3213  0.2150  0.1598
  126DGPC   C5B 1764   5.863   1.777   5.382 -0.3077 -0.0774 -0.0911
  127DGPC   NC3 1765   1.222   4.174   2.740  0.2795 -0.0078 -0.0720
  127DGPC   PO4 1766   1.702   4.106   2.833  0.1313 -0.0323  0.0916
  127DGPC   GL1 1767   1.738   4.351   3.255  0.1269 -0.2340  0.1425
  127DGPC   GL2 1768   1.559   4.720   3.468 -0.0543  0.2722 -0.0356
  127DGPC   C1A 1769   1.823   4.347   3.734  0.0542  0.0542  0.0046
  127DGPC   C2A 1770   2.175   4.266   3.873  0.3225 -0.2290  0.1247
  127DGPC   D3A 1771   2.155   4.098   4.255 -0.1558 -0.0444  0.2347
  127DGPC   C4A 1772   2.446   4.253   4.464 -0.1350  0.1296  0.0390
  127DGPC   C5A 1773   2.753   4.154   4.797  0.1205 -0.0482 -0.1108
  127DGPC   C1B 1774   1.611   4.839   3.814  0.1638 -0.0010 -0.1644
  127DGPC   C2B 1775   1.679   5.108   4.165 -0.3643  0.0824 -0.1130
  127DGPC   D3B 1776   2.171   5.170   4.234  0.0671 -0.2771  0.0068
  127DGPC   C4B 1777   2.458   5.010   4.700 -0.3094  0.1106 -0.2131
  127DGPC   C5B 1778   2.648   4.639   4.788  0.2976 -0.1270 -0.0022
  128DGPC   NC3 1779   5.561   5.616   3.304 -0.1207 -0.0544 -0.0885
  128DGPC   PO4 1780   5.167   5.571   3.332  0.1302  0.1158 -0.0928
  128DGPC   GL1 1781   5.376   5.628   3.787 -0.3925 -0.2643  0.3736
  128DGPC   GL2 1782   5.752   5.546   3.843 -0.1328  0.0036  0.0166
  128DGPC   C1A 1783   5.255   5.677   4.196 -0.1834  0.0582 -0.3653
  128DGPC   C2A 1784   5.059   5.555   4.618 -0.1607  0.1541 -0.0223
  128DGPC   D3A 1785   5.115   5.256   5.026  0.0662 -0.0158  0.0753
  128DGPC   C4A 1786   5.549   5.281   5.250  0.0570  0.1716  0.0236
  128DGPC   C5A 1787   5.930   5.287   5.560  0.4105 -0.1043 -0.3802
  128DGPC   C1B 1788   5.761   5.602   4.327  0.0090 -0.2337 -0.3870
  128DGPC   C2B 1789   5.757   5.935   4.562 -0.2063 -0.1512  0.1786
  128DGPC   D3B 1790   5.723   6.027   4.985  0.2672 -0.0847  0.0859
  128DGPC   C4B 1791   5.715   5.752   5.355  0.0533 -0.1216  0.1447
  128DGPC   C5B 1792   5.362   5.556   5.611 -0.0059  0.3472 -0.0562
  129DGPC   NC3 1793   0.325   3.400  12.600  0.2568 -0.0543  0.2151
  129DGPC   PO4 1794   0.029   3.195  12.444  0.1659 -0.1779 -0.3192
  129DGPC   GL1 1795   0.037   3.006  12.078 -0.2521  0.4094  0.3387
  129DGPC   GL2 1796   0.339   2.896  12.144 -0.0768 -0.0394  0.1802
  129DGPC   C1A 1797  -0.122   2.992  11.707 -0.0296  0.4776  0.0904
  129DGPC   C2A 1798  -0.455   2.903  11.400  0.0431 -0.0802  0.0289
  129DGPC   D3A 1799  -0.738   3.089  11.214 -0.3363 -0.1431  0.0031
  129DGPC   C4A 1800  -0.610   3.619  11.096 -0.1886  0.2439  0.1292
  129DGPC   C5A 1801  -0.580   4.059  11.283  0.0739 -0.1659  0.0803
  129DGPC   C1B 1802   0.767   3.037  11.985  0.0918  0.3307 -0.0141
  129DGPC   C2B 1803   0.810   2.911  11.585 -0.1674 -0.1083  0.4463
  129DGPC   D3B 1804   0.523   2.696  11.324 -0.2215 -0.0031 -0.0124
  129DGPC   C4B 1805   0.044   2.666  11.240 -0.1982 -0.0316 -0.0014
  129DGPC   C5B 1806  -0.221   2.844  10.954 -0.0568  0.1286 -0.0302
  130DGPC   NC3 1807   0.715   4.585  13.408 -0.0824  0.1021 -0.2321
  130DGPC   PO4 1808   0.982   4.318  12.981  0.1880 -0.1859 -0.1320
  130DGPC   GL1 1809   0.888   4.377  12.626 -0.2440 -0.0560  0.0499
  130DGPC   GL2 1810   1.030   4.493  12.377 -0.1798  0.2678  0.2319
  130DGPC   C1A 1811   0.650   4.351  12.105  0.2037 -0.2329  0.0057
  130DGPC   C2A 1812   0.425   4.204  11.855  0.0146 -0.1002 -0.1879
  130DGPC   D3A 1813   0.443   4.117  11.382 -0.1205 -0.2705 -0.2691
  130DGPC   C4A 1814   0.626   4.549  11.089  0.1575  0.0896  0.0692
  130DGPC   C5A 1815   0.701   4.814  10.785  0.2010 -0.1614  0.1230
  130DGPC   C1B 1816   1.095   4.502  11.938 -0.1865 -0.1151  0.0250
  130DGPC   C2B 1817   1.306   4.593  11.608  0.1877  0.0757 -0.2016
  130DGPC   D3B 1818   1.387   4.800  11.255 -0.2045  0.0945  0.0440
  130DGPC   C4B 1819   1.179   4.736  10.840  0.0038 -0.0810 -0.0002
  130DGPC   C5B 1820   1.018   4.485  10.524  0.2253  0.0551  0.0362
  131DGPC   NC3 1821   6.346   2.728  12.407  0.4236  0.0252 -0.1715
  131DGPC   PO4 1822   6.075   2.457  12.685  0.0797 -0.3660  0.0923
  131DGPC   GL1 1823   5.984   2.344  12.230  0.1565  0.2139 -0.3062
  131DGPC   GL2 1824   6.097   2.538  12.021  0.1671 -0.1016 -0.2454
  131DGPC   C1A 1825   6.091   2.116  11.870  0.2194  0.0015  0.2411
  131DGPC   C2A 1826   6.085   1.753  11.603 -0.1072  0.0229 -0.0053
  131DGPC   D3A 1827   6.181   1.642  11.339  0.0390 -0.0358 -0.0019
  131DGPC   C4A 1828   6.214   1.982  11.040 -0.4850  0.2652 -0.2179
  131DGPC   C5A 1829   6.563   2.242  10.914  0.1644 -0.1007 -0.3065
  131DGPC   C1B 1830   6.514   2.430  11.872 -0.0532 -0.1253 -0.0567
  131DGPC   C2B 1831   6.778   2.651  11.718  0.1181  0.1150 -0.2942
  131DGPC   D3B 1832   6.856   3.077  11.595 -0.6382  0.0441  0.0237
  131DGPC   C4B 1833   6.922   3.072  11.074 -0.0072 -0.2597 -0.0045
  131DGPC   C5B 1834   7.059   3.308  10.664  0.1001 -0.1860  0.1110
  132DGPC   NC3 1835   3.110   0.725  13.256  0.2912 -0.1092 -0.3727
  132DGPC   PO4 1836   3.166   0.458  12.912 -0.1732 -0.0113  0.2251
  132DGPC   GL1 1837   3.227   0.407  12.507 -0.0072 -0.1784 -0.0229
  132DGPC   GL2 1838   3.029   0.452  12.262 -0.1906 -0.1941  0.1737
  132DGPC   C1A 1839   3.524   0.232  12.216 -0.0092  0.0728 -0.2220
  132DGPC   C2A 1840   3.702   0.104  11.871 -0.4091  0.1801 -0.0234
  132DGPC   D3A 1841   3.967   0.101  11.521 -0.0743 -0.0255 -0.1168
  132DGPC   C4A 1842   4.421   0.037  11.544  0.3817  0.1369  0.5101
  132DGPC   C5A 1843   4.531   0.382  11.730  0.2776 -0.1148  0.0349
  132DGPC   C1B 1844   3.268   0.597  11.925  0.0734 -0.0164 -0.0254
  132DGPC   C2B 1845   3.550   0.527  11.609  0.3968  0.0124  0.0711
  132DGPC   D3B 1846   3.484   0.202  11.321  0.0420 -0.0118  0.2974
  132DGPC   C4B 1847   3.398   0.300  10.871 -0.0683  0.0944  0.1646
  132DGPC   C5B 1848   3.227   0.558  10.423  0.0775  0.3983 -0.1402
  133DGPC   NC3 1849   4.640   4.879  13.268  0.1391 -0.1206  0.0165
  133DGPC   PO4 1850   4.893   5.159  13.066  0.1594 -0.2572 -0.0667
  133DGPC   GL1 1851   5.118   5.322  12.777 -0.1201 -0.1643  0.2247
  133DGPC   GL2 1852   5.197   5.096  12.630  0.2704 -0.0376  0.2657
  133DGPC   C1A 1853   4.966   5.447  12.390 -0.0441 -0.1318 -0.0344
  133DGPC   C2A 1854   4.877   5.587  11.901  0.2009 -0.2640 -0.1130
  133DGPC   D3A 1855   4.948   5.828  11.572  0.1555 -0.4064 -0.2942
  133DGPC   C4A 1856   4.683   5.764  11.183 -0.0308  0.1143  0.0885
  133DGPC   C5A 1857   4.329   5.510  11.108 -0.0468 -0.2083  0.0555
  133DGPC   C1B 1858   5.214   5.051  12.200  0.1444 -0.2457  0.0002
  133DGPC   C2B 1859   5.151   4.821  11.831  0.0050 -0.1453 -0.1528
  133DGPC   D3B 1860   4.890   4.761  11.652  0.3781  0.1132 -0.0418
  133DGPC   C4B 1861   4.948   4.400  11.523 -0.2713 -0.1785 -0.0106
  133DGPC   C5B 1862   4.571   4.094  11.690  0.2689 -0.2028 -0.2599
  134DGPC   NC3 1863   2.559  -0.246  13.593 -0.0406 -0.2141  0.0579
  134DGPC   PO4 1864   2.368  -0.306  13.060 -0.2485 -0.1733  0.0687
  134DGPC   GL1 1865   2.556  -0.194  12.639 -0.1870  0.0874 -0.0053
  134DGPC   GL2 1866   2.437  -0.385  12.404  0.0051 -0.0319 -0.0552
  134DGPC   C1A 1867   2.618   0.144  12.252 -0.1792 -0.3219 -0.2359
  134DGPC   C2A 1868   2.793   0.244  11.877 -0.2962 -0.1409  0.1084
  134DGPC   D3A 1869   2.771  -0.016  11.565  0.2232 -0.1511 -0.0320
  134DGPC   C4A 1870   2.985   0.077  11.174  0.1755  0.0095 -0.0311
  134DGPC   C5A 1871   2.895   0.161  10.723 -0.0588 -0.0602 -0.0139
  134DGPC   C1B 1872   2.405  -0.234  11.952 -0.0628 -0.1791  0.4574
  134DGPC   C2B 1873   2.299   0.170  11.788 -0.2750  0.2391 -0.0416
  134DGPC   D3B 1874   2.532   0.325  11.339 -0.0324 -0.2148  0.0205
  134DGPC   C4B 1875   2.379   0.270  10.942  0.0004  0.0353  0.4658
  134DGPC   C5B 1876   2.199   0.431  10.607  0.0072 -0.0847 -0.1357
  135DGPC   NC3 1877   3.994   1.533  12.531 -0.0711 -0.0966  0.0802
  135DGPC   PO4 1878   3.570   1.365  12.590 -0.4289 -0.0050 -0.3098
  135DGPC   GL1 1879   3.677   1.366  12.157 -0.0010  0.3394  0.1487
  135DGPC   GL2 1880   3.895   1.203  12.162 -0.3006  0.0013 -0.1163
  135DGPC   C1A 1881   3.548   1.455  11.702 -0.0681 -0.0506 -0.0350
  135DGPC   C2A 1882   3.587   1.352  11.307  0.0734  0.0327  0.2139
  135DGPC   D3A 1883   3.379   1.253  10.986  0.2451  0.0546 -0.4055
  135DGPC   C4A 1884   3.619   1.276  10.567 -0.4197  0.2724 -0.0973
  135DGPC   C5A 1885   3.933   1.684  10.447  0.1502 -0.1876 -0.2293
  135DGPC   C1B 1886   4.023   1.452  11.800 -0.0553 -0.1046 -0.0145
  135DGPC   C2B 1887   4.054   1.483  11.419  0.1262 -0.0874 -0.1716
  135DGPC   D3B 1888   4.350   1.514  11.012 -0.1365  0.0200 -0.0189
  135DGPC   C4B 1889   4.192   1.328  10.609  0.0578 -0.2797  0.3782
  135DGPC   C5B 1890   4.047   1.330  10.153  0.0388 -0.1395  0.4107
  136DGPC   NC3 1891   3.744   2.182  12.846  0.0272  0.0323  0.2769
  136DGPC   PO4 1892   4.175   1.995  12.655  0.1849  0.0920  0.1877
  136DGPC   GL1 1893   3.773   1.984  12.363  0.4514  0.2062  0.4381
  136DGPC   GL2 1894   3.722   1.862  11.974  0.1882  0.0351 -0.1245
  136DGPC   C1A 1895   3.337   1.978  12.223  0.2412  0.1759  0.1125
  136DGPC   C2A 1896   3.224   1.810  11.793 -0.3415  0.1826  0.3335
  136DGPC   D3A 1897   2.799   1.850  11.582  0.0653  0.0608  0.1246
  136DGPC   C4A 1898   2.575   1.446  11.453  0.1147  0.1926  0.2518
  136DGPC   C5A 1899   2.366   1.143  11.809  0.0517 -0.0172  0.0414
  136DGPC   C1B 1900   3.683   1.894  11.493  0.1018  0.1933  0.1674
  136DGPC   C2B 1901   3.658   1.991  11.101 -0.4855  0.2250  0.1269
  136DGPC   D3B 1902   3.608   2.351  10.783 -0.0430  0.1895  0.1926
  136DGPC   C4B 1903   3.647   2.058  10.413  0.3433  0.3379  0.0459
  136DGPC   C5B 1904   3.412   1.646  10.258 -0.5196 -0.0031  0.3282
  137DGPC   NC3 1905   4.354   3.936  12.991 -0.2294  0.2399  0.0961
  137DGPC   PO4 1906   4.750   3.614  12.971  0.1964  0.0738 -0.2151
  137DGPC   GL1 1907   4.335   3.551  12.622 -0.0197  0.1780 -0.0568
  137DGPC   GL2 1908   4.153   3.811  12.453 -0.4438  0.1151 -0.1709
  137DGPC   C1A 1909   4.346   3.426  12.184 -0.0347  0.1255  0.3690
  137DGPC   C2A 1910   4.640   3.553  11.928 -0.2621  0.0306  0.0036
  137DGPC   D3A 1911   4.571   3.659  11.452  0.1433 -0.1513 -0.3464
  137DGPC   C4A 1912   4.923   3.825  11.220  0.2640 -0.5176 -0.0944
  137DGPC   C5A 1913   5.075   4.183  11.128  0.3051  0.0257  0.3113
  137DGPC   C1B 1914   4.191   3.841  11.926  0.1382 -0.1141 -0.0980
  137DGPC   C2B 1915   4.071   3.837  11.475  0.1599 -0.0368  0.0547
  137DGPC   D3B 1916   3.957   4.148  11.184 -0.1854  0.0372 -0.7819
  137DGPC   C4B 1917   4.179   4.174  10.773  0.1931  0.1694  0.3138
  137DGPC   C5B 1918   4.219   4.257  10.288 -0.0092  0.3031  0.2266
  138DGPC   NC3 1919   6.623   0.313  13.320  0.1080  0.0642 -0.1608
  138DGPC   PO4 1920   6.490   0.134  13.012  0.2304  0.1325  0.3438
  138DGPC   GL1 1921   6.411   0.332  12.616  0.1521  0.2503 -0.0640
  138DGPC   GL2 1922   6.484   0.691  12.647 -0.1433  0.0119  0.0609
  138DGPC   C1A 1923   6.224   0.493  12.227 -0.0473  0.0971  0.0058
  138DGPC   C2A 1924   5.861   0.398  11.938 -0.0226 -0.0614  0.4135
  138DGPC   D3A 1925   5.909   0.408  11.491  0.0867  0.0044 -0.1980
  138DGPC   C4A 1926   5.744   0.048  11.296  0.2546  0.1968  0.2938
  138DGPC   C5A 1927   5.795  -0.081  10.942 -0.1389  0.2645  0.1292
  138DGPC   C1B 1928   6.616   0.802  12.285 -0.1912  0.0748  0.2630
  138DGPC   C2B 1929   6.578   0.720  11.901 -0.1370  0.1577 -0.0411
  138DGPC   D3B 1930   6.391   0.519  11.695 -0.2681 -0.3426 -0.2999
  138DGPC   C4B 1931   6.293   0.708  11.267  0.1560  0.2849 -0.3180
  138DGPC   C5B 1932   6.379   0.788  10.798 -0.1883  0.0445 -0.2110
  139DGPC   NC3 1933   5.523   4.663  13.521  0.0788  0.0086 -0.0130
  139DGPC   PO4 1934   5.482   4.236  13.330 -0.0952 -0.2623  0.2365
  139DGPC   GL1 1935   5.629   4.038  12.900  0.3009 -0.1462 -0.0995
  139DGPC   GL2 1936   5.745   3.653  12.907 -0.2830 -0.2459 -0.0946
  139DGPC   C1A 1937   5.656   4.168  12.439  0.1259 -0.0187 -0.1472
  139DGPC   C2A 1938   5.733   4.211  12.017  0.1670 -0.4139  0.0420
  139DGPC   D3A 1939   6.041   4.382  11.689 -0.0504 -0.0819 -0.1634
  139DGPC   C4A 1940   5.856   4.526  11.242 -0.0587 -0.2441 -0.0155
  139DGPC   C5A 1941   5.544   4.421  11.082 -0.1390 -0.0561 -0.0281
  139DGPC   C1B 1942   5.425   3.691  12.530 -0.0158 -0.1171 -0.2069
  139DGPC   C2B 1943   5.215   4.079  12.461 -0.0103 -0.2126 -0.0529
  139DGPC   D3B 1944   5.024   4.491  12.365 -0.0195 -0.0804 -0.0384
  139DGPC   C4B 1945   4.720   4.493  12.061  0.0375 -0.2881  0.1500
  139DGPC   C5B 1946   4.352   4.241  12.203 -0.1678  0.0138 -0.1368
  140DGPC   NC3 1947   0.279   6.236  13.011 -0.0565  0.1278  0.0276
  140DGPC   PO4 1948   0.574   5.772  12.880  0.1502  0.2602  0.1808
  140DGPC   GL1 1949   0.727   5.904  12.500  0.1724  0.2182 -0.2146
  140DGPC   GL2 1950   0.633   6.300  12.403 -0.1909  0.2816  0.0416
  140DGPC   C1A 1951   0.739   5.574  12.232 -0.3030 -0.3838  0.1482
  140DGPC   C2A 1952   0.835   5.441  11.844 -0.5684  0.1590 -0.2638
  140DGPC   D3A 1953   1.034   5.604  11.547 -0.0862 -0.2779  0.0633
  140DGPC   C4A 1954   1.141   5.732  11.227 -0.0605  0.0001 -0.1058
  140DGPC   C5A 1955   0.875   6.028  11.025 -0.0526  0.2457 -0.2051
  140DGPC   C1B 1956   0.445   6.360  11.994  0.0914  0.0072 -0.1002
  140DGPC   C2B 1957   0.215   6.043  11.706  0.0538 -0.0007 -0.0465
  140DGPC   D3B 1958   0.090   5.996  11.259  0.1149  0.0318 -0.3393
  140DGPC   C4B 1959   0.038   6.423  11.081 -0.0820 -0.1811 -0.0720
  140DGPC   C5B 1960  -0.306   6.714  11.143 -0.2622 -0.0769  0.3733
  141DGPC   NC3 1961   3.008   2.802  12.814 -0.0159 -0.1522  0.3496
  141DGPC   PO4 1962   2.754   3.101  12.630 -0.0233  0.0447  0.0087
  141DGPC   GL1 1963   2.999   2.997  12.274  0.2586  0.0653 -0.1847
  141DGPC   GL2 1964   3.250   2.858  12.304  0.0355  0.0384  0.0015
  141DGPC   C1A 1965   2.925   2.970  11.801 -0.1311  0.1234  0.5332
  141DGPC   C2A 1966   2.943   3.016  11.380 -0.1546  0.2430 -0.0595
  141DGPC   D3A 1967   2.847   3.013  10.921  0.0582 -0.2350  0.1156
  141DGPC   C4A 1968   2.975   3.136  10.477 -0.0961  0.0174 -0.0691
  141DGPC   C5A 1969   3.404   3.326  10.328  0.2703 -0.2575  0.0583
  141DGPC   C1B 1970   3.555   2.653  12.021  0.3005 -0.0648  0.0113
  141DGPC   C2B 1971   3.765   2.383  11.853  0.1263 -0.1844 -0.1444
  141DGPC   D3B 1972   3.728   2.471  11.485 -0.0382  0.0715  0.3200
  141DGPC   C4B 1973   3.410   2.575  11.188  0.2149  0.1621  0.1299
  141DGPC   C5B 1974   2.937   2.555  11.194 -0.1915  0.1529  0.3267
  142DGPC   NC3 1975   6.380   5.088  13.274 -0.2583 -0.0942 -0.1077
  142DGPC   PO4 1976   5.887   5.206  13.315  0.0885  0.0533  0.4913
  142DGPC   GL1 1977   5.969   5.167  12.936  0.0527 -0.0017 -0.0138
  142DGPC   GL2 1978   5.718   5.248  12.653 -0.0090 -0.1137  0.4159
  142DGPC   C1A 1979   6.203   5.206  12.471 -0.0850  0.0638 -0.1871
  142DGPC   C2A 1980   6.312   4.981  12.108  0.0868  0.0505  0.0034
  142DGPC   D3A 1981   6.722   5.011  11.853 -0.2940 -0.1776  0.0103
  142DGPC   C4A 1982   6.889   4.705  11.701  0.1532 -0.3404 -0.3379
  142DGPC   C5A 1983   7.318   4.402  11.541 -0.1496 -0.0682 -0.0416
  142DGPC   C1B 1984   5.731   5.121  12.190  0.1306 -0.1665 -0.3453
  142DGPC   C2B 1985   5.481   5.219  11.765  0.1219  0.3848  0.2567
  142DGPC   D3B 1986   5.305   5.166  11.416 -0.0617 -0.3565 -0.3676
  142DGPC   C4B 1987   5.187   4.741  11.263  0.0895  0.1399  0.0890
  142DGPC   C5B 1988   4.727   4.556  11.064  0.0067 -0.0689 -0.4051
  143DGPC   NC3 1989   0.402   1.944  13.094  0.2334  0.5296  0.2198
  143DGPC   PO4 1990   0.566   1.545  12.735  0.0261  0.1393 -0.3467
  143DGPC   GL1 1991   0.394   1.493  12.261 -0.3149 -0.2672 -0.0263
  143DGPC   GL2 1992   0.334   1.251  12.156 -0.2151  0.0580 -0.0804
  143DGPC   C1A 1993   0.520   1.633  11.864  0.3658  0.0484  0.2321
  143DGPC   C2A 1994   0.755   1.695  11.479  0.2040 -0.1170  0.0278
  143DGPC   D3A 1995   0.851   1.744  11.030 -0.1325  0.1638 -0.0350
  143DGPC   C4A 1996   1.200   1.868  10.962 -0.0290 -0.4429 -0.1394
  143DGPC   C5A 1997   1.637   1.650  11.124  0.1306 -0.0485 -0.1829
  143DGPC   C1B 1998   0.339   1.183  11.738  0.3604 -0.1795 -0.4493
  143DGPC   C2B 1999   0.534   1.232  11.382 -0.1655  0.3118  0.0246
  143DGPC   D3B 2000   0.546   1.318  10.881  0.1984  0.0798 -0.0135
  143DGPC   C4B 2001   0.258   1.069  10.678 -0.0371 -0.4414  0.0068
  143DGPC   C5B 2002   0.012   0.908  10.345  0.1640 -0.0173 -0.0670
  144DGPC   NC3 2003   1.165   5.812  12.751  0.2337  0.1415 -0.1226
  144DGPC   PO4 2004   1.571   5.662  12.704 -0.0635  0.1093 -0.2759
  144DGPC   GL1 2005   1.491   5.522  12.368  0.2445 -0.1344 -0.2429
  144DGPC   GL2 2006   1.194   5.584  12.349  0.0213  0.0783 -0.1693
  144DGPC   C1A 2007   1.310   5.470  11.916  0.0318  0.0660 -0.2695
  144DGPC   C2A 2008   1.330   5.224  11.433 -0.0832  0.5726 -0.0291
  144DGPC   D3A 2009   1.371   5.367  10.999 -0.0023 -0.2039 -0.0788
  144DGPC   C4A 2010   1.758   5.580  10.977  0.2411  0.2775 -0.1469
  144DGPC   C5A 2011   2.238   5.832  11.087  0.1399  0.2739 -0.0061
  144DGPC   C1B 2012   1.049   5.914  11.998 -0.0344  0.1178 -0.2009
  144DGPC   C2B 2013   0.729   5.986  11.760 -0.3575 -0.1720  0.3614
  144DGPC   D3B 2014   0.475   5.743  11.452  0.0179 -0.0837 -0.3234
  144DGPC   C4B 2015   0.452   5.290  11.505 -0.5125  0.0568 -0.0328
  144DGPC   C5B 2016   0.367   4.906  11.273 -0.0618 -0.1317  0.1172
  145DGPC   NC3 2017   5.205   6.780  12.920  0.1626 -0.0693 -0.2647
  145DGPC   PO4 2018   5.304   6.565  13.356  0.2514 -0.1839 -0.0705
  145DGPC   GL1 2019   5.432   6.324  12.951 -0.4483 -0.0555  0.2629
  145DGPC   GL2 2020   5.631   6.437  12.706 -0.3140 -0.4866  0.1929
  145DGPC   C1A 2021   5.359   5.912  12.815 -0.0266 -0.1461  0.2953
  145DGPC   C2A 2022   5.414   5.677  12.453 -0.1488  0.2180  0.0870
  145DGPC   D3A 2023   5.372   5.556  12.035  0.1033  0.0923 -0.4598
  145DGPC   C4A 2024   5.453   5.695  11.630  0.0532  0.3350 -0.1159
  145DGPC   C5A 2025   5.280   5.824  11.215  0.0962  0.1279 -0.0665
  145DGPC   C1B 2026   5.706   6.142  12.436 -0.0314  0.2019  0.2348
  145DGPC   C2B 2027   5.757   6.053  12.000  0.0175  0.0485  0.0386
  145DGPC   D3B 2028   5.791   6.426  11.762 -0.0377  0.4191 -0.1428
  145DGPC   C4B 2029   5.433   6.680  11.715  0.1912 -0.0943  0.0859
  145DGPC   C5B 2030   5.235   6.745  11.336 -0.3261  0.2187 -0.2464
  146DGPC   NC3 2031   2.476   3.798  12.778  0.1121  0.2421 -0.2130
  146DGPC   PO4 2032   2.853   3.608  12.739 -0.2667  0.0342  0.0341
  146DGPC   GL1 2033   2.783   3.570  12.397 -0.0411 -0.2100 -0.0829
  146DGPC   GL2 2034   2.775   3.808  12.202 -0.1024 -0.3179  0.1677
  146DGPC   C1A 2035   3.013   3.456  12.001 -0.0369 -0.0841 -0.0778
  146DGPC   C2A 2036   3.104   3.421  11.640 -0.2704  0.2107  0.3574
  146DGPC   D3A 2037   3.236   3.368  11.228  0.1900  0.0116 -0.3811
  146DGPC   C4A 2038   3.327   3.023  11.025 -0.0600 -0.0500  0.3225
  146DGPC   C5A 2039   3.337   2.773  10.733  0.0096  0.1951 -0.0527
  146DGPC   C1B 2040   2.672   3.846  11.860 -0.0847  0.1558  0.2142
  146DGPC   C2B 2041   2.607   4.049  11.483 -0.1638  0.1077 -0.1616
  146DGPC   D3B 2042   2.426   3.996  10.979 -0.0690 -0.0857 -0.0627
  146DGPC   C4B 2043   2.323   3.850  10.589 -0.0426  0.1911 -0.1161
  146DGPC   C5B 2044   2.094   3.436  10.549  0.0432 -0.1326  0.1271
  147DGPC   NC3 2045   2.239   1.956  12.408  0.0701 -0.2778 -0.0308
  147DGPC   PO4 2046   2.194   2.348  12.734 -0.3350  0.1053  0.2271
  147DGPC   GL1 2047   2.141   2.432  12.206 -0.1516 -0.1250 -0.0886
  147DGPC   GL2 2048   1.879   2.120  12.021 -0.1393  0.2897 -0.2495
  147DGPC   C1A 2049   2.355   2.673  11.970 -0.1346 -0.1868  0.0635
  147DGPC   C2A 2050   2.528   2.729  11.463  0.0409 -0.2099 -0.1398
  147DGPC   D3A 2051   2.335   2.798  11.012  0.0178  0.1853 -0.1847
  147DGPC   C4A 2052   2.393   3.000  10.689 -0.1132 -0.2203  0.4645
  147DGPC   C5A 2053   2.483   3.265  10.308 -0.1297 -0.0305 -0.2887
  147DGPC   C1B 2054   2.024   2.389  11.705 -0.0319 -0.0324  0.1075
  147DGPC   C2B 2055   2.090   2.496  11.344 -0.3227  0.0251  0.0113
  147DGPC   D3B 2056   1.822   2.667  11.107 -0.1971  0.1175 -0.0182
  147DGPC   C4B 2057   1.413   2.724  11.031 -0.1192  0.0277  0.4333
  147DGPC   C5B 2058   1.062   2.411  10.883 -0.4242 -0.0573  0.2906
  148DGPC   NC3 2059   3.284   4.401  13.395 -0.2276  0.3746  0.1523
  148DGPC   PO4 2060   3.270   4.667  13.066 -0.2454 -0.0003 -0.3038
  148DGPC   GL1 2061   3.424   4.876  12.722 -0.0846 -0.0386 -0.4822
  148DGPC   GL2 2062   3.319   4.617  12.532 -0.1686  0.0713 -0.2265
  148DGPC   C1A 2063   3.368   5.042  12.283  0.0210  0.2269  0.0021
  148DGPC   C2A 2064   3.355   5.179  11.890  0.1915 -0.2400 -0.0075
  148DGPC   D3A 2065   2.940   5.280  11.845  0.0585  0.1565 -0.1716
  148DGPC   C4A 2066   2.690   5.604  11.582 -0.1077  0.3112 -0.1634
  148DGPC   C5A 2067   2.797   5.865  11.374 -0.0580 -0.4568 -0.3738
  148DGPC   C1B 2068   3.440   4.593  12.147 -0.0811 -0.2105  0.1593
  148DGPC   C2B 2069   3.644   4.723  11.825  0.5951 -0.1002  0.3173
  148DGPC   D3B 2070   3.937   4.676  11.508  0.0529 -0.1154  0.1472
  148DGPC   C4B 2071   3.836   4.993  11.259 -0.3177  0.4405  0.0012
  148DGPC   C5B 2072   3.657   5.286  11.034  0.0172 -0.0320  0.0517
  149DGPC   NC3 2073   1.750   0.675  12.787  0.3628 -0.1475  0.1099
  149DGPC   PO4 2074   1.865   1.062  12.674 -0.1269  0.1021 -0.4385
  149DGPC   GL1 2075   1.862   0.829  12.309 -0.0559 -0.0040  0.0215
  149DGPC   GL2 2076   1.692   0.635  12.267 -0.2616 -0.0604  0.1114
  149DGPC   C1A 2077   2.106   0.667  11.955 -0.1835 -0.3304  0.2215
  149DGPC   C2A 2078   2.406   0.653  11.642  0.0553 -0.1452 -0.2954
  149DGPC   D3A 2079   2.300   1.012  11.269  0.0275  0.0571  0.2788
  149DGPC   C4A 2080   2.252   1.137  10.897  0.3657  0.0823  0.0978
  149DGPC   C5A 2081   2.503   1.399  10.683 -0.2381  0.0348  0.1716
  149DGPC   C1B 2082   1.469   0.684  11.849 -0.0217  0.1101  0.1360
  149DGPC   C2B 2083   1.385   0.375  11.640 -0.2757 -0.2446  0.1121
  149DGPC   D3B 2084   1.286   0.234  11.219 -0.0816 -0.0277  0.2001
  149DGPC   C4B 2085   1.162   0.481  10.974  0.1157  0.2250  0.1029
  149DGPC   C5B 2086   1.207   0.862  10.872  0.0417  0.0415 -0.2700
  150DGPC   NC3 2087   1.679   5.938  13.171 -0.0295 -0.2680  0.2294
  150DGPC   PO4 2088   1.627   6.196  12.691  0.3187 -0.0311  0.2455
  150DGPC   GL1 2089   1.673   5.990  12.329 -0.0594 -0.2991 -0.2096
  150DGPC   GL2 2090   1.949   6.165  12.188  0.3744 -0.1120  0.0486
  150DGPC   C1A 2091   1.606   5.913  11.870 -0.0223  0.0797 -0.1960
  150DGPC   C2A 2092   1.383   5.966  11.588  0.1067 -0.2630 -0.1996
  150DGPC   D3A 2093   0.988   6.318  11.441  0.1322  0.3574 -0.0112
  150DGPC   C4A 2094   0.889   6.557  11.781  0.0645 -0.0145  0.1591
  150DGPC   C5A 2095   1.196   6.804  12.151  0.1963  0.0170  0.1647
  150DGPC   C1B 2096   1.949   6.316  11.653 -0.0378  0.1552  0.2734
  150DGPC   C2B 2097   2.231   6.413  11.306 -0.0640  0.0315  0.2197
  150DGPC   D3B 2098   2.596   6.316  11.058  0.1515 -0.3096 -0.2043
  150DGPC   C4B 2099   2.738   6.228  10.659 -0.1325 -0.0677  0.3951
  150DGPC   C5B 2100   2.985   6.225  10.366  0.0514  0.0185 -0.1872
  151DGPC   NC3 2101   2.650   2.293  12.748 -0.1676  0.0945 -0.1826
  151DGPC   PO4 2102   2.731   1.950  12.527 -0.0770 -0.1072  0.2836
  151DGPC   GL1 2103   2.816   2.136  12.126  0.0018 -0.1242  0.0076
  151DGPC   GL2 2104   3.072   2.537  12.009  0.0867  0.0385 -0.0993
  151DGPC   C1A 2105   2.637   2.298  11.765 -0.0950 -0.1340  0.1066
  151DGPC   C2A 2106   2.553   2.264  11.314  0.2118 -0.1825 -0.0100
  151DGPC   D3A 2107   2.427   1.912  10.955  0.1905 -0.3056  0.1262
  151DGPC   C4A 2108   2.725   1.870  10.565 -0.0047 -0.0387 -0.0927
  151DGPC   C5A 2109   2.719   1.544  10.252 -0.1766  0.1764 -0.1121
  151DGPC   C1B 2110   3.154   2.269  11.640 -0.1561  0.1944 -0.1220
  151DGPC   C2B 2111   3.203   2.019  11.265 -0.0933  0.1982  0.1672
  151DGPC   D3B 2112   3.106   2.174  10.832  0.1250  0.1812 -0.2178
  151DGPC   C4B 2113   3.158   2.137  10.430  0.0582  0.0286  0.0713
  151DGPC   C5B 2114   3.137   2.004   9.992 -0.0023  0.1106 -0.0511
  152DGPC   NC3 2115   4.395   6.006  13.088  0.1860  0.0552  0.1342
  152DGPC   PO4 2116   4.271   5.694  12.832 -0.1616 -0.1718  0.1411
  152DGPC   GL1 2117   4.578   5.781  12.508  0.0943  0.1249 -0.2221
  152DGPC   GL2 2118   4.943   5.915  12.626  0.1578  0.0932 -0.0948
  152DGPC   C1A 2119   4.460   5.927  12.074  0.2168 -0.3918 -0.0314
  152DGPC   C2A 2120   4.473   6.103  11.615  0.2309  0.0147 -0.3241
  152DGPC   D3A 2121   4.376   6.138  11.121  0.1625 -0.1335 -0.0500
  152DGPC   C4A 2122   4.060   5.917  10.901  0.1986  0.2560 -0.3949
  152DGPC   C5A 2123   4.009   5.532  10.682  0.0136 -0.2034  0.1291
  152DGPC   C1B 2124   5.000   5.931  12.197  0.3725 -0.0398 -0.0815
  152DGPC   C2B 2125   5.232   6.091  11.913  0.1227  0.0604 -0.0926
  152DGPC   D3B 2126   5.366   6.154  11.571  0.4007 -0.4502  0.3097
  152DGPC   C4B 2127   5.732   6.051  11.438  0.0965  0.1077  0.0369
  152DGPC   C5B 2128   6.026   5.747  11.356  0.0465  0.0663 -0.0724
  153DGPC   NC3 2129   4.798   4.806  12.698 -0.2098  0.0594 -0.0946
  153DGPC   PO4 2130   4.353   4.774  12.848  0.1187 -0.3139 -0.0946
  153DGPC   GL1 2131   3.942   4.872  12.564  0.0975 -0.1317  0.0154
  153DGPC   GL2 2132   3.834   4.547  12.454 -0.0201  0.0879  0.2912
  153DGPC   C1A 2133   3.837   5.087  12.181 -0.2210  0.3453  0.0949
  153DGPC   C2A 2134   3.933   5.174  11.745 -0.1607  0.2135 -0.0409
  153DGPC   D3A 2135   3.986   5.450  11.376  0.0667 -0.3368 -0.1203
  153DGPC   C4A 2136   4.006   5.923  11.386 -0.2185 -0.0055 -0.1559
  153DGPC   C5A 2137   3.649   6.319  11.387 -0.0472  0.0548 -0.1651
  153DGPC   C1B 2138   4.048   4.620  12.041  0.0634  0.0028  0.3209
  153DGPC   C2B 2139   4.327   4.913  11.801  0.1525  0.0510  0.1976
  153DGPC   D3B 2140   4.343   5.006  11.348 -0.1842  0.0873  0.0165
  153DGPC   C4B 2141   4.679   5.076  11.082  0.0874 -0.4197  0.0094
  153DGPC   C5B 2142   4.911   4.925  10.697 -0.1007  0.0820 -0.0846
  154DGPC   NC3 2143   0.688   3.904  12.685 -0.1829 -0.0904 -0.3057
  154DGPC   PO4 2144   0.356   3.891  12.703 -0.1993 -0.1892 -0.1758
  154DGPC   GL1 2145   0.356   3.870  12.247 -0.0432 -0.1197 -0.0259
  154DGPC   GL2 2146   0.157   3.579  12.102  0.0281  0.0830  0.0619
  154DGPC   C1A 2147   0.500   3.742  11.748  0.0878  0.2626  0.0033
  154DGPC   C2A 2148   0.376   3.504  11.381 -0.0412  0.1002 -0.1313
  154DGPC   D3A 2149   0.255   3.673  11.012  0.2067 -0.0935  0.3792
  154DGPC   C4A 2150   0.344   4.125  10.885  0.2768  0.2628 -0.0029
  154DGPC   C5A 2151   0.538   4.337  10.628  0.1080  0.1042 -0.0522
  154DGPC   C1B 2152   0.043   3.553  11.797 -0.1106  0.0763 -0.1389
  154DGPC   C2B 2153  -0.038   3.718  11.385  0.3640  0.0013 -0.0582
  154DGPC   D3B 2154  -0.130   4.037  11.093  0.0968 -0.1161  0.2302
  154DGPC   C4B 2155  -0.284   4.381  10.938  0.0186 -0.0629  0.3323
  154DGPC   C5B 2156  -0.473   4.814  10.822  0.1167 -0.0881  0.1203
  155DGPC   NC3 2157   5.515   0.953  13.295  0.3083  0.1072  0.0063
  155DGPC   PO4 2158   5.426   0.775  12.849  0.1436 -0.0773  0.1150
  155DGPC   GL1 2159   5.200   0.696  12.484 -0.2093 -0.0105 -0.1302
  155DGPC   GL2 2160   4.763   0.764  12.524  0.1787 -0.0824 -0.2539
  155DGPC   C1A 2161   5.413   0.655  12.074 -0.0226  0.3091 -0.0920
  155DGPC   C2A 2162   5.433   0.653  11.610  0.0486  0.1260  0.2402
  155DGPC   D3A 2163   5.511   0.620  11.233  0.0728  0.2348  0.0628
  155DGPC   C4A 2164   5.647   0.959  11.094  0.1877 -0.0441 -0.0503
  155DGPC   C5A 2165   6.090   1.118  11.029 -0.1814 -0.2471 -0.4248
  155DGPC   C1B 2166   4.751   0.783  12.099  0.0161 -0.0749  0.2164
  155DGPC   C2B 2167   5.011   0.934  11.854  0.0225 -0.1161 -0.0821
  155DGPC   D3B 2168   5.328   1.118  11.835 -0.2188 -0.0479 -0.2138
  155DGPC   C4B 2169   5.386   1.197  11.496  0.0595  0.0766 -0.0008
  155DGPC   C5B 2170   5.230   1.201  10.982  0.0161  0.1382 -0.1477
  156DGPC   NC3 2171   0.265   5.427  13.242  0.1612  0.1208  0.1533
  156DGPC   PO4 2172   0.316   5.086  12.995 -0.0464  0.0172  0.1571
  156DGPC   GL1 2173   0.180   5.232  12.677 -0.4377  0.0778  0.0229
  156DGPC   GL2 2174   0.342   5.139  12.302  0.1206 -0.0536  0.1834
  156DGPC   C1A 2175  -0.004   5.579  12.440  0.1560  0.2117  0.1353
  156DGPC   C2A 2176  -0.151   5.485  12.016 -0.1146  0.2334  0.1115
  156DGPC   D3A 2177  -0.097   5.659  11.616 -0.1022 -0.0326  0.2251
  156DGPC   C4A 2178   0.029   5.440  11.361  0.2591  0.2438  0.2877
  156DGPC   C5A 2179   0.164   5.578  10.955 -0.1303  0.3076  0.3597
  156DGPC   C1B 2180   0.387   5.474  11.952  0.0339  0.3589  0.2266
  156DGPC   C2B 2181   0.297   5.811  12.161 -0.2061  0.1501  0.2751
  156DGPC   D3B 2182   0.148   6.144  12.434 -0.1604  0.5046 -0.0650
  156DGPC   C4B 2183   0.009   6.461  12.304 -0.0996  0.1725  0.0335
  156DGPC   C5B 2184   0.153   6.834  12.129  0.2571 -0.1542 -0.2640
  157DGPC   NC3 2185  -0.560   2.046  12.952  0.1337  0.1331 -0.1733
  157DGPC   PO4 2186  -0.332   1.973  12.528 -0.1089  0.3228 -0.0127
  157DGPC   GL1 2187  -0.184   1.917  12.236  0.0624 -0.0222 -0.0703
  157DGPC   GL2 2188  -0.077   1.605  12.223 -0.1018 -0.2261  0.0827
  157DGPC   C1A 2189  -0.009   1.913  11.833 -0.0652  0.2161  0.1125
  157DGPC   C2A 2190   0.085   1.721  11.491 -0.0160  0.2064  0.2472
  157DGPC   D3A 2191   0.369   1.721  11.226  0.1546 -0.1183  0.2042
  157DGPC   C4A 2192   0.393   1.899  10.834  0.0044 -0.3562 -0.2595
  157DGPC   C5A 2193   0.404   2.142  10.434  0.2539  0.2100 -0.0053
  157DGPC   C1B 2194  -0.170   1.463  11.875  0.1000  0.1759 -0.2718
  157DGPC   C2B 2195  -0.067   1.250  11.438  0.2570 -0.0466 -0.1046
  157DGPC   D3B 2196   0.048   1.245  11.140  0.1850 -0.3685  0.0279
  157DGPC   C4B 2197   0.026   1.559  10.899 -0.0987  0.0918  0.1665
  157DGPC   C5B 2198   0.134   1.488  10.456  0.1873  0.3635 -0.0348
  158DGPC   NC3 2199   5.011   3.984  13.160  0.0830 -0.1964  0.1853
  158DGPC   PO4 2200   4.719   4.273  12.967  0.4740 -0.1838 -0.2722
  158DGPC   GL1 2201   4.690   4.171  12.552 -0.0360 -0.0574  0.3109
  158DGPC   GL2 2202   4.662   3.887  12.588  0.2339 -0.3467  0.1451
  158DGPC   C1A 2203   4.866   4.023  12.112 -0.0064  0.0650  0.2428
  158DGPC   C2A 2204   5.015   3.852  11.706 -0.0544  0.0675  0.0963
  158DGPC   D3A 2205   5.335   3.649  11.503 -0.2031 -0.1229  0.1301
  158DGPC   C4A 2206   5.713   3.676  11.584  0.1595 -0.0506 -0.0585
  158DGPC   C5A 2207   6.067   3.830  11.662  0.2382  0.1346  0.1473
  158DGPC   C1B 2208   4.887   3.588  12.368  0.2280 -0.0773  0.2020
  158DGPC   C2B 2209   5.121   3.356  12.119  0.1407  0.0078 -0.1541
  158DGPC   D3B 2210   5.412   3.309  11.907 -0.1083 -0.0016  0.2325
  158DGPC   C4B 2211   5.396   3.173  11.514  0.2379 -0.2115 -0.0140
  158DGPC   C5B 2212   5.310   2.942  11.208 -0.4536  0.1804 -0.0519
  159DGPC   NC3 2213   6.247   3.306  12.981 -0.0446  0.2616  0.1537
  159DGPC   PO4 2214   6.053   3.072  12.633 -0.0072 -0.0420 -0.0618
  159DGPC   GL1 2215   6.130   3.465  12.419 -0.0620 -0.3188  0.0988
  159DGPC   GL2 2216   6.203   3.356  12.092 -0.3110  0.0521  0.1002
  159DGPC   C1A 2217   6.225   3.888  12.149 -0.0462  0.0817 -0.0789
  159DGPC   C2A 2218   6.506   4.052  11.928  0.3793  0.0754 -0.2478
  159DGPC   D3A 2219   6.508   4.200  11.606 -0.1340  0.2860 -0.2111
  159DGPC   C4A 2220   6.640   4.481  11.258  0.0411  0.2542 -0.0552
  159DGPC   C5A 2221   6.766   4.701  10.826  0.0751  0.3528 -0.0270
  159DGPC   C1B 2222   5.764   3.635  12.102 -0.1572  0.0883  0.0678
  159DGPC   C2B 2223   5.393   3.862  12.046 -0.1858  0.0136 -0.0023
  159DGPC   D3B 2224   5.228   4.301  11.983  0.1669  0.1204 -0.0484
  159DGPC   C4B 2225   5.459   4.613  12.138 -0.3323  0.0716  0.2668
  159DGPC   C5B 2226   5.470   4.667  12.621  0.0482 -0.0337 -0.1507
  160DGPC   NC3 2227   4.692   0.660  13.564  0.2400  0.0019 -0.3114
  160DGPC   PO4 2228   4.531   0.384  13.327 -0.5394 -0.1178 -0.3183
  160DGPC   GL1 2229   4.477   0.292  12.985  0.1791 -0.1739 -0.0964
  160DGPC   GL2 2230   4.426  -0.010  12.849 -0.3395 -0.0271 -0.1234
  160DGPC   C1A 2231   4.275   0.584  12.659 -0.2887  0.0866 -0.0954
  160DGPC   C2A 2232   4.287   0.809  12.267  0.0648  0.0254  0.0338
  160DGPC   D3A 2233   4.315   0.949  11.889  0.1122  0.1767 -0.0788
  160DGPC   C4A 2234   4.586   0.872  11.469  0.0405  0.4955 -0.4682
  160DGPC   C5A 2235   4.443   0.952  11.136  0.1240 -0.0492  0.0099
  160DGPC   C1B 2236   4.525  -0.176  12.501 -0.1946 -0.1934  0.1922
  160DGPC   C2B 2237   4.727  -0.124  12.109  0.2054 -0.0537 -0.3350
  160DGPC   D3B 2238   4.929  -0.060  11.739  0.0734 -0.1280 -0.2196
  160DGPC   C4B 2239   4.906  -0.166  11.290  0.3365 -0.0104  0.0310
  160DGPC   C5B 2240   5.314  -0.229  10.971  0.0693  0.2212  0.0639
  161DGPC   NC3 2241   2.436   4.883  12.900  0.1703  0.2183  0.2926
  161DGPC   PO4 2242   2.134   4.578  12.837  0.3713 -0.0850  0.1809
  161DGPC   GL1 2243   2.288   4.655  12.436  0.2137 -0.1392 -0.3479
  161DGPC   GL2 2244   2.131   4.353  12.292 -0.4233  0.1340 -0.2365
  161DGPC   C1A 2245   2.496   4.792  12.077 -0.2034 -0.0273 -0.1878
  161DGPC   C2A 2246   2.570   4.531  11.682 -0.1312 -0.0093  0.2724
  161DGPC   D3A 2247   2.956   4.367  11.375 -0.2786  0.1611 -0.0360
  161DGPC   C4A 2248   3.041   4.734  11.159  0.3088 -0.2062  0.0379
  161DGPC   C5A 2249   3.266   4.960  10.927 -0.3974 -0.0901  0.1469
  161DGPC   C1B 2250   2.123   4.268  11.870  0.1621 -0.1615  0.1029
  161DGPC   C2B 2251   1.657   4.224  11.678 -0.0996 -0.1902 -0.1229
  161DGPC   D3B 2252   1.463   4.050  11.470  0.3668 -0.0705  0.0635
  161DGPC   C4B 2253   1.175   4.315  11.222 -0.2168  0.0510 -0.1343
  161DGPC   C5B 2254   0.903   4.088  10.893  0.3423  0.0116  0.3162
  162DGPC   NC3 2255   1.205   2.406  12.732 -0.1725 -0.2290 -0.0395
  162DGPC   PO4 2256   0.744   2.602  12.825 -0.1490 -0.0807 -0.0307
  162DGPC   GL1 2257   0.867   2.577  12.392  0.0162  0.0626  0.2030
  162DGPC   GL2 2258   1.016   2.281  12.279 -0.0724  0.0712  0.0173
  162DGPC   C1A 2259   0.656   2.553  11.992  0.1394 -0.0962 -0.1472
  162DGPC   C2A 2260   0.624   2.272  11.693  0.1209  0.0961 -0.1857
  162DGPC   D3A 2261   0.285   2.203  11.484  0.0526  0.2051 -0.1231
  162DGPC   C4A 2262  -0.218   2.236  11.422 -0.5103  0.1928 -0.2287
  162DGPC   C5A 2263  -0.419   2.468  11.178  0.0108 -0.2304  0.0610
  162DGPC   C1B 2264   1.064   1.955  11.842  0.0326  0.4626  0.1914
  162DGPC   C2B 2265   1.277   1.754  11.455  0.2547 -0.2412  0.0030
  162DGPC   D3B 2266   1.525   1.298  11.454  0.0211 -0.3279 -0.0698
  162DGPC   C4B 2267   1.770   1.137  10.989  0.0452  0.1180  0.0619
  162DGPC   C5B 2268   1.904   0.771  10.669 -0.0616 -0.1154  0.1380
  163DGPC   NC3 2269   6.005   0.201  12.926  0.1512 -0.1601  0.3335
  163DGPC   PO4 2270   5.965   0.704  12.859  0.1023  0.1384 -0.5180
  163DGPC   GL1 2271   6.068   0.940  12.492 -0.2527  0.0263 -0.0045
  163DGPC   GL2 2272   5.781   0.890  12.383 -0.0035 -0.1469  0.0786
  163DGPC   C1A 2273   6.193   0.973  12.110  0.0542  0.0715 -0.1106
  163DGPC   C2A 2274   6.031   0.919  11.753 -0.0006  0.1167  0.0905
  163DGPC   D3A 2275   5.956   1.210  11.532 -0.2526  0.1604 -0.1145
  163DGPC   C4A 2276   5.713   1.476  11.245 -0.1076 -0.0965  0.2335
  163DGPC   C5A 2277   5.714   1.896  11.154 -0.0716  0.2244 -0.0633
  163DGPC   C1B 2278   5.783   1.205  12.036  0.0933 -0.1559  0.0652
  163DGPC   C2B 2279   5.636   1.542  11.796  0.1681 -0.4708  0.1817
  163DGPC   D3B 2280   5.576   1.940  11.763  0.0774 -0.0797  0.1153
  163DGPC   C4B 2281   5.802   2.276  11.516 -0.0338 -0.0130  0.0069
  163DGPC   C5B 2282   5.593   2.662  11.495 -0.1426  0.2096 -0.1367
  164DGPC   NC3 2283   2.883   1.509  12.665  0.0877  0.0902  0.0463
  164DGPC   PO4 2284   2.609   1.246  12.626 -0.1729  0.2774  0.2244
  164DGPC   GL1 2285   2.726   1.116  12.242 -0.0340  0.2327 -0.1150
  164DGPC   GL2 2286   2.606   0.734  12.123 -0.1026 -0.0490  0.1056
  164DGPC   C1A 2287   2.879   1.394  11.827  0.3433  0.0292  0.0786
  164DGPC   C2A 2288   3.076   1.417  11.352 -0.0202 -0.3000 -0.2176
  164DGPC   D3A 2289   3.025   1.680  10.948  0.0232  0.3406  0.1267
  164DGPC   C4A 2290   3.100   1.399  10.622  0.4430 -0.3534  0.1075
  164DGPC   C5A 2291   2.796   1.116  10.437 -0.1806 -0.0115  0.2435
  164DGPC   C1B 2292   2.872   0.830  11.775 -0.2388  0.0235 -0.0460
  164DGPC   C2B 2293   2.803   0.937  11.339  0.3019 -0.1339 -0.0859
  164DGPC   D3B 2294   2.908   1.127  10.978 -0.2664  0.2968  0.1330
  164DGPC   C4B 2295   3.148   0.921  10.690 -0.4878 -0.1352  0.2849
  164DGPC   C5B 2296   3.528   0.801  10.775 -0.3409  0.0854 -0.0207
  165DGPC   NC3 2297   0.455   3.000  12.962  0.1517 -0.0513  0.0591
  165DGPC   PO4 2298   0.644   3.471  12.980  0.0337 -0.1200 -0.2861
  165DGPC   GL1 2299   0.924   3.451  12.581  0.2573  0.0681 -0.4032
  165DGPC   GL2 2300   0.725   3.532  12.351 -0.1799  0.3238  0.1423
  165DGPC   C1A 2301   1.156   3.240  12.273  0.2597  0.2225 -0.0280
  165DGPC   C2A 2302   1.529   3.164  11.890 -0.0480  0.1089  0.1443
  165DGPC   D3A 2303   1.837   3.406  11.619  0.2532 -0.0962 -0.1919
  165DGPC   C4A 2304   1.695   3.575  11.222  0.0719  0.0345  0.0770
  165DGPC   C5A 2305   1.877   3.931  10.968 -0.2165  0.2271  0.4006
  165DGPC   C1B 2306   0.869   3.534  11.946 -0.1387 -0.2201 -0.0329
  165DGPC   C2B 2307   0.831   3.379  11.506  0.0037  0.2312 -0.1438
  165DGPC   D3B 2308   0.983   3.072  11.185 -0.0386 -0.2932 -0.3977
  165DGPC   C4B 2309   1.341   3.198  10.795 -0.0687 -0.1072 -0.1279
  165DGPC   C5B 2310   1.485   3.202  10.315 -0.2026  0.0733 -0.0246
  166DGPC   NC3 2311   1.629   5.091  12.722  0.1609  0.2033 -0.2591
  166DGPC   PO4 2312   1.274   4.769  12.707  0.1623  0.0774  0.2017
  166DGPC   GL1 2313   1.141   5.060  12.440 -0.0233 -0.1349  0.1461
  166DGPC   GL2 2314   1.392   5.049  12.182 -0.0120  0.0176  0.0744
  166DGPC   C1A 2315   0.848   5.001  12.143  0.2216 -0.1688  0.0557
  166DGPC   C2A 2316   1.063   5.002  11.753  0.2850 -0.2024 -0.2312
  166DGPC   D3A 2317   0.901   4.920  11.427 -0.2177 -0.0150  0.0837
  166DGPC   C4A 2318   0.932   5.155  11.053 -0.3271  0.4315 -0.1416
  166DGPC   C5A 2319   0.678   5.536  11.038 -0.0116  0.2016  0.2167
  166DGPC   C1B 2320   1.633   5.039  11.805  0.0087  0.1941  0.2391
  166DGPC   C2B 2321   1.755   4.695  11.597 -0.0961 -0.2655  0.0941
  166DGPC   D3B 2322   1.711   4.402  11.165 -0.0503  0.0154  0.0018
  166DGPC   C4B 2323   1.526   4.368  10.752 -0.1122 -0.1632 -0.0909
  166DGPC   C5B 2324   1.321   4.023  10.482 -0.1710 -0.2801 -0.2340
  167DGPC   NC3 2325   6.152   1.476  12.552 -0.0729  0.2052  0.1275
  167DGPC   PO4 2326   5.709   1.693  12.711  0.3237  0.2742  0.0949
  167DGPC   GL1 2327   5.414   1.743  12.415 -0.0082 -0.0370  0.2577
  167DGPC   GL2 2328   5.016   1.899  12.310 -0.1462  0.2630 -0.2841
  167DGPC   C1A 2329   5.176   1.573  12.011 -0.1221 -0.1031  0.0806
  167DGPC   C2A 2330   5.118   1.714  11.616  0.1563  0.2098 -0.5387
  167DGPC   D3A 2331   5.237   1.669  11.256 -0.2242  0.0311 -0.0243
  167DGPC   C4A 2332   5.178   1.909  10.988 -0.1030 -0.2267  0.0918
  167DGPC   C5A 2333   5.471   2.219  10.753  0.2389 -0.1876 -0.1545
  167DGPC   C1B 2334   4.697   1.800  11.941  0.2369  0.1218  0.2368
  167DGPC   C2B 2335   4.567   1.684  11.479 -0.1583 -0.1181  0.0629
  167DGPC   D3B 2336   4.193   1.937  11.298 -0.0161 -0.4196  0.1163
  167DGPC   C4B 2337   4.100   1.942  10.794  0.0715 -0.0448 -0.1297
  167DGPC   C5B 2338   4.150   2.114  10.367  0.0647  0.1144  0.3234
  168DGPC   NC3 2339   6.023   6.065  13.488  0.0270 -0.0433 -0.2186
  168DGPC   PO4 2340   6.410   6.025  13.262  0.3658  0.0306 -0.1207
  168DGPC   GL1 2341   6.064   6.179  12.963 -0.2187  0.1990  0.0645
  168DGPC   GL2 2342   6.131   6.273  12.692 -0.2416  0.1491  0.1540
  168DGPC   C1A 2343   6.062   5.745  12.690 -0.0505 -0.0522 -0.2991
  168DGPC   C2A 2344   5.860   5.625  12.242  0.0047 -0.0072  0.0417
  168DGPC   D3A 2345   5.949   5.613  11.857 -0.0549 -0.0174  0.1551
  168DGPC   C4A 2346   6.086   5.214  11.617  0.1294 -0.2219  0.0948
  168DGPC   C5A 2347   5.792   5.029  11.405  0.0255 -0.0672 -0.0915
  168DGPC   C1B 2348   6.192   6.105  12.213 -0.1171  0.1691 -0.0103
  168DGPC   C2B 2349   6.201   6.057  11.732 -0.4133 -0.5321  0.2856
  168DGPC   D3B 2350   6.136   6.278  11.406  0.3119 -0.2745  0.2029
  168DGPC   C4B 2351   6.057   6.046  10.986 -0.0353 -0.1055  0.0645
  168DGPC   C5B 2352   6.266   5.863  10.750 -0.1872 -0.1152 -0.0236
  169DGPC   NC3 2353   2.237   3.240  13.225 -0.1579  0.2504 -0.0326
  169DGPC   PO4 2354   2.321   3.295  12.920 -0.0701 -0.2043  0.3078
  169DGPC   GL1 2355   2.279   3.313  12.477  0.2270  0.0816 -0.1061
  169DGPC   GL2 2356   2.379   2.908  12.414  0.2421  0.1964 -0.1529
  169DGPC   C1A 2357   2.324   3.545  12.120  0.1186  0.2192  0.4855
  169DGPC   C2A 2358   2.111   3.780  11.803  0.2661 -0.2225  0.0614
  169DGPC   D3A 2359   2.033   3.855  11.483 -0.1316 -0.1010  0.2899
  169DGPC   C4A 2360   2.166   4.272  11.368 -0.0219  0.1583  0.1090
  169DGPC   C5A 2361   2.218   4.684  11.266  0.0088 -0.0280 -0.2037
  169DGPC   C1B 2362   2.550   3.145  12.051 -0.0303  0.1014  0.2402
  169DGPC   C2B 2363   2.535   3.413  11.660 -0.1261 -0.1653  0.2198
  169DGPC   D3B 2364   2.799   3.632  11.253 -0.0533  0.1969 -0.0842
  169DGPC   C4B 2365   2.978   3.778  10.876  0.3714  0.0711 -0.0785
  169DGPC   C5B 2366   2.866   4.086  10.581 -0.1196  0.1364  0.1375
  170DGPC   NC3 2367   2.047   5.010  13.170  0.2400  0.0494 -0.2510
  170DGPC   PO4 2368   2.278   5.349  12.881  0.2137 -0.4155  0.2737
  170DGPC   GL1 2369   1.975   5.463  12.544 -0.2197 -0.1722 -0.1362
  170DGPC   GL2 2370   2.149   5.667  12.331 -0.1030 -0.0799 -0.1932
  170DGPC   C1A 2371   1.957   5.294  12.158 -0.3227 -0.0269 -0.0649
  170DGPC   C2A 2372   1.973   5.565  11.804  0.0441 -0.2499  0.0890
  170DGPC   D3A 2373   1.718   5.471  11.528  0.0164 -0.1316  0.1689
  170DGPC   C4A 2374   1.783   5.097  11.280 -0.2120  0.1500  0.1117
  170DGPC   C5A 2375   1.759   4.882  10.802 -0.0582 -0.0074  0.3304
  170DGPC   C1B 2376   2.378   5.809  11.996  0.0275 -0.1854 -0.1314
  170DGPC   C2B 2377   2.255   5.908  11.569  0.1439 -0.2869 -0.2779
  170DGPC   D3B 2378   1.850   5.958  11.309 -0.1154 -0.2021 -0.0052
  170DGPC   C4B 2379   1.799   6.117  10.868  0.0349  0.0777 -0.0094
  170DGPC   C5B 2380   2.105   6.318  10.798  0.1943  0.2018 -0.0826
  171DGPC   NC3 2381   1.532   3.891  13.059  0.1540  0.0460 -0.3176
  171DGPC   PO4 2382   1.477   4.211  13.195 -0.0830  0.0831  0.0752
  171DGPC   GL1 2383   1.365   4.160  12.719 -0.1988  0.2803 -0.0495
  171DGPC   GL2 2384   1.174   3.973  12.544  0.4154  0.1192 -0.0656
  171DGPC   C1A 2385   1.572   4.174  12.419 -0.0363 -0.0221 -0.0837
  171DGPC   C2A 2386   1.584   4.454  12.077 -0.0533 -0.2344 -0.1255
  171DGPC   D3A 2387   1.894   4.787  12.142  0.2851  0.1259 -0.2281
  171DGPC   C4A 2388   2.144   4.949  11.790 -0.0207 -0.2243  0.1376
  171DGPC   C5A 2389   2.573   5.032  11.446 -0.2043  0.0515 -0.1914
  171DGPC   C1B 2390   1.178   3.815  12.183 -0.1018 -0.0303 -0.1690
  171DGPC   C2B 2391   1.010   3.964  11.824 -0.1359  0.0777  0.0887
  171DGPC   D3B 2392   0.895   3.925  11.418  0.2710  0.1960  0.0034
  171DGPC   C4B 2393   0.739   3.543  11.052  0.0365  0.0686 -0.2431
  171DGPC   C5B 2394   1.034   3.565  10.677  0.1253 -0.1149 -0.1321
  172DGPC   NC3 2395   1.267   0.538  12.671  0.0419  0.0974 -0.1262
  172DGPC   PO4 2396   0.883   0.759  12.664 -0.3706  0.0013  0.2379
  172DGPC   GL1 2397   1.007   0.684  12.245  0.0409 -0.5189 -0.0182
  172DGPC   GL2 2398   1.040   1.012  12.094  0.2068 -0.2181  0.2121
  172DGPC   C1A 2399   0.950   0.552  11.813 -0.0557 -0.2018  0.1847
  172DGPC   C2A 2400   0.848   0.325  11.441 -0.2088  0.0118 -0.1099
  172DGPC   D3A 2401   0.751   0.264  11.128  0.2432  0.1158  0.0940
  172DGPC   C4A 2402   1.103  -0.083  10.898  0.0366  0.0363 -0.2924
  172DGPC   C5A 2403   1.404  -0.391  11.082 -0.0038 -0.2665 -0.0864
  172DGPC   C1B 2404   0.996   1.232  11.679 -0.0020  0.0132 -0.1001
  172DGPC   C2B 2405   1.045   1.274  11.204 -0.1887  0.1727  0.2990
  172DGPC   D3B 2406   1.316   1.375  10.895  0.0730  0.0851  0.1919
  172DGPC   C4B 2407   1.176   1.549  10.470  0.0030  0.2157 -0.1795
  172DGPC   C5B 2408   1.012   1.517  10.026 -0.3829 -0.0996  0.0396
  173DGPC   NC3 2409   1.915   2.730  12.610  0.2332  0.1214  0.1720
  173DGPC   PO4 2410   1.633   2.271  12.462  0.0054 -0.0524 -0.0214
  173DGPC   GL1 2411   1.409   2.642  12.332  0.0660 -0.0889 -0.3764
  173DGPC   GL2 2412   1.573   2.829  12.257  0.3484  0.0262  0.0300
  173DGPC   C1A 2413   1.176   2.760  11.940 -0.2168  0.3356 -0.1533
  173DGPC   C2A 2414   1.114   2.522  11.426 -0.0928  0.1117  0.0161
  173DGPC   D3A 2415   0.805   2.168  11.258 -0.1591 -0.3024  0.2151
  173DGPC   C4A 2416   0.612   2.330  10.950  0.1211 -0.1364 -0.1576
  173DGPC   C5A 2417   0.315   2.539  10.742 -0.0189 -0.2664 -0.1118
  173DGPC   C1B 2418   1.720   2.698  11.942 -0.0118  0.3145 -0.0838
  173DGPC   C2B 2419   1.599   2.692  11.523  0.1383  0.2745 -0.0750
  173DGPC   D3B 2420   1.520   3.067  11.303  0.0517 -0.3485  0.0097
  173DGPC   C4B 2421   1.790   3.216  10.913  0.0194 -0.0054  0.1498
  173DGPC   C5B 2422   1.657   3.624  10.691  0.0150 -0.1198 -0.0725
  174DGPC   NC3 2423   2.083  -0.109  12.728 -0.0963 -0.1355  0.4224
  174DGPC   PO4 2424   1.657   0.208  12.765 -0.5026 -0.1398  0.2162
  174DGPC   GL1 2425   1.653   0.091  12.284  0.0886 -0.0356  0.0696
  174DGPC   GL2 2426   2.046   0.162  12.222 -0.1151 -0.1924 -0.2984
  174DGPC   C1A 2427   1.463  -0.157  11.957 -0.0825  0.1741 -0.2694
  174DGPC   C2A 2428   1.529  -0.077  11.514 -0.5280 -0.1534 -0.0828
  174DGPC   D3A 2429   1.758  -0.037  11.160 -0.2265  0.0499 -0.2210
  174DGPC   C4A 2430   1.577  -0.012  10.724  0.0683 -0.1866  0.1359
  174DGPC   C5A 2431   1.808   0.244  10.384  0.1474 -0.1361 -0.0986
  174DGPC   C1B 2432   1.834   0.234  11.836  0.0804  0.1878 -0.0535
  174DGPC   C2B 2433   1.955   0.362  11.438 -0.1568  0.1142  0.1282
  174DGPC   D3B 2434   1.924   0.520  11.125 -0.1855 -0.3316 -0.1201
  174DGPC   C4B 2435   1.634   0.430  10.908  0.0572  0.0255  0.1687
  174DGPC   C5B 2436   1.417   0.551  10.515 -0.0003  0.0417 -0.1467
  175DGPC   NC3 2437   4.639  -0.112  13.382  0.2455 -0.4943 -0.1514
  175DGPC   PO4 2438   4.870  -0.196  13.036 -0.1244  0.0007 -0.2091
  175DGPC   GL1 2439   4.944  -0.100  12.739 -0.2042  0.0111  0.1012
  175DGPC   GL2 2440   4.849   0.194  12.586 -0.0357  0.1316 -0.0187
  175DGPC   C1A 2441   5.159  -0.107  12.344 -0.0673 -0.1121 -0.1970
  175DGPC   C2A 2442   5.621   0.033  12.168  0.5903  0.3751 -0.0694
  175DGPC   D3A 2443   6.023   0.048  12.240 -0.0173 -0.1002  0.0313
  175DGPC   C4A 2444   6.259   0.013  11.870 -0.0863  0.0154 -0.0234
  175DGPC   C5A 2445   6.582  -0.033  11.675 -0.0556  0.1643 -0.3432
  175DGPC   C1B 2446   5.010   0.358  12.159  0.0055 -0.2904 -0.1003
  175DGPC   C2B 2447   5.006   0.461  11.676 -0.0702 -0.3121  0.0741
  175DGPC   D3B 2448   5.038   0.802  11.299 -0.0105  0.1178  0.3085
  175DGPC   C4B 2449   4.849   0.767  10.855 -0.3010 -0.0128  0.2783
  175DGPC   C5B 2450   4.637   0.523  10.671  0.0077  0.0618 -0.2968
  176DGPC   NC3 2451   3.853   3.126  12.896  0.1178  0.1060  0.0674
  176DGPC   PO4 2452   3.855   3.403  12.633  0.0360  0.1087  0.0393
  176DGPC   GL1 2453   3.760   3.539  12.242 -0.0172  0.1786 -0.0202
  176DGPC   GL2 2454   3.427   3.497  12.257 -0.0267  0.0341 -0.0653
  176DGPC   C1A 2455   3.641   3.689  11.856 -0.1122  0.1542  0.0023
  176DGPC   C2A 2456   3.642   3.415  11.515 -0.1142 -0.1130  0.1355
  176DGPC   D3A 2457   3.891   3.521  11.201  0.1221  0.0219 -0.0240
  176DGPC   C4A 2458   4.221   3.720  10.976 -0.0715  0.1584 -0.6240
  176DGPC   C5A 2459   4.436   4.047  11.175 -0.2442 -0.2186  0.0761
  176DGPC   C1B 2460   3.419   3.163  11.900  0.0753  0.1129 -0.2192
  176DGPC   C2B 2461   3.399   2.870  11.550 -0.0355 -0.1707  0.0574
  176DGPC   D3B 2462   3.722   2.928  11.345 -0.0566 -0.0258 -0.1833
  176DGPC   C4B 2463   3.802   2.822  10.952  0.2549 -0.0457 -0.3190
  176DGPC   C5B 2464   3.899   3.106  10.600  0.0277  0.0419  0.1057
  177DGPC   NC3 2465   2.181   1.472  12.617 -0.0505 -0.0442 -0.0910
  177DGPC   PO4 2466   2.524   1.576  12.277 -0.0672 -0.0542  0.0177
  177DGPC   GL1 2467   2.336   1.628  11.944 -0.1041 -0.1977 -0.0857
  177DGPC   GL2 2468   2.378   1.930  11.933 -0.0738 -0.2811 -0.2061
  177DGPC   C1A 2469   2.056   1.449  11.572  0.0348 -0.3349 -0.0520
  177DGPC   C2A 2470   2.119   1.526  11.216  0.1125 -0.1547 -0.1266
  177DGPC   D3A 2471   1.992   1.549  10.786  0.2072 -0.3473 -0.0785
  177DGPC   C4A 2472   2.176   1.797  10.472 -0.1131 -0.1232  0.1047
  177DGPC   C5A 2473   2.069   1.852  10.060 -0.0724 -0.2620  0.2261
  177DGPC   C1B 2474   2.292   1.925  11.522 -0.1038 -0.2078  0.0977
  177DGPC   C2B 2475   2.008   2.013  11.223  0.0753 -0.0976  0.0799
  177DGPC   D3B 2476   2.173   2.302  10.918  0.1033  0.1155  0.1223
  177DGPC   C4B 2477   2.640   2.373  10.820 -0.2861 -0.1666  0.0273
  177DGPC   C5B 2478   2.943   2.583  10.459 -0.2964  0.1577 -0.1934
  178DGPC   NC3 2479   3.243   5.606  13.090 -0.2367 -0.1311 -0.1526
  178DGPC   PO4 2480   3.203   5.186  13.168 -0.1722 -0.0927 -0.2930
  178DGPC   GL1 2481   3.082   5.399  12.679 -0.0907  0.1425  0.1932
  178DGPC   GL2 2482   3.409   5.341  12.689  0.0204 -0.4943 -0.0604
  178DGPC   C1A 2483   3.165   5.519  12.235  0.0922  0.2698  0.1345
  178DGPC   C2A 2484   3.193   5.688  11.796 -0.0142 -0.0631 -0.1809
  178DGPC   D3A 2485   3.526   5.806  11.476 -0.0964  0.1768  0.0199
  178DGPC   C4A 2486   3.481   5.873  11.079  0.1810  0.3644 -0.1725
  178DGPC   C5A 2487   3.243   5.876  10.642 -0.0288 -0.1209 -0.0404
  178DGPC   C1B 2488   3.643   5.520  12.324  0.2299 -0.1509 -0.0237
  178DGPC   C2B 2489   3.642   5.542  11.960  0.0417 -0.1888 -0.0525
  178DGPC   D3B 2490   3.974   5.746  11.861 -0.0733 -0.0356  0.2456
  178DGPC   C4B 2491   4.386   5.547  11.618 -0.2925  0.1057 -0.0300
  178DGPC   C5B 2492   4.755   5.291  11.560 -0.0525  0.0506  0.1900
  179DGPC   NC3 2493   3.248   3.300  12.676  0.3525  0.1118  0.1090
  179DGPC   PO4 2494   3.498   2.804  12.717 -0.0052  0.1672 -0.1392
  179DGPC   GL1 2495   3.761   2.980  12.359 -0.0211  0.0338 -0.0297
  179DGPC   GL2 2496   4.029   2.781  12.170 -0.0048  0.1098  0.1296
  179DGPC   C1A 2497   3.908   3.192  11.919 -0.2172  0.1071  0.0114
  179DGPC   C2A 2498   4.161   3.285  11.547 -0.1068 -0.2564  0.3631
  179DGPC   D3A 2499   4.216   3.181  11.072 -0.0087  0.0619 -0.2339
  179DGPC   C4A 2500   4.301   2.766  10.892  0.0915  0.1766  0.0739
  179DGPC   C5A 2501   4.430   2.476  10.676  0.3314 -0.0436  0.1308
  179DGPC   C1B 2502   4.348   2.809  11.697  0.0588  0.2415  0.1011
  179DGPC   C2B 2503   4.551   2.908  11.349 -0.0558 -0.0551  0.2506
  179DGPC   D3B 2504   4.777   2.939  10.997  0.3477 -0.0113  0.1983
  179DGPC   C4B 2505   4.915   3.237  10.651 -0.0809  0.2232 -0.1416
  179DGPC   C5B 2506   4.704   3.663  10.680 -0.0392  0.0154  0.0427
  180DGPC   NC3 2507   0.445   0.860  12.874 -0.1201 -0.1239 -0.1192
  180DGPC   PO4 2508   0.349   0.498  12.957  0.0625  0.3693  0.1024
  180DGPC   GL1 2509   0.436   0.530  12.488  0.1965  0.0541  0.0535
  180DGPC   GL2 2510   0.652   0.273  12.258  0.0336  0.0221 -0.1672
  180DGPC   C1A 2511   0.586   0.746  12.038  0.0376 -0.1353  0.3205
  180DGPC   C2A 2512   0.530   0.716  11.564  0.1787 -0.0540  0.0547
  180DGPC   D3A 2513   0.203   0.372  11.330 -0.3718 -0.0855  0.0630
  180DGPC   C4A 2514   0.186   0.336  10.879 -0.0843  0.0067  0.2314
  180DGPC   C5A 2515  -0.045   0.424  10.519  0.0365  0.0391  0.2245
  180DGPC   C1B 2516   0.481   0.269  11.746 -0.0275  0.0252  0.0809
  180DGPC   C2B 2517   0.490  -0.068  11.383  0.1181 -0.3778 -0.2264
  180DGPC   D3B 2518   0.571  -0.149  11.062 -0.2216 -0.0385  0.2878
  180DGPC   C4B 2519   0.614   0.170  10.655  0.1981 -0.1079  0.2314
  180DGPC   C5B 2520   0.365   0.460  10.286  0.1107 -0.0685  0.0945
  181DGPC   NC3 2521   2.017   4.353  13.281  0.0521  0.0334 -0.0481
  181DGPC   PO4 2522   2.356   4.159  13.010 -0.0639 -0.2643  0.0615
  181DGPC   GL1 2523   2.606   4.263  12.575  0.2787 -0.3989 -0.5355
  181DGPC   GL2 2524   2.801   4.630  12.465 -0.1225  0.2814 -0.5181
  181DGPC   C1A 2525   2.600   4.280  12.108 -0.0960  0.0980 -0.2871
  181DGPC   C2A 2526   3.003   4.313  11.912  0.2118 -0.1508 -0.2712
  181DGPC   D3A 2527   3.337   4.299  11.715 -0.0987  0.0140  0.3341
  181DGPC   C4A 2528   3.438   4.590  11.320 -0.1834  0.0627  0.0912
  181DGPC   C5A 2529   3.695   4.605  10.965 -0.0189  0.0143  0.2262
  181DGPC   C1B 2530   3.028   4.776  12.006 -0.0182  0.0510  0.1083
  181DGPC   C2B 2531   3.105   4.874  11.629 -0.0399 -0.0604  0.1160
  181DGPC   D3B 2532   3.260   5.211  11.374 -0.3129  0.0321 -0.2602
  181DGPC   C4B 2533   3.044   5.454  11.207  0.1104 -0.1913  0.1804
  181DGPC   C5B 2534   2.640   5.510  11.075  0.1820 -0.3674  0.0445
  182DGPC   NC3 2535   2.501   5.726  12.669 -0.0664 -0.1431 -0.3253
  182DGPC   PO4 2536   2.903   5.956  12.690 -0.3779  0.2118 -0.1925
  182DGPC   GL1 2537   2.832   5.875  12.222 -0.2634  0.2879  0.1318
  182DGPC   GL2 2538   2.693   5.578  12.247  0.2371  0.0451 -0.1726
  182DGPC   C1A 2539   2.875   6.028  11.860 -0.0962 -0.1746 -0.0593
  182DGPC   C2A 2540   3.165   6.164  11.494 -0.4673 -0.0665 -0.0893
  182DGPC   D3A 2541   3.074   6.145  11.079 -0.3987  0.1916 -0.2015
  182DGPC   C4A 2542   3.313   6.327  10.780  0.1982  0.1351 -0.0207
  182DGPC   C5A 2543   3.717   6.358  10.921 -0.1513  0.2289  0.1405
  182DGPC   C1B 2544   2.447   5.359  11.918  0.2113  0.0151 -0.0198
  182DGPC   C2B 2545   2.221   5.434  11.428 -0.1883 -0.1855  0.0477
  182DGPC   D3B 2546   2.226   5.288  11.008  0.0400  0.0678 -0.2094
  182DGPC   C4B 2547   1.976   5.306  10.604  0.3170 -0.0815 -0.1489
  182DGPC   C5B 2548   1.802   5.334  10.228  0.3628 -0.1565 -0.0329
  183DGPC   NC3 2549   0.973   1.316  12.501 -0.0842 -0.1845 -0.0109
  183DGPC   PO4 2550   1.357   0.999  12.480  0.0629 -0.0530  0.0442
  183DGPC   GL1 2551   1.502   1.242  12.058  0.0589 -0.1424 -0.0658
  183DGPC   GL2 2552   1.853   1.109  11.848  0.2351 -0.0056 -0.2764
  183DGPC   C1A 2553   1.530   1.593  11.865  0.0577 -0.1430  0.4115
  183DGPC   C2A 2554   1.764   1.848  11.638 -0.0158  0.1269 -0.0955
  183DGPC   D3A 2555   1.564   2.208  11.532  0.1916 -0.4128  0.0432
  183DGPC   C4A 2556   1.556   2.232  11.122 -0.1139  0.2408 -0.2862
  183DGPC   C5A 2557   1.751   2.047  10.746  0.0481 -0.1182 -0.0909
  183DGPC   C1B 2558   1.883   0.890  11.528 -0.1136  0.1424 -0.2608
  183DGPC   C2B 2559   1.512   0.741  11.325 -0.1802 -0.0648  0.0948
  183DGPC   D3B 2560   1.142   0.830  11.433  0.1266 -0.1424 -0.0534
  183DGPC   C4B 2561   0.832   0.825  11.185 -0.2226  0.2466 -0.2475
  183DGPC   C5B 2562   0.348   0.779  11.063 -0.2083  0.2235 -0.0777
  184DGPC   NC3 2563   4.593   2.556  12.565 -0.3018 -0.1006  0.1314
  184DGPC   PO4 2564   4.721   3.047  12.759  0.0180 -0.5195 -0.0292
  184DGPC   GL1 2565   4.756   2.972  12.400 -0.1291  0.1159 -0.1977
  184DGPC   GL2 2566   5.107   2.881  12.264  0.3269  0.1506  0.2209
  184DGPC   C1A 2567   4.743   3.024  11.938 -0.1184 -0.0855  0.3146
  184DGPC   C2A 2568   4.948   3.310  11.657 -0.1149 -0.0970  0.1346
  184DGPC   D3A 2569   5.046   3.367  11.157  0.0479  0.2121 -0.0032
  184DGPC   C4A 2570   5.350   3.581  11.033 -0.2275 -0.0413 -0.3703
  184DGPC   C5A 2571   5.473   3.910  11.038  0.2372  0.0214  0.2333
  184DGPC   C1B 2572   5.217   2.775  11.829  0.2077  0.2669  0.0567
  184DGPC   C2B 2573   4.917   2.602  11.476 -0.1346 -0.0373 -0.0988
  184DGPC   D3B 2574   4.558   2.452  11.178 -0.0618 -0.0232 -0.1705
  184DGPC   C4B 2575   4.228   2.482  11.345  0.0705  0.0184 -0.1823
  184DGPC   C5B 2576   4.001   2.370  11.051  0.2436 -0.2070 -0.2433
  185DGPC   NC3 2577   2.306   0.839  12.617  0.1177  0.0020  0.1101
  185DGPC   PO4 2578   2.770   0.714  12.645 -0.1568 -0.0593  0.1035
  185DGPC   GL1 2579   3.208   0.993  12.480  0.1642 -0.1436 -0.1025
  185DGPC   GL2 2580   3.568   0.907  12.346  0.1152 -0.1149 -0.1004
  185DGPC   C1A 2581   3.222   1.112  12.026 -0.3277 -0.0199  0.1829
  185DGPC   C2A 2582   3.350   0.995  11.615  0.0587  0.1369  0.0476
  185DGPC   D3A 2583   3.373   0.795  11.237  0.1106 -0.0822  0.0685
  185DGPC   C4A 2584   3.799   0.577  11.131  0.1322 -0.0466 -0.0743
  185DGPC   C5A 2585   4.125   0.684  10.858 -0.3385  0.0564  0.0611
  185DGPC   C1B 2586   3.724   0.825  11.938 -0.1321 -0.1536 -0.1068
  185DGPC   C2B 2587   3.922   0.976  11.505  0.0537 -0.0234 -0.1518
  185DGPC   D3B 2588   3.890   1.081  11.046 -0.0151  0.1814  0.0507
  185DGPC   C4B 2589   3.837   1.542  10.946 -0.2252 -0.0262  0.0503
  185DGPC   C5B 2590   3.502   1.721  10.735  0.0271 -0.3043 -0.2594
  186DGPC   NC3 2591   3.065   4.142  12.680  0.0852  0.1030  0.2038
  186DGPC   PO4 2592   3.337   3.781  12.749  0.1894  0.0126 -0.1611
  186DGPC   GL1 2593   3.509   4.059  12.399  0.0788 -0.1079  0.0196
  186DGPC   GL2 2594   3.259   3.938  12.219 -0.0953  0.2685  0.3877
  186DGPC   C1A 2595   3.724   4.145  12.075 -0.0117 -0.0148 -0.1488
  186DGPC   C2A 2596   4.023   4.243  11.729 -0.1779  0.2275 -0.1803
  186DGPC   D3A 2597   4.391   4.477  11.494  0.0302  0.0563  0.0479
  186DGPC   C4A 2598   4.233   4.630  11.114  0.0979  0.1073 -0.0062
  186DGPC   C5A 2599   4.059   4.979  10.810 -0.3063 -0.2102 -0.0153
  186DGPC   C1B 2600   3.150   3.871  11.771  0.1512 -0.0800  0.0188
  186DGPC   C2B 2601   3.322   3.825  11.308 -0.3022 -0.3127 -0.3064
  186DGPC   D3B 2602   3.549   3.615  10.895 -0.0108  0.0455  0.4365
  186DGPC   C4B 2603   3.910   3.719  10.599 -0.0235  0.3199 -0.2160
  186DGPC   C5B 2604   4.269   3.755  10.464 -0.0223  0.3667  0.2204
  187DGPC   NC3 2605   5.234   2.819  12.784 -0.0498 -0.1823 -0.0374
  187DGPC   PO4 2606   5.089   2.370  12.518 -0.1581 -0.0143  0.0053
  187DGPC   GL1 2607   5.346   2.278  12.172 -0.2772  0.0906  0.1343
  187DGPC   GL2 2608   5.037   2.216  11.933 -0.1014 -0.0420  0.0312
  187DGPC   C1A 2609   5.591   2.454  11.962  0.0251 -0.0926 -0.0845
  187DGPC   C2A 2610   5.870   2.887  11.845  0.1275  0.0879 -0.0757
  187DGPC   D3A 2611   5.878   3.242  11.770 -0.1637 -0.1718  0.0467
  187DGPC   C4A 2612   6.135   3.367  11.474  0.0673 -0.3503  0.1920
  187DGPC   C5A 2613   6.437   3.207  11.290  0.1345  0.1208 -0.2226
  187DGPC   C1B 2614   5.184   2.240  11.605  0.3314  0.4318  0.2033
  187DGPC   C2B 2615   5.359   2.277  11.258 -0.0665  0.1030  0.2560
  187DGPC   D3B 2616   5.064   2.438  11.019  0.0552 -0.0624  0.1715
  187DGPC   C4B 2617   5.158   2.758  10.732 -0.0066  0.1612 -0.2941
  187DGPC   C5B 2618   5.292   2.937  10.382  0.2289 -0.0185  0.2375
  188DGPC   NC3 2619   1.143   3.438  13.350 -0.1908  0.1766 -0.1447
  188DGPC   PO4 2620   1.364   3.424  12.959 -0.1576 -0.0227  0.1033
  188DGPC   GL1 2621   1.552   3.554  12.545  0.0069  0.0221  0.2872
  188DGPC   GL2 2622   1.866   3.651  12.707 -0.1817 -0.1397 -0.3753
  188DGPC   C1A 2623   1.805   3.362  12.265  0.6017 -0.0195  0.1063
  188DGPC   C2A 2624   2.067   3.104  12.022 -0.2194 -0.0211  0.1773
  188DGPC   D3A 2625   1.990   2.949  11.603 -0.0011  0.6213  0.5402
  188DGPC   C4A 2626   2.146   3.345  11.279  0.2301 -0.0298  0.1066
  188DGPC   C5A 2627   2.208   3.556  11.041  0.2780 -0.1625  0.0255
  188DGPC   C1B 2628   1.921   3.847  12.299 -0.0861  0.1202  0.2283
  188DGPC   C2B 2629   1.577   3.794  11.927  0.2230  0.0765 -0.3535
  188DGPC   D3B 2630   1.352   3.581  11.561  0.1502  0.1032 -0.1104
  188DGPC   C4B 2631   1.229   3.708  11.149  0.2124 -0.1663  0.0182
  188DGPC   C5B 2632   1.392   3.953  10.950  0.3249 -0.1938  0.2606
  189DGPC   NC3 2633   3.310   6.506  12.886  0.0960  0.0104 -0.1504
  189DGPC   PO4 2634   3.324   6.099  12.894  0.0204 -0.0439  0.1874
  189DGPC   GL1 2635   3.371   6.020  12.591 -0.1310  0.1189 -0.2541
  189DGPC   GL2 2636   3.557   6.307  12.429  0.1849  0.1105  0.3283
  189DGPC   C1A 2637   3.396   5.951  12.194 -0.0743  0.0675  0.0167
  189DGPC   C2A 2638   3.611   6.122  11.792 -0.2451 -0.0188 -0.1134
  189DGPC   D3A 2639   4.067   6.232  11.825  0.0670  0.2782  0.2384
  189DGPC   C4A 2640   4.208   6.600  12.054  0.1041 -0.2327 -0.1780
  189DGPC   C5A 2641   4.488   6.908  12.253 -0.0664  0.0638  0.0198
  189DGPC   C1B 2642   3.208   6.437  12.047 -0.2637  0.2201  0.1960
  189DGPC   C2B 2643   3.224   6.690  11.684  0.1703 -0.0646 -0.1758
  189DGPC   D3B 2644   3.017   7.001  11.463  0.0637 -0.2589  0.3069
  189DGPC   C4B 2645   2.997   7.077  11.024  0.2252  0.2352 -0.0513
  189DGPC   C5B 2646   2.603   7.227  10.877 -0.1862 -0.0770  0.2443
  190DGPC   NC3 2647   3.458   0.847  12.882  0.2240  0.0696  0.0301
  190DGPC   PO4 2648   3.555   0.436  13.223  0.0857 -0.1393  0.0178
  190DGPC   GL1 2649   3.834   0.344  12.827 -0.2409 -0.1053 -0.1111
  190DGPC   GL2 2650   3.761   0.538  12.594 -0.0236 -0.1693  0.1392
  190DGPC   C1A 2651   3.910   0.089  12.511 -0.2398 -0.1852 -0.0104
  190DGPC   C2A 2652   4.065  -0.278  12.383  0.1523 -0.0226  0.1821
  190DGPC   D3A 2653   4.087  -0.771  12.415  0.1911 -0.2220  0.2538
  190DGPC   C4A 2654   4.331  -1.136  12.241  0.0859 -0.0222  0.0881
  190DGPC   C5A 2655   4.679  -1.361  12.060  0.2063 -0.0675 -0.0951
  190DGPC   C1B 2656   3.947   0.480  12.169 -0.1819  0.3214  0.3015
  190DGPC   C2B 2657   4.084   0.528  11.779  0.1178  0.1467  0.1932
  190DGPC   D3B 2658   4.280   0.548  11.353 -0.2820  0.0691  0.0901
  190DGPC   C4B 2659   4.715   0.427  11.293 -0.6088  0.3553 -0.1187
  190DGPC   C5B 2660   5.037   0.335  10.938  0.1542  0.1799 -0.0639
  191DGPC   NC3 2661   5.044   1.626  12.742 -0.1268 -0.1759 -0.0262
  191DGPC   PO4 2662   4.589   1.643  12.603 -0.0215 -0.2362 -0.0439
  191DGPC   GL1 2663   4.423   1.503  12.221  0.2027  0.1003 -0.2221
  191DGPC   GL2 2664   4.179   1.766  12.159 -0.2170  0.0380 -0.0935
  191DGPC   C1A 2665   4.653   1.292  11.880 -0.2196 -0.0683 -0.1853
  191DGPC   C2A 2666   4.855   1.287  11.454  0.2140 -0.0743  0.0596
  191DGPC   D3A 2667   4.832   1.468  11.029 -0.2097 -0.0556  0.0179
  191DGPC   C4A 2668   4.679   1.254  10.737 -0.1429  0.0426 -0.0078
  191DGPC   C5A 2669   4.546   0.973  10.402  0.2125 -0.0999  0.2020
  191DGPC   C1B 2670   4.163   1.948  11.790 -0.0047 -0.2448  0.2940
  191DGPC   C2B 2671   4.566   2.190  11.572 -0.0526 -0.1937 -0.0517
  191DGPC   D3B 2672   4.852   2.086  11.316 -0.1592 -0.1048  0.0731
  191DGPC   C4B 2673   4.661   1.971  10.900 -0.1839  0.3290 -0.0439
  191DGPC   C5B 2674   4.477   1.716  10.550 -0.2382 -0.0419 -0.1677
  192DGPC   NC3 2675   6.033   4.281  13.184 -0.2564  0.0599  0.0354
  192DGPC   PO4 2676   6.132   4.716  13.372  0.1994  0.0704  0.0875
  192DGPC   GL1 2677   6.233   4.679  13.007 -0.0203  0.0608  0.1438
  192DGPC   GL2 2678   6.532   4.763  12.902 -0.2446 -0.3311 -0.1410
  192DGPC   C1A 2679   6.005   4.737  12.595  0.4707 -0.3066  0.0187
  192DGPC   C2A 2680   5.957   4.624  12.217 -0.1600  0.0239  0.0117
  192DGPC   D3A 2681   5.847   4.775  11.859  0.0299 -0.0583 -0.0905
  192DGPC   C4A 2682   5.548   4.561  11.603  0.0116  0.0852  0.0127
  192DGPC   C5A 2683   5.421   4.125  11.500  0.0484 -0.0898  0.1939
  192DGPC   C1B 2684   6.541   4.755  12.475  0.2658 -0.0710 -0.2673
  192DGPC   C2B 2685   6.507   4.506  12.142  0.2320  0.1076  0.1475
  192DGPC   D3B 2686   6.349   4.754  11.643  0.1453 -0.0596  0.2309
  192DGPC   C4B 2687   6.316   4.885  11.308  0.1893 -0.2278 -0.1267
  192DGPC   C5B 2688   6.474   5.086  10.933  0.3545 -0.2065 -0.1727
  193DGPC   NC3 2689   5.699  -0.104   8.222  0.1329  0.0452  0.3540
  193DGPC   PO4 2690   5.860   0.167   8.587 -0.0997  0.4242 -0.0247
  193DGPC   GL1 2691   5.500   0.250   8.939  0.0525 -0.1547  0.2769
  193DGPC   GL2 2692   5.228   0.455   9.008  0.4682 -0.2607  0.1815
  193DGPC   C1A 2693   5.464   0.360   9.441  0.3238  0.1090 -0.1293
  193DGPC   C2A 2694   5.597   0.266   9.829 -0.1414 -0.0488 -0.4127
  193DGPC   D3A 2695   5.667   0.258  10.177 -0.0136 -0.1063 -0.0478
  193DGPC   C4A 2696   5.912   0.185  10.485  0.0351  0.1654 -0.2801
  193DGPC   C5A 2697   6.266  -0.095  10.707  0.1854 -0.1995  0.1024
  193DGPC   C1B 2698   5.131   0.737   9.274 -0.1017  0.1303  0.0940
  193DGPC   C2B 2699   4.931   0.897   9.599  0.0876 -0.1072  0.1921
  193DGPC   D3B 2700   4.616   1.097   9.869  0.0752 -0.4790  0.2408
  193DGPC   C4B 2701   4.272   0.803  10.019 -0.3238  0.1097  0.1150
  193DGPC   C5B 2702   4.021   0.884  10.392  0.0328  0.0276 -0.2810
  194DGPC   NC3 2703   4.613   3.423   8.484  0.0456 -0.1343 -0.1099
  194DGPC   PO4 2704   4.792   3.768   8.668  0.0899  0.3606 -0.1287
  194DGPC   GL1 2705   4.949   3.504   9.066 -0.1481  0.1764 -0.1139
  194DGPC   GL2 2706   5.075   3.728   9.246  0.0943  0.1174 -0.1603
  194DGPC   C1A 2707   4.948   3.164   9.447  0.3679 -0.2051 -0.3262
  194DGPC   C2A 2708   5.059   3.141   9.749  0.0417  0.1868 -0.2679
  194DGPC   D3A 2709   5.355   3.294  10.027 -0.0991  0.1936 -0.2028
  194DGPC   C4A 2710   5.468   3.581  10.454  0.1381 -0.1289  0.0112
  194DGPC   C5A 2711   5.173   3.921  10.594 -0.0639 -0.0370  0.1613
  194DGPC   C1B 2712   5.295   3.602   9.613 -0.3607  0.0916 -0.1403
  194DGPC   C2B 2713   5.224   3.802  10.049  0.2636  0.0655 -0.1072
  194DGPC   D3B 2714   5.066   4.167  10.115  0.1505  0.0203 -0.1578
  194DGPC   C4B 2715   5.143   4.594  10.249 -0.2100  0.2546 -0.0800
  194DGPC   C5B 2716   5.369   4.941  10.470  0.0010 -0.1505  0.2696
  195DGPC   NC3 2717   2.796   4.147   8.243 -0.2869  0.0909 -0.2275
  195DGPC   PO4 2718   2.497   4.324   8.421  0.2543 -0.3594 -0.0773
  195DGPC   GL1 2719   2.505   4.199   8.879 -0.2828 -0.0422 -0.0334
  195DGPC   GL2 2720   2.715   4.466   9.004  0.0529 -0.1022 -0.0029
  195DGPC   C1A 2721   2.847   4.150   9.341 -0.1146 -0.1096  0.0090
  195DGPC   C2A 2722   3.116   3.890   9.639  0.2199  0.1674 -0.1456
  195DGPC   D3A 2723   3.179   3.572   9.946  0.1497  0.3590 -0.0893
  195DGPC   C4A 2724   2.860   3.609  10.356  0.0179 -0.3863 -0.0764
  195DGPC   C5A 2725   2.667   3.451  10.755 -0.1948  0.3957 -0.0766
  195DGPC   C1B 2726   2.475   4.573   9.343 -0.0016 -0.2051 -0.1033
  195DGPC   C2B 2727   2.278   4.713   9.741 -0.1029  0.2237 -0.0261
  195DGPC   D3B 2728   2.181   4.589  10.143 -0.1899 -0.0928  0.4057
  195DGPC   C4B 2729   2.026   4.823  10.398 -0.1726  0.1115  0.1413
  195DGPC   C5B 2730   2.284   4.890  10.670 -0.0178 -0.1164  0.0031
  196DGPC   NC3 2731  -0.047   5.350   8.566  0.0014 -0.0793 -0.3314
  196DGPC   PO4 2732  -0.298   5.750   8.640 -0.0905  0.2949  0.0719
  196DGPC   GL1 2733   0.001   5.691   8.934 -0.0462  0.0876 -0.2155
  196DGPC   GL2 2734   0.195   5.411   9.079 -0.0917  0.0960 -0.1360
  196DGPC   C1A 2735   0.110   5.913   9.315  0.0926 -0.3410 -0.0574
  196DGPC   C2A 2736   0.202   5.951   9.778 -0.4094  0.4878 -0.0563
  196DGPC   D3A 2737   0.078   5.606  10.092  0.3718 -0.1052  0.4194
  196DGPC   C4A 2738   0.264   5.511  10.460 -0.2931 -0.1653 -0.3087
  196DGPC   C5A 2739   0.377   5.167  10.792  0.1891 -0.2042 -0.2217
  196DGPC   C1B 2740   0.275   5.449   9.578 -0.0428  0.0552 -0.3182
  196DGPC   C2B 2741   0.591   5.642  10.022 -0.0295 -0.0497 -0.3237
  196DGPC   D3B 2742   0.721   5.661  10.489 -0.1615 -0.2771  0.1214
  196DGPC   C4B 2743   1.143   5.817  10.687  0.0467  0.2870 -0.0303
  196DGPC   C5B 2744   1.519   5.618  10.525  0.0390 -0.4255 -0.1796
  197DGPC   NC3 2745   1.265   4.190   8.307 -0.1559  0.0887 -0.1485
  197DGPC   PO4 2746   1.553   3.875   8.282 -0.0961 -0.5111 -0.0531
  197DGPC   GL1 2747   1.826   3.930   8.770  0.2844 -0.0863  0.0942
  197DGPC   GL2 2748   1.928   3.596   8.831 -0.3141  0.4121  0.2785
  197DGPC   C1A 2749   2.108   4.068   9.170 -0.0716 -0.1743 -0.0152
  197DGPC   C2A 2750   2.423   4.046   9.622 -0.2678  0.2973  0.1856
  197DGPC   D3A 2751   2.525   4.184  10.049  0.0401  0.1125  0.2094
  197DGPC   C4A 2752   2.422   4.371  10.490 -0.1939  0.2034 -0.1175
  197DGPC   C5A 2753   2.010   4.405  10.741 -0.1265 -0.0780  0.0670
  197DGPC   C1B 2754   2.208   3.334   8.808  0.3810  0.2564  0.1859
  197DGPC   C2B 2755   2.290   3.046   9.138 -0.0735 -0.0519 -0.1521
  197DGPC   D3B 2756   2.571   3.036   9.502  0.1933 -0.3654  0.3084
  197DGPC   C4B 2757   2.786   2.884   9.395 -0.0459 -0.1065  0.2211
  197DGPC   C5B 2758   3.238   2.927   9.494  0.1701  0.1295  0.4386
  198DGPC   NC3 2759   2.103   4.740   8.352 -0.3213  0.0829  0.1480
  198DGPC   PO4 2760   1.680   4.429   8.467  0.1623 -0.3068  0.3295
  198DGPC   GL1 2761   1.534   4.400   8.842 -0.0532 -0.1339  0.0933
  198DGPC   GL2 2762   1.190   4.484   8.718  0.2303 -0.0247 -0.1665
  198DGPC   C1A 2763   1.554   4.096   9.193 -0.0287 -0.0537 -0.1614
  198DGPC   C2A 2764   1.608   3.721   9.188 -0.0695  0.0141  0.0907
  198DGPC   D3A 2765   1.583   3.437   9.468 -0.0281  0.0109 -0.0223
  198DGPC   C4A 2766   1.531   3.397   9.828  0.2928  0.0751 -0.0660
  198DGPC   C5A 2767   1.621   3.730  10.113 -0.0605 -0.0148 -0.1230
  198DGPC   C1B 2768   1.055   4.177   9.064  0.2545  0.1307  0.0189
  198DGPC   C2B 2769   1.093   4.103   9.517 -0.0709  0.0518  0.0696
  198DGPC   D3B 2770   1.122   4.069   9.983 -0.4129 -0.1232 -0.1294
  198DGPC   C4B 2771   1.280   4.410  10.117  0.1667  0.1052  0.3581
  198DGPC   C5B 2772   1.690   4.436  10.234  0.0081  0.0125 -0.3397
  199DGPC   NC3 2773   5.184   1.680   8.004  0.4941  0.0888  0.2399
  199DGPC   PO4 2774   4.838   1.697   8.410 -0.1785 -0.0792  0.0525
  199DGPC   GL1 2775   4.481   1.412   8.535 -0.0653  0.2823  0.1442
  199DGPC   GL2 2776   4.752   1.180   8.815 -0.0376 -0.2490 -0.0650
  199DGPC   C1A 2777   4.344   1.400   8.974  0.0319 -0.4131  0.2413
  199DGPC   C2A 2778   4.434   1.318   9.319  0.0115  0.3261  0.0726
  199DGPC   D3A 2779   4.179   1.460   9.672 -0.0610  0.1391  0.1671
  199DGPC   C4A 2780   3.911   1.046   9.682 -0.1663 -0.1946 -0.0949
  199DGPC   C5A 2781   3.688   0.725   9.597  0.0014  0.1030  0.1912
  199DGPC   C1B 2782   4.321   0.939   8.703 -0.0288  0.3896  0.1883
  199DGPC   C2B 2783   3.915   0.754   8.587  0.2387 -0.2782  0.1101
  199DGPC   D3B 2784   3.434   0.699   8.647  0.0033 -0.0615  0.1855
  199DGPC   C4B 2785   3.114   0.988   8.557  0.3331  0.2201 -0.0078
  199DGPC   C5B 2786   2.732   1.090   8.245 -0.0776 -0.1064  0.0992
  200DGPC   NC3 2787   3.559   3.774   8.338  0.0827 -0.0462  0.2203
  200DGPC   PO4 2788   3.270   4.016   8.343 -0.2933  0.1434 -0.0422
  200DGPC   GL1 2789   3.357   4.094   8.780  0.3970 -0.0073  0.2677
  200DGPC   GL2 2790   2.987   3.878   8.756  0.2681 -0.1092 -0.1136
  200DGPC   C1A 2791   3.213   4.328   9.077 -0.1066 -0.1096 -0.0900
  200DGPC   C2A 2792   3.005   4.590   9.431  0.0647 -0.0484  0.1140
  200DGPC   D3A 2793   2.950   4.358   9.773 -0.0011  0.1369 -0.1810
  200DGPC   C4A 2794   3.019   4.009  10.082 -0.1441 -0.3144 -0.2491
  200DGPC   C5A 2795   3.294   3.818  10.476  0.0540  0.1617  0.0670
  200DGPC   C1B 2796   3.030   3.609   9.128 -0.3003  0.1568 -0.0075
  200DGPC   C2B 2797   2.998   3.352   9.519 -0.1561  0.0270  0.1112
  200DGPC   D3B 2798   2.788   3.202   9.918  0.4493  0.4315 -0.0734
  200DGPC   C4B 2799   2.845   2.883   9.934 -0.2540  0.1549  0.0650
  200DGPC   C5B 2800   3.073   2.561   9.955  0.0037  0.0212 -0.2287
  201DGPC   NC3 2801  -0.120   1.390   7.280 -0.0970 -0.3479  0.1810
  201DGPC   PO4 2802  -0.012   1.758   7.433 -0.0754  0.2374  0.1707
  201DGPC   GL1 2803   0.207   1.807   7.043  0.1241 -0.1352 -0.1637
  201DGPC   GL2 2804   0.585   1.734   6.979  0.0795  0.4587 -0.1954
  201DGPC   C1A 2805   0.070   1.817   6.700 -0.0945  0.0934 -0.0199
  201DGPC   C2A 2806  -0.189   2.151   6.475 -0.2303  0.1409  0.0876
  201DGPC   D3A 2807  -0.195   2.312   6.003  0.1002  0.1362  0.2316
  201DGPC   C4A 2808  -0.203   1.940   5.631 -0.1670 -0.0382 -0.2409
  201DGPC   C5A 2809  -0.121   2.098   5.178  0.2548 -0.3476 -0.0940
  201DGPC   C1B 2810   0.481   1.598   6.621  0.1352  0.2699 -0.1295
  201DGPC   C2B 2811   0.643   1.656   6.240 -0.1507 -0.2717  0.0806
  201DGPC   D3B 2812   0.640   1.422   5.859  0.2082  0.1021 -0.1260
  201DGPC   C4B 2813   0.457   1.624   5.522  0.1231 -0.3092 -0.2899
  201DGPC   C5B 2814  -0.002   1.607   5.354 -0.0722 -0.3368  0.0715
  202DGPC   NC3 2815   5.383   1.842   8.588  0.2133  0.0570 -0.1667
  202DGPC   PO4 2816   5.335   2.291   8.571  0.1686 -0.1875 -0.1128
  202DGPC   GL1 2817   5.158   2.426   8.911  0.0915 -0.0939 -0.2803
  202DGPC   GL2 2818   4.904   2.130   8.743  0.1388  0.0863 -0.1517
  202DGPC   C1A 2819   4.957   2.340   9.294 -0.0281 -0.0680  0.2624
  202DGPC   C2A 2820   4.746   2.214   9.630  0.1203 -0.1293 -0.2841
  202DGPC   D3A 2821   4.530   2.272   9.956 -0.3353 -0.2633 -0.1164
  202DGPC   C4A 2822   4.753   2.218  10.319  0.4260 -0.4662  0.2397
  202DGPC   C5A 2823   5.067   2.017  10.383 -0.1356 -0.1645 -0.1387
  202DGPC   C1B 2824   4.698   2.481   8.907  0.0566  0.2045 -0.0412
  202DGPC   C2B 2825   4.711   2.715   9.297  0.2381 -0.0951 -0.2379
  202DGPC   D3B 2826   4.919   2.679   9.773  0.0266 -0.1932  0.2669
  202DGPC   C4B 2827   5.207   2.277   9.816  0.1062 -0.0312  0.0213
  202DGPC   C5B 2828   5.489   2.220  10.252  0.0502 -0.0395  0.1503
  203DGPC   NC3 2829   4.551   1.644   7.984 -0.0326  0.0993 -0.2753
  203DGPC   PO4 2830   4.521   1.401   7.557  0.2573  0.1202  0.4824
  203DGPC   GL1 2831   4.102   1.337   7.435  0.0730 -0.0706  0.3315
  203DGPC   GL2 2832   4.068   1.228   7.666  0.2835  0.0805  0.2005
  203DGPC   C1A 2833   3.892   1.388   7.001  0.0358 -0.1753 -0.1549
  203DGPC   C2A 2834   3.478   1.461   7.037 -0.1284  0.0301  0.1550
  203DGPC   D3A 2835   3.306   1.773   6.921  0.1940 -0.0874  0.1925
  203DGPC   C4A 2836   3.507   2.010   6.650  0.0382  0.0878 -0.0529
  203DGPC   C5A 2837   3.592   2.341   6.340  0.0659  0.0617 -0.2270
  203DGPC   C1B 2838   3.715   1.163   7.854  0.0271  0.0463  0.1665
  203DGPC   C2B 2839   3.608   1.368   8.273 -0.2453 -0.1157  0.1649
  203DGPC   D3B 2840   3.446   1.284   8.687 -0.1546  0.1929  0.1053
  203DGPC   C4B 2841   3.306   1.544   8.994  0.0380 -0.2951 -0.0215
  203DGPC   C5B 2842   3.004   1.734   9.248  0.1359  0.0332 -0.0070
  204DGPC   NC3 2843   1.546   2.391   7.361 -0.0701 -0.2266  0.1419
  204DGPC   PO4 2844   1.694   2.406   7.779 -0.0326 -0.1722 -0.0625
  204DGPC   GL1 2845   1.695   2.100   8.062 -0.0721 -0.0186  0.0039
  204DGPC   GL2 2846   2.045   2.028   8.077  0.0036  0.0126  0.4372
  204DGPC   C1A 2847   1.519   2.355   8.460 -0.0111  0.0495 -0.1174
  204DGPC   C2A 2848   1.446   2.445   8.846 -0.1891  0.1141  0.2669
  204DGPC   D3A 2849   1.541   2.588   9.186  0.2146 -0.2725 -0.0292
  204DGPC   C4A 2850   1.760   2.564   9.569  0.1319  0.1582  0.1330
  204DGPC   C5A 2851   2.052   2.519   9.875 -0.0488 -0.1559 -0.2446
  204DGPC   C1B 2852   1.995   1.862   8.436 -0.0396 -0.2853  0.1930
  204DGPC   C2B 2853   2.166   1.681   8.866 -0.0655 -0.0922  0.2296
  204DGPC   D3B 2854   2.223   1.680   9.325  0.1720  0.0722  0.1513
  204DGPC   C4B 2855   1.984   1.448   9.674 -0.2552 -0.1359  0.1637
  204DGPC   C5B 2856   1.954   0.992   9.845 -0.3628  0.2789  0.1952
  205DGPC   NC3 2857   2.312   5.835   7.077  0.3339 -0.1122  0.1187
  205DGPC   PO4 2858   2.348   5.450   7.043  0.0529 -0.0604 -0.1230
  205DGPC   GL1 2859   2.717   5.525   6.887 -0.0789  0.2551  0.4044
  205DGPC   GL2 2860   3.065   5.573   6.982  0.1186 -0.3925 -0.3212
  205DGPC   C1A 2861   2.821   5.437   6.579  0.0703 -0.1164  0.0912
  205DGPC   C2A 2862   2.786   5.128   6.260 -0.1016 -0.2435 -0.1969
  205DGPC   D3A 2863   2.702   4.604   6.043  0.1024 -0.1207 -0.0548
  205DGPC   C4A 2864   3.069   4.341   6.156  0.5158  0.0564  0.1072
  205DGPC   C5A 2865   3.433   4.083   6.267  0.0561 -0.0592  0.1318
  205DGPC   C1B 2866   3.085   5.902   6.642  0.1272 -0.1014  0.1709
  205DGPC   C2B 2867   3.163   6.005   6.174 -0.0943  0.1297  0.0675
  205DGPC   D3B 2868   2.807   5.850   5.901  0.1123  0.1422  0.1349
  205DGPC   C4B 2869   2.600   5.614   6.135 -0.2440 -0.1857  0.1719
  205DGPC   C5B 2870   2.188   5.556   6.022  0.1325  0.0114  0.5163
  206DGPC   NC3 2871   6.004   1.761   8.084  0.0178  0.0095  0.0585
  206DGPC   PO4 2872   5.678   1.529   8.256  0.0140 -0.0249 -0.0092
  206DGPC   GL1 2873   5.757   1.544   8.733 -0.2397  0.0480  0.0822
  206DGPC   GL2 2874   6.066   1.350   8.691 -0.1399  0.1541  0.1348
  206DGPC   C1A 2875   5.493   1.545   9.195  0.4044 -0.1413 -0.0815
  206DGPC   C2A 2876   5.475   1.085   9.448  0.1916 -0.2253  0.0473
  206DGPC   D3A 2877   5.545   0.752   9.725  0.0795 -0.0239 -0.0272
  206DGPC   C4A 2878   5.211   0.562   9.895  0.2787 -0.0817  0.2679
  206DGPC   C5A 2879   4.828   0.662  10.122 -0.0801 -0.1144 -0.1596
  206DGPC   C1B 2880   6.037   1.161   9.208  0.0074  0.1870  0.0928
  206DGPC   C2B 2881   5.963   1.149   9.556  0.0658  0.0084 -0.0317
  206DGPC   D3B 2882   5.938   1.037   9.981  0.1614 -0.2219 -0.2765
  206DGPC   C4B 2883   5.652   1.332  10.259 -0.2635  0.0093  0.0258
  206DGPC   C5B 2884   5.383   1.666  10.523  0.2964 -0.1996 -0.0271
  207DGPC   NC3 2885   1.637   0.659   7.724  0.0910  0.1041  0.0788
  207DGPC   PO4 2886   1.324   0.676   8.016  0.0966 -0.2431  0.1911
  207DGPC   GL1 2887   1.693   0.655   8.209  0.3814 -0.0310 -0.1639
  207DGPC   GL2 2888   1.804   0.938   8.235 -0.2251  0.0406 -0.0468
  207DGPC   C1A 2889   1.921   0.621   8.593  0.2317  0.0381 -0.2967
  207DGPC   C2A 2890   1.904   0.684   9.053 -0.4962 -0.0280  0.1028
  207DGPC   D3A 2891   1.780   0.657   9.415 -0.0438 -0.1557 -0.1323
  207DGPC   C4A 2892   1.909   0.310   9.813 -0.0078  0.0055  0.1690
  207DGPC   C5A 2893   2.138  -0.012  10.112 -0.1532  0.2271  0.1960
  207DGPC   C1B 2894   2.120   1.173   8.071 -0.3124 -0.2797 -0.2838
  207DGPC   C2B 2895   2.304   1.494   7.807  0.0052 -0.2734  0.1873
  207DGPC   D3B 2896   2.471   1.866   7.870 -0.0893  0.3979  0.1176
  207DGPC   C4B 2897   2.765   1.835   8.217 -0.3620  0.0339 -0.1043
  207DGPC   C5B 2898   3.037   1.459   8.410 -0.0435 -0.0971 -0.0348
  208DGPC   NC3 2899   1.681   0.084   7.512 -0.1036  0.1382  0.1074
  208DGPC   PO4 2900   1.932   0.246   7.922 -0.0201 -0.0285 -0.4057
  208DGPC   GL1 2901   2.126   0.470   7.599 -0.1033  0.0126  0.1369
  208DGPC   GL2 2902   2.267   0.598   7.841 -0.0030 -0.1495  0.2545
  208DGPC   C1A 2903   2.220   0.660   7.248  0.0136  0.1306 -0.0371
  208DGPC   C2A 2904   2.374   0.938   6.832 -0.1639  0.0613 -0.3516
  208DGPC   D3A 2905   2.242   0.973   6.428 -0.0828 -0.1016  0.2393
  208DGPC   C4A 2906   2.435   1.186   6.029 -0.0153  0.0727  0.0189
  208DGPC   C5A 2907   2.567   1.349   5.657  0.0952  0.0045  0.1200
  208DGPC   C1B 2908   2.327   0.725   8.295  0.1254 -0.0699  0.3077
  208DGPC   C2B 2909   2.260   0.976   8.612 -0.3266  0.1702  0.2137
  208DGPC   D3B 2910   2.274   1.242   8.960  0.0283  0.1282 -0.0127
  208DGPC   C4B 2911   2.654   1.252   9.318  0.1493  0.0951  0.1558
  208DGPC   C5B 2912   2.632   1.067   9.747 -0.0507  0.1627  0.0315
  209DGPC   NC3 2913   0.480   6.853   7.534 -0.3638 -0.1014  0.0077
  209DGPC   PO4 2914   0.207   6.938   7.181 -0.2971 -0.0667  0.3011
  209DGPC   GL1 2915   0.171   6.681   6.865  0.0060  0.1009  0.0028
  209DGPC   GL2 2916  -0.153   6.484   6.849  0.1383 -0.0312 -0.3937
  209DGPC   C1A 2917   0.290   6.719   6.456  0.1837 -0.0836 -0.1196
  209DGPC   C2A 2918   0.636   6.675   6.107  0.2480  0.1505  0.1224
  209DGPC   D3A 2919   0.657   6.578   5.640 -0.0915  0.0873  0.0942
  209DGPC   C4A 2920   0.338   6.279   5.525  0.0775 -0.0817 -0.3798
  209DGPC   C5A 2921   0.066   6.039   5.781 -0.2433 -0.1167 -0.0807
  209DGPC   C1B 2922   0.169   6.148   6.758  0.0055  0.1390 -0.3947
  209DGPC   C2B 2923   0.168   5.751   6.777 -0.1396  0.0650 -0.0114
  209DGPC   D3B 2924   0.047   5.304   6.767  0.1225  0.1330 -0.1499
  209DGPC   C4B 2925  -0.271   5.271   6.426 -0.1216  0.0579 -0.2599
  209DGPC   C5B 2926  -0.199   5.451   6.081 -0.3660 -0.0657  0.1521
  210DGPC   NC3 2927  -0.246   0.398   8.540 -0.0366 -0.0599 -0.1068
  210DGPC   PO4 2928  -0.062   0.858   8.445  0.3141  0.2350  0.1239
  210DGPC   GL1 2929   0.291   1.057   8.776 -0.0793  0.0941 -0.2790
  210DGPC   GL2 2930   0.127   1.392   8.708  0.2998 -0.1761  0.2953
  210DGPC   C1A 2931   0.490   1.275   9.155 -0.2731 -0.0455  0.1472
  210DGPC   C2A 2932   0.464   1.316   9.595  0.1301 -0.1620 -0.3736
  210DGPC   D3A 2933   0.498   1.446  10.091 -0.2351 -0.0646 -0.2689
  210DGPC   C4A 2934   0.691   1.716  10.438 -0.1797 -0.4949  0.2079
  210DGPC   C5A 2935   0.854   2.008  10.619 -0.4057 -0.0053  0.0570
  210DGPC   C1B 2936   0.018   1.301   9.103  0.0815  0.3013  0.2771
  210DGPC   C2B 2937  -0.118   1.325   9.494  0.1208 -0.0433 -0.2296
  210DGPC   D3B 2938  -0.413   1.576   9.742  0.0513 -0.1154 -0.2871
  210DGPC   C4B 2939  -0.381   1.473  10.214 -0.0511  0.0017 -0.2077
  210DGPC   C5B 2940  -0.308   1.314  10.578  0.3503 -0.1974 -0.0757
  211DGPC   NC3 2941   5.389   2.775   8.606  0.0917  0.2113  0.1507
  211DGPC   PO4 2942   5.764   3.064   8.535 -0.1459 -0.0324 -0.3058
  211DGPC   GL1 2943   5.642   2.895   9.037  0.1206 -0.1328  0.3054
  211DGPC   GL2 2944   5.728   2.619   8.981 -0.2241  0.1449  0.0019
  211DGPC   C1A 2945   5.570   3.157   9.424 -0.1021  0.0712 -0.3028
  211DGPC   C2A 2946   5.788   3.306   9.772 -0.1685  0.0192  0.0126
  211DGPC   D3A 2947   5.802   3.580  10.060 -0.1455 -0.0555  0.1885
  211DGPC   C4A 2948   5.955   3.513  10.478 -0.0177 -0.0295  0.0487
  211DGPC   C5A 2949   5.952   3.205  10.767  0.0412 -0.0748  0.2033
  211DGPC   C1B 2950   5.958   2.573   9.349  0.1350 -0.1124 -0.1571
  211DGPC   C2B 2951   5.865   2.301   9.582  0.2939 -0.0331 -0.0015
  211DGPC   D3B 2952   5.638   1.979   9.789 -0.4637 -0.1240  0.0845
  211DGPC   C4B 2953   5.760   1.854  10.084 -0.0730  0.1889 -0.1189
  211DGPC   C5B 2954   5.897   1.717  10.566  0.3188  0.2359 -0.1041
  212DGPC   NC3 2955   5.493   0.330   8.307  0.1324 -0.2567  0.0982
  212DGPC   PO4 2956   5.581   0.624   8.611  0.0350 -0.1417 -0.0464
  212DGPC   GL1 2957   5.926   0.618   8.925 -0.1073  0.2335  0.5266
  212DGPC   GL2 2958   6.171   0.757   8.819 -0.1011  0.2871 -0.0202
  212DGPC   C1A 2959   5.803   0.685   9.327 -0.2964  0.1580  0.0385
  212DGPC   C2A 2960   6.041   0.620   9.746 -0.0277 -0.2138  0.2537
  212DGPC   D3A 2961   6.096   0.584  10.211 -0.0386 -0.4606 -0.0017
  212DGPC   C4A 2962   5.935   0.843  10.543 -0.0822 -0.0274 -0.0301
  212DGPC   C5A 2963   5.737   1.273  10.722  0.0468 -0.1296  0.0047
  212DGPC   C1B 2964   6.328   0.732   9.276  0.2197 -0.4339  0.1185
  212DGPC   C2B 2965   6.790   0.879   9.346  0.0998 -0.1197 -0.0979
  212DGPC   D3B 2966   7.094   0.846   9.647 -0.4156  0.0575  0.2318
  212DGPC   C4B 2967   7.022   0.931  10.154 -0.1610 -0.1805 -0.0655
  212DGPC   C5B 2968   7.215   1.140  10.447  0.2633  0.5740 -0.0928
  213DGPC   NC3 2969   2.795   3.548   7.481 -0.3613 -0.0569 -0.2112
  213DGPC   PO4 2970   2.733   3.979   7.753  0.4500  0.0567  0.2931
  213DGPC   GL1 2971   2.944   3.665   7.985 -0.1975 -0.0284  0.0410
  213DGPC   GL2 2972   2.979   3.605   8.365  0.0566  0.2625 -0.1237
  213DGPC   C1A 2973   3.234   3.222   8.098  0.2560  0.0512  0.3937
  213DGPC   C2A 2974   3.348   2.905   8.232 -0.0360 -0.3752 -0.0408
  213DGPC   D3A 2975   3.031   2.782   8.454  0.0748  0.1679  0.1714
  213DGPC   C4A 2976   2.738   2.919   8.794 -0.1290  0.2092 -0.0747
  213DGPC   C5A 2977   2.699   3.251   8.945 -0.0258  0.2772 -0.1766
  213DGPC   C1B 2978   3.131   3.298   8.595  0.1660  0.2244  0.2888
  213DGPC   C2B 2979   3.337   3.125   8.995  0.0311 -0.0474 -0.1946
  213DGPC   D3B 2980   3.489   3.490   9.361 -0.1283  0.1322  0.1670
  213DGPC   C4B 2981   3.541   3.251   9.678 -0.1066 -0.1747 -0.2650
  213DGPC   C5B 2982   3.344   3.020   9.939 -0.0647 -0.2062 -0.1340
  214DGPC   NC3 2983   5.486   5.063   8.544  0.1519 -0.1245 -0.2161
  214DGPC   PO4 2984   5.644   4.659   8.604  0.1534  0.3874 -0.1297
  214DGPC   GL1 2985   5.819   4.868   8.959  0.2614 -0.2693  0.4944
  214DGPC   GL2 2986   5.516   4.925   9.154  0.3476  0.1202 -0.0292
  214DGPC   C1A 2987   5.987   4.956   9.414  0.2140  0.0314  0.1618
  214DGPC   C2A 2988   5.788   4.879   9.829  0.2171 -0.0824 -0.1454
  214DGPC   D3A 2989   5.654   4.558  10.059 -0.1504  0.0521  0.0985
  214DGPC   C4A 2990   5.964   4.397  10.462 -0.1391  0.0278 -0.0282
  214DGPC   C5A 2991   5.911   4.018  10.757 -0.1134  0.2186  0.2133
  214DGPC   C1B 2992   5.369   5.087   9.515  0.0539  0.0701  0.3384
  214DGPC   C2B 2993   5.277   5.135   9.969  0.0311 -0.0825  0.2317
  214DGPC   D3B 2994   5.094   5.379  10.290 -0.0860 -0.5406 -0.0804
  214DGPC   C4B 2995   5.274   5.445  10.718 -0.1666  0.0590 -0.2738
  214DGPC   C5B 2996   5.047   5.438  11.076 -0.2747 -0.2468 -0.0998
  215DGPC   NC3 2997   5.784   3.994   8.662 -0.1587 -0.3501  0.1756
  215DGPC   PO4 2998   6.062   4.319   8.669  0.1341  0.3033  0.0152
  215DGPC   GL1 2999   6.054   4.432   9.041 -0.0812  0.0999  0.2175
  215DGPC   GL2 3000   6.341   4.604   9.033 -0.0035 -0.3004  0.0170
  215DGPC   C1A 3001   5.773   4.494   9.496 -0.1054 -0.0110 -0.0012
  215DGPC   C2A 3002   5.343   4.606   9.505  0.0733 -0.1378 -0.1770
  215DGPC   D3A 3003   5.043   4.493   9.730 -0.0420 -0.0789  0.0536
  215DGPC   C4A 3004   4.967   4.151   9.559 -0.0437 -0.0506 -0.3712
  215DGPC   C5A 3005   4.841   3.737   9.726  0.1246  0.1506 -0.0648
  215DGPC   C1B 3006   6.355   4.599   9.519  0.1949 -0.1687 -0.0695
  215DGPC   C2B 3007   6.339   4.731   9.995  0.2242  0.3480  0.0515
  215DGPC   D3B 3008   6.326   5.174  10.100 -0.1575 -0.1447 -0.0459
  215DGPC   C4B 3009   6.239   5.277  10.552 -0.5050  0.1726  0.2631
  215DGPC   C5B 3010   6.091   5.321  11.035  0.2852 -0.0984  0.0297
  216DGPC   NC3 3011  -0.511   4.902   8.174  0.1226 -0.1684 -0.0142
  216DGPC   PO4 3012  -0.590   5.316   8.600  0.1698  0.1425  0.1900
  216DGPC   GL1 3013  -0.318   5.281   8.972  0.0669 -0.1244 -0.1452
  216DGPC   GL2 3014  -0.181   5.132   9.177  0.1801  0.1046  0.0001
  216DGPC   C1A 3015  -0.310   5.538   9.344 -0.2462 -0.0600  0.2496
  216DGPC   C2A 3016  -0.280   5.638   9.761  0.2902  0.1156  0.0214
  216DGPC   D3A 3017  -0.392   5.660  10.252 -0.0926  0.3160  0.1028
  216DGPC   C4A 3018  -0.013   6.010  10.348 -0.1848 -0.1556  0.0706
  216DGPC   C5A 3019   0.394   6.048  10.247 -0.0297 -0.1298  0.0370
  216DGPC   C1B 3020  -0.111   5.170   9.608 -0.3167 -0.1336  0.0220
  216DGPC   C2B 3021   0.307   5.089  10.000 -0.2527  0.0822  0.3125
  216DGPC   D3B 3022   0.591   5.106  10.354 -0.0013 -0.0630 -0.0018
  216DGPC   C4B 3023   0.953   4.878  10.180  0.0316  0.1351 -0.1397
  216DGPC   C5B 3024   1.171   4.777   9.782  0.2118  0.3991 -0.1966
  217DGPC   NC3 3025   1.740   5.749   8.433  0.2402  0.2158  0.0475
  217DGPC   PO4 3026   1.993   5.303   8.249 -0.1877 -0.3226  0.0528
  217DGPC   GL1 3027   1.872   5.253   8.710 -0.0757 -0.0404 -0.1343
  217DGPC   GL2 3028   2.132   5.210   8.879  0.0829  0.0205 -0.1846
  217DGPC   C1A 3029   1.580   5.337   9.115 -0.1311  0.0642  0.0921
  217DGPC   C2A 3030   1.229   5.517   9.407 -0.1338 -0.0322 -0.1468
  217DGPC   D3A 3031   0.942   5.352   9.711 -0.1107  0.0802 -0.0546
  217DGPC   C4A 3032   0.693   4.884   9.644  0.1920 -0.0454 -0.0479
  217DGPC   C5A 3033   0.244   4.947   9.343  0.3680  0.2775 -0.3112
  217DGPC   C1B 3034   2.040   5.122   9.374 -0.1634 -0.2339 -0.0751
  217DGPC   C2B 3035   2.238   5.198   9.782 -0.3734  0.2661 -0.0404
  217DGPC   D3B 3036   2.402   5.063  10.211  0.2009  0.0733 -0.1932
  217DGPC   C4B 3037   2.511   5.244  10.471 -0.1192 -0.2990 -0.0957
  217DGPC   C5B 3038   2.702   5.019  10.944 -0.0081 -0.2285  0.1693
  218DGPC   NC3 3039   5.379   2.263   7.737  0.0423  0.1418  0.0090
  218DGPC   PO4 3040   5.033   2.609   7.804 -0.2549  0.2329 -0.0097
  218DGPC   GL1 3041   4.639   2.424   7.760 -0.2665  0.0531  0.2171
  218DGPC   GL2 3042   4.530   2.282   7.910 -0.0223  0.0408 -0.1830
  218DGPC   C1A 3043   4.406   2.499   7.440  0.1114  0.1093 -0.1182
  218DGPC   C2A 3044   4.062   2.421   7.200  0.1748  0.2428  0.0358
  218DGPC   D3A 3045   3.892   2.313   6.799  0.0252  0.2574  0.2936
  218DGPC   C4A 3046   4.073   2.348   6.432  0.3625 -0.0035 -0.2689
  218DGPC   C5A 3047   3.960   2.295   5.974 -0.2771 -0.0276 -0.1469
  218DGPC   C1B 3048   4.179   2.178   7.807  0.1715  0.1239  0.2111
  218DGPC   C2B 3049   4.110   1.968   7.427  0.0015  0.0546 -0.0004
  218DGPC   D3B 3050   4.224   1.839   7.074 -0.0056 -0.3311 -0.5257
  218DGPC   C4B 3051   3.972   1.769   6.625  0.0886  0.0697  0.0595
  218DGPC   C5B 3052   3.755   1.876   6.221 -0.3254 -0.0890 -0.2850
  219DGPC   NC3 3053   3.976   4.920   7.426 -0.0339 -0.2735  0.0818
  219DGPC   PO4 3054   4.149   4.504   7.573 -0.4341  0.2049 -0.1526
  219DGPC   GL1 3055   4.333   4.165   7.355  0.0778 -0.0664  0.1740
  219DGPC   GL2 3056   4.232   3.820   7.487 -0.1431 -0.0717  0.1025
  219DGPC   C1A 3057   4.221   3.953   7.003 -0.2940 -0.0881  0.0799
  219DGPC   C2A 3058   4.299   3.883   6.583 -0.0970 -0.1796  0.0065
  219DGPC   D3A 3059   4.228   3.649   6.176  0.1171  0.1498  0.0604
  219DGPC   C4A 3060   4.099   3.755   5.782  0.0406  0.0614 -0.0010
  219DGPC   C5A 3061   4.061   4.149   5.697 -0.1530 -0.0918 -0.1456
  219DGPC   C1B 3062   4.240   3.463   7.288  0.0422 -0.2795  0.0155
  219DGPC   C2B 3063   4.173   3.091   7.100 -0.0351 -0.0026  0.0400
  219DGPC   D3B 3064   3.928   2.802   6.815 -0.1878  0.1562  0.2733
  219DGPC   C4B 3065   3.648   3.040   6.454  0.2280  0.1509  0.2161
  219DGPC   C5B 3066   3.651   3.257   6.038  0.0592  0.0782  0.0219
  220DGPC   NC3 3067   2.142   5.059   7.273 -0.1353 -0.1146  0.0569
  220DGPC   PO4 3068   1.669   5.283   7.177 -0.3085  0.0953 -0.0434
  220DGPC   GL1 3069   1.467   5.433   6.828 -0.0181  0.2155  0.0549
  220DGPC   GL2 3070   1.380   5.658   6.717  0.3868  0.2875  0.0465
  220DGPC   C1A 3071   1.548   5.260   6.399  0.0565  0.2553  0.2530
  220DGPC   C2A 3072   1.341   5.236   6.011  0.1498  0.1154 -0.3010
  220DGPC   D3A 3073   0.888   5.105   5.918 -0.0056 -0.0807 -0.1320
  220DGPC   C4A 3074   0.584   5.358   5.990 -0.1309  0.0700  0.1416
  220DGPC   C5A 3075   0.218   5.109   6.020 -0.0641 -0.0858 -0.1688
  220DGPC   C1B 3076   1.312   5.785   6.258 -0.3035 -0.0039 -0.1629
  220DGPC   C2B 3077   1.335   6.042   5.938 -0.1208  0.1813  0.1096
  220DGPC   D3B 3078   1.546   5.980   5.588  0.1082 -0.1160  0.2126
  220DGPC   C4B 3079   1.946   5.767   5.544  0.1549 -0.1750 -0.3187
  220DGPC   C5B 3080   2.482   5.640   5.589 -0.0076 -0.2472 -0.1618
  221DGPC   NC3 3081   2.581   5.960   8.605 -0.0963 -0.0334 -0.0465
  221DGPC   PO4 3082   2.259   5.790   8.438 -0.0826  0.1435 -0.0359
  221DGPC   GL1 3083   2.052   5.784   8.803  0.0244  0.0609  0.1525
  221DGPC   GL2 3084   2.186   6.063   8.992  0.1544 -0.1270 -0.0076
  221DGPC   C1A 3085   1.969   5.696   9.318  0.3271 -0.2514  0.2174
  221DGPC   C2A 3086   1.866   5.472   9.729  0.2991  0.2706  0.1781
  221DGPC   D3A 3087   1.484   5.399   9.787  0.0505  0.3572 -0.0856
  221DGPC   C4A 3088   1.162   5.447  10.159 -0.0216 -0.0089 -0.3214
  221DGPC   C5A 3089   1.032   5.169  10.607 -0.3027 -0.4126  0.1571
  221DGPC   C1B 3090   1.929   6.253   9.340 -0.1425 -0.1126  0.1475
  221DGPC   C2B 3091   1.897   6.676   9.375  0.1151  0.2261 -0.3140
  221DGPC   D3B 3092   2.295   6.954   9.403  0.0661  0.0599 -0.2711
  221DGPC   C4B 3093   2.288   7.422   9.418 -0.1224 -0.0927  0.1837
  221DGPC   C5B 3094   1.908   7.629   9.327 -0.0841  0.0599  0.0062
  222DGPC   NC3 3095   6.450   3.230   8.181 -0.0315 -0.0441  0.0334
  222DGPC   PO4 3096   6.682   3.575   8.492 -0.1518 -0.0758 -0.0679
  222DGPC   GL1 3097   6.466   3.571   8.947  0.2042 -0.2769  0.0655
  222DGPC   GL2 3098   6.616   3.871   9.072  0.0849  0.0473 -0.0936
  222DGPC   C1A 3099   6.526   3.411   9.294  0.1125  0.2198  0.0385
  222DGPC   C2A 3100   6.510   3.214   9.704  0.4827  0.3544 -0.1940
  222DGPC   D3A 3101   6.196   3.192  10.055 -0.0505  0.1772 -0.2928
  222DGPC   C4A 3102   5.818   3.068  10.277 -0.1904  0.2579  0.0414
  222DGPC   C5A 3103   5.463   3.195  10.753  0.3350  0.2155 -0.0786
  222DGPC   C1B 3104   6.472   4.110   9.426 -0.3044  0.0539  0.0764
  222DGPC   C2B 3105   6.109   4.100   9.558  0.2511 -0.0317  0.1959
  222DGPC   D3B 3106   6.050   4.105   9.951  0.1071 -0.2107  0.1228
  222DGPC   C4B 3107   6.417   4.274  10.190 -0.2307  0.2460 -0.0034
  222DGPC   C5B 3108   6.534   4.304  10.553  0.0549 -0.2177 -0.0246
  223DGPC   NC3 3109   3.624   5.937   8.681 -0.3218  0.1988  0.0445
  223DGPC   PO4 3110   3.447   6.275   8.533 -0.0290  0.0669 -0.2243
  223DGPC   GL1 3111   3.520   6.347   8.931 -0.0288 -0.0810 -0.1086
  223DGPC   GL2 3112   3.360   6.065   9.193  0.0491 -0.1108  0.2475
  223DGPC   C1A 3113   3.546   6.596   9.169 -0.0749  0.5241 -0.0935
  223DGPC   C2A 3114   3.334   6.984   9.377  0.1510  0.0698  0.0982
  223DGPC   D3A 3115   3.200   7.348   9.689  0.0995 -0.0157  0.2968
  223DGPC   C4A 3116   2.871   7.231   9.969  0.2407  0.4024 -0.0441
  223DGPC   C5A 3117   2.657   7.169  10.336 -0.2595  0.2413 -0.1661
  223DGPC   C1B 3118   3.149   6.404   9.475 -0.0259  0.1749 -0.0623
  223DGPC   C2B 3119   3.051   6.435   9.852 -0.0579 -0.1856  0.2057
  223DGPC   D3B 3120   2.628   6.333   9.977  0.0338  0.2935  0.0144
  223DGPC   C4B 3121   2.331   6.017  10.233  0.3967  0.0537 -0.1736
  223DGPC   C5B 3122   2.315   5.566  10.150 -0.1189 -0.1143 -0.0548
  224DGPC   NC3 3123   0.553   0.823   7.165 -0.1977  0.3584 -0.2337
  224DGPC   PO4 3124   0.847   0.550   7.295  0.1128 -0.0721 -0.0844
  224DGPC   GL1 3125   0.723   0.555   6.847 -0.0613  0.1803 -0.3994
  224DGPC   GL2 3126   0.458   0.579   6.697 -0.0277  0.1056  0.0761
  224DGPC   C1A 3127   0.787   0.863   6.507  0.2006 -0.1139  0.1003
  224DGPC   C2A 3128   0.847   1.109   6.121 -0.1318  0.1958  0.1006
  224DGPC   D3A 3129   1.123   1.307   5.796  0.0951  0.0264  0.1831
  224DGPC   C4A 3130   1.013   1.565   5.517  0.0305  0.0964  0.2483
  224DGPC   C5A 3131   1.223   1.828   5.216  0.1381 -0.1753 -0.0215
  224DGPC   C1B 3132   0.508   0.621   6.184 -0.1074 -0.1770  0.0403
  224DGPC   C2B 3133   0.744   0.578   5.785 -0.0364  0.1532 -0.2879
  224DGPC   D3B 3134   0.963   0.914   5.571  0.1320  0.3864 -0.1254
  224DGPC   C4B 3135   0.689   1.152   5.371  0.0845 -0.3547 -0.1092
  224DGPC   C5B 3136   0.354   1.190   5.232  0.0924 -0.0729 -0.0836
  225DGPC   NC3 3137   6.333   1.408   8.243  0.1097 -0.1788  0.0063
  225DGPC   PO4 3138   6.496   1.901   8.252 -0.0494  0.1626 -0.1897
  225DGPC   GL1 3139   6.354   1.752   8.667  0.3381  0.0095  0.1490
  225DGPC   GL2 3140   6.504   1.988   8.847 -0.0947  0.0307 -0.2148
  225DGPC   C1A 3141   6.224   1.668   9.130  0.3397  0.0354  0.1306
  225DGPC   C2A 3142   5.856   1.754   9.416  0.1679 -0.1992 -0.0853
  225DGPC   D3A 3143   5.589   1.479   9.731 -0.2732 -0.0892 -0.1392
  225DGPC   C4A 3144   5.283   1.707  10.060  0.2683  0.0947 -0.0071
  225DGPC   C5A 3145   4.899   1.869   9.947  0.1442  0.1637 -0.1532
  225DGPC   C1B 3146   6.834   1.749   9.155 -0.1757 -0.1906  0.1280
  225DGPC   C2B 3147   7.007   1.885   9.592  0.0869 -0.0794  0.0577
  225DGPC   D3B 3148   7.037   1.972  10.026 -0.0087 -0.0491 -0.0226
  225DGPC   C4B 3149   7.485   1.997  10.141  0.0405  0.1487 -0.0390
  225DGPC   C5B 3150   7.812   2.169  10.416 -0.2122  0.1520  0.3021
  226DGPC   NC3 3151   2.928   5.204   8.547 -0.0231  0.0302  0.3614
  226DGPC   PO4 3152   3.257   5.527   8.388  0.0376  0.1977  0.0331
  226DGPC   GL1 3153   3.437   5.499   8.811  0.1677  0.1335 -0.0774
  226DGPC   GL2 3154   3.730   5.638   9.028 -0.5579 -0.0762  0.0482
  226DGPC   C1A 3155   3.276   5.533   9.313  0.1796  0.0268  0.0434
  226DGPC   C2A 3156   3.304   5.492   9.718 -0.1125 -0.4953  0.2892
  226DGPC   D3A 3157   3.261   5.527  10.103  0.1332  0.0717 -0.0172
  226DGPC   C4A 3158   3.523   5.434  10.485  0.1589  0.0051 -0.0370
  226DGPC   C5A 3159   3.633   5.039  10.516 -0.1447  0.0695 -0.1183
  226DGPC   C1B 3160   3.688   5.754   9.472  0.3504 -0.0342  0.0158
  226DGPC   C2B 3161   3.374   5.990   9.703  0.0463 -0.2059  0.0273
  226DGPC   D3B 3162   3.500   6.205  10.130  0.0831  0.0776  0.0257
  226DGPC   C4B 3163   3.449   6.652  10.360  0.5237 -0.0902  0.1192
  226DGPC   C5B 3164   3.788   6.973  10.513  0.0061  0.3185 -0.0136
  227DGPC   NC3 3165   1.631   5.581   7.930  0.0881 -0.1370 -0.0934
  227DGPC   PO4 3166   1.449   5.336   8.367  0.2327  0.0314 -0.3189
  227DGPC   GL1 3167   1.519   4.924   8.658  0.1551 -0.0190 -0.0706
  227DGPC   GL2 3168   1.338   4.885   8.956 -0.1488  0.2202  0.0912
  227DGPC   C1A 3169   1.790   4.819   8.983 -0.1509  0.0782  0.1244
  227DGPC   C2A 3170   1.889   4.620   9.319 -0.2502  0.0608  0.3486
  227DGPC   D3A 3171   2.021   4.291   9.614 -0.3238  0.1951 -0.0317
  227DGPC   C4A 3172   2.040   4.084  10.089  0.3745  0.0075 -0.3502
  227DGPC   C5A 3173   1.848   4.034  10.436  0.0441  0.1861 -0.2525
  227DGPC   C1B 3174   1.328   4.583   9.299  0.1189  0.0044 -0.0070
  227DGPC   C2B 3175   1.520   4.387   9.704  0.4196 -0.0643 -0.0192
  227DGPC   D3B 3176   1.555   3.985   9.703  0.0864 -0.0262 -0.0308
  227DGPC   C4B 3177   1.988   3.773   9.681  0.4619 -0.2758  0.1990
  227DGPC   C5B 3178   2.068   3.501   9.310  0.3131  0.0577  0.2579
  228DGPC   NC3 3179   4.663   5.745   8.764  0.2159  0.1966 -0.1221
  228DGPC   PO4 3180   5.009   5.768   8.866 -0.2428 -0.0172 -0.0398
  228DGPC   GL1 3181   5.090   6.123   8.996  0.0058 -0.0657 -0.0079
  228DGPC   GL2 3182   5.400   6.080   9.195 -0.2608 -0.0298  0.0332
  228DGPC   C1A 3183   5.105   6.463   9.355 -0.2462 -0.1149 -0.0285
  228DGPC   C2A 3184   5.097   6.549   9.776 -0.2550 -0.0626 -0.2933
  228DGPC   D3A 3185   4.950   6.667  10.172 -0.0916 -0.2405  0.1713
  228DGPC   C4A 3186   5.145   6.947  10.386  0.1538  0.2176 -0.4255
  228DGPC   C5A 3187   5.446   7.258  10.664 -0.1254 -0.0835 -0.0363
  228DGPC   C1B 3188   5.524   6.246   9.535  0.2951 -0.2965 -0.1425
  228DGPC   C2B 3189   5.499   6.352  10.059 -0.0308  0.1368 -0.0959
  228DGPC   D3B 3190   5.390   6.408  10.487  0.1015  0.0520  0.0523
  228DGPC   C4B 3191   5.518   6.781  10.744 -0.2463 -0.4040 -0.2883
  228DGPC   C5B 3192   5.907   7.005  10.893 -0.0318  0.1478 -0.1015
  229DGPC   NC3 3193   1.489  -0.684   7.195 -0.1354 -0.4370 -0.1016
  229DGPC   PO4 3194   1.691  -0.408   6.836  0.1800 -0.0321  0.0090
  229DGPC   GL1 3195   2.089  -0.279   6.732 -0.2110  0.1134 -0.1373
  229DGPC   GL2 3196   2.238  -0.209   7.015  0.1338  0.3205 -0.0983
  229DGPC   C1A 3197   2.410  -0.056   6.504 -0.0161  0.0230  0.5060
  229DGPC   C2A 3198   2.612   0.189   6.151  0.0774 -0.0237  0.1221
  229DGPC   D3A 3199   2.818   0.363   5.768 -0.0294 -0.3202 -0.2102
  229DGPC   C4A 3200   3.285   0.224   5.682 -0.0976  0.2782  0.0253
  229DGPC   C5A 3201   3.429   0.157   5.220 -0.2853 -0.2986 -0.1439
  229DGPC   C1B 3202   2.266   0.222   6.875  0.3299 -0.1018  0.0292
  229DGPC   C2B 3203   2.548   0.419   6.619  0.0697 -0.1372  0.2449
  229DGPC   D3B 3204   2.806   0.635   6.314 -0.2866  0.2200 -0.3414
  229DGPC   C4B 3205   2.455   0.673   6.038  0.1220 -0.1059 -0.1398
  229DGPC   C5B 3206   2.681   0.861   5.671  0.0505  0.1239  0.0395
  230DGPC   NC3 3207   4.558   0.507   8.140  0.1392  0.0577  0.1283
  230DGPC   PO4 3208   4.253   0.253   8.364  0.0956 -0.0365  0.2442
  230DGPC   GL1 3209   3.984   0.572   8.106 -0.3094  0.0976  0.1228
  230DGPC   GL2 3210   4.035   0.780   7.951  0.0242 -0.0576  0.2993
  230DGPC   C1A 3211   3.613   0.863   8.207 -0.1744  0.0441 -0.1617
  230DGPC   C2A 3212   3.190   0.987   7.979  0.1636  0.1387  0.0618
  230DGPC   D3A 3213   2.797   0.632   8.203  0.0189 -0.0016  0.0373
  230DGPC   C4A 3214   2.939   0.507   8.515 -0.0053 -0.0836 -0.2249
  230DGPC   C5A 3215   3.013   0.622   8.975 -0.0964  0.2540  0.0763
  230DGPC   C1B 3216   4.148   1.089   8.248  0.0319  0.0290 -0.0867
  230DGPC   C2B 3217   3.953   1.251   8.669  0.0067 -0.0102 -0.1771
  230DGPC   D3B 3218   3.900   1.589   8.881 -0.0900 -0.2293 -0.0890
  230DGPC   C4B 3219   4.111   1.851   9.225 -0.0044  0.0009 -0.2096
  230DGPC   C5B 3220   4.468   2.140   9.219 -0.3122 -0.1737  0.1764
  231DGPC   NC3 3221   4.338   4.918   8.462 -0.1012 -0.1891  0.1659
  231DGPC   PO4 3222   4.694   4.682   8.612  0.2017  0.0510 -0.1588
  231DGPC   GL1 3223   4.366   4.774   8.934  0.0286 -0.1962  0.0733
  231DGPC   GL2 3224   4.163   5.016   8.927  0.0300  0.0566 -0.1500
  231DGPC   C1A 3225   4.522   4.662   9.461  0.1160  0.2710 -0.0075
  231DGPC   C2A 3226   4.472   4.304   9.502  0.1485  0.1027  0.0863
  231DGPC   D3A 3227   4.248   3.899   9.802  0.0459  0.1941  0.4435
  231DGPC   C4A 3228   4.511   3.607  10.066  0.1468  0.0193  0.2373
  231DGPC   C5A 3229   4.840   3.366  10.148  0.2819  0.2773 -0.2796
  231DGPC   C1B 3230   4.081   5.199   9.362 -0.3056  0.0297  0.0715
  231DGPC   C2B 3231   4.037   5.459   9.726  0.1685  0.1287  0.2217
  231DGPC   D3B 3232   4.072   5.394  10.171 -0.0057 -0.0919  0.0858
  231DGPC   C4B 3233   4.288   5.788  10.394  0.1157  0.0184  0.2961
  231DGPC   C5B 3234   4.510   6.026  10.592  0.0323 -0.0769 -0.0801
  232DGPC   NC3 3235   3.033   6.283   8.815 -0.1913 -0.2672 -0.0423
  232DGPC   PO4 3236   3.074   5.828   8.785 -0.0568 -0.1989 -0.3867
  232DGPC   GL1 3237   2.819   5.798   9.102 -0.3003 -0.4536 -0.1852
  232DGPC   GL2 3238   2.729   6.165   9.203 -0.0978 -0.0578  0.2651
  232DGPC   C1A 3239   2.437   5.724   9.266 -0.0997 -0.2021 -0.0598
  232DGPC   C2A 3240   2.506   5.624   9.677  0.0505 -0.0350  0.1303
  232DGPC   D3A 3241   2.848   5.347   9.877 -0.2387 -0.2900  0.0887
  232DGPC   C4A 3242   3.007   5.130  10.276  0.2491 -0.0437 -0.2763
  232DGPC   C5A 3243   3.064   5.394  10.673  0.0247  0.1158 -0.0031
  232DGPC   C1B 3244   2.823   6.029   9.642 -0.2251 -0.1736  0.1954
  232DGPC   C2B 3245   2.918   5.869   9.939  0.1716 -0.5309  0.0796
  232DGPC   D3B 3246   2.789   5.651  10.370 -0.0389  0.0966 -0.3087
  232DGPC   C4B 3247   2.511   5.757  10.643  0.3756 -0.2394  0.0529
  232DGPC   C5B 3248   2.039   5.809  10.598  0.0980  0.0015 -0.0462
  233DGPC   NC3 3249   3.535   5.129   8.174 -0.0018  0.1036 -0.1552
  233DGPC   PO4 3250   3.219   4.869   8.292 -0.0865  0.2639 -0.0280
  233DGPC   GL1 3251   3.406   5.027   8.697  0.1219  0.2160  0.3244
  233DGPC   GL2 3252   3.197   4.842   8.948  0.3049 -0.0432 -0.2562
  233DGPC   C1A 3253   3.705   5.154   9.047  0.0346  0.3184 -0.1270
  233DGPC   C2A 3254   3.644   5.245   9.462  0.1677  0.1111  0.1503
  233DGPC   D3A 3255   3.854   4.876   9.659 -0.2583  0.1055  0.0269
  233DGPC   C4A 3256   3.911   4.780  10.098 -0.1058  0.0547 -0.1884
  233DGPC   C5A 3257   4.308   4.876  10.331 -0.0642 -0.0076  0.0389
  233DGPC   C1B 3258   3.470   4.716   9.282 -0.0782  0.0389  0.1191
  233DGPC   C2B 3259   3.424   4.550   9.750  0.1328 -0.1550  0.0613
  233DGPC   D3B 3260   3.311   4.763  10.173 -0.1018  0.3465  0.0043
  233DGPC   C4B 3261   3.431   4.492  10.579  0.2316 -0.1148  0.0828
  233DGPC   C5B 3262   3.216   4.248  10.898  0.1861  0.4060  0.0605
  234DGPC   NC3 3263   3.452   4.496   8.501 -0.0444  0.0109  0.2665
  234DGPC   PO4 3264   3.797   4.173   8.490  0.0913  0.1273  0.0177
  234DGPC   GL1 3265   3.884   3.770   8.717  0.5084 -0.2673  0.2200
  234DGPC   GL2 3266   3.517   3.641   8.781 -0.1038  0.2303  0.1583
  234DGPC   C1A 3267   3.907   3.458   9.076  0.2683 -0.0806 -0.1829
  234DGPC   C2A 3268   3.763   3.025   9.272  0.0248 -0.0525  0.0166
  234DGPC   D3A 3269   3.831   2.695   9.600  0.1080 -0.0813 -0.0081
  234DGPC   C4A 3270   4.175   2.213   9.580  0.1202 -0.0497  0.0516
  234DGPC   C5A 3271   4.080   1.888   9.909 -0.3900 -0.2009  0.1348
  234DGPC   C1B 3272   3.721   3.243   8.682 -0.4573  0.1955  0.0534
  234DGPC   C2B 3273   3.603   2.863   8.665 -0.3627 -0.0232  0.0635
  234DGPC   D3B 3274   3.515   2.648   9.102 -0.1398 -0.1334  0.3324
  234DGPC   C4B 3275   3.088   2.572   9.147  0.0592  0.2254 -0.0662
  234DGPC   C5B 3276   2.589   2.604   9.108 -0.1108  0.1502 -0.2500
  235DGPC   NC3 3277   4.883   4.220   8.504 -0.0238 -0.0364 -0.0238
  235DGPC   PO4 3278   4.599   4.221   8.752  0.0457  0.3110 -0.0790
  235DGPC   GL1 3279   4.292   4.098   8.935  0.1889  0.2256  0.1734
  235DGPC   GL2 3280   4.355   3.674   8.937 -0.0543  0.1828  0.1252
  235DGPC   C1A 3281   3.996   3.925   9.337 -0.1502  0.2557  0.1571
  235DGPC   C2A 3282   4.002   3.532   9.598 -0.0682 -0.1844 -0.0182
  235DGPC   D3A 3283   4.021   3.118   9.759  0.1841  0.1940  0.0930
  235DGPC   C4A 3284   3.826   2.898  10.059 -0.0795  0.1452  0.2427
  235DGPC   C5A 3285   3.518   2.567  10.245 -0.0636  0.3034  0.1079
  235DGPC   C1B 3286   4.485   3.565   9.379  0.4904  0.4914 -0.0149
  235DGPC   C2B 3287   4.495   3.231   9.756  0.0347 -0.0385  0.2032
  235DGPC   D3B 3288   4.598   2.979  10.019 -0.0712  0.0706 -0.3103
  235DGPC   C4B 3289   4.261   2.873  10.316 -0.4923 -0.0252  0.3923
  235DGPC   C5B 3290   3.937   2.591  10.495  0.0370 -0.1228  0.0584
  236DGPC   NC3 3291   0.053   6.139   8.606  0.1440 -0.0160  0.0411
  236DGPC   PO4 3292   0.550   6.307   8.472 -0.2035  0.1852 -0.4911
  236DGPC   GL1 3293   0.758   6.423   8.807  0.0947  0.1972  0.1327
  236DGPC   GL2 3294   1.086   6.531   8.793  0.2480 -0.0752 -0.3284
  236DGPC   C1A 3295   0.884   6.056   9.121 -0.1080  0.2564  0.0744
  236DGPC   C2A 3296   1.022   6.068   9.508  0.0208 -0.2396  0.2479
  236DGPC   D3A 3297   1.088   5.820   9.858  0.3183  0.3254  0.3720
  236DGPC   C4A 3298   1.029   5.949  10.169 -0.0530  0.0557 -0.0621
  236DGPC   C5A 3299   0.825   6.188  10.579 -0.0802  0.2804 -0.0137
  236DGPC   C1B 3300   1.027   6.492   9.244 -0.2159  0.0449 -0.0606
  236DGPC   C2B 3301   0.734   6.471   9.454 -0.0043  0.2019 -0.1614
  236DGPC   D3B 3302   0.464   6.323   9.245  0.0063 -0.1468  0.1962
  236DGPC   C4B 3303   0.023   6.373   9.376  0.1064  0.2091 -0.0741
  236DGPC   C5B 3304  -0.344   6.618   9.383 -0.0114 -0.2138  0.2794
  237DGPC   NC3 3305   3.930   0.060   8.016  0.2559 -0.1539 -0.0097
  237DGPC   PO4 3306   3.582   0.198   8.269  0.2147  0.1112 -0.0021
  237DGPC   GL1 3307   3.718   0.216   8.651 -0.0584 -0.2110 -0.2327
  237DGPC   GL2 3308   3.948  -0.025   8.764  0.2243 -0.4778 -0.2176
  237DGPC   C1A 3309   3.721   0.520   9.038  0.1420 -0.0561  0.0981
  237DGPC   C2A 3310   3.479   0.848   9.117  0.3641 -0.2486 -0.0848
  237DGPC   D3A 3311   3.287   1.208   9.325 -0.1543  0.2752  0.1222
  237DGPC   C4A 3312   2.991   1.416   9.715 -0.2326  0.2716  0.1946
  237DGPC   C5A 3313   2.767   1.769   9.735  0.0506  0.1177 -0.1342
  237DGPC   C1B 3314   4.168  -0.015   9.170 -0.2805  0.1507  0.1159
  237DGPC   C2B 3315   4.227  -0.058   9.663  0.3259 -0.0582 -0.5083
  237DGPC   D3B 3316   3.948   0.018  10.042 -0.0427  0.1598  0.2830
  237DGPC   C4B 3317   3.855   0.394  10.037  0.1480 -0.0827  0.0620
  237DGPC   C5B 3318   3.578   0.743  10.087  0.0493 -0.1829  0.3570
  238DGPC   NC3 3319   5.059   5.108   8.942  0.1375  0.1399  0.1993
  238DGPC   PO4 3320   4.685   5.204   8.886  0.0833 -0.0875  0.0601
  238DGPC   GL1 3321   4.654   5.117   9.315  0.2342  0.2912  0.3199
  238DGPC   GL2 3322   4.493   5.417   9.537  0.2714 -0.1579 -0.1481
  238DGPC   C1A 3323   4.895   5.008   9.669  0.0172  0.1274 -0.2290
  238DGPC   C2A 3324   4.758   4.918  10.098  0.1602 -0.2301 -0.1093
  238DGPC   D3A 3325   4.683   4.544  10.324  0.5560  0.3708 -0.1187
  238DGPC   C4A 3326   4.432   4.617  10.685  0.1976  0.1381  0.2295
  238DGPC   C5A 3327   3.917   4.547  10.550  0.1909 -0.3633  0.0960
  238DGPC   C1B 3328   4.322   5.089   9.836 -0.0509  0.0450 -0.2135
  238DGPC   C2B 3329   4.377   4.607   9.934 -0.2485  0.1455 -0.1385
  238DGPC   D3B 3330   4.617   4.213   9.940 -0.0579 -0.3143 -0.1527
  238DGPC   C4B 3331   4.685   4.039  10.336  0.1290 -0.1573 -0.0650
  238DGPC   C5B 3332   4.763   4.203  10.761  0.1737 -0.1129 -0.2482
  239DGPC   NC3 3333   0.350   4.063   8.642  0.0206 -0.1906 -0.0187
  239DGPC   PO4 3334   0.789   4.097   8.424  0.0366  0.2881  0.1077
  239DGPC   GL1 3335   0.732   3.718   8.785  0.0768 -0.3274  0.0460
  239DGPC   GL2 3336   0.502   3.642   8.936 -0.1314 -0.1674  0.6533
  239DGPC   C1A 3337   1.003   3.712   9.181  0.1171 -0.0939  0.1748
  239DGPC   C2A 3338   1.069   3.480   9.563  0.2447 -0.0657  0.0701
  239DGPC   D3A 3339   0.946   3.122   9.672 -0.1047 -0.0838  0.0421
  239DGPC   C4A 3340   0.891   2.811   9.366  0.0263  0.0530  0.2683
  239DGPC   C5A 3341   0.933   2.529   9.040  0.1254  0.1380 -0.4084
  239DGPC   C1B 3342   0.601   3.876   9.396 -0.0620  0.2103  0.0171
  239DGPC   C2B 3343   0.654   3.936   9.794 -0.0816  0.0680 -0.4165
  239DGPC   D3B 3344   0.695   3.817  10.350 -0.2668  0.1581 -0.0055
  239DGPC   C4B 3345   0.287   3.789  10.502 -0.0732  0.0414 -0.1101
  239DGPC   C5B 3346  -0.100   3.828  10.667  0.0127  0.0230  0.1124
  240DGPC   NC3 3347   5.584   5.366   8.185 -0.0900 -0.4294  0.0716
  240DGPC   PO4 3348   5.399   5.520   8.608  0.3071  0.2907 -0.2004
  240DGPC   GL1 3349   5.440   5.421   9.083 -0.0057 -0.1502  0.3127
  240DGPC   GL2 3350   5.708   5.381   9.171  0.0241 -0.3806 -0.0042
  240DGPC   C1A 3351   5.409   5.643   9.504  0.0186 -0.3341  0.3196
  240DGPC   C2A 3352   5.206   5.590   9.744  0.1409  0.0379  0.1669
  240DGPC   D3A 3353   4.792   5.386   9.907  0.1701  0.0752 -0.0926
  240DGPC   C4A 3354   4.540   5.377  10.238 -0.2409  0.0161 -0.2625
  240DGPC   C5A 3355   4.483   5.260  10.637  0.0779 -0.1936  0.2406
  240DGPC   C1B 3356   5.841   5.407   9.590  0.0076  0.2930 -0.0205
  240DGPC   C2B 3357   5.852   5.341   9.988  0.0617  0.0156 -0.3376
  240DGPC   D3B 3358   5.635   5.414  10.323  0.0752 -0.0882  0.1703
  240DGPC   C4B 3359   5.693   5.253  10.692 -0.2783 -0.1085 -0.2162
  240DGPC   C5B 3360   5.586   4.901  10.932 -0.2081  0.0911  0.0050
  241DGPC   NC3 3361   4.299   6.283   8.431  0.1157  0.2947  0.0957
  241DGPC   PO4 3362   4.097   5.878   8.600  0.3778 -0.0912  0.0264
  241DGPC   GL1 3363   4.142   6.089   8.977  0.0585  0.1528 -0.2519
  241DGPC   GL2 3364   3.892   6.107   9.164  0.0234 -0.0085  0.1123
  241DGPC   C1A 3365   4.210   5.989   9.516 -0.0646 -0.0129  0.0784
  241DGPC   C2A 3366   4.455   5.762   9.859  0.2276 -0.2017  0.0666
  241DGPC   D3A 3367   4.696   5.857  10.177  0.3819  0.0968 -0.0178
  241DGPC   C4A 3368   4.847   5.660  10.575  0.0336 -0.0140 -0.2272
  241DGPC   C5A 3369   4.986   5.869  10.803 -0.1660 -0.2652  0.0983
  241DGPC   C1B 3370   3.713   6.322   9.580 -0.2262 -0.1231  0.0090
  241DGPC   C2B 3371   3.517   6.598   9.792 -0.0646  0.0563  0.1515
  241DGPC   D3B 3372   3.279   6.914   9.907  0.0278  0.2495  0.2605
  241DGPC   C4B 3373   2.888   6.731  10.189  0.0225  0.0927 -0.0505
  241DGPC   C5B 3374   2.529   6.583  10.424  0.0142  0.0462  0.1892
  242DGPC   NC3 3375   0.917   5.424   8.355  0.3439 -0.0969 -0.5569
  242DGPC   PO4 3376   0.458   5.205   8.442  0.2285 -0.2844 -0.0357
  242DGPC   GL1 3377   0.648   5.173   8.838  0.0117 -0.5515 -0.1625
  242DGPC   GL2 3378   0.609   4.968   9.060  0.1850  0.2396 -0.4320
  242DGPC   C1A 3379   0.735   5.489   9.114  0.0431 -0.0971  0.1386
  242DGPC   C2A 3380   0.633   5.798   9.494 -0.0275  0.1425 -0.0534
  242DGPC   D3A 3381   0.621   6.166   9.803  0.1552 -0.3245 -0.1176
  242DGPC   C4A 3382   0.344   6.414   9.759 -0.0342 -0.2083 -0.0638
  242DGPC   C5A 3383   0.378   6.833   9.787  0.2329  0.0049 -0.1081
  242DGPC   C1B 3384   1.024   5.058   9.269  0.0936 -0.2116  0.0268
  242DGPC   C2B 3385   1.432   5.023   9.433  0.0283  0.1252 -0.0298
  242DGPC   D3B 3386   1.784   4.948   9.763 -0.1142 -0.0349  0.0494
  242DGPC   C4B 3387   1.648   4.884  10.098 -0.1625 -0.0511  0.0253
  242DGPC   C5B 3388   1.438   4.854  10.390  0.2767  0.1528 -0.0046
  243DGPC   NC3 3389   4.439   0.969   7.333 -0.3615 -0.1740 -0.0123
  243DGPC   PO4 3390   4.887   0.890   7.631  0.1152  0.3155  0.2862
  243DGPC   GL1 3391   5.025   1.025   7.244  0.2539  0.0951 -0.2039
  243DGPC   GL2 3392   4.834   1.237   7.130  0.0619  0.1056 -0.1237
  243DGPC   C1A 3393   5.213   0.945   6.869 -0.0070  0.0464  0.3407
  243DGPC   C2A 3394   5.340   0.597   6.562  0.0557 -0.3745 -0.3108
  243DGPC   D3A 3395   5.345   0.408   6.163 -0.0563 -0.0052  0.0839
  243DGPC   C4A 3396   5.718   0.269   6.034  0.2406  0.2417 -0.0600
  243DGPC   C5A 3397   5.977   0.120   6.148 -0.0701  0.1206 -0.0180
  243DGPC   C1B 3398   4.446   1.417   6.761  0.1171  0.1557  0.2819
  243DGPC   C2B 3399   4.092   1.209   6.610 -0.1206  0.2508  0.1255
  243DGPC   D3B 3400   3.690   1.386   6.434  0.1631  0.0921 -0.1524
  243DGPC   C4B 3401   3.499   1.551   6.041  0.1762  0.0127  0.0093
  243DGPC   C5B 3402   3.870   1.756   5.755 -0.2613  0.1335 -0.3110
  244DGPC   NC3 3403   5.091   4.175   8.959 -0.0442 -0.2541  0.1310
  244DGPC   PO4 3404   5.277   3.883   8.812  0.0410  0.2669 -0.0209
  244DGPC   GL1 3405   5.613   3.803   9.053 -0.2666  0.1686 -0.0407
  244DGPC   GL2 3406   5.847   3.477   8.940 -0.3666 -0.1213 -0.1924
  244DGPC   C1A 3407   5.689   3.942   9.410 -0.2051 -0.0609 -0.2188
  244DGPC   C2A 3408   5.462   4.100   9.785 -0.2070  0.1522 -0.1574
  244DGPC   D3A 3409   5.644   4.048  10.292 -0.0791  0.2868 -0.0381
  244DGPC   C4A 3410   5.490   4.308  10.530 -0.0603 -0.1860 -0.0605
  244DGPC   C5A 3411   5.188   4.486  10.715 -0.0904  0.3441 -0.0460
  244DGPC   C1B 3412   6.002   3.536   9.336  0.3101 -0.3921 -0.1220
  244DGPC   C2B 3413   6.218   3.644   9.670 -0.0634 -0.1138  0.0688
  244DGPC   D3B 3414   6.352   3.734  10.101 -0.4451  0.1356  0.1064
  244DGPC   C4B 3415   6.461   3.446  10.378 -0.2686 -0.4237  0.4349
  244DGPC   C5B 3416   6.474   3.358  10.755 -0.1637 -0.0842  0.4611
  245DGPC   NC3 3417   4.168   4.447   8.614 -0.2884 -0.0201  0.0760
  245DGPC   PO4 3418   3.854   4.789   8.442  0.1323  0.0498 -0.2207
  245DGPC   GL1 3419   3.794   4.602   8.881  0.1614 -0.1024  0.0788
  245DGPC   GL2 3420   3.777   4.287   8.977  0.0883  0.3719  0.2748
  245DGPC   C1A 3421   4.031   4.613   9.299  0.1630 -0.1206  0.1817
  245DGPC   C2A 3422   3.921   4.371   9.604  0.1571  0.0247  0.0249
  245DGPC   D3A 3423   3.742   4.279   9.984 -0.0452 -0.4296  0.0660
  245DGPC   C4A 3424   3.748   4.086  10.363 -0.0554 -0.1905 -0.1329
  245DGPC   C5A 3425   3.677   4.099  10.781  0.0143  0.1115 -0.1882
  245DGPC   C1B 3426   3.471   3.999   9.333  0.2813  0.0662  0.2075
  245DGPC   C2B 3427   3.676   3.864   9.707  0.0853  0.4100 -0.4022
  245DGPC   D3B 3428   3.784   3.722  10.099  0.0694  0.3134 -0.0393
  245DGPC   C4B 3429   4.096   3.368  10.193 -0.1954  0.1267  0.4351
  245DGPC   C5B 3430   4.472   3.268  10.477  0.3964 -0.0906 -0.0872
  246DGPC   NC3 3431   4.734   1.757   7.295  0.1106 -0.1905 -0.0917
  246DGPC   PO4 3432   4.824   1.938   7.722 -0.1401  0.1158 -0.0122
  246DGPC   GL1 3433   4.839   2.267   7.381 -0.3005 -0.1024 -0.4349
  246DGPC   GL2 3434   5.137   2.390   7.299 -0.2091  0.0110 -0.0099
  246DGPC   C1A 3435   4.876   2.361   6.926  0.0737  0.2628  0.4222
  246DGPC   C2A 3436   4.842   2.424   6.523  0.0943 -0.0481 -0.4230
  246DGPC   D3A 3437   4.846   2.181   6.174 -0.1222  0.0037 -0.3239
  246DGPC   C4A 3438   4.998   2.386   5.875  0.3718  0.0401  0.0219
  246DGPC   C5A 3439   5.490   2.566   5.885 -0.2787 -0.2437  0.0865
  246DGPC   C1B 3440   5.606   2.694   7.188 -0.0138  0.2612  0.0883
  246DGPC   C2B 3441   5.799   2.751   6.688 -0.2001  0.2057 -0.1634
  246DGPC   D3B 3442   5.823   2.692   6.226  0.0393  0.1965  0.1469
  246DGPC   C4B 3443   5.994   2.760   5.846 -0.1747  0.2853  0.0071
  246DGPC   C5B 3444   6.202   2.853   5.408 -0.0515  0.0863 -0.1213
  247DGPC   NC3 3445   0.770   1.188   8.474  0.1297  0.1646  0.1047
  247DGPC   PO4 3446   0.806   0.845   8.253 -0.3299  0.1696 -0.0028
  247DGPC   GL1 3447   0.881   0.648   8.669 -0.2437 -0.2661  0.1066
  247DGPC   GL2 3448   0.898   0.884   8.833  0.3400  0.0209 -0.3629
  247DGPC   C1A 3449   1.015   0.452   9.055  0.5084 -0.0569  0.1574
  247DGPC   C2A 3450   1.193   0.642   9.472 -0.1238 -0.1356  0.0902
  247DGPC   D3A 3451   1.422   0.637   9.855 -0.4956  0.0464 -0.1862
  247DGPC   C4A 3452   1.335   0.270  10.073  0.1920 -0.1228 -0.2926
  247DGPC   C5A 3453   1.128   0.173  10.467  0.0722 -0.2046  0.0002
  247DGPC   C1B 3454   0.902   0.956   9.294  0.0880  0.0166 -0.0273
  247DGPC   C2B 3455   1.000   1.187   9.649 -0.1352 -0.0934  0.0933
  247DGPC   D3B 3456   0.949   0.984   9.934 -0.3145  0.4491 -0.3706
  247DGPC   C4B 3457   1.173   1.011  10.322 -0.0560  0.1964 -0.0948
  247DGPC   C5B 3458   1.526   1.149  10.499  0.3241 -0.2526 -0.2153
  248DGPC   NC3 3459   0.982   1.632   8.375 -0.1175 -0.1800 -0.1412
  248DGPC   PO4 3460   0.829   2.002   8.369 -0.1487 -0.0752 -0.0518
  248DGPC   GL1 3461   1.321   1.934   8.639  0.1606 -0.2978  0.3652
  248DGPC   GL2 3462   1.530   1.701   8.528  0.0831 -0.1854 -0.2337
  248DGPC   C1A 3463   1.819   2.060   8.825 -0.3338  0.1962  0.2078
  248DGPC   C2A 3464   1.907   2.078   9.255 -0.0970 -0.0799  0.2253
  248DGPC   D3A 3465   1.939   1.984   9.581 -0.1163 -0.0750  0.0928
  248DGPC   C4A 3466   2.297   2.121   9.727 -0.2436 -0.0178  0.2435
  248DGPC   C5A 3467   2.509   2.040  10.083 -0.4840  0.1943 -0.0308
  248DGPC   C1B 3468   1.676   1.572   8.956 -0.1270 -0.1994  0.1711
  248DGPC   C2B 3469   1.600   1.670   9.409 -0.1243 -0.1678  0.2104
  248DGPC   D3B 3470   1.417   1.563   9.626 -0.2693 -0.4395 -0.0619
  248DGPC   C4B 3471   1.491   1.709  10.025 -0.1967  0.0161  0.2837
  248DGPC   C5B 3472   1.642   1.707  10.350  0.1418  0.1813 -0.2020
  249DGPC   NC3 3473   0.813   3.273   8.079 -0.0553 -0.1184  0.3096
  249DGPC   PO4 3474   0.665   3.318   8.471 -0.1209  0.1676 -0.0790
  249DGPC   GL1 3475   0.827   3.225   8.886 -0.1786 -0.0331 -0.3115
  249DGPC   GL2 3476   1.145   3.390   8.939 -0.2990  0.1811 -0.1421
  249DGPC   C1A 3477   0.643   3.318   9.277  0.1509  0.1078 -0.1524
  249DGPC   C2A 3478   0.437   3.482   9.640 -0.0487 -0.0046 -0.1262
  249DGPC   D3A 3479   0.426   3.413  10.106  0.3272  0.0401 -0.0545
  249DGPC   C4A 3480   0.859   3.294  10.201 -0.0885 -0.0413 -0.0360
  249DGPC   C5A 3481   1.145   3.581  10.100 -0.2169  0.1606  0.1717
  249DGPC   C1B 3482   1.237   3.117   9.237  0.2858  0.0595 -0.3488
  249DGPC   C2B 3483   1.439   2.990   9.598 -0.2356 -0.1751 -0.0153
  249DGPC   D3B 3484   1.689   2.937   9.973  0.0418  0.0533  0.0877
  249DGPC   C4B 3485   1.629   2.643  10.285 -0.0848 -0.1472 -0.0116
  249DGPC   C5B 3486   1.309   2.715  10.543  0.4376  0.5253 -0.3925
  250DGPC   NC3 3487   2.487   5.215   8.390 -0.0972  0.2426  0.0251
  250DGPC   PO4 3488   2.513   4.879   8.664 -0.1977  0.1799  0.1664
  250DGPC   GL1 3489   2.627   5.012   9.056  0.1873  0.0805 -0.1283
  250DGPC   GL2 3490   2.870   5.281   9.076 -0.0599  0.1036 -0.2573
  250DGPC   C1A 3491   2.608   5.139   9.473 -0.1630  0.2182  0.0496
  250DGPC   C2A 3492   2.804   4.822   9.819  0.0307 -0.2304  0.1230
  250DGPC   D3A 3493   2.816   4.585  10.223  0.4725 -0.0525 -0.1103
  250DGPC   C4A 3494   2.945   4.699  10.623  0.0476 -0.2207  0.0675
  250DGPC   C5A 3495   2.715   4.440  10.918  0.0357  0.0385  0.1979
  250DGPC   C1B 3496   3.107   5.076   9.357 -0.2539  0.2454  0.0587
  250DGPC   C2B 3497   3.347   5.019   9.771  0.1844 -0.2463  0.0094
  250DGPC   D3B 3498   3.622   5.165   9.991  0.0730 -0.1552  0.2342
  250DGPC   C4B 3499   3.711   5.653   9.982  0.0337  0.0311 -0.1633
  250DGPC   C5B 3500   3.975   5.968   9.983  0.0172  0.1834  0.2282
  251DGPC   NC3 3501   0.585   2.819   8.466  0.1176 -0.0750 -0.1196
  251DGPC   PO4 3502   0.189   2.602   8.565  0.0989  0.1672 -0.2905
  251DGPC   GL1 3503   0.409   2.688   8.912  0.1678 -0.2395 -0.0014
  251DGPC   GL2 3504   0.378   2.309   8.932  0.1537  0.0137 -0.0677
  251DGPC   C1A 3505   0.380   2.852   9.319  0.2884  0.2181 -0.1041
  251DGPC   C2A 3506   0.441   2.969   9.784  0.0706  0.2480 -0.1812
  251DGPC   D3A 3507   0.552   2.950  10.326  0.3269  0.1141  0.4306
  251DGPC   C4A 3508   0.200   2.952  10.486 -0.1780  0.0462  0.0299
  251DGPC   C5A 3509  -0.309   2.869  10.463 -0.3220  0.0056  0.1767
  251DGPC   C1B 3510   0.264   2.280   9.312  0.0382  0.0947  0.0309
  251DGPC   C2B 3511   0.205   2.278   9.793  0.0644  0.0489 -0.4299
  251DGPC   D3B 3512   0.111   2.602  10.142 -0.0655  0.3738  0.0381
  251DGPC   C4B 3513  -0.200   2.374  10.450  0.0122  0.0643  0.2215
  251DGPC   C5B 3514  -0.567   2.320  10.638  0.0951 -0.0228  0.1100
  252DGPC   NC3 3515   5.808   5.839   8.878 -0.1817  0.4492 -0.1012
  252DGPC   PO4 3516   5.910   6.177   8.690  0.2106 -0.1745  0.0577
  252DGPC   GL1 3517   6.163   6.031   9.136 -0.0766  0.0582 -0.1504
  252DGPC   GL2 3518   5.883   5.950   9.395 -0.2400 -0.0492 -0.2187
  252DGPC   C1A 3519   6.267   6.080   9.599  0.1761 -0.0673 -0.0761
  252DGPC   C2A 3520   6.453   6.301   9.925  0.4323  0.1175 -0.2733
  252DGPC   D3A 3521   6.526   6.492  10.230 -0.4340 -0.2253  0.2729
  252DGPC   C4A 3522   6.759   6.468  10.567  0.0935  0.2335 -0.0197
  252DGPC   C5A 3523   6.915   6.016  10.776 -0.1388  0.0092 -0.0190
  252DGPC   C1B 3524   5.778   5.871   9.828  0.1279  0.1999 -0.1201
  252DGPC   C2B 3525   5.601   5.861  10.171  0.0913 -0.0151 -0.3497
  252DGPC   D3B 3526   5.456   5.882  10.570 -0.2441 -0.1515 -0.0683
  252DGPC   C4B 3527   5.677   5.727  10.846 -0.2382  0.1606 -0.3326
  252DGPC   C5B 3528   5.647   5.447  11.166  0.0163 -0.2168 -0.0095
  253DGPC   NC3 3529   1.321   0.885   8.482 -0.0480 -0.1051  0.1281
  253DGPC   PO4 3530   1.420   1.286   8.358 -0.1537 -0.0140 -0.1156
  253DGPC   GL1 3531   1.301   1.244   8.786 -0.1396 -0.1331 -0.0642
  253DGPC   GL2 3532   1.031   1.382   8.872 -0.0623  0.0109  0.2482
  253DGPC   C1A 3533   1.442   1.233   9.235 -0.1388 -0.1250 -0.2957
  253DGPC   C2A 3534   1.510   1.073   9.630 -0.1084  0.1518 -0.2105
  253DGPC   D3A 3535   1.555   1.185  10.010 -0.0085 -0.3057 -0.1169
  253DGPC   C4A 3536   1.874   1.368  10.154  0.1588 -0.0437  0.1303
  253DGPC   C5A 3537   2.318   1.387  10.050  0.1383  0.0059 -0.1414
  253DGPC   C1B 3538   1.222   1.707   9.074  0.2049  0.0586  0.3541
  253DGPC   C2B 3539   1.272   2.046   9.234  0.0623 -0.3500  0.1512
  253DGPC   D3B 3540   1.204   2.432   9.528  0.1348 -0.0771  0.1291
  253DGPC   C4B 3541   1.200   2.442  10.058  0.0175 -0.1795  0.1999
  253DGPC   C5B 3542   1.013   2.801  10.137 -0.0033  0.0584 -0.3122
  254DGPC   NC3 3543   5.335   3.317   8.882 -0.2819 -0.2703 -0.1607
  254DGPC   PO4 3544   5.131   3.258   8.559 -0.0440 -0.1765 -0.0310
  254DGPC   GL1 3545   5.003   2.938   8.838 -0.1469  0.4163 -0.3555
  254DGPC   GL2 3546   4.531   3.152   8.914  0.3340  0.1744  0.0707
  254DGPC   C1A 3547   5.192   2.794   9.262  0.0988  0.0328 -0.2215
  254DGPC   C2A 3548   5.504   2.644   9.543 -0.2357  0.1935  0.2958
  254DGPC   D3A 3549   5.425   2.741   9.950  0.2442 -0.1515 -0.2620
  254DGPC   C4A 3550   5.137   2.544  10.226  0.1006 -0.1335 -0.5070
  254DGPC   C5A 3551   4.748   2.811  10.464 -0.2907  0.1945 -0.1471
  254DGPC   C1B 3552   4.338   3.073   9.301  0.0704 -0.0157  0.3507
  254DGPC   C2B 3553   4.326   2.766   9.627  0.1705 -0.1504  0.1054
  254DGPC   D3B 3554   4.073   2.492  10.043 -0.1342  0.2318 -0.2823
  254DGPC   C4B 3555   3.741   2.212   9.920 -0.1270  0.0613  0.0722
  254DGPC   C5B 3556   3.586   1.840   9.671  0.1551  0.3104 -0.1723
  255DGPC   NC3 3557   0.667   0.253   8.395  0.1798  0.0446 -0.1067
  255DGPC   PO4 3558   0.209   0.072   8.270  0.2085 -0.3158  0.0075
  255DGPC   GL1 3559   0.255   0.128   8.673  0.0021  0.0052 -0.1372
  255DGPC   GL2 3560   0.111   0.374   8.895 -0.0905 -0.0859 -0.4814
  255DGPC   C1A 3561   0.561   0.294   9.017  0.0222  0.0067  0.1561
  255DGPC   C2A 3562   0.698   0.426   9.436 -0.0765  0.1147  0.1938
  255DGPC   D3A 3563   0.953   0.303   9.738 -0.2265  0.1285  0.2341
  255DGPC   C4A 3564   0.937   0.585  10.148 -0.0926  0.2892 -0.0500
  255DGPC   C5A 3565   0.785   0.643  10.576 -0.2488  0.2121  0.1728
  255DGPC   C1B 3566   0.099   0.350   9.424 -0.0024 -0.0206  0.2032
  255DGPC   C2B 3567  -0.143   0.219   9.822  0.0414 -0.0181  0.0937
  255DGPC   D3B 3568  -0.534  -0.057   9.855  0.0236 -0.1551  0.1705
  255DGPC   C4B 3569  -0.493  -0.342  10.181 -0.1531  0.0726  0.0636
  255DGPC   C5B 3570  -0.699  -0.383  10.481  0.0130  0.0828  0.1459
  256DGPC   NC3 3571   0.394   2.072   8.507  0.1889  0.0932 -0.0607
  256DGPC   PO4 3572   0.466   1.604   8.383  0.1196  0.4129  0.1037
  256DGPC   GL1 3573   0.616   1.648   8.817 -0.2983 -0.0878 -0.1126
  256DGPC   GL2 3574   0.809   1.951   8.851 -0.2621  0.1164 -0.2629
  256DGPC   C1A 3575   0.765   1.663   9.294  0.1487  0.1560  0.1281
  256DGPC   C2A 3576   0.969   1.885   9.605 -0.2027 -0.0598  0.0342
  256DGPC   D3A 3577   1.399   2.077   9.722  0.0075  0.1588  0.2224
  256DGPC   C4A 3578   1.681   2.220  10.018 -0.1625  0.0374 -0.1486
  256DGPC   C5A 3579   1.983   2.278  10.339  0.1380  0.2788  0.0548
  256DGPC   C1B 3580   0.674   2.099   9.192 -0.2570 -0.0162 -0.0136
  256DGPC   C2B 3581   0.754   2.324   9.652  0.0730  0.3170 -0.0496
  256DGPC   D3B 3582   0.649   2.453  10.062  0.1204 -0.2916  0.0654
  256DGPC   C4B 3583   0.790   2.494  10.488 -0.1604 -0.1399  0.3310
  256DGPC   C5B 3584   0.835   2.907  10.767 -0.1147  0.1136  0.1696
  257WN      WN 3585   1.853   1.542   8.093 -0.1743 -0.1082  0.0365
  258WN      WN 3586   1.602   1.190   7.919 -0.0727  0.1132 -0.1588
  259WN      WN 3587   4.219   6.184   7.880 -0.4080  0.0110 -0.0776
  260WN      WN 3588   3.735   5.429   7.848 -0.1562  0.1233 -0.2001
  261WN      WN 3589   0.024   5.840   7.248  0.1450 -0.1596  0.0509
  262WN      WN 3590   1.164   3.162   7.719 -0.1454  0.0836  0.2369
  263WN      WN 3591   5.098   5.091   7.977  0.0353 -0.3229  0.0612
  264WN      WN 3592   1.539   2.792   8.156  0.3470 -0.4907 -0.0102
  265WN      WN 3593   1.702   4.314   7.461  0.0443 -0.0258  0.0703
  266WN      WN 3594   0.494   3.701   8.130 -0.4252 -0.1347  0.2074
  267WN      WN 3595   1.740   5.133   7.694  0.0468 -0.0991 -0.1998
  268WN      WN 3596   5.615   4.413   7.741  0.6143  0.3686 -0.2890
  269WN      WN 3597   0.555   6.069   7.622  0.2306  0.2114 -0.1474
  270WN      WN 3598   6.302   4.528   7.291  0.3489 -0.1250 -0.0703
  271WN      WN 3599   1.403   3.395   6.932 -0.1047 -0.4045  0.0363
  272WN      WN 3600   0.998   2.792   8.142  0.0906 -0.4048  0.2734
  273WN      WN 3601   0.591   2.389   8.166 -0.4118 -0.0949  0.1855
  274WN      WN 3602   3.974   0.709   7.489 -0.0127 -0.1851 -0.0363
  275WN      WN 3603   2.751   5.630   8.338 -0.1412  0.0041 -0.3286
  276WN      WN 3604   1.494   3.391   7.475  0.1116  0.1642 -0.0282
  277WN      WN 3605   1.105   0.178   6.945  0.2410  0.0001  0.1295
  278WN      WN 3606   5.579   2.774   7.674 -0.2044 -0.0116 -0.1662
  279WN      WN 3607   4.799   5.404   7.523  0.0163 -0.1017 -0.0364
  280WN      WN 3608   5.401   4.258   8.433 -0.1832 -0.0684  0.0174
  281WN      WN 3609   4.584   5.773   8.277 -0.1386 -0.1899  0.0416
  282WN      WN 3610   6.096   2.572   7.374 -0.1824  0.0001 -0.0903
  283WN      WN 3611   5.201   4.179   7.896  0.1952  0.3097 -0.1738
  284WN      WN 3612   0.470   1.921   7.965  0.0633 -0.0409  0.0077
  285WN      WN 3613   4.100   4.645   8.078 -0.1454 -0.0474  0.1819
  286WN      WN 3614   5.858   2.494   8.511 -0.2443 -0.0668  0.3349
  287WN      WN 3615   5.533   4.020   6.951  0.2081  0.3545  0.2379
  288WN      WN 3616   3.269   0.243   8.796  0.0120 -0.1622  0.1707
  289WN      WN 3617   3.868   6.122   8.191 -0.0652 -0.0856 -0.1796
  290WN      WN 3618   5.131   4.584   8.221 -0.0622 -0.1708  0.2463
  291WN      WN 3619   6.115   3.927   9.009  0.1913 -0.2517 -0.1175
  292WN      WN 3620   1.356   4.142   7.755 -0.0725 -0.1684 -0.2296
  293WN      WN 3621   2.547   5.601   7.925  0.0928  0.2106 -0.2830
  294WN      WN 3622   0.215   6.099   8.117 -0.0031 -0.0112 -0.0031
  295WN      WN 3623   3.715   4.829   7.831 -0.0216 -0.2085 -0.3084
  296WN      WN 3624   4.459   4.348   8.214 -0.0529 -0.1768  0.0113
  297WN      WN 3625   2.533   5.500   8.805 -0.1416 -0.1233  0.0534
  298WN      WN 3626   3.628   6.342   7.211  0.1968 -0.0772 -0.0592
  299WN      WN 3627   5.590   0.833   8.064  0.3230  0.0253  0.1641
  300WN      WN 3628   6.398   6.043   7.702 -0.1891  0.0359  0.3452
  301WN      WN 3629   0.881   5.217   7.316 -0.0128 -0.1192 -0.2176
  302WN      WN 3630   1.979   4.039   7.170  0.1230  0.0707 -0.1544
  303WN      WN 3631   4.725   1.000   8.379 -0.2161  0.1483  0.0797
  304WN      WN 3632   4.164   5.658   8.019 -0.0389 -0.0947  0.1838
  305WN      WN 3633   1.058   1.345   7.960 -0.2392  0.0317 -0.0786
  306WN      WN 3634   1.185   4.466   7.336 -0.1338 -0.1653  0.0697
  307WN      WN 3635   5.448   6.371   8.623 -0.1928  0.2229  0.4268
  308WN      WN 3636   5.955   3.322   8.027 -0.1730  0.0335  0.3637
  309WN      WN 3637   6.235   6.447   8.347  0.0353  0.0398  0.1810
  310WN      WN 3638   4.332   5.427   8.524 -0.0023 -0.0116  0.0091
  311WN      WN 3639   6.223   4.714   7.745  0.2310 -0.1823 -0.1067
  312WN      WN 3640   4.714   0.068   8.314 -0.1667  0.3598  0.1362
  313WN      WN 3641   0.643   0.144   7.087 -0.0603 -0.1403 -0.0751
  314WN      WN 3642   4.733   6.163   7.967  0.2925  0.0542  0.1061
  315WN      WN 3643   0.062   4.815   8.266 -0.1248  0.0366  0.3923
  316WN      WN 3644   2.253   4.224   7.625  0.1842  0.1200  0.0665
  317WN      WN 3645   0.609   2.861   7.791 -0.0521 -0.3633  0.0235
  318WN      WN 3646   5.441   4.514   7.222  0.2971  0.3777  0.0062
  319WN      WN 3647   1.310   1.532   7.551 -0.0136 -0.0303  0.0113
  320WN      WN 3648   6.527   3.062   7.678 -0.2509 -0.0861  0.1633
  321WN      WN 3649   6.134   1.456   7.702  0.1031 -0.0135  0.1330
  322WN      WN 3650   1.136   2.333   8.082 -0.3798  0.0224 -0.2689
  323WN      WN 3651   0.428   5.711   8.472  0.2371 -0.2718  0.1853
  324WN      WN 3652   0.152   0.692   7.606  0.2552  0.0111  0.0942
  325WN      WN 3653   5.845   5.074   7.007 -0.0277 -0.1897  0.0334
  326WN      WN 3654   0.407   0.519   8.021 -0.1111 -0.0299  0.1161
  327WN      WN 3655   1.066   2.477   7.255  0.0334  0.0595  0.2226
  328WN      WN 3656   0.732   5.970   8.080 -0.0013 -0.0616 -0.0390
  329WN      WN 3657   1.984   1.525   7.385  0.0462  0.1257  0.0676
  330WN      WN 3658   2.310   3.719   7.503 -0.0692 -0.1161 -0.1774
  331WN      WN 3659   5.498   0.898   9.020  0.0890 -0.0552  0.3287
  332WN      WN 3660   5.018   0.280   8.005 -0.1581 -0.3066  0.0920
  333WN      WN 3661   1.330   3.842   8.739 -0.0814 -0.0245 -0.0272
  334WN      WN 3662   0.277   6.353   7.300  0.0070 -0.1238 -0.3745
  335WN      WN 3663   6.252   2.612   8.852 -0.1161 -0.1215  0.1622
  336WN      WN 3664   0.294   1.154   8.255  0.2186  0.0755  0.2696
  337WN      WN 3665   1.778   4.321   8.021 -0.0017  0.0455 -0.0160
  338WN      WN 3666   6.234   4.882   8.603  0.0175  0.1013 -0.3238
  339WN      WN 3667   2.994   4.523   8.570  0.0474 -0.1273 -0.2152
  340WN      WN 3668   1.857   5.650   7.444 -0.0070  0.2653  0.0977
  341WN      WN 3669   0.953   1.851   7.856 -0.1331  0.0320  0.1159
  342WN      WN 3670   0.173   0.045   7.789 -0.2362 -0.2151  0.3043
  343WN      WN 3671   0.783   4.317   7.584 -0.1069 -0.0608  0.2066
  344WN      WN 3672   6.065   6.038   7.290 -0.2134 -0.1329 -0.0775
  345WN      WN 3673   2.037   3.589   8.333  0.0091  0.0472  0.3800
  346WN      WN 3674   6.476   3.789   8.000  0.0582 -0.2801  0.0926
  347WN      WN 3675   4.715   3.974   8.075 -0.0196 -0.3052  0.2441
  348WN      WN 3676   5.646   1.651   7.704  0.2202 -0.2185  0.0722
  349WN      WN 3677   1.025   3.672   8.381 -0.0439 -0.1406 -0.1812
  350WN      WN 3678   6.527   5.117   7.853 -0.1201 -0.0526  0.2979
  351WN      WN 3679   1.229   3.596   7.871 -0.2905 -0.1328  0.1185
  352WN      WN 3680   0.407   5.941   8.917  0.0590 -0.0095 -0.1398
  353WN      WN 3681   0.592   1.439   7.953 -0.0316  0.0007  0.0818
  354WN      WN 3682   0.128   1.489   7.873 -0.1529 -0.1089  0.1622
  355WN      WN 3683   2.329   4.517   7.985  0.2391  0.1696 -0.1525
  356WN      WN 3684   6.276   2.772   8.355  0.1830  0.0626 -0.3895
  357WN      WN 3685   4.964   5.494   9.319 -0.1461 -0.1059  0.1914
  358WN      WN 3686   3.229   5.399   7.881 -0.1991 -0.0656  0.2304
  359WN      WN 3687   1.269   0.351   7.403 -0.1165  0.0561 -0.2376
  360WN      WN 3688   6.024   3.085   7.590  0.0101 -0.0579 -0.2676
  361WN      WN 3689   6.393   4.007   7.368  0.1016  0.1294  0.0848
  362WN      WN 3690   0.743   4.998   8.029  0.2959  0.0627  0.1881
  363WN      WN 3691   3.320   3.843   7.253 -0.3062  0.1041  0.5211
  364WN      WN 3692   4.954   5.265   8.439 -0.0008  0.1401  0.0737
  365WN      WN 3693   3.334   3.885   7.800 -0.1094 -0.3171 -0.0793
  366WN      WN 3694   2.677   4.715   8.191  0.4739 -0.0068  0.1117
  367WN      WN 3695   5.856   0.635   7.674 -0.1382 -0.0524 -0.0527
  368WN      WN 3696   5.404   1.230   7.907  0.2671 -0.2918 -0.0567
  369WN      WN 3697   5.025   5.647   7.990 -0.0943 -0.1449 -0.1759
  370WN      WN 3698   0.586   0.857   7.709 -0.0726 -0.0155  0.0309
  371WN      WN 3699   4.449   0.991   7.878 -0.1082 -0.0612  0.1656
  372WN      WN 3700   5.941   1.431   7.207 -0.0172  0.1162 -0.1255
  373WN      WN 3701   6.240   6.499   7.822 -0.0590 -0.0250 -0.0143
  374WN      WN 3702   1.340   0.081   7.900  0.0948 -0.1853 -0.0877
  375WN      WN 3703   3.780   3.665   7.196  0.1576  0.0025  0.2665
  376WN      WN 3704   6.413   1.065   7.942  0.2906 -0.0818 -0.0573
  377WN      WN 3705   1.693   4.930   8.148  0.0254 -0.1796 -0.4032
  378WN      WN 3706   4.561   6.199   7.498  0.0208  0.1593  0.0967
  379WN      WN 3707   5.421   5.962   7.994 -0.1389 -0.0853 -0.2323
  380WN      WN 3708   5.462   2.596   8.155  0.0156 -0.0491  0.0955
  381WN      WN 3709   1.949   3.114   8.474  0.0665  0.1764 -0.3673
  382WN      WN 3710   2.100   5.753   7.986 -0.1002 -0.0832  0.2442
  383WN      WN 3711   3.082   0.128   8.193 -0.1794  0.1978 -0.0944
  384WN      WN 3712   1.802   3.009   7.199 -0.0700  0.2080  0.0773
  385WN      WN 3713   0.881   5.863   8.640  0.0168  0.0355  0.0042
  386WN      WN 3714   3.459   5.862   7.888  0.1685 -0.0131 -0.4518
  387WN      WN 3715   0.387   3.969   7.685  0.2525  0.2440  0.0797
  388WN      WN 3716   3.871   5.269   8.592  0.4521 -0.1858 -0.3162
  389WN      WN 3717   1.753   4.440   6.492 -0.0003  0.1970  0.0329
  390WN      WN 3718   5.181   4.668   8.708 -0.0875 -0.1145  0.2951
  391WN      WN 3719   0.890   0.498   7.830 -0.1340 -0.3283 -0.1247
  392WN      WN 3720   2.015   6.260   7.910  0.2146  0.1290  0.0754
  393WN      WN 3721   3.749   5.660   8.290 -0.0119  0.1121 -0.1121
  394WN      WN 3722   4.951   4.650   9.137  0.0351  0.0675 -0.0050
  395WN      WN 3723   0.539   5.634   7.177  0.0889 -0.0803  0.3417
  396WN      WN 3724   0.507   5.178   7.602 -0.1065 -0.1601  0.1261
  397WN      WN 3725   5.924   2.830   8.038 -0.1518  0.0999  0.1303
  398WN      WN 3726   1.747   0.494   7.216  0.2223 -0.1271  0.2230
  399WN      WN 3727   5.673   1.095   8.517  0.1641 -0.4145 -0.2084
  400WN      WN 3728   0.087   2.370   8.156 -0.1275  0.1040 -0.0799
  401WN      WN 3729   0.303   5.637   7.631  0.2366 -0.2129 -0.0498
  402WN      WN 3730   6.247   5.098   7.367 -0.1991  0.1108 -0.0396
  403WN      WN 3731   2.717   5.164   7.394  0.0006 -0.1268 -0.0219
  404WN      WN 3732   4.877   1.280   7.982 -0.3240  0.3117  0.1297
  405WN      WN 3733   5.750   5.835   8.347 -0.1708  0.1414 -0.0358
  406WN      WN 3734   1.206   5.141   7.936  0.0733 -0.1790 -0.1081
  407WN      WN 3735   6.359   4.397   8.195  0.4604 -0.1269 -0.1172
  408WN      WN 3736   1.380   1.691   8.020  0.2655 -0.0290 -0.0421
  409WN      WN 3737   5.913   4.101   7.267 -0.0055 -0.1241 -0.1356
  410WN      WN 3738   2.294   3.665   6.859 -0.0809 -0.1063 -0.1353
  411WN      WN 3739   5.894   5.133   7.728 -0.2008  0.1820 -0.0135
  412WN      WN 3740   2.295   3.254   7.230  0.0053  0.1195  0.0575
  413WN      WN 3741   0.453   1.926   7.492  0.0284 -0.2282 -0.0903
  414WN      WN 3742   2.284   5.014   7.986  0.0001  0.1098  0.0922
  415WN      WN 3743   0.454   4.272   8.088  0.0738 -0.0024 -0.3259
  416WN      WN 3744   0.921   0.028   7.541 -0.1250  0.1036 -0.1417
  417WN      WN 3745   6.074   3.970   8.187  0.1361 -0.0146  0.0686
  418WN      WN 3746   3.433   4.641   7.438  0.0830 -0.0310 -0.0069
  419WN      WN 3747   0.067   5.597   8.114 -0.0662  0.0795  0.1538
  420WN      WN 3748   4.163   5.172   8.063 -0.2731  0.2001  0.1418
  421WN      WN 3749   3.183   4.900   7.794 -0.0047  0.2518  0.0207
  422WN      WN 3750   1.871   5.676   6.884 -0.5656  0.0687 -0.1140
  423WN      WN 3751   1.352   5.428   7.523 -0.1438 -0.0410 -0.0054
  424WN      WN 3752   2.460   3.550   7.953 -0.0641  0.1129  0.2546
  425WN      WN 3753   0.910   4.810   7.589  0.1735  0.1663  0.1815
  426WN      WN 3754   2.776   5.138   7.912 -0.0049 -0.2546 -0.0303
  427WN      WN 3755   6.256   5.500   7.656 -0.2347  0.1626 -0.0642
  428WN      WN 3756   5.559   4.332   9.004 -0.5246 -0.0894  0.0599
  429WN      WN 3757   6.402   3.976   8.555  0.0378  0.0388 -0.1178
  430WN      WN 3758   4.509   0.089   7.862 -0.0177  0.4329  0.1176
  431WN      WN 3759   1.140   1.639   6.875  0.0982  0.1876  0.3393
  432WN      WN 3760   0.863   5.598   7.659 -0.1260 -0.0881 -0.1608
  433WN      WN 3761   1.214   2.659   7.705  0.3244 -0.0717  0.0160
  434WN      WN 3762   0.072   0.897   7.096 -0.0929 -0.1241  0.0250
  435WN      WN 3763   1.595   6.138   7.731 -0.0508 -0.1181  0.1865
  436WN      WN 3764   5.894   4.512   7.030  0.2659  0.0483  0.0361
  437WN      WN 3765   6.298   0.368   7.548  0.2117 -0.0689 -0.1506
  438WN      WN 3766   6.100   4.220   7.744  0.1100  0.3430  0.0118
  439WN      WN 3767   0.270   2.362   7.720  0.1271 -0.1147 -0.0250
  440WN      WN 3768   2.986   4.704   7.277 -0.4673  0.0027 -0.0932
  441WN      WN 3769   3.742   4.302   8.039  0.0465 -0.0874  0.0364
  442WN      WN 3770   3.306   6.186   7.527  0.1978 -0.0081  0.1235
  443WN      WN 3771   6.295   6.511   8.860  0.1268  0.0950 -0.2474
  444WN      WN 3772   0.011   4.332   7.761 -0.0864  0.1880  0.2621
  445WN      WN 3773   1.784   0.048   7.005  0.1990  0.2515 -0.4212
  446WN      WN 3774   6.476   3.235   7.174  0.2418 -0.0620 -0.0848
  447WN      WN 3775   1.504   1.893   7.231 -0.1201 -0.1451  0.3016
  448WN      WN 3776   1.252   4.754   8.238 -0.0094  0.0350 -0.2767
  449WN      WN 3777   3.898   4.482   7.171 -0.1269  0.0862 -0.2621
  450WN      WN 3778   1.259   2.138   7.655 -0.0052  0.3035 -0.0624
  451WN      WN 3779   5.980   0.320   8.082 -0.1445 -0.1242  0.2877
  452WN      WN 3780   5.587   3.880   8.157 -0.1172  0.0387  0.3093
  453WN      WN 3781   2.492   6.135   8.044 -0.2023 -0.0609  0.3144
  454WN      WN 3782   5.829   4.375   8.209 -0.1288 -0.0512 -0.3212
  455WN      WN 3783   4.721   4.825   8.151  0.1853 -0.2562  0.0936
  456WN      WN 3784   5.926   1.159   8.035 -0.1400 -0.5404  0.4573
  457WN      WN 3785   4.662   3.975   9.181 -0.2133 -0.1215 -0.0978
  458WN      WN 3786   6.136   5.438   8.157  0.0666 -0.0217 -0.0176
  459WN      WN 3787   1.974   6.208   8.511  0.0368  0.0946  0.0032
  460WN      WN 3788   6.443   0.523   8.018  0.1199  0.0390 -0.1490
  461WN      WN 3789   4.611   5.311   7.977 -0.3944 -0.2092  0.0838
  462WN      WN 3790   5.181   6.379   8.191  0.0931  0.0718  0.1391
  463WN      WN 3791   4.923   3.291   8.099  0.1329 -0.2054  0.1664
  464WN      WN 3792   2.234   5.347   7.630  0.0033  0.0663 -0.0094
  465WN      WN 3793   0.127   4.449   8.572 -0.2014 -0.1428 -0.1153
  466WN      WN 3794   0.387   3.273   7.933  0.3180 -0.1990  0.0204
  467WN      WN 3795   1.085   6.151   7.701 -0.0206 -0.2349 -0.0518
  468WN      WN 3796   3.285   4.439   8.030  0.3173 -0.0230  0.0056
  469WN      WN 3797   5.537   4.867   8.073  0.0221 -0.0340  0.0031
  470WN      WN 3798   2.109   4.481   8.808 -0.2121  0.0683 -0.0864
  471WN      WN 3799   1.493   4.682   7.753  0.2246 -0.1137  0.0584
  472WN      WN 3800   5.827   5.706   7.784  0.1340 -0.0901  0.3073
  473WN      WN 3801   0.196   2.844   8.179  0.2321  0.4107 -0.0263
  474WN      WN 3802   0.395   0.628   8.598 -0.1172 -0.0289 -0.0377
  475WN      WN 3803   5.885   6.176   7.802 -0.0262  0.0980 -0.0758
  476WN      WN 3804   4.244   5.559   9.013 -0.1979  0.1506 -0.0877
  477WN      WN 3805   2.341   0.169   8.331 -0.0517 -0.1863 -0.0551
  478WN      WN 3806   6.005   0.748   8.312  0.0733  0.1449 -0.0979
  479WN      WN 3807   2.268   5.938   7.553 -0.1267 -0.0444  0.1919
  480WN      WN 3808   2.071   1.027   7.577 -0.0317 -0.0302  0.0308
  481WN      WN 3809   1.191   5.740   8.081 -0.1748 -0.0921 -0.2874
  482WN      WN 3810   0.539   5.460   7.990  0.1193  0.0990 -0.1399
  483WN      WN 3811   5.590   2.081   8.175 -0.0663  0.1779 -0.1663
  484WN      WN 3812   0.910   4.471   8.086  0.2883  0.1019  0.1847
  485WN      WN 3813   5.591   3.551   8.532  0.3664  0.0916 -0.4354
  486WN      WN 3814   4.356   3.877   8.455 -0.2142  0.0219  0.0580
  487WN      WN 3815   4.590   0.153   7.350 -0.0125 -0.1215 -0.2496
  488WN      WN 3816   0.949   2.452   8.522  0.2726  0.1127 -0.3793
  489WN      WN 3817   2.989   5.067   6.938 -0.1177  0.2509  0.1151
  490WN      WN 3818   1.793   3.807   7.786 -0.0309  0.0881  0.0480
  491WN      WN 3819   1.862   6.173   7.313  0.1495 -0.1827  0.0793
  492WN      WN 3820   0.199   4.881   8.780 -0.0774 -0.0338  0.3064
  493WN      WN 3821   1.413   4.937   6.817  0.3631  0.1746 -0.2646
  494WN      WN 3822   1.181   5.385   8.824 -0.2499  0.1038  0.1111
  495WN      WN 3823   6.264   5.981   8.161 -0.4834  0.1309  0.2263
  496WN      WN 3824   4.378   4.706   7.105 -0.0611 -0.1421 -0.0436
  497WN      WN 3825   5.511   0.317   7.846 -0.0047 -0.0977  0.1792
  498WN      WN 3826   5.054   0.818   8.070  0.0162 -0.0022 -0.1177
  499WN      WN 3827   5.085   1.422   7.539  0.2550  0.4396  0.0901
  500WN      WN 3828   4.492   0.541   7.607 -0.0243  0.4058  0.3201
  501WN      WN 3829   5.787   6.404   9.086  0.1943  0.0438 -0.0304
  502WN      WN 3830   1.590   3.297   7.974 -0.0242 -0.0549  0.0251
  503WN      WN 3831   5.157   3.730   8.301  0.2013  0.1247 -0.0517
  504WN      WN 3832   6.151   3.551   8.469 -0.3883 -0.0665  0.1829
  505WN      WN 3833   2.024   2.548   7.313 -0.1872  0.0596  0.1177
  506WN      WN 3834   6.320   2.593   7.820 -0.0409  0.1734  0.0211
  507WN      WN 3835   0.703   6.465   7.997  0.0997 -0.1545 -0.3827
  508WN      WN 3836   6.215   5.517   7.080 -0.1959  0.1862  0.2291
  509WN      WN 3837   5.000   2.146   8.163  0.2487  0.0452  0.1009
  510WN      WN 3838   5.453   2.585  14.312  0.0544 -0.1408  0.1407
  511WN      WN 3839   0.615   4.689  14.342 -0.2244 -0.0825 -0.3112
  512WN      WN 3840   1.200   2.423  15.269  0.0510 -0.0076 -0.1388
  513WN      WN 3841   0.443   0.191   2.656 -0.1413  0.1943  0.3774
  514WN      WN 3842   5.204   0.511  14.076 -0.1289 -0.0370  0.2334
  515WN      WN 3843   6.138   6.338   1.890 -0.2968 -0.2957 -0.1609
  516WN      WN 3844   1.315   1.551  15.673  0.0075 -0.1084  0.2987
  517WN      WN 3845   3.776   2.731   0.316  0.2531  0.2099  0.1211
  518WN      WN 3846   1.756   5.418   0.426 -0.1920  0.0670 -0.1735
  519WN      WN 3847   6.074   4.261  12.695 -0.1845  0.2625  0.0375
  520WN      WN 3848   0.265   1.717  15.790 -0.3001  0.1002  0.3652
  521WN      WN 3849   1.912   3.033  15.147 -0.1549 -0.0998  0.0146
  522WN      WN 3850   1.572   5.246   1.136  0.0550 -0.2701 -0.0333
  523WN      WN 3851   6.469   3.212  15.499  0.1697  0.0356  0.0556
  524WN      WN 3852   2.482   1.066  14.151  0.0466 -0.1524 -0.0542
  525WN      WN 3853   2.911   4.826  13.403  0.2754  0.0348  0.0151
  526WN      WN 3854   5.886   4.360   0.166 -0.2218 -0.2239 -0.1149
  527WN      WN 3855   2.214   5.457   0.009 -0.1717 -0.0056 -0.1666
  528WN      WN 3856   0.242   0.410   3.513 -0.2707 -0.2666  0.0952
  529WN      WN 3857   3.161   0.332   1.461  0.1055 -0.0674 -0.0516
  530WN      WN 3858   5.757   2.812  14.952 -0.2489  0.1213 -0.2503
  531WN      WN 3859   5.508   3.646   0.743  0.0207  0.0698  0.1762
  532WN      WN 3860   5.687   1.525   3.629 -0.0081 -0.0567 -0.0716
  533WN      WN 3861   5.079   4.982  13.561 -0.0684  0.1168  0.3055
  534WN      WN 3862   4.752   2.361  14.906 -0.1140  0.4975 -0.1459
  535WN      WN 3863   0.917   4.257  14.324 -0.3805 -0.1079 -0.0110
  536WN      WN 3864   3.048   0.922   2.625 -0.0710 -0.1183  0.0687
  537WN      WN 3865   0.293   2.392  15.093 -0.1727  0.0858  0.0784
  538WN      WN 3866   1.296   2.427  14.062 -0.2536  0.3423  0.0315
  539WN      WN 3867   0.163   6.308   0.232 -0.1539 -0.0715 -0.2798
  540WN      WN 3868   3.610   3.130  13.550 -0.1866 -0.2082  0.2496
  541WN      WN 3869   3.118   5.335  14.311 -0.2085 -0.3866  0.1400
  542WN      WN 3870   1.845   3.172   0.639  0.2516  0.1786  0.1286
  543WN      WN 3871   1.345   6.366  14.359  0.0097 -0.1401  0.1347
  544WN      WN 3872   0.276   5.260   1.501 -0.0278  0.1213 -0.3315
  545WN      WN 3873   4.679   1.248   2.139 -0.0224 -0.1846  0.1027
  546WN      WN 3874   1.889   2.335   0.145  0.0823  0.0126 -0.2426
  547WN      WN 3875   2.106   4.707  13.735 -0.0974  0.0748 -0.0042
  548WN      WN 3876   0.031   0.784  14.131  0.0135  0.0071 -0.0783
  549WN      WN 3877   1.048   2.399  13.619  0.2700 -0.2161 -0.4242
  550WN      WN 3878   4.837   3.618  13.480 -0.2109  0.2439  0.1637
  551WN      WN 3879   3.647   1.740   2.810  0.1376  0.0711 -0.3339
  552WN      WN 3880   3.271   2.036   0.045  0.0141  0.1601  0.1495
  553WN      WN 3881   3.766   3.176   0.119  0.1456  0.2141 -0.0172
  554WN      WN 3882   1.028   0.512  13.738 -0.0374  0.0128 -0.0455
  555WN      WN 3883   2.097   1.977  13.630  0.0584 -0.2416 -0.2380
  556WN      WN 3884   4.590   1.916  15.788 -0.0639  0.0352 -0.2557
  557WN      WN 3885   0.730   4.370  13.879 -0.1680  0.3399 -0.0519
  558WN      WN 3886   5.375   6.366  15.466 -0.0701  0.0922 -0.1580
  559WN      WN 3887   3.911   6.422   2.594 -0.0627  0.0863 -0.1740
  560WN      WN 3888   0.993   2.894  15.382  0.0572 -0.0076  0.1355
  561WN      WN 3889   4.125   0.941  14.953  0.0580  0.1469  0.1806
  562WN      WN 3890   3.966   4.592   1.017 -0.0830 -0.2146  0.2609
  563WN      WN 3891   4.544   0.307  14.067 -0.1536 -0.0930 -0.1590
  564WN      WN 3892   3.292   0.006   3.288 -0.0923  0.0794  0.2930
  565WN      WN 3893   0.760   1.003   0.552 -0.1505  0.1773  0.2165
  566WN      WN 3894   0.621   5.054  13.407  0.2974  0.1220  0.0028
  567WN      WN 3895   5.920   0.940   2.459 -0.2274 -0.0112  0.2551
  568WN      WN 3896   5.167   0.777  15.352  0.2436  0.2798  0.0789
  569WN      WN 3897   1.641   4.829  15.021 -0.0437  0.0224 -0.1748
  570WN      WN 3898   0.575   0.308   2.201  0.2588  0.0089  0.0684
  571WN      WN 3899   0.276   1.480   0.782 -0.1367 -0.3856 -0.2445
  572WN      WN 3900   4.792   0.848   3.362  0.3912 -0.1929  0.1390
  573WN      WN 3901   0.110   2.255  12.376 -0.0222  0.1348 -0.0121
  574WN      WN 3902   5.184   3.768   1.435 -0.3842  0.0633 -0.2846
  575WN      WN 3903   0.299   2.648  12.571 -0.3123 -0.1645 -0.0224
  576WN      WN 3904   2.486   4.151   1.829 -0.0292  0.3110  0.0023
  577WN      WN 3905   2.740   3.981  14.258 -0.2333  0.0230 -0.0110
  578WN      WN 3906   4.363   2.849   1.143  0.2523 -0.0017  0.2111
  579WN      WN 3907   0.069   0.429   2.387 -0.1551  0.2418 -0.0862
  580WN      WN 3908   6.352   2.729   0.920 -0.3632 -0.0584 -0.1678
  581WN      WN 3909   2.744   5.372   2.819 -0.0836  0.0538  0.0700
  582WN      WN 3910   0.412   3.055   2.997  0.5595 -0.1448  0.2358
  583WN      WN 3911   2.225   1.952  15.129 -0.1170 -0.2034 -0.0712
  584WN      WN 3912   3.885   6.074   2.190  0.0644 -0.0141 -0.3065
  585WN      WN 3913   2.965   3.725   1.566 -0.0716 -0.1167 -0.2373
  586WN      WN 3914   6.330   1.315   0.776 -0.1188 -0.0845  0.0419
  587WN      WN 3915   1.600   3.734   2.085  0.3464  0.1029  0.1205
  588WN      WN 3916   5.073   1.658   0.147 -0.1023  0.0144  0.4187
  589WN      WN 3917   3.849   0.454   0.807 -0.0488  0.0291 -0.4730
  590WN      WN 3918   2.330   4.744   2.223  0.0873 -0.0771  0.0703
  591WN      WN 3919   1.100   3.746   3.074  0.2963 -0.1668  0.1944
  592WN      WN 3920   5.048   0.064  14.774  0.0765 -0.5276  0.2091
  593WN      WN 3921   4.720   4.172  13.483 -0.0379  0.0475 -0.1715
  594WN      WN 3922   2.807   2.280   0.104  0.0638  0.1380 -0.1292
  595WN      WN 3923   2.990   6.465  15.116 -0.0219 -0.0391 -0.2857
  596WN      WN 3924   1.652   5.987  14.201  0.2365 -0.0657 -0.1423
  597WN      WN 3925   6.082   0.173   1.493 -0.2003  0.0070 -0.0169
  598WN      WN 3926   4.764   0.247   3.361 -0.0284 -0.0205  0.1375
  599WN      WN 3927   4.020   2.427   3.079  0.0493 -0.1311 -0.0424
  600WN      WN 3928   3.584   5.771   0.801 -0.2130  0.2875 -0.0389
  601WN      WN 3929   2.252   2.750  14.611  0.1736  0.0344 -0.1652
  602WN      WN 3930   1.195   0.261  15.272 -0.2558 -0.0376  0.0114
  603WN      WN 3931   0.790   3.387  15.469 -0.3709 -0.1098  0.2040
  604WN      WN 3932   4.916   0.453  14.460 -0.0975 -0.3795  0.1149
  605WN      WN 3933   1.639   1.794  14.322  0.1306 -0.0321 -0.3063
  606WN      WN 3934   0.264   5.251   2.435  0.0341  0.2946 -0.4966
  607WN      WN 3935   1.721   6.449   1.967 -0.1820  0.0096  0.0846
  608WN      WN 3936   5.722   0.847  15.479  0.0522 -0.0613  0.0185
  609WN      WN 3937   3.725   3.248  14.914  0.0641  0.1521 -0.2089
  610WN      WN 3938   3.112   5.650   2.594 -0.4394  0.3317  0.2182
  611WN      WN 3939   4.624   5.048  13.731  0.1170  0.0373  0.0805
  612WN      WN 3940   2.383   0.428   2.528  0.2400 -0.4547  0.3869
  613WN      WN 3941   3.142   2.858  15.295  0.0695 -0.0278 -0.0172
  614WN      WN 3942   5.624   4.655  14.459 -0.2007  0.3545  0.0501
  615WN      WN 3943   5.442   3.371  13.628  0.0528 -0.1661  0.1480
  616WN      WN 3944   3.487   4.462  13.825  0.2040  0.0029 -0.2381
  617WN      WN 3945   6.262   5.943  14.420  0.0731  0.0701  0.1817
  618WN      WN 3946   1.432   0.859   1.775 -0.0384 -0.2168  0.2298
  619WN      WN 3947   4.153   2.149   2.255  0.1368 -0.0569 -0.0263
  620WN      WN 3948   6.301   5.889   2.761  0.1727  0.1234 -0.0861
  621WN      WN 3949   3.401   3.854   2.858 -0.1792  0.0193 -0.0693
  622WN      WN 3950   1.893   0.705   2.256 -0.2204  0.1674  0.1178
  623WN      WN 3951   3.915   0.735  14.518  0.2169  0.1789  0.0751
  624WN      WN 3952   0.100   5.888   3.635  0.2696 -0.0943 -0.0377
  625WN      WN 3953   0.194   1.822  12.555  0.1819 -0.0443  0.0340
  626WN      WN 3954   1.281   5.773   1.773  0.3341 -0.0453 -0.0931
  627WN      WN 3955   4.182   5.261   2.305  0.1104 -0.0653 -0.4506
  628WN      WN 3956   5.100   0.668   2.176 -0.3202 -0.0209  0.2543
  629WN      WN 3957   3.809   5.804  13.857 -0.0894 -0.2016 -0.0947
  630WN      WN 3958   3.735   1.780   0.685 -0.1747  0.1107  0.1412
  631WN      WN 3959   3.635   5.359  14.147  0.0902  0.1391  0.2488
  632WN      WN 3960   3.063   2.434  15.519 -0.3621  0.1416 -0.2265
  633WN      WN 3961   2.299   1.349   1.535  0.1400 -0.1689 -0.0289
  634WN      WN 3962   1.660   0.468  14.964 -0.4091 -0.2565 -0.0921
  635WN      WN 3963   4.328   0.114   0.624  0.3583 -0.0825  0.3328
  636WN      WN 3964   1.238   0.815   2.223  0.4174 -0.0904 -0.0384
  637WN      WN 3965   1.421   3.222  15.301 -0.0425 -0.3209 -0.0221
  638WN      WN 3966   0.488   5.427  15.364  0.0386 -0.2635  0.3456
  639WN      WN 3967   6.381   4.307  13.527  0.1107 -0.2982 -0.1417
  640WN      WN 3968   5.775   6.084  14.035 -0.0115 -0.1531  0.2059
  641WN      WN 3969   5.343   1.888   1.584  0.0473  0.1711 -0.0217
  642WN      WN 3970   0.930   6.149   3.354  0.0938  0.2065 -0.2340
  643WN      WN 3971   4.465   1.442   0.023  0.1858  0.0482  0.0118
  644WN      WN 3972   5.311   1.287  15.587  0.0418  0.0005  0.1630
  645WN      WN 3973   6.245   1.217  14.522 -0.0339 -0.1091 -0.0605
  646WN      WN 3974   3.750   5.721  12.926  0.0497 -0.1809  0.0603
  647WN      WN 3975   0.857   6.295   3.853 -0.0103 -0.3009 -0.1056
  648WN      WN 3976   0.215   2.859   1.236  0.1464 -0.5193 -0.2498
  649WN      WN 3977   4.398   3.525  14.426 -0.0447 -0.1554  0.1006
  650WN      WN 3978   6.357   2.507   1.891  0.1461 -0.1030  0.1126
  651WN      WN 3979   6.131   4.666  14.333 -0.1939  0.3118 -0.1788
  652WN      WN 3980   5.050   2.220   0.334  0.0102 -0.0050  0.1989
  653WN      WN 3981   3.109   0.642   0.048  0.0809  0.3697  0.1166
  654WN      WN 3982   4.583   1.763   2.130 -0.1182  0.0489  0.0905
  655WN      WN 3983   2.183   5.098   1.831  0.2234 -0.0104  0.1049
  656WN      WN 3984   4.547   6.126   0.826  0.0744  0.1649 -0.0718
  657WN      WN 3985   1.348   5.496   0.724 -0.1045 -0.3349  0.1435
  658WN      WN 3986   2.871   3.214   1.684 -0.2396 -0.0413  0.0846
  659WN      WN 3987   2.795   2.568  14.582 -0.0728  0.0795 -0.3278
  660WN      WN 3988   0.186   2.157   1.779  0.0960 -0.0208  0.3322
  661WN      WN 3989   0.325   3.536   2.011 -0.0251  0.0066 -0.0224
  662WN      WN 3990   1.043   4.715   0.462 -0.0808 -0.2864 -0.1713
  663WN      WN 3991   5.464   4.757  15.344 -0.0201  0.1595  0.0810
  664WN      WN 3992   6.437   5.151   2.052  0.5701 -0.0603 -0.2138
  665WN      WN 3993   1.137   5.359   2.794 -0.0198  0.0422  0.0748
  666WN      WN 3994   2.936   0.575   2.237  0.0140 -0.3464  0.4250
  667WN      WN 3995   4.747   5.893   1.726  0.2343 -0.0949  0.1448
  668WN      WN 3996   1.969   3.869   0.495 -0.0417  0.0425  0.3995
  669WN      WN 3997   5.353   4.465   0.074 -0.1667  0.1086 -0.0342
  670WN      WN 3998   5.149   5.653   1.927 -0.3071 -0.0986 -0.0953
  671WN      WN 3999   5.148   4.536  14.894 -0.0826 -0.0658  0.0170
  672WN      WN 4000   2.752   3.110  13.217 -0.0024  0.1542  0.0807
  673WN      WN 4001   1.167   4.173   3.403 -0.0558 -0.2171  0.1614
  674WN      WN 4002   1.361   0.162   1.223 -0.1974  0.0261 -0.2323
  675WN      WN 4003   2.846   6.447   0.669 -0.1463  0.0463 -0.3135
  676WN      WN 4004   4.544   0.217   2.079  0.1142  0.4960 -0.2467
  677WN      WN 4005   2.324   2.339  13.249  0.3125 -0.0318  0.3124
  678WN      WN 4006   0.569   1.860   3.287 -0.1195  0.1920 -0.3632
  679WN      WN 4007   0.594   3.350  14.089 -0.1485  0.0240  0.2461
  680WN      WN 4008   2.515   1.970   0.321  0.2294  0.1325  0.0452
  681WN      WN 4009   2.678   1.259   2.763  0.0988  0.1973  0.5162
  682WN      WN 4010   5.975   3.411   2.662  0.0097 -0.2208  0.1771
  683WN      WN 4011   3.813   4.605   2.554  0.0764 -0.0453  0.0025
  684WN      WN 4012   0.547   5.006   0.529  0.1165  0.1464 -0.2880
  685WN      WN 4013   2.571   4.896  13.779  0.1570  0.0371 -0.0437
  686WN      WN 4014   1.321   0.945  13.532 -0.2398  0.2810  0.0206
  687WN      WN 4015   5.258   6.230   1.684  0.4188  0.0802  0.0901
  688WN      WN 4016   1.787   3.206  12.871  0.0494  0.0181  0.1720
  689WN      WN 4017   1.906   3.419   3.439 -0.1436 -0.1508  0.1318
  690WN      WN 4018   1.310   5.114   2.319  0.1071  0.2060  0.0066
  691WN      WN 4019   3.099   0.443   0.963  0.0933 -0.1032  0.0229
  692WN      WN 4020   2.751   4.434   0.754 -0.1236 -0.1693  0.0605
  693WN      WN 4021   4.913   1.338  13.850  0.2649  0.2383 -0.0812
  694WN      WN 4022   4.496   1.338  14.687  0.1559 -0.0746 -0.1611
  695WN      WN 4023   6.418   0.193  13.891 -0.2800  0.1375 -0.0246
  696WN      WN 4024   3.657   3.675  15.313  0.2546 -0.1490 -0.1925
  697WN      WN 4025   0.528   4.145  14.689 -0.4611  0.0094  0.0810
  698WN      WN 4026   4.048   5.920   0.866 -0.0944  0.0792  0.0945
  699WN      WN 4027   2.157   6.201  15.203  0.0670 -0.1139  0.4839
  700WN      WN 4028   1.959   0.967  13.195  0.0404 -0.5445 -0.1700
  701WN      WN 4029   0.679   6.406  13.636  0.1456 -0.0061 -0.0168
  702WN      WN 4030   3.281   3.747  13.637 -0.1330  0.3740 -0.1523
  703WN      WN 4031   5.562   2.839  13.385 -0.1494 -0.1674 -0.0832
  704WN      WN 4032   4.749   5.630   0.650 -0.1722 -0.0151 -0.1648
  705WN      WN 4033   2.217   2.073  14.608  0.0791  0.3169 -0.0686
  706WN      WN 4034   4.180   4.849  13.508 -0.2420  0.2586 -0.1516
  707WN      WN 4035   5.346   4.609   2.559  0.3430 -0.1969 -0.0070
  708WN      WN 4036   3.824   2.740   1.194 -0.0355  0.1470  0.0586
  709WN      WN 4037   1.200   0.089  12.878  0.2663 -0.1208  0.1931
  710WN      WN 4038   3.918   4.161   1.717 -0.2395 -0.0938 -0.1510
  711WN      WN 4039   3.534   0.549   1.243  0.0346  0.0138 -0.2869
  712WN      WN 4040   0.148   2.330   0.839  0.3944 -0.0860 -0.0834
  713WN      WN 4041   0.868   1.210  12.968 -0.2839  0.0109 -0.0917
  714WN      WN 4042   2.462   5.948   0.030  0.0912  0.2516 -0.2626
  715WN      WN 4043   4.506   4.891   2.114  0.0718  0.0774  0.4656
  716WN      WN 4044   6.161   5.166   0.287  0.2348 -0.1699  0.0240
  717WN      WN 4045   1.265   1.493  12.852 -0.0007  0.0223  0.0575
  718WN      WN 4046   3.465   1.862   1.459 -0.1751 -0.2022  0.3198
  719WN      WN 4047   1.040   1.364   0.343 -0.0909 -0.0073 -0.1167
  720WN      WN 4048   5.750   1.956   1.285 -0.1258 -0.0115 -0.0008
  721WN      WN 4049   5.990   6.389  14.364 -0.2377 -0.2149 -0.1302
  722WN      WN 4050   5.114   2.726   1.562  0.0878 -0.0627  0.1283
  723WN      WN 4051   2.496   3.656  14.675  0.2023  0.1898  0.1126
  724WN      WN 4052   3.373   3.070   0.388  0.5246 -0.1989  0.1409
  725WN      WN 4053   0.075   4.988   0.658 -0.2139  0.1710 -0.1490
  726WN      WN 4054   1.899   0.355  13.966  0.2926 -0.1133  0.1574
  727WN      WN 4055   1.495   0.432  14.499 -0.1428 -0.0798  0.1105
  728WN      WN 4056   5.404   1.475  13.059 -0.1528  0.4374  0.0937
  729WN      WN 4057   3.372   6.473   2.695 -0.0646  0.3733 -0.0863
  730WN      WN 4058   0.764   4.998   1.247  0.0157 -0.0531  0.0303
  731WN      WN 4059   3.458   2.082  13.279 -0.4089  0.2881  0.4353
  732WN      WN 4060   0.635   0.859   1.529  0.0392  0.1824  0.3443
  733WN      WN 4061   1.657   1.951  15.788  0.1075  0.3418  0.2044
  734WN      WN 4062   2.660   4.891   1.771  0.0633 -0.2986 -0.2101
  735WN      WN 4063   0.760   2.184   2.383  0.1198  0.1048 -0.4169
  736WN      WN 4064   3.644   2.444  12.384 -0.1101 -0.0377 -0.1997
  737WN      WN 4065   0.208   4.665  13.364  0.1969 -0.0511 -0.1072
  738WN      WN 4066   4.594   3.048   0.593 -0.2770 -0.0037  0.1141
  739WN      WN 4067   5.207   5.436  14.973 -0.1677 -0.3981  0.1322
  740WN      WN 4068   4.093   4.878  15.523 -0.3060  0.2789  0.1189
  741WN      WN 4069   4.155   6.361   1.079 -0.0490  0.1635  0.3795
  742WN      WN 4070   0.680   5.809   2.068  0.1010 -0.2704 -0.0247
  743WN      WN 4071   1.894   1.557   1.707  0.0933  0.2252 -0.2167
  744WN      WN 4072   1.098   1.775  14.122 -0.1957  0.1426 -0.2145
  745WN      WN 4073   2.502   5.968   2.003 -0.1597 -0.0096  0.0252
  746WN      WN 4074   2.746   4.988   2.457 -0.1336 -0.0196  0.1582
  747WN      WN 4075   0.477   2.319   1.324 -0.0402  0.3103 -0.0664
  748WN      WN 4076   5.800   1.181  12.866 -0.0516 -0.0687  0.1626
  749WN      WN 4077   2.253   5.308  13.989  0.0504  0.0094  0.1505
  750WN      WN 4078   1.156   1.350  14.409 -0.0230  0.5422  0.0432
  751WN      WN 4079   3.372   2.620   2.228  0.0356  0.2144 -0.1514
  752WN      WN 4080   6.375   0.791   2.688 -0.1371 -0.0559  0.0525
  753WN      WN 4081   1.862   4.245  14.391 -0.4102 -0.1911  0.0145
  754WN      WN 4082   5.481   3.474  15.489  0.1368  0.0776  0.0974
  755WN      WN 4083   4.195   1.715  15.473  0.0373 -0.0632  0.1333
  756WN      WN 4084   4.959   5.105   1.094 -0.0989 -0.2068  0.1032
  757WN      WN 4085   1.931   5.382  13.570 -0.0551  0.1362 -0.2884
  758WN      WN 4086   1.308   3.235   0.948  0.3094  0.0580 -0.1863
  759WN      WN 4087   1.416   5.223  15.241  0.0908  0.0182 -0.0817
  760WN      WN 4088   5.327   1.023   0.832  0.0568  0.0541  0.2094
  761WN      WN 4089   4.443   1.902  13.027 -0.1436 -0.0988 -0.2177
  762WN      WN 4090   2.880   2.171   1.287  0.4061  0.4121  0.2961
  763WN      WN 4091   3.032   3.957  14.673  0.0128  0.0518  0.0185
  764WN      WN 4092   1.030   4.655  15.259 -0.1996  0.1004  0.1260
  765WN      WN 4093   6.359   3.790  12.765  0.1155 -0.1548  0.0055
  766WN      WN 4094   1.586   1.723   2.148 -0.2327 -0.1572 -0.2463
  767WN      WN 4095   1.886   6.271  14.749  0.1706 -0.0561 -0.2342
  768WN      WN 4096   4.221   1.858   1.257 -0.0532  0.0223 -0.1982
  769WN      WN 4097   0.268   6.471   2.280 -0.1419  0.0991  0.0184
  770WN      WN 4098   0.978   4.095  13.449 -0.4574 -0.1133  0.0738
  771WN      WN 4099   3.294   1.945   0.921 -0.4007  0.0382  0.0145
  772WN      WN 4100   4.371   4.416  14.245  0.3271  0.2372  0.0201
  773WN      WN 4101   4.443   5.125   1.194 -0.0990 -0.0084  0.2749
  774WN      WN 4102   0.135   4.558  15.301 -0.0164 -0.0055  0.0675
  775WN      WN 4103   5.703   0.547   1.375 -0.0629  0.0069 -0.0097
  776WN      WN 4104   3.814   4.488  13.427  0.1436  0.1561 -0.0347
  777WN      WN 4105   5.316   6.312   2.600  0.1023 -0.0025 -0.0401
  778WN      WN 4106   5.878   3.273  13.361 -0.1008 -0.0774 -0.0979
  779WN      WN 4107   0.099   1.232  12.632 -0.0702 -0.0807  0.0237
  780WN      WN 4108   3.817   6.405  13.662  0.0459  0.4011 -0.0431
  781WN      WN 4109   5.147   2.257  14.621 -0.5143  0.1761 -0.0322
  782WN      WN 4110   0.830   2.934   1.096 -0.0574 -0.3363 -0.1773
  783WN      WN 4111   0.342   5.358   0.955 -0.1665 -0.3009  0.2957
  784WN      WN 4112   6.015   5.595  15.543 -0.1468 -0.3500 -0.2510
  785WN      WN 4113   2.745   1.886   2.571 -0.1266 -0.2909  0.2838
  786WN      WN 4114   5.204   0.846  14.463  0.0235 -0.0529  0.0068
  787WN      WN 4115   0.142   3.151  14.377  0.0015 -0.0460 -0.0380
  788WN      WN 4116   4.953   4.341  15.335 -0.0481 -0.1262  0.0100
  789WN      WN 4117   4.545   6.176   2.678 -0.3319  0.0703 -0.0710
  790WN      WN 4118   6.506   4.238  13.005  0.0542 -0.1005  0.0188
  791WN      WN 4119   3.489   4.939  13.519  0.3490 -0.1148  0.1397
  792WN      WN 4120   0.046   1.759   3.035  0.0794  0.2185  0.0398
  793WN      WN 4121   1.868   2.755  15.705  0.1073 -0.2030 -0.0315
  794WN      WN 4122   0.011   1.448   1.222 -0.3480  0.1008  0.0040
  795WN      WN 4123   3.381   4.399   2.106 -0.0185  0.1733  0.0202
  796WN      WN 4124   5.672   2.989   1.393  0.2687 -0.1290  0.0975
  797WN      WN 4125   2.417   5.236  13.411 -0.3063  0.3278 -0.2364
  798WN      WN 4126   3.285   5.682  13.943  0.1278  0.3115 -0.3711
  799WN      WN 4127   6.248   3.020  14.678 -0.2618 -0.1623 -0.0846
  800WN      WN 4128   1.218   2.421   0.474  0.0673 -0.0619 -0.1720
  801WN      WN 4129   6.193   2.404  14.922 -0.3104 -0.0826  0.0973
  802WN      WN 4130   4.863   2.895   1.040  0.0191 -0.1457  0.1057
  803WN      WN 4131   2.893   6.049  13.834  0.0847  0.1559  0.0824
  804WN      WN 4132   0.304   5.537   2.023  0.0756 -0.1504 -0.0491
  805WN      WN 4133   4.910   1.845  14.701  0.2175  0.0165 -0.1424
  806WN      WN 4134   5.195   5.071   2.707 -0.1488  0.1256 -0.0104
  807WN      WN 4135   4.825   2.319  13.691  0.1081 -0.4831 -0.1435
  808WN      WN 4136   1.690   3.393   2.418  0.2404  0.0775 -0.2897
  809WN      WN 4137   0.295   2.660  14.184  0.0926 -0.0951 -0.1781
  810WN      WN 4138   5.805   1.169   2.054 -0.0847 -0.1869 -0.0662
  811WN      WN 4139   1.227   2.396   1.575 -0.0337 -0.1333 -0.1619
  812WN      WN 4140   0.835   4.376   2.482  0.0950  0.2372 -0.0320
  813WN      WN 4141   3.512   5.572  13.485  0.1342 -0.1177 -0.2682
  814WN      WN 4142   1.606   2.703  15.259  0.2628 -0.1103 -0.3084
  815WN      WN 4143   4.480   5.624  15.096  0.1346 -0.2892 -0.1891
  816WN      WN 4144   5.601   1.919  13.281 -0.4610 -0.1264  0.0006
  817WN      WN 4145   6.386   2.377  15.442 -0.0569 -0.2058 -0.0683
  818WN      WN 4146   4.053   5.562   3.594 -0.2255 -0.4278 -0.0441
  819WN      WN 4147   4.683   2.893  15.070 -0.0636  0.1538  0.4202
  820WN      WN 4148   2.660   3.300   2.643  0.2811 -0.2139 -0.5530
  821WN      WN 4149   0.185   1.607   1.765  0.1493  0.0364 -0.2301
  822WN      WN 4150   5.709   4.910   2.709  0.2373 -0.3294  0.0951
  823WN      WN 4151   5.900   1.570  13.740  0.4212  0.0731 -0.0779
  824WN      WN 4152   2.293   2.975  14.113 -0.4261  0.0011 -0.1843
  825WN      WN 4153   1.001   4.746   2.151  0.0248  0.2041 -0.3071
  826WN      WN 4154   6.161   3.590  15.712 -0.0206  0.0838  0.0082
  827WN      WN 4155   1.343   3.915   1.697 -0.1195 -0.1416  0.2418
  828WN      WN 4156   0.316   0.390  14.142 -0.0873  0.4098 -0.0760
  829WN      WN 4157   6.042   4.325  14.664 -0.0792 -0.0023 -0.2807
  830WN      WN 4158   4.846   6.510   0.939  0.1228 -0.0710  0.2308
  831WN      WN 4159   1.378   0.246  13.888 -0.1642  0.0664  0.0384
  832WN      WN 4160   6.229   5.591   1.151 -0.0898  0.0338 -0.0903
  833WN      WN 4161   1.780   1.216   2.087 -0.0557 -0.1456  0.1276
  834WN      WN 4162   5.809   2.316   3.198  0.0781  0.0937  0.0591
  835WN      WN 4163   3.063   2.765   1.799  0.1810  0.1481  0.3284
  836WN      WN 4164   3.784   0.815  15.420  0.1038  0.1203  0.2370
  837WN      WN 4165   4.855   0.854   0.846 -0.1707  0.3306  0.0356
  838WN      WN 4166   6.034   3.897   0.249  0.3079 -0.2713 -0.4192
  839WN      WN 4167   0.619   3.128   1.989  0.0386 -0.1303 -0.1457
  840WN      WN 4168   5.373   2.129   2.261 -0.1894  0.1717 -0.0228
  841WN      WN 4169   6.284   3.854  14.790  0.2185  0.0829  0.3436
  842WN      WN 4170   1.111   1.958  15.537  0.2309  0.1210 -0.1239
  843WN      WN 4171   1.660   5.819   2.112  0.0089  0.2142 -0.1495
  844WN      WN 4172   2.041   3.999   0.992  0.2756  0.0206  0.0263
  845WN      WN 4173   0.061   5.846   0.399 -0.1872 -0.1763  0.0753
  846WN      WN 4174   5.740   1.104  13.725 -0.0025  0.1232  0.3319
  847WN      WN 4175   3.975   2.763  15.592 -0.0000  0.1102  0.1086
  848WN      WN 4176   4.549   6.334   1.380 -0.0022  0.0976  0.0622
  849WN      WN 4177   1.672   5.417  15.657 -0.2457 -0.0893 -0.1117
  850WN      WN 4178   0.281   1.347  13.113  0.0761  0.2572 -0.1220
  851WN      WN 4179   2.794   5.898   2.867 -0.1272 -0.0019  0.3330
  852WN      WN 4180   0.412   4.727   2.533 -0.0007  0.1793 -0.0320
  853WN      WN 4181   1.751   3.765  14.473 -0.1600  0.0398  0.2236
  854WN      WN 4182   4.107   4.525   0.075  0.0977  0.0838  0.1832
  855WN      WN 4183   4.371   3.464   1.742  0.1210  0.1732  0.2600
  856WN      WN 4184   3.474   3.973  13.194 -0.1220  0.2352  0.2119
  857WN      WN 4185   3.061   6.161   2.441  0.0820 -0.1247 -0.1574
  858WN      WN 4186   3.228   0.359   2.915  0.0276  0.1311 -0.0261
  859WN      WN 4187   4.191   5.936   1.409 -0.1678 -0.2295  0.1559
  860WN      WN 4188   3.919   0.962   1.105 -0.2126 -0.1557  0.0938
  861WN      WN 4189   4.912   5.883  15.076 -0.0702 -0.2428  0.0116
  862WN      WN 4190   0.792   0.697   0.992 -0.0910  0.0171 -0.2519
  863WN      WN 4191   1.923   1.943   1.295 -0.2602  0.0105 -0.0227
  864WN      WN 4192   0.625   2.174  13.508 -0.1553  0.0396 -0.0617
  865WN      WN 4193   3.860   3.595  13.522 -0.3336  0.0330 -0.2171
  866WN      WN 4194   5.950   2.811   1.878 -0.1010  0.2791 -0.1714
  867WN      WN 4195   4.607   0.709   2.224 -0.1122 -0.2375  0.0270
  868WN      WN 4196   5.755   1.471  14.737 -0.1135 -0.1017 -0.3122
  869WN      WN 4197   1.280   5.627  15.010 -0.5750  0.2750 -0.0323
  870WN      WN 4198   4.970   2.719  13.404 -0.0740 -0.2778 -0.0373
  871WN      WN 4199   0.841   5.118  14.365 -0.1812 -0.2252  0.4148
  872WN      WN 4200   5.015   0.307   2.638 -0.0275 -0.2723  0.1288
  873WN      WN 4201   2.373   5.213   0.405  0.1616 -0.0048  0.1361
  874WN      WN 4202   4.818   3.917   2.649  0.2131 -0.0121 -0.2598
  875WN      WN 4203   4.500   0.186   2.667  0.0141  0.2365 -0.1483
  876WN      WN 4204   4.091   2.660   0.774 -0.0432  0.0113  0.1997
  877WN      WN 4205   2.558   2.339  15.456 -0.1785 -0.1661  0.0747
  878WN      WN 4206   6.510   5.390   0.030 -0.0275  0.0587  0.0958
  879WN      WN 4207   0.201   0.060   3.140 -0.0882 -0.1228 -0.0384
  880WN      WN 4208   6.384   5.492   0.635  0.0088  0.2586  0.1986
  881WN      WN 4209   2.868   6.312  13.068  0.1377  0.0568 -0.4215
  882WN      WN 4210   1.011   3.693   1.390  0.1476 -0.0717  0.1192
  883WN      WN 4211   4.722   0.836  14.044 -0.0749 -0.0257  0.1103
  884WN      WN 4212   3.861   4.083   2.582 -0.0161 -0.3136 -0.1231
  885WN      WN 4213   4.081   5.964  15.218 -0.0694  0.0350  0.2228
  886WN      WN 4214   5.415   1.462  13.638  0.0820  0.1783 -0.1293
  887WN      WN 4215   4.989   3.237   2.685  0.2956 -0.0410  0.0607
  888WN      WN 4216   1.602   6.190   1.136  0.0165 -0.1448  0.0459
  889WN      WN 4217   0.558   2.593   0.933  0.0845  0.2149 -0.3693
  890WN      WN 4218   2.897   0.539  15.275 -0.0921  0.1928  0.0330
  891WN      WN 4219   4.459   2.725  14.241 -0.2669  0.1676 -0.2098
  892WN      WN 4220   3.094   5.306   1.138  0.1776 -0.3773 -0.0462
  893WN      WN 4221   0.267   5.387   0.413  0.2700 -0.0578 -0.0445
  894WN      WN 4222   1.284   4.414   1.690 -0.2494 -0.0419  0.1037
  895WN      WN 4223   3.132   5.745  14.684 -0.0416  0.0596  0.1858
  896WN      WN 4224   6.156   2.855   0.394 -0.0037  0.0790 -0.2482
  897WN      WN 4225   2.946   1.999  13.024 -0.0333 -0.0167  0.0611
  898WN      WN 4226   2.642   4.292   2.754  0.5402 -0.2559  0.0790
  899WN      WN 4227   0.183   2.937  13.380 -0.1968  0.0515 -0.3290
  900WN      WN 4228   0.520   1.264  14.850 -0.1557  0.0154 -0.0488
  901WN      WN 4229   6.061   3.078   3.348  0.0082 -0.1531 -0.0958
  902WN      WN 4230   5.276   6.013   3.145 -0.5300 -0.2231  0.1319
  903WN      WN 4231   2.197   1.556  13.416 -0.0581 -0.1982 -0.2437
  904WN      WN 4232   5.700   6.213   3.456 -0.2511 -0.3327  0.1445
  905WN      WN 4233   5.913   2.330   2.095  0.1266 -0.0540  0.0740
  906WN      WN 4234   3.628   3.345   3.020  0.1042  0.0766  0.1764
  907WN      WN 4235   3.689   3.714   3.536 -0.1372  0.0666 -0.2390
  908WN      WN 4236   2.068   3.282  15.573 -0.2098  0.1383 -0.0177
  909WN      WN 4237   0.876   0.980   2.482 -0.2061 -0.1701 -0.0211
  910WN      WN 4238   6.103   2.105   1.625  0.0059  0.1332 -0.3073
  911WN      WN 4239   3.992   3.643   0.808  0.1272  0.0562 -0.1242
  912WN      WN 4240   0.286   4.842   1.996 -0.0227  0.1996 -0.2057
  913WN      WN 4241   2.230   1.479   0.592 -0.1860  0.1291 -0.0358
  914WN      WN 4242   2.060   5.257   2.789  0.1844  0.1717 -0.3436
  915WN      WN 4243   3.816   1.652   2.333  0.0322  0.0345  0.0977
  916WN      WN 4244   1.848   5.076   2.369  0.5082 -0.2840  0.2711
  917WN      WN 4245   5.450   0.244   2.470 -0.0306 -0.0457 -0.2897
  918WN      WN 4246   4.232   5.734   2.087 -0.0019  0.4893  0.1331
  919WN      WN 4247   3.941   4.999   1.307  0.2264  0.4899 -0.2929
  920WN      WN 4248   4.787   0.514   1.703  0.1656  0.0742 -0.3617
  921WN      WN 4249   6.315   2.373  13.727 -0.0378 -0.1247 -0.0454
  922WN      WN 4250   3.650   1.257   2.008  0.1682  0.1317 -0.1587
  923WN      WN 4251   6.349   5.548  13.009  0.2138  0.2305  0.3505
  924WN      WN 4252   0.164   3.662  14.139 -0.0377  0.0787 -0.4214
  925WN      WN 4253   1.874   4.634   2.748 -0.1808 -0.0559 -0.2329
  926WN      WN 4254   1.033   5.849   0.670 -0.1322  0.3449 -0.0538
  927WN      WN 4255   4.875   6.415   2.415  0.3613  0.0016  0.1662
  928WN      WN 4256   3.323   3.396  14.566 -0.1574  0.1877 -0.2584
  929WN      WN 4257   4.384   6.138  15.624  0.3981  0.2982 -0.1723
  930WN      WN 4258   0.915   4.165   0.579 -0.2873  0.0814 -0.0296
  931WN      WN 4259   4.943   0.099   1.420 -0.1994  0.3024  0.0862
  932WN      WN 4260   4.818   1.974   1.409  0.2280 -0.0806  0.2316
  933WN      WN 4261   6.379   2.375   2.398 -0.1601  0.1740 -0.0554
  934WN      WN 4262   3.107   1.913  15.361 -0.0281  0.0963 -0.0536
  935WN      WN 4263   5.934   3.184  15.790 -0.2497  0.3446 -0.0610
  936WN      WN 4264   6.476   1.093  13.514 -0.2942  0.0364 -0.0325
  937WN      WN 4265   1.437   5.850   3.010  0.0109  0.0539  0.1524
  938WN      WN 4266   5.943   3.367  14.805  0.1563 -0.1999  0.2403
  939WN      WN 4267   5.843   0.154   3.047 -0.0801  0.0768  0.1598
  940WN      WN 4268   0.256   1.254  14.420  0.2476  0.0312  0.0583
  941WN      WN 4269   6.006   4.396   2.742  0.4798 -0.0678  0.5355
  942WN      WN 4270   6.312   5.362   1.616 -0.1742  0.1983  0.0420
  943WN      WN 4271   2.540   3.655  13.259  0.1705 -0.1948 -0.1074
  944WN      WN 4272   0.159   0.944   0.489  0.1907  0.2257  0.1050
  945WN      WN 4273   5.929   1.924   0.769 -0.2395  0.0173  0.1170
  946WN      WN 4274   1.595   6.401   0.300  0.0098 -0.0810  0.3662
  947WN      WN 4275   4.715   2.088  12.655  0.2162 -0.1289 -0.1395
  948WN      WN 4276   0.933   2.034   1.593  0.1943 -0.1507  0.1361
  949WN      WN 4277   3.519   2.755  14.981  0.1575 -0.3102  0.1900
  950WN      WN 4278   6.024   1.072   2.921 -0.0442 -0.0364  0.1498
  951WN      WN 4279   4.633   4.694  15.035  0.0107 -0.2281 -0.1784
  952WN      WN 4280   0.971   2.454  14.631  0.1029 -0.0764 -0.0279
  953WN      WN 4281   1.796   2.066   2.786  0.1024  0.1806 -0.0858
  954WN      WN 4282   4.033   0.100  14.596 -0.3865 -0.1243 -0.1423
  955WN      WN 4283   6.209   2.843   2.302  0.0978 -0.0421 -0.0031
  956WN      WN 4284   5.495   5.530  14.116  0.3160 -0.1659 -0.0921
  957WN      WN 4285   3.030   4.719  13.852  0.0651 -0.0799 -0.2212
  958WN      WN 4286   1.742   0.647  15.470  0.0173  0.1481 -0.1165
  959WN      WN 4287   5.045   6.335   3.417 -0.0632  0.1541  0.0425
  960WN      WN 4288   5.428   4.196  15.196 -0.0387 -0.0205 -0.1965
  961WN      WN 4289   3.242   0.872  15.401 -0.1338  0.2148 -0.2357
  962WN      WN 4290   0.122   0.628  13.690  0.1182  0.0634  0.3037
  963WN      WN 4291   3.681   3.530   0.455  0.0692 -0.1014  0.0865
  964WN      WN 4292   2.875   2.799  13.684  0.2042  0.3796 -0.1774
  965WN      WN 4293   1.643   3.668   1.101 -0.1151  0.1038  0.1730
  966WN      WN 4294   5.369   2.917  13.844  0.1080  0.1755 -0.1096
  967WN      WN 4295   1.379   4.615   3.021  0.1597  0.0720 -0.2051
  968WN      WN 4296   0.742   3.938   2.778  0.2319  0.0580  0.0282
  969WN      WN 4297   3.804   5.656   1.293 -0.2017  0.1645  0.1853
  970WN      WN 4298   5.002   3.402   0.965  0.0583  0.0429 -0.1483
  971WN      WN 4299   0.857   3.169  14.992 -0.2248 -0.0236 -0.0263
  972WN      WN 4300   6.449   2.560  14.516 -0.2059  0.0408 -0.3518
  973WN      WN 4301   1.906   2.286  15.403 -0.0260 -0.0599  0.1745
  974WN      WN 4302   4.429   2.062  13.546 -0.0514 -0.3343  0.1975
  975WN      WN 4303   1.193   5.289  12.868 -0.2681 -0.1283 -0.0483
  976WN      WN 4304   5.278   0.357   0.945 -0.0946 -0.0560 -0.0198
  977WN      WN 4305   5.860   2.423   0.547 -0.0209  0.3075  0.1944
  978WN      WN 4306   4.809   1.223  14.333 -0.0819 -0.1470  0.1920
  979WN      WN 4307   4.390   0.293   1.081 -0.0266  0.1845 -0.1002
  980WN      WN 4308   1.467   5.483  13.759  0.1449 -0.2880 -0.0588
  981WN      WN 4309   3.106   2.918   0.791  0.0403 -0.2544  0.1378
  982WN      WN 4310   2.336   0.797   1.506  0.0189 -0.0781  0.0184
  983WN      WN 4311   3.048   3.517  13.185  0.0531  0.1914 -0.1851
  984WN      WN 4312   4.912   2.493  15.332 -0.1779 -0.0607 -0.4228
  985WN      WN 4313   5.526   6.365  14.556  0.0234  0.0245 -0.3777
  986WN      WN 4314   5.345   4.985  13.137  0.1668  0.3242  0.1050
  987WN      WN 4315   5.637   3.858  13.898 -0.0991  0.0120  0.0162
  988WN      WN 4316   4.264   4.109  15.767 -0.3133  0.1078  0.2799
  989WN      WN 4317   6.487   0.299  15.642  0.0261 -0.2759  0.1258
  990WN      WN 4318   0.537   6.135   2.539  0.3052 -0.0545  0.3314
  991WN      WN 4319   1.358   5.107   0.262  0.0649  0.0516 -0.1646
  992WN      WN 4320   2.673   2.917   0.959 -0.0519  0.0011  0.1366
  993WN      WN 4321   2.374   1.202  13.033  0.0744  0.0322  0.1284
  994WN      WN 4322   2.264   0.359  12.744 -0.0637 -0.1020  0.2930
  995WN      WN 4323   1.658   2.143   0.609  0.0015 -0.0007 -0.5767
  996WN      WN 4324   3.094   1.181   0.295  0.0282  0.0776 -0.1244
  997WN      WN 4325   2.987   5.520  13.512 -0.2838  0.2187 -0.0885
  998WN      WN 4326   2.097   5.650   2.485  0.0750  0.0879  0.0550
  999WN      WN 4327   3.972   0.002   1.962 -0.0588 -0.3108  0.1441
 1000WN      WN 4328   3.106   2.309  12.516 -0.1078  0.0145 -0.1081
 1001WN      WN 4329   2.368   2.762  12.881  0.1804 -0.2536 -0.0039
 1002WN      WN 4330   5.721   5.648  13.694 -0.4315 -0.6972  0.0414
 1003WN      WN 4331   0.424   1.006   0.973  0.1347 -0.0221 -0.1649
 1004WN      WN 4332   0.246   1.942   0.481  0.1541 -0.0516 -0.1880
 1005WN      WN 4333   0.076   6.006   3.143  0.1467 -0.4326 -0.0545
 1006WN      WN 4334   3.217   3.635   3.296  0.0116  0.0449  0.1680
 1007WN      WN 4335   6.283   3.848  13.748 -0.1374 -0.1197 -0.2569
 1008WN      WN 4336   4.060   5.904  14.378  0.3036  0.0458  0.0408
 1009WN      WN 4337   6.234   1.070   1.217 -0.1022 -0.1851 -0.1882
 1010WN      WN 4338   4.010   4.127   0.918  0.0976  0.0639 -0.0612
 1011WN      WN 4339   5.287   6.020  14.218  0.0969 -0.0818 -0.1420
 1012WN      WN 4340   1.579   1.552   1.292  0.1788  0.2324  0.2164
 1013WN      WN 4341   6.172   6.306   0.944  0.5285 -0.1191  0.0302
 1014WN      WN 4342   5.264   3.971  15.703 -0.0712  0.0844  0.2078
 1015WN      WN 4343   3.597   0.397   0.113 -0.0356 -0.2139  0.0796
 1016WN      WN 4344   1.816   2.393  14.516  0.1587  0.2665 -0.1808
 1017WN      WN 4345   6.374   5.057  14.169 -0.3911 -0.2241  0.0901
 1018WN      WN 4346   4.244   0.163  13.698 -0.2990 -0.3797 -0.4192
 1019WN      WN 4347   4.347   3.963   1.797 -0.1436  0.2484 -0.0325
 1020WN      WN 4348   3.327   5.795   1.268 -0.1732 -0.0795  0.4236
 1021WN      WN 4349   2.266   1.559   2.953 -0.0431 -0.1288  0.1671
 1022WN      WN 4350   1.062   2.971  13.589  0.1974  0.2472 -0.2424
 1023WN      WN 4351   3.272   5.195  13.842 -0.0529  0.2781  0.0013
 1024WN      WN 4352   1.770   4.899   0.166 -0.2183 -0.0036 -0.1553
 1025WN      WN 4353   4.000   3.615  14.031 -0.0170  0.2345  0.2326
 1026WN      WN 4354   1.690   4.358   1.366  0.1273  0.2130 -0.1700
 1027WN      WN 4355   3.082   3.194  15.786  0.0097 -0.0859 -0.1576
 1028WN      WN 4356   6.290   6.508  13.457 -0.0303  0.1066 -0.1397
 1029WN      WN 4357   6.520   2.238  12.860 -0.2407  0.1426 -0.2402
 1030WN      WN 4358   3.486   6.430   0.128  0.2922  0.2837  0.2306
 1031WN      WN 4359   1.703   5.724   1.488  0.3843  0.2760  0.1444
 1032WN      WN 4360   3.327   2.698  13.448 -0.2987  0.1157 -0.0888
 1033WN      WN 4361   6.118   2.831  15.460  0.1434 -0.0796  0.1142
 1034WN      WN 4362   0.451   0.562   0.708  0.1123 -0.3302  0.1363
 1035WN      WN 4363   3.124   5.166   0.002  0.1459  0.0774 -0.2822
 1036WN      WN 4364   5.457   2.954   1.862 -0.2058 -0.0118 -0.0582
 1037WN      WN 4365   5.024   5.926   2.683 -0.2524  0.0309 -0.5766
 1038WN      WN 4366   5.397   2.571   0.504 -0.2267  0.4452 -0.1713
 1039WN      WN 4367   3.979   0.350  15.453  0.2410  0.0192 -0.3844
 1040WN      WN 4368   3.807   2.699  13.621  0.1571  0.2323  0.0673
 1041WN      WN 4369   0.163   1.092   2.987  0.1349 -0.2285  0.2385
 1042WN      WN 4370   5.201   5.750  13.766 -0.0505  0.0232 -0.0390
 1043WN      WN 4371   4.462   3.952   3.176 -0.0838 -0.3021  0.2426
 1044WN      WN 4372   2.658   6.092  15.316 -0.0932  0.0171  0.0395
 1045WN      WN 4373   6.385   3.696  15.300 -0.0351 -0.2885 -0.1152
 1046WN      WN 4374   1.087   1.740   2.044 -0.0391  0.1054 -0.2204
 1047WN      WN 4375   1.954   2.414   0.958 -0.4850  0.5307  0.0591
 1048WN      WN 4376   0.975   0.474   2.524 -0.0444  0.0857  0.1598
 1049WN      WN 4377   0.689   2.674   0.377 -0.1014  0.0854  0.1021
 1050WN      WN 4378   0.427   0.676   0.173 -0.1886 -0.3539 -0.0665
 1051WN      WN 4379   3.268   1.223  13.373 -0.0671  0.0523  0.0383
 1052WN      WN 4380   4.659   3.207   1.437 -0.0966 -0.1939  0.1737
 1053WN      WN 4381   2.221   4.339   1.398 -0.0655  0.2180 -0.0380
 1054WN      WN 4382   3.638   6.187   1.161 -0.1999  0.0385 -0.2054
 1055WN      WN 4383   3.974   0.312  14.144  0.1048 -0.1475 -0.2754
 1056WN      WN 4384   0.439   1.220  15.338 -0.1113  0.1239 -0.2206
 1057WN      WN 4385   0.046   6.417  14.370 -0.2135  0.0809 -0.1219
 1058WN      WN 4386   5.651   1.361   3.116  0.0409  0.0088 -0.3785
 1059WN      WN 4387   2.493   6.336  14.873 -0.1387 -0.2188  0.1565
 1060WN      WN 4388   0.219   3.725  14.658  0.1417  0.0418 -0.0683
 1061WN      WN 4389   5.069   2.078  15.648 -0.0191  0.3232 -0.1724
 1062WN      WN 4390   0.301   4.163  13.633  0.1791 -0.0530  0.1626
 1063WN      WN 4391   1.379   3.702   2.635 -0.1571  0.0393  0.1180
 1064WN      WN 4392   3.898   1.420  15.800 -0.0053  0.1066  0.1148
 1065WN      WN 4393   4.165   3.829   1.311 -0.0437  0.0668  0.0093
 1066WN      WN 4394   6.375   4.547   0.918 -0.0164  0.1904  0.2079
 1067WN      WN 4395   4.747   4.766  15.582  0.0863  0.1794  0.2977
 1068WN      WN 4396   1.784   1.156  13.682  0.3742 -0.0359 -0.3289
 1069WN      WN 4397   0.037   1.126  15.102 -0.0392 -0.2067  0.1933
 1070WN      WN 4398   3.177   0.880   1.286 -0.2928 -0.3050  0.1974
 1071WN      WN 4399   5.216   2.602   0.004  0.0641  0.2557 -0.2651
 1072WN      WN 4400   2.704   0.621   1.225  0.0406 -0.0485  0.4840
 1073WN      WN 4401   4.610   5.240  14.324  0.0170  0.0468  0.0952
 1074WN      WN 4402   1.628   0.765   0.763 -0.3832 -0.0999  0.1080
 1075WN      WN 4403   3.352   3.330   2.475  0.0679  0.2479 -0.1862
 1076WN      WN 4404   2.302   4.856  14.199  0.0058 -0.3013 -0.1540
 1077WN      WN 4405   0.433   0.054   0.990  0.1626 -0.3703  0.0789
 1078WN      WN 4406   2.334   3.412   2.232  0.3462  0.0401 -0.0610
 1079WN      WN 4407   1.643   5.359   1.906  0.0799 -0.2369  0.2749
 1080WN      WN 4408   2.466   6.019  14.050  0.2073  0.2539  0.1944
 1081WN      WN 4409   0.132   1.568  14.884  0.0898  0.0166  0.1089
 1082WN      WN 4410   5.527   3.190   2.707 -0.0404 -0.3302 -0.4205
 1083WN      WN 4411   6.396   1.710  14.374  0.1899  0.0756  0.0395
 1084WN      WN 4412   5.339   4.990  14.831 -0.0718  0.1670  0.1518
 1085WN      WN 4413   6.023   5.122   2.352 -0.0937  0.0722  0.2743
 1086WN      WN 4414   1.545   3.824   3.280  0.3413 -0.3189 -0.1159
 1087WN      WN 4415   3.480   1.121   2.509 -0.0095  0.0936 -0.2722
 1088WN      WN 4416   5.366   5.559   2.836 -0.1014 -0.2320  0.0313
 1089WN      WN 4417   1.682   4.853  13.547 -0.2884  0.1702 -0.3161
 1090WN      WN 4418   5.102   3.345  12.702  0.3782  0.0073 -0.0142
 1091WN      WN 4419   3.791   2.364  14.769 -0.1051  0.3061 -0.1961
 1092WN      WN 4420   0.048   0.408   0.306 -0.2156 -0.1468 -0.1888
 1093WN      WN 4421   0.751   3.897  15.285  0.0318 -0.1826  0.0319
 1094WN      WN 4422   1.576   5.047  14.461 -0.2468  0.2492 -0.0001
 1095WN      WN 4423   1.433   6.244   1.596 -0.0767 -0.0424  0.0769
 1096WN      WN 4424   0.592   5.666   0.619  0.1703 -0.1395 -0.0720
 1097WN      WN 4425   1.603   2.735   0.855  0.0143 -0.1742  0.0693
 1098WN      WN 4426   2.329   3.094   0.625  0.1362 -0.1951  0.0378
 1099WN      WN 4427   5.076   4.058   0.476  0.0169  0.1561  0.1850
 1100WN      WN 4428   4.522   0.920  13.046  0.3382  0.1589  0.1377
 1101WN      WN 4429   2.807   5.347  13.931  0.0192  0.1867  0.0750
 1102WN      WN 4430   5.032   1.959   2.547  0.2174  0.0310 -0.0543
 1103WN      WN 4431   2.095   4.586   1.813 -0.2297  0.3512  0.0149
 1104WN      WN 4432   6.081   2.650   1.414 -0.0672 -0.1637  0.1703
 1105WN      WN 4433   6.069   2.011  14.710 -0.2012  0.1853 -0.2183
 1106WN      WN 4434   3.759   5.054  15.190  0.4092  0.3261 -0.1028
 1107WN      WN 4435   2.889   5.246  14.763 -0.2604 -0.1276 -0.0743
 1108WN      WN 4436   1.459   5.197  13.236  0.0170  0.0907 -0.1579
 1109WN      WN 4437   3.577   1.582  13.433  0.2022 -0.5213 -0.1351
 1110WN      WN 4438   0.525   0.708  13.425  0.0975  0.1632 -0.1246
 1111WN      WN 4439   2.900   0.465  14.220  0.1453 -0.2254 -0.0695
 1112WN      WN 4440   5.165   1.531  15.050  0.3220  0.1487 -0.1218
 1113WN      WN 4441   5.033   4.445  13.712  0.1905 -0.0997  0.0870
 1114WN      WN 4442   6.349   6.097  15.309  0.1933 -0.1065  0.5101
 1115WN      WN 4443   5.743   3.835  15.673 -0.1816 -0.1034 -0.1188
 1116WN      WN 4444   6.105   5.097  15.502  0.0747 -0.1022 -0.1112
 1117WN      WN 4445   3.417   6.298  14.858 -0.0510  0.1747 -0.0637
 1118WN      WN 4446   5.737   4.581  14.953 -0.0992  0.0145 -0.0309
 1119WN      WN 4447   5.942   2.018   0.268 -0.0144  0.0949  0.0295
 1120WN      WN 4448   1.001   1.615  15.165 -0.0272 -0.0221 -0.1192
 1121WN      WN 4449   1.537   6.199   2.562  0.1847 -0.2250 -0.0820
 1122WN      WN 4450   2.034   1.090  14.586  0.5860  0.1258 -0.3288
 1123WN      WN 4451   6.293   4.143  15.603  0.4110  0.0215 -0.2527
 1124WN      WN 4452   3.413   5.289   0.773 -0.1515 -0.0680  0.2597
 1125WN      WN 4453   6.305   3.434  14.454 -0.0558 -0.0992 -0.2274
 1126WN      WN 4454   0.787   0.547  15.497  0.0334 -0.0403  0.1110
 1127WN      WN 4455   4.990   1.954  15.196  0.0352  0.2754  0.0620
 1128WN      WN 4456   5.529   0.964   1.688 -0.1783  0.0355 -0.1461
 1129WN      WN 4457   1.130   3.591  15.157 -0.1682  0.3863 -0.0539
 1130WN      WN 4458   3.654   2.356  15.746 -0.3591  0.2974  0.3325
 1131WN      WN 4459   4.538   2.006   2.609  0.0502 -0.0256  0.1363
 1132WN      WN 4460   6.357   1.888  13.857 -0.1849  0.0177 -0.0235
 1133WN      WN 4461   1.106   5.343   1.925 -0.0126  0.2739 -0.4717
 1134WN      WN 4462   4.608   0.687   2.896 -0.0397 -0.0074 -0.0803
 1135WN      WN 4463   2.819   5.284   3.394 -0.0516  0.0727 -0.0179
 1136WN      WN 4464   3.966   0.998  12.691 -0.1304 -0.0201 -0.2886
 1137WN      WN 4465   2.005   1.289   1.041 -0.0145  0.1035  0.3592
 1138WN      WN 4466   4.430   1.180  12.622 -0.1606 -0.1674 -0.1304
 1139WN      WN 4467   1.419   2.671  14.463 -0.1979  0.1312 -0.1221
 1140WN      WN 4468   0.490   4.036   2.387  0.0727  0.1887 -0.1285
 1141WN      WN 4469   2.117   0.960  15.227 -0.0567 -0.1587 -0.1559
 1142WN      WN 4470   0.038   2.750  15.691 -0.2544  0.3824 -0.0082
 1143WN      WN 4471   2.419   1.592   1.051  0.0416 -0.3603 -0.0311
 1144WN      WN 4472   2.011   3.830  15.688 -0.3104  0.0292 -0.0313
 1145WN      WN 4473   6.259   5.585   2.171  0.1891 -0.2318  0.2272
 1146WN      WN 4474   3.249   2.383   2.743 -0.2649 -0.3453 -0.0545
 1147WN      WN 4475   5.404   0.008  13.945  0.2010  0.1407 -0.1056
 1148WN      WN 4476   2.605   1.492   0.272  0.1695  0.1577 -0.0734
 1149WN      WN 4477   4.482   4.749   0.888  0.1893  0.0941  0.2625
 1150WN      WN 4478   6.155   0.899  13.890 -0.0393  0.3169 -0.0513
 1151WN      WN 4479   1.716   2.188   1.733  0.2494  0.0102 -0.0096
 1152WN      WN 4480   2.093   1.648  14.449  0.0588 -0.0631 -0.0068
 1153WN      WN 4481   0.880   4.907  13.012  0.0134  0.2319  0.0513
 1154WN      WN 4482   2.993   3.015  14.790 -0.1363  0.1496  0.1253
 1155WN      WN 4483   6.338   0.088  15.249 -0.2407 -0.1966 -0.0583
 1156WN      WN 4484   0.295   3.471   0.436 -0.1233 -0.0781  0.1699
 1157WN      WN 4485   4.897   5.441  13.521  0.2560 -0.1712 -0.2936
 1158WN      WN 4486   2.266   2.060   0.798  0.2462 -0.0058 -0.0821
 1159WN      WN 4487   3.548   2.700   1.652  0.0324  0.0495  0.3114
 1160WN      WN 4488   3.432   0.070   1.064 -0.3158  0.0594 -0.1638
 1161WN      WN 4489   5.169   4.932  15.751 -0.0610 -0.2406  0.1467
 1162WN      WN 4490   2.756   5.803  13.170 -0.0366 -0.0327  0.2766
 1163WN      WN 4491   3.135   5.997  15.266 -0.0867 -0.2143 -0.0436
 1164WN      WN 4492   1.954   2.044   2.275  0.1198  0.4288 -0.1125
 1165WN      WN 4493   4.086   2.993  14.430 -0.1938 -0.3967  0.0958
 1166WN      WN 4494   0.822   1.000   0.044  0.3204  0.0363  0.1842
 1167WN      WN 4495   5.260   0.955  13.828  0.1272  0.1439 -0.2354
 1168WN      WN 4496   5.528   2.029   0.516  0.0965 -0.1977 -0.5733
 1169WN      WN 4497   2.229   1.827  15.629 -0.2193 -0.1441  0.1930
 1170WN      WN 4498   3.086   2.143   2.270 -0.1428  0.1421 -0.3243
 1171WN      WN 4499   3.927   4.099  14.245  0.1925  0.0421 -0.0125
 1172WN      WN 4500   5.105   5.613  14.466 -0.2181  0.1256  0.1262
 1173WN      WN 4501   5.036   4.938   2.234  0.2717  0.0553 -0.2111
 1174WN      WN 4502   5.275   2.264  13.336  0.0384  0.1694 -0.0365
 1175WN      WN 4503   5.808   2.428  15.422 -0.2846 -0.0308  0.2431
 1176WN      WN 4504   5.040   3.533   2.273 -0.0484 -0.1527  0.2709
 1177WN      WN 4505   0.461   1.293   0.216  0.2626  0.1046  0.3059
 1178WN      WN 4506   5.425   3.153  14.954 -0.3024  0.0656 -0.0093
 1179WN      WN 4507   3.896   1.210  14.529 -0.0382  0.0876 -0.1139
 1180WN      WN 4508   1.067   6.323   1.022  0.3498  0.1020 -0.0666
 1181WN      WN 4509   6.053   5.834   0.749  0.2277 -0.3825  0.2789
 1182WN      WN 4510   1.511   2.725  13.665 -0.2372 -0.0322 -0.0856
 1183WN      WN 4511   2.153   5.821   1.150 -0.2612  0.0147 -0.1166
 1184WN      WN 4512   1.560   2.818   0.356 -0.2016  0.2833  0.2366
 1185WN      WN 4513   5.483   5.999   0.840 -0.1122  0.1709  0.3688
 1186WN      WN 4514   5.514   5.275   2.391  0.0917 -0.3716 -0.0415
 1187WN      WN 4515   1.826   6.426  13.123  0.0609  0.1162 -0.3748
 1188WN      WN 4516   5.275   3.109   0.104  0.1704 -0.1346  0.2650
 1189WN      WN 4517   4.269   0.496  15.091  0.1393 -0.3827 -0.3044
 1190WN      WN 4518   5.261   2.594   2.123 -0.1409 -0.0147  0.1824
 1191WN      WN 4519   0.838   0.333   1.337  0.1403  0.0106 -0.0039
 1192WN      WN 4520   1.516   6.529   0.784 -0.0760 -0.1451  0.1841
 1193WN      WN 4521   1.117   2.763   1.976 -0.2425 -0.1802 -0.1547
 1194WN      WN 4522   3.249   0.669   0.521  0.0554  0.0343 -0.1451
 1195WN      WN 4523   5.884   1.694  14.336 -0.3986  0.2446  0.0261
 1196WN      WN 4524   3.599   0.766   2.091  0.0517  0.0003  0.1584
 1197WN      WN 4525   1.984   5.801  13.862  0.0499 -0.1084 -0.1652
 1198WN      WN 4526   4.882   2.665   0.462  0.1456  0.0342  0.1278
 1199WN      WN 4527   4.432   5.656  14.591 -0.0944  0.1227 -0.1563
 1200WN      WN 4528   1.014   0.161  14.565 -0.1051 -0.1778 -0.0712
 1201WN      WN 4529   3.127   3.223  13.598 -0.0471 -0.0554 -0.0918
 1202WN      WN 4530   4.173   2.258  14.433  0.1664  0.0740  0.2511
 1203WN      WN 4531   3.490   4.903  15.569  0.1099 -0.0883 -0.1494
 1204WN      WN 4532   4.008   5.815  15.736  0.0329  0.3435 -0.2989
 1205WN      WN 4533   0.486   3.628   1.553  0.1572  0.1083 -0.0999
 1206WN      WN 4534   2.819   1.917  13.918  0.0673  0.0011 -0.0569
 1207WN      WN 4535   2.688   3.768  13.781  0.2637  0.1956  0.2239
 1208WN      WN 4536   3.699   4.661  14.770 -0.0981  0.1728  0.0937
 1209WN      WN 4537   5.437   0.284  14.434 -0.1398  0.1419 -0.1203
 1210WN      WN 4538   0.275   4.518   0.604 -0.2483  0.1506  0.2153
 1211WN      WN 4539   0.679   1.374  14.199 -0.1908 -0.0702 -0.1837
 1212WN      WN 4540   3.665   2.109  14.279 -0.0715  0.0685  0.0467
 1213WN      WN 4541   2.978   3.974   0.679  0.0673  0.3727 -0.1014
 1214WN      WN 4542   6.351   1.854   2.544 -0.0610  0.2845 -0.0062
 1215WN      WN 4543   1.037   2.098  14.953  0.1067  0.1038 -0.1075
 1216WN      WN 4544   3.883   0.177   1.295 -0.0552 -0.2047 -0.1111
 1217WN      WN 4545   2.548   3.492  14.174  0.0696  0.0072 -0.1939
 1218WN      WN 4546   3.609   2.095   2.450  0.2204 -0.5197 -0.1019
 1219WN      WN 4547   0.547   1.856   2.029  0.0776 -0.1519 -0.0052
 1220WN      WN 4548   3.996   3.003  13.953 -0.0319  0.0926  0.0232
 1221WN      WN 4549   3.763   0.756   0.445 -0.0600 -0.1438  0.2437
 1222WN      WN 4550   5.171   4.322  12.845 -0.2707 -0.1245  0.0223
 1223WN      WN 4551   4.482   3.398   0.922 -0.1907  0.0060  0.3429
 1224WN      WN 4552   4.082   2.892   2.922  0.3540  0.1655  0.0747
 1225WN      WN 4553   0.234   6.366  13.481 -0.0964  0.1272 -0.0407
 1226WN      WN 4554   3.446   6.133  13.801 -0.1453  0.3198  0.1075
 1227WN      WN 4555   5.030   0.899   2.595  0.0196 -0.1681  0.0105
 1228WN      WN 4556   4.175   4.318  12.706 -0.0368 -0.0816 -0.1329
 1229WN      WN 4557   3.615   1.261   0.394 -0.2160  0.1588  0.0947
 1230WN      WN 4558   5.650   2.327   0.974  0.0343 -0.0203 -0.0437
 1231WN      WN 4559   0.749   5.730   3.024  0.2014 -0.0091 -0.0022
 1232WN      WN 4560   2.110   3.556  13.632  0.1358  0.0740 -0.1858
 1233WN      WN 4561   3.476   2.026  14.890  0.1564  0.0186  0.2478
 1234WN      WN 4562   1.274   2.432   2.565  0.1831  0.2766 -0.4601
 1235WN      WN 4563   3.431   2.481   1.199 -0.1536  0.0769  0.2430
 1236WN      WN 4564   4.707   5.133   0.601  0.0569 -0.0375  0.0296
 1237WN      WN 4565   1.204   3.454  15.703  0.3626 -0.1123  0.0671
 1238WN      WN 4566   3.865   0.331   2.847  0.1975  0.3984 -0.0531
 1239WN      WN 4567   1.172   6.306  12.464 -0.2291 -0.0707 -0.0242
 1240WN      WN 4568   5.829   3.136  13.868 -0.0401 -0.3322 -0.0244
 1241WN      WN 4569   3.260   3.704  14.189 -0.3938 -0.0760 -0.0786
 1242WN      WN 4570   5.186   3.174   1.400 -0.0529  0.0854 -0.0216
 1243WN      WN 4571   6.411   4.797  14.734  0.1559 -0.0680 -0.0054
 1244WN      WN 4572   5.880   1.933   2.452  0.0350 -0.4146  0.1951
 1245WN      WN 4573   4.211   6.130  13.548  0.2951 -0.1425 -0.1130
 1246WN      WN 4574   4.491   3.665  15.571 -0.3420 -0.1454  0.3279
 1247WN      WN 4575   1.367   1.387   1.782  0.0024  0.0040 -0.0856
 1248WN      WN 4576   2.259   4.868   0.100 -0.2335  0.1201 -0.0293
 1249WN      WN 4577   1.938   0.224   0.096  0.1201 -0.4265  0.1258
 1250WN      WN 4578   1.932   5.525   3.179 -0.3160 -0.0548  0.0982
 1251WN      WN 4579   2.569   5.905  14.629 -0.0293  0.1487 -0.2397
 1252WN      WN 4580   3.714   6.275  14.405 -0.2469  0.1640 -0.0407
 1253WN      WN 4581   3.064   1.098   2.163 -0.0530 -0.0178 -0.0956
 1254WN      WN 4582   0.069   6.377   1.719  0.1924  0.0032 -0.0955
 1255WN      WN 4583   3.653   3.619   1.215 -0.1769  0.2121 -0.1808
 1256WN      WN 4584   1.453   4.692   2.483 -0.1891 -0.0684 -0.3807
 1257WN      WN 4585   1.648   6.066  15.122 -0.1174 -0.0251 -0.1661
 1258WN      WN 4586   4.774   0.551  14.933  0.2135  0.1564  0.0091
 1259WN      WN 4587   3.836   3.096   0.826 -0.0994 -0.1839  0.0159
 1260WN      WN 4588   0.091   6.336   2.704 -0.1236  0.2247 -0.2306
 1261WN      WN 4589   5.332   0.816   0.021  0.2918  0.2266 -0.3309
 1262WN      WN 4590   4.442   4.776  12.355 -0.2637 -0.2379 -0.0059
 1263WN      WN 4591   4.380   3.795  13.500  0.1208 -0.0400  0.0374
 1264WN      WN 4592   0.819   1.717  12.278  0.0940 -0.0269  0.0110
 1265WN      WN 4593   2.109   5.667   1.949 -0.0340 -0.0654 -0.1624
 1266WN      WN 4594   3.425   4.917   0.306  0.4103  0.2790  0.0727
 1267WN      WN 4595   4.695   3.689  14.006 -0.0897 -0.0796  0.1562
 1268WN      WN 4596   3.022   4.389  15.202 -0.1009  0.3927  0.3596
 1269WN      WN 4597   5.898   1.569  13.167 -0.0143  0.0767 -0.0831
 1270WN      WN 4598   4.066   0.989   2.238 -0.0173  0.1843  0.2963
 1271WN      WN 4599   0.324   2.356   0.167  0.3717 -0.1705  0.1860
 1272WN      WN 4600   0.516   6.007   4.046 -0.0918  0.2103 -0.1587
 1273WN      WN 4601   0.562   0.084  13.192 -0.1429  0.0714  0.1784
 1274WN      WN 4602   5.706   1.970  15.086  0.0412  0.1106 -0.2646
 1275WN      WN 4603   4.427   2.193   1.745  0.0811 -0.2570  0.0066
 1276WN      WN 4604   0.800   4.103   1.023 -0.0135  0.0989  0.2267
 1277WN      WN 4605   1.247   0.732  15.687  0.0584 -0.1739 -0.0673
 1278WN      WN 4606   3.938   1.682   1.679  0.2061 -0.1546  0.2140
 1279WN      WN 4607   4.449   1.391  14.008  0.2793  0.0093  0.4594
 1280WN      WN 4608   6.206   3.138   1.253 -0.1403 -0.1533  0.0926
 1281WN      WN 4609   4.751   3.208  14.207 -0.3213  0.1272  0.1120
 1282WN      WN 4610   1.658   1.044   2.542 -0.1191  0.1042  0.1435
 1283WN      WN 4611   5.479   5.742   0.032  0.0420  0.1151 -0.3125
 1284WN      WN 4612   1.523   3.402   1.525 -0.1470 -0.0804  0.0948
 1285WN      WN 4613   1.012   2.729   2.843  0.0176 -0.1267  0.1074
 1286WN      WN 4614   4.828   4.217  14.094  0.2229 -0.0432 -0.2375
 1287WN      WN 4615   2.947   5.906   0.034 -0.3067 -0.2745 -0.0840
 1288WN      WN 4616   5.044   5.485   2.430  0.0859 -0.0017 -0.5943
 1289WN      WN 4617   2.819   4.299  13.512 -0.1370 -0.2644 -0.0337
 1290WN      WN 4618   3.328   1.863  13.951  0.0124 -0.1020 -0.3825
 1291WN      WN 4619   3.884   6.247   1.572 -0.2519  0.0971 -0.1646
 1292WN      WN 4620   0.672   3.826  14.335  0.2700 -0.1155  0.3162
 1293WN      WN 4621   3.539   5.777  15.061  0.0304 -0.1917 -0.0478
 1294WN      WN 4622   4.683   3.711   1.321  0.0488 -0.0798  0.0368
 1295WN      WN 4623   0.853   0.997  14.568 -0.1010  0.0989 -0.2246
 1296WN      WN 4624   4.610   6.362  13.897  0.6523  0.0610  0.0057
 1297WN      WN 4625   5.536   0.338  15.555 -0.1149  0.1392  0.0074
 1298WN      WN 4626   3.010   3.626  15.569  0.2894  0.0733  0.2285
 1299WN      WN 4627   1.302   2.929   2.434 -0.0893  0.2530 -0.0382
 1300WN      WN 4628   6.521   5.462  14.424  0.0421 -0.1045 -0.0802
 1301WN      WN 4629   6.339   0.750  15.749 -0.1078 -0.1285 -0.3626
 1302WN      WN 4630   0.609   2.916  13.853 -0.0716 -0.1308  0.0565
 1303WN      WN 4631   4.458   5.632  15.613 -0.2751  0.0458  0.2187
 1304WN      WN 4632   5.363   5.358  15.498  0.2378 -0.1521 -0.0091
 1305WN      WN 4633   0.026   5.474  13.881 -0.0527 -0.1157  0.1127
 1306WN      WN 4634   0.215   6.404  15.056  0.0351 -0.0982  0.0108
 1307WN      WN 4635   3.003   2.350  14.120 -0.0913 -0.0545 -0.0665
 1308WN      WN 4636   5.876   5.659   1.521  0.0588 -0.1067  0.1090
 1309WN      WN 4637   0.829   2.788   2.368  0.0544 -0.0283  0.1339
 1310WN      WN 4638   2.628   6.445   2.720 -0.3188  0.0960  0.0415
 1311WN      WN 4639   5.675   2.152  12.567  0.1753  0.0553  0.0345
 1312WN      WN 4640   4.686   5.902   2.300 -0.1624 -0.1047 -0.0927
 1313WN      WN 4641   2.697   0.419   0.460  0.3484  0.0340 -0.1441
 1314WN      WN 4642   5.138   4.512   2.017  0.1323 -0.3690 -0.0480
 1315WN      WN 4643   1.817   4.338  14.874  0.2558 -0.1213 -0.0913
 1316WN      WN 4644   5.271   5.113  14.361  0.2492 -0.2503 -0.1615
 1317WN      WN 4645   3.994   2.305   0.471  0.2525  0.1249 -0.0231
 1318WN      WN 4646   0.719   2.712  13.326  0.2525 -0.1439  0.0264
 1319WN      WN 4647   4.065   0.963   0.079 -0.1213  0.1599 -0.0847
 1320WN      WN 4648   4.219   3.586   3.392 -0.2012 -0.2405  0.0924
 1321WN      WN 4649   6.112   0.611   3.120  0.1841  0.1606  0.1192
 1322WN      WN 4650   2.662   6.395   0.201  0.2769  0.1083  0.3599
 1323WN      WN 4651   4.059   5.878   2.603 -0.4865 -0.0308 -0.2977
 1324WN      WN 4652   6.335   3.414  13.478 -0.0234 -0.0818 -0.5148
 1325WN      WN 4653   0.259   3.519  13.663  0.0316 -0.0930  0.0926
 1326WN      WN 4654   4.355   3.282  13.781  0.2734 -0.2181  0.1458
 1327WN      WN 4655   3.591   2.997  14.520  0.3931 -0.1383 -0.1485
 1328WN      WN 4656   3.761   1.867   0.222  0.2225 -0.1837  0.0738
 1329WN      WN 4657   0.713   2.410   1.921 -0.0766 -0.1372 -0.1457
 1330WN      WN 4658   5.801   1.485  15.326 -0.1266  0.3298  0.0438
 1331WN      WN 4659   0.157   4.932   0.157 -0.1120 -0.0195 -0.1288
 1332WN      WN 4660   0.030   6.269   0.696 -0.0032 -0.0488 -0.1125
 1333WN      WN 4661   5.934   0.336  14.140  0.0302  0.1137 -0.5126
 1334WN      WN 4662   5.820   3.819  14.584 -0.1801 -0.0695  0.1770
 1335WN      WN 4663   1.717   0.713   0.177  0.0472  0.1490 -0.0460
 1336WN      WN 4664   5.912   2.639  13.982  0.0623 -0.1730 -0.1845
 1337WN      WN 4665   3.912   3.624   1.684  0.1097 -0.0287  0.3060
 1338WN      WN 4666   2.359   3.048   0.094  0.1924  0.4964 -0.1213
 1339WN      WN 4667   4.839   2.382   2.844  0.0083 -0.0623  0.1262
 1340WN      WN 4668   0.469   0.303  13.646  0.2525 -0.0566 -0.2041
 1341WN      WN 4669   6.152   0.577   0.457 -0.1260  0.3498 -0.0247
 1342WN      WN 4670   1.147   6.120   2.162  0.0381  0.1874 -0.0725
 1343WN      WN 4671   4.837   4.144   2.081  0.2835 -0.0467 -0.2011
 1344WN      WN 4672   3.766   2.272   0.918 -0.4045 -0.2178 -0.3648
 1345WN      WN 4673   2.630   1.517  13.719  0.2899 -0.1368  0.0130
 1346WN      WN 4674   3.688   3.158  15.407 -0.0215  0.2189 -0.4312
 1347WN      WN 4675   4.403   3.141  14.775  0.1768 -0.1806  0.3935
 1348WN      WN 4676   4.062   3.362   2.152 -0.2207  0.1414 -0.1204
 1349WN      WN 4677   1.812   1.645  15.378 -0.2773  0.0209 -0.2691
 1350WN      WN 4678   4.124   3.034  13.437 -0.2880  0.2154  0.2139
 1351WN      WN 4679   1.964   2.482  14.964  0.2387 -0.1069 -0.1243
 1352WN      WN 4680   0.358   5.823  15.780  0.0189  0.0908  0.3620
 1353WN      WN 4681   3.672   2.017   1.972  0.3153 -0.0313  0.1137
 1354WN      WN 4682   4.103   2.294  12.158 -0.0257 -0.0375  0.0363
 1355WN      WN 4683   5.808   5.704  13.161 -0.0144 -0.2444  0.1642
 1356WN      WN 4684   1.422   2.403  15.708 -0.2818 -0.1927 -0.1256
 1357WN      WN 4685   4.868   1.525  15.484  0.0212 -0.2963  0.0774
 1358WN      WN 4686   5.352   2.767   1.048  0.1783 -0.2690  0.2685
 1359WN      WN 4687   2.823   1.994   0.774 -0.4064 -0.1587  0.2509
 1360WN      WN 4688   5.786   3.816  13.382 -0.0254 -0.1923 -0.1239
 1361WN      WN 4689   1.708   5.754   0.927 -0.2778 -0.1439 -0.1246
 1362WN      WN 4690   0.142   4.631  14.306 -0.2783 -0.2065 -0.0380
 1363WN      WN 4691   5.301   6.329   1.151  0.1991  0.0510 -0.0319
 1364WN      WN 4692   1.598   4.912   0.729  0.0207  0.0698  0.1148
 1365WN      WN 4693   5.080   4.248   2.938 -0.1782  0.1651  0.0862
 1366WN      WN 4694   2.254   1.362  15.496  0.1942 -0.3380 -0.1762
 1367WN      WN 4695   2.666   1.245   1.866  0.3184 -0.2677  0.1825
 1368WN      WN 4696   5.542   4.734   1.032  0.0902 -0.0602  0.0990
 1369WN      WN 4697   1.221   2.929  14.066 -0.0043  0.0386 -0.0255
 1370WN      WN 4698   0.556   5.758   1.149 -0.0297 -0.0721 -0.1230
 1371WN      WN 4699   5.753   3.896   2.806  0.0876 -0.0705 -0.1265
 1372WN      WN 4700   4.551   3.982  14.448 -0.0094  0.1686  0.2735
 1373WN      WN 4701   3.321   1.453   0.739  0.0985 -0.0368  0.3537
 1374WN      WN 4702   5.972   3.499   0.988 -0.1233  0.2341  0.1968
 1375WN      WN 4703   3.091   1.744   0.409 -0.0209  0.3324 -0.0506
 1376WN      WN 4704   1.383   2.957  12.724 -0.4040  0.1810  0.0390
 1377WN      WN 4705   3.278   4.761   2.439  0.2494  0.0880  0.1848
 1378WN      WN 4706   6.377   3.646   0.632  0.0406  0.1230  0.3783
 1379WN      WN 4707   1.177   2.676  13.123  0.2169 -0.1306 -0.0263
 1380WN      WN 4708   3.023   3.284   1.192 -0.0556  0.2831 -0.3456
 1381WN      WN 4709   4.121   3.306   0.448 -0.0974  0.1308  0.1927
 1382WN      WN 4710   4.350   6.349   2.300 -0.0519  0.0762 -0.3258
 1383WN      WN 4711   5.376   2.291  15.236 -0.1754 -0.1945 -0.0160
 1384WN      WN 4712   3.396   4.428   0.795 -0.0857 -0.0665  0.3533
 1385WN      WN 4713   6.191   4.977   2.883  0.0230  0.2358 -0.0265
 1386WN      WN 4714   2.765   1.694   1.478  0.1714 -0.3403 -0.1054
 1387WN      WN 4715   2.266   3.782   1.353  0.2980  0.1100  0.2926
 1388WN      WN 4716   0.288   5.056  14.603  0.3944 -0.0470 -0.3024
 1389WN      WN 4717   0.289   5.490  14.906 -0.0643  0.0769  0.2130
 1390WN      WN 4718   5.894   6.424   2.620  0.1019 -0.0825  0.0116
 1391WN      WN 4719   0.501   6.172   0.679  0.2792  0.1201 -0.0416
 1392WN      WN 4720   3.002   4.066   1.952  0.1156 -0.0926  0.1422
 1393WN      WN 4721   4.772   4.141   1.593 -0.0429 -0.2801  0.0757
 1394WN      WN 4722   4.929   1.423   2.537  0.1305 -0.2576 -0.2703
 1395WN      WN 4723   1.037   1.911  12.671  0.2631 -0.3970 -0.0138
 1396WN      WN 4724   2.670   5.342   1.353 -0.4794  0.1710  0.1419
 1397WN      WN 4725   3.553   5.033   1.876  0.0908 -0.1108  0.1517
 1398WN      WN 4726   4.476   5.202  15.352  0.0928 -0.1830  0.0514
 1399WN      WN 4727   3.292   3.952  15.138  0.1947  0.3210 -0.1425
 1400WN      WN 4728   6.456   0.602  15.179 -0.1618  0.1137 -0.2384
 1401WN      WN 4729   1.412   5.836  15.512  0.0656 -0.1081 -0.0192
 1402WN      WN 4730   0.045   2.047  14.752 -0.0084 -0.0211 -0.2337
 1403WN      WN 4731   5.880   2.868   0.872  0.0975  0.0735 -0.0606
 1404WN      WN 4732   2.134   3.326   1.456  0.0451  0.0576  0.3458
 1405WN      WN 4733   0.930   6.438   2.588  0.1221  0.0120  0.0354
 1406WN      WN 4734   2.771   2.378   2.833 -0.0759 -0.0006  0.3280
 1407WN      WN 4735   3.814   2.468   2.094  0.1211 -0.1140  0.2915
 1408WN      WN 4736   4.094   6.387  14.071 -0.1013  0.4549  0.0759
 1409WN      WN 4737   0.780   5.180   2.301 -0.1974  0.0184 -0.1725
 1410WN      WN 4738   6.229   6.113   1.379 -0.1288 -0.1488  0.0699
 1411WN      WN 4739   0.858   0.232   0.840  0.0625 -0.0640  0.0260
 1412WN      WN 4740   5.144   0.191  15.235 -0.1662 -0.0125 -0.0128
 1413WN      WN 4741   1.469   2.337  14.894  0.0001  0.0928 -0.0556
 1414WN      WN 4742   3.750   1.172  13.143  0.0604  0.0521 -0.2097
 1415WN      WN 4743   3.899   4.836  13.069  0.0836  0.1237 -0.1783
 1416WN      WN 4744   2.302   6.369  15.639 -0.0257 -0.1456 -0.1579
 1417WN      WN 4745   1.364   0.123   2.545 -0.3216  0.0147  0.2675
 1418WN      WN 4746   4.332   0.455  14.492 -0.0122  0.1962  0.2366
 1419WN      WN 4747   3.145   6.063  13.385  0.0707  0.1168  0.0193
 1420WN      WN 4748   3.090   1.438  14.092 -0.1829 -0.0862  0.1020
 1421WN      WN 4749   3.763   0.545  14.993  0.0081 -0.4556  0.0088
 1422WN      WN 4750   5.169   2.726  14.917 -0.0336 -0.2425  0.0568
 1423WN      WN 4751   4.923   3.629  14.492  0.1711 -0.1918  0.1953
 1424WN      WN 4752   3.276   3.304  15.148 -0.1724 -0.0087 -0.0539
 1425WN      WN 4753   4.344   4.834  14.521 -0.5490  0.0146  0.0618
 1426WN      WN 4754   5.281   1.615   2.887  0.3392 -0.1682  0.1164
 1427WN      WN 4755   4.992   2.654  14.073 -0.1561 -0.1642 -0.1349
 1428WN      WN 4756   0.184   2.807   0.536 -0.2045 -0.1730 -0.1854
 1429WN      WN 4757   6.273   0.068   2.324 -0.1800 -0.0218 -0.5779
 1430WN      WN 4758   4.812   5.845  14.125  0.0706 -0.0646  0.1190
 1431WN      WN 4759   6.286   2.914  14.148  0.0258 -0.2206  0.1167
 1432WN      WN 4760   0.133   4.144  15.030  0.0283 -0.2170  0.1399
 1433WN      WN 4761   3.328   1.860  12.661  0.1616 -0.0483  0.2510
 1434WN      WN 4762   5.608   0.835  14.179  0.2095 -0.0676 -0.1601
 1435WN      WN 4763   5.052   1.661  14.262 -0.2484 -0.1922  0.2505
 1436WN      WN 4764   5.750   5.283   0.032 -0.3010 -0.0279 -0.0236
 1437WN      WN 4765   1.468   1.600   0.358 -0.0671 -0.0801  0.2649
 1438WN      WN 4766   6.287   0.231   2.804  0.1117  0.0967  0.0383
 1439WN      WN 4767   3.157   3.522   0.349  0.0601 -0.2238 -0.4977
 1440WN      WN 4768   6.406   1.792   0.880  0.1003 -0.0245  0.2053
 1441WN      WN 4769   0.513   0.159  14.542  0.2871 -0.2158  0.1171
 1442WN      WN 4770   2.155   3.276   2.740  0.0355  0.1176  0.3176
 1443WN      WN 4771   2.574   0.202  13.806  0.2019  0.2716 -0.0592
 1444WN      WN 4772   0.132   2.191  14.116 -0.0226 -0.1552  0.0984
 1445WN      WN 4773   0.693   3.784  13.708 -0.0273 -0.0630  0.1388
 1446WN      WN 4774   2.595   5.604   0.837  0.3195  0.1868  0.1612
 1447WN      WN 4775   5.361   6.029  14.850 -0.5623 -0.1012 -0.4627
 1448WN      WN 4776   3.481   6.402   2.192  0.0294  0.1592  0.2391
 1449WN      WN 4777   5.892   2.443   2.637  0.1773 -0.0904  0.2818
 1450WN      WN 4778   0.604   5.616  14.399  0.0419 -0.0825  0.2925
 1451WN      WN 4779   4.433   5.303  13.311 -0.3518 -0.2865  0.2498
 1452WN      WN 4780   5.630   0.516  13.763 -0.1463 -0.1844  0.1027
 1453WN      WN 4781   5.734   3.458   3.073 -0.0390 -0.0684  0.0415
 1454WN      WN 4782   4.194   0.524   0.270  0.1976 -0.0472 -0.3913
 1455WN      WN 4783   0.736   2.210  15.326  0.0933  0.0600 -0.1320
 1456WN      WN 4784   5.906   0.391   2.507 -0.1985  0.2453  0.0846
 1457WN      WN 4785   0.547   4.821   3.135  0.0811 -0.1324  0.0792
 1458WN      WN 4786   4.757   4.602   1.742  0.3226 -0.3728  0.0672
 1459WN      WN 4787   4.199   1.345  13.037  0.2162 -0.0205  0.1604
 1460WN      WN 4788   3.177   3.804   1.106  0.0029  0.0674  0.2715
 1461WN      WN 4789   4.161   3.394   2.898 -0.0289  0.1775 -0.0827
 1462WN      WN 4790   4.539   4.167   1.014  0.1520 -0.0031 -0.1123
 1463WN      WN 4791   3.893   2.164   1.529 -0.0912  0.2976 -0.0980
 1464WN      WN 4792   3.997   4.426  13.874  0.1387  0.1114  0.0888
 1465WN      WN 4793   3.371   2.842  13.911  0.1473  0.2092  0.0134
 1466WN      WN 4794   4.843   3.706   1.823  0.0949 -0.0879 -0.0031
 1467WN      WN 4795   2.071   1.057   0.105 -0.2294 -0.0382  0.3230
 1468WN      WN 4796   4.171   1.434   2.009  0.2186 -0.3486 -0.1976
 1469WN      WN 4797   6.465   1.593  13.441  0.1256 -0.0406 -0.0842
 1470WN      WN 4798   2.024   2.645   0.511 -0.1592  0.1271  0.0936
 1471WN      WN 4799   1.099   4.901   1.650  0.1740 -0.1994 -0.1494
 1472WN      WN 4800   1.782   5.176  14.030 -0.1917  0.0157 -0.2035
 1473WN      WN 4801   1.268   0.491   0.879 -0.5210 -0.2081 -0.2435
 1474WN      WN 4802   6.143   4.227   2.125  0.0871 -0.4601  0.0533
 1475WN      WN 4803   3.919   5.088  14.538  0.3030  0.1207 -0.6025
 1476WN      WN 4804   5.965   0.335  14.753 -0.2258 -0.0916  0.1648
 1477WN      WN 4805   5.858   5.109  14.249 -0.0550  0.0319 -0.0580
 1478WN      WN 4806   1.852   4.105  15.306  0.2431  0.0382  0.0347
 1479WN      WN 4807   5.424   1.855  14.592 -0.0553 -0.1173  0.1465
 1480WN      WN 4808   3.630   3.734  14.836  0.0653  0.2424 -0.0883
 1481WN      WN 4809   1.759   4.215   1.848  0.0290  0.0582 -0.0359
 1482WN      WN 4810   2.025   5.822  14.830  0.0913  0.0842  0.1363
 1483WN      WN 4811   3.666   6.056  13.328 -0.1518 -0.1018  0.1487
 1484WN      WN 4812   3.392   0.185   0.544  0.1846  0.2444 -0.1971
 1485WN      WN 4813   3.736   2.037  13.724  0.0936 -0.0278  0.0281
 1486WN      WN 4814   5.260   4.802  13.988  0.0252 -0.0479  0.1527
 1487WN      WN 4815   5.188   4.448  14.371 -0.0529  0.5088  0.3248
 1488WN      WN 4816   0.088   4.347   2.388  0.1338 -0.1955 -0.2107
 1489WN      WN 4817   6.258   1.420   2.121  0.1132  0.1862 -0.4213
 1490WN      WN 4818   3.444   2.854   2.757  0.0891  0.0863  0.2802
 1491WN      WN 4819   5.704   0.418  12.441  0.2681  0.1066 -0.1705
 1492WN      WN 4820   0.087   3.721   2.454 -0.0797  0.0055  0.2135
 1493WN      WN 4821   0.052   1.585  15.376  0.0496  0.2100  0.2584
 1494WN      WN 4822   6.236   1.957  15.190  0.3112 -0.0556  0.1624
 1495WN      WN 4823   2.331   4.337  14.409 -0.0735 -0.0820  0.0113
 1496WN      WN 4824   5.703   6.048   0.435  0.2353  0.2341 -0.3464
 1497WN      WN 4825   0.230   4.356  12.505 -0.1994  0.1496  0.0225
 1498WN      WN 4826   2.514   1.729  14.755 -0.5934 -0.0999  0.1006
 1499WN      WN 4827   0.018   1.503   0.364 -0.0914  0.0164 -0.1531
 1500WN      WN 4828   4.352   2.372  12.956 -0.0931 -0.1631  0.0401
 1501WN      WN 4829   3.416   1.077  14.284 -0.2611  0.0695 -0.1225
 1502WN      WN 4830   4.261   4.761   2.565 -0.0604 -0.1235  0.0843
 1503WN      WN 4831   5.631   3.517   1.391 -0.0413 -0.3424 -0.2845
 1504WN      WN 4832   1.743   2.486   2.393  0.0018 -0.0234  0.2129
 1505WN      WN 4833   6.245   1.580  15.760  0.2310  0.0100 -0.1588
 1506WN      WN 4834   5.011   3.456  15.720 -0.0949  0.0814  0.2733
 1507WN      WN 4835   2.108   3.324  14.635 -0.1587  0.3348 -0.2049
 1508WN      WN 4836   1.826   0.073  14.406 -0.4469  0.1490  0.1367
 1509WN      WN 4837   1.396   1.836  12.231  0.0272  0.0224 -0.2930
 1510WN      WN 4838   3.225   0.438  13.673  0.0770 -0.0219  0.0019
 1511WN      WN 4839   3.564   0.782   2.857  0.0776  0.1060  0.1934
 1512WN      WN 4840   4.059   2.016   2.764 -0.0083  0.2510  0.2263
 1513WN      WN 4841   0.933   4.133   1.821 -0.1599  0.0438 -0.0855
 1514WN      WN 4842   2.195   2.471   2.571 -0.0111  0.2417 -0.2550
 1515WN      WN 4843   0.265   0.820  15.487  0.2689 -0.1368  0.0223
 1516WN      WN 4844   3.069   4.686  15.714 -0.0649  0.0433 -0.3740
 1517WN      WN 4845   0.815   0.859  15.119 -0.0949  0.2084  0.0510
 1518WN      WN 4846   6.027   0.386   0.994 -0.2238 -0.2639  0.2012
 1519WN      WN 4847   0.285   4.989   3.572  0.2034  0.0374  0.2236
 1520WN      WN 4848   3.821   4.677   1.666 -0.1838  0.1487 -0.0845
 1521WN      WN 4849   2.765   0.087   1.129  0.0601 -0.0484  0.2806
 1522WN      WN 4850   1.906   4.787   1.102  0.0445  0.0547  0.0598
 1523WN      WN 4851   5.644   3.076   0.456  0.1647  0.0654  0.0473
 1524WN      WN 4852   2.253   6.514   1.785 -0.2298 -0.0916  0.2683
 1525WN      WN 4853   0.712   1.394   2.186 -0.3235  0.1391 -0.1586
 1526WN      WN 4854   2.702   2.095  14.446 -0.1187 -0.0276  0.1976
 1527WN      WN 4855   3.366   5.288  14.838  0.2649 -0.4511 -0.0169
 1528WN      WN 4856   4.719   1.876  13.943  0.1526  0.2239  0.4817
 1529WN      WN 4857   4.177   3.403  15.225  0.0185 -0.0721  0.3346
 1530WN      WN 4858   5.474   1.861  13.967 -0.0146  0.1410 -0.1197
 1531WN      WN 4859   1.031   4.831   2.672  0.4612 -0.1772 -0.2553
 1532WN      WN 4860   3.969   5.481  15.285  0.2124 -0.2702 -0.2128
 1533WN      WN 4861   4.411   5.555   1.636  0.0653 -0.3619  0.1381
 1534WN      WN 4862   1.037   5.917   2.678 -0.3506 -0.1365 -0.1150
 1535WN      WN 4863   5.911   2.607  14.503 -0.0619 -0.1093 -0.0259
 1536WN      WN 4864   1.527   3.897  14.976 -0.1985 -0.1929 -0.1910
 1537WN      WN 4865   5.656   4.806   1.626  0.1355 -0.6190  0.0165
 1538WN      WN 4866   2.975   1.847  14.880  0.2666  0.2110  0.0438
 1539WN      WN 4867   5.701   1.032   1.160 -0.0285 -0.0117  0.1592
 1540WN      WN 4868   4.791   0.559   1.249  0.1136  0.0065 -0.0306
 1541WN      WN 4869   2.766   5.512  15.524 -0.0688 -0.2353 -0.0927
 1542WN      WN 4870   5.409   6.432   0.566 -0.1772  0.1639  0.1649
 1543WN      WN 4871   5.615   0.018   1.552 -0.1719 -0.2426  0.0684
 1544WN      WN 4872   2.787   1.090  13.459  0.0015 -0.1535  0.1991
 1545WN      WN 4873   2.175   0.176  14.851  0.0147  0.0588  0.2480
 1546WN      WN 4874   5.583   6.448   2.051 -0.0176  0.0913 -0.2332
 1547WN      WN 4875   4.777   6.349   1.894 -0.1466  0.2370 -0.0538
 1548WN      WN 4876   5.604   0.590  15.086  0.0401 -0.0037 -0.0593
 1549WN      WN 4877   4.757   4.579   2.415 -0.0010  0.2767  0.1747
 1550WN      WN 4878   6.498   3.480   1.655  0.0744 -0.2056  0.2334
 1551WN      WN 4879   1.484   5.947  14.686  0.2053  0.1783  0.1268
 1552WN      WN 4880   0.107   0.524   3.031 -0.0855  0.2888 -0.3034
 1553WN      WN 4881   3.479   5.571   1.729  0.2461  0.0076  0.1023
 1554WN      WN 4882   3.223   6.127  14.205  0.2184 -0.0550 -0.0227
 1555WN      WN 4883   2.736   4.288  15.580 -0.1215 -0.0166  0.0198
 1556WN      WN 4884   1.691   4.617  12.510 -0.3896  0.0234 -0.0562
 1557WN      WN 4885   3.463   1.032  14.832  0.1264 -0.0569  0.0961
 1558WN      WN 4886   0.338   6.419  14.004 -0.2262  0.1412  0.2000
 1559WN      WN 4887   5.603   5.106  13.761 -0.1462 -0.0242 -0.1091
 1560WN      WN 4888   3.893   2.531   2.576  0.1011 -0.1462 -0.0165
 1561WN      WN 4889   4.992   4.737   0.352 -0.1169  0.2175 -0.2931
 1562WN      WN 4890   2.703   1.117   1.408 -0.5400  0.1244  0.0923
 1563WN      WN 4891   2.123   0.937   0.611  0.0904 -0.1516  0.2609
 1564WN      WN 4892   5.657   0.439  13.208  0.0559  0.1521  0.0246
 1565WN      WN 4893   2.051   2.467  13.694 -0.0120  0.2725  0.6421
 1566WN      WN 4894   4.390   6.122  14.789  0.1745  0.0654  0.3479
 1567WN      WN 4895   2.547   2.454   1.052  0.2176  0.1808 -0.3534
 1568WN      WN 4896   3.250   1.670   1.875  0.0924  0.0806  0.0320
 1569WN      WN 4897   1.759   3.187   1.114 -0.3998  0.2700  0.0184
 1570WN      WN 4898   6.232   2.849  13.578  0.0340  0.0565  0.0266
 1571WN      WN 4899   4.667   2.629   1.495 -0.0189 -0.0871 -0.3468
 1572WN      WN 4900   4.681   5.529   3.546 -0.2442  0.1757  0.2592
 1573WN      WN 4901   2.022   0.768   1.100 -0.0167 -0.0866 -0.0511
 1574WN      WN 4902   4.348   5.919  13.960 -0.1102 -0.3835 -0.1099
 1575WN      WN 4903   5.552   0.411   0.296 -0.1169  0.1471  0.0442
 1576WN      WN 4904   6.359   4.720  13.793 -0.2340 -0.1621  0.1961
 1577WN      WN 4905   0.691   5.608   1.626  0.0946 -0.0936  0.0984
 1578WN      WN 4906   5.419   1.261  12.541  0.1888  0.1695 -0.0271
 1579WN      WN 4907   6.211   2.237  14.262 -0.0373  0.1066  0.0274
 1580WN      WN 4908   0.982   4.835  15.746 -0.1412 -0.1158 -0.1486
 1581WN      WN 4909   5.508   5.875  15.363  0.2065 -0.1349  0.2626
 1582WN      WN 4910   1.227   0.795   0.403  0.1095  0.0618  0.2211
 1583WN      WN 4911   5.863   5.029  14.713 -0.2057 -0.2082  0.1531
 1584WN      WN 4912   3.351   3.420   0.812 -0.0352  0.0182  0.1165
 1585WN      WN 4913   6.199   6.188   0.369  0.0871  0.3412  0.0773
 1586WN      WN 4914   3.431   3.965   1.696 -0.0699  0.0480 -0.0066
 1587WN      WN 4915   4.431   2.614  15.391 -0.2910 -0.0538  0.1119
 1588WN      WN 4916   0.421   1.792  14.427 -0.0094  0.1807  0.0882
 1589WN      WN 4917   1.944   3.843   2.519  0.1946 -0.0817 -0.1325
 1590WN      WN 4918   2.887   0.184  13.360 -0.3047  0.1239  0.1606
 1591WN      WN 4919   2.058   1.015   3.531 -0.0350  0.1755 -0.0393
 1592WN      WN 4920   0.353   4.673  13.825 -0.2047  0.2043 -0.0369
 1593WN      WN 4921   4.764   5.236   0.079  0.0392 -0.0733 -0.0370
 1594WN      WN 4922   0.815   0.490   0.401  0.0648 -0.0244  0.0863
 1595WN      WN 4923   5.887   0.057   0.518  0.2886  0.2383  0.0807
 1596WN      WN 4924   2.362   4.015  15.337 -0.5916  0.0876 -0.0207
 1597WN      WN 4925   1.248   6.122   0.105 -0.1541  0.1452  0.4441
 1598WN      WN 4926   0.770   4.947  13.899  0.1087  0.0350 -0.2580
 1599WN      WN 4927   1.950   4.712  14.539  0.1865 -0.0826  0.0004
 1600WN      WN 4928   0.884   1.141  13.550  0.3845 -0.0649 -0.1627
 1601WN      WN 4929   2.840   3.971   0.140 -0.1854 -0.2163  0.1544
 1602WN      WN 4930   6.311   4.671  15.673  0.0915  0.1874 -0.1419
 1603WN      WN 4931   2.364   5.484  14.852 -0.0486  0.2388 -0.0061
 1604WN      WN 4932   0.416   2.393  14.592  0.2971 -0.1689 -0.2621
 1605WN      WN 4933   5.865   1.779  12.216 -0.0842  0.2850 -0.2859
 1606WN      WN 4934   6.430   2.068   0.088  0.2327  0.0463 -0.0436
 1607WN      WN 4935   1.324   5.639   0.261  0.1681 -0.1763 -0.1231
 1608WN      WN 4936   0.500   4.675   1.569 -0.0610  0.3985 -0.3493
 1609WN      WN 4937   4.279   3.875   2.715 -0.3207 -0.1414  0.0585
 1610WN      WN 4938   0.546   6.148  14.403 -0.1808  0.0540  0.1944
 1611WN      WN 4939   0.120   3.078  13.863  0.1398 -0.0895  0.2205
 1612WN      WN 4940   4.992   4.954  15.179  0.4312  0.2083 -0.2205
 1613WN      WN 4941   5.001   1.125  12.841 -0.2586  0.1278 -0.0866
 1614WN      WN 4942   4.753   5.295  14.831 -0.0119 -0.0678  0.0784
 1615WN      WN 4943   1.456   0.307  15.743  0.2717 -0.0990 -0.1532
 1616WN      WN 4944   3.011   0.135   2.462  0.0526 -0.1262 -0.1138
 1617WN      WN 4945   1.631   5.556  14.380  0.2143 -0.1036 -0.1691
 1618WN      WN 4946   0.502   0.212  15.765 -0.0739  0.2137  0.3212
 1619WN      WN 4947   1.662   1.644  13.676  0.0157 -0.1033 -0.2734
 1620WN      WN 4948   1.635   5.559   2.593  0.2494 -0.1373  0.2421
 1621WN      WN 4949   2.707   2.761  15.068  0.0109  0.4253  0.4536
 1622WN      WN 4950   5.217   3.848  13.665 -0.3075 -0.2839 -0.3177
 1623WN      WN 4951   0.545   2.666  15.553  0.1394  0.0327  0.2645
 1624WN      WN 4952   0.597   4.809  12.618  0.1615  0.2570  0.0929
 1625WN      WN 4953   2.270   2.763  15.347 -0.1140 -0.0185  0.1392
 1626WN      WN 4954   3.833   2.664  13.075  0.1202 -0.2421  0.2724
 1627WN      WN 4955   4.700   1.697   0.467 -0.2261  0.2110 -0.0605
 1628WN      WN 4956   1.150   0.770   1.375 -0.2260 -0.0801  0.2890
 1629WN      WN 4957   5.528   6.095  13.518 -0.0616 -0.3548  0.2466
 1630WN      WN 4958   2.801   1.517   2.292 -0.0070  0.1085  0.1356
 1631WN      WN 4959   4.264   0.653   1.413 -0.1074 -0.0548 -0.2988
 1632WN      WN 4960   4.710   0.371  15.360  0.1407  0.1151 -0.0585
 1633WN      WN 4961   5.687   2.184  14.299 -0.3804  0.3477 -0.4087
 1634WN      WN 4962   2.558   1.897  13.407 -0.3437  0.0634 -0.1066
 1635WN      WN 4963   2.135   5.732  14.355  0.1541  0.0740  0.2793
 1636WN      WN 4964   5.649   5.648   2.039  0.0907  0.0407  0.1559
 1637WN      WN 4965   2.574   2.873   1.480 -0.2354  0.1870  0.0783
 1638WN      WN 4966   4.524   3.678  14.864  0.1405  0.3553 -0.0712
 1639WN      WN 4967   2.394   0.541   1.976  0.1379 -0.0936 -0.0544
 1640WN      WN 4968   5.597   4.831   2.153  0.0234  0.0638 -0.0617
 1641WN      WN 4969   5.481   3.931   1.102 -0.1531 -0.0993 -0.2016
 1642WN      WN 4970   3.546   4.453   0.055  0.3182 -0.1949  0.0879
 1643WN      WN 4971   1.070   2.875   0.628 -0.0308 -0.1032 -0.0844
 1644WN      WN 4972   3.186   6.142   0.409 -0.0268  0.1705 -0.2293
 1645WN      WN 4973   2.371   2.450  14.150 -0.1214  0.0352  0.1222
 1646WN      WN 4974   5.632   5.537   1.085  0.0571  0.1063 -0.0893
 1647WN      WN 4975   4.899   5.007   3.302  0.0299 -0.2359  0.1401
 1648WN      WN 4976   5.362   5.528  13.320  0.2034 -0.0841  0.0430
 1649WN      WN 4977   0.969   1.467   2.696 -0.0257  0.0735  0.2154
 1650WN      WN 4978   2.754   4.434   2.326  0.1692  0.2365  0.1729
 1651WN      WN 4979   0.286   6.342  15.541  0.0985 -0.0179  0.0613
 1652WN      WN 4980   3.268   0.664  14.501 -0.0952  0.2824  0.0568
 1653WN      WN 4981   0.831   3.757  14.821 -0.0156 -0.1295  0.0190
 1654WN      WN 4982   2.881   4.689  14.829 -0.2217  0.4035 -0.1886
 1655WN      WN 4983   3.388   2.359  13.795  0.0343 -0.1466 -0.0477
 1656WN      WN 4984   6.409   5.895  15.746  0.0601  0.2460  0.3954
 1657WN      WN 4985   2.388   2.011   1.393  0.0641 -0.0365  0.0252
 1658WN      WN 4986   3.814   4.041  15.580  0.0472 -0.1214 -0.4003
 1659WN      WN 4987   2.406   4.715   2.705  0.0891 -0.2661 -0.3312
 1660WN      WN 4988   3.501   0.579  14.047 -0.0259 -0.4066 -0.1516
 1661WN      WN 4989   2.156   1.453  13.925  0.2661  0.2304  0.0950
 1662WN      WN 4990   4.275   4.930  14.055 -0.3651 -0.1577 -0.1197
 1663WN      WN 4991   5.618   2.378  14.808  0.0440 -0.1756 -0.2195
 1664WN      WN 4992   1.692   4.305  15.746  0.0111  0.0666 -0.0122
 1665WN      WN 4993   1.334   1.440   0.866 -0.2178  0.2734 -0.0721
 1666WN      WN 4994   2.150   1.554   2.099 -0.1153 -0.1833  0.2685
 1667WN      WN 4995   1.123   3.334   0.407  0.0749 -0.2476 -0.2092
 1668WN      WN 4996   1.136   5.868  14.128  0.1083 -0.1452  0.2176
 1669WN      WN 4997   3.295   0.319  15.494  0.2106 -0.0697  0.0636
 1670WN      WN 4998   2.914   2.874   2.609 -0.1935  0.4125 -0.0329
 1671WN      WN 4999   3.831   0.943  13.990 -0.0040 -0.1290 -0.0446
 1672WN      WN 5000   4.790   6.449  15.676 -0.0077 -0.1885  0.0758
 1673WN      WN 5001   0.664   3.263  13.465  0.0128 -0.1684 -0.0430
 1674WN      WN 5002   0.939   2.158   1.100  0.0864 -0.1130  0.1972
 1675WN      WN 5003   2.652   1.678  15.240  0.1617 -0.5026  0.1087
 1676WN      WN 5004   3.951   4.815   2.114 -0.0534  0.0632  0.0680
 1677WN      WN 5005   1.138   5.297  15.678  0.1278 -0.0912  0.1187
 1678WN      WN 5006   3.739   0.978   3.668  0.0135 -0.1702  0.1103
 1679WN      WN 5007   4.381   3.089  15.596 -0.0574 -0.3501  0.1945
 1680WN      WN 5008   4.625   1.607  13.558  0.2165 -0.1782 -0.0325
 1681WN      WN 5009   5.454   1.633   2.391 -0.0383  0.1064  0.0772
 1682WN      WN 5010   4.533   2.084  15.345  0.2862 -0.2869 -0.0624
 1683WN      WN 5011   3.323   4.792  14.502  0.4989 -0.2355  0.0933
 1684WN      WN 5012   1.154   6.267  13.838  0.0225 -0.0062 -0.0704
 1685WN      WN 5013   2.115   2.518   2.010  0.1366 -0.1521  0.1101
 1686WN      WN 5014   5.032   3.912   0.950 -0.0247  0.0106 -0.1005
 1687WN      WN 5015   0.191   1.021   1.410 -0.0261 -0.0265  0.0754
 1688WN      WN 5016   4.867   1.287  12.329 -0.0351 -0.2712  0.0168
 1689WN      WN 5017   2.541   4.419  13.956  0.1483  0.3341 -0.2308
 1690WN      WN 5018   0.922   0.678  13.132  0.0409 -0.3605 -0.0698
 1691WN      WN 5019   2.902   0.799  14.858 -0.0545 -0.0156 -0.0845
 1692WN      WN 5020   0.798   2.710   1.542  0.3485 -0.1923  0.0099
 1693WN      WN 5021   1.250   4.089   1.247  0.0853 -0.0380  0.3333
 1694WN      WN 5022   0.111   4.352   0.152  0.0864  0.2721  0.1389
 1695WN      WN 5023   4.513   3.783   2.221  0.1715  0.1348  0.0914
 1696WN      WN 5024   5.913   5.090   0.825 -0.2459 -0.1058  0.1633
 1697WN      WN 5025   1.075   6.366   0.548  0.3411 -0.1292  0.2625
 1698WN      WN 5026   1.976   1.865   0.389 -0.2142  0.1877 -0.0274
 1699WN      WN 5027   1.768   4.980   1.546 -0.1042 -0.0303  0.0965
 1700WN      WN 5028   1.554   3.307  13.782  0.2130  0.4212 -0.0231
 1701WN      WN 5029   3.740   2.941   2.260  0.2278 -0.0908 -0.0579
 1702WN      WN 5030   2.606   3.094  14.511 -0.3847 -0.3943  0.1410
 1703WN      WN 5031   6.228   3.872  14.262  0.0796 -0.1650  0.0438
 1704WN      WN 5032   2.637   4.216  14.786 -0.1892 -0.1377  0.0430
 1705WN      WN 5033   5.580   2.466  12.974  0.0076  0.2114  0.3539
 1706WN      WN 5034   3.531   0.951   0.045  0.0596  0.3659  0.1923
 1707WN      WN 5035   1.220   2.845  14.935 -0.1233 -0.0002  0.2268
 1708WN      WN 5036   6.425   4.271  14.032  0.0871  0.2345  0.1015
 1709WN      WN 5037   1.150   4.750  14.299  0.1261 -0.2351  0.2491
 1710WN      WN 5038   0.874   5.457   0.988 -0.3284  0.2390 -0.1832
 1711WN      WN 5039   0.618   3.570   2.478  0.1390  0.2037  0.0481
 1712WN      WN 5040   6.210   5.561  13.496 -0.1289 -0.1356  0.0377
 1713WN      WN 5041   3.343   2.429  14.482 -0.0462 -0.5595 -0.1663
 1714WN      WN 5042   5.877   1.255  15.749 -0.2050 -0.0698  0.2613
 1715WN      WN 5043   2.854   5.793  14.246  0.1002  0.3487  0.1176
 1716WN      WN 5044   2.593   3.204  13.729 -0.0629  0.1362 -0.0488
 1717WN      WN 5045   2.327   1.903  14.073  0.0725  0.1698 -0.0534
 1718WN      WN 5046   1.045   3.793  13.047  0.0152 -0.0685  0.0464
 1719WN      WN 5047   4.336   5.662   0.280  0.2559  0.4227 -0.2676
 1720WN      WN 5048   4.758   4.752  14.152 -0.0565 -0.1324  0.0161
 1721WN      WN 5049   1.843   0.375   0.551  0.0423 -0.1503 -0.1578
 1722WN      WN 5050   5.427   1.448   1.812  0.5341  0.2084  0.0303
 1723WN      WN 5051   2.361   0.607  14.035 -0.0172  0.2365  0.0992
 1724WN      WN 5052   0.930   2.211  13.069 -0.1252 -0.0660 -0.1282
 1725WN      WN 5053   2.742   0.416   2.873  0.0101 -0.1196  0.3098
 1726WN      WN 5054   2.198   2.907   1.079  0.3391 -0.0719 -0.3498
 1727WN      WN 5055   2.714   0.226   1.701  0.1197  0.1084 -0.0549
 1728WN      WN 5056   5.243   5.746   0.504  0.0813  0.2090  0.0861
 1729WN      WN 5057   3.964   5.306  12.858 -0.0960  0.0110 -0.0860
 1730WN      WN 5058   3.121   1.345  15.129 -0.2706  0.0402  0.3283
 1731WN      WN 5059   5.905   5.678   2.534 -0.1890  0.1545 -0.3212
 1732WN      WN 5060   3.794   1.656  12.967  0.0755  0.2056 -0.1340
 1733WN      WN 5061   1.301   0.743  15.201 -0.1217  0.0824  0.0960
 1734WN      WN 5062   2.068   3.570  15.141  0.2664 -0.1369 -0.0319
 1735WN      WN 5063   5.326   4.311   1.484 -0.1314 -0.1441 -0.0571
 1736WN      WN 5064   0.940   1.001  14.038 -0.1314 -0.1206  0.3236
 1737WN      WN 5065   3.699   4.360  12.967  0.1297  0.0022 -0.2597
 1738WN      WN 5066   4.361   2.574  13.383 -0.1056 -0.0107  0.1616
 1739WN      WN 5067   3.489   4.270  14.287  0.1283 -0.2275 -0.0927
 1740WN      WN 5068   3.008   3.234  14.081 -0.1144  0.2009  0.4493
 1741WN      WN 5069   6.313   5.370   2.610  0.0042  0.0740  0.0706
 1742WN      WN 5070   4.633   1.585   1.192  0.3150  0.0987  0.0654
 1743WN      WN 5071   6.371   3.288   0.255 -0.0731  0.2252  0.0329
 1744WN      WN 5072   4.129   0.779   2.761  0.0782 -0.3632  0.0993
 1745WN      WN 5073   5.030   2.373   1.241  0.0977 -0.4349  0.1020
 1746WN      WN 5074   3.373   3.465   1.609 -0.1956  0.3260  0.2256
 1747WN      WN 5075   2.642   2.372  13.708  0.0150 -0.3404 -0.0805
 1748WN      WN 5076   0.649   6.367   3.004  0.1292 -0.1373  0.2025
 1749WN      WN 5077   6.298   1.933   2.053 -0.2819  0.0143  0.0869
 1750WN      WN 5078   0.534   0.812   2.184 -0.4756 -0.2806 -0.2045
 1751WN      WN 5079   2.409   2.850   2.359 -0.1703 -0.3564  0.0063
 1752WN      WN 5080   2.273   4.410   0.911  0.0253  0.1023 -0.0853
 1753WN      WN 5081   1.762   2.938   2.661  0.0296 -0.0735  0.2395
 1754WN      WN 5082   0.163   3.433  13.069  0.0830  0.0412 -0.0184
 1755WN      WN 5083   0.218   2.076  15.460  0.2357 -0.1124  0.3036
 1756WN      WN 5084   6.115   0.444  13.474 -0.1380 -0.2477  0.1264
 1757WN      WN 5085   2.239   0.583   0.251  0.1930 -0.4296  0.0639
 1758WN      WN 5086   1.801   0.056   1.446  0.4027 -0.0302 -0.0556
 1759WN      WN 5087   2.760   0.653  13.662 -0.0609 -0.0675  0.1508
 1760WN      WN 5088   3.530   3.473  13.183  0.1647 -0.1467  0.0944
 1761WN      WN 5089   1.805   1.493   0.027  0.0210  0.0110 -0.0453
 1762WN      WN 5090   4.744   4.420  14.594 -0.2171 -0.1207 -0.0280
 1763WN      WN 5091   5.399   1.742  15.445  0.1564 -0.1275 -0.0837
 1764WN      WN 5092   2.564   2.481   0.506  0.0335 -0.0649 -0.1778
 1765WN      WN 5093   2.769   1.509  13.139  0.0016  0.2934 -0.0934
 1766WN      WN 5094   1.300   1.332   2.302 -0.1987  0.1443 -0.2633
 1767WN      WN 5095   5.723   3.161   3.741  0.1809  0.0002  0.0154
 1768WN      WN 5096   1.481   4.535  14.608  0.1246 -0.1739 -0.1138
 1769WN      WN 5097   5.686   5.489   0.577  0.4011 -0.2425  0.0548
 1770WN      WN 5098   0.818   5.769   0.139  0.0200  0.0509 -0.0219
 1771WN      WN 5099   2.643   2.228  14.964 -0.0918  0.0868 -0.1519
 1772WN      WN 5100   6.309   3.406  13.985  0.1359  0.1164  0.2578
 1773WN      WN 5101   1.845   5.461  13.070  0.0087  0.1549  0.0356
 1774WN      WN 5102   3.266   4.084  15.608 -0.1458  0.0472 -0.1512
 1775WN      WN 5103   4.970   1.383   0.891  0.2467  0.0053  0.2703
 1776WN      WN 5104   6.228   1.122   0.279 -0.3094  0.2314 -0.2045
 1777WN      WN 5105   3.040   6.414  12.510 -0.3038  0.0887  0.0231
 1778WN      WN 5106   3.269   3.066  13.106  0.3148 -0.1640 -0.2062
 1779WN      WN 5107   2.488   1.225  14.596 -0.1233 -0.3431 -0.1295
 1780WN      WN 5108   3.463   6.391  15.354 -0.1763  0.1691  0.2244
 1781WN      WN 5109   1.826   5.229   3.681  0.0123 -0.0740 -0.1127
 1782WN      WN 5110   6.300   6.341  14.828  0.0070 -0.4977  0.3033
 1783WN      WN 5111   1.472   4.430  15.226  0.0783 -0.0496 -0.0022
 1784WN      WN 5112   3.903   5.359   1.692  0.0825  0.0111  0.1121
 1785WN      WN 5113   0.906   5.361   0.434  0.0094  0.2828  0.0286
 1786WN      WN 5114   5.303   3.651   2.682  0.1792  0.0674  0.2250
 1787WN      WN 5115   4.112   3.290   1.347 -0.1606  0.0338 -0.0233
 1788WN      WN 5116   3.801   3.121   1.742  0.1989 -0.2912 -0.1313
 1789WN      WN 5117   5.942   3.329  15.324  0.2287  0.0187 -0.2197
 1790WN      WN 5118   6.414   0.702  13.116 -0.0361 -0.1544  0.2498
 1791WN      WN 5119   0.441   3.069  15.281 -0.1182  0.0378  0.2105
 1792WN      WN 5120   0.289   3.256   0.871 -0.1752 -0.0787  0.2290
 1793WN      WN 5121   4.007   2.221  13.341  0.1106 -0.1031  0.2858
 1794WN      WN 5122   5.404   3.494  14.581  0.1698 -0.1486  0.4635
 1795WN      WN 5123   1.872   2.695  14.101 -0.0439 -0.0094  0.0241
 1796WN      WN 5124   1.057   4.243  14.914 -0.5000 -0.0728 -0.2226
 1797WN      WN 5125   0.357   0.056  12.656  0.1376  0.0579  0.1213
 1798WN      WN 5126   5.477   4.387  13.953 -0.0571  0.3092  0.2525
 1799WN      WN 5127   4.986   3.184   1.855  0.1107  0.0361  0.1151
 1800WN      WN 5128   4.881   4.548   1.199  0.1170  0.0327 -0.2630
 1801WN      WN 5129   0.666   5.112   1.791  0.1731  0.1558  0.2346
 1802WN      WN 5130   4.290   2.617  14.779  0.0195  0.0735  0.0337
 1803WN      WN 5131   5.643   0.983  14.625 -0.0697 -0.0947 -0.1624
 1804WN      WN 5132   0.878   4.670  14.809  0.1063  0.1704  0.0886
 1805WN      WN 5133   0.889   5.131  15.266  0.0592 -0.3710 -0.1851
 1806WN      WN 5134   1.807   1.873  14.895 -0.2224 -0.0686 -0.1286
 1807WN      WN 5135   4.823   5.121   1.797 -0.0027 -0.0602  0.1765
 1808WN      WN 5136   4.282   2.106   0.819 -0.0695 -0.1932 -0.1975
 1809WN      WN 5137   5.914   0.016  13.782  0.2558  0.0425 -0.2972
 1810WN      WN 5138   0.382   0.306  15.283  0.0765  0.0966  0.1420
 1811WN      WN 5139   6.138   4.245   1.607  0.0749  0.0482  0.1177
 1812WN      WN 5140   3.122   5.250   2.249 -0.1355 -0.1333  0.2148
 1813WN      WN 5141   0.224   6.186   1.196  0.0161 -0.0835 -0.0830
 1814WN      WN 5142   0.603   1.981  13.950 -0.0575  0.0966  0.0624
 1815WN      WN 5143   3.520   0.880   1.662 -0.2096  0.0055 -0.1740
 1816WN      WN 5144   3.909   6.405  15.013 -0.1680  0.0175 -0.1319
 1817WN      WN 5145   0.962   3.071  12.949  0.1860  0.0694 -0.0827
 1818WN      WN 5146   1.304   5.109  14.019 -0.2583 -0.1081 -0.0102
 1819WN      WN 5147   1.318   2.233   2.107 -0.2237 -0.0766  0.1123
 1820WN      WN 5148   6.398   1.745  12.973 -0.1381 -0.1150  0.0502
 1821WN      WN 5149   0.859   5.814   3.754  0.0686 -0.0894  0.2485
 1822WN      WN 5150   0.687   2.185   0.612  0.0798  0.1985  0.0922
 1823WN      WN 5151   6.034   3.318   1.686 -0.0474  0.2429 -0.3981
 1824WN      WN 5152   3.809   4.233  15.014 -0.1038  0.0259  0.1411
 1825WN      WN 5153   2.242   5.689  13.263 -0.1358 -0.2795  0.0387
 1826WN      WN 5154   6.087   0.941  14.971  0.3426  0.1341  0.0705
 1827WN      WN 5155   5.582   3.707   2.270 -0.0600 -0.0720 -0.0394
 1828WN      WN 5156   2.793   4.483  12.997 -0.1126  0.0427 -0.2424
 1829WN      WN 5157   4.041   2.604   1.655 -0.3873 -0.3539 -0.1144
 1830WN      WN 5158   1.328   0.269   0.421 -0.0326 -0.1567  0.2047
 1831WN      WN 5159   0.512   1.699  15.225  0.1890  0.2242 -0.2773
 1832WN      WN 5160   4.063   5.321   0.021 -0.2864 -0.0040 -0.0207
 1833WN      WN 5161   3.212   2.187   1.764 -0.0846  0.0669  0.3031
 1834WN      WN 5162   2.569   0.988   0.441 -0.0467  0.1139  0.2776
 1835WN      WN 5163   0.238   1.596  14.007 -0.1317  0.1813 -0.2026
 1836WN      WN 5164   0.363   4.587  14.786 -0.0421 -0.2599  0.1260
 1837WN      WN 5165   5.127   0.608   0.436  0.1198 -0.1072  0.1810
 1838WN      WN 5166   3.161   6.323   1.408  0.2572 -0.0341  0.0236
 1839WN      WN 5167   1.196   5.385   1.430  0.0082  0.4562  0.1434
 1840WN      WN 5168   2.702   0.230  12.819 -0.0887  0.1089  0.0822
 1841WN      WN 5169   0.546   2.030  14.873  0.1021 -0.1824  0.2556
 1842WN      WN 5170   0.579   1.738   2.546 -0.4124  0.0554  0.3244
 1843WN      WN 5171   3.127   2.386  14.974  0.4271  0.1748  0.0124
 1844WN      WN 5172   3.535   5.995   2.517 -0.0129 -0.1506 -0.0390
 1845WN      WN 5173   1.489   4.557   0.394 -0.3023 -0.1086  0.2761
 1846WN      WN 5174   0.844   2.986   0.043  0.0997  0.0278 -0.3036
 1847WN      WN 5175   3.094   0.923  13.906  0.0300  0.3034 -0.0686
 1848WN      WN 5176   5.182   0.151   0.103  0.1920 -0.2637  0.1534
 1849WN      WN 5177   3.513   2.209   0.502  0.2777 -0.4354  0.2332
 1850WN      WN 5178   3.133   4.148  13.899 -0.0380 -0.2235  0.1812
 1851WN      WN 5179   3.844   3.600   2.544 -0.1120  0.1903 -0.1496
 1852WN      WN 5180   2.797   2.567  13.218 -0.0879  0.0469 -0.1939
 1853WN      WN 5181   0.591   4.461   2.051  0.3222 -0.1898 -0.2500
 1854WN      WN 5182   1.172   1.914  13.597  0.0272  0.1055 -0.1705
 1855WN      WN 5183   5.302   5.774   1.434  0.0131  0.0527  0.2174
 1856WN      WN 5184   4.134   0.398   2.366 -0.1101  0.2914  0.0014
 1857WN      WN 5185   0.073   2.067  13.432 -0.0537 -0.3827  0.0861
 1858WN      WN 5186   3.364   0.869   3.311  0.1078  0.2505 -0.1666
 1859WN      WN 5187   5.848   2.415  13.437  0.0833 -0.1437 -0.3730
 1860WN      WN 5188   4.179   1.742   0.386 -0.1422  0.0070  0.3391
 1861WN      WN 5189   3.168   2.879  14.348 -0.0267 -0.0436  0.0710
 1862WN      WN 5190   3.048   4.785   2.014  0.1002 -0.2196  0.2923
 1863WN      WN 5191   4.230   2.963   2.427 -0.1190 -0.1521  0.4174
 1864WN      WN 5192   4.253   3.080  12.504  0.3874  0.2517  0.1838
 1865WN      WN 5193   3.018   5.876   1.626 -0.1925  0.0553  0.1505
 1866WN      WN 5194   3.916   4.981   3.441 -0.0672 -0.2466  0.0144
 1867WN      WN 5195   1.569   2.249  13.541 -0.2541 -0.1016 -0.0186
 1868WN      WN 5196   0.091   0.281  14.803 -0.0633  0.0102  0.0018
 1869WN      WN 5197   0.695   6.240   0.150 -0.1457  0.1578  0.0758
 1870WN      WN 5198   5.005   1.143   0.450 -0.2851 -0.1714  0.0411
 1871WN      WN 5199   2.354   4.519  15.000  0.3840 -0.0847  0.1071
 1872WN      WN 5200   2.429   6.056   2.535  0.0854  0.1182  0.2667
 1873WN      WN 5201   1.507   5.965  13.621 -0.3792 -0.0085  0.0295
 1874WN      WN 5202   1.091   0.122   2.132 -0.1205  0.3912  0.6589
 1875WN      WN 5203   1.605   4.357  13.688 -0.1850  0.2644 -0.1121
 1876WN      WN 5204   1.209   4.636  13.298 -0.3659 -0.2823 -0.2272
 1877WN      WN 5205   2.095   4.980  14.999 -0.1021  0.0528 -0.0515
 1878WN      WN 5206   6.371   5.751  14.877  0.0859  0.0532 -0.3323
 1879WN      WN 5207   2.639   3.805   2.236 -0.2128  0.0038 -0.0114
 1880WN      WN 5208   5.553   3.203  12.396  0.1284 -0.1884  0.0703
 1881WN      WN 5209   2.091   5.257  14.557  0.0238 -0.0104 -0.0357
 1882WN      WN 5210   0.472   1.812   1.476 -0.0982 -0.4228 -0.2256
 1883WN      WN 5211   1.074   5.189  13.553  0.1155 -0.5505  0.1142
 1884WN      WN 5212   2.925   5.008  15.295  0.0925  0.0415 -0.2416
 1885WN      WN 5213   0.480   4.449  12.969 -0.1841  0.0366 -0.0650
 1886WN      WN 5214   3.378   3.945   0.302 -0.2374 -0.1767  0.0183
 1887WN      WN 5215   2.817   2.544   2.216 -0.1093  0.1755  0.4677
 1888WN      WN 5216   2.456   0.582  14.937  0.0390  0.2058 -0.4356
 1889WN      WN 5217   5.317   1.601   0.573 -0.0865 -0.1526  0.0671
 1890WN      WN 5218   5.003   1.766   1.916  0.1432  0.1168 -0.0708
 1891WN      WN 5219   1.395   0.029  14.875 -0.2674 -0.0755  0.3863
 1892WN      WN 5220   2.591   1.800   1.942 -0.1640 -0.0738 -0.2112
 1893WN      WN 5221   0.337   0.497   1.269  0.1628 -0.0457  0.1044
 1894WN      WN 5222   1.117   1.923   2.574 -0.2061 -0.4236 -0.0725
 1895WN      WN 5223   6.050   2.440   0.072  0.0757  0.3731 -0.1412
 1896WN      WN 5224   6.013   0.368   0.015  0.0026  0.0522 -0.0310
 1897WN      WN 5225   6.271   3.721   2.916  0.2510 -0.2989 -0.0730
 1898WN      WN 5226   4.289   4.367   0.580 -0.1029 -0.0622 -0.2081
 1899WN      WN 5227   1.168   6.120  15.085  0.0382 -0.1002 -0.2339
 1900WN      WN 5228   2.610   5.361   1.930  0.0610 -0.0829  0.0312
 1901WN      WN 5229   5.588   2.633  12.490  0.3450  0.0753 -0.1785
 1902WN      WN 5230   4.335   4.419   1.911 -0.1175 -0.1494 -0.0358
 1903WN      WN 5231   2.006   4.385   0.438 -0.2025 -0.2429 -0.2871
 1904WN      WN 5232   2.434   1.055   1.016  0.2070  0.3426  0.1554
 1905WN      WN 5233   4.932   0.188  13.730 -0.1246  0.1327 -0.5509
 1906WN      WN 5234   0.580   2.081  12.156 -0.2390 -0.0246 -0.1076
 1907WN      WN 5235   1.592   2.655   1.927 -0.0182 -0.0766 -0.0638
 1908WN      WN 5236   0.309   5.928  15.294 -0.0358 -0.0337 -0.0466
 1909WN      WN 5237   4.797   0.490   0.038 -0.2045 -0.1637 -0.0959
 1910WN      WN 5238   5.044   6.213  13.708  0.1359 -0.3856  0.0857
 1911WN      WN 5239   3.630   5.409  15.714 -0.1374 -0.0653  0.0567
 1912WN      WN 5240   4.033   5.378   2.801 -0.3389 -0.2555  0.1383
 1913WN      WN 5241   1.716   6.428  13.934 -0.2293  0.4334  0.1395
 1914WN      WN 5242   1.514   2.169   1.114 -0.0037 -0.1402  0.0695
 1915WN      WN 5243   5.315   3.950  14.274 -0.0731  0.5832  0.0920
 1916WN      WN 5244   4.232   2.807   0.227 -0.0904  0.1737  0.0702
 1917WN      WN 5245   1.914   2.038  13.170  0.0921 -0.3891  0.0774
 1918WN      WN 5246   0.651   1.683   0.410  0.2930  0.1148 -0.1081
 1919WN      WN 5247   2.493   3.630   1.748  0.3500  0.5367 -0.5534
 1920WN      WN 5248   2.201   6.232   0.372 -0.3084  0.0386  0.3299
 1921WN      WN 5249   5.709   2.836   2.399  0.1813 -0.3863  0.1732
 1922WN      WN 5250   2.149   4.023   3.466 -0.1530 -0.4551  0.2987
 1923WN      WN 5251   5.927   2.812  13.016 -0.1251 -0.0375 -0.2114
 1924WN      WN 5252   6.024   1.576   1.106  0.0925 -0.2789  0.1698
 1925WN      WN 5253   0.919   4.503   1.306 -0.0229 -0.2558  0.0626
 1926WN      WN 5254   2.084   3.785  13.165 -0.1589 -0.3978  0.0194
 1927WN      WN 5255   6.173   2.225   1.104  0.1493  0.1012 -0.2099
 1928WN      WN 5256   2.794   6.020   1.148  0.1400  0.0003 -0.1445
 1929WN      WN 5257   5.672   2.705   0.125 -0.2239  0.0847  0.1720
 1930WN      WN 5258   5.055   4.624  13.224  0.0972 -0.0695  0.0359
 1931WN      WN 5259   5.667   4.920   0.385 -0.2693 -0.1553 -0.0757
 1932WN      WN 5260   5.257   1.375  14.599 -0.0972  0.0007 -0.3143
 1933WN      WN 5261   3.564   0.059  14.057 -0.3199  0.0218 -0.2828
 1934WN      WN 5262   5.881   4.725  13.925  0.0637  0.1744  0.1287
 1935WN      WN 5263   4.282   3.750   0.326  0.2866 -0.0341 -0.0590
 1936WN      WN 5264   2.212   4.338  15.700  0.0143  0.3118 -0.3175
 1937WN      WN 5265   1.159   2.582   1.037  0.0276  0.1115  0.1663
 1938WN      WN 5266   4.637   5.470   2.131 -0.1366  0.2232 -0.2011
 1939WN      WN 5267   2.774   2.934   0.368  0.1945  0.2642 -0.1197
 1940WN      WN 5268   3.508   0.998   0.849 -0.0307  0.1148 -0.0366
 1941WN      WN 5269   1.579   3.223  14.342  0.2879 -0.0857 -0.1325
 1942WN      WN 5270   4.630   3.821   0.684 -0.1958 -0.3697 -0.0677
 1943WN      WN 5271   2.233   0.525  13.580 -0.0102 -0.0067  0.1141
 1944WN      WN 5272   4.034   3.603  15.736 -0.2609  0.1306  0.2830
 1945WN      WN 5273   1.501   3.049  13.251 -0.1286 -0.0357 -0.2558
 1946WN      WN 5274   4.343   0.015  15.354 -0.1037 -0.1106 -0.1359
 1947WN      WN 5275   6.272   6.400  15.738  0.1754  0.0845 -0.2744
 1948WN      WN 5276   2.947   4.868   1.390  0.0106  0.1084  0.4119
 1949WN      WN 5277   5.117   0.506   3.098 -0.0626  0.0476  0.2501
 1950WN      WN 5278   1.467   1.658   2.787  0.1093 -0.1540 -0.0946
 1951WN      WN 5279   1.699   6.519   3.005  0.0339  0.2947  0.0614
 1952WN      WN 5280   2.812   1.444   0.712  0.2386  0.0459  0.0181
 1953WN      WN 5281   2.348   5.249   2.361  0.2726  0.1319 -0.1250
 1954WN      WN 5282   5.648   0.647   0.729 -0.0399 -0.1200 -0.0939
 1955WN      WN 5283   0.274   2.107   2.374  0.0573  0.1491 -0.1354
 1956WN      WN 5284   5.238   1.029   3.057 -0.0414  0.0589  0.1046
 1957WN      WN 5285   3.575   1.357   1.431  0.1708  0.0497 -0.1943
 1958WN      WN 5286   2.081   6.453   2.674 -0.1397  0.1071 -0.0058
 1959WN      WN 5287   3.569   0.860  13.532  0.0364 -0.0842 -0.0261
 1960WN      WN 5288   4.908   1.927  13.176 -0.2503 -0.0377 -0.0622
 1961WN      WN 5289   3.391   6.486  13.413  0.4937  0.0558 -0.0944
 1962WN      WN 5290   5.828   6.240  14.982 -0.0094 -0.1404  0.1681
 1963WN      WN 5291   1.011   5.778  13.628 -0.0667 -0.0527  0.1828
 1964WN      WN 5292   5.328   0.528   1.721  0.1824 -0.1727  0.0016
 1965WN      WN 5293   0.505   1.362   1.326  0.0623 -0.2096  0.2254
 1966WN      WN 5294   5.214   0.507  13.450 -0.2076 -0.1117 -0.1003
 1967WN      WN 5295   4.309   4.290   2.363 -0.0747  0.0504 -0.4052
 1968WN      WN 5296   5.591   0.655   2.143 -0.0208  0.4283 -0.3014
 1969WN      WN 5297   5.202   6.189   0.197 -0.2631  0.1077 -0.1613
 1970WN      WN 5298   0.823   4.400  15.589 -0.0725 -0.0050  0.2057
 1971WN      WN 5299   2.474   2.213   2.248 -0.2578 -0.0325 -0.0390
 1972WN      WN 5300   3.745   6.071   0.361  0.1340 -0.1174 -0.0635
 1973WN      WN 5301   0.160   5.906  13.675 -0.0497  0.1504  0.0991
 1974WN      WN 5302   4.098   3.515  13.072  0.2176 -0.0177 -0.1602
 1975WN      WN 5303   3.124   5.785   2.106  0.2033 -0.2347 -0.4133
 1976WN      WN 5304   6.155   1.095  15.419 -0.1937  0.1126  0.3165
 1977WN      WN 5305   6.372   3.147   0.713 -0.1232  0.0137  0.0028
 1978WN      WN 5306   0.599   4.552   0.202 -0.0510  0.5184 -0.5094
 1979WN      WN 5307   1.474   0.809  14.029 -0.0384  0.2571 -0.2295
 1980WN      WN 5308   1.669   3.272   0.067  0.0577 -0.4652 -0.2661
 1981WN      WN 5309   1.616   2.586   1.386 -0.0670  0.0819  0.5536
 1982WN      WN 5310   3.423   4.337   2.628 -0.0870  0.0206 -0.0169
 1983WN      WN 5311   5.582   3.120  12.931  0.0703  0.2747  0.0139
 1984WN      WN 5312   4.778   4.423   0.702  0.2645  0.0509  0.0137
 1985WN      WN 5313   5.548   3.218   0.947 -0.1485 -0.0445 -0.0018
 1986WN      WN 5314   1.950   2.996   2.174 -0.1483  0.2230 -0.0997
 1987WN      WN 5315   3.980   1.940   3.239  0.2213  0.0699  0.3137
 1988WN      WN 5316   0.437   1.894   0.974  0.2376  0.0741  0.1180
 1989WN      WN 5317   0.081   5.731   1.458  0.1768 -0.0426 -0.1187
 1990WN      WN 5318   3.305   0.371   1.917 -0.0203  0.1371 -0.0469
 1991WN      WN 5319   4.110   5.475  14.199 -0.1280  0.3755  0.0271
 1992WN      WN 5320   5.233   4.095   2.391  0.0077 -0.1911  0.1042
 1993WN      WN 5321   4.695   5.911  13.504  0.0821  0.0491 -0.1014
 1994WN      WN 5322   5.888   6.078   2.244 -0.3101 -0.1262  0.1368
 1995WN      WN 5323   0.175   1.564   2.290  0.0340 -0.1379 -0.0491
 1996WN      WN 5324   1.605   0.583   1.331 -0.0183  0.1864  0.0253
 1997WN      WN 5325   4.033   1.777  14.486 -0.0956 -0.1680 -0.3398
 1998WN      WN 5326   4.510   5.498  13.885  0.3676  0.1686  0.1327
 1999WN      WN 5327   0.388   3.158   1.588 -0.1333  0.1738  0.1640
 2000WN      WN 5328   3.025   2.771   1.292  0.0137 -0.0171 -0.1033
 2001WN      WN 5329   3.128   2.593   0.243  0.1919  0.2340 -0.0556
 2002WN      WN 5330   4.137   4.981   0.596  0.2130  0.2926 -0.3345
 2003WN      WN 5331   1.302   4.010  15.398 -0.0955 -0.1328  0.0720
 2004WN      WN 5332   2.050   3.719   2.966  0.2369 -0.2346  0.1867
 2005WN      WN 5333   5.583   5.415  14.608 -0.1017  0.0075 -0.0829
 2006WN      WN 5334   1.716   1.209   0.536 -0.4101  0.1954  0.0527
 2007WN      WN 5335   4.527   1.212   0.678 -0.0563  0.1374 -0.1389
 2008WN      WN 5336   1.468   6.034   0.637  0.1798  0.0281  0.0115
 2009WN      WN 5337   5.719   5.154  15.183 -0.1899  0.1560  0.0428
 2010WN      WN 5338   5.914   2.104  13.865 -0.1149 -0.1585  0.1215
 2011WN      WN 5339   1.461   6.486  13.475 -0.4000  0.0018  0.0937
 2012WN      WN 5340   2.814   1.301  15.532  0.0159  0.0098 -0.2120
 2013WN      WN 5341   5.718   6.100   1.758 -0.2909  0.1662 -0.0760
 2014WN      WN 5342   2.034   2.845   1.613  0.1549  0.0191 -0.0211
 2015WN      WN 5343   4.241   0.683  13.824  0.3321  0.0558  0.0833
 2016WN      WN 5344   3.950   1.261   2.669  0.2403 -0.1153  0.3744
 2017WN      WN 5345   6.265   3.428   2.172 -0.0176 -0.1383  0.0447
 2018WN      WN 5346   1.094   5.545  14.528 -0.3596  0.0834 -0.0824
 2019WN      WN 5347   4.908   5.518  15.404  0.1702  0.0843  0.3348
 2020WN      WN 5348   1.521   4.788   1.915  0.2367 -0.0180 -0.2017
 2021WN      WN 5349   0.778   5.455  13.181  0.3243 -0.2845  0.1415
 2022WN      WN 5350   5.708   4.674  13.011  0.0935 -0.0617  0.0290
 2023WN      WN 5351   0.011   3.814   3.388  0.1463  0.0593  0.1615
 2024WN      WN 5352   5.725   4.210   2.413 -0.0119  0.3554  0.1981
 2025WN      WN 5353   3.784   0.470   1.683  0.2384 -0.0043 -0.1549
 2026WN      WN 5354   1.991   0.904  14.104 -0.0956  0.2890  0.1755
 2027WN      WN 5355   4.319   0.177   1.607  0.1658 -0.2602 -0.0911
 2028WN      WN 5356   2.681   5.630   2.370 -0.2569 -0.1906  0.0186
 2029WN      WN 5357   4.904   2.771   2.491 -0.2079 -0.2149  0.1680
 2030WN      WN 5358   4.539   5.653   1.145  0.2058 -0.0127 -0.3413
 2031WN      WN 5359   6.046   6.526   3.810 -0.3745  0.1335 -0.0351
 2032WN      WN 5360   5.116   3.986  14.815 -0.1689 -0.1057  0.0717
 2033WN      WN 5361   2.643   0.340  15.749 -0.0386  0.0891  0.0327
 2034WN      WN 5362   2.457   0.660  13.119  0.0532 -0.2860  0.2634
 2035WN      WN 5363   0.503   0.737   3.255 -0.1215 -0.2308  0.0913
 2036WN      WN 5364   1.184   1.156  14.918 -0.0198 -0.0931 -0.1597
 2037WN      WN 5365   2.515   5.771   1.534  0.0268 -0.0160  0.0229
 2038WN      WN 5366   5.432   1.415   1.297 -0.2477 -0.0185 -0.1151
 2039WN      WN 5367   5.566   0.135  14.968  0.1312  0.2677 -0.1078
 2040WN      WN 5368   0.822   1.534  15.662  0.0511  0.0847  0.2438
 2041WN      WN 5369   4.813   3.887   0.074  0.2225  0.0223  0.3852
 2042WN      WN 5370   6.270   2.474  13.212  0.4159  0.2102 -0.5799
 2043WN      WN 5371   6.519   3.549   1.136 -0.0266  0.4618  0.0952
 2044WN      WN 5372   4.476   0.116  14.874 -0.0464 -0.0597  0.0820
 2045WN      WN 5373   3.382   3.185   3.459  0.0943  0.2368 -0.2773
 2046WN      WN 5374   2.053   6.069   1.579  0.2507  0.1414 -0.0409
 2047WN      WN 5375   1.821   3.799   1.525  0.0468 -0.1894 -0.0961
 2048WN      WN 5376   6.388   1.106   1.744 -0.1463  0.4165 -0.1942
 2049WN      WN 5377   4.741   2.202  14.386  0.1515  0.0260 -0.2381
 2050WN      WN 5378   5.012   5.308  13.967 -0.1984  0.0731 -0.1839
 2051WN      WN 5379   6.411   0.580   1.380 -0.0364  0.2265 -0.2053
 2052WN      WN 5380   1.793   0.053  15.289  0.1380 -0.0076  0.0742
 2053WN      WN 5381   0.427   4.025   1.901 -0.2416 -0.1809  0.2528
 2054WN      WN 5382   0.280   2.536  13.693 -0.0516 -0.3735  0.1909
 2055WN      WN 5383   0.374   3.018   0.095  0.1101 -0.0697  0.0963
 2056WN      WN 5384   5.811   3.249   2.156  0.1897 -0.0311 -0.1424
 2057WN      WN 5385   0.859   1.621  14.651 -0.0984  0.0035  0.2720
 2058WN      WN 5386   5.130   2.108  14.129  0.1093 -0.3826  0.5650
 2059WN      WN 5387   0.665   5.597   2.543 -0.0791 -0.0500  0.0764
 2060WN      WN 5388   5.083   5.935  13.246 -0.1325 -0.1524  0.1497
 2061WN      WN 5389   4.231   5.203  14.910 -0.0248 -0.0426 -0.0139
 2062WN      WN 5390   4.667   6.042   0.208 -0.0850 -0.2051 -0.0571
 2063WN      WN 5391   3.779   6.400   0.724 -0.2350  0.0450  0.0090
 2064WN      WN 5392   2.615   6.280   1.562 -0.3446 -0.2859 -0.1502
 2065WN      WN 5393   2.092   3.850   2.038 -0.0635  0.0953  0.2279
 2066WN      WN 5394   3.612   3.496   2.057 -0.0667  0.0488 -0.1492
 2067WN      WN 5395   2.903   0.875   0.819  0.2975 -0.0185 -0.1395
 2068WN      WN 5396   0.981   1.202   1.337  0.0595 -0.1898 -0.2073
 2069WN      WN 5397   2.309   4.199   2.384 -0.3265  0.1173 -0.0146
 2070WN      WN 5398   0.087   5.801   0.932  0.0369 -0.1496  0.4466
 2071WN      WN 5399   5.812   5.231   1.850 -0.2001  0.0757 -0.2671
 2072WN      WN 5400   4.295   0.998  14.277 -0.3600 -0.2812 -0.1048
 2073WN      WN 5401   3.039   2.184  13.536 -0.0629 -0.0370  0.2838
 2074WN      WN 5402   0.166   5.866  14.200  0.2483  0.0777  0.0578
 2075WN      WN 5403   0.831   0.091  14.087 -0.0590  0.3102 -0.0641
 2076WN      WN 5404   2.145   5.459   1.468  0.2006  0.3229 -0.0387
 2077WN      WN 5405   1.569   3.858   0.063  0.2010 -0.0643  0.0155
 2078WN      WN 5406   6.332   4.194   0.526  0.0613 -0.1732 -0.0353
 2079WN      WN 5407   6.467   2.753  12.874 -0.2752  0.1780 -0.0776
 2080WN      WN 5408   0.194   0.709   1.809 -0.0543  0.1669  0.0789
 2081WN      WN 5409   1.385   4.769   1.212 -0.2012 -0.3231 -0.0958
 2082WN      WN 5410   5.867   4.244  14.233  0.0483 -0.0448 -0.2033
 2083WN      WN 5411   5.003   3.576   0.419  0.2787  0.0839  0.0996
 2084WN      WN 5412   4.086   3.856  14.654  0.0186  0.0982 -0.1294
 2085WN      WN 5413   1.981   2.040   3.220  0.2898  0.0148  0.0659
 2086WN      WN 5414   5.886   5.183   1.347  0.1001 -0.0294  0.0707
 2087WN      WN 5415   5.403   3.440   1.858  0.0589 -0.3059  0.2285
 2088WN      WN 5416   4.821   2.048   0.830 -0.0065 -0.3493  0.1712
 2089WN      WN 5417   3.708   3.996  13.747 -0.2501  0.0350 -0.0934
 2090WN      WN 5418   1.560   1.021   1.172  0.1595 -0.0574 -0.4660
 2091WN      WN 5419   0.957   1.063   1.845 -0.2097  0.1858 -0.2524
 2092WN      WN 5420   2.469   2.880   2.882 -0.1424  0.0769  0.0472
 2093WN      WN 5421   5.943   1.032   0.659 -0.1129  0.0754  0.1434
 2094WN      WN 5422   2.217   6.492  14.022  0.4588 -0.0637  0.2018
 2095WN      WN 5423   4.776   6.347  15.178  0.0670 -0.0991  0.0970
 2096WN      WN 5424   0.074   1.224  15.673 -0.0835 -0.1787  0.1349
 2097WN      WN 5425   2.755   6.420  14.213  0.1393 -0.0329  0.0558
 2098WN      WN 5426   1.456   4.840  15.602  0.2837  0.0505 -0.3192
 2099WN      WN 5427   4.160   5.962   3.099 -0.2620  0.0300 -0.0987
 2100WN      WN 5428   2.003   6.139  13.542  0.0725 -0.0530 -0.1802
 2101WN      WN 5429   2.581   4.469   3.532  0.1838 -0.0223 -0.1242
 2102WN      WN 5430   4.293   4.414  13.219 -0.0754 -0.1293 -0.0835
 2103WN      WN 5431   3.696   1.248   3.107  0.2519 -0.1221 -0.1113
 2104WN      WN 5432   0.711   6.366   2.057  0.0999  0.3512  0.0312
 2105WN      WN 5433   2.376   4.888   1.305  0.1237  0.3677 -0.0185
 2106WN      WN 5434   5.721   6.504   0.995  0.1525  0.2459  0.0573
 2107WN      WN 5435   0.729   6.347  14.906  0.0233 -0.1193 -0.2117
 2108WN      WN 5436   4.780   5.642  13.042 -0.3137  0.0814  0.4278
 2109WN      WN 5437   4.186   1.967  13.975  0.4890  0.0297  0.1206
 2110WN      WN 5438   2.577   2.357   1.771 -0.1355  0.1874 -0.3544
 2111WN      WN 5439   3.469   6.077   1.760 -0.0384  0.3442  0.1712
 2112WN      WN 5440   6.450   0.304   1.839 -0.1576  0.1686  0.1740
 2113WN      WN 5441   1.734   2.905  14.741  0.0226 -0.3299  0.2938
 2114WN      WN 5442   3.064   0.165   0.153  0.0526  0.3295 -0.0331
 2115WN      WN 5443   5.251   5.229   0.423  0.1617 -0.1161 -0.0621
 2116WN      WN 5444   3.098   4.388   0.338 -0.0061 -0.0096 -0.1728
 2117WN      WN 5445   5.472   0.685   2.638  0.0925 -0.1282  0.1530
 2118WN      WN 5446   6.107   1.980  13.426  0.0638 -0.1484 -0.2785
 2119WN      WN 5447   1.864   2.148  14.052  0.1948 -0.3189 -0.2273
 2120WN      WN 5448   5.000   5.636   0.089 -0.0236  0.1818  0.1014
 2121WN      WN 5449   3.171   0.965   3.759 -0.2680 -0.2555 -0.2605
 2122WN      WN 5450   6.527   2.453   1.363  0.1506 -0.0292 -0.1529
 2123WN      WN 5451   1.298   1.448  13.370  0.0029 -0.0799  0.1830
 2124WN      WN 5452   1.066   1.689   1.236 -0.4399  0.0100 -0.0428
 2125WN      WN 5453   3.247   5.583   0.282  0.1773 -0.1665 -0.1331
 2126WN      WN 5454   5.862   3.562  14.184 -0.0545 -0.4597 -0.1295
 2127WN      WN 5455   2.596   0.951   2.313 -0.2612  0.1268  0.1058
 2128WN      WN 5456   0.815   1.469   0.822  0.0471 -0.2296 -0.0554
 2129WN      WN 5457   0.357   2.854  14.719 -0.0831 -0.0493  0.2820
 2130WN      WN 5458   1.537   3.602   0.547  0.0051  0.0172 -0.2760
 2131WN      WN 5459   4.076   2.548  12.590 -0.2581 -0.1993  0.1809
 2132WN      WN 5460   3.785   1.774   3.707 -0.0235 -0.1240  0.1474
 2133WN      WN 5461   1.975   0.404  13.146 -0.0936  0.2693  0.3608
 2134WN      WN 5462   1.386   2.926  15.703  0.1292  0.3038 -0.0437
 2135WN      WN 5463   3.522   0.058   1.631  0.3183  0.0050  0.0178
 2136WN      WN 5464   5.190   0.934   1.289 -0.0486 -0.0228 -0.4005
 2137WN      WN 5465   0.393   1.168   2.552 -0.2145 -0.0501 -0.0786
 2138WN      WN 5466   4.249   6.153   0.403  0.0359  0.1393  0.0764
 2139WN      WN 5467   0.314   2.660   1.693 -0.0622 -0.0304 -0.3226
 2140WN      WN 5468   1.612   1.369  14.650 -0.1004  0.0675 -0.2082
 2141WN      WN 5469   2.994   6.355   1.892  0.0794  0.0891  0.0026
 2142WN      WN 5470   0.586   4.130   1.467  0.0108  0.1385  0.4367
 2143WN      WN 5471   1.448   4.210   2.239  0.1549  0.0277 -0.1102
 2144WN      WN 5472   4.566   2.507   0.835 -0.4536 -0.1829 -0.0053
 2145WN      WN 5473   1.611   2.363  12.983  0.3677  0.3740  0.2391
 2146WN      WN 5474   3.955   6.403  15.677 -0.1962  0.1581  0.1413
 2147WN      WN 5475   1.655   5.689   3.562  0.4431 -0.1272  0.2705
 2148WN      WN 5476   0.806   0.590  14.273 -0.0277  0.1991  0.0727
 2149WN      WN 5477   2.729   5.337  13.038 -0.0475 -0.2813 -0.1390
 2150WN      WN 5478   3.535   0.418   2.501 -0.1727 -0.3967 -0.3982
 2151WN      WN 5479   1.025   0.179   0.033  0.0622  0.0941  0.0364
 2152WN      WN 5480   3.640   0.338  14.527  0.1161  0.0813  0.1254
 2153WN      WN 5481   1.953   5.046  15.518  0.3204 -0.2053  0.1363
 2154WN      WN 5482   1.943   5.871  15.515  0.0095  0.4754 -0.0756
 2155WN      WN 5483   2.013   4.593  15.345  0.2367 -0.2825 -0.3190
 2156WN      WN 5484   2.799   3.355   0.763  0.0490 -0.2858  0.5167
 2157WN      WN 5485   3.629   2.749   3.199 -0.2510 -0.0338 -0.2567
 2158WN      WN 5486   2.176   0.993   1.945  0.1189  0.1333 -0.0604
 2159WN      WN 5487   3.960   4.037  13.330 -0.4169 -0.0306  0.0535
 2160WN      WN 5488   2.023   6.149   2.224  0.1956 -0.0583 -0.2611
 2161WN      WN 5489   5.279   3.377   3.157 -0.3233 -0.3683 -0.2428
 2162WN      WN 5490   0.297   2.617   2.271 -0.3107  0.0073  0.3225
 2163WN      WN 5491   3.325   4.341  14.762  0.1511  0.0606  0.1909
 2164WN      WN 5492   3.001   1.084  12.909 -0.1303  0.0574 -0.3770
 2165WN      WN 5493   6.431   3.814  13.239 -0.2963  0.4313  0.3013
 2166WN      WN 5494   6.086   5.602  14.057 -0.1718 -0.0263  0.0212
 2167WN      WN 5495   3.356   4.462   1.629  0.0673  0.0460 -0.0498
 2168WN      WN 5496   0.741   5.189  14.832  0.1728  0.1299  0.2470
 2169WN      WN 5497   1.346   1.800  14.737  0.1609 -0.1859  0.0482
 2170WN      WN 5498   0.322   4.248   1.033 -0.1939  0.0312  0.2578
 2171WN      WN 5499   3.489   4.714   1.231  0.1652  0.0400  0.0481
 2172WN      WN 5500   4.313   2.859  12.959  0.1443  0.2400 -0.5969
 2173WN      WN 5501   5.771   3.113  14.395  0.3489  0.0587 -0.1757
 2174WN      WN 5502   0.136   3.097   2.108  0.0349 -0.0049  0.2743
 2175WN      WN 5503   4.810   6.520   0.411  0.1861 -0.0838 -0.0388
 2176WN      WN 5504   1.788   1.694   0.841  0.1473 -0.1841 -0.3045
 2177WN      WN 5505   0.807   6.049  15.484  0.0776  0.0627  0.1689
 2178WN      WN 5506   4.494   1.142   1.655  0.2065  0.0826 -0.2297
 2179WN      WN 5507   3.242   0.057  14.452  0.1435  0.0686  0.1090
 2180WN      WN 5508   6.129   3.800   1.446 -0.0260 -0.1086 -0.2310
 2181WN      WN 5509   2.164   3.448   0.278  0.1418 -0.0189  0.1601
 2182WN      WN 5510   2.695   2.542  12.336  0.1807  0.1973 -0.2213
 2183WN      WN 5511   2.862   4.867   0.326  0.0626  0.0049 -0.0318
 2184WN      WN 5512   1.451   1.486  15.181  0.0036 -0.2222  0.0295
 2185WN      WN 5513   0.455   3.713   1.087  0.3711  0.0359 -0.1173
 2186WN      WN 5514   0.378   3.582  15.080 -0.4137 -0.0887 -0.0071
 2187WN      WN 5515   2.273   1.017  13.664 -0.0171 -0.2298 -0.0300
 2188WN      WN 5516   6.056   4.709   1.331 -0.0333 -0.1877 -0.0038
 2189WN      WN 5517   5.425   2.418  13.829 -0.0213  0.0462 -0.0454
 2190WN      WN 5518   2.513   5.657  13.671 -0.0909  0.0020 -0.1080
 2191WN      WN 5519   6.344   2.421   0.450 -0.0357  0.0312 -0.0533
 2192WN      WN 5520   2.126   1.481  15.012 -0.4496  0.1391 -0.1213
 2193WN      WN 5521   3.189   6.184   0.942  0.0499  0.0523 -0.3452
 2194WN      WN 5522   6.387   6.180  13.952 -0.1540 -0.0811  0.3534
 2195WN      WN 5523   5.152   0.144   2.018 -0.2008  0.3141  0.1213
 2196WN      WN 5524   0.805   2.511  14.016  0.1931 -0.2990 -0.0003
 2197WN      WN 5525   0.355   0.720  14.966  0.1326 -0.1771 -0.1252
 2198WN      WN 5526   4.204   2.469  13.902 -0.1517  0.2384  0.2210
 2199WN      WN 5527   0.027   4.468   1.341 -0.2607 -0.4356  0.0456
 2200WN      WN 5528   1.000   3.433  13.848  0.0312  0.0583  0.0768
 2201WN      WN 5529   3.102   3.564   2.056  0.3433 -0.0921 -0.1473
 2202WN      WN 5530   1.742   1.354  14.214  0.0775 -0.0801  0.0519
 2203WN      WN 5531   5.890   4.252  13.669  0.2210  0.1528 -0.0375
 2204WN      WN 5532   2.609   5.119  15.719 -0.3813  0.2093  0.2905
 2205WN      WN 5533   3.533   2.329  15.261  0.0166 -0.0829  0.4515
 2206WN      WN 5534   5.586   4.351   2.979 -0.0727 -0.1479  0.1064
 2207WN      WN 5535   2.133   3.463   0.983  0.0141 -0.0177 -0.3515
 2208WN      WN 5536   5.134   3.060   0.571  0.2348  0.0685 -0.0663
 2209WN      WN 5537   3.595   2.192   3.068 -0.0629 -0.1283 -0.0858
 2210WN      WN 5538   4.327   1.600   3.022  0.1959 -0.1769 -0.0348
 2211WN      WN 5539   5.429   1.315  14.144 -0.2862  0.1515 -0.3384
 2212WN      WN 5540   3.660   5.617   2.220 -0.0381  0.0152  0.0141
 2213WN      WN 5541   2.858   0.669   1.729 -0.2684 -0.0073  0.1901
 2214WN      WN 5542   2.291   6.290  14.426 -0.0323  0.2299 -0.0525
 2215WN      WN 5543   3.137   1.548  12.254  0.1901  0.1606 -0.3054
 2216WN      WN 5544   1.481   2.016  15.253 -0.1857  0.0203  0.2174
 2217WN      WN 5545   3.021   4.000   2.508  0.0942  0.1066 -0.1474
 2218WN      WN 5546   5.913   1.227  14.185  0.4324 -0.0436 -0.1145
 2219WN      WN 5547   4.715   0.440   0.620  0.1112 -0.0454  0.1350
 2220WN      WN 5548   2.414   3.760   0.690  0.0106  0.0147  0.1276
 2221WN      WN 5549   0.583   2.181  12.649 -0.0674 -0.2018  0.1896
 2222WN      WN 5550   4.005   3.862   2.156 -0.1616 -0.1653 -0.0302
 2223WN      WN 5551   3.487   1.318  13.823 -0.0729 -0.0931  0.1220
 2224WN      WN 5552   2.755   2.771  14.133  0.0003 -0.0864  0.2063
 2225WN      WN 5553   2.414   4.662  13.354 -0.1459  0.0826 -0.0332
 2226WN      WN 5554   5.884   3.966  15.109 -0.1770  0.3663  0.0763
 2227WN      WN 5555   4.393   2.565   2.089  0.0556  0.0282  0.0443
 2228WN      WN 5556   4.703   2.416  15.769  0.0151  0.1012  0.1226
 2229WN      WN 5557   6.488   0.810  14.692 -0.2561  0.0265 -0.3054
 2230WN      WN 5558   2.902   0.986  14.397 -0.0154  0.1530 -0.0844
 2231WN      WN 5559   1.217   5.119  14.747  0.1095 -0.1332 -0.0773
 2232WN      WN 5560   6.098   5.429  14.617 -0.0310  0.0906 -0.1594
 2233WN      WN 5561   2.444   3.230  14.958 -0.0307  0.0972  0.2336
 2234WN      WN 5562   4.195   2.327  15.734  0.1327  0.2397 -0.1293
 2235WN      WN 5563   0.223   4.093  15.557  0.2896 -0.2497  0.2104
 2236WN      WN 5564   1.929   3.391   1.871  0.0437 -0.1660  0.2546
 2237WN      WN 5565   4.869   6.037   1.236 -0.3104  0.2233  0.0676
 2238WN      WN 5566   1.908   0.246   1.038  0.1052  0.0962 -0.0395
 2239WN      WN 5567   3.317   5.117   3.328 -0.1762 -0.2686 -0.0206
 2240WN      WN 5568   3.838   4.315   2.178  0.2223 -0.1514  0.1590
 2241WN      WN 5569   2.095   4.846   0.626  0.3628 -0.3619 -0.5260
 2242WN      WN 5570   0.711   2.625  15.049  0.0430  0.0396 -0.0393
 2243WN      WN 5571   6.214   4.388  15.150  0.1279  0.1443  0.0629
 2244WN      WN 5572   5.793   6.469  13.311 -0.0790  0.1157 -0.0575
 2245WN      WN 5573   3.300   1.474  12.981  0.1315  0.0192 -0.0928
 2246WN      WN 5574   4.055   1.238   0.611  0.1950 -0.2845  0.0010
 2247WN      WN 5575   4.425   4.862   0.213 -0.0318 -0.2512  0.0542
 2248WN      WN 5576   1.066   3.358  14.498 -0.0619 -0.0672  0.0961
 2249WN      WN 5577   2.384   4.053  13.490 -0.2322  0.0331  0.3340
 2250WN      WN 5578   1.660   1.054  15.034 -0.3937  0.1043  0.1553
 2251WN      WN 5579   2.366   5.655   2.970 -0.2705  0.2961  0.0770
 2252WN      WN 5580   5.918   3.965   0.783  0.1206  0.0317  0.1370
 2253WN      WN 5581   4.646   5.150   2.548  0.2282 -0.0044 -0.3148
 2254WN      WN 5582   4.144   4.732  15.035  0.1044 -0.0886 -0.2298
 2255WN      WN 5583   5.553   1.707   0.123 -0.0552  0.1228 -0.0670
 2256WN      WN 5584   2.566   0.878  15.691  0.1278 -0.1590 -0.3652
 2257WN      WN 5585   4.648   2.808   3.551 -0.0022 -0.0667  0.0805
 2258WN      WN 5586   4.329   5.372   3.169  0.0124  0.3820 -0.3424
 2259WN      WN 5587   1.395   1.018  12.987 -0.2109 -0.1797  0.1400
 2260WN      WN 5588   4.929   5.476   1.495  0.0049  0.1017  0.3432
 2261WN      WN 5589   2.801   4.935  14.322  0.2552  0.0053 -0.2149
 2262WN      WN 5590   5.833   0.842   0.169  0.2288 -0.0728 -0.2061
 2263WN      WN 5591   0.540   3.935   0.167  0.2899 -0.0336  0.1135
 2264WN      WN 5592   4.769   2.913   0.055  0.0973 -0.0377  0.0229
 2265WN      WN 5593   4.338   4.053  13.928  0.0314  0.0984 -0.2180
 2266WN      WN 5594   5.491   3.605   0.221 -0.3241  0.3507  0.4213
 2267WN      WN 5595   6.410   4.076   1.002  0.2693 -0.1047 -0.0893
 2268WN      WN 5596   1.689   5.417  14.854 -0.0420 -0.1353 -0.0602
 2269WN      WN 5597   2.540   4.932   0.781  0.0152 -0.1261 -0.6394
 2270WN      WN 5598   6.050   0.784  14.415  0.0671 -0.0559 -0.1730
 2271WN      WN 5599   2.365   0.528   0.854 -0.2557  0.0302 -0.3398
 2272WN      WN 5600   3.346   3.105   1.980  0.3781 -0.4254  0.0081
 2273WN      WN 5601   4.517   1.645   1.634 -0.0729  0.1597 -0.0034
 2274WN      WN 5602   4.737   0.997  15.313 -0.0519  0.1450 -0.0869
 2275WN      WN 5603   3.791   4.924  13.993 -0.1939 -0.2031 -0.1625
 2276WN      WN 5604   3.650   1.862  15.542  0.0002 -0.3836  0.3915
 2277WN      WN 5605   4.178   1.360   1.339 -0.4289 -0.0136 -0.1349
 2278WN      WN 5606   2.408   2.771  13.445  0.0803 -0.0686  0.0329
 2279WN      WN 5607   2.386   3.057   1.900  0.2684 -0.0006  0.1409
 2280WN      WN 5608   4.986   6.512  14.217 -0.3574  0.0736 -0.0999
 2281WN      WN 5609   6.373   1.353  13.958 -0.0938  0.0418  0.1844
 2282WN      WN 5610   5.785   4.308   1.159 -0.2424  0.1825 -0.0197
 2283WN      WN 5611   4.558   3.205  13.272  0.2070  0.1491  0.0737
 2284WN      WN 5612   4.269   4.366  14.714 -0.3253 -0.1762  0.1192
 2285WN      WN 5613   3.587   3.298  14.030 -0.2335  0.0264  0.1837
 2286WN      WN 5614   0.041   0.095   1.322  0.1063 -0.0891 -0.0652
 2287WN      WN 5615   5.440   3.661  15.020 -0.1175 -0.3592 -0.0617
 2288WN      WN 5616   5.365   2.536   2.631  0.1964  0.2738  0.1934
 2289WN      WN 5617   0.857   0.533   1.849 -0.1225 -0.3871 -0.0638
 2290WN      WN 5618   3.348   0.235  14.946 -0.2995 -0.0296  0.2913
 2291WN      WN 5619   6.400   6.095   2.267  0.2992 -0.0577  0.2413
 2292WN      WN 5620   2.620   0.992  15.180 -0.1888 -0.0593  0.1036
 2293WN      WN 5621   4.365   1.992  14.865 -0.2465 -0.1575  0.0852
 2294WN      WN 5622   1.449   3.162   1.924  0.0499  0.1936 -0.2826
 2295WN      WN 5623   5.402   5.237   1.432  0.1338 -0.2726 -0.1304
 2296WN      WN 5624   0.798   6.511  15.373  0.1130  0.1858 -0.2773
 2297WN      WN 5625   1.433   4.261  14.166 -0.0049  0.2114  0.1661
 2298WN      WN 5626   4.951   3.204  13.710 -0.5551  0.3482 -0.1405
 2299WN      WN 5627   6.248   0.720   2.136 -0.0600  0.1683 -0.2299
 2300WN      WN 5628   5.324   3.581  13.141  0.1609 -0.1719 -0.2261
 2301WN      WN 5629   3.597   4.218   1.235  0.1579 -0.0420 -0.0899
 2302WN      WN 5630   1.387   6.405  15.486  0.2540  0.0807 -0.1398
 2303WN      WN 5631   0.137   5.078   2.881 -0.3109  0.1818  0.0062
 2304WN      WN 5632   3.549   1.564  14.323  0.1256  0.0970 -0.1497
 2305WN      WN 5633   6.280   1.183  12.997  0.3328 -0.2768 -0.3609
 2306WN      WN 5634   6.186   1.550  14.983 -0.2027  0.0841 -0.2132
 2307WN      WN 5635   3.484   3.570  15.771 -0.0448  0.2420  0.0342
 2308WN      WN 5636   1.228   5.808   1.124  0.2274 -0.0111  0.1193
 2309WN      WN 5637   5.693   4.361   1.921  0.1670  0.2820  0.2697
 2310WN      WN 5638   6.488   0.238   0.859  0.2430  0.2306 -0.0695
 2311WN      WN 5639   0.386   1.741  13.567 -0.0453 -0.0401  0.0511
 2312WN      WN 5640   1.895   4.492   2.266 -0.0017  0.1399  0.2108
 2313WN      WN 5641   4.393   4.390  15.386  0.1506 -0.0104 -0.1221
 2314WN      WN 5642   3.795   2.619  14.289  0.2906  0.1659 -0.1863
 2315WN      WN 5643   6.305   4.662   0.382 -0.1191 -0.2505  0.3924
 2316WN      WN 5644   0.938   2.457  15.766  0.0886 -0.1958  0.1113
 2317WN      WN 5645   6.391   5.115   1.142  0.3044 -0.0538 -0.1089
 2318WN      WN 5646   1.275   1.078   2.869 -0.2607  0.1760  0.0062
 2319WN      WN 5647   3.876   4.067   0.292 -0.0648  0.3767 -0.0157
 2320WN      WN 5648   4.042   5.302  13.719 -0.1322  0.1544  0.1066
 2321WN      WN 5649   4.991   1.015  13.419 -0.2904 -0.0730 -0.0462
 2322WN      WN 5650   0.037   4.415   1.822 -0.1065 -0.1045  0.1508
 2323WN      WN 5651   2.342   2.523   0.059  0.3844  0.1102  0.0478
 2324WN      WN 5652   0.958   5.618  15.382 -0.3927  0.0651  0.0690
 2325WN      WN 5653   4.817   2.322   3.400  0.0927  0.3118 -0.1500
 2326WN      WN 5654   2.440   0.830   2.779 -0.1446 -0.0604 -0.2192
 2327WN      WN 5655   2.098   5.765   0.637 -0.0886  0.1373 -0.3567
 2328WN      WN 5656   4.529   4.531  13.720 -0.2694 -0.0949  0.2928
 2329WN      WN 5657   0.722   2.914  14.396 -0.2349 -0.1472  0.1578
 2330WN      WN 5658   1.812   1.882  12.697  0.1318  0.0198 -0.0925
 2331WN      WN 5659   5.304   1.125   2.148 -0.1347 -0.0095  0.2195
 2332WN      WN 5660   2.547   3.337   1.213 -0.2626 -0.1690  0.1087
 2333WN      WN 5661   1.834   3.992  13.528 -0.1185  0.1883  0.1096
 2334WN      WN 5662   5.875   6.463  15.409 -0.1970  0.0215  0.1421
 2335WN      WN 5663   5.964   5.329   3.436 -0.3100 -0.1725 -0.1173
 2336WN      WN 5664   3.813   0.398  13.708 -0.0011 -0.1439  0.0844
 2337WN      WN 5665   0.739   5.357  12.621  0.0325  0.1821  0.4806
 2338WN      WN 5666   2.575   5.205  12.530 -0.0240  0.1051 -0.0716
 2339WN      WN 5667   0.096   5.032  15.479  0.0388 -0.1477  0.1968
 2340WN      WN 5668   0.744   3.661   0.694  0.1235 -0.0249 -0.0023
 2341WN      WN 5669   3.176   1.972  14.436 -0.2009 -0.3270  0.1688
 2342WN      WN 5670   4.873   2.409  12.961  0.0478  0.1263  0.0232
 2343WN      WN 5671   5.670   3.976   1.549 -0.3789 -0.2158 -0.0952
 2344WN      WN 5672   1.375   3.817  13.550 -0.0797 -0.2804 -0.5287
 2345WN      WN 5673   4.241   0.571   1.923 -0.2034 -0.0286  0.2290
 2346WN      WN 5674   4.358   2.503   2.607 -0.6435  0.1414 -0.0304
 2347WN      WN 5675   3.047   5.258   1.679  0.1253  0.3123  0.5271
 2348WN      WN 5676   1.499   0.430   2.078 -0.2142 -0.0747  0.0625
 2349WN      WN 5677   4.327   1.615   0.842  0.1862 -0.0231  0.0421
 2350WN      WN 5678   0.688   5.842  14.918  0.0098 -0.0459  0.1039
 2351WN      WN 5679   4.836   2.268   2.277  0.1648  0.1329  0.1534
 2352WN      WN 5680   5.465   5.859   2.440  0.2179 -0.2426 -0.1786
 2353WN      WN 5681   0.316   3.547  15.593  0.0570 -0.1395  0.1851
 2354WN      WN 5682   6.144   3.874   2.482 -0.1757 -0.2046 -0.1367
 2355WN      WN 5683   1.678   4.689  13.034 -0.0101  0.0064  0.1136
 2356WN      WN 5684   2.957   6.224  14.620  0.1634 -0.1192  0.1966
 2357WN      WN 5685   6.430   2.956   1.652  0.3696 -0.1814 -0.1923
 2358WN      WN 5686   3.240   1.532  15.690  0.0330 -0.0832 -0.1208
 2359WN      WN 5687   0.616   5.966  13.890 -0.1167  0.1994 -0.1441
 2360WN      WN 5688   1.095   3.857   0.216 -0.1239  0.1017 -0.3311
 2361WN      WN 5689   1.829   5.920   0.224  0.1889 -0.0345  0.2049
 2362WN      WN 5690   0.586   6.006  13.328  0.3553  0.3810 -0.1514
 2363WN      WN 5691   1.247   4.417   0.899 -0.2014 -0.3186 -0.1225
 2364WN      WN 5692   6.418   5.221  15.005 -0.1153  0.0526  0.1988
 2365WN      WN 5693   1.498   0.905  14.594  0.3960  0.3205  0.0256
 2366WN      WN 5694   2.428   6.128   0.809 -0.0519  0.0962  0.1958
 2367WN      WN 5695   4.042   1.461   3.402 -0.1822 -0.0690 -0.1616
 2368WN      WN 5696   3.936   1.497  14.007  0.0337 -0.1763  0.1947
 2369WN      WN 5697   3.818   4.552   0.471  0.1599  0.1625  0.0128
 2370WN      WN 5698   6.355   4.965   3.390 -0.0350 -0.0439 -0.3525
 2371WN      WN 5699   0.646   1.998  15.793  0.0253  0.0084 -0.2165
 2372WN      WN 5700   2.949   6.362  15.601  0.1645 -0.0256  0.1659
 2373WN      WN 5701   4.701   4.368   0.187  0.1655  0.2002  0.0675
 2374WN      WN 5702   3.525   2.696   0.724  0.0251 -0.0087  0.1875
 2375WN      WN 5703   0.790   6.262  12.906 -0.1075  0.1908  0.1624
 2376WN      WN 5704   0.684   3.023  12.493 -0.1056  0.2637 -0.1546
 2377WN      WN 5705   0.879   3.634   1.876  0.1774  0.2288  0.0157
 2378WN      WN 5706   2.663   3.415   0.273  0.0302  0.1352 -0.2263
 2379WN      WN 5707   1.952   2.700  13.131  0.1399  0.1577  0.2855
 2380WN      WN 5708   3.783   6.286  12.872 -0.0276 -0.1808  0.1755
 2381WN      WN 5709   2.396   0.160  13.256  0.1408  0.0900  0.2372
 2382WN      WN 5710   0.398   0.762  14.473 -0.0423  0.0146  0.2114
 2383WN      WN 5711   4.278   5.475   0.734 -0.1178  0.3765 -0.0925
 2384WN      WN 5712   6.000   0.766   1.678 -0.2512  0.0267 -0.2725
 2385WN      WN 5713   0.630   5.244  15.789 -0.0023 -0.0439  0.0424
 2386WN      WN 5714   5.872   5.728  15.033 -0.4129  0.2185  0.2100
 2387WN      WN 5715   4.581   2.199   0.421 -0.3491  0.2867  0.0380
 2388WN      WN 5716   3.246   5.447  15.379  0.1551 -0.0498  0.0902
 2389WN      WN 5717   3.038   4.134   3.044 -0.0433 -0.1591  0.1389
 2390WN      WN 5718   0.512   0.229   1.682  0.2419  0.0919 -0.1315
 2391WN      WN 5719   2.194   1.154  12.241 -0.1009 -0.1672  0.2624
 2392WN      WN 5720   0.247   5.595   2.915  0.1413  0.1360  0.0411
 2393WN      WN 5721   1.165   1.872   0.767 -0.1061  0.1289 -0.0214
 2394WN      WN 5722   1.551   5.061   2.789  0.1078  0.1887  0.0413
 2395WN      WN 5723   2.949   4.933  12.797  0.1332  0.0503  0.1513
 2396WN      WN 5724   5.285   2.052  12.887  0.0776 -0.3747 -0.0907
 2397WN      WN 5725   4.894   5.991  15.577  0.0198 -0.3537  0.0655
 2398WN      WN 5726   2.837   5.664  15.055 -0.3608  0.1437 -0.0228
 2399WN      WN 5727   3.109   2.388   0.779 -0.1004  0.0555 -0.0420
 2400WN      WN 5728   0.663   5.195   2.834  0.0273 -0.1869  0.0015
 2401WN      WN 5729   5.943   1.494   0.440 -0.2212  0.1022  0.0950
 2402WN      WN 5730   0.385   1.258  13.700 -0.1816  0.0328 -0.1915
 2403WN      WN 5731   0.306   4.784   1.061  0.2507 -0.0984  0.2572
 2404WN      WN 5732   5.708   5.933   2.896 -0.0159 -0.0238 -0.1452
 2405WN      WN 5733   3.106   1.200   1.710  0.1255 -0.0979  0.1813
 2406WN      WN 5734   3.299   4.810  15.086 -0.2200  0.0192  0.2525
 2407WN      WN 5735   3.293   1.386   2.903  0.0789 -0.0075 -0.0080
 2408WN      WN 5736   4.011   5.690  13.336 -0.0750 -0.1705  0.4650
 2409WN      WN 5737   4.987   1.437   1.510 -0.1515  0.0919 -0.1697
 2410WN      WN 5738   0.354   5.091  14.108 -0.1452 -0.0297 -0.2950
 2411WN      WN 5739   3.079   1.655  13.536 -0.4269  0.1222 -0.0491
 2412WN      WN 5740   1.904   4.129  12.778  0.0489  0.0299 -0.2871
 2413WN      WN 5741   2.511   5.189  15.210  0.0679 -0.2206  0.1109
 2414WN      WN 5742   4.497   5.672   2.747 -0.1736  0.2136  0.1175
 2415WN      WN 5743   6.074   4.749   1.929  0.2217 -0.1694 -0.1187
 2416WN      WN 5744   1.037   0.196  13.341  0.2916 -0.2034  0.0321
 2417WN      WN 5745   2.931   5.253   0.662 -0.0561 -0.0900 -0.0603
 2418WN      WN 5746   3.863   5.523   0.460  0.1506 -0.1518 -0.1017
 2419WN      WN 5747   6.349   4.202   3.082 -0.3097 -0.0071  0.0362
 2420WN      WN 5748   1.032   5.510   3.368  0.1885  0.0390 -0.0176
 2421WN      WN 5749   3.134   1.436   1.251 -0.2313  0.2247 -0.1159
 2422WN      WN 5750   1.034   3.916   2.280 -0.2124 -0.0118  0.0479
 2423WN      WN 5751   6.005   5.699   0.228 -0.1014 -0.0624  0.0233
 2424WN      WN 5752   3.647   4.879   0.797 -0.2421  0.2685 -0.0630
 2425WN      WN 5753   5.851   1.912  15.568  0.2018  0.1519 -0.1306
 2426WN      WN 5754   0.019   3.273  14.979  0.2006 -0.2189  0.1184
 2427WN      WN 5755   4.902   4.872  14.584 -0.1093  0.2092 -0.0379
 2428WN      WN 5756   4.385   1.522   2.518 -0.2236  0.0990 -0.2069
 2429WN      WN 5757   2.426   3.370   3.136  0.0737  0.1622  0.1181
 2430WN      WN 5758   3.548   3.939   0.749 -0.0861  0.1864  0.2839
 2431WN      WN 5759   0.284   6.064   1.951  0.1787  0.2860 -0.1627
 2432WN      WN 5760   2.102   0.156   2.225  0.0837  0.0491  0.0605
 2433WN      WN 5761   3.023   1.440  14.584  0.2396  0.2348 -0.0118
 2434WN      WN 5762   0.014   2.823  15.199  0.2311  0.2276 -0.1643
 2435WN      WN 5763   5.862   6.032  15.683 -0.2343  0.0273  0.0035
 2436WN      WN 5764   2.118   2.409   1.434  0.5294  0.2186 -0.0511
 2437WN      WN 5765   0.165   5.756   2.449 -0.0912 -0.2605  0.3123
 2438WN      WN 5766   3.290   1.593   2.432 -0.1751  0.3220 -0.0938
 2439WN      WN 5767   0.498   5.451  13.709  0.0997  0.3175 -0.0617
 2440WN      WN 5768   4.630   4.135  15.028  0.0305 -0.0813  0.1479
 2441WN      WN 5769   1.574   3.416  14.849  0.1427  0.0873 -0.0399
 2442WN      WN 5770   5.546   2.208   0.018 -0.3368  0.1380  0.2380
 2443WN      WN 5771   0.422   4.255  14.217  0.1608 -0.1711  0.1967
 2444WN      WN 5772   4.295   4.479   1.424  0.2677 -0.0023 -0.0217
 2445WN      WN 5773   2.042   4.208  13.938  0.1802 -0.4134 -0.0124
 2446WN      WN 5774   4.087   1.482  14.997  0.0214 -0.4687 -0.0330
 2447WN      WN 5775   1.176   1.357   3.366  0.2149 -0.0210  0.0605
 2448WN      WN 5776   1.970   0.553   1.713 -0.1971  0.0567  0.2309
 2449WN      WN 5777   0.278   3.929   0.627  0.0650 -0.2145  0.2595
 2450WN      WN 5778   1.912   6.254   0.758 -0.0414  0.0808 -0.2727
 2451WN      WN 5779   3.484   5.961  15.720 -0.2197 -0.4865 -0.0129
 2452WN      WN 5780   2.162   2.044   1.846 -0.0683 -0.3130 -0.1683
 2453WN      WN 5781   2.805   3.977  15.161 -0.0053  0.1331 -0.1469
 2454WN      WN 5782   3.679   5.101   2.410  0.1188 -0.0293  0.0359
 2455WN      WN 5783   5.288   3.978   1.918  0.0721  0.1617 -0.0153
 2456WN      WN 5784   4.368   5.026   1.681 -0.2823 -0.1374 -0.1691
 2457WN      WN 5785   0.120   3.928   1.468  0.2970 -0.0276 -0.0728
 2458WN      WN 5786   3.850   3.451  14.464  0.0171 -0.0432  0.4043
 2459WN      WN 5787   1.370   2.153  14.425  0.0457  0.1373  0.0272
 2460WN      WN 5788   0.531   0.097   0.436 -0.1199 -0.1319  0.1940
 2461WN      WN 5789   2.042   0.078  13.578 -0.0927 -0.0174 -0.2147
 2462WN      WN 5790   4.188   3.918  15.195  0.4287  0.0813 -0.0557
 2463WN      WN 5791   2.467   4.953  14.707 -0.1542 -0.0062 -0.1617
 2464WN      WN 5792   4.970   0.986   1.767  0.0145 -0.0920  0.1654
 2465WN      WN 5793   0.811   1.536   1.680  0.0140 -0.0307 -0.0227
 2466WN      WN 5794   5.843   0.406   3.500 -0.1163 -0.0756 -0.0484
 2467WN      WN 5795   3.986   1.031   1.684 -0.0348  0.0804  0.0062
 2468WN      WN 5796   1.375   1.931  13.072 -0.0305  0.0846  0.0206
[truncated: 14,798 more chars]
