# Supplementary material for: Free energies of membrane stalk formation from a lipidomics perspective
Source: Nat Commun. 2021 Nov 15;12:6594. doi: 10.1038/s41467-021-26924-2 (PMC8593120; doi:10.1038/s41467-021-26924-2)
Supplement: Supplementary file 4 — Source Data [file 41467_2021_26924_MOESM4_ESM.zip › SI_data/Fig_S9/DNPC_stalk.gro]

Membrane with DNPC (128)
 6524
    1DNPC   NC3    1   1.167   2.371   8.638  0.2345 -0.1144 -0.2268
    1DNPC   PO4    2   1.420   2.108   8.347 -0.0242  0.0773  0.3737
    1DNPC   GL1    3   1.616   2.000   7.949 -0.1036  0.0949 -0.1521
    1DNPC   GL2    4   1.765   1.688   8.120  0.2720  0.1362 -0.0279
    1DNPC   C1A    5   1.933   1.930   7.504  0.1556  0.0432  0.0632
    1DNPC   C2A    6   1.971   1.869   7.099 -0.2444  0.1301  0.1903
    1DNPC   C3A    7   2.082   2.148   6.652 -0.3052 -0.2930 -0.1462
    1DNPC   D4A    8   2.279   1.968   6.267 -0.3181 -0.2515 -0.0036
    1DNPC   C5A    9   2.520   1.578   6.257  0.1915  0.1939 -0.3729
    1DNPC   C6A   10   2.615   1.092   6.111  0.0660  0.3874  0.0102
    1DNPC   C1B   11   2.030   1.558   7.795 -0.0570  0.0128  0.2319
    1DNPC   C2B   12   2.205   1.433   7.346 -0.2308  0.0108  0.3791
    1DNPC   C3B   13   2.189   1.293   6.947  0.1555 -0.0453  0.0689
    1DNPC   D4B   14   2.198   1.657   6.648 -0.1546 -0.1347 -0.3492
    1DNPC   C5B   15   1.910   1.662   6.300  0.0405  0.1674  0.0159
    1DNPC   C6B   16   1.711   1.822   5.903 -0.0226  0.1893  0.0161
    2DNPC   NC3   17   2.358   5.742   8.330  0.1390  0.2830  0.1381
    2DNPC   PO4   18   2.403   5.454   7.899 -0.2845  0.2725 -0.3088
    2DNPC   GL1   19   2.537   5.206   7.484  0.0388  0.4077 -0.2123
    2DNPC   GL2   20   2.754   5.364   7.388  0.1122  0.0995 -0.1111
    2DNPC   C1A   21   2.534   4.905   7.184 -0.0286  0.0429 -0.1635
    2DNPC   C2A   22   2.544   4.617   6.878 -0.0128  0.5213 -0.1606
    2DNPC   C3A   23   2.861   4.481   6.568 -0.0780 -0.0144 -0.1707
    2DNPC   D4A   24   3.260   4.346   6.372 -0.2021 -0.0649 -0.1956
    2DNPC   C5A   25   3.225   3.942   6.126  0.1000  0.1774  0.2172
    2DNPC   C6A   26   2.961   3.477   6.027  0.0518 -0.2243  0.0749
    2DNPC   C1B   27   2.657   5.509   6.990 -0.0710 -0.1511 -0.3465
    2DNPC   C2B   28   2.333   5.411   6.611  0.0152 -0.1400 -0.1136
    2DNPC   C3B   29   2.160   5.442   6.313 -0.0273  0.2079 -0.2525
    2DNPC   D4B   30   1.760   5.528   6.186 -0.0291 -0.5017  0.0040
    2DNPC   C5B   31   1.455   5.600   6.491  0.2495 -0.0118 -0.0768
    2DNPC   C6B   32   1.467   5.475   6.984  0.0811 -0.0272 -0.1822
    3DNPC   NC3   33   4.832   4.714   7.937 -0.1889 -0.1329 -0.0539
    3DNPC   PO4   34   4.379   4.866   8.052 -0.0506  0.0172 -0.3634
    3DNPC   GL1   35   4.551   4.909   7.556  0.1723 -0.1586 -0.1569
    3DNPC   GL2   36   4.335   4.716   7.341  0.0678  0.1466 -0.2055
    3DNPC   C1A   37   4.840   4.874   7.242  0.3018 -0.3345 -0.1149
    3DNPC   C2A   38   5.019   4.951   6.809  0.1963 -0.0012 -0.0777
    3DNPC   C3A   39   5.013   5.316   6.408  0.4705 -0.1243  0.1048
    3DNPC   D4A   40   4.996   5.638   6.150  0.0153  0.1351  0.2323
    3DNPC   C5A   41   4.670   5.540   5.698 -0.0579 -0.1308  0.0408
    3DNPC   C6A   42   4.655   5.451   5.277  0.0698 -0.0490 -0.0556
    3DNPC   C1B   43   3.951   4.759   7.103  0.2048  0.1151  0.0006
    3DNPC   C2B   44   3.915   4.914   6.657  0.1855  0.0506 -0.1416
    3DNPC   C3B   45   3.790   5.165   6.221  0.0694 -0.0212  0.0198
    3DNPC   D4B   46   3.779   5.485   5.880 -0.1462 -0.0203 -0.0958
    3DNPC   C5B   47   4.002   5.802   5.907 -0.0948 -0.2179 -0.1361
    3DNPC   C6B   48   4.224   5.791   5.550  0.0571  0.0806  0.0864
    4DNPC   NC3   49   1.153   5.879   7.914  0.1410 -0.1095  0.0421
    4DNPC   PO4   50   0.953   5.534   8.087  0.1047  0.1201  0.1128
    4DNPC   GL1   51   0.970   5.502   7.653  0.1428  0.3538 -0.0935
    4DNPC   GL2   52   1.239   5.476   7.471  0.0960  0.0791  0.4497
    4DNPC   C1A   53   0.658   5.591   7.335  0.4100 -0.0981 -0.0390
    4DNPC   C2A   54   0.497   5.722   6.818  0.1592 -0.3306 -0.1778
    4DNPC   C3A   55   0.363   5.896   6.474 -0.0579  0.2199  0.1334
    4DNPC   D4A   56   0.263   6.345   6.399  0.1909 -0.1364  0.0216
    4DNPC   C5A   57  -0.062   6.450   6.372 -0.0610 -0.1127 -0.0729
    4DNPC   C6A   58  -0.489   6.420   6.624  0.2201 -0.0413  0.1743
    4DNPC   C1B   59   1.058   5.771   7.122  0.0831  0.0421 -0.1331
    4DNPC   C2B   60   0.949   6.228   6.921  0.0040 -0.0866  0.0729
    4DNPC   C3B   61   0.795   6.427   6.606 -0.0534  0.2072  0.2231
    4DNPC   D4B   62   0.712   6.224   6.256  0.0044 -0.0504 -0.2988
    4DNPC   C5B   63   0.724   5.747   6.190  0.2526 -0.1907  0.0438
    4DNPC   C6B   64   0.381   5.490   6.159 -0.0695 -0.1090 -0.1268
    5DNPC   NC3   65   3.955   4.618   7.772  0.2094 -0.0066  0.0332
    5DNPC   PO4   66   4.401   4.452   7.769 -0.0828  0.0522 -0.2133
    5DNPC   GL1   67   4.014   4.133   7.692  0.0815  0.1119 -0.2009
    5DNPC   GL2   68   3.622   4.307   7.660  0.0844 -0.2486 -0.2573
    5DNPC   C1A   69   3.679   3.906   7.441  0.0449  0.3317  0.0096
    5DNPC   C2A   70   3.532   3.657   7.062 -0.0131  0.0593 -0.0387
    5DNPC   C3A   71   3.338   3.298   6.805  0.0871  0.0362  0.0077
    5DNPC   D4A   72   3.235   3.178   6.418 -0.1440 -0.0753  0.1832
    5DNPC   C5A   73   2.864   2.974   6.236 -0.2210  0.0695  0.1174
    5DNPC   C6A   74   2.662   2.835   5.877 -0.2048  0.2246  0.1074
    5DNPC   C1B   75   3.570   4.435   7.226  0.0197 -0.1569 -0.2648
    5DNPC   C2B   76   3.603   4.423   6.832  0.0120 -0.1500  0.3175
    5DNPC   C3B   77   3.693   4.521   6.340 -0.0263 -0.0659  0.0571
    5DNPC   D4B   78   3.708   4.687   6.003 -0.0574  0.4203  0.0879
    5DNPC   C5B   79   4.181   4.855   6.024  0.0117 -0.1471  0.1722
    5DNPC   C6B   80   4.225   5.337   6.022 -0.0093  0.0877 -0.0252
    6DNPC   NC3   81   2.485   0.654   8.263  0.3213  0.0348  0.0863
    6DNPC   PO4   82   2.791   0.309   8.445  0.0153 -0.2950  0.1078
    6DNPC   GL1   83   2.860   0.245   8.016 -0.0992  0.0059 -0.3045
    6DNPC   GL2   84   2.955  -0.100   7.829 -0.1397 -0.1534  0.3205
    6DNPC   C1A   85   2.560   0.131   7.672  0.2791 -0.0218 -0.1427
    6DNPC   C2A   86   2.702  -0.080   7.327  0.3542  0.0138  0.2648
    6DNPC   C3A   87   2.437  -0.028   6.854  0.4194  0.0685  0.6224
    6DNPC   D4A   88   2.249  -0.117   6.479 -0.0656  0.0911  0.2197
    6DNPC   C5A   89   2.285  -0.470   6.236 -0.1659 -0.1047 -0.0100
    6DNPC   C6A   90   2.427  -0.540   5.782  0.3126 -0.1370  0.0164
    6DNPC   C1B   91   3.158  -0.099   7.540  0.1497 -0.2442  0.3021
    6DNPC   C2B   92   3.226  -0.229   7.082 -0.2033  0.2207 -0.1189
    6DNPC   C3B   93   2.954  -0.289   6.734 -0.0978  0.0754 -0.0832
    6DNPC   D4B   94   2.759  -0.179   6.298 -0.0325 -0.4451  0.0180
    6DNPC   C5B   95   2.882   0.193   6.074  0.0677  0.2063 -0.0225
    6DNPC   C6B   96   3.123   0.601   6.022  0.1354  0.0066  0.0508
    7DNPC   NC3   97   5.002   0.976   8.442 -0.1225  0.0465  0.0470
    7DNPC   PO4   98   4.801   0.997   8.071 -0.1271 -0.2588  0.3051
    7DNPC   GL1   99   4.406   1.112   7.781 -0.3033  0.2520  0.2814
    7DNPC   GL2  100   4.353   1.363   7.943  0.1654 -0.2834 -0.0341
    7DNPC   C1A  101   4.258   1.343   7.373 -0.1056 -0.1630 -0.0498
    7DNPC   C2A  102   4.123   1.469   7.046 -0.3572  0.2727  0.2549
    7DNPC   C3A  103   3.851   1.627   6.659 -0.1581 -0.0297  0.0539
    7DNPC   D4A  104   3.551   1.630   6.340  0.0473 -0.4192  0.6224
    7DNPC   C5A  105   3.537   1.306   6.107  0.0329  0.2756 -0.2211
    7DNPC   C6A  106   3.201   1.074   6.134  0.0087  0.0492  0.1200
    7DNPC   C1B  107   3.962   1.430   7.803 -0.0106 -0.0466 -0.2229
    7DNPC   C2B  108   3.545   1.344   7.798 -0.0315 -0.0504  0.0343
    7DNPC   C3B  109   3.188   1.270   7.530  0.0648 -0.1736 -0.3361
    7DNPC   D4B  110   3.029   1.403   7.196 -0.1316  0.0528  0.3381
    7DNPC   C5B  111   3.202   1.161   6.763 -0.0637 -0.1362 -0.1276
    7DNPC   C6B  112   3.705   1.166   6.675  0.0193 -0.3731  0.3585
    8DNPC   NC3  113   6.607   5.788   8.737 -0.0855  0.1467 -0.1426
    8DNPC   PO4  114   6.224   5.749   8.991  0.2139  0.1125 -0.1679
    8DNPC   GL1  115   6.141   5.791   9.436  0.0180  0.1205 -0.1301
    8DNPC   GL2  116   6.250   6.129   9.500 -0.0474 -0.0984 -0.1135
    8DNPC   C1A  117   6.100   5.532   9.817 -0.1825  0.1399 -0.1390
    8DNPC   C2A  118   6.034   5.421  10.273 -0.2646  0.3420  0.0080
    8DNPC   C3A  119   5.940   5.438  10.673  0.1919  0.1709  0.2048
    8DNPC   D4A  120   5.771   5.310  11.051 -0.1964 -0.0616  0.1412
    8DNPC   C5A  121   5.364   5.269  11.255 -0.0344 -0.1667 -0.3246
    8DNPC   C6A  122   5.101   5.084  11.631 -0.0916 -0.1210  0.3914
    8DNPC   C1B  123   6.402   6.360   9.876  0.2673 -0.0495  0.1114
    8DNPC   C2B  124   6.377   6.413  10.347 -0.1793 -0.0148  0.0721
    8DNPC   C3B  125   6.261   6.337  10.727  0.0851 -0.1762 -0.0975
    8DNPC   D4B  126   5.952   6.311  11.134 -0.0470  0.0166  0.0530
    8DNPC   C5B  127   5.574   6.434  11.291 -0.0280 -0.1444 -0.3292
    8DNPC   C6B  128   5.252   6.645  11.591 -0.1664 -0.1351  0.1444
    9DNPC   NC3  129   5.479   5.457   7.893 -0.3431  0.3286 -0.0140
    9DNPC   PO4  130   5.524   5.131   7.608 -0.1860  0.0854  0.2066
    9DNPC   GL1  131   5.744   5.290   7.250  0.0606 -0.1265 -0.2919
    9DNPC   GL2  132   6.063   5.532   7.195 -0.0427  0.1360  0.3345
    9DNPC   C1A  133   5.944   5.351   6.811  0.0493  0.1243 -0.1992
    9DNPC   C2A  134   5.967   5.378   6.436  0.3203 -0.2678 -0.2203
    9DNPC   C3A  135   5.889   5.186   6.175 -0.0446 -0.0718  0.3661
    9DNPC   D4A  136   5.463   5.004   5.953 -0.0390 -0.0789  0.2158
    9DNPC   C5A  137   5.154   5.333   5.747 -0.0642  0.0163  0.0177
    9DNPC   C6A  138   5.170   5.509   5.333 -0.1734  0.0005  0.2588
    9DNPC   C1B  139   6.124   5.791   6.869  0.2864 -0.0656  0.3472
    9DNPC   C2B  140   6.281   5.985   6.428 -0.0808  0.1617 -0.2139
    9DNPC   C3B  141   6.475   5.870   6.157  0.0516  0.2325  0.4409
    9DNPC   D4B  142   6.772   6.115   5.937 -0.3097  0.1784  0.0831
    9DNPC   C5B  143   7.149   5.971   5.748 -0.2451  0.0427  0.0927
    9DNPC   C6B  144   7.551   5.994   5.763 -0.1634  0.0519 -0.0148
   10DNPC   NC3  145   1.555   5.547   7.807 -0.0166  0.1442  0.1271
   10DNPC   PO4  146   1.799   5.926   7.915 -0.1569  0.0907 -0.1277
   10DNPC   GL1  147   1.817   5.913   7.553 -0.1242 -0.0292  0.2384
   10DNPC   GL2  148   2.178   5.867   7.580 -0.2357 -0.2614 -0.3191
   10DNPC   C1A  149   1.860   5.850   7.156  0.3215 -0.2907 -0.0568
   10DNPC   C2A  150   1.909   5.693   6.732 -0.0222 -0.0386  0.2025
   10DNPC   C3A  151   1.817   5.244   6.586 -0.0028  0.1845 -0.0978
   10DNPC   D4A  152   1.453   5.092   6.222 -0.3538 -0.0654 -0.0451
   10DNPC   C5A  153   1.356   5.412   5.915  0.1126 -0.3474 -0.2406
   10DNPC   C6A  154   1.620   5.662   5.635 -0.2278 -0.0761  0.1455
   10DNPC   C1B  155   2.261   5.649   7.238 -0.1653 -0.0664 -0.2091
   10DNPC   C2B  156   2.073   5.254   7.021 -0.1552  0.0613 -0.1991
   10DNPC   C3B  157   2.188   4.966   6.845  0.0691 -0.3352  0.0796
   10DNPC   D4B  158   2.191   4.491   6.549  0.0572  0.3512  0.2572
   10DNPC   C5B  159   2.477   4.106   6.545 -0.2172  0.0404 -0.0276
   10DNPC   C6B  160   2.741   4.119   6.896 -0.4043  0.2802 -0.2501
   11DNPC   NC3  161   1.446   2.040   9.120  0.0139 -0.1263  0.1985
   11DNPC   PO4  162   1.632   2.432   9.043  0.0426  0.1425  0.1524
   11DNPC   GL1  163   1.617   2.611   9.547  0.0901  0.0550  0.4826
   11DNPC   GL2  164   1.293   2.662   9.622 -0.0857  0.1871  0.0559
   11DNPC   C1A  165   1.710   2.607   9.948 -0.2156  0.0604 -0.1023
   11DNPC   C2A  166   1.524   2.579  10.348  0.1070  0.1078 -0.1465
   11DNPC   C3A  167   1.560   2.603  10.840 -0.0289  0.2796 -0.0129
   11DNPC   D4A  168   1.254   2.860  10.994 -0.0258  0.1732  0.0005
   11DNPC   C5A  169   1.065   3.208  11.114  0.1135  0.0972 -0.3064
   11DNPC   C6A  170   1.108   3.454  11.528 -0.1571 -0.1893  0.2235
   11DNPC   C1B  171   1.371   2.258   9.863  0.0255 -0.0699  0.0933
   11DNPC   C2B  172   1.724   2.092   9.786 -0.3920 -0.0996 -0.1013
   11DNPC   C3B  173   1.929   1.877   9.669  0.2685 -0.3836  0.0817
   11DNPC   D4B  174   2.122   1.433   9.506  0.0361  0.2594  0.0827
   11DNPC   C5B  175   2.435   1.397   9.130  0.1577  0.0370 -0.0938
   11DNPC   C6B  176   2.481   1.209   8.646  0.1869  0.2397  0.0468
   12DNPC   NC3  177   4.751   5.911   8.030 -0.0816  0.0184 -0.3132
   12DNPC   PO4  178   5.000   5.588   7.889  0.0831 -0.1248 -0.1958
   12DNPC   GL1  179   4.899   5.857   7.524 -0.2558  0.0791 -0.3368
   12DNPC   GL2  180   4.709   6.046   7.540  0.0336 -0.0037 -0.4643
   12DNPC   C1A  181   4.936   6.002   7.115 -0.2112 -0.2395 -0.0067
   12DNPC   C2A  182   4.545   6.107   6.812 -0.2873  0.0138 -0.0412
   12DNPC   C3A  183   4.181   6.245   6.454 -0.0666 -0.1447  0.2565
   12DNPC   D4A  184   4.245   6.423   6.101 -0.0372 -0.0402 -0.0154
   12DNPC   C5A  185   4.142   6.228   5.723  0.2076 -0.2226  0.0709
   12DNPC   C6A  186   3.832   6.044   5.464  0.0602  0.1105 -0.0207
   12DNPC   C1B  187   4.274   6.072   7.317  0.0179 -0.2185  0.2073
   12DNPC   C2B  188   4.076   5.903   6.915  0.1605  0.0246  0.1612
   12DNPC   C3B  189   4.202   5.762   6.550  0.0928  0.0827  0.0185
   12DNPC   D4B  190   4.519   5.735   6.275  0.0680  0.1388 -0.0629
   12DNPC   C5B  191   4.552   6.024   5.894  0.1027  0.0334 -0.0660
   12DNPC   C6B  192   4.703   6.301   5.636 -0.1167  0.0924  0.0467
   13DNPC   NC3  193   1.973   4.492   7.778 -0.2613 -0.2530 -0.0363
   13DNPC   PO4  194   1.981   4.992   7.816 -0.1662  0.0608 -0.0674
   13DNPC   GL1  195   1.935   4.912   7.461 -0.0475 -0.1486  0.0478
   13DNPC   GL2  196   1.605   5.121   7.441  0.2396 -0.0124  0.0159
   13DNPC   C1A  197   1.887   4.673   7.042  0.0922  0.1395  0.3481
   13DNPC   C2A  198   1.735   4.764   6.617  0.0442  0.4264  0.0949
   13DNPC   C3A  199   2.054   4.928   6.310  0.1814 -0.3457  0.2179
   13DNPC   D4A  200   2.198   5.035   5.966  0.1422  0.1799  0.0892
   13DNPC   C5A  201   2.177   4.880   5.534 -0.0481 -0.2998 -0.4596
   13DNPC   C6A  202   1.791   4.741   5.402  0.0243  0.2533 -0.0607
   13DNPC   C1B  203   1.499   4.993   7.075 -0.3308 -0.1988  0.2282
   13DNPC   C2B  204   1.271   5.105   6.674  0.1355 -0.1042  0.2085
   13DNPC   C3B  205   1.003   5.433   6.391 -0.3248 -0.2184  0.1086
   13DNPC   D4B  206   0.847   5.265   6.051 -0.2068 -0.0620 -0.0062
   13DNPC   C5B  207   0.524   5.048   5.928 -0.0204  0.1089 -0.0580
   13DNPC   C6B  208   0.303   4.933   5.481 -0.0347 -0.0684  0.0716
   14DNPC   NC3  209   1.605   4.741   8.111 -0.4002 -0.1215 -0.2517
   14DNPC   PO4  210   1.231   4.531   7.943  0.1747 -0.0411 -0.1237
   14DNPC   GL1  211   1.498   4.363   7.636  0.1857 -0.3960  0.0402
   14DNPC   GL2  212   1.521   4.637   7.423 -0.2398  0.1149 -0.0191
   14DNPC   C1A  213   1.587   4.249   7.181  0.2083 -0.0293 -0.0977
   14DNPC   C2A  214   1.584   4.279   6.739  0.1025  0.4120  0.1829
   14DNPC   C3A  215   1.668   4.142   6.373 -0.3073 -0.2957 -0.0680
   14DNPC   D4A  216   1.682   3.929   6.020  0.0776 -0.1445  0.1422
   14DNPC   C5A  217   2.009   4.182   5.715  0.0311 -0.0621 -0.0984
   14DNPC   C6A  218   2.118   4.379   5.329 -0.0954 -0.3583 -0.0651
   14DNPC   C1B  219   1.237   4.517   7.053 -0.2196 -0.2612  0.2283
   14DNPC   C2B  220   1.021   4.156   6.925  0.0063 -0.0321 -0.0155
   14DNPC   C3B  221   0.897   3.748   6.885  0.0850  0.0123  0.0662
   14DNPC   D4B  222   0.686   3.395   6.788  0.0431 -0.0568 -0.2934
   14DNPC   C5B  223   0.570   3.397   6.378  0.4076  0.0323 -0.3555
   14DNPC   C6B  224   0.731   3.595   6.015 -0.1310  0.0493  0.1190
   15DNPC   NC3  225   2.067   4.112   9.174 -0.0782 -0.2988 -0.2192
   15DNPC   PO4  226   2.174   3.778   8.827  0.0229  0.2904  0.2267
   15DNPC   GL1  227   2.372   3.627   9.193  0.1529  0.3221 -0.1399
   15DNPC   GL2  228   2.192   3.470   9.619 -0.1167  0.1136 -0.0105
   15DNPC   C1A  229   2.697   3.522   9.433 -0.3259 -0.1958 -0.0777
   15DNPC   C2A  230   2.844   3.291   9.741 -0.0397 -0.0966 -0.0468
   15DNPC   C3A  231   3.027   2.870   9.807  0.2597  0.3668 -0.0526
   15DNPC   D4A  232   3.439   2.712   9.768  0.0580 -0.0053  0.1502
   15DNPC   C5A  233   3.574   2.257   9.808  0.1551  0.1994  0.1414
   15DNPC   C6A  234   3.699   1.796   9.646  0.1739 -0.3300 -0.0949
   15DNPC   C1B  235   2.367   3.370  10.059 -0.2448  0.0003  0.1025
   15DNPC   C2B  236   2.590   3.115  10.394  0.1680  0.2492 -0.0112
   15DNPC   C3B  237   2.558   2.714  10.632 -0.0109 -0.3509 -0.2347
   15DNPC   D4B  238   2.467   2.351  10.888  0.0040 -0.0513  0.2643
   15DNPC   C5B  239   2.680   1.897  10.780  0.0233  0.0374 -0.2681
   15DNPC   C6B  240   3.111   1.779  10.719 -0.2550 -0.1575 -0.1243
   16DNPC   NC3  241   3.570   3.746   8.484  0.1830 -0.0789 -0.0917
   16DNPC   PO4  242   4.056   3.861   8.330  0.1118 -0.0056 -0.1257
   16DNPC   GL1  243   3.847   3.516   8.156  0.0906  0.0337  0.0717
   16DNPC   GL2  244   3.716   3.729   7.891  0.3162 -0.2420 -0.3511
   16DNPC   C1A  245   3.635   3.045   8.116  0.1521 -0.0007  0.2000
   16DNPC   C2A  246   3.411   2.865   8.398  0.0514 -0.0917  0.0151
   16DNPC   C3A  247   3.017   2.865   8.515 -0.0045 -0.1318  0.1208
   16DNPC   D4A  248   2.623   2.822   8.842  0.0046 -0.0071  0.0672
   16DNPC   C5A  249   2.316   2.643   9.152  0.3954 -0.0274 -0.1464
   16DNPC   C6A  250   2.127   2.343   9.497 -0.1993  0.3754 -0.0139
   16DNPC   C1B  251   3.645   3.313   7.692  0.0276 -0.1721  0.0589
   16DNPC   C2B  252   3.375   2.927   7.642  0.0263  0.2007  0.0548
   16DNPC   C3B  253   3.458   2.503   7.831 -0.2242 -0.0589  0.1044
   16DNPC   D4B  254   3.318   2.131   8.036 -0.1044 -0.1750 -0.0981
   16DNPC   C5B  255   3.366   1.879   7.790  0.2099  0.1357 -0.0432
   16DNPC   C6B  256   3.331   1.734   7.418 -0.1899 -0.3036  0.0383
   17DNPC   NC3  257   2.558   6.489   8.871  0.1516 -0.0628 -0.1384
   17DNPC   PO4  258   2.277   6.286   9.122 -0.1006  0.3278 -0.3625
   17DNPC   GL1  259   2.301   5.891   9.341  0.0854 -0.0159 -0.2797
   17DNPC   GL2  260   2.514   5.943   9.634  0.3079 -0.4181  0.0050
   17DNPC   C1A  261   2.072   5.763   9.743 -0.0053  0.0494  0.0248
   17DNPC   C2A  262   2.120   5.703  10.234  0.1698 -0.1230 -0.0089
   17DNPC   C3A  263   2.019   5.888  10.651  0.1204  0.0326  0.0134
   17DNPC   D4A  264   1.924   6.012  11.060 -0.3065  0.0802 -0.0438
   17DNPC   C5A  265   1.628   6.331  11.027 -0.1373  0.1092  0.0714
   17DNPC   C6A  266   1.210   6.196  11.118 -0.0343  0.0222 -0.0995
   17DNPC   C1B  267   2.567   5.627   9.999 -0.2558  0.0760  0.0942
   17DNPC   C2B  268   2.866   5.254   9.900  0.0776 -0.0087  0.1654
   17DNPC   C3B  269   3.169   5.011   9.751 -0.2588  0.2043 -0.0332
   17DNPC   D4B  270   3.354   4.597   9.970  0.3565  0.1398 -0.1104
   17DNPC   C5B  271   3.598   4.684  10.348  0.5008 -0.1144 -0.2625
   17DNPC   C6B  272   3.561   4.881  10.863  0.3729 -0.0230  0.0810
   18DNPC   NC3  273   0.567   5.038   8.162  0.1212  0.3187 -0.2133
   18DNPC   PO4  274   0.091   4.786   8.095 -0.2553 -0.0195  0.0582
   18DNPC   GL1  275   0.011   4.841   7.665 -0.2344 -0.0466  0.0235
   18DNPC   GL2  276   0.351   4.931   7.625  0.0049 -0.0898  0.1581
   18DNPC   C1A  277   0.134   4.700   7.221 -0.3406 -0.3425 -0.2732
   18DNPC   C2A  278  -0.168   4.536   6.870  0.3234  0.4879 -0.1348
   18DNPC   C3A  279   0.036   4.293   6.526 -0.0825 -0.0573  0.2213
   18DNPC   D4A  280   0.442   4.096   6.176 -0.0553  0.4334  0.1283
   18DNPC   C5A  281   0.745   3.877   6.405 -0.4140  0.0234 -0.2456
   18DNPC   C6A  282   1.189   3.931   6.510  0.0246 -0.2511  0.4670
   18DNPC   C1B  283   0.434   5.136   7.269 -0.0494 -0.0743 -0.2369
   18DNPC   C2B  284   0.464   5.148   6.940 -0.1628 -0.2143  0.0993
   18DNPC   C3B  285   0.782   4.932   6.629  0.2310 -0.4215 -0.1279
   18DNPC   D4B  286   0.890   4.797   6.209  0.0353 -0.1098  0.2099
   18DNPC   C5B  287   0.967   4.384   6.092 -0.0870 -0.1282  0.2144
   18DNPC   C6B  288   1.279   4.247   5.989 -0.3865 -0.1056 -0.2382
   19DNPC   NC3  289   0.279   4.488   9.048 -0.0114  0.0651  0.2371
   19DNPC   PO4  290   0.155   4.113   8.875  0.1343 -0.0377 -0.2144
   19DNPC   GL1  291   0.323   4.008   9.264 -0.3161  0.0847  0.0670
   19DNPC   GL2  292   0.637   3.876   9.294 -0.1415  0.3658 -0.0652
   19DNPC   C1A  293   0.232   4.206   9.734 -0.0198 -0.1662 -0.1016
   19DNPC   C2A  294   0.400   4.377  10.079 -0.0671  0.0227 -0.1621
   19DNPC   C3A  295   0.458   4.708  10.387 -0.4162 -0.1051 -0.2476
   19DNPC   D4A  296   0.433   4.931  10.682 -0.3149 -0.1277 -0.0154
   19DNPC   C5A  297   0.469   4.990  11.155 -0.0117 -0.2861 -0.1832
   19DNPC   C6A  298   0.342   5.139  11.489 -0.1681  0.2590 -0.4954
   19DNPC   C1B  299   0.508   3.521   9.547  0.0906  0.1474  0.2464
   19DNPC   C2B  300   0.641   3.370   9.994  0.1299 -0.0408  0.1048
   19DNPC   C3B  301   0.751   3.452  10.388  0.0792  0.1367  0.3064
   19DNPC   D4B  302   0.851   3.462  10.762  0.0558  0.2913  0.2124
   19DNPC   C5B  303   1.301   3.607  10.945  0.1646  0.0507 -0.0612
   19DNPC   C6B  304   1.517   3.422  11.313  0.0717 -0.1217 -0.1352
   20DNPC   NC3  305   5.967   0.581   7.869  0.2735 -0.6296  0.3041
   20DNPC   PO4  306   5.793   0.220   7.887  0.1151 -0.2600  0.1234
   20DNPC   GL1  307   5.854   0.367   7.451 -0.1330  0.2764 -0.1413
   20DNPC   GL2  308   5.605   0.219   7.300  0.2290 -0.0076 -0.0400
   20DNPC   C1A  309   5.946   0.499   7.065  0.0113  0.0959 -0.2103
   20DNPC   C2A  310   6.107   0.506   6.658  0.0404  0.1098 -0.1485
   20DNPC   C3A  311   6.170   0.421   6.303  0.2911  0.1684  0.1007
   20DNPC   D4A  312   6.602   0.324   6.092  0.2431  0.1808  0.1679
   20DNPC   C5A  313   6.806   0.631   6.037 -0.1089 -0.3633  0.2034
   20DNPC   C6A  314   7.182   0.895   6.253  0.0679  0.0535  0.3480
   20DNPC   C1B  315   5.385   0.301   7.012  0.1074  0.2361 -0.1996
   20DNPC   C2B  316   5.345   0.593   6.711 -0.1224 -0.1721  0.1828
   20DNPC   C3B  317   5.308   0.717   6.277 -0.3017 -0.0155  0.2023
   20DNPC   D4B  318   5.281   0.601   5.854  0.1168 -0.2369  0.0890
   20DNPC   C5B  319   4.939   0.661   5.584 -0.0822 -0.2846 -0.2918
   20DNPC   C6B  320   4.504   0.723   5.639  0.0092 -0.1838  0.1568
   21DNPC   NC3  321   4.457   4.038   8.068  0.0359 -0.1529  0.0004
   21DNPC   PO4  322   4.842   4.209   7.905 -0.0037  0.3018 -0.1280
   21DNPC   GL1  323   4.634   3.969   7.557  0.0624 -0.1784  0.1393
   21DNPC   GL2  324   4.385   4.102   7.367  0.1087  0.1325 -0.1464
   21DNPC   C1A  325   4.584   3.614   7.303  0.0142  0.2356  0.2533
   21DNPC   C2A  326   4.591   3.377   7.044  0.0249  0.0093  0.1795
   21DNPC   C3A  327   4.741   3.083   6.638 -0.1462 -0.1647 -0.1105
   21DNPC   D4A  328   5.085   2.881   6.459 -0.2987  0.1204  0.2881
   21DNPC   C5A  329   5.488   2.745   6.491  0.0296  0.1129 -0.1763
   21DNPC   C6A  330   5.609   2.386   6.539 -0.4255  0.2108 -0.2380
   21DNPC   C1B  331   4.032   4.242   7.152  0.0338  0.2522  0.2272
   21DNPC   C2B  332   3.825   3.969   6.712  0.1566  0.4119 -0.1045
   21DNPC   C3B  333   3.796   3.946   6.260  0.1295  0.0699 -0.2104
   21DNPC   D4B  334   3.667   4.084   5.909  0.0834 -0.0980  0.3105
   21DNPC   C5B  335   3.330   3.947   5.650  0.2244  0.0297 -0.2340
   21DNPC   C6B  336   2.966   3.831   5.613 -0.2759  0.0448  0.2541
   22DNPC   NC3  337   0.579   1.661   8.882 -0.0082 -0.0729  0.1216
   22DNPC   PO4  338   0.591   1.935   9.273 -0.0525 -0.0639 -0.0661
   22DNPC   GL1  339   0.695   1.881   9.678  0.1719  0.0601  0.2266
   22DNPC   GL2  340   0.619   1.552   9.767 -0.0536 -0.1203  0.2116
   22DNPC   C1A  341   1.002   1.833   9.997  0.1176  0.1613  0.1854
   22DNPC   C2A  342   1.127   2.079  10.347  0.3190 -0.1846 -0.1886
   22DNPC   C3A  343   1.151   2.226  10.724 -0.0770  0.0628  0.0096
   22DNPC   D4A  344   1.339   2.212  11.056  0.1298  0.0531  0.0201
   22DNPC   C5A  345   1.175   1.972  11.422 -0.0380 -0.1566 -0.2865
   22DNPC   C6A  346   0.989   2.049  11.848  0.0789 -0.2012 -0.0125
   22DNPC   C1B  347   0.622   1.606  10.176  0.3660  0.1197  0.1757
   22DNPC   C2B  348   0.859   1.705  10.608  0.1633 -0.2883  0.0082
   22DNPC   C3B  349   1.243   1.726  10.826  0.1051 -0.1074  0.0344
   22DNPC   D4B  350   1.534   1.655  11.236 -0.0934 -0.0924 -0.0508
   22DNPC   C5B  351   1.657   1.247  11.455 -0.0429 -0.0384  0.1405
   22DNPC   C6B  352   1.390   1.039  11.681 -0.3011  0.1061  0.0606
   23DNPC   NC3  353   5.481   0.599   7.646  0.2532  0.1209  0.1427
   23DNPC   PO4  354   5.739   1.015   7.759  0.0846 -0.3026 -0.3227
   23DNPC   GL1  355   5.578   1.101   7.375 -0.2837 -0.0159 -0.0694
   23DNPC   GL2  356   5.574   0.735   7.217 -0.1636 -0.1953 -0.0691
   23DNPC   C1A  357   5.580   1.278   6.986 -0.1309 -0.1097 -0.0400
   23DNPC   C2A  358   5.458   1.404   6.553  0.0842 -0.0204  0.1229
   23DNPC   C3A  359   5.168   1.297   6.226  0.1542 -0.2219  0.3494
   23DNPC   D4A  360   4.832   1.090   6.081 -0.1399  0.1769 -0.2115
   23DNPC   C5A  361   4.401   0.967   6.237 -0.0404 -0.2231  0.1070
   23DNPC   C6A  362   4.026   0.714   6.279 -0.1776  0.2799  0.1358
   23DNPC   C1B  363   5.752   0.872   6.692 -0.1923 -0.0756 -0.2585
   23DNPC   C2B  364   5.805   0.805   6.363  0.0781 -0.3200 -0.1692
   23DNPC   C3B  365   6.057   0.756   5.987 -0.2390 -0.5339 -0.4385
   23DNPC   D4B  366   6.309   0.955   5.856  0.0907  0.0304  0.2265
   23DNPC   C5B  367   6.193   1.317   5.652 -0.1032  0.0888 -0.1319
   23DNPC   C6B  368   6.230   1.718   5.721 -0.0532  0.1405 -0.1593
   24DNPC   NC3  369   4.987   1.847   7.868  0.4628  0.2902 -0.1240
   24DNPC   PO4  370   4.830   1.376   7.793  0.3257 -0.1208  0.1799
   24DNPC   GL1  371   4.877   1.624   7.460  0.2678 -0.1488 -0.2718
   24DNPC   GL2  372   5.181   1.536   7.304 -0.1386  0.2227 -0.0773
   24DNPC   C1A  373   4.526   1.966   7.281  0.1869  0.0549  0.0274
   24DNPC   C2A  374   4.253   2.254   7.485 -0.2163 -0.3288 -0.0836
   24DNPC   C3A  375   3.993   2.408   7.219  0.0825  0.1121  0.0045
   24DNPC   D4A  376   3.818   2.373   6.844 -0.0828 -0.0609  0.1920
   24DNPC   C5A  377   3.520   2.112   6.518 -0.0239  0.1425 -0.1579
   24DNPC   C6A  378   3.145   1.952   6.352 -0.0295 -0.1473 -0.1236
   24DNPC   C1B  379   5.142   1.682   6.848 -0.0622  0.1735  0.1406
   24DNPC   C2B  380   5.096   1.814   6.411 -0.1330  0.2295  0.2248
   24DNPC   C3B  381   5.179   2.058   6.093  0.2669 -0.1739  0.1731
   24DNPC   D4B  382   5.519   2.300   5.951 -0.3212  0.0830  0.1514
   24DNPC   C5B  383   5.898   2.362   6.133 -0.1611  0.2672 -0.0983
   24DNPC   C6B  384   6.156   2.472   6.464 -0.0191  0.0540  0.2877
   25DNPC   NC3  385   1.067   1.905   7.958  0.2522  0.0028 -0.2104
   25DNPC   PO4  386   0.695   2.145   7.848 -0.1213 -0.0169 -0.0909
   25DNPC   GL1  387   0.642   1.958   7.481  0.0388 -0.0703 -0.0138
   25DNPC   GL2  388   0.922   1.704   7.491 -0.2966 -0.1971 -0.1465
   25DNPC   C1A  389   0.420   2.096   7.127  0.0798 -0.1199 -0.0890
   25DNPC   C2A  390   0.481   2.584   6.988 -0.2149  0.1021 -0.0096
   25DNPC   C3A  391   0.142   2.643   6.653 -0.0777  0.1050 -0.0272
   25DNPC   D4A  392  -0.266   2.908   6.558 -0.2409  0.1151  0.3316
   25DNPC   C5A  393  -0.309   2.981   6.166  0.0456 -0.2094  0.0285
   25DNPC   C6A  394  -0.293   2.897   5.787 -0.0392 -0.2167 -0.3201
   25DNPC   C1B  395   0.831   1.736   7.028  0.0344 -0.1417 -0.0851
   25DNPC   C2B  396   0.936   1.738   6.602  0.0541 -0.0212 -0.0951
   25DNPC   C3B  397   0.814   2.068   6.219 -0.3881 -0.2907 -0.0668
   25DNPC   D4B  398   0.834   2.300   5.909 -0.0570 -0.1016  0.0355
   25DNPC   C5B  399   1.029   2.013   5.600  0.1615 -0.1426  0.2207
   25DNPC   C6B  400   1.493   2.086   5.496 -0.0022  0.1560 -0.1396
   26DNPC   NC3  401   0.827   2.832   7.798  0.2620 -0.0586 -0.1341
   26DNPC   PO4  402   1.049   2.495   8.033 -0.2691  0.0516 -0.2047
   26DNPC   GL1  403   1.178   2.518   7.690 -0.0064  0.0817  0.1228
   26DNPC   GL2  404   1.287   2.218   7.640  0.0073  0.1407 -0.1506
   26DNPC   C1A  405   1.274   2.656   7.247 -0.1769  0.1689 -0.1792
   26DNPC   C2A  406   1.302   2.634   6.799 -0.0820 -0.3530  0.0108
   26DNPC   C3A  407   1.538   2.517   6.500  0.2066 -0.2409 -0.0252
   26DNPC   D4A  408   1.994   2.736   6.460  0.4523 -0.1359 -0.1293
   26DNPC   C5A  409   2.227   2.461   6.237 -0.2068  0.4035  0.2455
   26DNPC   C6A  410   2.353   2.281   5.917  0.0630  0.3063 -0.1772
   26DNPC   C1B  411   1.704   2.351   7.530  0.2256 -0.2654  0.1290
   26DNPC   C2B  412   2.177   2.330   7.287 -0.1528 -0.1173  0.0084
   26DNPC   C3B  413   2.555   2.441   7.399  0.1045 -0.2976 -0.0969
   26DNPC   D4B  414   2.768   2.488   7.054  0.0877 -0.0242  0.0437
   26DNPC   C5B  415   2.541   2.112   6.897  0.1812 -0.5693  0.1623
   26DNPC   C6B  416   2.776   1.804   6.646 -0.1109  0.2894  0.0326
   27DNPC   NC3  417   3.574   5.858   8.084 -0.4775  0.2037  0.3269
   27DNPC   PO4  418   3.691   5.447   8.014  0.0483  0.2242 -0.2821
   27DNPC   GL1  419   3.552   5.605   7.577  0.2089 -0.0212 -0.1019
   27DNPC   GL2  420   3.472   5.974   7.618 -0.2062 -0.0604  0.0967
   27DNPC   C1A  421   3.298   5.387   7.224 -0.3091  0.0372 -0.0530
   27DNPC   C2A  422   3.112   5.261   6.884 -0.1544  0.0171 -0.4218
   27DNPC   C3A  423   2.827   5.011   6.754  0.0780 -0.1753 -0.3473
   27DNPC   D4A  424   2.537   5.059   6.409  0.3730  0.3798  0.1530
   27DNPC   C5A  425   2.518   4.743   6.178 -0.0198  0.1424 -0.0368
   27DNPC   C6A  426   2.502   4.582   5.753 -0.1881 -0.1524  0.0005
   27DNPC   C1B  427   3.695   6.019   7.209  0.1196  0.1318  0.1082
   27DNPC   C2B  428   3.522   5.975   6.923  0.0377 -0.2855 -0.0224
   27DNPC   C3B  429   3.651   6.057   6.509 -0.0983 -0.0004  0.1093
   27DNPC   D4B  430   3.246   6.141   6.322 -0.2906  0.0620  0.2469
   27DNPC   C5B  431   3.248   6.564   6.370  0.4781 -0.0206 -0.5990
   27DNPC   C6B  432   3.556   6.896   6.165 -0.0598  0.1611  0.0032
   28DNPC   NC3  433   0.848  -0.643   8.431 -0.1901  0.0679  0.4002
   28DNPC   PO4  434   0.670  -0.358   8.188  0.2733  0.1951  0.0670
   28DNPC   GL1  435   0.801  -0.142   7.841  0.0451  0.0493 -0.0702
   28DNPC   GL2  436   1.024   0.077   7.754  0.1294 -0.1933 -0.0725
   28DNPC   C1A  437   0.573   0.007   7.518  0.0909  0.1318  0.1069
   28DNPC   C2A  438   0.466   0.046   7.048 -0.3119 -0.0037 -0.0527
   28DNPC   C3A  439   0.449   0.234   6.753  0.0408  0.0471  0.0671
   28DNPC   D4A  440   0.498   0.211   6.286  0.0318 -0.1315 -0.2166
   28DNPC   C5A  441   0.762   0.448   5.970  0.1388 -0.0810  0.2336
   28DNPC   C6A  442   0.462   0.348   5.619 -0.0498  0.1883 -0.0720
   28DNPC   C1B  443   0.986   0.045   7.275  0.2157 -0.2603 -0.1125
   28DNPC   C2B  444   1.031   0.222   6.876  0.0368  0.0232 -0.3294
   28DNPC   C3B  445   0.939   0.530   6.507 -0.1034  0.0356 -0.0641
   28DNPC   D4B  446   1.129   0.760   6.239  0.4194  0.5187 -0.6583
   28DNPC   C5B  447   1.319   0.486   5.965 -0.2144  0.3447 -0.0440
   28DNPC   C6B  448   1.576   0.261   5.971 -0.0078  0.0623  0.1978
   29DNPC   NC3  449   6.019   3.576   8.738  0.1091  0.0958 -0.1416
   29DNPC   PO4  450   6.188   3.257   9.076 -0.0720  0.0808  0.0623
   29DNPC   GL1  451   6.271   3.470   9.479 -0.0935  0.1959  0.3611
   29DNPC   GL2  452   6.574   3.708   9.525 -0.4181 -0.0315 -0.1617
   29DNPC   C1A  453   6.070   3.262   9.719  0.2619 -0.1082  0.0506
   29DNPC   C2A  454   5.717   3.092   9.905 -0.0546 -0.2692 -0.0188
   29DNPC   C3A  455   5.574   2.917  10.338  0.1561 -0.1089  0.1490
   29DNPC   D4A  456   5.267   2.791  10.631 -0.2967  0.0702  0.1136
   29DNPC   C5A  457   4.874   3.055  10.606 -0.2266 -0.1648 -0.0810
   29DNPC   C6A  458   4.622   3.318  10.204  0.0099 -0.1960  0.0116
   29DNPC   C1B  459   6.800   3.737   9.915  0.0275 -0.1699 -0.0417
   29DNPC   C2B  460   6.690   3.517  10.352 -0.0573 -0.5595 -0.1006
   29DNPC   C3B  461   6.355   3.441  10.574  0.0519  0.3402 -0.0226
   29DNPC   D4B  462   6.081   3.667  10.931 -0.1814  0.2242  0.0969
   29DNPC   C5B  463   5.713   3.655  11.130 -0.0295  0.0981  0.3004
   29DNPC   C6B  464   5.459   3.450  11.496 -0.2521 -0.1095 -0.1460
   30DNPC   NC3  465   0.911   4.328   7.626 -0.0240 -0.1073 -0.0573
   30DNPC   PO4  466   1.252   3.984   7.836 -0.1209  0.0837  0.0673
   30DNPC   GL1  467   1.282   3.598   7.745  0.1297 -0.3061 -0.0648
   30DNPC   GL2  468   1.043   3.347   7.666  0.0044 -0.3663  0.1589
   30DNPC   C1A  469   1.515   3.462   7.490 -0.0101 -0.1454  0.1056
   30DNPC   C2A  470   1.957   3.352   7.443  0.1685  0.1781  0.3628
   30DNPC   C3A  471   2.306   3.382   7.307 -0.2037  0.0191 -0.0001
   30DNPC   D4A  472   2.740   3.329   7.196  0.0021 -0.2513  0.0178
   30DNPC   C5A  473   2.995   3.666   6.989 -0.1210 -0.1223  0.0057
   30DNPC   C6A  474   3.117   3.941   7.266  0.1127 -0.1074 -0.0095
   30DNPC   C1B  475   1.107   3.268   7.147 -0.2587  0.0276 -0.0439
   30DNPC   C2B  476   1.292   3.377   6.730  0.0877 -0.4105  0.3901
   30DNPC   C3B  477   1.118   3.461   6.320  0.1538 -0.1648 -0.3096
   30DNPC   D4B  478   1.155   3.807   6.021 -0.0135 -0.2891 -0.0487
   30DNPC   C5B  479   1.270   3.933   5.615 -0.0865  0.5572 -0.0398
   30DNPC   C6B  480   1.385   3.899   5.253  0.3380  0.0877  0.0587
   31DNPC   NC3  481   5.548   2.378   7.691 -0.0593 -0.0449 -0.0033
   31DNPC   PO4  482   5.743   1.876   7.735 -0.0269 -0.1603 -0.1570
   31DNPC   GL1  483   5.323   1.942   7.547 -0.0468  0.0818 -0.0964
   31DNPC   GL2  484   5.559   1.810   7.217 -0.0638  0.1675 -0.3796
   31DNPC   C1A  485   5.058   2.044   7.201  0.0878 -0.0985  0.0367
   31DNPC   C2A  486   4.862   2.103   6.782 -0.2280 -0.0053  0.0747
   31DNPC   C3A  487   4.687   2.203   6.432  0.0117 -0.1038  0.0849
   31DNPC   D4A  488   4.653   1.946   6.209  0.1154 -0.0738 -0.2105
   31DNPC   C5A  489   4.369   1.736   5.945 -0.2261  0.5655  0.3636
   31DNPC   C6A  490   3.885   1.690   5.908  0.2189  0.0296  0.1308
   31DNPC   C1B  491   5.588   1.864   6.704  0.1400 -0.1211  0.4774
   31DNPC   C2B  492   5.567   1.936   6.326  0.3473 -0.2312  0.3334
   31DNPC   C3B  493   5.838   1.868   5.962 -0.0536  0.0629 -0.4612
   31DNPC   D4B  494   5.897   2.184   5.640 -0.4220  0.1491  0.0582
   31DNPC   C5B  495   6.267   2.513   5.395 -0.1971  0.2090  0.0232
   31DNPC   C6B  496   6.579   2.424   5.087 -0.0098 -0.0462  0.2125
   32DNPC   NC3  497   5.967   3.121   7.345  0.0200  0.3410 -0.0746
   32DNPC   PO4  498   5.860   3.518   7.453  0.1832 -0.2407 -0.5169
   32DNPC   GL1  499   5.723   3.467   7.061 -0.3580  0.0186  0.1855
   32DNPC   GL2  500   5.899   3.207   6.839 -0.2696  0.2241 -0.2204
   32DNPC   C1A  501   5.764   3.667   6.629 -0.0572  0.0980  0.1105
   32DNPC   C2A  502   5.315   3.632   6.425 -0.1009  0.0245 -0.1250
   32DNPC   C3A  503   4.999   3.316   6.267  0.0689  0.2201  0.0228
   32DNPC   D4A  504   4.854   3.076   5.919 -0.0586  0.0254  0.0243
   32DNPC   C5A  505   5.370   2.938   5.814 -0.2772  0.0322  0.0194
   32DNPC   C6A  506   5.744   2.859   6.069  0.0891 -0.0517 -0.1154
   32DNPC   C1B  507   5.706   3.214   6.408 -0.2819 -0.0934 -0.0594
   32DNPC   C2B  508   5.431   3.394   6.054 -0.0579 -0.0049  0.3277
   32DNPC   C3B  509   5.184   3.367   5.641  0.1919 -0.0563 -0.4105
   32DNPC   D4B  510   4.990   3.738   5.463  0.0179 -0.0587 -0.1419
   32DNPC   C5B  511   4.503   3.682   5.349 -0.0619  0.0128 -0.2607
   32DNPC   C6B  512   4.203   3.608   5.522  0.0611 -0.0316 -0.0285
   33DNPC   NC3  513   5.840   5.744   8.190 -0.1685 -0.1024 -0.2541
   33DNPC   PO4  514   5.714   5.931   7.950  0.0461  0.0083  0.2494
   33DNPC   GL1  515   5.663   5.810   7.491  0.3844  0.0454 -0.1546
   33DNPC   GL2  516   5.326   5.581   7.450  0.2692  0.1261  0.0787
   33DNPC   C1A  517   5.563   5.722   7.007 -0.0059 -0.0912  0.0009
   33DNPC   C2A  518   5.677   5.971   6.573 -0.2823 -0.0144 -0.0049
   33DNPC   C3A  519   5.865   5.784   6.165 -0.0765 -0.1115 -0.1995
   33DNPC   D4A  520   6.174   5.516   5.987 -0.0623  0.1087  0.1322
   33DNPC   C5A  521   6.453   5.123   6.079 -0.0553  0.1558 -0.0763
   33DNPC   C6A  522   6.803   5.102   6.457  0.0982 -0.0155 -0.1213
   33DNPC   C1B  523   4.981   5.357   7.179 -0.1281 -0.0311  0.0759
   33DNPC   C2B  524   4.604   5.248   6.944  0.0364 -0.2518 -0.2124
   33DNPC   C3B  525   4.415   4.872   6.898 -0.4359  0.1532  0.0561
   33DNPC   D4B  526   4.260   4.558   6.715  0.2741 -0.2208 -0.4575
   33DNPC   C5B  527   4.391   4.466   6.272  0.1087  0.1252 -0.2203
   33DNPC   C6B  528   4.754   4.476   6.072  0.1825  0.0875 -0.0569
   34DNPC   NC3  529  -0.152  -0.145   8.095  0.0235  0.0128 -0.0614
   34DNPC   PO4  530  -0.279  -0.509   7.838  0.1545 -0.5032 -0.3639
   34DNPC   GL1  531  -0.324  -0.550   7.443  0.0836  0.2357  0.0101
   34DNPC   GL2  532  -0.588  -0.353   7.202 -0.1331  0.2350  0.0969
   34DNPC   C1A  533  -0.116  -0.319   6.923 -0.0384  0.4033 -0.1791
   34DNPC   C2A  534   0.261  -0.363   6.854  0.2885 -0.0104 -0.1037
   34DNPC   C3A  535   0.608  -0.440   7.216  0.1248  0.1522  0.0331
   34DNPC   D4A  536   0.958  -0.405   7.411  0.0691 -0.7856 -0.0876
   34DNPC   C5A  537   1.402  -0.263   7.234 -0.1393  0.2628  0.3782
   34DNPC   C6A  538   1.717  -0.118   7.285  0.1056 -0.1313 -0.2056
   34DNPC   C1B  539  -0.518   0.013   7.140 -0.0417  0.2420 -0.2372
   34DNPC   C2B  540  -0.095   0.197   6.864  0.0970  0.0296 -0.1775
   34DNPC   C3B  541   0.108   0.498   6.518 -0.0319 -0.0816 -0.0414
   34DNPC   D4B  542  -0.058   0.815   6.342 -0.0971 -0.1351 -0.0129
   34DNPC   C5B  543  -0.393   1.119   6.507  0.1463 -0.1967 -0.0964
   34DNPC   C6B  544  -0.584   1.551   6.589 -0.1859  0.0695 -0.4146
   35DNPC   NC3  545   2.394   4.983   8.183 -0.0106  0.0238  0.0857
   35DNPC   PO4  546   2.660   4.760   8.230  0.2411  0.1335  0.0237
   35DNPC   GL1  547   3.051   4.582   7.848  0.0034  0.4890 -0.0700
   35DNPC   GL2  548   3.174   4.231   7.842 -0.0939 -0.0212 -0.1679
   35DNPC   C1A  549   3.072   4.421   7.421  0.0773  0.1952  0.2083
   35DNPC   C2A  550   3.108   4.527   7.007 -0.0919 -0.0369 -0.0219
   35DNPC   C3A  551   3.301   4.090   6.788 -0.0791 -0.1170  0.1750
   35DNPC   D4A  552   3.460   3.669   6.457  0.1677  0.2566 -0.4892
   35DNPC   C5A  553   3.528   3.510   6.068  0.2454 -0.0128  0.0841
   35DNPC   C6A  554   3.749   3.592   5.780 -0.2024  0.3495  0.0314
   35DNPC   C1B  555   3.287   3.733   7.710 -0.3217 -0.0345  0.0236
   35DNPC   C2B  556   3.246   3.414   7.407  0.3240  0.0992  0.2134
   35DNPC   C3B  557   3.160   2.978   7.133 -0.0310  0.1756 -0.1094
   35DNPC   D4B  558   2.950   2.865   6.809  0.0120  0.0045 -0.1952
   35DNPC   C5B  559   2.746   3.282   6.691 -0.1483 -0.0036 -0.1213
   35DNPC   C6B  560   2.794   3.766   6.455  0.1185  0.0890 -0.1226
   36DNPC   NC3  561   6.394   4.048   8.140  0.0266  0.0358 -0.1994
   36DNPC   PO4  562   6.460   4.303   7.810 -0.1800  0.2009  0.1400
   36DNPC   GL1  563   6.417   4.232   7.364 -0.3790 -0.0809  0.4544
   36DNPC   GL2  564   6.144   4.213   7.178  0.1605 -0.1980  0.1711
   36DNPC   C1A  565   6.696   4.161   7.028  0.1709 -0.3288 -0.0998
   36DNPC   C2A  566   7.058   4.223   6.786  0.1174  0.0062 -0.2359
   36DNPC   C3A  567   7.330   4.410   6.508  0.2103  0.2641 -0.5094
   36DNPC   D4A  568   7.742   4.568   6.502 -0.2037 -0.0742 -0.0768
   36DNPC   C5A  569   8.104   4.608   6.167  0.0069  0.0249 -0.1272
   36DNPC   C6A  570   8.346   4.634   5.915  0.1955 -0.3478  0.1743
   36DNPC   C1B  571   5.752   3.981   7.048  0.1500  0.2089 -0.0662
   36DNPC   C2B  572   5.372   3.892   7.000  0.1662 -0.1051  0.0504
   36DNPC   C3B  573   5.087   4.054   6.537  0.0525  0.1717 -0.4978
   36DNPC   D4B  574   4.860   3.888   6.219 -0.3504 -0.0922 -0.0154
   36DNPC   C5B  575   4.697   3.819   5.833 -0.1044 -0.1097  0.0188
   36DNPC   C6B  576   4.579   4.205   5.523  0.2434 -0.1018 -0.2310
   37DNPC   NC3  577   0.615   0.292   8.954 -0.0419 -0.2236 -0.1290
   37DNPC   PO4  578   0.460   0.428   8.487 -0.0128  0.1067 -0.1515
   37DNPC   GL1  579   0.406   0.562   8.078 -0.1040 -0.2086  0.0583
   37DNPC   GL2  580   0.342   0.802   7.822  0.0042  0.1976  0.0135
   37DNPC   C1A  581   0.228   0.368   7.669  0.2088 -0.0037 -0.0614
   37DNPC   C2A  582   0.333   0.433   7.262  0.2934 -0.0061 -0.5226
   37DNPC   C3A  583   0.103   0.646   6.968 -0.2453  0.0999  0.2682
   37DNPC   D4A  584  -0.258   0.895   6.954  0.0078  0.0028 -0.3544
   37DNPC   C5A  585  -0.461   1.212   6.986 -0.3531  0.0407 -0.1609
   37DNPC   C6A  586  -0.543   1.647   7.078  0.3900  0.1313 -0.2581
   37DNPC   C1B  587   0.291   0.936   7.406 -0.2431 -0.1646 -0.0652
   37DNPC   C2B  588   0.223   1.188   6.989  0.0489 -0.0005 -0.2539
   37DNPC   C3B  589   0.174   1.161   6.620  0.0592  0.5118  0.0484
   37DNPC   D4B  590   0.167   1.227   6.120  0.3039  0.2011  0.2079
   37DNPC   C5B  591   0.483   1.217   5.848  0.0132 -0.0203 -0.1167
   37DNPC   C6B  592   0.842   0.886   5.805  0.1180  0.2142 -0.0202
   38DNPC   NC3  593  -0.003   2.037   7.798  0.0997  0.1233 -0.0870
   38DNPC   PO4  594   0.159   1.646   7.922  0.1425  0.0926  0.0921
   38DNPC   GL1  595   0.326   1.455   7.602  0.0797 -0.1227  0.1917
   38DNPC   GL2  596   0.643   1.219   7.682  0.1312 -0.2219  0.0437
   38DNPC   C1A  597   0.364   1.612   7.233 -0.2841 -0.1716 -0.2324
   38DNPC   C2A  598   0.366   1.653   6.773 -0.0250 -0.1882  0.2247
   38DNPC   C3A  599   0.390   1.767   6.361  0.1512 -0.1443  0.1098
   38DNPC   D4A  600   0.143   1.702   6.049  0.1263  0.1122  0.5241
   38DNPC   C5A  601   0.160   1.636   5.577 -0.0357 -0.0435 -0.0726
   38DNPC   C6A  602   0.081   1.223   5.376  0.0560 -0.0463  0.1886
   38DNPC   C1B  603   0.752   1.264   7.272 -0.1500 -0.0574  0.2476
   38DNPC   C2B  604   1.007   0.992   7.215  0.2699  0.3162  0.1521
   38DNPC   C3B  605   1.223   0.689   6.926  0.2539  0.1054  0.1604
   38DNPC   D4B  606   1.390   0.463   6.521  0.1751  0.1166  0.1971
   38DNPC   C5B  607   1.069   0.146   6.242  0.3335 -0.1227  0.0011
   38DNPC   C6B  608   1.149  -0.077   5.864 -0.1378  0.1029 -0.2249
   39DNPC   NC3  609   0.621   1.688   7.945  0.2729  0.0053 -0.1139
   39DNPC   PO4  610   0.899   1.453   8.139 -0.2068  0.0290 -0.1553
   39DNPC   GL1  611   1.160   1.369   7.814  0.0715 -0.0178 -0.1557
   39DNPC   GL2  612   1.434   1.622   7.673 -0.3242 -0.0474  0.1301
   39DNPC   C1A  613   1.234   1.405   7.290 -0.1178  0.3000  0.1597
   39DNPC   C2A  614   1.245   1.523   6.873  0.1753 -0.2835 -0.1016
   39DNPC   C3A  615   1.430   1.476   6.397  0.1936  0.0776  0.1329
   39DNPC   D4A  616   1.628   1.359   6.038  0.1223 -0.0282 -0.2557
   39DNPC   C5A  617   1.799   1.039   5.774 -0.1411 -0.0998 -0.2217
   39DNPC   C6A  618   1.672   0.629   5.678  0.0443  0.1009 -0.1712
   39DNPC   C1B  619   1.454   1.841   7.323 -0.4567 -0.0168  0.0750
   39DNPC   C2B  620   1.226   2.057   6.967  0.0034 -0.4373  0.1487
   39DNPC   C3B  621   1.242   2.117   6.660 -0.0322 -0.0867 -0.0885
   39DNPC   D4B  622   1.356   2.026   6.186  0.2043 -0.0557 -0.0157
   39DNPC   C5B  623   1.216   1.647   5.979  0.1752  0.0167 -0.0120
   39DNPC   C6B  624   0.922   1.476   5.628 -0.1411 -0.1271 -0.2871
   40DNPC   NC3  625   1.685   2.442   8.564 -0.1146  0.0414  0.0075
   40DNPC   PO4  626   1.883   2.716   8.665  0.0829 -0.1094  0.1956
   40DNPC   GL1  627   2.252   2.369   8.629  0.1328 -0.1934 -0.0364
   40DNPC   GL2  628   2.579   2.540   8.475 -0.1947 -0.0166  0.0318
   40DNPC   C1A  629   2.231   1.985   8.624  0.1052  0.3523  0.1325
   40DNPC   C2A  630   2.648   1.728   8.516 -0.1619  0.4899 -0.0625
   40DNPC   C3A  631   2.864   2.111   8.614  0.1921 -0.2581  0.1308
   40DNPC   D4A  632   2.828   2.302   9.103 -0.0552  0.0082 -0.0089
   40DNPC   C5A  633   2.514   2.208   9.250 -0.1235 -0.2310 -0.1621
   40DNPC   C6A  634   2.179   1.858   9.101 -0.1630  0.1998  0.2309
   40DNPC   C1B  635   2.519   2.155   8.203 -0.0321 -0.0771 -0.2622
   40DNPC   C2B  636   2.580   1.799   7.822  0.3674 -0.1637  0.1812
   40DNPC   C3B  637   2.661   1.419   7.529 -0.2934 -0.0093  0.3200
   40DNPC   D4B  638   2.583   1.042   7.189  0.1979  0.0288 -0.0642
   40DNPC   C5B  639   2.860   0.772   7.054 -0.2352  0.0321 -0.1345
   40DNPC   C6B  640   3.186   0.693   6.944 -0.0876 -0.1011  0.2388
   41DNPC   NC3  641   2.087   3.939   8.282  0.2840  0.3199  0.0409
   41DNPC   PO4  642   2.347   4.357   8.075 -0.0150 -0.1757 -0.0342
   41DNPC   GL1  643   2.613   4.263   7.729  0.1480  0.3824  0.0722
   41DNPC   GL2  644   2.792   3.973   7.619  0.0466 -0.1208 -0.0222
   41DNPC   C1A  645   2.584   4.372   7.340  0.0723  0.0614  0.3953
   41DNPC   C2A  646   2.217   4.224   7.046 -0.1041  0.0558  0.0355
   41DNPC   C3A  647   1.989   3.998   6.778 -0.2872 -0.1271 -0.2356
   41DNPC   D4A  648   2.067   3.866   6.414  0.1842  0.5663  0.1176
   41DNPC   C5A  649   2.209   4.215   6.112  0.3061  0.0489 -0.3648
   41DNPC   C6A  650   2.713   4.169   6.140 -0.0593 -0.0333 -0.2966
   41DNPC   C1B  651   2.576   3.818   7.287  0.0125 -0.0123 -0.2012
   41DNPC   C2B  652   2.425   3.675   6.939  0.1936  0.2487 -0.0632
   41DNPC   C3B  653   2.299   3.502   6.546  0.0178  0.0483 -0.2655
   41DNPC   D4B  654   2.480   3.464   6.147 -0.3974 -0.3961 -0.3304
   41DNPC   C5B  655   2.617   3.354   5.710  0.5633 -0.0172  0.0627
   41DNPC   C6B  656   2.629   3.552   5.314 -0.0184  0.0962 -0.1666
   42DNPC   NC3  657   1.697   0.287   9.090  0.0114  0.0927  0.3890
   42DNPC   PO4  658   1.813   0.604   8.772 -0.0238 -0.0749 -0.0187
   42DNPC   GL1  659   2.101   0.839   8.933 -0.1284  0.3470  0.1257
   42DNPC   GL2  660   2.470   0.732   8.930  0.0519 -0.1570 -0.0995
   42DNPC   C1A  661   2.233   0.989   9.326  0.2525  0.4231 -0.0960
   42DNPC   C2A  662   2.491   0.984   9.723 -0.1477  0.0166  0.1499
   42DNPC   C3A  663   2.616   1.131  10.180 -0.0633 -0.1335  0.1188
   42DNPC   D4A  664   2.662   0.905  10.535  0.2570  0.1182  0.1924
   42DNPC   C5A  665   2.548   0.572  10.563 -0.0052 -0.0526 -0.0958
   42DNPC   C6A  666   2.208   0.369  10.687 -0.2707 -0.3230  0.5709
   42DNPC   C1B  667   2.698   0.860   9.235 -0.3143 -0.1011  0.1149
   42DNPC   C2B  668   2.853   1.244   9.370  0.4036 -0.0641  0.0476
   42DNPC   C3B  669   2.680   1.509   9.653  0.2666 -0.1499  0.0461
   42DNPC   D4B  670   2.402   1.829   9.699  0.0503  0.1709  0.1658
   42DNPC   C5B  671   2.599   2.131   9.767 -0.3569 -0.1593 -0.0229
   42DNPC   C6B  672   2.609   2.566   9.653 -0.0184 -0.0018  0.4989
   43DNPC   NC3  673   4.474   5.776   8.428  0.0913  0.2193 -0.0257
   43DNPC   PO4  674   4.259   5.756   8.072 -0.0672 -0.0969 -0.1047
   43DNPC   GL1  675   4.330   5.661   7.609  0.2192 -0.0970 -0.0591
   43DNPC   GL2  676   4.551   5.402   7.606 -0.0510  0.0407  0.0662
   43DNPC   C1A  677   3.982   5.670   7.382 -0.1172 -0.1962  0.4726
   43DNPC   C2A  678   3.735   5.522   6.921 -0.2136  0.0659  0.1363
   43DNPC   C3A  679   3.748   5.578   6.498  0.2421  0.0347 -0.2705
   43DNPC   D4A  680   3.434   5.688   6.151  0.4697 -0.0102 -0.1454
   43DNPC   C5A  681   3.543   6.090   5.919 -0.0383 -0.0900  0.2216
   43DNPC   C6A  682   3.787   6.357   6.123  0.1352  0.0908  0.3259
   43DNPC   C1B  683   4.522   5.637   7.181  0.0817 -0.2266  0.1117
   43DNPC   C2B  684   4.754   5.658   6.784 -0.4451  0.0311 -0.0639
   43DNPC   C3B  685   5.156   5.865   6.636 -0.1185 -0.3536 -0.0703
   43DNPC   D4B  686   5.459   5.523   6.560 -0.4294  0.0481  0.3721
   43DNPC   C5B  687   5.487   5.464   6.204 -0.2251  0.1618  0.3120
   43DNPC   C6B  688   5.609   5.571   5.793 -0.2353  0.1432  0.0672
   44DNPC   NC3  689   4.377  -0.269   7.938 -0.1455  0.0656 -0.1659
   44DNPC   PO4  690   4.031  -0.204   8.141  0.0191  0.0667 -0.0670
   44DNPC   GL1  691   4.095   0.071   7.743 -0.0993  0.0908 -0.0645
   44DNPC   GL2  692   4.266  -0.019   7.515  0.1647  0.0560  0.0797
   44DNPC   C1A  693   3.850   0.425   7.549 -0.0517  0.0899 -0.3287
   44DNPC   C2A  694   3.667   0.618   7.299  0.1376 -0.1129 -0.0726
   44DNPC   C3A  695   3.514   0.969   7.180  0.5950 -0.2182 -0.2050
   44DNPC   D4A  696   3.568   1.349   7.130 -0.0034 -0.0869 -0.4166
   44DNPC   C5A  697   3.907   1.699   7.422 -0.2008 -0.0928  0.1335
   44DNPC   C6A  698   4.337   1.779   7.692 -0.0987  0.0600  0.1292
   44DNPC   C1B  699   4.184   0.317   7.242  0.0646  0.0500  0.0199
   44DNPC   C2B  700   4.030   0.460   6.855 -0.0553 -0.2185 -0.0032
   44DNPC   C3B  701   3.670   0.663   6.729  0.0167  0.0645 -0.1283
   44DNPC   D4B  702   3.592   0.871   6.333  0.1031  0.0872 -0.0526
   44DNPC   C5B  703   4.019   1.210   6.262  0.0096  0.0422 -0.1301
   44DNPC   C6B  704   4.310   1.588   6.391  0.2551  0.1814 -0.2450
   45DNPC   NC3  705   6.197   3.818   7.619 -0.0740 -0.0788 -0.1357
   45DNPC   PO4  706   6.312   3.363   7.673 -0.0687 -0.1301 -0.1778
   45DNPC   GL1  707   6.464   3.066   7.304 -0.3090 -0.0961  0.0138
   45DNPC   GL2  708   6.377   3.117   7.010  0.2856  0.0339 -0.1513
   45DNPC   C1A  709   6.854   3.029   6.960 -0.1267 -0.4734  0.3411
   45DNPC   C2A  710   7.099   2.834   6.535  0.2953  0.3219 -0.0290
   45DNPC   C3A  711   7.149   2.719   6.185  0.3883  0.2397  0.1959
   45DNPC   D4A  712   7.262   2.835   5.869 -0.1031  0.3288 -0.0295
   45DNPC   C5A  713   7.175   2.710   5.414  0.0143  0.1146 -0.1543
   45DNPC   C6A  714   7.048   2.483   5.036 -0.0827 -0.2237 -0.0309
   45DNPC   C1B  715   6.403   3.342   6.681 -0.1815 -0.1241 -0.2217
   45DNPC   C2B  716   6.150   3.427   6.394  0.3488  0.1597  0.2255
   45DNPC   C3B  717   5.969   3.373   5.936 -0.0396 -0.0412  0.1835
   45DNPC   D4B  718   5.754   3.223   5.603 -0.1961 -0.3890 -0.1387
   45DNPC   C5B  719   5.589   3.073   5.264  0.1495  0.0639  0.0480
   45DNPC   C6B  720   5.707   2.759   5.029  0.2015  0.2112 -0.1011
   46DNPC   NC3  721   0.387   4.384   7.979  0.1715  0.0458 -0.0748
   46DNPC   PO4  722   0.728   4.595   7.966  0.2481  0.1249 -0.1709
   46DNPC   GL1  723   0.879   5.004   7.707 -0.1589 -0.1388 -0.1582
   46DNPC   GL2  724   1.043   4.797   7.508 -0.0189  0.0992 -0.2710
   46DNPC   C1A  725   0.938   5.209   7.228 -0.1147  0.0848  0.0739
   46DNPC   C2A  726   0.869   5.414   6.838  0.3046  0.1829  0.0651
   46DNPC   C3A  727   0.970   5.844   6.656 -0.0951  0.2659  0.0251
   46DNPC   D4A  728   1.226   6.087   6.253  0.0833  0.0436 -0.3023
   46DNPC   C5A  729   1.591   5.977   6.057  0.0590  0.0994  0.2356
   46DNPC   C6A  730   1.957   5.895   5.935 -0.1917  0.0774 -0.1695
   46DNPC   C1B  731   0.665   4.714   7.114  0.0365  0.0458  0.3974
   46DNPC   C2B  732   0.342   4.687   6.755  0.2179  0.3248  0.0331
   46DNPC   C3B  733   0.409   4.611   6.348  0.0432 -0.0815 -0.2358
   46DNPC   D4B  734   0.424   4.543   6.012  0.1016 -0.1269 -0.1509
   46DNPC   C5B  735   0.006   4.733   5.783 -0.2122  0.3380 -0.0993
   46DNPC   C6B  736  -0.229   4.855   5.413 -0.3162 -0.2221  0.3885
   47DNPC   NC3  737   6.639   1.179   8.042  0.1982 -0.0398  0.0260
   47DNPC   PO4  738   6.422   0.907   8.060  0.0677  0.0242 -0.0038
   47DNPC   GL1  739   6.288   0.933   7.577  0.1328  0.3595 -0.0850
   47DNPC   GL2  740   6.005   0.848   7.415  0.0282 -0.1176  0.1812
   47DNPC   C1A  741   6.425   1.217   7.383 -0.2108 -0.0243 -0.1855
   47DNPC   C2A  742   6.450   1.559   6.988 -0.0179  0.1854  0.4581
   47DNPC   C3A  743   6.466   1.630   6.583  0.2309 -0.0717  0.0764
   47DNPC   D4A  744   6.251   1.469   6.172  0.1722  0.0750 -0.5370
   47DNPC   C5A  745   5.807   1.406   6.095  0.0777 -0.0070  0.3101
   47DNPC   C6A  746   5.400   1.596   5.947  0.0687 -0.0870 -0.2259
   47DNPC   C1B  747   6.358   0.508   7.299 -0.2342  0.1647  0.0809
   47DNPC   C2B  748   6.558   0.031   7.375  0.3913 -0.1603  0.1483
   47DNPC   C3B  749   6.662  -0.295   7.362 -0.1169 -0.1095  0.0515
   47DNPC   D4B  750   6.738  -0.684   7.251  0.1642  0.0762 -0.1623
   47DNPC   C5B  751   6.569  -0.876   6.937  0.0155  0.0492 -0.1348
   47DNPC   C6B  752   6.410  -1.017   6.486 -0.1919  0.1357  0.1292
   48DNPC   NC3  753   1.116   1.028   8.263 -0.1548  0.4747 -0.1205
   48DNPC   PO4  754   0.906   0.682   8.250  0.0418 -0.2080  0.0970
   48DNPC   GL1  755   1.013   0.586   7.844  0.0348  0.3614 -0.3028
   48DNPC   GL2  756   0.777   0.515   7.705  0.3440  0.0799  0.0110
   48DNPC   C1A  757   1.217   0.562   7.449 -0.1359  0.2476  0.0625
   48DNPC   C2A  758   1.521   0.307   7.177  0.1913  0.1786  0.1051
   48DNPC   C3A  759   1.747   0.594   6.846  0.2251  0.0013 -0.2631
   48DNPC   D4A  760   1.869   0.997   6.665  0.2035  0.1348  0.0157
   48DNPC   C5A  761   2.052   1.201   6.324 -0.2585 -0.0979  0.1295
   48DNPC   C6A  762   2.185   1.309   5.939  0.2018 -0.0363 -0.1431
   48DNPC   C1B  763   0.804   0.531   7.194 -0.1670 -0.1076 -0.1047
   48DNPC   C2B  764   0.590   0.786   6.976  0.1599 -0.0352  0.1869
   48DNPC   C3B  765   0.785   1.105   6.756  0.2492  0.2576  0.1117
   48DNPC   D4B  766   0.989   1.296   6.314 -0.2561 -0.0785  0.3195
   48DNPC   C5B  767   0.715   1.586   6.086 -0.1024  0.3079 -0.0622
   48DNPC   C6B  768   0.588   1.803   5.791 -0.3261  0.2325 -0.3152
   49DNPC   NC3  769   5.299   0.147   8.181 -0.0690 -0.1674 -0.0420
   49DNPC   PO4  770   4.905  -0.059   8.071 -0.0889 -0.0149  0.1890
   49DNPC   GL1  771   4.745   0.023   7.688 -0.0264 -0.3187  0.3112
   49DNPC   GL2  772   4.724   0.359   7.641 -0.0968 -0.3989 -0.1458
   49DNPC   C1A  773   4.661  -0.061   7.271  0.0061 -0.1360  0.1522
   49DNPC   C2A  774   4.501   0.122   6.877 -0.2985 -0.2616 -0.0280
   49DNPC   C3A  775   4.541   0.085   6.518  0.3138 -0.4555 -0.2592
   49DNPC   D4A  776   4.688  -0.171   6.291 -0.0578  0.2604  0.2264
   49DNPC   C5A  777   5.035  -0.375   6.082 -0.1971  0.1884  0.0122
   49DNPC   C6A  778   5.388  -0.582   6.115 -0.0087 -0.0103  0.0887
   49DNPC   C1B  779   4.848   0.521   7.317  0.2690  0.0383  0.2286
   49DNPC   C2B  780   4.938   0.425   6.896  0.0257  0.0269 -0.3295
   49DNPC   C3B  781   5.041   0.296   6.483 -0.3080  0.2425  0.2398
   49DNPC   D4B  782   5.271   0.166   6.065 -0.1079 -0.1007 -0.0474
   49DNPC   C5B  783   5.412  -0.218   5.760 -0.0008  0.2687 -0.1201
   49DNPC   C6B  784   5.705  -0.435   5.699  0.0944 -0.1486 -0.1321
   50DNPC   NC3  785   6.681   5.718   7.789 -0.0506  0.0261  0.0999
   50DNPC   PO4  786   6.478   5.244   7.924 -0.0075 -0.1140  0.1499
   50DNPC   GL1  787   6.243   5.184   7.529  0.2758  0.1002  0.0607
   50DNPC   GL2  788   6.536   5.353   7.427  0.1772  0.1043 -0.2804
   50DNPC   C1A  789   6.006   4.887   7.070  0.0300 -0.1630  0.0642
   50DNPC   C2A  790   5.581   4.985   6.821 -0.1270 -0.1031  0.2752
   50DNPC   C3A  791   5.423   4.926   6.450  0.1020 -0.1055 -0.0196
   50DNPC   D4A  792   5.050   4.925   6.114 -0.0346 -0.0407 -0.0370
   50DNPC   C5A  793   5.137   4.626   5.763 -0.2171 -0.1603  0.0457
   50DNPC   C6A  794   5.124   4.239   5.570 -0.2098 -0.1475  0.1557
   50DNPC   C1B  795   6.402   5.163   6.977 -0.2343 -0.2352  0.0231
   50DNPC   C2B  796   6.294   4.977   6.545 -0.2366 -0.1318 -0.2269
   50DNPC   C3B  797   6.437   4.670   6.227  0.1502  0.0357  0.0175
   50DNPC   D4B  798   6.541   4.267   6.008  0.0277 -0.3269 -0.1122
   50DNPC   C5B  799   6.767   4.221   5.681  0.0315  0.1001 -0.0151
   50DNPC   C6B  800   6.878   4.432   5.461  0.0364 -0.3227 -0.0486
   51DNPC   NC3  801   0.456   2.575   8.076  0.1273 -0.0679  0.0117
   51DNPC   PO4  802   0.072   2.493   8.030  0.0008  0.1525 -0.0650
   51DNPC   GL1  803   0.250   2.423   7.541  0.1622 -0.2770 -0.2327
   51DNPC   GL2  804   0.534   2.544   7.553 -0.6004 -0.0687 -0.2178
   51DNPC   C1A  805   0.019   2.582   7.247  0.2649 -0.0797 -0.0783
   51DNPC   C2A  806  -0.280   2.601   7.016  0.1768 -0.0656  0.2624
   51DNPC   C3A  807  -0.615   2.696   6.818  0.3472  0.3459 -0.0365
   51DNPC   D4A  808  -0.934   2.859   6.996 -0.2254 -0.2489  0.2971
   51DNPC   C5A  809  -1.254   3.189   6.843 -0.3423  0.3166  0.1585
   51DNPC   C6A  810  -1.524   3.513   6.900 -0.2496 -0.0004  0.0670
   51DNPC   C1B  811   0.851   2.340   7.272 -0.2386 -0.0066  0.2242
   51DNPC   C2B  812   0.697   2.208   6.767  0.1753 -0.1186  0.1324
   51DNPC   C3B  813   0.931   2.455   6.443 -0.0132  0.2569 -0.0052
   51DNPC   D4B  814   1.200   2.559   6.120  0.4334 -0.0333 -0.0194
   51DNPC   C5B  815   1.289   2.513   5.687 -0.0920 -0.3428 -0.0903
   51DNPC   C6B  816   1.252   2.511   5.238 -0.0103 -0.0396  0.0031
   52DNPC   NC3  817   5.640  -0.162   7.658 -0.0347 -0.1550 -0.2985
   52DNPC   PO4  818   5.255   0.145   7.721 -0.1003 -0.1904 -0.1601
   52DNPC   GL1  819   5.204  -0.047   7.338  0.0070  0.4250  0.3929
   52DNPC   GL2  820   5.401  -0.319   7.216 -0.0205  0.0271 -0.1160
   52DNPC   C1A  821   5.023  -0.024   6.903  0.0185  0.2981 -0.0994
   52DNPC   C2A  822   5.308  -0.164   6.444 -0.3740  0.1636  0.0129
   52DNPC   C3A  823   5.737  -0.246   6.197  0.1494  0.1011  0.7075
   52DNPC   D4A  824   6.070  -0.143   6.045 -0.0718  0.0775  0.0569
   52DNPC   C5A  825   6.162   0.241   5.768  0.1020 -0.1929  0.0204
   52DNPC   C6A  826   6.454   0.473   5.661 -0.2399  0.0775 -0.2005
   52DNPC   C1B  827   5.643  -0.118   6.870 -0.0113 -0.1297 -0.1106
   52DNPC   C2B  828   5.675   0.280   6.508 -0.0314  0.0786 -0.1146
   52DNPC   C3B  829   5.727   0.404   6.054 -0.1020 -0.3499  0.4287
   52DNPC   D4B  830   5.797   0.504   5.590 -0.1666  0.0032 -0.2877
   52DNPC   C5B  831   5.650   0.194   5.472  0.3254  0.1408 -0.0639
   52DNPC   C6B  832   5.692  -0.176   5.223  0.2397 -0.1365 -0.1607
   53DNPC   NC3  833   3.592   0.296   9.034 -0.4052  0.1479  0.0127
   53DNPC   PO4  834   3.684   0.336   8.525  0.2482  0.1042  0.2123
   53DNPC   GL1  835   3.598   0.624   8.251  0.1642  0.0523 -0.3325
   53DNPC   GL2  836   3.270   0.596   8.162  0.0766  0.2568  0.1445
   53DNPC   C1A  837   3.586   0.816   7.807 -0.3607  0.2919  0.2990
   53DNPC   C2A  838   3.918   1.034   7.529 -0.0833 -0.0251 -0.0484
   53DNPC   C3A  839   4.016   0.950   7.075  0.0911  0.1653  0.2555
   53DNPC   D4A  840   4.199   0.970   6.725  0.1207  0.0223 -0.1311
   53DNPC   C5A  841   4.529   1.189   6.735 -0.1962  0.0182  0.0873
   53DNPC   C6A  842   4.763   1.422   6.450  0.0191 -0.1516  0.1984
   53DNPC   C1B  843   3.030   0.689   7.723 -0.2264 -0.2034 -0.1043
   53DNPC   C2B  844   2.635   0.483   7.346 -0.0303  0.2084 -0.1779
   53DNPC   C3B  845   2.461   0.460   6.903 -0.1380 -0.1257  0.2320
   53DNPC   D4B  846   2.116   0.547   6.514  0.0422 -0.0159  0.0228
   53DNPC   C5B  847   2.084   0.574   6.075 -0.3753 -0.0951  0.0272
   53DNPC   C6B  848   2.266   0.681   5.753 -0.0819  0.1295 -0.1263
   54DNPC   NC3  849   2.659  -0.424   7.997 -0.0468 -0.0759  0.1400
   54DNPC   PO4  850   3.161  -0.388   8.170 -0.1199  0.1848  0.0778
   54DNPC   GL1  851   3.506  -0.124   7.895  0.0050 -0.2570  0.1095
   54DNPC   GL2  852   3.688   0.149   8.045  0.0181 -0.0967 -0.3180
   54DNPC   C1A  853   3.692  -0.095   7.513 -0.0078 -0.1988  0.3834
   54DNPC   C2A  854   3.680   0.126   7.166  0.0558  0.1952 -0.0862
   54DNPC   C3A  855   3.383   0.261   6.854 -0.3171 -0.1819 -0.1051
   54DNPC   D4A  856   3.200   0.524   6.500 -0.2915  0.3718  0.2061
   54DNPC   C5A  857   2.811   0.753   6.459  0.0504  0.1759  0.1599
   54DNPC   C6A  858   2.402   0.970   6.564 -0.1506  0.0743  0.1261
   54DNPC   C1B  859   3.413   0.287   7.677  0.3372 -0.3602  0.0369
   54DNPC   C2B  860   3.206   0.349   7.324 -0.0499  0.1096  0.0079
   54DNPC   C3B  861   2.915   0.246   7.026 -0.1336 -0.0447 -0.5024
   54DNPC   D4B  862   2.834   0.244   6.707  0.0609  0.1201 -0.1861
   54DNPC   C5B  863   2.507   0.274   6.428 -0.1853  0.4682 -0.0054
   54DNPC   C6B  864   2.551   0.556   6.076  0.0977  0.1385 -0.4957
   55DNPC   NC3  865   1.426   3.829   8.356 -0.2643  0.0196  0.0794
   55DNPC   PO4  866   1.579   3.466   8.172  0.2011  0.1883 -0.0360
   55DNPC   GL1  867   1.820   3.217   7.929  0.2130 -0.0867  0.4443
   55DNPC   GL2  868   2.170   3.301   7.952  0.0180 -0.0460 -0.1331
   55DNPC   C1A  869   1.600   2.970   7.526 -0.3227 -0.1829 -0.0598
   55DNPC   C2A  870   1.592   3.005   7.070  0.0592  0.2514 -0.1378
   55DNPC   C3A  871   1.596   2.979   6.582  0.2088  0.1295  0.5271
   55DNPC   D4A  872   1.642   2.922   6.092 -0.0887 -0.1129 -0.1071
   55DNPC   C5A  873   2.050   3.028   5.995  0.1892  0.1531  0.1584
   55DNPC   C6A  874   2.368   2.999   6.341  0.1434  0.1672 -0.0518
   55DNPC   C1B  875   2.466   3.010   7.847 -0.0765 -0.2242 -0.0458
   55DNPC   C2B  876   2.623   2.579   7.932  0.1719  0.1639 -0.2825
   55DNPC   C3B  877   2.890   2.230   7.753  0.1184  0.0467  0.1726
   55DNPC   D4B  878   2.908   1.916   7.478  0.4004  0.1682 -0.0274
   55DNPC   C5B  879   3.008   2.026   7.052 -0.3500  0.1883 -0.2166
   55DNPC   C6B  880   3.200   2.343   6.857 -0.1263  0.1977  0.0248
   56DNPC   NC3  881   3.369  -0.105   9.150  0.1555 -0.1208 -0.0568
   56DNPC   PO4  882   2.960  -0.058   9.211 -0.1825 -0.2096 -0.3739
   56DNPC   GL1  883   3.054   0.344   9.477 -0.3574 -0.2348  0.0181
   56DNPC   GL2  884   3.146   0.340   9.814  0.2651 -0.0279 -0.0766
   56DNPC   C1A  885   3.063   0.797   9.581 -0.0257 -0.0574  0.3148
   56DNPC   C2A  886   3.103   1.105   9.813  0.0921  0.1385 -0.0379
   56DNPC   C3A  887   3.051   1.417  10.208  0.1250 -0.0744  0.0559
   56DNPC   D4A  888   2.767   1.401  10.594  0.3069  0.1007  0.1075
   56DNPC   C5A  889   2.919   1.252  10.930  0.2701 -0.0626 -0.1085
   56DNPC   C6A  890   2.797   1.137  11.360  0.5343 -0.1304  0.1499
   56DNPC   C1B  891   3.439   0.223  10.046  0.0281 -0.1518 -0.0818
   56DNPC   C2B  892   3.433   0.098  10.505  0.1566  0.0811  0.1451
   56DNPC   C3B  893   3.541  -0.244  10.745 -0.0178  0.3098  0.0474
   56DNPC   D4B  894   3.869  -0.435  10.737  0.0318  0.1799 -0.0031
   56DNPC   C5B  895   3.945  -0.693  11.069 -0.0050  0.2589  0.0437
   56DNPC   C6B  896   3.727  -0.772  11.467  0.0942 -0.2001 -0.1396
   57DNPC   NC3  897   4.871   2.830   7.972  0.2702  0.3569 -0.2256
   57DNPC   PO4  898   5.135   2.487   7.941 -0.1082  0.2958  0.1106
   57DNPC   GL1  899   5.120   2.501   7.457 -0.0812 -0.0617  0.1271
   57DNPC   GL2  900   5.328   2.643   7.319  0.1539  0.2337  0.1402
   57DNPC   C1A  901   4.641   2.469   7.238 -0.0111  0.1853  0.0895
   57DNPC   C2A  902   4.404   2.357   6.940 -0.2739 -0.3758 -0.2433
   57DNPC   C3A  903   4.237   2.260   6.614 -0.3223  0.2315 -0.1341
   57DNPC   D4A  904   4.024   2.014   6.383  0.2570 -0.1156 -0.1167
   57DNPC   C5A  905   3.982   2.179   5.959  0.1860  0.4918  0.1193
   57DNPC   C6A  906   3.738   2.392   5.731  0.2064  0.2120  0.0754
   57DNPC   C1B  907   5.205   2.500   6.900 -0.0773 -0.2534 -0.0149
   57DNPC   C2B  908   5.143   2.358   6.454 -0.1735  0.0761 -0.1684
   57DNPC   C3B  909   5.099   2.567   6.085  0.2445 -0.1220  0.0351
   57DNPC   D4B  910   4.907   2.600   5.675  0.4368  0.0131 -0.0094
   57DNPC   C5B  911   5.029   2.943   5.419 -0.3593  0.2873  0.2812
   57DNPC   C6B  912   5.089   3.213   5.124  0.1205  0.1644 -0.0102
   58DNPC   NC3  913   5.354   3.416   7.497  0.1951  0.1724  0.2631
   58DNPC   PO4  914   5.363   3.359   7.940 -0.1753  0.2135 -0.2866
   58DNPC   GL1  915   4.892   3.318   7.711  0.0820  0.6986  0.1571
   58DNPC   GL2  916   4.920   3.120   7.443 -0.3230 -0.0063 -0.2473
   58DNPC   C1A  917   4.481   3.175   7.536  0.0992 -0.0851 -0.0895
   58DNPC   C2A  918   4.055   3.247   7.349 -0.2865  0.0697 -0.0652
   58DNPC   C3A  919   3.886   3.066   6.981  0.2875  0.0950 -0.1489
   58DNPC   D4A  920   3.769   3.185   6.493 -0.0959 -0.1658  0.0113
   58DNPC   C5A  921   3.732   2.878   6.202  0.0123  0.2626  0.2758
   58DNPC   C6A  922   3.342   2.886   5.938  0.1372 -0.2633 -0.0093
   58DNPC   C1B  923   4.960   2.873   7.125  0.1295  0.2684  0.4436
   58DNPC   C2B  924   4.771   2.628   6.674  0.2667 -0.2584 -0.0099
   58DNPC   C3B  925   4.633   2.709   6.320 -0.0624  0.0621 -0.0042
   58DNPC   D4B  926   4.366   2.500   6.113  0.1927 -0.3099  0.2333
   58DNPC   C5B  927   4.499   2.220   5.809 -0.0969 -0.1270  0.1250
   58DNPC   C6B  928   4.911   2.050   5.689  0.3525  0.2226 -0.2671
   59DNPC   NC3  929   6.650   3.350   8.038 -0.0200  0.1238 -0.0073
   59DNPC   PO4  930   6.746   3.837   7.850  0.0718  0.2650  0.0922
   59DNPC   GL1  931   6.692   3.710   7.450  0.0642 -0.0885 -0.0227
   59DNPC   GL2  932   6.346   3.617   7.219  0.3164  0.3138  0.2413
   59DNPC   C1A  933   6.802   3.559   7.050  0.1570  0.2772  0.1491
   59DNPC   C2A  934   6.802   3.774   6.701 -0.0188  0.1180 -0.3308
   59DNPC   C3A  935   6.644   3.702   6.336 -0.1139 -0.0249 -0.2762
   59DNPC   D4A  936   6.577   3.351   6.026  0.1366  0.3300 -0.0681
   59DNPC   C5A  937   6.884   3.128   5.783 -0.2549 -0.0418 -0.0335
   59DNPC   C6A  938   7.199   3.225   5.415  0.1301 -0.1994 -0.1086
   59DNPC   C1B  939   6.295   3.850   6.855 -0.0350 -0.2214  0.2216
   59DNPC   C2B  940   6.138   4.033   6.564  0.2550 -0.0807  0.0460
   59DNPC   C3B  941   6.043   4.336   6.201 -0.2736 -0.1683  0.0762
   59DNPC   D4B  942   5.585   4.463   6.076 -0.1242 -0.1180 -0.0608
   59DNPC   C5B  943   5.292   4.244   6.066 -0.2007  0.4651 -0.0055
   59DNPC   C6B  944   5.225   3.857   5.907  0.1245 -0.1614 -0.0346
   60DNPC   NC3  945   3.682   4.587   8.445  0.4191  0.2340  0.0295
   60DNPC   PO4  946   3.492   4.677   8.030 -0.4298 -0.2499  0.1463
   60DNPC   GL1  947   3.576   5.011   7.781 -0.0600  0.2658 -0.3894
   60DNPC   GL2  948   3.226   5.070   7.684 -0.4236  0.4205  0.2368
   60DNPC   C1A  949   3.701   5.091   7.418  0.1847 -0.2013  0.2448
   60DNPC   C2A  950   4.093   5.208   7.174 -0.1678  0.2113  0.1423
   60DNPC   C3A  951   4.125   5.325   6.792 -0.1411  0.1514 -0.0928
   60DNPC   D4A  952   4.353   5.227   6.481  0.2345 -0.2492  0.0995
   60DNPC   C5A  953   4.665   4.928   6.439 -0.0270  0.0915  0.0768
   60DNPC   C6A  954   4.997   4.525   6.538  0.2458 -0.1022  0.2338
   60DNPC   C1B  955   3.291   4.901   7.302  0.0330 -0.1400  0.1887
   60DNPC   C2B  956   3.474   4.950   6.920  0.1218 -0.1645  0.2281
   60DNPC   C3B  957   3.265   4.821   6.556 -0.1070  0.3473  0.1962
   60DNPC   D4B  958   3.028   4.887   6.241  0.1582 -0.0425  0.1686
   60DNPC   C5B  959   2.850   5.383   6.319 -0.0664 -0.0566 -0.3613
   60DNPC   C6B  960   2.552   5.578   6.069  0.1689 -0.0838 -0.1268
   61DNPC   NC3  961   5.230   0.914   9.234  0.3198  0.2199  0.0714
   61DNPC   PO4  962   4.952   0.985   8.944 -0.0972  0.2627 -0.2395
   61DNPC   GL1  963   4.884   1.325   9.181  0.2412  0.0870  0.3040
   61DNPC   GL2  964   4.675   1.539   9.008 -0.3009  0.0195 -0.0659
   61DNPC   C1A  965   5.023   1.663   9.433  0.1000  0.1858 -0.1152
   61DNPC   C2A  966   4.919   1.808   9.858  0.1786  0.1689  0.1807
   61DNPC   C3A  967   4.834   1.972  10.251 -0.2793  0.0615  0.0922
   61DNPC   D4A  968   4.557   2.120  10.520  0.1286  0.1316 -0.1617
   61DNPC   C5A  969   4.271   2.237  10.261 -0.1493 -0.0871 -0.1257
   61DNPC   C6A  970   3.904   2.003  10.031 -0.0961  0.2804 -0.1742
   61DNPC   C1B  971   4.474   1.745   8.682  0.2074  0.0123 -0.0545
   61DNPC   C2B  972   4.154   1.803   8.361  0.1318 -0.3773  0.0499
   61DNPC   C3B  973   3.762   1.947   8.331  0.2682  0.4203 -0.1326
   61DNPC   D4B  974   3.344   1.932   8.537  0.0989  0.4264 -0.0704
   61DNPC   C5B  975   3.152   1.541   8.459 -0.1109 -0.1666 -0.0820
   61DNPC   C6B  976   2.869   1.154   8.325 -0.1456 -0.1636  0.1488
   62DNPC   NC3  977   1.942   3.136   8.401  0.0577  0.1685 -0.0837
   62DNPC   PO4  978   2.297   2.995   8.444 -0.1024  0.0580 -0.1058
   62DNPC   GL1  979   2.121   2.640   8.209 -0.1320 -0.0970  0.2373
   62DNPC   GL2  980   2.017   2.273   8.198 -0.2746 -0.2371 -0.4330
   62DNPC   C1A  981   2.110   2.677   7.792  0.0132  0.0791 -0.0563
   62DNPC   C2A  982   2.213   2.901   7.392 -0.1808 -0.4020 -0.1295
   62DNPC   C3A  983   2.437   2.888   6.988 -0.3067  0.1366  0.1764
   62DNPC   D4A  984   2.460   2.617   6.663  0.1263 -0.1163  0.1050
   62DNPC   C5A  985   2.730   2.391   6.267 -0.1624 -0.1887  0.2397
   62DNPC   C6A  986   2.735   1.969   5.967 -0.1475  0.0874  0.1630
   62DNPC   C1B  987   2.287   2.170   7.729 -0.1533  0.1826  0.0424
   62DNPC   C2B  988   2.457   1.929   7.304 -0.0018 -0.0275 -0.0810
   62DNPC   C3B  989   2.530   1.614   7.046 -0.1408 -0.0671 -0.2872
   62DNPC   D4B  990   2.739   1.307   6.743 -0.2895 -0.0463  0.0397
   62DNPC   C5B  991   2.974   1.454   6.322  0.1616  0.0864 -0.2610
   62DNPC   C6B  992   3.149   1.591   5.958  0.2774  0.0249 -0.1424
   63DNPC   NC3  993   2.879   4.202   9.223 -0.1152 -0.2565  0.1438
   63DNPC   PO4  994   2.564   4.073   9.053 -0.1399 -0.0295  0.0770
   63DNPC   GL1  995   2.506   3.978   9.477  0.1337 -0.1339 -0.2996
   63DNPC   GL2  996   2.204   3.966   9.689 -0.2551  0.1994  0.1825
   63DNPC   C1A  997   2.693   3.720   9.882 -0.2646  0.1580  0.1585
   63DNPC   C2A  998   2.896   3.556  10.196 -0.1981  0.1557 -0.3499
   63DNPC   C3A  999   2.805   3.570  10.644 -0.1942 -0.2784  0.1333
   63DNPC   D4A 1000   2.711   3.196  10.890 -0.2583  0.1576  0.3524
   63DNPC   C5A 1001   2.662   3.291  11.223 -0.0624  0.2571  0.0206
   63DNPC   C6A 1002   2.515   3.627  11.515  0.0150 -0.2529 -0.6271
   63DNPC   C1B 1003   2.205   3.915  10.122 -0.1018  0.1140  0.1017
   63DNPC   C2B 1004   2.347   3.734  10.358 -0.2606  0.0151 -0.1863
   63DNPC   C3B 1005   2.297   3.483  10.765  0.0860  0.1025 -0.1889
   63DNPC   D4B 1006   2.205   3.375  11.220 -0.1127 -0.2333  0.0897
   63DNPC   C5B 1007   1.927   3.326  11.564 -0.1646 -0.0849 -0.2017
   63DNPC   C6B 1008   1.790   2.901  11.709 -0.0963  0.3743 -0.0689
   64DNPC   NC3 1009   3.221   5.479   7.947 -0.0887 -0.2584  0.0309
   64DNPC   PO4 1010   2.894   5.665   8.079  0.0856  0.1575 -0.5479
   64DNPC   GL1 1011   2.942   5.863   7.679 -0.2310  0.0968 -0.1565
   64DNPC   GL2 1012   2.677   5.999   7.529  0.1481  0.1121  0.2208
   64DNPC   C1A 1013   3.104   5.846   7.296 -0.2415 -0.2019  0.2783
   64DNPC   C2A 1014   3.036   5.791   6.885 -0.2027 -0.0142 -0.4340
   64DNPC   C3A 1015   3.187   5.630   6.591 -0.2166 -0.1790  0.2015
   64DNPC   D4A 1016   3.345   5.295   6.377 -0.1182  0.0089  0.0929
   64DNPC   C5A 1017   3.320   5.231   5.973 -0.0448  0.1324  0.2829
   64DNPC   C6A 1018   3.192   5.099   5.592 -0.2440  0.3876 -0.0470
   64DNPC   C1B 1019   2.645   6.012   7.091 -0.5062  0.1419  0.1533
   64DNPC   C2B 1020   2.363   6.003   6.755 -0.4236  0.2711 -0.2407
   64DNPC   C3B 1021   2.760   5.881   6.460  0.0795 -0.0451  0.0583
   64DNPC   D4B 1022   2.911   5.877   6.128 -0.1563  0.2831 -0.1292
   64DNPC   C5B 1023   2.981   6.263   5.905  0.0665  0.0632 -0.2627
   64DNPC   C6B 1024   3.328   6.564   5.888 -0.0620  0.2376  0.2121
   65DNPC   NC3 1025   1.287   3.430   2.591  0.0207  0.0661 -0.0036
   65DNPC   PO4 1026   0.777   3.271   2.621 -0.0496 -0.0518  0.0808
   65DNPC   GL1 1027   0.917   3.391   2.994  0.3659  0.1798  0.1890
   65DNPC   GL2 1028   0.660   3.497   3.222 -0.0528  0.0634  0.0020
   65DNPC   C1A 1029   1.050   3.445   3.503 -0.1705  0.4150 -0.3359
   65DNPC   C2A 1030   1.045   3.133   3.786 -0.3374  0.1199  0.1145
   65DNPC   C3A 1031   1.073   3.201   4.205 -0.2490 -0.2849  0.0527
   65DNPC   D4A 1032   1.003   3.421   4.643  0.1962  0.2425  0.1176
   65DNPC   C5A 1033   0.825   3.192   4.926  0.0891  0.0253 -0.1168
   65DNPC   C6A 1034   0.710   2.886   4.768 -0.0251 -0.0363 -0.0730
   65DNPC   C1B 1035   0.619   3.699   3.657  0.0134 -0.0497  0.1226
   65DNPC   C2B 1036   0.998   3.648   3.950  0.2812  0.0831  0.1966
   65DNPC   C3B 1037   1.108   3.849   4.301 -0.0862  0.1013 -0.1218
   65DNPC   D4B 1038   0.836   4.025   4.647  0.0952  0.3450 -0.2801
   65DNPC   C5B 1039   0.867   3.752   4.995 -0.0833  0.1803  0.1530
   65DNPC   C6B 1040   0.897   3.636   5.461 -0.0369  0.2900  0.2519
   66DNPC   NC3 1041   4.491   4.721   3.076  0.2048  0.1343 -0.3086
   66DNPC   PO4 1042   4.883   4.759   3.228  0.0014  0.2934  0.0951
   66DNPC   GL1 1043   4.865   4.671   3.607 -0.1355  0.1557 -0.0124
   66DNPC   GL2 1044   4.855   4.312   3.699  0.0795  0.1434 -0.0205
   66DNPC   C1A 1045   4.693   4.736   3.989 -0.0377 -0.0733 -0.1763
   66DNPC   C2A 1046   4.750   4.789   4.388 -0.1033 -0.1292 -0.0144
   66DNPC   C3A 1047   5.012   4.948   4.700 -0.1680 -0.3277 -0.3878
   66DNPC   D4A 1048   4.950   5.368   4.900 -0.1763 -0.2363  0.1130
   66DNPC   C5A 1049   4.675   5.551   4.735 -0.0852 -0.1683 -0.0744
   66DNPC   C6A 1050   4.270   5.415   4.900 -0.0506  0.0737  0.3412
   66DNPC   C1B 1051   4.738   4.146   4.106  0.0487  0.1684  0.0520
   66DNPC   C2B 1052   4.804   4.035   4.586  0.2130 -0.0804 -0.1176
   66DNPC   C3B 1053   4.833   4.074   5.074 -0.2046 -0.0157  0.0379
   66DNPC   D4B 1054   4.838   4.534   5.277  0.2156  0.3687  0.0318
   66DNPC   C5B 1055   4.711   4.794   5.564 -0.4410  0.0780  0.2396
   66DNPC   C6B 1056   4.620   5.106   5.861 -0.1317  0.1306 -0.1551
   67DNPC   NC3 1057   2.249   3.272   2.977  0.0840  0.1832  0.2102
   67DNPC   PO4 1058   1.863   3.211   3.137  0.0804  0.5042 -0.3696
   67DNPC   GL1 1059   1.620   3.324   3.470  0.1348 -0.1191  0.1206
   67DNPC   GL2 1060   1.537   3.689   3.522 -0.2959 -0.0035 -0.2174
   67DNPC   C1A 1061   1.567   3.220   3.959  0.0027 -0.1540 -0.1386
   67DNPC   C2A 1062   1.541   3.477   4.306 -0.2557  0.0104 -0.1379
   67DNPC   C3A 1063   1.492   3.450   4.718 -0.2817 -0.0693  0.2218
   67DNPC   D4A 1064   1.280   3.341   5.051  0.1550 -0.1092 -0.1310
   67DNPC   C5A 1065   1.375   3.435   5.416 -0.1668  0.1081  0.1380
   67DNPC   C6A 1066   1.573   3.445   5.847 -0.0574  0.3059  0.2657
   67DNPC   C1B 1067   1.601   3.889   3.983 -0.0909  0.0899  0.2748
   67DNPC   C2B 1068   1.542   4.120   4.377  0.0472  0.2649 -0.0877
   67DNPC   C3B 1069   1.341   4.118   4.822 -0.0368  0.1480 -0.1280
   67DNPC   D4B 1070   1.103   4.400   5.055 -0.0455 -0.0384  0.0926
   67DNPC   C5B 1071   0.904   4.207   5.372  0.1074 -0.0395  0.1623
   67DNPC   C6B 1072   0.709   4.069   5.639  0.1831 -0.0376  0.1095
   68DNPC   NC3 1073   0.909   5.944   3.208  0.0338  0.0305  0.1103
   68DNPC   PO4 1074   1.196   5.725   2.882 -0.2914  0.0549  0.1093
   68DNPC   GL1 1075   1.221   5.661   3.416  0.0676  0.1865 -0.0460
   68DNPC   GL2 1076   1.040   5.399   3.378  0.1836  0.0259 -0.1826
   68DNPC   C1A 1077   1.307   5.618   3.812 -0.0880  0.1486  0.1336
   68DNPC   C2A 1078   1.230   5.600   4.272 -0.0813  0.1606  0.2799
   68DNPC   C3A 1079   1.068   5.733   4.588 -0.4113 -0.0240 -0.1178
   68DNPC   D4A 1080   0.734   5.529   4.948 -0.1129  0.1781  0.0231
   68DNPC   C5A 1081   0.685   5.155   5.259 -0.2970 -0.3228 -0.0851
   68DNPC   C6A 1082   1.007   5.040   5.576 -0.2820  0.1858 -0.2739
   68DNPC   C1B 1083   0.708   5.398   3.764  0.0422  0.1489  0.0438
   68DNPC   C2B 1084   0.814   5.337   4.134 -0.1491  0.3099  0.2908
   68DNPC   C3B 1085   0.847   5.223   4.605  0.0377  0.0433 -0.0267
   68DNPC   D4B 1086   0.852   4.810   4.807 -0.0073 -0.0799 -0.0666
   68DNPC   C5B 1087   0.731   4.639   5.227 -0.1623  0.1309  0.0814
   68DNPC   C6B 1088   0.774   4.616   5.647  0.1589  0.0204 -0.3023
   69DNPC   NC3 1089   2.513   2.431   3.211 -0.1065 -0.1951  0.2650
   69DNPC   PO4 1090   2.224   2.806   3.118 -0.1776  0.1136 -0.0046
   69DNPC   GL1 1091   2.308   2.804   3.492 -0.2022 -0.0180  0.0776
   69DNPC   GL2 1092   2.230   3.136   3.493  0.3755 -0.3308 -0.2521
   69DNPC   C1A 1093   2.311   2.466   3.862 -0.0297 -0.0773  0.1294
   69DNPC   C2A 1094   2.153   2.484   4.293  0.0906  0.1822 -0.4078
   69DNPC   C3A 1095   2.257   2.415   4.775 -0.1218  0.3330  0.1883
   69DNPC   D4A 1096   2.389   2.368   5.228 -0.0389  0.1253 -0.1656
   69DNPC   C5A 1097   2.695   2.177   5.473 -0.1122  0.0030  0.2550
   69DNPC   C6A 1098   2.854   2.440   5.715  0.3671  0.0105  0.0874
   69DNPC   C1B 1099   2.113   2.984   3.901 -0.1976 -0.0475  0.1519
   69DNPC   C2B 1100   1.809   2.865   4.178 -0.0932 -0.0496  0.1462
   69DNPC   C3B 1101   1.699   2.531   4.491 -0.2512  0.0647  0.1394
   69DNPC   D4B 1102   1.584   2.364   4.835  0.2709 -0.0671  0.2732
   69DNPC   C5B 1103   1.830   2.323   5.234  0.1191  0.1766  0.0809
   69DNPC   C6B 1104   2.014   2.236   5.629  0.2741 -0.0494 -0.0405
   70DNPC   NC3 1105   2.363   5.512   3.149 -0.0298 -0.0270 -0.1280
   70DNPC   PO4 1106   2.383   5.057   3.034  0.1096 -0.0063 -0.0396
   70DNPC   GL1 1107   2.365   4.770   3.459  0.0164 -0.0640 -0.0123
   70DNPC   GL2 1108   2.595   4.516   3.640 -0.0139 -0.0138  0.2481
   70DNPC   C1A 1109   2.289   4.729   3.896  0.2086 -0.0195 -0.2765
   70DNPC   C2A 1110   2.495   4.736   4.294 -0.0700 -0.0304 -0.1084
   70DNPC   C3A 1111   2.604   4.695   4.749  0.0532  0.1785  0.2436
   70DNPC   D4A 1112   2.961   4.563   4.982  0.3169  0.1747 -0.1191
   70DNPC   C5A 1113   3.006   4.649   5.446 -0.1561 -0.1222 -0.1614
   70DNPC   C6A 1114   3.236   4.674   5.850 -0.3330 -0.0511 -0.0269
   70DNPC   C1B 1115   2.774   4.865   3.772 -0.1246  0.0012 -0.0588
   70DNPC   C2B 1116   3.017   4.950   4.185 -0.0528  0.0832  0.1629
   70DNPC   C3B 1117   3.005   4.977   4.642  0.2894 -0.0737 -0.3538
   70DNPC   D4B 1118   2.863   5.035   5.107 -0.1316  0.0782  0.1780
   70DNPC   C5B 1119   2.723   5.008   5.495 -0.0427  0.0321 -0.0735
   70DNPC   C6B 1120   2.761   5.128   5.907  0.1134 -0.3313 -0.1891
   71DNPC   NC3 1121   3.855   2.405   2.392  0.0526  0.1594  0.2813
   71DNPC   PO4 1122   4.073   2.474   2.705 -0.0336 -0.0368 -0.3322
   71DNPC   GL1 1123   3.881   2.585   3.069 -0.0313  0.2585 -0.0159
   71DNPC   GL2 1124   4.132   2.452   3.298  0.3636 -0.0859 -0.2575
   71DNPC   C1A 1125   3.781   2.826   3.454  0.0962 -0.0408 -0.2789
   71DNPC   C2A 1126   3.770   2.746   3.958  0.4199  0.0796 -0.0372
   71DNPC   C3A 1127   3.528   2.697   4.256  0.2734  0.2839 -0.1390
   71DNPC   D4A 1128   3.106   2.784   4.104  0.0026 -0.0681 -0.0597
   71DNPC   C5A 1129   3.186   3.031   3.715  0.0848  0.0241 -0.0904
   71DNPC   C6A 1130   3.217   3.103   3.362  0.2795  0.1189  0.1199
   71DNPC   C1B 1131   4.165   2.463   3.780  0.0963 -0.2874  0.0753
   71DNPC   C2B 1132   4.414   2.557   4.090 -0.2190 -0.1684 -0.0107
   71DNPC   C3B 1133   4.536   2.712   4.397  0.1589  0.3761  0.2045
   71DNPC   D4B 1134   4.808   2.642   4.656 -0.0829 -0.1032  0.1526
   71DNPC   C5B 1135   4.885   2.343   4.912 -0.1518 -0.0313 -0.0829
   71DNPC   C6B 1136   5.118   2.282   5.297  0.0359 -0.0945 -0.3401
   72DNPC   NC3 1137  -0.291   4.792   2.871 -0.3508  0.0145 -0.0281
   72DNPC   PO4 1138  -0.251   5.184   2.891  0.2815 -0.1078 -0.1684
   72DNPC   GL1 1139   0.069   5.162   3.352  0.1651 -0.0372  0.1137
   72DNPC   GL2 1140  -0.186   5.128   3.563 -0.0724  0.0163 -0.2412
   72DNPC   C1A 1141   0.244   5.448   3.653  0.1504  0.0711 -0.2192
   72DNPC   C2A 1142   0.267   5.539   4.096 -0.2315  0.2395 -0.0793
   72DNPC   C3A 1143   0.343   5.517   4.532  0.0968 -0.0489  0.3458
   72DNPC   D4A 1144   0.172   5.493   4.909  0.0720 -0.0725 -0.3050
   72DNPC   C5A 1145   0.171   5.443   5.333  0.1556  0.3169  0.0857
   72DNPC   C6A 1146   0.142   5.618   5.686 -0.2978 -0.1125 -0.2535
   72DNPC   C1B 1147  -0.000   5.047   3.912 -0.1608  0.1250  0.1629
   72DNPC   C2B 1148   0.430   5.045   4.070 -0.1485  0.0460  0.1260
   72DNPC   C3B 1149   0.417   4.973   4.519 -0.0671 -0.3177  0.0017
   72DNPC   D4B 1150   0.346   4.971   4.957 -0.1321 -0.0346 -0.4828
   72DNPC   C5B 1151   0.184   4.610   4.982  0.1345 -0.0995  0.2096
   72DNPC   C6B 1152   0.126   4.311   4.645 -0.1071  0.0458 -0.0724
   73DNPC   NC3 1153   6.217   4.665   3.337  0.1082  0.2899 -0.0795
   73DNPC   PO4 1154   6.604   4.579   3.195  0.1690  0.0320 -0.2366
   73DNPC   GL1 1155   6.786   4.663   3.645  0.1534  0.0769  0.1339
   73DNPC   GL2 1156   7.138   4.419   3.572  0.0894 -0.0059 -0.1258
   73DNPC   C1A 1157   6.685   4.619   4.119 -0.0262  0.1058  0.0658
   73DNPC   C2A 1158   6.308   4.793   4.308  0.1972  0.1057 -0.0224
   73DNPC   C3A 1159   5.944   5.038   4.498 -0.1111  0.0154 -0.2265
   73DNPC   D4A 1160   5.779   5.282   4.784  0.1713  0.1989  0.0337
   73DNPC   C5A 1161   5.343   5.432   4.642 -0.1026 -0.2506 -0.0143
   73DNPC   C6A 1162   5.033   5.785   4.484  0.2726  0.0573  0.1965
   73DNPC   C1B 1163   7.123   4.511   3.982  0.0583  0.0605  0.0372
   73DNPC   C2B 1164   7.097   4.492   4.398  0.0195 -0.0013  0.2006
   73DNPC   C3B 1165   7.121   4.393   4.823 -0.1254  0.2251  0.0653
   73DNPC   D4B 1166   7.008   4.100   5.107 -0.0547  0.0071  0.1909
   73DNPC   C5B 1167   6.622   4.097   5.172 -0.1041  0.1643  0.0879
   73DNPC   C6B 1168   6.324   4.340   5.419  0.0574  0.0647  0.1590
   74DNPC   NC3 1169   5.375   1.841   2.797  0.0007 -0.0208 -0.2386
   74DNPC   PO4 1170   5.549   1.504   2.983 -0.0565  0.0192 -0.0806
   74DNPC   GL1 1171   5.663   1.746   3.397  0.0862  0.2005 -0.0798
   74DNPC   GL2 1172   5.438   1.951   3.626 -0.0976  0.1154 -0.2308
   74DNPC   C1A 1173   5.887   2.121   3.624 -0.0510  0.0762  0.0397
   74DNPC   C2A 1174   6.082   2.408   3.949 -0.5166  0.0575 -0.1451
   74DNPC   C3A 1175   6.056   2.454   4.335 -0.4702 -0.2037  0.4343
   74DNPC   D4A 1176   6.106   2.563   4.766  0.0736 -0.1202  0.2746
   74DNPC   C5A 1177   6.126   2.226   4.976 -0.0683  0.0376 -0.0940
   74DNPC   C6A 1178   6.048   1.902   5.269 -0.1159  0.3013  0.5246
   74DNPC   C1B 1179   5.448   1.732   4.044  0.0078 -0.0186 -0.1784
   74DNPC   C2B 1180   5.454   1.580   4.470 -0.0316 -0.0453  0.1493
   74DNPC   C3B 1181   5.534   1.384   4.798  0.1816  0.3575  0.0482
   74DNPC   D4B 1182   5.442   1.058   5.140 -0.1456  0.0046 -0.2297
   74DNPC   C5B 1183   5.006   0.879   5.162  0.2137  0.0704 -0.1941
   74DNPC   C6B 1184   4.579   0.708   5.136  0.0211  0.0508  0.2037
   75DNPC   NC3 1185   0.309   1.467   2.922 -0.2357  0.1716  0.1255
   75DNPC   PO4 1186   0.492   1.088   2.894 -0.2541  0.0439 -0.0491
   75DNPC   GL1 1187   0.461   1.142   3.320 -0.4550 -0.1979 -0.0944
   75DNPC   GL2 1188   0.642   1.397   3.313 -0.0133  0.0682  0.1927
   75DNPC   C1A 1189   0.157   1.249   3.615  0.0698  0.3503  0.0152
   75DNPC   C2A 1190  -0.164   1.283   3.888  0.0564  0.2100 -0.0350
   75DNPC   C3A 1191  -0.272   1.027   4.229 -0.2323  0.0606  0.1879
   75DNPC   D4A 1192  -0.007   0.969   4.565 -0.1254 -0.3338  0.1440
   75DNPC   C5A 1193  -0.111   0.921   4.977  0.1888  0.0473  0.0954
   75DNPC   C6A 1194  -0.282   0.789   5.378  0.3477  0.2115  0.0476
   75DNPC   C1B 1195   0.613   1.395   3.770  0.2226  0.1544  0.1323
   75DNPC   C2B 1196   0.862   1.203   4.112  0.3428 -0.0349  0.2846
   75DNPC   C3B 1197   1.027   1.075   4.515 -0.2656  0.2789 -0.0698
   75DNPC   D4B 1198   0.900   0.794   4.928  0.2515  0.1743 -0.0922
   75DNPC   C5B 1199   1.097   0.895   5.293 -0.0137 -0.2122 -0.2031
   75DNPC   C6B 1200   1.274   1.058   5.631  0.2898 -0.1590 -0.0996
   76DNPC   NC3 1201   2.469   4.191   2.896 -0.1786 -0.1408  0.0812
   76DNPC   PO4 1202   2.560   4.115   3.209 -0.0047 -0.1347 -0.0993
   76DNPC   GL1 1203   2.329   3.889   3.507 -0.0684  0.0185 -0.0323
   76DNPC   GL2 1204   2.084   3.688   3.391 -0.1659  0.4397 -0.2749
   76DNPC   C1A 1205   2.181   3.949   3.933 -0.0205  0.0148 -0.0177
   76DNPC   C2A 1206   2.020   3.902   4.415  0.0938  0.4320  0.2431
   76DNPC   C3A 1207   1.820   3.875   4.788  0.1992 -0.0282 -0.0818
   76DNPC   D4A 1208   1.845   3.968   5.144  0.2778 -0.0744  0.0083
   76DNPC   C5A 1209   1.823   3.696   5.259 -0.0978  0.3911 -0.2084
   76DNPC   C6A 1210   1.864   3.356   5.077  0.1277  0.0243 -0.1407
   76DNPC   C1B 1211   1.916   3.512   3.776  0.0529  0.1434  0.2541
   76DNPC   C2B 1212   2.037   3.396   4.189 -0.3487  0.0519  0.1939
   76DNPC   C3B 1213   1.924   3.239   4.567  0.2220  0.2063 -0.0820
   76DNPC   D4B 1214   2.060   2.874   4.738  0.2549  0.1101  0.1844
   76DNPC   C5B 1215   2.036   2.761   5.203 -0.0543 -0.3447 -0.1561
   76DNPC   C6B 1216   2.269   2.714   5.631 -0.0272  0.2201 -0.1271
   77DNPC   NC3 1217   2.509   1.624   2.982 -0.1424  0.1674  0.4485
   77DNPC   PO4 1218   2.762   2.061   2.994  0.0428  0.0421  0.4354
   77DNPC   GL1 1219   2.843   1.990   3.341 -0.2531 -0.2261 -0.0945
   77DNPC   GL2 1220   3.062   1.978   3.379 -0.1571 -0.3901  0.0501
   77DNPC   C1A 1221   2.700   2.084   3.793  0.1864  0.1755  0.3037
   77DNPC   C2A 1222   2.526   2.006   4.183 -0.0564 -0.0369  0.3457
   77DNPC   C3A 1223   2.409   1.889   4.602 -0.1705  0.1587  0.2210
   77DNPC   D4A 1224   2.406   1.960   5.043 -0.1810  0.2611  0.0081
   77DNPC   C5A 1225   2.416   1.770   5.407 -0.0147  0.0447  0.1204
   77DNPC   C6A 1226   2.196   1.792   5.776  0.0855  0.2236  0.0886
   77DNPC   C1B 1227   3.151   1.795   3.789  0.0274  0.1468 -0.0080
   77DNPC   C2B 1228   2.935   1.680   4.117  0.2019 -0.0671  0.1181
   77DNPC   C3B 1229   2.653   1.492   4.357  0.0748 -0.0539  0.3316
   77DNPC   D4B 1230   2.175   1.462   4.336  0.0871  0.0831  0.1274
   77DNPC   C5B 1231   2.002   1.585   4.728  0.1450  0.3167  0.1598
   77DNPC   C6B 1232   1.563   1.548   4.801  0.1824  0.0525 -0.1326
   78DNPC   NC3 1233   3.036   1.573   3.028  0.2512 -0.3487 -0.2830
   78DNPC   PO4 1234   2.860   1.139   3.025  0.1011 -0.0509 -0.0284
   78DNPC   GL1 1235   2.919   1.091   3.399  0.2078  0.0574 -0.0754
   78DNPC   GL2 1236   2.940   0.774   3.546 -0.0023 -0.3262 -0.2802
   78DNPC   C1A 1237   3.044   1.236   3.807 -0.2091  0.1037 -0.0168
   78DNPC   C2A 1238   2.978   1.126   4.263 -0.1601  0.2372  0.0720
   78DNPC   C3A 1239   2.970   1.135   4.657 -0.0925  0.4519 -0.1133
   78DNPC   D4A 1240   3.126   1.393   5.025  0.0020  0.1848  0.2797
   78DNPC   C5A 1241   2.905   1.575   5.427  0.1196  0.0146 -0.2978
   78DNPC   C6A 1242   2.661   1.505   5.775 -0.0765  0.0927 -0.0788
   78DNPC   C1B 1243   3.338   0.786   3.914  0.1429  0.0080 -0.1504
   78DNPC   C2B 1244   3.356   0.799   4.292 -0.1728  0.1403  0.0559
   78DNPC   C3B 1245   3.345   0.715   4.714  0.2159  0.0333 -0.1183
   78DNPC   D4B 1246   3.165   0.847   5.224 -0.1575 -0.3068 -0.1378
   78DNPC   C5B 1247   3.239   0.598   5.550  0.0549 -0.2082  0.1953
   78DNPC   C6B 1248   3.572   0.381   5.662  0.0189 -0.2869 -0.1152
   79DNPC   NC3 1249   1.909   5.295   3.061  0.1101  0.0110 -0.0087
   79DNPC   PO4 1250   2.022   5.121   3.356  0.0803  0.3231 -0.3565
   79DNPC   GL1 1251   2.325   5.278   3.597 -0.1305 -0.1765 -0.0333
   79DNPC   GL2 1252   2.144   5.272   3.867  0.2269  0.1239  0.2165
   79DNPC   C1A 1253   2.638   5.485   3.758 -0.2584  0.0303 -0.0524
   79DNPC   C2A 1254   3.073   5.529   4.064  0.1187  0.1997  0.0439
   79DNPC   C3A 1255   3.074   5.816   4.359 -0.0761 -0.0632  0.2087
   79DNPC   D4A 1256   3.207   5.989   4.716 -0.3088  0.1024  0.1378
   79DNPC   C5A 1257   3.477   5.892   4.893 -0.1850 -0.0989 -0.2308
   79DNPC   C6A 1258   3.714   5.552   4.820  0.0116  0.1230  0.1437
   79DNPC   C1B 1259   2.235   5.520   4.106  0.0098  0.1872  0.0966
   79DNPC   C2B 1260   2.462   5.818   4.363 -0.1010 -0.1953  0.1471
   79DNPC   C3B 1261   2.716   5.799   4.754 -0.1770  0.2730 -0.1226
   79DNPC   D4B 1262   2.659   5.508   5.108 -0.0458  0.0597  0.1718
   79DNPC   C5B 1263   2.387   5.103   5.090 -0.3756  0.0390 -0.1383
   79DNPC   C6B 1264   2.103   4.719   4.966 -0.1636  0.0641 -0.1016
   80DNPC   NC3 1265   4.307   0.972   3.464  0.5352  0.1253 -0.0364
   80DNPC   PO4 1266   4.805   0.728   3.385  0.3196 -0.2344  0.2479
   80DNPC   GL1 1267   5.070   0.697   3.710  0.0469  0.1100 -0.2163
   80DNPC   GL2 1268   5.416   0.900   3.768  0.1026  0.0563 -0.1741
   80DNPC   C1A 1269   5.514   0.606   4.083 -0.1187  0.3118  0.2778
   80DNPC   C2A 1270   5.575   0.305   4.554 -0.0937 -0.0370 -0.0281
   80DNPC   C3A 1271   5.785   0.044   4.723 -0.1053  0.1145 -0.4467
   80DNPC   D4A 1272   6.081   0.068   5.163 -0.0341  0.4985  0.0473
   80DNPC   C5A 1273   6.114  -0.207   5.567 -0.0428 -0.0786 -0.0746
   80DNPC   C6A 1274   6.247  -0.545   5.713 -0.1222  0.2181  0.0086
   80DNPC   C1B 1275   5.187   1.004   4.143 -0.2646 -0.0206  0.1430
   80DNPC   C2B 1276   4.963   1.380   4.316  0.0283  0.1796  0.0802
   80DNPC   C3B 1277   4.980   1.717   4.697 -0.0044  0.1660  0.1789
   80DNPC   D4B 1278   4.970   1.754   5.070 -0.0727  0.0739 -0.0694
   80DNPC   C5B 1279   5.095   1.435   5.294  0.1990  0.4479  0.2309
   80DNPC   C6B 1280   5.213   1.170   5.637 -0.1023  0.1676 -0.1445
   81DNPC   NC3 1281   3.711   2.086   3.251 -0.1195  0.2021 -0.2336
   81DNPC   PO4 1282   3.484   1.719   3.168 -0.1210  0.0345  0.0176
   81DNPC   GL1 1283   3.580   1.675   3.483  0.0354  0.1768 -0.0551
   81DNPC   GL2 1284   3.426   1.405   3.609  0.2222  0.4403 -0.0345
   81DNPC   C1A 1285   3.651   1.693   3.946  0.0087  0.0238  0.0862
   81DNPC   C2A 1286   3.705   1.806   4.380 -0.4434 -0.2388  0.3815
   81DNPC   C3A 1287   3.870   1.911   4.832 -0.0454 -0.0409 -0.0825
   81DNPC   D4A 1288   4.374   1.913   4.978 -0.2392  0.0357 -0.1150
   81DNPC   C5A 1289   4.582   1.664   5.355  0.2695  0.1595 -0.0756
   81DNPC   C6A 1290   4.855   1.493   5.766 -0.2790 -0.1662 -0.1894
   81DNPC   C1B 1291   3.444   1.275   4.117  0.1299  0.0622 -0.0086
   81DNPC   C2B 1292   3.305   1.460   4.525  0.3822 -0.0366  0.1200
   81DNPC   C3B 1293   3.320   1.834   4.821 -0.3480 -0.0343  0.2831
   81DNPC   D4B 1294   3.108   1.944   5.203 -0.0178  0.0222 -0.0306
   81DNPC   C5B 1295   3.202   1.955   5.614 -0.1433 -0.1556  0.0792
   81DNPC   C6B 1296   3.480   1.979   5.985 -0.0075  0.0828  0.3725
   82DNPC   NC3 1297   1.612   3.892   3.082  0.1083 -0.1070 -0.2295
   82DNPC   PO4 1298   2.049   4.165   3.205 -0.0568 -0.0507 -0.1275
   82DNPC   GL1 1299   1.887   4.179   3.643 -0.1406 -0.2789 -0.0536
   82DNPC   GL2 1300   2.100   4.361   3.666 -0.0930  0.0128 -0.3745
   82DNPC   C1A 1301   1.903   4.388   4.150  0.2304 -0.3018  0.1970
   82DNPC   C2A 1302   2.147   4.439   4.553 -0.1395  0.2591  0.2540
   82DNPC   C3A 1303   2.219   4.184   4.917  0.0310 -0.2001  0.0074
   82DNPC   D4A 1304   2.292   3.916   5.343  0.0769  0.4223  0.1075
   82DNPC   C5A 1305   2.536   4.044   5.733 -0.0514 -0.1369  0.0800
   82DNPC   C6A 1306   3.004   4.280   5.747 -0.3384  0.0954 -0.3553
   82DNPC   C1B 1307   2.483   4.272   4.058 -0.1805 -0.0819  0.2221
   82DNPC   C2B 1308   2.850   4.445   4.109  0.0821  0.4100  0.1961
   82DNPC   C3B 1309   3.169   4.492   4.337  0.3013 -0.3364  0.3553
   82DNPC   D4B 1310   3.403   4.462   4.690  0.1383  0.1563  0.0898
   82DNPC   C5B 1311   3.420   4.543   5.096 -0.2083 -0.3846  0.1810
   82DNPC   C6B 1312   3.542   4.513   5.560 -0.3855  0.0279 -0.0181
   83DNPC   NC3 1313   2.984   3.907   3.214  0.0276  0.3829 -0.0155
   83DNPC   PO4 1314   2.635   3.648   3.086  0.3267 -0.2085 -0.0263
   83DNPC   GL1 1315   2.701   3.518   3.530  0.0042  0.0250  0.2142
   83DNPC   GL2 1316   2.690   3.158   3.604  0.1028  0.2306 -0.0745
   83DNPC   C1A 1317   2.440   3.523   3.884  0.0369  0.1060  0.0156
   83DNPC   C2A 1318   2.435   3.716   4.273 -0.2041  0.0510  0.2597
   83DNPC   C3A 1319   2.824   3.554   4.577 -0.0870  0.2627  0.2481
   83DNPC   D4A 1320   2.822   3.327   4.940 -0.0525 -0.2484 -0.0740
   83DNPC   C5A 1321   3.087   3.492   5.179  0.1361  0.0593  0.1067
   83DNPC   C6A 1322   3.435   3.798   5.182  0.1182 -0.0855  0.1044
   83DNPC   C1B 1323   2.630   3.008   4.041 -0.0816  0.2609 -0.2388
   83DNPC   C2B 1324   2.436   3.186   4.427  0.3858 -0.1060 -0.2290
   83DNPC   C3B 1325   2.369   3.287   4.744 -0.0675  0.0423  0.2681
   83DNPC   D4B 1326   2.255   3.691   4.931 -0.0176  0.1416  0.0690
   83DNPC   C5B 1327   2.635   3.916   4.965 -0.2420 -0.0062  0.4063
   83DNPC   C6B 1328   2.760   4.244   4.597 -0.1702 -0.2019 -0.2310
   84DNPC   NC3 1329   3.560   0.358   3.284  0.0225 -0.1624 -0.2883
   84DNPC   PO4 1330   3.960   0.366   3.110 -0.1222  0.5362  0.1360
   84DNPC   GL1 1331   3.923   0.147   3.491 -0.1564  0.3552 -0.0541
   84DNPC   GL2 1332   4.194   0.087   3.731  0.1958  0.1415 -0.0767
   84DNPC   C1A 1333   3.769   0.324   3.901  0.4560 -0.0895  0.0029
   84DNPC   C2A 1334   3.407   0.286   4.101  0.3274  0.0268 -0.2890
   84DNPC   C3A 1335   3.165   0.280   4.478  0.1914  0.0688  0.2390
   84DNPC   D4A 1336   2.959   0.256   4.845 -0.3837 -0.2872  0.1259
   84DNPC   C5A 1337   3.122   0.361   5.158  0.0884 -0.0602 -0.1540
   84DNPC   C6A 1338   3.590   0.390   5.146 -0.1829 -0.0703 -0.0793
   84DNPC   C1B 1339   4.148   0.194   4.243  0.1521  0.3078  0.3840
   84DNPC   C2B 1340   3.856   0.593   4.334 -0.0965  0.0941  0.0391
   84DNPC   C3B 1341   3.866   1.098   4.552 -0.0895  0.1171  0.2017
   84DNPC   D4B 1342   3.558   1.180   4.890  0.1796 -0.0025  0.4398
   84DNPC   C5B 1343   3.597   1.507   5.176 -0.0357  0.0812 -0.0141
   84DNPC   C6B 1344   3.652   1.956   5.464 -0.2525  0.5504  0.3207
   85DNPC   NC3 1345   5.730  -0.323   3.245  0.0341  0.1033  0.1651
   85DNPC   PO4 1346   5.290  -0.511   3.094  0.0087 -0.1265 -0.1514
   85DNPC   GL1 1347   5.154  -0.285   3.485  0.0357 -0.3441  0.0628
   85DNPC   GL2 1348   5.427  -0.248   3.690 -0.2518 -0.0356 -0.0468
   85DNPC   C1A 1349   5.007  -0.093   3.881  0.2314  0.1022  0.0418
   85DNPC   C2A 1350   5.115   0.040   4.256  0.0843 -0.0916 -0.0266
   85DNPC   C3A 1351   5.001   0.484   4.451 -0.0620  0.0074 -0.2198
   85DNPC   D4A 1352   4.793   0.696   4.682  0.3560 -0.0641 -0.2610
   85DNPC   C5A 1353   4.860   1.035   4.698 -0.3969  0.0679 -0.1126
   85DNPC   C6A 1354   5.083   1.194   4.790 -0.0052 -0.1496  0.2697
   85DNPC   C1B 1355   5.639  -0.441   3.982  0.2036  0.0153 -0.1410
   85DNPC   C2B 1356   5.530  -0.430   4.364  0.1264  0.1406 -0.0039
   85DNPC   C3B 1357   5.329  -0.250   4.702 -0.3475 -0.1670 -0.1821
   85DNPC   D4B 1358   5.320   0.126   5.015  0.1725 -0.0417  0.0335
   85DNPC   C5B 1359   5.750   0.432   5.004 -0.3572  0.1041  0.0772
   85DNPC   C6B 1360   5.868   0.813   5.067 -0.1602 -0.2510  0.1614
   86DNPC   NC3 1361   4.656   1.676   3.024  0.3579 -0.0104 -0.1687
   86DNPC   PO4 1362   4.956   2.081   2.998  0.1186  0.0099 -0.0151
   86DNPC   GL1 1363   4.815   1.989   3.362  0.0459 -0.2603 -0.1469
   86DNPC   GL2 1364   4.665   2.244   3.513 -0.3102 -0.2396  0.2901
   86DNPC   C1A 1365   4.897   1.826   3.753  0.0147 -0.0393 -0.0375
   86DNPC   C2A 1366   4.978   1.908   4.178  0.0670  0.0460 -0.1079
   86DNPC   C3A 1367   5.233   2.040   4.437  0.0052 -0.1203  0.1469
   86DNPC   D4A 1368   5.337   2.028   4.878 -0.3825 -0.2227  0.1019
   86DNPC   C5A 1369   5.558   1.687   5.184 -0.2408 -0.0299 -0.2248
   86DNPC   C6A 1370   5.733   1.535   5.565 -0.2659 -0.2040  0.3320
   86DNPC   C1B 1371   4.982   2.347   3.812 -0.0365 -0.0125 -0.2165
   86DNPC   C2B 1372   4.950   2.472   4.220  0.2494 -0.0321 -0.0201
   86DNPC   C3B 1373   5.273   2.561   4.589  0.2126  0.4003  0.1466
   86DNPC   D4B 1374   5.205   2.683   5.015  0.0343  0.0266 -0.3169
   86DNPC   C5B 1375   5.455   2.645   5.464 -0.1633 -0.2831  0.1323
   86DNPC   C6B 1376   5.877   2.739   5.530  0.3287  0.2148  0.3450
   87DNPC   NC3 1377   1.282   0.550   2.571  0.3986  0.0863  0.0096
   87DNPC   PO4 1378   1.249   0.506   2.983 -0.0252  0.2709 -0.2468
   87DNPC   GL1 1379   1.335   0.263   3.439  0.0723 -0.3880  0.0894
   87DNPC   GL2 1380   1.633  -0.047   3.465  0.0817 -0.2218  0.4939
   87DNPC   C1A 1381   1.195   0.518   3.860 -0.0913 -0.1676 -0.0622
   87DNPC   C2A 1382   1.183   0.662   4.274  0.1283 -0.2206  0.0409
   87DNPC   C3A 1383   1.354   0.682   4.645 -0.3259  0.2532  0.0076
   87DNPC   D4A 1384   1.401   1.056   4.891  0.0091 -0.0215 -0.2364
   87DNPC   C5A 1385   1.552   1.239   5.244 -0.1799 -0.2615  0.2010
   87DNPC   C6A 1386   1.435   1.570   5.516  0.0173  0.0467 -0.0097
   87DNPC   C1B 1387   1.758  -0.090   3.862 -0.1036 -0.1882  0.3748
   87DNPC   C2B 1388   1.932   0.015   4.314  0.0707  0.1844 -0.1317
   87DNPC   C3B 1389   2.108   0.082   4.765 -0.0887 -0.1082 -0.2439
   87DNPC   D4B 1390   2.313   0.010   5.134 -0.1632  0.3224 -0.1939
   87DNPC   C5B 1391   2.223  -0.226   5.440  0.0252 -0.0537 -0.2019
   87DNPC   C6B 1392   2.012  -0.551   5.436  0.1717  0.2030 -0.1571
   88DNPC   NC3 1393   1.342   1.331   2.898  0.0997 -0.0075  0.1528
   88DNPC   PO4 1394   1.260   1.773   2.887 -0.0752 -0.1518  0.0355
   88DNPC   GL1 1395   1.334   2.041   3.287 -0.1208 -0.2708 -0.2406
   88DNPC   GL2 1396   1.460   2.336   3.362  0.1312 -0.1178  0.0547
   88DNPC   C1A 1397   1.176   2.169   3.723  0.1818 -0.0112  0.1096
   88DNPC   C2A 1398   0.981   2.352   4.118  0.0311 -0.2832 -0.1328
   88DNPC   C3A 1399   1.016   2.591   4.408 -0.0082  0.1392  0.0064
   88DNPC   D4A 1400   0.985   2.443   4.767  0.0041 -0.0378  0.0791
   88DNPC   C5A 1401   0.877   2.161   5.125  0.2057  0.0122 -0.0634
   88DNPC   C6A 1402   0.638   1.778   5.305  0.0594  0.2698 -0.1201
   88DNPC   C1B 1403   1.787   2.406   3.737  0.0882 -0.0125  0.0921
   88DNPC   C2B 1404   1.603   2.296   4.074 -0.2153 -0.1277  0.1248
   88DNPC   C3B 1405   1.362   2.180   4.404 -0.1193 -0.0751 -0.2582
   88DNPC   D4B 1406   1.294   1.931   4.758 -0.0535 -0.1859 -0.0340
   88DNPC   C5B 1407   1.295   1.916   5.110  0.1344  0.0102 -0.1712
   88DNPC   C6B 1408   1.137   1.487   5.146  0.1281  0.1459  0.0837
   89DNPC   NC3 1409   1.752   2.007   2.926 -0.0539 -0.3145 -0.1449
   89DNPC   PO4 1410   2.026   1.738   3.126 -0.1993 -0.1738  0.0506
   89DNPC   GL1 1411   2.024   1.464   3.465 -0.2558 -0.0174 -0.1089
   89DNPC   GL2 1412   2.219   1.215   3.464  0.1244  0.0143 -0.2250
   89DNPC   C1A 1413   1.868   1.410   3.823  0.0004  0.0062 -0.2618
   89DNPC   C2A 1414   1.683   1.666   4.153  0.1006  0.1717 -0.5257
   89DNPC   C3A 1415   1.921   1.952   4.367 -0.1666  0.0478 -0.5546
   89DNPC   D4A 1416   1.963   2.069   4.804  0.0432 -0.0326  0.3557
   89DNPC   C5A 1417   1.930   1.823   5.213  0.1881 -0.0976 -0.0941
   89DNPC   C6A 1418   1.950   1.515   5.414 -0.0946 -0.2521  0.3896
   89DNPC   C1B 1419   2.558   1.080   3.743 -0.2773 -0.2745  0.2454
   89DNPC   C2B 1420   2.660   0.711   4.029 -0.1908  0.0784 -0.0251
   89DNPC   C3B 1421   2.847   0.657   4.476  0.0983 -0.2020 -0.1983
   89DNPC   D4B 1422   2.768   0.760   4.922 -0.3279 -0.0913 -0.0536
   89DNPC   C5B 1423   2.753   1.110   5.197 -0.4253  0.0920 -0.1626
   89DNPC   C6B 1424   2.493   1.130   5.498 -0.2126 -0.0342  0.0382
   90DNPC   NC3 1425   4.553   6.328   2.812  0.1115 -0.0903  0.0603
   90DNPC   PO4 1426   4.340   5.944   3.025 -0.2581  0.0926 -0.2066
   90DNPC   GL1 1427   4.193   5.983   3.511 -0.0331  0.0208 -0.0062
   90DNPC   GL2 1428   3.967   6.155   3.563 -0.2126 -0.2139  0.1323
   90DNPC   C1A 1429   4.154   5.635   3.801 -0.0302  0.0498  0.2385
   90DNPC   C2A 1430   3.859   5.529   4.101  0.1694 -0.2581  0.0291
   90DNPC   C3A 1431   3.865   5.241   4.415 -0.1001  0.0807 -0.1250
   90DNPC   D4A 1432   3.957   5.089   4.725 -0.3714 -0.1087 -0.0991
   90DNPC   C5A 1433   4.014   5.063   5.076 -0.0186  0.1029  0.2471
   90DNPC   C6A 1434   4.173   5.241   5.452  0.0732  0.2074  0.0107
   90DNPC   C1B 1435   3.851   6.328   4.026  0.1776  0.2345 -0.0534
   90DNPC   C2B 1436   3.713   6.486   4.361  0.2232  0.0158 -0.1614
   90DNPC   C3B 1437   3.617   6.854   4.698  0.2231 -0.2357  0.4200
   90DNPC   D4B 1438   3.845   7.242   4.886  0.1644 -0.0769 -0.0779
   90DNPC   C5B 1439   3.640   7.444   5.380  0.1865  0.1047 -0.0749
   90DNPC   C6B 1440   3.606   7.413   5.815 -0.1269 -0.0336  0.0727
   91DNPC   NC3 1441   4.169   5.503   2.770  0.0249  0.1693 -0.1798
   91DNPC   PO4 1442   4.138   5.075   2.991  0.0338  0.2133  0.0813
   91DNPC   GL1 1443   4.173   5.092   3.408 -0.2200 -0.1775 -0.2467
   91DNPC   GL2 1444   4.525   5.037   3.549 -0.1106  0.2217 -0.2429
   91DNPC   C1A 1445   4.072   4.792   3.695 -0.1894  0.1830  0.0340
   91DNPC   C2A 1446   4.230   4.711   4.213  0.1023  0.0010  0.0569
   91DNPC   C3A 1447   4.453   4.391   4.415  0.0704  0.3139 -0.4143
   91DNPC   D4A 1448   4.271   4.011   4.767 -0.1644 -0.0220  0.1713
   91DNPC   C5A 1449   4.418   3.583   4.856 -0.0627  0.1570 -0.2026
   91DNPC   C6A 1450   4.859   3.464   4.722 -0.1816 -0.1053  0.1578
   91DNPC   C1B 1451   4.451   5.188   3.957 -0.0338 -0.1233 -0.1166
   91DNPC   C2B 1452   4.379   5.155   4.373  0.1956 -0.0395 -0.0143
   91DNPC   C3B 1453   4.435   4.912   4.743  0.3202  0.0909 -0.1704
   91DNPC   D4B 1454   4.578   4.960   5.115  0.2408  0.0689  0.1382
   91DNPC   C5B 1455   5.043   4.988   5.226  0.0893 -0.1925 -0.1282
   91DNPC   C6B 1456   5.445   5.016   5.004  0.1007  0.0020 -0.0388
   92DNPC   NC3 1457   4.357   0.451   3.370 -0.0064  0.0358 -0.1976
   92DNPC   PO4 1458   3.864   0.735   3.442  0.1934  0.2916 -0.1043
   92DNPC   GL1 1459   3.955   0.922   3.925  0.0067  0.0477 -0.0913
   92DNPC   GL2 1460   4.326   1.038   3.989  0.0440  0.1111 -0.0698
   92DNPC   C1A 1461   3.942   1.360   4.138  0.1047  0.0858 -0.1310
   92DNPC   C2A 1462   4.082   1.538   4.535 -0.1139  0.2789 -0.1119
   92DNPC   C3A 1463   4.107   1.476   4.996 -0.2889  0.0774  0.0549
   92DNPC   D4A 1464   4.057   1.448   5.456  0.1010  0.2829 -0.1311
   92DNPC   C5A 1465   3.640   1.398   5.639  0.2187 -0.2105  0.0551
   92DNPC   C6A 1466   3.285   1.245   5.500 -0.0504  0.3702 -0.2013
   92DNPC   C1B 1467   4.440   1.120   4.398  0.1358  0.0667 -0.0295
   92DNPC   C2B 1468   4.347   1.057   4.853 -0.2014  0.0346  0.1757
   92DNPC   C3B 1469   4.069   0.979   5.190  0.3640 -0.3146 -0.4419
   92DNPC   D4B 1470   4.104   0.659   5.394 -0.4586 -0.1121  0.3238
   92DNPC   C5B 1471   4.253   0.312   5.166  0.1594 -0.0197 -0.2211
   92DNPC   C6B 1472   4.317  -0.220   5.244  0.1852  0.1901 -0.0464
   93DNPC   NC3 1473   2.972  -0.272   2.741  0.2586 -0.1537  0.0173
   93DNPC   PO4 1474   3.197   0.088   2.911  0.1468  0.1036 -0.0605
   93DNPC   GL1 1475   3.167   0.026   3.414 -0.0543 -0.1268  0.1821
   93DNPC   GL2 1476   3.225   0.294   3.643 -0.2378 -0.1402 -0.5378
   93DNPC   C1A 1477   3.359  -0.209   3.824  0.0392 -0.0524  0.0660
   93DNPC   C2A 1478   3.170  -0.247   4.220  0.1686 -0.1889  0.1041
   93DNPC   C3A 1479   2.914  -0.193   4.569  0.2355  0.2047 -0.1464
   93DNPC   D4A 1480   2.809  -0.227   4.964  0.2619  0.2245 -0.1866
   93DNPC   C5A 1481   2.961  -0.658   5.153  0.0821  0.1110  0.0511
   93DNPC   C6A 1482   3.208  -1.101   5.205  0.0727 -0.3540  0.0829
   93DNPC   C1B 1483   2.916   0.211   4.012  0.0083 -0.1693  0.1977
   93DNPC   C2B 1484   2.628   0.250   4.297  0.0033 -0.1377  0.0426
   93DNPC   C3B 1485   2.492   0.333   4.706 -0.2651  0.1680 -0.1159
   93DNPC   D4B 1486   2.641   0.379   5.164 -0.0425 -0.2808  0.0873
   93DNPC   C5B 1487   2.731   0.606   5.467  0.2473  0.0426  0.1010
   93DNPC   C6B 1488   2.928   0.974   5.693  0.2933 -0.1968  0.1286
   94DNPC   NC3 1489   6.007   5.461   2.589  0.1055 -0.2158  0.0148
   94DNPC   PO4 1490   5.670   5.241   2.870  0.0040  0.2567 -0.0252
   94DNPC   GL1 1491   5.887   5.246   3.281 -0.1008 -0.1157 -0.0364
   94DNPC   GL2 1492   5.870   4.968   3.399 -0.2341  0.2612  0.1751
   94DNPC   C1A 1493   5.914   5.318   3.692  0.1267 -0.2405  0.0948
   94DNPC   C2A 1494   5.792   5.522   4.043  0.2075  0.0315 -0.2322
   94DNPC   C3A 1495   5.771   5.712   4.531  0.0234  0.1180  0.1416
   94DNPC   D4A 1496   5.503   5.808   4.915 -0.1489 -0.2718 -0.0039
   94DNPC   C5A 1497   5.020   5.901   4.960  0.0924 -0.0688 -0.1909
   94DNPC   C6A 1498   4.676   5.908   5.318  0.0393 -0.0822 -0.1275
   94DNPC   C1B 1499   5.524   5.025   3.734  0.3825 -0.0918 -0.1041
   94DNPC   C2B 1500   5.101   5.093   3.923  0.0653 -0.0700 -0.0620
   94DNPC   C3B 1501   4.849   5.251   4.253  0.2145  0.1487  0.1136
   94DNPC   D4B 1502   4.561   5.685   4.128 -0.1214 -0.0304 -0.0615
   94DNPC   C5B 1503   4.231   5.717   4.478  0.1409 -0.3121 -0.0029
   94DNPC   C6B 1504   3.925   6.102   4.735  0.0402  0.3418  0.0992
   95DNPC   NC3 1505  -0.465   6.534   2.880 -0.0413 -0.0510  0.1155
   95DNPC   PO4 1506  -0.139   6.624   3.142  0.2314 -0.1948  0.2055
   95DNPC   GL1 1507   0.151   6.581   3.355  0.0828 -0.1762 -0.0140
   95DNPC   GL2 1508   0.289   6.809   3.407  0.2460  0.1156  0.2476
   95DNPC   C1A 1509   0.196   6.390   3.722 -0.0645 -0.2772 -0.0232
   95DNPC   C2A 1510   0.600   6.349   4.008 -0.0491 -0.0473 -0.2748
   95DNPC   C3A 1511   0.831   6.730   4.251 -0.1179  0.1694 -0.1670
   95DNPC   D4A 1512   0.986   6.798   4.676 -0.3235  0.0624  0.1139
   95DNPC   C5A 1513   0.903   6.341   4.811 -0.2770  0.0106 -0.0021
   95DNPC   C6A 1514   1.019   5.996   5.029 -0.1994  0.2686  0.3998
   95DNPC   C1B 1515   0.202   6.884   3.809 -0.1473 -0.0547 -0.0308
   95DNPC   C2B 1516   0.363   6.722   4.224  0.0460 -0.0130  0.2853
   95DNPC   C3B 1517   0.507   6.459   4.572  0.0267 -0.1552 -0.1169
   95DNPC   D4B 1518   0.460   6.026   4.676  0.2454  0.0077 -0.0672
   95DNPC   C5B 1519   0.721   5.876   4.272 -0.1487  0.0018  0.1561
   95DNPC   C6B 1520   1.011   5.977   3.970 -0.2942 -0.1227 -0.0786
   96DNPC   NC3 1521   4.459   3.305   2.800 -0.1395 -0.1746  0.0950
   96DNPC   PO4 1522   4.748   3.017   2.883 -0.1917 -0.0397  0.1449
   96DNPC   GL1 1523   4.716   2.912   3.265 -0.0946  0.0655  0.0653
   96DNPC   GL2 1524   4.955   2.766   3.416 -0.0325 -0.1214  0.0118
   96DNPC   C1A 1525   4.512   2.748   3.637 -0.1434 -0.0278 -0.1526
   96DNPC   C2A 1526   4.728   2.962   3.959 -0.0784  0.1922  0.0866
   96DNPC   C3A 1527   5.014   2.990   4.302  0.1103 -0.1004 -0.2330
   96DNPC   D4A 1528   5.350   3.177   4.608 -0.3367  0.2670  0.0283
   96DNPC   C5A 1529   5.453   3.497   4.917  0.2049  0.1681 -0.2002
   96DNPC   C6A 1530   5.718   3.532   5.211 -0.2647 -0.0684 -0.1488
   96DNPC   C1B 1531   5.226   2.748   3.822 -0.1842  0.0927  0.2438
   96DNPC   C2B 1532   5.422   2.763   4.154  0.0061 -0.0732 -0.3159
   96DNPC   C3B 1533   5.705   2.723   4.501  0.0084  0.1664  0.0003
   96DNPC   D4B 1534   5.805   3.222   4.758  0.3928  0.0230 -0.0266
   96DNPC   C5B 1535   6.154   3.462   4.886  0.4453 -0.3501 -0.2973
   96DNPC   C6B 1536   6.495   3.531   5.112 -0.0192 -0.2204  0.1036
   97DNPC   NC3 1537   0.253   5.436   2.956 -0.1049 -0.2219  0.1261
   97DNPC   PO4 1538  -0.057   5.743   2.830  0.1782  0.1572  0.1505
   97DNPC   GL1 1539   0.077   5.884   3.166 -0.2520  0.0144  0.0018
   97DNPC   GL2 1540   0.463   5.737   3.301 -0.0169 -0.1012 -0.3468
   97DNPC   C1A 1541  -0.037   5.873   3.631 -0.0266  0.5146  0.2370
   97DNPC   C2A 1542  -0.207   5.516   4.008  0.0312  0.0414 -0.0321
   97DNPC   C3A 1543  -0.049   5.268   4.372  0.0724  0.0413 -0.0604
   97DNPC   D4A 1544  -0.155   5.043   4.830  0.1165 -0.0091 -0.0133
   97DNPC   C5A 1545  -0.582   4.815   5.028  0.0955 -0.5039  0.0650
   97DNPC   C6A 1546  -0.779   4.393   5.156 -0.0638 -0.1315 -0.0115
   97DNPC   C1B 1547   0.467   5.930   3.800  0.1359 -0.0973 -0.0486
   97DNPC   C2B 1548   0.242   6.053   4.249  0.1970 -0.0187 -0.0731
   97DNPC   C3B 1549  -0.057   6.240   4.583 -0.0455  0.1379 -0.0282
   97DNPC   D4B 1550   0.027   6.520   4.846 -0.1946 -0.2993 -0.2610
   97DNPC   C5B 1551   0.323   6.322   5.051 -0.0239 -0.0153  0.0688
   97DNPC   C6B 1552   0.518   5.832   5.280  0.0305 -0.3461  0.0326
   98DNPC   NC3 1553   4.955   6.427   3.053  0.1765 -0.1005  0.0921
   98DNPC   PO4 1554   4.730   6.766   3.161 -0.1078 -0.3001  0.3129
   98DNPC   GL1 1555   4.723   6.748   3.626  0.0686  0.1159  0.1085
   98DNPC   GL2 1556   4.622   6.401   3.503 -0.2937  0.4481 -0.2043
   98DNPC   C1A 1557   4.778   6.870   4.056  0.0672 -0.1532 -0.0042
   98DNPC   C2A 1558   4.617   6.743   4.399 -0.0250  0.0478  0.3334
   98DNPC   C3A 1559   4.733   6.715   4.815 -0.2442 -0.1257  0.0477
   98DNPC   D4A 1560   4.910   6.913   5.114 -0.0251  0.1052 -0.0425
   98DNPC   C5A 1561   4.665   6.777   5.465  0.0371 -0.2157 -0.0235
   98DNPC   C6A 1562   4.238   6.658   5.649 -0.0436 -0.1495  0.1843
   98DNPC   C1B 1563   4.495   6.168   3.828 -0.1976 -0.3136 -0.4164
   98DNPC   C2B 1564   4.286   6.150   4.125 -0.1939 -0.2724  0.0223
   98DNPC   C3B 1565   4.364   6.185   4.465  0.0810  0.3931  0.1869
   98DNPC   D4B 1566   4.412   5.974   4.916  0.0879  0.2450  0.3671
   98DNPC   C5B 1567   4.042   5.796   5.098  0.0231  0.2526 -0.2752
   98DNPC   C6B 1568   3.765   5.579   5.352  0.0518  0.0480 -0.1709
   99DNPC   NC3 1569   5.948   4.145   2.912  0.1952  0.0903  0.1418
   99DNPC   PO4 1570   5.733   4.646   2.929  0.2108  0.1713 -0.0344
   99DNPC   GL1 1571   5.649   4.572   3.427 -0.2371 -0.2146 -0.1811
   99DNPC   GL2 1572   5.869   4.329   3.470 -0.1968  0.2816 -0.1471
   99DNPC   C1A 1573   5.730   4.563   3.914 -0.3028  0.0165  0.1688
   99DNPC   C2A 1574   5.836   4.531   4.283  0.0369 -0.3703  0.1861
   99DNPC   C3A 1575   5.804   4.378   4.626 -0.0239 -0.2971  0.6592
   99DNPC   D4A 1576   5.844   3.979   4.908 -0.0664  0.2123 -0.0597
   99DNPC   C5A 1577   6.053   3.920   5.260 -0.1580  0.2607  0.2135
   99DNPC   C6A 1578   5.936   3.722   5.589 -0.0445 -0.1409  0.2071
   99DNPC   C1B 1579   5.917   4.031   3.831 -0.1130 -0.1282  0.0767
   99DNPC   C2B 1580   5.568   4.102   4.135 -0.0899  0.2187 -0.1070
   99DNPC   C3B 1581   5.406   4.098   4.465 -0.1095 -0.3283 -0.0650
   99DNPC   D4B 1582   5.367   4.063   4.873 -0.1585  0.0445  0.0328
   99DNPC   C5B 1583   5.394   3.961   5.251  0.1412 -0.0631 -0.0359
   99DNPC   C6B 1584   5.640   4.121   5.616  0.4655  0.1503  0.0630
  100DNPC   NC3 1585   6.078   6.990   3.336 -0.1072 -0.3195 -0.0455
  100DNPC   PO4 1586   5.814   6.700   3.255  0.2346  0.1008 -0.0260
  100DNPC   GL1 1587   5.895   6.475   3.601  0.0386  0.1468  0.1582
  100DNPC   GL2 1588   6.225   6.571   3.732  0.2864 -0.1501 -0.0222
  100DNPC   C1A 1589   6.120   6.141   3.863  0.0689 -0.0440 -0.1920
  100DNPC   C2A 1590   6.306   5.983   4.127 -0.2296  0.0120  0.0395
  100DNPC   C3A 1591   6.310   5.679   4.527  0.3647  0.1353  0.0660
  100DNPC   D4A 1592   6.166   5.505   4.914 -0.5105 -0.0371  0.0082
  100DNPC   C5A 1593   6.455   5.931   5.059 -0.0097 -0.3916  0.2748
  100DNPC   C6A 1594   6.658   6.073   5.431  0.0577  0.3549 -0.0726
  100DNPC   C1B 1595   6.466   6.497   4.140  0.5226  0.0729  0.0924
  100DNPC   C2B 1596   6.288   6.759   4.491  0.0647 -0.0799 -0.0000
  100DNPC   C3B 1597   6.300   6.946   4.855 -0.2401  0.0291 -0.4256
  100DNPC   D4B 1598   6.665   6.996   5.162 -0.0089  0.1054  0.1953
  100DNPC   C5B 1599   6.592   6.641   5.368 -0.1509 -0.0062  0.0426
  100DNPC   C6B 1600   6.629   6.515   5.757  0.1387 -0.1206  0.2707
  101DNPC   NC3 1601   0.901   2.038   2.600  0.0901 -0.1984  0.5191
  101DNPC   PO4 1602   0.483   1.849   2.700 -0.5513 -0.0678  0.2538
  101DNPC   GL1 1603   0.474   1.951   3.164  0.2538 -0.1914 -0.1470
  101DNPC   GL2 1604   0.886   1.943   3.135 -0.3205  0.0152  0.2191
  101DNPC   C1A 1605   0.333   1.782   3.530  0.2374 -0.0344  0.0125
  101DNPC   C2A 1606   0.143   1.698   3.958 -0.0258  0.1947  0.0929
  101DNPC   C3A 1607   0.193   1.925   4.426 -0.1805 -0.1747  0.0098
  101DNPC   D4A 1608   0.409   2.016   4.835  0.2105 -0.2653  0.1063
  101DNPC   C5A 1609   0.058   1.892   5.120 -0.0651 -0.2383  0.0605
  101DNPC   C6A 1610  -0.029   2.049   5.529  0.1933 -0.2251  0.2591
  101DNPC   C1B 1611   0.868   1.805   3.565 -0.1328  0.0874  0.3437
  101DNPC   C2B 1612   1.002   1.783   3.984 -0.0493 -0.2167  0.0594
  101DNPC   C3B 1613   0.887   1.998   4.443  0.0930  0.0649  0.2667
  101DNPC   D4B 1614   0.591   2.398   4.438  0.0834 -0.0143 -0.1134
  101DNPC   C5B 1615   0.268   2.478   4.104 -0.0442 -0.0191  0.1777
  101DNPC   C6B 1616   0.058   2.241   3.763  0.0407 -0.2922 -0.1286
  102DNPC   NC3 1617   2.752   4.788   3.144  0.1324  0.2924 -0.1028
  102DNPC   PO4 1618   2.964   4.397   3.038 -0.0687  0.1500 -0.0731
  102DNPC   GL1 1619   3.020   4.311   3.499 -0.1873 -0.0428 -0.1881
  102DNPC   GL2 1620   2.839   3.997   3.692  0.1153  0.0421 -0.1800
  102DNPC   C1A 1621   3.257   4.097   3.887  0.1282 -0.3181 -0.2087
  102DNPC   C2A 1622   3.584   4.137   4.347 -0.0910  0.1248  0.1167
  102DNPC   C3A 1623   3.758   4.022   4.821  0.0732 -0.0225  0.0001
  102DNPC   D4A 1624   3.925   3.649   5.084  0.0248 -0.0552 -0.2506
  102DNPC   C5A 1625   3.582   3.354   5.311  0.0083  0.0930 -0.2369
  102DNPC   C6A 1626   3.279   3.447   5.620 -0.2827  0.2452  0.3014
  102DNPC   C1B 1627   2.898   3.856   4.106  0.0642 -0.0391  0.0528
  102DNPC   C2B 1628   3.080   3.949   4.403  0.2174 -0.0633 -0.1744
  102DNPC   C3B 1629   3.170   4.051   4.859 -0.3671  0.1349  0.1361
  102DNPC   D4B 1630   3.104   4.121   5.260  0.2748 -0.1176  0.1521
  102DNPC   C5B 1631   2.739   4.240   5.300 -0.1510 -0.2343 -0.1666
  102DNPC   C6B 1632   2.518   4.592   5.224 -0.3003 -0.2256  0.0144
  103DNPC   NC3 1633   1.925   6.490   2.688  0.0874  0.0136  0.2219
  103DNPC   PO4 1634   1.969   6.260   3.142 -0.1021  0.1213  0.0477
  103DNPC   GL1 1635   1.975   6.075   3.500  0.0499  0.5483 -0.2357
  103DNPC   GL2 1636   2.028   5.730   3.607  0.0191 -0.1990 -0.0103
  103DNPC   C1A 1637   1.608   6.001   3.703  0.1056  0.0741 -0.1540
  103DNPC   C2A 1638   1.531   6.103   4.190  0.1992 -0.0120 -0.2408
  103DNPC   C3A 1639   1.553   5.770   4.599 -0.3370 -0.2533  0.1119
  103DNPC   D4A 1640   1.551   5.662   5.046  0.0041 -0.0379  0.3673
  103DNPC   C5A 1641   1.438   6.010   5.305  0.1993  0.1087  0.0907
  103DNPC   C6A 1642   1.549   6.292   5.662 -0.1632  0.0568  0.3965
  103DNPC   C1B 1643   1.723   5.613   4.076 -0.0342  0.1556  0.0811
  103DNPC   C2B 1644   1.833   5.397   4.411  0.0483 -0.1830  0.2564
  103DNPC   C3B 1645   1.844   5.237   4.949 -0.0947 -0.1490 -0.1312
  103DNPC   D4B 1646   1.982   5.393   5.298  0.1420  0.1187  0.0369
  103DNPC   C5B 1647   2.383   5.411   5.543  0.1232 -0.1115  0.0384
  103DNPC   C6B 1648   2.827   5.552   5.642 -0.2576 -0.2136 -0.0140
  104DNPC   NC3 1649   0.534   4.612   3.047  0.4387  0.2264 -0.2218
  104DNPC   PO4 1650   1.047   4.595   3.184 -0.1774  0.1251 -0.4028
  104DNPC   GL1 1651   0.962   4.937   3.520 -0.3291  0.0900 -0.1388
  104DNPC   GL2 1652   0.674   4.896   3.678 -0.2974 -0.0364  0.2044
  104DNPC   C1A 1653   1.247   5.134   3.792  0.2711 -0.4477  0.2225
  104DNPC   C2A 1654   1.599   5.188   4.057 -0.1059  0.3192  0.1288
  104DNPC   C3A 1655   2.046   4.992   4.251  0.2141  0.0221  0.2532
  104DNPC   D4A 1656   2.255   5.074   4.549 -0.1055  0.0732  0.0377
  104DNPC   C5A 1657   2.215   5.491   4.673  0.1627  0.0900 -0.0423
  104DNPC   C6A 1658   2.035   5.747   4.947 -0.1379 -0.0820  0.0613
  104DNPC   C1B 1659   0.903   4.865   4.065  0.2102  0.0548  0.1210
  104DNPC   C2B 1660   1.222   4.948   4.395 -0.0342 -0.1560  0.0107
  104DNPC   C3B 1661   1.367   5.300   4.710 -0.0629 -0.2861  0.3283
  104DNPC   D4B 1662   1.154   5.373   5.139 -0.2159  0.2068 -0.0597
  104DNPC   C5B 1663   0.967   5.574   5.413 -0.0155  0.1214 -0.2337
  104DNPC   C6B 1664   0.623   5.492   5.676  0.1164 -0.2044 -0.4043
  105DNPC   NC3 1665   3.249   2.066   2.958  0.4011  0.0581 -0.3289
  105DNPC   PO4 1666   3.528   2.380   2.813  0.0002  0.0803 -0.1560
  105DNPC   GL1 1667   3.344   2.492   3.229 -0.3471 -0.0945 -0.2420
  105DNPC   GL2 1668   3.080   2.536   3.305  0.0138  0.0984 -0.3202
  105DNPC   C1A 1669   3.328   2.406   3.693 -0.1949 -0.0980  0.0871
  105DNPC   C2A 1670   3.168   2.202   4.080  0.4020 -0.1205 -0.2138
  105DNPC   C3A 1671   2.912   2.061   4.466 -0.2574  0.3475  0.3606
  105DNPC   D4A 1672   2.860   1.742   4.758  0.0279 -0.0877 -0.0800
  105DNPC   C5A 1673   2.610   1.450   4.841 -0.0922  0.4046  0.0704
  105DNPC   C6A 1674   2.292   1.399   5.116 -0.0609 -0.1005 -0.1596
  105DNPC   C1B 1675   2.862   2.547   3.741 -0.0562 -0.1447  0.1098
  105DNPC   C2B 1676   2.697   2.492   4.143 -0.1917  0.1465 -0.1903
  105DNPC   C3B 1677   2.572   2.657   4.467  0.2115  0.0745  0.0839
  105DNPC   D4B 1678   2.634   2.790   4.863 -0.1758 -0.0597  0.1612
  105DNPC   C5B 1679   2.479   3.021   5.203  0.0919  0.1186 -0.0788
  105DNPC   C6B 1680   2.178   3.154   5.478  0.0063 -0.0999  0.1373
  106DNPC   NC3 1681   2.003   2.467   2.503 -0.2255 -0.0596 -0.1076
  106DNPC   PO4 1682   1.841   2.452   2.827  0.0653 -0.0599  0.0004
  106DNPC   GL1 1683   1.694   2.728   3.115  0.0198 -0.1461  0.0197
  106DNPC   GL2 1684   1.814   2.763   3.427  0.0481 -0.0515  0.1364
  106DNPC   C1A 1685   1.294   3.006   3.163  0.1736  0.0014  0.1532
  106DNPC   C2A 1686   0.745   2.968   3.263 -0.0441 -0.1821  0.6297
  106DNPC   C3A 1687   0.506   3.029   3.538  0.1768  0.2025 -0.0220
  106DNPC   D4A 1688   0.593   3.262   3.917 -0.1641  0.1712  0.0512
  106DNPC   C5A 1689   0.188   3.656   3.863 -0.2825 -0.0181  0.0802
  106DNPC   C6A 1690  -0.181   3.795   3.789 -0.0520 -0.1202  0.0496
  106DNPC   C1B 1691   1.475   2.814   3.576 -0.0622 -0.0865 -0.1501
  106DNPC   C2B 1692   1.361   2.767   4.005  0.0682 -0.0513  0.2067
  106DNPC   C3B 1693   1.412   2.966   4.391 -0.0589 -0.1472 -0.3111
  106DNPC   D4B 1694   1.328   2.871   4.717 -0.0297 -0.0742 -0.1379
  106DNPC   C5B 1695   1.549   2.924   5.198  0.3376 -0.1721 -0.3285
  106DNPC   C6B 1696   1.773   2.837   5.583  0.3644  0.1303  0.2640
  107DNPC   NC3 1697   3.894   3.114   2.898  0.0720 -0.1092  0.1011
  107DNPC   PO4 1698   4.277   2.909   2.949 -0.2314 -0.2088  0.3902
  107DNPC   GL1 1699   4.198   3.085   3.274 -0.2519  0.2575 -0.2614
  107DNPC   GL2 1700   4.520   3.364   3.367 -0.1905  0.1896  0.0218
  107DNPC   C1A 1701   4.141   3.082   3.699 -0.2888  0.1678 -0.1027
  107DNPC   C2A 1702   4.131   3.094   4.202 -0.0030  0.2602  0.1571
  107DNPC   C3A 1703   4.019   2.710   4.391  0.0172  0.2628  0.0106
  107DNPC   D4A 1704   3.943   2.372   4.592  0.1109  0.2311 -0.2571
  107DNPC   C5A 1705   4.184   2.055   4.432  0.1205  0.1799  0.2591
  107DNPC   C6A 1706   4.128   1.822   4.041 -0.1425  0.0020  0.1150
  107DNPC   C1B 1707   4.533   3.384   3.875  0.2483  0.0363 -0.1769
  107DNPC   C2B 1708   4.533   3.324   4.360 -0.2005 -0.1396 -0.0717
  107DNPC   C3B 1709   4.476   3.163   4.652 -0.2754  0.3857  0.0845
  107DNPC   D4B 1710   4.524   3.113   5.102  0.1373  0.1161  0.0176
  107DNPC   C5B 1711   4.671   2.719   5.185 -0.0274  0.1738  0.2712
  107DNPC   C6B 1712   4.583   2.266   5.323 -0.2129  0.1279  0.0734
  108DNPC   NC3 1713   6.808   4.157   3.268 -0.3011 -0.1260  0.1954
  108DNPC   PO4 1714   6.306   4.149   3.246 -0.0047  0.0644  0.1885
  108DNPC   GL1 1715   6.446   4.280   3.638 -0.0635  0.1012 -0.2944
  108DNPC   GL2 1716   6.277   4.547   3.858  0.0036 -0.1940 -0.3306
  108DNPC   C1A 1717   6.689   4.197   3.851  0.0306 -0.1753 -0.5275
  108DNPC   C2A 1718   6.753   4.083   4.237  0.0762  0.0966 -0.0118
  108DNPC   C3A 1719   6.902   3.906   4.592 -0.0038 -0.1535 -0.0873
  108DNPC   D4A 1720   6.925   3.602   4.877  0.1148 -0.0870 -0.0772
  108DNPC   C5A 1721   6.931   3.657   5.337 -0.3380 -0.0323 -0.1071
  108DNPC   C6A 1722   6.864   3.739   5.805  0.4064  0.1686  0.1634
  108DNPC   C1B 1723   6.230   4.220   4.257 -0.0422  0.1610  0.0443
  108DNPC   C2B 1724   6.022   3.986   4.432  0.0011  0.0406  0.0900
  108DNPC   C3B 1725   5.728   3.698   4.505  0.0012  0.0705  0.1175
  108DNPC   D4B 1726   5.286   3.614   4.445 -0.1552  0.0219 -0.0198
  108DNPC   C5B 1727   5.201   3.334   4.050 -0.0211 -0.2257  0.0364
  108DNPC   C6B 1728   5.044   3.213   3.643  0.0742 -0.0749 -0.0697
  109DNPC   NC3 1729   3.794   5.875   2.999 -0.1927  0.4956  0.1082
  109DNPC   PO4 1730   3.595   5.474   2.836  0.0252 -0.2955  0.2417
  109DNPC   GL1 1731   3.535   5.627   3.303  0.1281 -0.0289  0.1761
  109DNPC   GL2 1732   3.665   5.786   3.598 -0.0692  0.0543  0.2103
  109DNPC   C1A 1733   3.770   5.291   3.591 -0.1129 -0.2056  0.0102
  109DNPC   C2A 1734   3.572   5.131   4.032  0.0621 -0.1014  0.1781
  109DNPC   C3A 1735   3.405   5.344   4.466  0.2162  0.0969 -0.0422
  109DNPC   D4A 1736   3.099   5.455   4.756  0.3310  0.1868  0.0067
  109DNPC   C5A 1737   2.679   5.344   4.532  0.1503  0.3707 -0.3318
  109DNPC   C6A 1738   2.613   5.194   4.151  0.1536 -0.1598 -0.0163
  109DNPC   C1B 1739   3.454   5.855   4.038  0.0885 -0.2235  0.2234
  109DNPC   C2B 1740   3.561   6.042   4.399 -0.3569  0.0545 -0.0751
  109DNPC   C3B 1741   3.373   6.417   4.797  0.0641 -0.0477  0.0571
  109DNPC   D4B 1742   3.203   6.396   5.241 -0.0410  0.0277 -0.0285
  109DNPC   C5B 1743   3.222   6.067   5.548 -0.4005  0.2036 -0.1544
  109DNPC   C6B 1744   3.314   5.635   5.709  0.1356  0.2165  0.3240
  110DNPC   NC3 1745   0.140   2.468   2.795  0.2815  0.0662 -0.1710
  110DNPC   PO4 1746   0.590   2.368   2.719  0.2118  0.1697 -0.0013
  110DNPC   GL1 1747   0.620   2.529   3.157 -0.1388  0.0816 -0.2358
  110DNPC   GL2 1748   1.014   2.555   3.211 -0.0983 -0.1327  0.1855
  110DNPC   C1A 1749   0.578   2.289   3.544  0.0780 -0.1381  0.1151
  110DNPC   C2A 1750   0.612   2.086   3.954  0.3160 -0.2739 -0.0186
  110DNPC   C3A 1751   0.546   1.640   4.234 -0.1207  0.0882 -0.0901
  110DNPC   D4A 1752   0.250   1.412   4.646 -0.2504  0.2805 -0.2908
  110DNPC   C5A 1753  -0.175   1.520   4.890  0.0897 -0.1190  0.1849
  110DNPC   C6A 1754  -0.585   1.671   4.773 -0.3246  0.0953  0.4722
  110DNPC   C1B 1755   1.017   2.643   3.624 -0.2180  0.1925 -0.0675
  110DNPC   C2B 1756   0.674   2.700   3.858  0.1903  0.2236  0.3421
  110DNPC   C3B 1757   0.580   2.901   4.271 -0.0953 -0.2479  0.0397
  110DNPC   D4B 1758   0.519   3.288   4.502  0.1575 -0.3618 -0.0812
  110DNPC   C5B 1759   0.545   3.673   4.221 -0.2072  0.1681  0.0763
  110DNPC   C6B 1760   0.695   4.025   4.047  0.0095 -0.0467  0.0324
  111DNPC   NC3 1761   2.262   0.621   2.806 -0.3270  0.2477 -0.1711
  111DNPC   PO4 1762   1.991   0.790   3.104  0.0296  0.2860  0.0851
  111DNPC   GL1 1763   2.150   0.578   3.442 -0.0578  0.3241 -0.0263
  111DNPC   GL2 1764   2.020   0.793   3.657 -0.0418  0.0053  0.0198
  111DNPC   C1A 1765   2.203   0.398   3.976 -0.0084 -0.1495 -0.0594
  111DNPC   C2A 1766   2.113   0.523   4.400 -0.3072  0.1739  0.2469
  111DNPC   C3A 1767   1.943   0.568   4.807 -0.0180 -0.1612  0.1331
  111DNPC   D4A 1768   1.594   0.609   5.062 -0.3805  0.0662  0.2964
  111DNPC   C5A 1769   1.302   0.352   5.049  0.1508  0.3432  0.2122
  111DNPC   C6A 1770   1.188  -0.072   5.206 -0.0664 -0.0724 -0.0269
  111DNPC   C1B 1771   2.189   0.978   4.015  0.1184 -0.2760  0.0633
  111DNPC   C2B 1772   2.425   1.067   4.392  0.2729 -0.0377  0.4506
  111DNPC   C3B 1773   2.350   0.989   4.825  0.1413  0.0025  0.0055
  111DNPC   D4B 1774   2.315   0.713   5.192  0.2064  0.0265 -0.3827
  111DNPC   C5B 1775   2.047   0.453   5.369 -0.2088  0.1754  0.0319
  111DNPC   C6B 1776   1.893   0.104   5.689 -0.1608 -0.3643 -0.3095
  112DNPC   NC3 1777   4.420   3.847   2.476  0.1497 -0.2150  0.1298
  112DNPC   PO4 1778   4.073   3.637   2.838  0.0749 -0.1507  0.1423
  112DNPC   GL1 1779   4.030   3.544   3.300  0.2148 -0.0716  0.2168
  112DNPC   GL2 1780   3.765   3.386   3.357  0.0936 -0.1916  0.1235
  112DNPC   C1A 1781   4.146   3.566   3.619  0.2136  0.1643  0.1425
  112DNPC   C2A 1782   4.085   3.577   4.019 -0.2261  0.0507  0.2993
  112DNPC   C3A 1783   3.976   3.550   4.496 -0.0588  0.0397  0.3354
  112DNPC   D4A 1784   3.937   3.173   4.744  0.0276 -0.2319 -0.0282
  112DNPC   C5A 1785   3.995   3.169   5.144  0.1142  0.1175  0.0284
  112DNPC   C6A 1786   3.934   3.152   5.584 -0.1607  0.1966 -0.2003
  112DNPC   C1B 1787   3.661   3.307   3.724  0.1790  0.1430  0.0239
  112DNPC   C2B 1788   3.627   3.167   4.268 -0.1541 -0.0428 -0.0689
  112DNPC   C3B 1789   3.564   2.818   4.711  0.0758  0.2823  0.1192
  112DNPC   D4B 1790   3.775   2.661   5.096  0.1802 -0.1901 -0.2393
  112DNPC   C5B 1791   4.124   2.303   5.195 -0.2096 -0.2004 -0.1936
  112DNPC   C6B 1792   4.243   1.934   5.515  0.1271 -0.1913  0.1842
  113DNPC   NC3 1793   3.227   3.592   2.638 -0.1758 -0.0506 -0.2794
  113DNPC   PO4 1794   3.579   3.650   3.007  0.6030  0.0614 -0.0376
  113DNPC   GL1 1795   3.518   3.800   3.411  0.0233 -0.1726 -0.0743
  113DNPC   GL2 1796   3.435   4.105   3.286 -0.0883  0.2197 -0.0343
  113DNPC   C1A 1797   3.249   3.626   3.713  0.0383  0.1425  0.3831
  113DNPC   C2A 1798   2.983   3.404   3.936  0.0653  0.4213  0.1276
  113DNPC   C3A 1799   3.057   3.217   4.251  0.0763 -0.0779  0.1224
  113DNPC   D4A 1800   2.953   2.993   4.553  0.2004  0.1776 -0.2353
  113DNPC   C5A 1801   3.073   2.539   4.591 -0.3415 -0.2493 -0.0592
  113DNPC   C6A 1802   2.793   2.327   4.923 -0.4128  0.1934 -0.1494
  113DNPC   C1B 1803   3.503   4.398   3.567 -0.1443  0.0093  0.0797
  113DNPC   C2B 1804   3.237   4.655   3.800 -0.1934  0.1206  0.1823
  113DNPC   C3B 1805   3.186   5.136   3.718  0.1159  0.1420 -0.1402
  113DNPC   D4B 1806   3.138   5.549   3.599 -0.2993 -0.0341  0.2208
  113DNPC   C5B 1807   2.957   5.847   3.736  0.1670 -0.0357  0.1738
  113DNPC   C6B 1808   2.464   5.951   3.756  0.1288 -0.2526 -0.0566
  114DNPC   NC3 1809   6.825   3.376   2.764  0.0638  0.0736  0.1006
  114DNPC   PO4 1810   6.310   3.323   2.932  0.2211 -0.1193 -0.1421
  114DNPC   GL1 1811   6.536   3.189   3.247  0.0741  0.1750  0.0328
  114DNPC   GL2 1812   6.677   2.836   3.182  0.2166 -0.2775  0.0007
  114DNPC   C1A 1813   6.583   3.258   3.663 -0.1480  0.3165 -0.1115
  114DNPC   C2A 1814   6.661   3.311   4.210 -0.2619 -0.1662  0.0191
  114DNPC   C3A 1815   6.601   3.246   4.658  0.3226 -0.1102  0.2944
  114DNPC   D4A 1816   6.847   3.038   4.989 -0.0271 -0.2034 -0.0708
  114DNPC   C5A 1817   6.637   2.898   5.348  0.1402  0.1355 -0.1039
  114DNPC   C6A 1818   6.729   2.577   5.665  0.1914 -0.0963  0.1665
  114DNPC   C1B 1819   6.615   2.701   3.673 -0.0749  0.0971  0.2906
  114DNPC   C2B 1820   6.402   2.775   4.140  0.0609 -0.1774 -0.3052
  114DNPC   C3B 1821   6.215   2.973   4.503 -0.1755  0.0863  0.0035
  114DNPC   D4B 1822   6.319   2.992   4.993 -0.1952  0.2412  0.1495
  114DNPC   C5B 1823   6.087   3.112   5.272 -0.1676 -0.0609  0.2884
  114DNPC   C6B 1824   6.346   3.373   5.585  0.1307 -0.0113 -0.0301
  115DNPC   NC3 1825   6.290   0.622   2.825 -0.0637  0.2485  0.0725
  115DNPC   PO4 1826   6.479   1.049   2.876 -0.1044  0.0320 -0.2554
  115DNPC   GL1 1827   6.372   1.251   3.213  0.0641  0.2456  0.0167
  115DNPC   GL2 1828   6.489   1.623   3.222 -0.0508 -0.2793 -0.1463
  115DNPC   C1A 1829   6.101   1.528   3.536  0.4725  0.0459 -0.3483
  115DNPC   C2A 1830   6.183   1.764   3.845 -0.3533  0.2839  0.0769
  115DNPC   C3A 1831   6.281   1.958   4.191  0.1283 -0.0947 -0.1982
  115DNPC   D4A 1832   6.272   2.049   4.581  0.2421  0.3752  0.0837
  115DNPC   C5A 1833   6.562   2.377   4.597  0.1529 -0.4573 -0.2001
  115DNPC   C6A 1834   6.712   2.764   4.618  0.1859  0.0593 -0.0253
  115DNPC   C1B 1835   6.359   1.994   3.395  0.2349  0.0661 -0.1080
  115DNPC   C2B 1836   6.229   2.447   3.480  0.1105 -0.3478  0.3214
  115DNPC   C3B 1837   6.123   2.855   3.632  0.2496 -0.3241  0.0833
  115DNPC   D4B 1838   5.951   2.930   4.068  0.0008 -0.2437  0.2063
  115DNPC   C5B 1839   5.699   3.267   4.179 -0.1143  0.0973 -0.1870
  115DNPC   C6B 1840   5.673   3.624   3.994  0.1431  0.0403 -0.0730
  116DNPC   NC3 1841   5.272   4.344   3.205  0.0919  0.0318  0.1006
  116DNPC   PO4 1842   5.494   3.980   3.010  0.2466 -0.0505  0.0190
  116DNPC   GL1 1843   5.391   3.914   3.553  0.1533 -0.2157 -0.0922
  116DNPC   GL2 1844   5.378   4.168   3.724 -0.4357 -0.1681 -0.0416
  116DNPC   C1A 1845   4.999   3.797   3.819 -0.2312  0.3125 -0.1688
  116DNPC   C2A 1846   4.846   3.698   4.209  0.1181 -0.0519 -0.1860
  116DNPC   C3A 1847   4.416   3.775   4.308 -0.2454  0.1243  0.0851
  116DNPC   D4A 1848   4.052   3.993   4.354  0.0864 -0.1103  0.1198
  116DNPC   C5A 1849   3.940   4.406   4.528  0.2176 -0.0177  0.0379
  116DNPC   C6A 1850   3.949   4.590   4.903 -0.0168 -0.0219  0.3710
  116DNPC   C1B 1851   5.207   4.455   4.031  0.2062  0.0172  0.0046
  116DNPC   C2B 1852   5.066   4.453   4.503 -0.1003 -0.0378  0.3460
  116DNPC   C3B 1853   4.717   4.449   4.801 -0.2806 -0.2428  0.1536
  116DNPC   D4B 1854   4.398   4.454   4.949  0.2720 -0.1167  0.0410
  116DNPC   C5B 1855   4.166   4.108   5.236 -0.1346  0.2008 -0.2546
  116DNPC   C6B 1856   3.864   3.971   5.476  0.0121  0.1693 -0.1678
  117DNPC   NC3 1857   5.236   5.428   3.013  0.3522  0.1041 -0.0275
  117DNPC   PO4 1858   4.946   5.298   3.396 -0.0451 -0.0871 -0.2256
  117DNPC   GL1 1859   5.062   5.642   3.557 -0.2921  0.1579 -0.0280
  117DNPC   GL2 1860   5.394   5.675   3.750 -0.0700 -0.0098  0.0191
  117DNPC   C1A 1861   4.945   5.954   3.863 -0.0348 -0.2005  0.5389
  117DNPC   C2A 1862   4.768   6.162   4.225  0.3020  0.1437 -0.2196
  117DNPC   C3A 1863   4.780   6.224   4.615  0.1780  0.1147  0.1406
  117DNPC   D4A 1864   4.812   6.358   5.134 -0.1477 -0.2825 -0.1749
  117DNPC   C5A 1865   5.131   6.228   5.274 -0.1238  0.0428  0.0850
  117DNPC   C6A 1866   5.192   5.850   5.657 -0.1371 -0.1160 -0.1893
  117DNPC   C1B 1867   5.249   5.502   4.143 -0.0568 -0.1029  0.0557
  117DNPC   C2B 1868   5.484   5.068   4.297 -0.2681 -0.0401 -0.0211
  117DNPC   C3B 1869   5.463   4.718   4.518  0.0728  0.1646  0.1985
  117DNPC   D4B 1870   5.229   4.545   4.935  0.0987  0.1216 -0.2663
  117DNPC   C5B 1871   5.323   4.595   5.316 -0.0149  0.1160  0.1623
  117DNPC   C6B 1872   5.622   4.604   5.594 -0.0177 -0.0531  0.1945
  118DNPC   NC3 1873   2.753   6.858   3.389  0.1245  0.0012 -0.0033
  118DNPC   PO4 1874   2.757   6.392   3.180  0.0017  0.1577  0.0475
  118DNPC   GL1 1875   2.681   6.407   3.588 -0.1139  0.0196  0.0640
  118DNPC   GL2 1876   2.372   6.579   3.542  0.1148  0.1531  0.1158
  118DNPC   C1A 1877   2.720   6.317   3.976  0.3729  0.4019  0.3563
  118DNPC   C2A 1878   2.395   6.329   4.374 -0.7124  0.1679  0.0278
  118DNPC   C3A 1879   2.348   6.182   4.772  0.3155 -0.1081  0.4892
  118DNPC   D4A 1880   2.437   5.941   5.156  0.2755 -0.1637  0.2250
  118DNPC   C5A 1881   2.711   6.173   5.386 -0.2154 -0.0638 -0.1678
  118DNPC   C6A 1882   2.960   6.654   5.559  0.2403 -0.3500  0.0249
  118DNPC   C1B 1883   2.252   6.417   3.923 -0.1298 -0.0741 -0.1484
  118DNPC   C2B 1884   2.090   6.056   4.033 -0.0100  0.0874 -0.0284
  118DNPC   C3B 1885   2.024   5.926   4.491  0.0936 -0.1791 -0.0594
  118DNPC   D4B 1886   1.802   6.154   4.840 -0.2978  0.2019 -0.4789
  118DNPC   C5B 1887   1.334   6.254   4.692 -0.4780  0.4811 -0.6134
  118DNPC   C6B 1888   1.046   6.245   4.387  0.4043  0.0010 -0.1906
  119DNPC   NC3 1889   5.152   0.614   3.041  0.0794 -0.3862  0.0077
  119DNPC   PO4 1890   5.488   0.671   3.336 -0.0810 -0.2707  0.1932
  119DNPC   GL1 1891   5.620   0.349   3.668 -0.0903  0.0358 -0.1849
  119DNPC   GL2 1892   5.883   0.410   3.791 -0.0909 -0.2721  0.3430
  119DNPC   C1A 1893   5.514   0.123   3.990 -0.3016  0.0463  0.1254
  119DNPC   C2A 1894   5.860   0.001   4.210 -0.0626 -0.2658  0.2613
  119DNPC   C3A 1895   6.003  -0.271   4.424  0.0886  0.2045 -0.2317
  119DNPC   D4A 1896   5.953  -0.402   4.815 -0.1927  0.1697  0.1772
  119DNPC   C5A 1897   5.972  -0.628   5.214  0.0366 -0.0773 -0.3189
  119DNPC   C6A 1898   6.191  -1.106   5.448 -0.0909 -0.3627 -0.1212
  119DNPC   C1B 1899   5.971   0.488   4.241 -0.2477  0.0206 -0.2363
  119DNPC   C2B 1900   6.006   0.760   4.611  0.2223  0.2078  0.0294
  119DNPC   C3B 1901   5.961   1.105   4.700 -0.0991  0.1479 -0.0168
  119DNPC   D4B 1902   5.959   1.305   5.106  0.1352  0.0521 -0.2530
  119DNPC   C5B 1903   5.780   1.020   5.492  0.3440  0.1320 -0.2351
  119DNPC   C6B 1904   5.638   0.988   5.954 -0.0624 -0.0780  0.1932
  120DNPC   NC3 1905   4.555   2.454   3.056 -0.0230  0.0796 -0.2042
  120DNPC   PO4 1906   4.340   2.059   3.086  0.0677  0.2088  0.1377
  120DNPC   GL1 1907   4.281   1.947   3.559  0.0050  0.0932 -0.1240
  120DNPC   GL2 1908   3.928   1.999   3.657 -0.1391 -0.1187  0.0402
  120DNPC   C1A 1909   4.530   2.122   3.976 -0.1626 -0.0044  0.0154
  120DNPC   C2A 1910   4.685   2.169   4.490  0.1036  0.3008 -0.1795
  120DNPC   C3A 1911   4.414   2.412   4.776 -0.3480  0.2877  0.0834
  120DNPC   D4A 1912   4.269   2.747   4.852 -0.0293 -0.2323 -0.0139
  120DNPC   C5A 1913   4.227   2.833   5.385 -0.1642 -0.5114  0.0126
  120DNPC   C6A 1914   4.426   2.859   5.827  0.1754 -0.1559  0.0128
  120DNPC   C1B 1915   3.643   2.194   4.026 -0.4342 -0.1337  0.1059
  120DNPC   C2B 1916   3.478   2.229   4.440  0.0979  0.0342  0.0405
  120DNPC   C3B 1917   3.430   2.380   4.944 -0.0724  0.0903  0.0316
  120DNPC   D4B 1918   3.305   2.413   5.321 -0.2407 -0.0882  0.1119
  120DNPC   C5B 1919   3.363   2.823   5.472  0.1733  0.2670  0.2131
  120DNPC   C6B 1920   3.021   3.067   5.510 -0.2385 -0.0870  0.2179
  121DNPC   NC3 1921   5.145   1.091   3.306  0.2561 -0.1515  0.1424
  121DNPC   PO4 1922   4.779   1.257   3.256  0.1423 -0.1525 -0.2423
  121DNPC   GL1 1923   4.588   1.374   3.674 -0.2858 -0.1258  0.3119
  121DNPC   GL2 1924   4.731   1.072   3.761  0.3020  0.0156 -0.3329
  121DNPC   C1A 1925   4.515   1.527   4.076  0.2698  0.0009  0.1276
  121DNPC   C2A 1926   4.540   1.627   4.472  0.0963 -0.4007  0.0653
  121DNPC   C3A 1927   4.585   1.467   4.940  0.1779 -0.0731  0.3702
  121DNPC   D4A 1928   4.678   1.208   5.360  0.1578  0.2560  0.0749
  121DNPC   C5A 1929   4.446   1.233   5.800 -0.1842 -0.3771 -0.1752
  121DNPC   C6A 1930   4.044   1.103   5.815 -0.2580  0.0527  0.3208
  121DNPC   C1B 1931   4.727   0.855   4.157 -0.0403 -0.0875  0.2280
  121DNPC   C2B 1932   4.386   0.623   4.324  0.0958 -0.1064 -0.0390
  121DNPC   C3B 1933   4.274   0.485   4.660 -0.1510 -0.0820 -0.1307
  121DNPC   D4B 1934   4.248  -0.035   4.785 -0.2344 -0.2857  0.1570
  121DNPC   C5B 1935   3.820  -0.057   5.016 -0.2542 -0.2643  0.1086
  121DNPC   C6B 1936   3.765  -0.007   5.449  0.1329 -0.0063  0.2450
  122DNPC   NC3 1937   5.570   3.102   2.857  0.0027 -0.0089  0.0696
  122DNPC   PO4 1938   5.794   2.600   2.844  0.1897 -0.1380 -0.0683
  122DNPC   GL1 1939   5.682   2.676   3.199 -0.2005  0.1561 -0.2572
  122DNPC   GL2 1940   5.416   2.956   3.361  0.1889 -0.0172  0.1522
  122DNPC   C1A 1941   5.683   2.590   3.637  0.2014 -0.1269  0.0491
  122DNPC   C2A 1942   5.581   2.268   4.010 -0.2364  0.0704  0.0106
  122DNPC   C3A 1943   5.769   2.061   4.415  0.2044 -0.0446  0.2431
  122DNPC   D4A 1944   5.715   2.260   4.733  0.1411 -0.0638 -0.0680
  122DNPC   C5A 1945   5.646   2.246   5.253  0.2002  0.0481 -0.1348
  122DNPC   C6A 1946   5.438   1.980   5.578  0.2435  0.2001  0.0472
  122DNPC   C1B 1947   5.594   3.224   3.628  0.0968  0.1452 -0.0277
  122DNPC   C2B 1948   6.038   3.341   3.694  0.0007 -0.1964 -0.0638
  122DNPC   C3B 1949   6.124   3.500   4.114 -0.0392  0.3738 -0.5694
  122DNPC   D4B 1950   6.426   3.734   4.451  0.1704 -0.0827 -0.3447
  122DNPC   C5B 1951   6.318   3.976   4.813 -0.1540  0.3072  0.0980
  122DNPC   C6B 1952   6.227   4.394   4.958  0.3197  0.3511 -0.2499
  123DNPC   NC3 1953   0.557   0.886   2.460 -0.0445  0.4439 -0.1294
  123DNPC   PO4 1954   0.760   0.671   2.771 -0.0497  0.0199 -0.0605
  123DNPC   GL1 1955   0.526   0.608   3.184 -0.2484 -0.1671 -0.0650
  123DNPC   GL2 1956   0.749   0.478   3.288 -0.4124 -0.1051 -0.0751
  123DNPC   C1A 1957   0.360   0.762   3.599  0.3120  0.0248  0.0041
  123DNPC   C2A 1958   0.443   0.973   3.946  0.0932 -0.1411  0.1227
  123DNPC   C3A 1959   0.188   1.224   4.238 -0.2309  0.2971  0.1392
  123DNPC   D4A 1960  -0.208   1.492   4.375  0.0524  0.1251 -0.1865
  123DNPC   C5A 1961  -0.593   1.471   4.214 -0.0663  0.3216 -0.0309
  123DNPC   C6A 1962  -0.832   1.379   3.889 -0.2049  0.2029 -0.1901
  123DNPC   C1B 1963   0.846   0.863   3.541 -0.0309 -0.0810 -0.3236
  123DNPC   C2B 1964   1.151   1.226   3.528  0.0944  0.4570  0.1268
  123DNPC   C3B 1965   1.369   1.546   3.773  0.0351  0.0884 -0.1345
  123DNPC   D4B 1966   1.634   1.953   3.739  0.1083  0.0627 -0.1541
  123DNPC   C5B 1967   2.109   1.833   3.815  0.0573 -0.1815  0.3501
  123DNPC   C6B 1968   2.466   1.574   3.879  0.2877 -0.0601  0.3938
  124DNPC   NC3 1969   0.490   0.209   2.944 -0.1332  0.4509 -0.2788
  124DNPC   PO4 1970   0.564  -0.209   3.071  0.1198 -0.1219 -0.3008
  124DNPC   GL1 1971   0.695  -0.088   3.458 -0.2093  0.1344 -0.0463
  124DNPC   GL2 1972   1.102  -0.148   3.586  0.0666  0.1598 -0.2322
  124DNPC   C1A 1973   0.777   0.255   3.670  0.2007  0.2351 -0.0508
  124DNPC   C2A 1974   0.741   0.601   3.977 -0.3133 -0.0369 -0.5240
  124DNPC   C3A 1975   0.613   0.680   4.359  0.0896 -0.0174 -0.1764
  124DNPC   D4A 1976   0.537   1.010   4.530  0.1937  0.0218 -0.1944
  124DNPC   C5A 1977   0.369   0.869   4.994 -0.0106 -0.0312  0.0384
  124DNPC   C6A 1978   0.364   0.824   5.531  0.1127  0.4045 -0.0916
  124DNPC   C1B 1979   1.236  -0.013   3.910 -0.0566  0.3327  0.0889
  124DNPC   C2B 1980   1.325   0.163   4.325 -0.1123 -0.0244 -0.2848
  124DNPC   C3B 1981   1.596   0.199   4.675 -0.1118 -0.0325 -0.3609
  124DNPC   D4B 1982   1.745   0.079   5.119 -0.0757  0.0501  0.4149
  124DNPC   C5B 1983   1.453   0.220   5.460  0.0965 -0.3425  0.2268
  124DNPC   C6B 1984   1.075   0.428   5.545 -0.1296  0.1402 -0.1459
  125DNPC   NC3 1985   3.784   4.108   2.946 -0.0921 -0.1561 -0.2490
  125DNPC   PO4 1986   4.188   4.162   3.131 -0.1167  0.1049 -0.0615
  125DNPC   GL1 1987   3.965   4.084   3.476  0.1142 -0.3080 -0.2820
  125DNPC   GL2 1988   4.257   4.082   3.860  0.0106 -0.3325  0.2003
  125DNPC   C1A 1989   3.743   3.862   3.846 -0.1892  0.0477  0.1838
  125DNPC   C2A 1990   3.464   3.687   4.146 -0.0542 -0.4751 -0.4868
  125DNPC   C3A 1991   3.433   3.600   4.615 -0.0156  0.0968  0.0555
  125DNPC   D4A 1992   3.335   3.246   4.862 -0.3193  0.1702  0.0176
  125DNPC   C5A 1993   3.194   2.782   5.018  0.1380 -0.0386 -0.2335
  125DNPC   C6A 1994   2.844   2.689   5.285 -0.2274  0.1275  0.2305
  125DNPC   C1B 1995   3.864   4.323   3.949  0.0704 -0.0100  0.0023
  125DNPC   C2B 1996   3.680   4.650   4.159  0.0204 -0.0753 -0.0236
  125DNPC   C3B 1997   3.450   4.882   4.423  0.3075 -0.1795 -0.3717
  125DNPC   D4B 1998   3.441   5.085   4.910 -0.0883 -0.0891 -0.1250
  125DNPC   C5B 1999   3.570   5.013   5.226 -0.2109  0.1252  0.4491
  125DNPC   C6B 2000   3.791   4.983   5.672 -0.3165 -0.0019  0.0580
  126DNPC   NC3 2001   1.641   4.430   3.271 -0.1113  0.1538  0.0128
  126DNPC   PO4 2002   1.280   4.110   3.369 -0.3706  0.3115  0.2684
  126DNPC   GL1 2003   1.020   4.202   3.677  0.1857 -0.3444  0.3591
  126DNPC   GL2 2004   1.212   4.533   3.701 -0.0087 -0.2010  0.0419
  126DNPC   C1A 2005   1.103   4.352   4.149  0.2470 -0.2413  0.1075
  126DNPC   C2A 2006   1.130   4.488   4.561 -0.4383  0.2055 -0.0754
  126DNPC   C3A 2007   1.328   4.803   4.836  0.1031  0.1401 -0.3403
  126DNPC   D4A 2008   1.266   4.848   5.250  0.2913 -0.2184  0.1842
  126DNPC   C5A 2009   1.510   5.253   5.427  0.1263  0.3893 -0.2975
  126DNPC   C6A 2010   1.772   5.172   5.728 -0.0270  0.0377 -0.1777
  126DNPC   C1B 2011   1.486   4.738   4.043  0.1776  0.1993  0.0090
  126DNPC   C2B 2012   1.731   4.728   4.481 -0.0172  0.0309  0.3695
  126DNPC   C3B 2013   1.692   4.494   4.959  0.1284 -0.2443 -0.1408
  126DNPC   D4B 2014   1.605   4.270   5.418 -0.0167 -0.1301 -0.1185
  126DNPC   C5B 2015   1.301   4.470   5.525  0.1742  0.1416  0.0199
  126DNPC   C6B 2016   1.391   4.831   5.793  0.0745 -0.0515  0.1576
  127DNPC   NC3 2017   1.585   0.900   2.916  0.1557  0.2105  0.0180
  127DNPC   PO4 2018   1.808   1.264   2.966  0.0127 -0.2639  0.3106
  127DNPC   GL1 2019   1.726   1.093   3.327  0.2305 -0.2750  0.0591
  127DNPC   GL2 2020   1.452   0.809   3.329  0.2304  0.3813 -0.1974
  127DNPC   C1A 2021   1.501   0.985   3.781 -0.0007  0.1987 -0.2663
  127DNPC   C2A 2022   1.399   1.175   4.190 -0.0664 -0.3379  0.3715
  127DNPC   C3A 2023   1.194   1.545   4.382 -0.2607  0.0477  0.2202
  127DNPC   D4A 2024   0.843   1.528   4.650 -0.1722 -0.0056 -0.0727
  127DNPC   C5A 2025   0.737   1.227   5.069  0.1401  0.0413  0.1443
  127DNPC   C6A 2026   0.543   1.307   5.351 -0.0587  0.1142 -0.1775
  127DNPC   C1B 2027   1.705   0.443   3.614  0.0174  0.0791  0.0497
  127DNPC   C2B 2028   1.703   0.418   4.104 -0.0787 -0.1637  0.2416
  127DNPC   C3B 2029   1.702   0.793   4.255  0.2749  0.1960 -0.0570
  127DNPC   D4B 2030   1.844   1.102   4.612  0.4097 -0.1116  0.0551
  127DNPC   C5B 2031   1.925   1.135   4.960 -0.0808  0.2866 -0.0577
  127DNPC   C6B 2032   1.920   0.951   5.307  0.0321 -0.0121  0.2669
  128DNPC   NC3 2033   5.954   1.247   2.845  0.2305 -0.1529  0.0378
  128DNPC   PO4 2034   5.961   0.891   3.143 -0.2203  0.0853  0.2531
  128DNPC   GL1 2035   6.114   0.962   3.586 -0.1598 -0.1007 -0.3888
  128DNPC   GL2 2036   6.412   0.780   3.800 -0.0162  0.1412 -0.1070
  128DNPC   C1A 2037   5.865   0.908   3.927  0.1802 -0.4280 -0.1410
  128DNPC   C2A 2038   5.667   1.102   4.286  0.3130  0.2972 -0.0814
  128DNPC   C3A 2039   5.462   0.858   4.559  0.0291 -0.0442  0.1837
  128DNPC   D4A 2040   5.263   0.599   4.842  0.2894 -0.1254 -0.3536
  128DNPC   C5A 2041   5.364   0.541   5.316 -0.0915 -0.0327 -0.0130
  128DNPC   C6A 2042   5.146   0.144   5.520  0.2156 -0.3042  0.0172
  128DNPC   C1B 2043   6.620   0.632   4.186  0.0668 -0.1015  0.0602
  128DNPC   C2B 2044   6.764   0.511   4.599 -0.0723  0.1393 -0.0879
  128DNPC   C3B 2045   7.100   0.400   4.862  0.0088  0.0389  0.0529
  128DNPC   D4B 2046   7.240   0.232   5.172  0.2110  0.0615 -0.0052
  128DNPC   C5B 2047   7.103  -0.128   5.456 -0.1236  0.1252  0.2553
  128DNPC   C6B 2048   7.163  -0.052   5.877 -0.0236 -0.0661 -0.4395
  129DNPC   NC3 2049   4.941   3.251  13.847 -0.2035 -0.0479 -0.1960
  129DNPC   PO4 2050   4.889   2.790  13.843 -0.1909 -0.1970 -0.1206
  129DNPC   GL1 2051   4.604   2.798  13.468 -0.0741 -0.0335 -0.1284
  129DNPC   GL2 2052   4.577   3.182  13.397  0.0675  0.1708 -0.0652
  129DNPC   C1A 2053   4.582   2.756  13.019  0.0430  0.0253 -0.3591
  129DNPC   C2A 2054   4.699   2.500  12.599 -0.2897  0.1698 -0.1080
  129DNPC   C3A 2055   4.831   2.325  12.242  0.1898  0.2239 -0.3346
  129DNPC   D4A 2056   5.251   2.217  12.035  0.2947  0.0838  0.2012
  129DNPC   C5A 2057   5.461   2.534  12.052 -0.2250  0.1370 -0.2548
  129DNPC   C6A 2058   5.771   2.593  11.714 -0.0959 -0.0531  0.0512
  129DNPC   C1B 2059   4.913   3.093  13.058 -0.1958  0.0634 -0.0972
  129DNPC   C2B 2060   5.099   2.691  12.830 -0.1756 -0.0498  0.0817
  129DNPC   C3B 2061   5.330   2.472  12.534 -0.1617  0.0409  0.0957
  129DNPC   D4B 2062   5.805   2.448  12.465  0.0370 -0.1175  0.2650
  129DNPC   C5B 2063   6.088   2.403  12.257  0.2849  0.1576 -0.2627
  129DNPC   C6B 2064   6.319   2.035  12.165  0.0915  0.0743  0.0182
  130DNPC   NC3 2065   1.687   5.632  14.482 -0.3332  0.1294  0.0944
  130DNPC   PO4 2066   1.658   5.255  14.392 -0.1249 -0.1164 -0.1160
  130DNPC   GL1 2067   1.849   4.988  14.131  0.3403  0.2738 -0.2755
  130DNPC   GL2 2068   1.695   4.804  13.933  0.1606  0.0865  0.0127
  130DNPC   C1A 2069   2.128   5.049  13.770  0.0784 -0.2761 -0.3261
  130DNPC   C2A 2070   2.562   5.060  13.566  0.0363  0.0017  0.3394
  130DNPC   C3A 2071   2.973   5.126  13.536  0.1585  0.0105 -0.1210
  130DNPC   D4A 2072   3.153   5.251  13.211 -0.1958  0.3235 -0.1059
  130DNPC   C5A 2073   3.118   5.143  12.781 -0.1549 -0.2720  0.3848
  130DNPC   C6A 2074   3.105   5.160  12.341 -0.2201  0.0215  0.0366
  130DNPC   C1B 2075   1.928   4.614  13.597 -0.0006 -0.1865  0.0804
  130DNPC   C2B 2076   1.973   4.318  13.159  0.0552 -0.0307 -0.2409
  130DNPC   C3B 2077   1.926   4.011  12.764 -0.1327  0.0840 -0.0393
  130DNPC   D4B 2078   1.949   3.773  12.347 -0.2010 -0.3049  0.0453
  130DNPC   C5B 2079   2.066   3.928  11.913 -0.1780  0.1902 -0.2899
  130DNPC   C6B 2080   2.045   4.161  11.500  0.0548  0.1443 -0.1127
  131DNPC   NC3 2081   3.065   5.402  14.663  0.0272  0.1803  0.3554
  131DNPC   PO4 2082   3.080   5.329  14.129  0.2138 -0.1052  0.3330
  131DNPC   GL1 2083   3.188   5.698  13.869 -0.3423  0.2071 -0.0458
  131DNPC   GL2 2084   3.500   5.695  13.658  0.1262 -0.0865 -0.2611
  131DNPC   C1A 2085   3.154   5.848  13.401 -0.1484  0.2201  0.1629
  131DNPC   C2A 2086   3.148   5.639  12.932 -0.3008  0.1233 -0.4413
  131DNPC   C3A 2087   3.336   5.560  12.486 -0.0358 -0.0534 -0.1264
  131DNPC   D4A 2088   3.489   5.668  12.075  0.2615  0.0550 -0.2138
  131DNPC   C5A 2089   3.434   5.347  11.722  0.0743 -0.0660 -0.3151
  131DNPC   C6A 2090   3.231   5.039  11.303 -0.0832  0.2674 -0.0050
  131DNPC   C1B 2091   3.604   5.591  13.242  0.1267  0.1203  0.0697
  131DNPC   C2B 2092   3.972   5.731  12.970 -0.0956 -0.3414  0.3638
  131DNPC   C3B 2093   4.056   5.712  12.457 -0.1989 -0.2140  0.0167
  131DNPC   D4B 2094   4.090   5.819  12.098  0.2548  0.1892  0.1533
  131DNPC   C5B 2095   4.461   5.859  11.930 -0.0902  0.0106 -0.0876
  131DNPC   C6B 2096   4.782   5.838  11.918  0.3373 -0.2882 -0.4377
  132DNPC   NC3 2097   1.329   1.656  14.050  0.0500  0.1489 -0.1129
  132DNPC   PO4 2098   1.272   1.250  14.310  0.1188 -0.3190  0.1607
  132DNPC   GL1 2099   1.191   1.041  14.017 -0.1011  0.0677 -0.0116
  132DNPC   GL2 2100   1.490   0.865  13.955 -0.1553  0.0454 -0.1733
  132DNPC   C1A 2101   1.001   0.861  13.752  0.1115 -0.2009  0.3021
  132DNPC   C2A 2102   0.855   0.429  13.561  0.2950 -0.1015  0.3934
  132DNPC   C3A 2103   1.030   0.099  13.331  0.0192  0.2194  0.2181
  132DNPC   D4A 2104   1.207  -0.364  13.341 -0.0148  0.1140  0.2775
  132DNPC   C5A 2105   1.575  -0.434  13.540  0.0548  0.6024 -0.3028
  132DNPC   C6A 2106   1.912  -0.735  13.682 -0.2099 -0.0634  0.1198
  132DNPC   C1B 2107   1.451   0.963  13.497 -0.0002 -0.4367 -0.1835
  132DNPC   C2B 2108   1.753   0.907  13.185 -0.3155  0.1115 -0.1068
  132DNPC   C3B 2109   2.166   0.650  13.187  0.1135 -0.0678  0.1252
  132DNPC   D4B 2110   2.571   0.547  13.253  0.0639  0.1859 -0.3989
  132DNPC   C5B 2111   2.716   0.234  12.971  0.1633  0.0389 -0.1089
  132DNPC   C6B 2112   2.837   0.298  12.592 -0.4250  0.1042  0.1123
  133DNPC   NC3 2113   5.871   4.525  14.159  0.3154  0.0983  0.2501
  133DNPC   PO4 2114   5.708   4.932  14.201 -0.1967  0.0131 -0.2743
  133DNPC   GL1 2115   5.805   4.812  13.739  0.3308  0.0879 -0.3397
  133DNPC   GL2 2116   5.914   4.963  13.573 -0.2603 -0.0121  0.0883
  133DNPC   C1A 2117   5.478   4.793  13.416 -0.0107  0.0454  0.1919
  133DNPC   C2A 2118   5.566   4.827  13.001  0.1507  0.2743  0.1468
  133DNPC   C3A 2119   5.466   4.578  12.608 -0.3428 -0.0866 -0.1685
  133DNPC   D4A 2120   5.392   4.518  12.249  0.3430 -0.1854 -0.0872
  133DNPC   C5A 2121   5.669   4.462  11.805  0.1857  0.2449 -0.2050
  133DNPC   C6A 2122   5.722   4.480  11.488 -0.2255 -0.1638  0.0389
  133DNPC   C1B 2123   5.738   5.240  13.202  0.0847 -0.3901  0.1048
  133DNPC   C2B 2124   5.536   5.261  12.741 -0.0802 -0.2761 -0.2153
  133DNPC   C3B 2125   5.462   4.998  12.269 -0.1127  0.2320  0.0461
  133DNPC   D4B 2126   5.130   4.960  12.146  0.1965 -0.0343  0.0078
  133DNPC   C5B 2127   4.833   5.166  12.321  0.1416 -0.0201 -0.1139
  133DNPC   C6B 2128   4.657   5.188  12.738  0.2064 -0.1149  0.0404
  134DNPC   NC3 2129   3.901   1.493  13.790  0.0446  0.3308 -0.3500
  134DNPC   PO4 2130   3.583   1.825  13.878  0.2575 -0.0728 -0.3399
  134DNPC   GL1 2131   3.615   1.776  13.484 -0.1213  0.1973 -0.0848
  134DNPC   GL2 2132   3.883   2.056  13.530 -0.0371 -0.1043 -0.1605
  134DNPC   C1A 2133   3.265   1.735  13.155  0.0023  0.2131  0.0467
  134DNPC   C2A 2134   3.037   1.770  12.801 -0.0492 -0.3941 -0.1865
  134DNPC   C3A 2135   3.122   1.773  12.409  0.2017  0.1050 -0.0656
  134DNPC   D4A 2136   3.110   1.580  11.951 -0.1280 -0.1043  0.0320
  134DNPC   C5A 2137   2.831   1.790  11.680 -0.0675 -0.1361 -0.0776
  134DNPC   C6A 2138   2.606   2.115  11.428 -0.0347  0.0431 -0.2145
  134DNPC   C1B 2139   3.980   2.344  13.200 -0.2338  0.0474  0.0558
  134DNPC   C2B 2140   4.180   2.490  12.823  0.0730 -0.1238  0.1447
  134DNPC   C3B 2141   4.261   2.809  12.577  0.0035 -0.2815 -0.1817
  134DNPC   D4B 2142   4.594   2.905  12.248 -0.1596  0.0320 -0.1269
  134DNPC   C5B 2143   4.766   3.328  12.150 -0.2769 -0.0045 -0.2141
  134DNPC   C6B 2144   4.871   3.772  12.056  0.0933  0.1042  0.0788
  135DNPC   NC3 2145   3.327   6.593  14.580 -0.0863 -0.0964 -0.1909
  135DNPC   PO4 2146   2.913   6.373  14.379  0.1015 -0.0458  0.1570
  135DNPC   GL1 2147   2.915   6.233  13.976 -0.0138  0.0388  0.1291
  135DNPC   GL2 2148   2.591   6.267  13.795  0.0535 -0.0816 -0.0102
  135DNPC   C1A 2149   2.946   6.312  13.471 -0.1161  0.1003 -0.1369
  135DNPC   C2A 2150   3.068   6.405  13.088  0.0946 -0.2264 -0.1772
  135DNPC   C3A 2151   3.372   6.472  12.791  0.0189  0.0225 -0.1154
  135DNPC   D4A 2152   3.448   6.636  12.337 -0.1528 -0.1671  0.0077
  135DNPC   C5A 2153   3.376   6.461  11.967 -0.1066  0.0747  0.0628
  135DNPC   C6A 2154   3.573   6.592  11.626  0.2044  0.0404  0.2927
  135DNPC   C1B 2155   2.533   5.974  13.499  0.2935 -0.3261  0.4846
  135DNPC   C2B 2156   2.756   5.945  13.041 -0.0643  0.0151 -0.1922
  135DNPC   C3B 2157   2.979   6.072  12.750 -0.1951  0.0331  0.2983
  135DNPC   D4B 2158   3.200   6.095  12.352 -0.4279  0.0315  0.1790
  135DNPC   C5B 2159   3.068   6.069  11.972 -0.1128  0.0081  0.4939
  135DNPC   C6B 2160   3.247   5.861  11.635 -0.3491 -0.1317  0.0421
  136DNPC   NC3 2161   4.004   1.955  14.093  0.0156  0.0809 -0.0986
  136DNPC   PO4 2162   4.361   1.967  13.846  0.0401 -0.2093 -0.2610
  136DNPC   GL1 2163   4.320   1.804  13.391  0.0118 -0.0462 -0.2698
  136DNPC   GL2 2164   4.118   1.552  13.344  0.0536 -0.3140 -0.3688
  136DNPC   C1A 2165   4.345   1.881  12.929 -0.1653 -0.0744 -0.2360
  136DNPC   C2A 2166   4.443   2.001  12.571 -0.1715 -0.0581  0.1495
  136DNPC   C3A 2167   4.452   2.030  12.151 -0.4098  0.1224 -0.2227
  136DNPC   D4A 2168   4.526   2.222  11.790 -0.3101  0.2055  0.0003
  136DNPC   C5A 2169   4.901   2.237  11.701  0.1384 -0.1524 -0.2704
  136DNPC   C6A 2170   5.241   2.426  11.532  0.4780  0.0255 -0.0364
  136DNPC   C1B 2171   3.861   1.800  13.048 -0.1148  0.3706 -0.0394
  136DNPC   C2B 2172   3.880   2.048  12.682 -0.5003  0.3457  0.0783
  136DNPC   C3B 2173   3.991   2.202  12.324 -0.1931 -0.1602 -0.3395
  136DNPC   D4B 2174   4.219   2.549  12.104 -0.2368  0.1168 -0.1239
  136DNPC   C5B 2175   3.985   2.859  11.935 -0.1076  0.3720  0.2315
  136DNPC   C6B 2176   3.837   3.213  11.777  0.2008 -0.3622 -0.0998
  137DNPC   NC3 2177  -0.369   2.448  14.163  0.2803 -0.1171 -0.2787
  137DNPC   PO4 2178  -0.030   2.765  14.204 -0.0846 -0.0061 -0.2699
  137DNPC   GL1 2179  -0.069   2.733  13.729 -0.2900  0.0656 -0.3881
  137DNPC   GL2 2180  -0.038   2.459  13.537 -0.4648  0.2718 -0.1645
  137DNPC   C1A 2181   0.089   3.068  13.421  0.2854  0.1932  0.0038
  137DNPC   C2A 2182   0.152   3.388  13.128  0.1994 -0.0431  0.0439
  137DNPC   C3A 2183   0.338   3.710  12.916  0.1125  0.1582 -0.1260
  137DNPC   D4A 2184   0.491   3.779  12.501 -0.0482 -0.0687  0.0342
  137DNPC   C5A 2185   0.305   4.031  12.146 -0.0143  0.3653 -0.1286
  137DNPC   C6A 2186   0.129   4.002  11.724  0.0095  0.1320 -0.0569
  137DNPC   C1B 2187   0.271   2.536  13.283  0.0487  0.2091  0.0368
  137DNPC   C2B 2188   0.329   2.461  12.889 -0.3924  0.3160  0.2120
  137DNPC   C3B 2189   0.397   2.291  12.398 -0.1770 -0.2063  0.2470
  137DNPC   D4B 2190   0.127   2.326  12.054 -0.0975 -0.1472  0.2883
  137DNPC   C5B 2191  -0.037   1.869  11.769  0.0734  0.0737 -0.0384
  137DNPC   C6B 2192  -0.104   1.528  11.494  0.2932  0.3215  0.1641
  138DNPC   NC3 2193   0.576   4.418  14.290  0.2425 -0.2180  0.0484
  138DNPC   PO4 2194   0.450   4.020  14.207  0.0571  0.1071 -0.0192
  138DNPC   GL1 2195   0.324   4.242  13.824  0.1704 -0.1153 -0.0788
  138DNPC   GL2 2196   0.476   4.151  13.680  0.0566 -0.0751  0.0001
  138DNPC   C1A 2197   0.330   4.502  13.447 -0.1079 -0.0656  0.0749
  138DNPC   C2A 2198   0.568   4.622  13.015  0.2516  0.3887 -0.0655
  138DNPC   C3A 2199   0.327   4.723  12.721  0.0701  0.2211  0.2665
  138DNPC   D4A 2200   0.182   4.492  12.347 -0.0690  0.0749  0.1151
  138DNPC   C5A 2201  -0.029   4.065  12.495  0.1595  0.3508  0.5410
  138DNPC   C6A 2202  -0.509   3.830  12.628 -0.1083 -0.3681 -0.3883
  138DNPC   C1B 2203   0.227   4.066  13.301  0.1947  0.2548  0.1655
  138DNPC   C2B 2204  -0.125   3.944  13.050 -0.0473 -0.1706  0.0287
  138DNPC   C3B 2205  -0.088   3.584  12.628  0.1376  0.1578  0.2783
  138DNPC   D4B 2206   0.154   3.565  12.207 -0.0310  0.0069 -0.2243
  138DNPC   C5B 2207  -0.165   3.533  11.767 -0.0528 -0.3519 -0.0508
  138DNPC   C6B 2208  -0.138   3.811  11.281  0.1166 -0.1148  0.0670
  139DNPC   NC3 2209   0.331   3.546  14.082 -0.2084 -0.0538  0.3550
  139DNPC   PO4 2210   0.691   3.161  14.045  0.1087 -0.1398  0.3511
  139DNPC   GL1 2211   0.539   3.373  13.551  0.0963 -0.2978 -0.4469
  139DNPC   GL2 2212   0.331   3.659  13.578 -0.1038 -0.0340 -0.1761
  139DNPC   C1A 2213   0.706   3.278  13.110  0.2528  0.1356  0.1071
  139DNPC   C2A 2214   0.780   2.998  12.816  0.3444  0.0256 -0.3013
  139DNPC   C3A 2215   0.556   2.782  12.536 -0.1235 -0.1023 -0.0199
  139DNPC   D4A 2216   0.326   2.774  12.062 -0.0576  0.2094  0.0477
  139DNPC   C5A 2217   0.310   2.626  11.660  0.0978 -0.3061 -0.0992
  139DNPC   C6A 2218   0.144   2.302  11.542 -0.3633 -0.2304 -0.2100
  139DNPC   C1B 2219   0.651   3.809  13.286  0.1797  0.2018 -0.3640
  139DNPC   C2B 2220   0.807   3.897  12.868  0.0434  0.1476 -0.3063
  139DNPC   C3B 2221   0.992   3.906  12.436 -0.2326 -0.1394  0.1297
  139DNPC   D4B 2222   0.825   4.143  11.989 -0.1407  0.2203 -0.1184
  139DNPC   C5B 2223   1.107   4.448  11.725  0.0690  0.1425  0.1828
  139DNPC   C6B 2224   1.003   4.785  11.336 -0.1264 -0.1783 -0.3904
  140DNPC   NC3 2225   5.890   0.640  13.950  0.1289  0.0362 -0.0922
  140DNPC   PO4 2226   6.229   0.445  14.134 -0.0228  0.1503  0.3537
  140DNPC   GL1 2227   6.130   0.240  13.783 -0.1095 -0.1860  0.3101
  140DNPC   GL2 2228   6.136  -0.211  13.773 -0.1561 -0.0200 -0.2449
  140DNPC   C1A 2229   6.188   0.173  13.390 -0.2331  0.0570  0.0717
  140DNPC   C2A 2230   6.376  -0.004  12.998 -0.2165  0.1870  0.0885
  140DNPC   C3A 2231   6.455  -0.254  12.674 -0.0014 -0.6057 -0.0158
  140DNPC   D4A 2232   6.436  -0.441  12.293 -0.0288 -0.0374  0.0088
  140DNPC   C5A 2233   6.355  -0.502  11.839 -0.3221 -0.0981 -0.0805
  140DNPC   C6A 2234   6.560  -0.171  11.695 -0.2359  0.3384 -0.0248
  140DNPC   C1B 2235   6.340  -0.328  13.396  0.0515  0.2999 -0.2151
  140DNPC   C2B 2236   6.737  -0.291  13.110 -0.1116  0.2249  0.0541
  140DNPC   C3B 2237   6.900  -0.154  12.815  0.2700 -0.3571 -0.2941
  140DNPC   D4B 2238   6.751  -0.007  12.381 -0.1875  0.0991  0.2008
  140DNPC   C5B 2239   6.896   0.357  12.146  0.2544 -0.0520 -0.0159
  140DNPC   C6B 2240   6.894   0.676  12.041 -0.0732 -0.2131 -0.2884
  141DNPC   NC3 2241   6.492   3.800  13.925 -0.1726 -0.1024 -0.3029
  141DNPC   PO4 2242   6.175   4.100  14.095  0.1594 -0.2125 -0.1841
  141DNPC   GL1 2243   6.366   4.370  13.876  0.3163  0.1670  0.2752
  141DNPC   GL2 2244   6.421   4.150  13.615  0.2930  0.0597  0.0537
  141DNPC   C1A 2245   6.288   4.657  13.561 -0.2030 -0.2777  0.4746
  141DNPC   C2A 2246   6.084   4.780  13.161 -0.1065 -0.3979 -0.1178
  141DNPC   C3A 2247   6.002   5.094  12.714 -0.2188 -0.4075  0.3801
  141DNPC   D4A 2248   6.024   5.533  12.634  0.2876 -0.1582  0.1348
  141DNPC   C5A 2249   6.192   5.597  12.184 -0.1743 -0.3357  0.3505
  141DNPC   C6A 2250   6.109   5.395  11.792 -0.1878  0.0464  0.3801
  141DNPC   C1B 2251   6.040   4.280  13.193  0.0200  0.0755  0.1173
  141DNPC   C2B 2252   5.654   4.393  13.113 -0.2639  0.1000  0.3319
  141DNPC   C3B 2253   5.176   4.499  13.145  0.1870 -0.1342 -0.1791
  141DNPC   D4B 2254   5.015   4.499  12.848 -0.0039 -0.1965 -0.3499
  141DNPC   C5B 2255   4.951   4.143  12.546 -0.1305 -0.0898 -0.0355
  141DNPC   C6B 2256   5.113   3.652  12.593  0.0364 -0.1041  0.0973
  142DNPC   NC3 2257   1.702  -0.055  14.112  0.0199  0.2922  0.3012
  142DNPC   PO4 2258   1.654   0.398  14.374 -0.1413  0.3036  0.1218
  142DNPC   GL1 2259   1.818   0.466  13.872  0.1766 -0.1437 -0.1285
  142DNPC   GL2 2260   2.169   0.549  13.707 -0.1423 -0.0593 -0.4622
  142DNPC   C1A 2261   1.785   0.439  13.423 -0.4005 -0.2357  0.1007
  142DNPC   C2A 2262   1.750   0.455  12.961 -0.0096  0.2465  0.1914
  142DNPC   C3A 2263   1.786   0.327  12.534  0.0763  0.0192 -0.2190
  142DNPC   D4A 2264   1.938   0.408  12.184  0.0262 -0.1210  0.3056
  142DNPC   C5A 2265   1.491   0.377  11.859  0.2384  0.1498 -0.1953
  142DNPC   C6A 2266   1.157   0.591  11.741 -0.0780 -0.2581 -0.1175
  142DNPC   C1B 2267   2.480   0.163  13.593  0.1280 -0.2949  0.0138
  142DNPC   C2B 2268   2.551  -0.135  13.222  0.1098  0.2582  0.1788
  142DNPC   C3B 2269   2.579  -0.175  12.737 -0.0301 -0.1717  0.0049
  142DNPC   D4B 2270   2.762  -0.195  12.360 -0.6725 -0.0479  0.1946
  142DNPC   C5B 2271   2.862   0.042  12.102 -0.0406 -0.0809 -0.0347
  142DNPC   C6B 2272   2.905   0.344  11.774 -0.4301  0.2067 -0.2691
  143DNPC   NC3 2273   3.205   4.289  13.884 -0.2654  0.0616 -0.0762
  143DNPC   PO4 2274   2.727   4.431  13.777  0.0974 -0.1790 -0.1673
  143DNPC   GL1 2275   2.850   4.643  13.501 -0.0760  0.3227  0.0248
  143DNPC   GL2 2276   3.229   4.598  13.461 -0.0883  0.3900 -0.1396
  143DNPC   C1A 2277   2.837   4.893  13.092 -0.0781 -0.2474  0.1106
  143DNPC   C2A 2278   2.612   4.978  12.743  0.0270 -0.1441  0.0022
  143DNPC   C3A 2279   2.422   4.590  12.337 -0.1582  0.2716 -0.1340
  143DNPC   D4A 2280   2.663   4.791  11.919 -0.0191  0.1197  0.0233
  143DNPC   C5A 2281   2.785   5.225  11.666 -0.1068  0.0561  0.0230
  143DNPC   C6A 2282   3.024   5.531  11.405  0.1523 -0.1606  0.2387
  143DNPC   C1B 2283   2.891   4.412  13.084  0.0411 -0.2599 -0.1160
  143DNPC   C2B 2284   2.628   4.465  12.761 -0.0183 -0.0987 -0.0202
  143DNPC   C3B 2285   2.460   4.104  12.837  0.1498  0.0253 -0.0023
  143DNPC   D4B 2286   2.419   3.663  12.971 -0.1869 -0.2384  0.0959
  143DNPC   C5B 2287   2.043   3.641  13.186  0.0899 -0.2873  0.2053
  143DNPC   C6B 2288   2.029   3.720  13.546  0.0604 -0.0548 -0.2694
  144DNPC   NC3 2289   0.836  -0.056  14.005  0.0427 -0.0709 -0.2684
  144DNPC   PO4 2290   0.550   0.216  14.063 -0.0493 -0.2516  0.3225
  144DNPC   GL1 2291   0.440   0.054  13.700  0.3878 -0.0687  0.0208
  144DNPC   GL2 2292   0.372  -0.304  13.679 -0.0652  0.0670 -0.0579
  144DNPC   C1A 2293   0.147   0.112  13.403 -0.0740 -0.1589 -0.0324
  144DNPC   C2A 2294   0.122   0.423  13.126  0.3391  0.1079  0.0846
  144DNPC   C3A 2295   0.232   0.390  12.692  0.0184 -0.0980 -0.2977
  144DNPC   D4A 2296  -0.067   0.454  12.338  0.1224  0.1905  0.2602
  144DNPC   C5A 2297  -0.106   0.808  11.962  0.3354  0.4214  0.2954
  144DNPC   C6A 2298  -0.124   1.041  11.601  0.0051  0.0055 -0.0180
  144DNPC   C1B 2299   0.694  -0.244  13.373  0.2052  0.0111 -0.1349
  144DNPC   C2B 2300   0.803  -0.518  13.034  0.0358 -0.1005 -0.4175
  144DNPC   C3B 2301   0.852  -0.576  12.637 -0.1108 -0.0119 -0.2793
  144DNPC   D4B 2302   1.203  -0.579  12.370 -0.2225 -0.2661 -0.1037
  144DNPC   C5B 2303   1.328  -0.287  12.036  0.1654 -0.0328 -0.0580
  144DNPC   C6B 2304   1.048   0.062  11.931 -0.2149 -0.1147 -0.0122
  145DNPC   NC3 2305   1.155   3.607  14.706 -0.3015 -0.1592 -0.2193
  145DNPC   PO4 2306   1.434   4.002  14.524  0.1031 -0.5530 -0.1957
  145DNPC   GL1 2307   1.478   4.185  14.085  0.1112  0.1764 -0.1124
  145DNPC   GL2 2308   1.777   4.090  14.058  0.1868  0.0385  0.1289
  145DNPC   C1A 2309   1.400   4.427  13.783  0.2889 -0.0544  0.0481
  145DNPC   C2A 2310   1.481   4.568  13.343 -0.3074  0.0279 -0.0513
  145DNPC   C3A 2311   1.575   4.364  12.894 -0.0026  0.2251 -0.1445
  145DNPC   D4A 2312   1.535   4.207  12.530  0.0289 -0.3668 -0.2757
  145DNPC   C5A 2313   1.766   4.330  12.164 -0.1770  0.2925  0.0391
  145DNPC   C6A 2314   2.009   4.640  12.057  0.2705 -0.0835  0.0805
  145DNPC   C1B 2315   1.778   4.134  13.608  0.0722  0.3088  0.3696
  145DNPC   C2B 2316   1.634   3.953  13.162 -0.1014  0.2212  0.0411
  145DNPC   C3B 2317   1.374   3.892  12.895  0.2475 -0.0301 -0.1463
  145DNPC   D4B 2318   1.001   3.481  12.758 -0.1413  0.1850  0.0123
  145DNPC   C5B 2319   1.237   3.243  12.575 -0.2640 -0.1201 -0.3269
  145DNPC   C6B 2320   1.134   2.846  12.459  0.0472  0.0259  0.3932
  146DNPC   NC3 2321   5.153   4.238  13.950 -0.3870  0.1941 -0.0376
  146DNPC   PO4 2322   5.132   3.834  13.911 -0.3055  0.1992 -0.3534
  146DNPC   GL1 2323   5.047   3.853  13.494 -0.0873  0.1132 -0.3110
  146DNPC   GL2 2324   4.985   3.471  13.421  0.0615 -0.1000  0.2592
  146DNPC   C1A 2325   5.191   3.971  13.043 -0.0530 -0.1140  0.0089
  146DNPC   C2A 2326   5.463   4.071  12.690  0.0569 -0.1903 -0.0174
  146DNPC   C3A 2327   5.348   4.067  12.260  0.0836 -0.0737 -0.3712
  146DNPC   D4A 2328   5.397   3.664  11.980  0.4500  0.2357  0.5546
  146DNPC   C5A 2329   5.014   3.419  11.732  0.1663 -0.2084  0.0336
  146DNPC   C6A 2330   4.783   3.200  11.439 -0.4257  0.3246 -0.0206
  146DNPC   C1B 2331   4.860   3.554  13.010  0.0718  0.0366  0.2899
  146DNPC   C2B 2332   4.605   3.659  12.465 -0.2600 -0.1622 -0.0256
  146DNPC   C3B 2333   4.278   3.708  12.124 -0.1704  0.0715  0.0644
  146DNPC   D4B 2334   4.066   3.743  11.731  0.1514 -0.1718 -0.1679
  146DNPC   C5B 2335   3.898   3.685  11.369  0.0649  0.1463  0.0322
  146DNPC   C6B 2336   3.639   3.446  11.179 -0.0727  0.0138  0.2909
  147DNPC   NC3 2337   5.957   1.724  13.808  0.0054  0.3631 -0.0514
  147DNPC   PO4 2338   6.149   2.155  13.730  0.1443  0.0765 -0.0051
  147DNPC   GL1 2339   6.251   1.976  13.426  0.0235 -0.1753 -0.0288
  147DNPC   GL2 2340   6.071   1.648  13.272 -0.1060  0.2269  0.1718
  147DNPC   C1A 2341   6.450   2.154  13.011  0.1845 -0.1903  0.1563
  147DNPC   C2A 2342   6.466   2.346  12.587  0.1025 -0.4850 -0.0560
  147DNPC   C3A 2343   6.577   2.601  12.475 -0.0428 -0.0819  0.2382
  147DNPC   D4A 2344   6.446   2.998  12.186 -0.2747  0.1701  0.3133
  147DNPC   C5A 2345   6.625   3.139  11.756  0.2099 -0.0644  0.1004
  147DNPC   C6A 2346   6.891   3.495  11.548 -0.0124  0.0454  0.1150
  147DNPC   C1B 2347   5.955   1.996  12.964 -0.0081 -0.1510  0.1320
  147DNPC   C2B 2348   6.028   2.432  12.900 -0.0258 -0.1560  0.3134
  147DNPC   C3B 2349   6.115   2.806  12.549 -0.1067 -0.0442  0.4173
  147DNPC   D4B 2350   6.419   3.116  12.666 -0.1713 -0.1524  0.1087
  147DNPC   C5B 2351   6.296   3.199  13.001 -0.1408  0.1034 -0.1494
  147DNPC   C6B 2352   6.103   3.532  12.997 -0.2187  0.2255  0.1434
  148DNPC   NC3 2353   4.947   5.059  14.177  0.0853  0.1321 -0.0885
  148DNPC   PO4 2354   4.830   4.652  13.895  0.0250 -0.1025  0.2006
  148DNPC   GL1 2355   4.964   4.831  13.551  0.0505 -0.3204  0.1399
  148DNPC   GL2 2356   5.020   5.156  13.677 -0.1260  0.1193 -0.0601
  148DNPC   C1A 2357   4.761   4.850  13.116  0.0286 -0.0713 -0.1727
  148DNPC   C2A 2358   4.505   4.709  12.816 -0.0072  0.2704  0.1197
  148DNPC   C3A 2359   4.322   4.881  12.433  0.0028  0.1463 -0.1900
  148DNPC   D4A 2360   4.121   5.013  11.971  0.0715 -0.0162 -0.0482
  148DNPC   C5A 2361   4.034   4.662  11.710  0.0480 -0.2503 -0.0315
  148DNPC   C6A 2362   3.700   4.739  11.516 -0.3606 -0.0491  0.0775
  148DNPC   C1B 2363   4.794   5.368  13.214  0.2075  0.0417  0.0324
  148DNPC   C2B 2364   5.057   5.459  12.778 -0.2960  0.0357 -0.0697
  148DNPC   C3B 2365   5.078   5.801  12.495 -0.1726 -0.1535  0.1125
  148DNPC   D4B 2366   5.337   6.004  12.110  0.2888 -0.0975  0.0095
  148DNPC   C5B 2367   5.477   6.366  11.970  0.1626 -0.0159 -0.1318
  148DNPC   C6B 2368   5.833   6.579  12.100  0.1664 -0.1410  0.2442
  149DNPC   NC3 2369   4.008   4.969  13.769 -0.0865 -0.3103  0.1079
  149DNPC   PO4 2370   3.709   4.634  13.708 -0.1307 -0.1120 -0.0808
  149DNPC   GL1 2371   3.925   4.644  13.359 -0.1965 -0.0608  0.3121
  149DNPC   GL2 2372   4.225   4.822  13.293 -0.0839  0.0235 -0.1351
  149DNPC   C1A 2373   3.760   4.537  13.071  0.1750 -0.2915  0.1240
  149DNPC   C2A 2374   3.369   4.730  12.818  0.0076  0.1511  0.2564
  149DNPC   C3A 2375   2.943   4.759  12.528 -0.4805 -0.1103  0.1253
  149DNPC   D4A 2376   3.003   4.552  12.167  0.0128 -0.4289  0.0756
  149DNPC   C5A 2377   3.208   4.854  11.891  0.0086 -0.1176  0.1463
  149DNPC   C6A 2378   3.618   4.953  11.965 -0.2936 -0.3044 -0.0724
  149DNPC   C1B 2379   4.082   4.897  12.943 -0.0251 -0.0191  0.0090
  149DNPC   C2B 2380   3.799   4.861  12.548  0.1507 -0.0507  0.0049
  149DNPC   C3B 2381   3.438   4.743  12.324 -0.2650 -0.0639  0.0680
  149DNPC   D4B 2382   3.585   4.409  12.076 -0.0816  0.0099  0.0314
  149DNPC   C5B 2383   3.326   4.388  11.730 -0.1550  0.0912 -0.2597
  149DNPC   C6B 2384   3.132   4.274  11.369  0.3324 -0.2498  0.1711
  150DNPC   NC3 2385   4.398   6.504  14.005 -0.0255 -0.2282  0.0034
  150DNPC   PO4 2386   4.768   6.623  14.071 -0.0045 -0.2059 -0.0427
  150DNPC   GL1 2387   4.857   6.535  13.701 -0.1277  0.1739 -0.0288
  150DNPC   GL2 2388   4.581   6.594  13.475  0.0271  0.2432 -0.0376
  150DNPC   C1A 2389   4.958   6.291  13.349 -0.1820  0.3243  0.1235
  150DNPC   C2A 2390   5.286   6.313  13.090 -0.1305  0.0139 -0.3640
  150DNPC   C3A 2391   5.338   6.252  12.773 -0.2350 -0.0136 -0.1958
  150DNPC   D4A 2392   5.639   6.291  12.503 -0.0167  0.0601  0.0053
  150DNPC   C5A 2393   5.588   6.747  12.477 -0.0081  0.0185 -0.3022
  150DNPC   C6A 2394   5.175   6.927  12.570  0.0473 -0.1456  0.1168
  150DNPC   C1B 2395   4.298   6.668  13.094 -0.1276 -0.3599 -0.0979
  150DNPC   C2B 2396   4.405   6.853  12.703  0.1480  0.0534  0.1047
  150DNPC   C3B 2397   4.665   6.712  12.375  0.0793  0.0927 -0.1118
  150DNPC   D4B 2398   4.809   6.751  11.916  0.0624 -0.0798  0.1391
  150DNPC   C5B 2399   4.909   6.316  11.801  0.4059 -0.1293  0.0286
  150DNPC   C6B 2400   5.290   6.113  11.547  0.0575 -0.0060  0.0449
  151DNPC   NC3 2401   3.018   0.342  14.265 -0.0021 -0.0688  0.1130
  151DNPC   PO4 2402   3.338   0.046  14.081 -0.1709 -0.1923 -0.0739
  151DNPC   GL1 2403   3.455   0.012  13.564 -0.1268  0.5070 -0.2795
  151DNPC   GL2 2404   3.483  -0.300  13.451  0.2818 -0.2035  0.0317
  151DNPC   C1A 2405   3.492   0.229  13.268  0.0083  0.3415  0.0079
  151DNPC   C2A 2406   3.279   0.380  12.982  0.1870 -0.1410  0.1774
  151DNPC   C3A 2407   3.432   0.557  12.629 -0.0036 -0.3446  0.0127
  151DNPC   D4A 2408   3.109   0.641  12.290 -0.0453  0.2429  0.1532
  151DNPC   C5A 2409   2.721   0.924  12.238  0.4541 -0.0301  0.1490
  151DNPC   C6A 2410   2.293   1.121  12.351 -0.0975  0.0075 -0.6470
  151DNPC   C1B 2411   3.502  -0.484  13.075  0.2007 -0.0748  0.0177
  151DNPC   C2B 2412   3.645  -0.584  12.653 -0.3967 -0.0783  0.0212
  151DNPC   C3B 2413   3.695  -0.374  12.227 -0.2112  0.1284  0.1552
  151DNPC   D4B 2414   3.768  -0.403  11.844  0.1977 -0.0353 -0.0920
  151DNPC   C5B 2415   4.067  -0.140  11.632  0.2470  0.0241  0.3044
  151DNPC   C6B 2416   4.103   0.161  11.240  0.1666 -0.0194  0.3383
  152DNPC   NC3 2417   4.269   3.987  13.961 -0.0977  0.0468  0.0327
  152DNPC   PO4 2418   3.879   4.227  14.015 -0.0005 -0.1500  0.2974
  152DNPC   GL1 2419   4.111   4.242  13.585 -0.1940  0.0353  0.0298
  152DNPC   GL2 2420   4.164   3.956  13.462  0.2129 -0.1130 -0.0909
  152DNPC   C1A 2421   4.220   4.332  13.130  0.0560  0.2177  0.3447
  152DNPC   C2A 2422   4.129   4.473  12.648  0.1545  0.2796 -0.0561
  152DNPC   C3A 2423   4.090   4.490  12.157  0.1969 -0.2359 -0.0195
  152DNPC   D4A 2424   4.209   4.204  11.870  0.2213 -0.0612  0.1328
  152DNPC   C5A 2425   4.625   4.085  11.725  0.0836  0.1129  0.4629
  152DNPC   C6A 2426   5.078   3.977  11.711 -0.0280 -0.1651 -0.0230
  152DNPC   C1B 2427   3.800   4.003  13.154  0.1973 -0.0454  0.3055
  152DNPC   C2B 2428   3.728   4.121  12.697  0.0716 -0.0226  0.0242
  152DNPC   C3B 2429   3.495   4.278  12.595 -0.1296 -0.2903 -0.1293
  152DNPC   D4B 2430   3.079   4.232  12.593  0.0766 -0.1860  0.1025
  152DNPC   C5B 2431   2.699   4.135  12.347  0.0929  0.1161  0.0284
  152DNPC   C6B 2432   2.260   4.127  12.376  0.0981  0.3456  0.1881
  153DNPC   NC3 2433   5.766   0.170  14.091 -0.1204 -0.0150 -0.0669
  153DNPC   PO4 2434   5.641  -0.238  14.218 -0.2235 -0.1313 -0.0827
  153DNPC   GL1 2435   5.621  -0.356  13.829 -0.0667  0.2183 -0.0767
  153DNPC   GL2 2436   5.288  -0.303  13.724 -0.2465 -0.0265  0.1086
  153DNPC   C1A 2437   5.775  -0.238  13.353 -0.2559 -0.0153  0.4516
  153DNPC   C2A 2438   5.811  -0.024  12.879  0.2847 -0.1145  0.1051
  153DNPC   C3A 2439   6.079   0.077  12.556  0.1218  0.1831 -0.0641
  153DNPC   D4A 2440   6.302   0.022  12.108 -0.0370  0.0659 -0.2310
  153DNPC   C5A 2441   6.230   0.299  11.811 -0.0800 -0.0401 -0.1934
  153DNPC   C6A 2442   6.135   0.631  11.529  0.3008 -0.0885 -0.0961
  153DNPC   C1B 2443   5.372   0.092  13.489  0.1850  0.3039  0.1533
  153DNPC   C2B 2444   5.673   0.312  13.363  0.3060 -0.1442 -0.1635
  153DNPC   C3B 2445   5.720   0.481  12.983  0.0708  0.2039  0.0595
  153DNPC   D4B 2446   6.105   0.663  12.884 -0.2395 -0.3407 -0.0594
  153DNPC   C5B 2447   6.289   0.876  12.502  0.2812  0.1196 -0.1326
  153DNPC   C6B 2448   6.637   0.911  12.474 -0.1189 -0.0863  0.2643
  154DNPC   NC3 2449   4.151   3.421  14.065 -0.0860 -0.1983 -0.0957
  154DNPC   PO4 2450   4.561   3.596  13.750 -0.1172  0.0504 -0.0917
  154DNPC   GL1 2451   4.529   3.658  13.328 -0.0381 -0.1233 -0.1295
  154DNPC   GL2 2452   4.582   3.980  13.107  0.2336 -0.3333  0.3115
  154DNPC   C1A 2453   4.168   3.767  13.014  0.2410  0.1420  0.1073
  154DNPC   C2A 2454   4.131   3.970  12.537 -0.0736 -0.0575 -0.0385
  154DNPC   C3A 2455   3.831   3.789  12.273 -0.1755 -0.2502  0.3345
  154DNPC   D4A 2456   3.603   3.944  11.865 -0.0096  0.2379  0.1989
  154DNPC   C5A 2457   3.792   4.150  11.541 -0.0996 -0.0687  0.0468
  154DNPC   C6A 2458   3.574   4.430  11.169  0.0712 -0.0739  0.0001
  154DNPC   C1B 2459   4.512   4.181  12.731 -0.2110  0.2099  0.1585
  154DNPC   C2B 2460   4.568   4.327  12.218 -0.1724  0.0096 -0.1390
  154DNPC   C3B 2461   4.906   4.401  11.967 -0.2214  0.2855 -0.1991
  154DNPC   D4B 2462   5.062   4.552  11.604 -0.0695 -0.2215  0.0413
  154DNPC   C5B 2463   5.327   4.220  11.277 -0.0372 -0.0996 -0.2432
  154DNPC   C6B 2464   5.305   3.928  10.880  0.0120  0.1096  0.0639
  155DNPC   NC3 2465   1.638   4.578  14.407  0.1196 -0.2239  0.2389
  155DNPC   PO4 2466   1.309   4.925  14.316 -0.1895  0.1280  0.0780
  155DNPC   GL1 2467   1.407   5.213  13.978  0.3729 -0.0694 -0.2513
  155DNPC   GL2 2468   1.578   5.448  13.928  0.1538 -0.0005  0.0017
  155DNPC   C1A 2469   1.315   5.118  13.488  0.0004  0.1977  0.1864
  155DNPC   C2A 2470   1.250   5.314  13.035 -0.0801 -0.0550 -0.0823
  155DNPC   C3A 2471   1.220   5.551  12.788  0.3203 -0.1537 -0.2261
  155DNPC   D4A 2472   1.275   5.806  12.963  0.2708 -0.0691 -0.2999
  155DNPC   C5A 2473   1.160   6.263  12.834  0.2127 -0.0869 -0.1153
  155DNPC   C6A 2474   1.328   6.656  12.816 -0.1684 -0.0323  0.0074
  155DNPC   C1B 2475   1.778   5.326  13.620  0.0759 -0.0609 -0.1321
  155DNPC   C2B 2476   1.697   5.188  13.139 -0.4769  0.2598  0.1392
  155DNPC   C3B 2477   1.843   4.779  12.892  0.2888 -0.0291  0.0172
  155DNPC   D4B 2478   1.957   4.541  12.586  0.0586  0.1456 -0.0449
  155DNPC   C5B 2479   1.700   4.787  12.367  0.0934 -0.1739 -0.0808
  155DNPC   C6B 2480   1.229   4.926  12.248  0.0987  0.2375 -0.0426
  156DNPC   NC3 2481   3.281   3.107  13.891  0.2313  0.1404 -0.1892
  156DNPC   PO4 2482   3.742   3.193  13.872  0.0527 -0.2536  0.2573
  156DNPC   GL1 2483   3.683   3.242  13.459  0.0897  0.1047 -0.1792
  156DNPC   GL2 2484   3.450   3.539  13.462 -0.1405  0.0522 -0.0586
  156DNPC   C1A 2485   3.699   3.410  13.048 -0.0597  0.1071 -0.2163
  156DNPC   C2A 2486   3.956   3.490  12.622  0.0672  0.2102 -0.0528
  156DNPC   C3A 2487   4.154   3.231  12.217  0.0293  0.1193  0.2382
  156DNPC   D4A 2488   4.361   3.217  11.881 -0.2473  0.0546  0.0892
  156DNPC   C5A 2489   4.524   2.837  11.753  0.1450 -0.0982  0.0458
  156DNPC   C6A 2490   4.771   2.666  11.441 -0.2353 -0.0442  0.1173
  156DNPC   C1B 2491   3.223   3.159  13.244  0.0315 -0.0546 -0.0046
  156DNPC   C2B 2492   2.997   2.872  13.160 -0.0358  0.0119  0.2515
  156DNPC   C3B 2493   3.110   2.618  12.868 -0.2025 -0.0188 -0.2068
  156DNPC   D4B 2494   3.303   2.715  12.480  0.0976 -0.1045  0.1560
  156DNPC   C5B 2495   3.130   3.111  12.255  0.0908 -0.2208  0.1754
  156DNPC   C6B 2496   3.351   3.496  12.066 -0.2253  0.0504 -0.1249
  157DNPC   NC3 2497   1.406   2.452  14.033  0.1073  0.1670 -0.1832
  157DNPC   PO4 2498   1.431   2.935  13.965 -0.0197  0.2401  0.0548
  157DNPC   GL1 2499   1.523   3.083  13.610  0.1157  0.0332  0.3561
  157DNPC   GL2 2500   1.956   3.176  13.500  0.3152  0.0680  0.2250
  157DNPC   C1A 2501   1.591   2.777  13.272  0.0131 -0.1516  0.0369
  157DNPC   C2A 2502   1.677   2.540  12.927  0.0468 -0.3079 -0.0690
  157DNPC   C3A 2503   1.681   2.375  12.509  0.1466 -0.0638  0.0696
  157DNPC   D4A 2504   1.351   2.352  12.198  0.0227  0.1198  0.0975
  157DNPC   C5A 2505   1.347   2.602  11.757 -0.2776  0.3004  0.0471
  157DNPC   C6A 2506   1.108   2.517  11.390 -0.1471 -0.4424  0.2516
  157DNPC   C1B 2507   2.019   3.030  13.095  0.2506 -0.0454 -0.1810
  157DNPC   C2B 2508   2.135   3.310  12.795  0.1226  0.2121  0.3399
  157DNPC   C3B 2509   2.008   3.214  12.452 -0.2939 -0.2467  0.0268
  157DNPC   D4B 2510   1.890   3.383  12.051 -0.0649  0.0191  0.3218
  157DNPC   C5B 2511   1.528   3.293  11.857  0.0102  0.1100 -0.1470
  157DNPC   C6B 2512   1.307   3.009  11.504 -0.1105 -0.0330  0.3644
  158DNPC   NC3 2513   6.529   5.243  14.213  0.4675  0.0424  0.2069
  158DNPC   PO4 2514   6.845   5.180  13.977 -0.0776  0.0028  0.0799
  158DNPC   GL1 2515   6.628   5.065  13.548  0.2586  0.1117 -0.1384
  158DNPC   GL2 2516   6.378   5.163  13.671 -0.1006  0.2174 -0.0976
  158DNPC   C1A 2517   6.619   4.932  13.117 -0.0871 -0.2428 -0.2160
  158DNPC   C2A 2518   6.389   4.789  12.680  0.3461  0.3051 -0.0006
  158DNPC   C3A 2519   6.174   4.432  12.572  0.3161  0.3298  0.3693
  158DNPC   D4A 2520   5.846   4.242  12.349  0.0943 -0.0962  0.0680
  158DNPC   C5A 2521   5.768   4.001  11.997  0.2812 -0.0676  0.0078
  158DNPC   C6A 2522   5.607   3.974  11.623 -0.1965  0.0658 -0.0471
  158DNPC   C1B 2523   6.218   5.280  13.284  0.0338 -0.3657 -0.3533
  158DNPC   C2B 2524   6.396   5.310  12.885  0.1765 -0.0527 -0.2155
  158DNPC   C3B 2525   6.454   5.221  12.469  0.3100 -0.1919 -0.1069
  158DNPC   D4B 2526   6.419   4.956  12.107 -0.0977 -0.4181 -0.2830
  158DNPC   C5B 2527   6.553   5.251  11.883  0.2540 -0.0308  0.0278
  158DNPC   C6B 2528   6.572   5.608  11.601  0.0754  0.2358 -0.0070
  159DNPC   NC3 2529   3.443   6.074  14.077  0.0010 -0.1350 -0.4031
  159DNPC   PO4 2530   3.833   5.961  13.944 -0.1842 -0.0790  0.0311
  159DNPC   GL1 2531   4.021   6.145  13.481  0.3332  0.1332 -0.0886
  159DNPC   GL2 2532   4.253   6.217  13.598 -0.0095 -0.1971  0.1152
  159DNPC   C1A 2533   3.890   6.368  13.174 -0.1997  0.0290  0.3606
  159DNPC   C2A 2534   3.827   6.493  12.774 -0.1576 -0.2217 -0.0922
  159DNPC   C3A 2535   4.020   6.559  12.366 -0.0338  0.1463  0.0155
  159DNPC   D4A 2536   3.850   6.589  12.022  0.0371 -0.1776 -0.1481
  159DNPC   C5A 2537   3.895   6.908  11.637 -0.3196 -0.1477  0.2016
  159DNPC   C6A 2538   4.087   7.182  11.429  0.2456  0.1798 -0.0913
  159DNPC   C1B 2539   4.446   6.181  13.115 -0.0881 -0.2135 -0.3072
  159DNPC   C2B 2540   4.375   6.289  12.655  0.2130 -0.0208 -0.2228
  159DNPC   C3B 2541   4.340   6.202  12.259  0.1425  0.1025 -0.1176
  159DNPC   D4B 2542   4.416   6.450  11.942  0.0334  0.0068  0.0715
  159DNPC   C5B 2543   4.241   6.888  11.981  0.0520 -0.2082 -0.2621
  159DNPC   C6B 2544   4.285   7.189  12.300  0.0021 -0.0477  0.0178
  160DNPC   NC3 2545   1.135   5.397  14.392 -0.1251  0.5007  0.2087
  160DNPC   PO4 2546   1.201   5.807  14.208  0.0638 -0.0852  0.4539
  160DNPC   GL1 2547   1.251   5.754  13.791 -0.0846  0.0535 -0.1939
  160DNPC   GL2 2548   0.975   5.662  13.623 -0.0592 -0.2834  0.1505
  160DNPC   C1A 2549   1.391   5.626  13.408  0.1711  0.3260 -0.1293
  160DNPC   C2A 2550   1.734   5.667  13.138  0.0892  0.2392  0.1403
  160DNPC   C3A 2551   1.653   5.764  12.662  0.3169  0.1697  0.1749
  160DNPC   D4A 2552   1.826   5.748  12.206 -0.2610 -0.4456  0.1158
  160DNPC   C5A 2553   1.751   5.985  11.913 -0.1549 -0.1918 -0.0610
  160DNPC   C6A 2554   1.531   6.005  11.485 -0.0596 -0.0573 -0.2158
  160DNPC   C1B 2555   0.839   5.626  13.282 -0.2155 -0.2101  0.2230
  160DNPC   C2B 2556   0.760   5.538  12.921  0.0675  0.0662  0.0809
  160DNPC   C3B 2557   0.794   5.484  12.450 -0.0874 -0.2392  0.2721
  160DNPC   D4B 2558   0.728   5.828  12.154 -0.0283  0.3738  0.0684
  160DNPC   C5B 2559   0.826   6.128  12.007  0.2552 -0.2058  0.0131
  160DNPC   C6B 2560   0.509   6.476  11.952 -0.0869 -0.1837  0.1416
  161DNPC   NC3 2561   5.468   2.395  13.740 -0.0997  0.0894  0.1703
  161DNPC   PO4 2562   5.233   2.020  13.725 -0.0654 -0.0113  0.0579
  161DNPC   GL1 2563   5.293   1.883  13.314  0.0642 -0.0011 -0.0822
  161DNPC   GL2 2564   5.442   1.620  13.363  0.0540 -0.2697 -0.1439
  161DNPC   C1A 2565   5.462   2.100  12.894  0.2877  0.2845 -0.0561
  161DNPC   C2A 2566   5.653   1.911  12.481  0.0870  0.0099 -0.1086
  161DNPC   C3A 2567   5.793   2.103  12.006  0.0189 -0.0144 -0.0143
  161DNPC   D4A 2568   5.796   2.180  11.524 -0.0938  0.1052  0.3065
  161DNPC   C5A 2569   6.046   2.557  11.314 -0.0857 -0.1955 -0.0574
  161DNPC   C6A 2570   6.329   2.906  11.354 -0.0996  0.3165  0.5051
  161DNPC   C1B 2571   5.684   1.493  13.001 -0.1848 -0.1425 -0.1395
  161DNPC   C2B 2572   5.871   1.499  12.572  0.0334  0.0172  0.2654
  161DNPC   C3B 2573   5.862   1.575  12.116 -0.0349 -0.1837 -0.2907
  161DNPC   D4B 2574   6.022   1.774  11.718  0.1854 -0.2158 -0.0060
  161DNPC   C5B 2575   6.242   2.280  11.731 -0.1807  0.0853 -0.1805
  161DNPC   C6B 2576   6.352   2.626  11.826  0.2090 -0.2936  0.0459
  162DNPC   NC3 2577   5.739   3.301  13.956  0.2073  0.4753 -0.2308
  162DNPC   PO4 2578   5.365   3.421  13.673  0.0462  0.4138 -0.0823
  162DNPC   GL1 2579   5.473   3.486  13.223  0.2679 -0.2711 -0.0051
  162DNPC   GL2 2580   5.543   3.203  13.150  0.0713  0.3432  0.1912
  162DNPC   C1A 2581   5.631   3.638  12.882  0.0811 -0.0501 -0.0214
  162DNPC   C2A 2582   5.580   3.689  12.435  0.2417 -0.1452 -0.1856
  162DNPC   C3A 2583   5.326   3.299  12.281  0.0760  0.2098  0.0889
  162DNPC   D4A 2584   5.543   3.018  11.851  0.0280  0.1392 -0.1013
  162DNPC   C5A 2585   5.285   2.931  11.465  0.0112  0.1377  0.0553
  162DNPC   C6A 2586   5.110   2.862  11.122  0.1948  0.1054  0.2401
  162DNPC   C1B 2587   5.414   3.116  12.767  0.1174 -0.0418 -0.4497
  162DNPC   C2B 2588   5.638   2.957  12.372 -0.3383 -0.2063  0.1222
  162DNPC   C3B 2589   5.970   2.877  12.101  0.0645 -0.3057  0.0641
  162DNPC   D4B 2590   6.110   3.030  11.783 -0.2069  0.1880  0.1410
  162DNPC   C5B 2591   5.767   2.987  11.392 -0.2471 -0.2063 -0.0910
  162DNPC   C6B 2592   5.611   2.947  11.026 -0.1313  0.0075 -0.1959
  163DNPC   NC3 2593   2.529   5.941  14.299  0.0945 -0.0204 -0.2686
  163DNPC   PO4 2594   2.180   6.258  14.133 -0.0532  0.1415  0.1318
  163DNPC   GL1 2595   2.069   6.290  13.673  0.0983  0.1753  0.3325
  163DNPC   GL2 2596   1.994   6.538  13.699 -0.0855  0.1458 -0.0045
  163DNPC   C1A 2597   2.097   6.099  13.238 -0.2858  0.0142  0.2923
  163DNPC   C2A 2598   2.079   6.283  12.852 -0.0454 -0.0378 -0.0335
  163DNPC   C3A 2599   2.150   6.237  12.447 -0.0393 -0.0431  0.0344
  163DNPC   D4A 2600   2.401   6.004  12.271 -0.1690  0.0342  0.0585
  163DNPC   C5A 2601   2.222   5.653  11.914 -0.1347  0.2818 -0.1417
  163DNPC   C6A 2602   2.201   5.195  11.850  0.1113  0.0989 -0.0192
  163DNPC   C1B 2603   2.103   6.609  13.296 -0.1952  0.0489 -0.0087
  163DNPC   C2B 2604   2.218   6.801  12.889  0.0650  0.1018 -0.1033
  163DNPC   C3B 2605   2.384   6.670  12.400  0.1761 -0.2042  0.0937
  163DNPC   D4B 2606   2.390   6.708  12.021 -0.0489 -0.2849  0.1625
  163DNPC   C5B 2607   2.494   6.313  11.809 -0.0983 -0.2159  0.2423
  163DNPC   C6B 2608   2.269   6.004  11.571  0.2014  0.0682  0.1334
  164DNPC   NC3 2609   0.158   0.873  14.444 -0.0030 -0.2474 -0.0489
  164DNPC   PO4 2610   0.327   0.973  14.116 -0.2187 -0.3579 -0.0226
  164DNPC   GL1 2611   0.267   1.064  13.747 -0.1840  0.0331  0.1970
  164DNPC   GL2 2612  -0.034   1.189  13.651  0.2518 -0.1083  0.0771
  164DNPC   C1A 2613   0.493   1.235  13.323 -0.1937  0.3202 -0.0086
  164DNPC   C2A 2614   0.716   1.583  13.094 -0.0059  0.2798 -0.1900
  164DNPC   C3A 2615   0.827   1.875  12.812  0.3858 -0.2880 -0.1083
  164DNPC   D4A 2616   0.732   1.941  12.363 -0.5080 -0.0353 -0.1586
  164DNPC   C5A 2617   0.601   1.522  12.413 -0.2612 -0.1613  0.1138
  164DNPC   C6A 2618   0.311   1.236  12.195  0.2292 -0.0739 -0.0536
  164DNPC   C1B 2619   0.031   1.393  13.353 -0.2488 -0.0840 -0.3328
  164DNPC   C2B 2620   0.038   1.662  13.033  0.4048 -0.0522  0.1851
  164DNPC   C3B 2621  -0.198   1.765  12.671 -0.0211  0.1380  0.1030
  164DNPC   D4B 2622  -0.200   1.452  12.420  0.0672 -0.1295 -0.0300
  164DNPC   C5B 2623  -0.101   1.428  11.971  0.0547 -0.2154  0.1436
  164DNPC   C6B 2624   0.348   1.461  11.803 -0.0166  0.0577  0.2627
  165DNPC   NC3 2625   0.834   5.335  13.958 -0.2650  0.3180  0.3238
  165DNPC   PO4 2626   0.798   4.946  14.165 -0.1561 -0.0474  0.0078
  165DNPC   GL1 2627   0.689   4.641  13.858 -0.0197 -0.2629 -0.0571
  165DNPC   GL2 2628   0.687   4.904  13.628 -0.1635 -0.0415  0.2700
  165DNPC   C1A 2629   0.921   4.450  13.586 -0.0194 -0.1532  0.0068
  165DNPC   C2A 2630   1.022   4.669  13.185 -0.2158  0.0800  0.0015
  165DNPC   C3A 2631   1.244   4.802  12.881  0.1712 -0.1918  0.0369
  165DNPC   D4A 2632   1.477   5.123  12.705  0.1575 -0.1578  0.0276
  165DNPC   C5A 2633   1.456   5.356  12.339  0.2188  0.0828  0.4659
  165DNPC   C6A 2634   1.680   5.286  11.937 -0.2407  0.1540  0.1457
  165DNPC   C1B 2635   0.681   5.072  13.249 -0.0850  0.0387  0.1540
  165DNPC   C2B 2636   0.748   5.044  12.849  0.1306  0.1420  0.3819
  165DNPC   C3B 2637   0.856   4.775  12.644  0.0299  0.1525 -0.1399
  165DNPC   D4B 2638   0.636   4.334  12.567 -0.2319 -0.0685 -0.0769
  165DNPC   C5B 2639   0.291   4.201  12.806 -0.0568  0.4876  0.2077
  165DNPC   C6B 2640  -0.030   4.426  13.013 -0.2402 -0.2181 -0.0179
  166DNPC   NC3 2641   3.490   2.323  13.740 -0.4293  0.2424 -0.0649
  166DNPC   PO4 2642   3.096   2.534  13.842  0.1950 -0.0244  0.0672
  166DNPC   GL1 2643   3.113   2.449  13.415  0.2104 -0.3480  0.0651
  166DNPC   GL2 2644   3.386   2.275  13.218  0.3387  0.0961  0.0702
  166DNPC   C1A 2645   2.873   2.163  13.118  0.1485 -0.1719  0.1162
  166DNPC   C2A 2646   2.682   2.331  12.759  0.1850  0.3135  0.0425
  166DNPC   C3A 2647   2.920   2.380  12.284 -0.1280 -0.3073  0.1021
  166DNPC   D4A 2648   3.182   2.450  12.038  0.1467  0.3169  0.3237
  166DNPC   C5A 2649   3.125   2.653  11.581 -0.2951  0.0721  0.1064
  166DNPC   C6A 2650   3.229   2.981  11.356 -0.1658  0.0105  0.1522
  166DNPC   C1B 2651   3.387   2.148  12.821  0.2509 -0.1263 -0.1660
  166DNPC   C2B 2652   3.445   2.177  12.368  0.0289 -0.2302  0.0541
  166DNPC   C3B 2653   3.441   1.976  11.917  0.0076  0.1583 -0.2571
  166DNPC   D4B 2654   3.366   1.772  11.561 -0.2363  0.1180  0.1179
  166DNPC   C5B 2655   3.052   1.759  11.219  0.3476  0.1206 -0.0982
  166DNPC   C6B 2656   2.610   1.613  11.244  0.3175  0.3434 -0.1917
  167DNPC   NC3 2657   2.674   2.373  13.854  0.1719 -0.2097  0.0102
  167DNPC   PO4 2658   2.207   2.365  13.694 -0.0528 -0.1109  0.1032
  167DNPC   GL1 2659   2.225   2.575  13.327  0.1572  0.2430  0.0494
  167DNPC   GL2 2660   2.577   2.579  13.234 -0.0742 -0.3057  0.1837
  167DNPC   C1A 2661   2.220   2.519  12.916  0.0612 -0.3732  0.0116
  167DNPC   C2A 2662   2.028   2.703  12.630 -0.0466 -0.0943 -0.0566
  167DNPC   C3A 2663   1.624   2.901  12.610 -0.1866 -0.2874 -0.0624
  167DNPC   D4A 2664   1.244   2.872  12.942  0.2310 -0.0438 -0.0586
  167DNPC   C5A 2665   1.234   3.181  13.089  0.0374 -0.0074  0.1626
  167DNPC   C6A 2666   1.098   3.647  13.238  0.0168 -0.1368  0.0330
  167DNPC   C1B 2667   2.532   2.922  12.857  0.2618  0.1483 -0.2096
  167DNPC   C2B 2668   2.775   2.846  12.462 -0.0864 -0.3679 -0.1385
  167DNPC   C3B 2669   2.797   2.797  11.985 -0.2707 -0.0010 -0.1150
  167DNPC   D4B 2670   2.759   2.970  11.583 -0.3933  0.0819  0.1812
  167DNPC   C5B 2671   3.030   3.399  11.593 -0.1983 -0.3942  0.2452
  167DNPC   C6B 2672   3.447   3.474  11.619 -0.1978  0.3183  0.1350
  168DNPC   NC3 2673   1.902   3.087  13.955 -0.0242  0.1622  0.0507
  168DNPC   PO4 2674   2.358   3.185  14.161  0.0853  0.1067 -0.0774
  168DNPC   GL1 2675   2.439   3.320  13.711 -0.1989  0.1874 -0.0096
  168DNPC   GL2 2676   2.425   3.242  13.328 -0.0057 -0.3173 -0.1392
  168DNPC   C1A 2677   2.557   3.718  13.511  0.0148  0.0345  0.1598
  168DNPC   C2A 2678   2.457   4.092  13.298 -0.1022  0.2120 -0.2335
  168DNPC   C3A 2679   2.359   4.589  13.227  0.1735 -0.1048 -0.2041
  168DNPC   D4A 2680   2.197   5.016  13.245  0.0518  0.0127 -0.1942
  168DNPC   C5A 2681   2.203   5.235  12.915 -0.1936  0.4792  0.1487
  168DNPC   C6A 2682   1.992   5.180  12.603 -0.3646 -0.1940 -0.1033
  168DNPC   C1B 2683   2.742   3.328  13.119  0.1322 -0.0099 -0.1064
  168DNPC   C2B 2684   3.019   3.308  12.764  0.1099 -0.4327 -0.0617
  168DNPC   C3B 2685   3.416   3.244  12.634  0.0832  0.2953 -0.2240
  168DNPC   D4B 2686   3.672   3.059  12.277  0.1857 -0.1862 -0.1810
  168DNPC   C5B 2687   3.456   2.860  11.869  0.0353  0.0674 -0.1746
  168DNPC   C6B 2688   3.730   2.791  11.501 -0.0064 -0.1130  0.0744
  169DNPC   NC3 2689   5.163   2.376  14.151  0.0458 -0.4213 -0.0766
  169DNPC   PO4 2690   5.650   2.630  14.159  0.0691 -0.2149 -0.2013
  169DNPC   GL1 2691   5.898   2.755  13.763 -0.2229 -0.3123  0.1788
  169DNPC   GL2 2692   5.641   2.855  13.574  0.0895 -0.0904  0.3392
  169DNPC   C1A 2693   6.088   2.660  13.339  0.0060 -0.1068  0.4776
  169DNPC   C2A 2694   6.453   2.743  12.962 -0.0849 -0.0128  0.0205
  169DNPC   C3A 2695   6.822   2.956  12.957 -0.2159  0.3844 -0.0830
  169DNPC   D4A 2696   6.956   3.306  12.682 -0.0369  0.2058  0.2469
  169DNPC   C5A 2697   7.341   3.225  12.356  0.0574 -0.0120 -0.1186
  169DNPC   C6A 2698   7.653   3.479  12.086 -0.0159 -0.1336  0.0859
  169DNPC   C1B 2699   5.614   2.709  13.175  0.0051 -0.1394 -0.5523
  169DNPC   C2B 2700   5.842   2.931  12.913 -0.1311  0.0802 -0.1206
  169DNPC   C3B 2701   5.898   3.298  12.566 -0.6351  0.1939 -0.1310
  169DNPC   D4B 2702   6.150   3.445  12.218 -0.1843  0.0572 -0.2592
  169DNPC   C5B 2703   6.235   3.921  12.102  0.1257  0.3055  0.0688
  169DNPC   C6B 2704   6.228   4.425  12.077  0.0227  0.2219  0.0907
  170DNPC   NC3 2705   0.461   2.595  13.931  0.0594  0.4308 -0.0257
  170DNPC   PO4 2706   0.845   2.315  13.810 -0.2779  0.0700  0.2102
  170DNPC   GL1 2707   0.806   2.224  13.338 -0.0184 -0.2261  0.0842
  170DNPC   GL2 2708   0.949   2.006  13.291 -0.0313 -0.3606 -0.0578
  170DNPC   C1A 2709   0.831   2.421  12.912  0.2531  0.2393 -0.0695
  170DNPC   C2A 2710   0.920   2.344  12.477 -0.2027  0.1472 -0.1241
  170DNPC   C3A 2711   0.903   2.539  12.057 -0.0813  0.0388 -0.2507
  170DNPC   D4A 2712   1.100   2.944  11.942  0.2330  0.0185  0.2388
  170DNPC   C5A 2713   1.506   2.876  12.149  0.1114  0.1666  0.1342
  170DNPC   C6A 2714   1.906   2.614  12.128 -0.2392  0.1568  0.1349
  170DNPC   C1B 2715   1.271   2.125  12.961  0.1376 -0.0192  0.2594
  170DNPC   C2B 2716   1.283   2.018  12.584 -0.0197  0.2554 -0.1874
  170DNPC   C3B 2717   1.212   1.809  12.193  0.3506 -0.3809  0.3125
  170DNPC   D4B 2718   0.822   1.601  11.944  0.0090 -0.0435 -0.1098
  170DNPC   C5B 2719   0.866   1.262  11.823 -0.1258  0.0591  0.2315
  170DNPC   C6B 2720   0.828   0.875  11.864 -0.0789 -0.2702  0.4734
  171DNPC   NC3 2721   5.961   5.805  13.773  0.1566 -0.2204  0.4335
  171DNPC   PO4 2722   6.346   5.634  13.797  0.1751  0.2883 -0.0557
  171DNPC   GL1 2723   6.392   5.727  13.443  0.0327 -0.0738  0.1530
  171DNPC   GL2 2724   6.020   5.754  13.251  0.1267 -0.0697 -0.3491
  171DNPC   C1A 2725   6.454   5.836  12.974  0.1161  0.2099 -0.2410
  171DNPC   C2A 2726   6.470   5.725  12.579 -0.2638  0.0392 -0.0824
  171DNPC   C3A 2727   6.787   5.567  12.202  0.1572 -0.0287 -0.2755
  171DNPC   D4A 2728   7.028   5.481  11.859  0.3261 -0.1076  0.1004
  171DNPC   C5A 2729   7.028   5.619  11.431  0.1152 -0.1009  0.0912
  171DNPC   C6A 2730   7.031   5.502  11.001  0.1713  0.1739 -0.1494
  171DNPC   C1B 2731   5.890   5.932  12.970 -0.1979  0.3417  0.1428
  171DNPC   C2B 2732   6.063   6.048  12.635 -0.0301 -0.0430 -0.1804
  171DNPC   C3B 2733   5.986   6.101  12.140 -0.3195 -0.1457  0.0014
  171DNPC   D4B 2734   5.774   5.810  11.760  0.0579 -0.0182  0.3282
  171DNPC   C5B 2735   5.653   5.322  11.675  0.1703  0.0122  0.1246
  171DNPC   C6B 2736   5.573   4.926  11.815 -0.0241  0.1037 -0.3114
  172DNPC   NC3 2737   5.761   5.720  14.191  0.1795  0.2189 -0.2141
  172DNPC   PO4 2738   5.282   5.895  14.073 -0.0157 -0.2778 -0.2044
  172DNPC   GL1 2739   5.479   5.705  13.741 -0.1624  0.0451 -0.0632
  172DNPC   GL2 2740   5.617   5.428  13.659 -0.2016 -0.1816 -0.2012
  172DNPC   C1A 2741   5.442   5.887  13.313 -0.2061 -0.2591 -0.4316
  172DNPC   C2A 2742   5.432   5.780  12.859 -0.1708  0.0619 -0.2612
  172DNPC   C3A 2743   5.581   5.736  12.462 -0.1176  0.1734 -0.1434
  172DNPC   D4A 2744   5.634   5.454  12.202 -0.0247 -0.2163  0.0053
  172DNPC   C5A 2745   5.956   5.128  12.217 -0.1063 -0.1227 -0.0335
  172DNPC   C6A 2746   5.934   4.806  12.088  0.0937  0.2010 -0.1147
  172DNPC   C1B 2747   5.299   5.413  13.359 -0.2364 -0.2165  0.0503
  172DNPC   C2B 2748   5.241   5.119  13.082  0.1878 -0.2725 -0.1698
  172DNPC   C3B 2749   5.097   4.940  12.707  0.1403 -0.0404 -0.1439
  172DNPC   D4B 2750   4.867   4.646  12.444  0.0205 -0.1467  0.0292
  172DNPC   C5B 2751   4.598   4.792  12.033  0.1138 -0.1603 -0.0024
  172DNPC   C6B 2752   4.509   4.545  11.642 -0.0954  0.1634  0.1895
  173DNPC   NC3 2753   0.699   1.834  14.561  0.0301 -0.1582 -0.2189
  173DNPC   PO4 2754   0.242   1.791  14.408  0.1505 -0.7189  0.0158
  173DNPC   GL1 2755   0.398   1.685  13.991  0.0089 -0.0041 -0.1531
  173DNPC   GL2 2756   0.458   1.476  13.925 -0.1378  0.2421  0.0527
  173DNPC   C1A 2757   0.481   1.701  13.515  0.0165  0.1995 -0.1818
  173DNPC   C2A 2758   0.438   2.015  13.106  0.1191  0.0428  0.1807
  173DNPC   C3A 2759   0.329   1.924  12.701  0.1701  0.4670 -0.1678
  173DNPC   D4A 2760   0.216   1.829  12.259  0.0546 -0.0075  0.1304
  173DNPC   C5A 2761   0.461   2.036  11.851 -0.1714 -0.0927 -0.3576
  173DNPC   C6A 2762   0.623   2.238  11.466 -0.1797 -0.2665 -0.1238
  173DNPC   C1B 2763   0.787   1.311  13.683 -0.0531 -0.0833  0.0901
  173DNPC   C2B 2764   1.031   1.268  13.371 -0.2353  0.1325  0.0301
  173DNPC   C3B 2765   1.296   1.119  12.951 -0.0502  0.3086 -0.1128
  173DNPC   D4B 2766   1.489   1.047  12.548 -0.0882 -0.0838  0.0083
  173DNPC   C5B 2767   1.869   0.893  12.550  0.1738  0.0234  0.0719
  173DNPC   C6B 2768   2.229   1.015  12.828  0.0657  0.0708 -0.0937
  174DNPC   NC3 2769   1.174   3.706  14.156  0.0079 -0.3575 -0.1072
  174DNPC   PO4 2770   1.655   3.593  14.228  0.0486 -0.1317 -0.1137
  174DNPC   GL1 2771   1.597   3.695  13.786  0.1389 -0.1611 -0.3641
  174DNPC   GL2 2772   1.307   3.933  13.627 -0.0373 -0.0601 -0.0536
  174DNPC   C1A 2773   1.568   3.518  13.403 -0.0191  0.0194  0.1785
  174DNPC   C2A 2774   1.626   3.453  12.920 -0.1396 -0.0164  0.0272
  174DNPC   C3A 2775   1.445   3.682  12.504 -0.1095 -0.2682 -0.1352
  174DNPC   D4A 2776   1.400   4.002  12.122 -0.1031  0.0198  0.1310
  174DNPC   C5A 2777   1.153   3.889  11.763 -0.4691 -0.0452 -0.5494
  174DNPC   C6A 2778   1.205   3.906  11.288  0.4044  0.1685  0.1775
  174DNPC   C1B 2779   1.124   4.175  13.222 -0.0671  0.0325  0.1528
  174DNPC   C2B 2780   1.103   4.309  12.779  0.1904 -0.0603 -0.0396
  174DNPC   C3B 2781   1.135   4.439  12.294  0.1958 -0.2048  0.1811
  174DNPC   D4B 2782   0.834   4.623  12.127 -0.2214 -0.2223 -0.1691
  174DNPC   C5B 2783   0.806   4.977  11.838 -0.0503  0.0796 -0.1443
  174DNPC   C6B 2784   1.011   5.360  12.024 -0.2645 -0.1904  0.0366
  175DNPC   NC3 2785   0.155   0.291  14.316  0.0766  0.0355  0.0995
  175DNPC   PO4 2786  -0.025   0.051  14.034  0.2101 -0.1285  0.2758
  175DNPC   GL1 2787   0.100   0.520  13.817  0.0954 -0.1075 -0.1122
  175DNPC   GL2 2788  -0.066   0.670  13.534  0.1461  0.1096  0.2645
  175DNPC   C1A 2789   0.405   0.546  13.523 -0.4046 -0.2545  0.3936
  175DNPC   C2A 2790   0.621   0.270  13.125  0.2157  0.4166  0.2110
  175DNPC   C3A 2791   0.839   0.303  12.658  0.0698  0.1957 -0.1641
  175DNPC   D4A 2792   0.799   0.483  12.226 -0.2414 -0.1225  0.1908
  175DNPC   C5A 2793   0.656   0.380  11.726  0.2903  0.2345  0.0596
  175DNPC   C6A 2794   0.205   0.304  11.654 -0.0249  0.0961 -0.0542
  175DNPC   C1B 2795   0.131   0.849  13.236  0.0191  0.1850  0.1381
  175DNPC   C2B 2796   0.406   0.790  12.902  0.0967  0.1347 -0.0965
  175DNPC   C3B 2797   0.610   0.774  12.539 -0.2737 -0.6661 -0.0072
  175DNPC   D4B 2798   0.843   1.085  12.309  0.1140  0.0146  0.0872
  175DNPC   C5B 2799   1.071   1.430  12.612  0.3349  0.1175 -0.0788
  175DNPC   C6B 2800   1.232   1.599  13.024 -0.1564  0.1086  0.1100
  176DNPC   NC3 2801   3.945   0.963  14.463  0.1394  0.0621 -0.1239
  176DNPC   PO4 2802   3.716   1.012  14.096 -0.0838  0.1401  0.2459
  176DNPC   GL1 2803   3.889   0.996  13.688 -0.2852 -0.3273 -0.0344
  176DNPC   GL2 2804   4.081   0.732  13.612 -0.1497 -0.1815 -0.0333
  176DNPC   C1A 2805   3.993   1.068  13.294  0.0027  0.5002 -0.0540
  176DNPC   C2A 2806   4.065   1.252  12.915 -0.1086  0.3671  0.3444
  176DNPC   C3A 2807   4.082   1.553  12.619 -0.2584  0.3020  0.4297
  176DNPC   D4A 2808   3.964   1.726  12.283 -0.0888  0.1001  0.0615
  176DNPC   C5A 2809   4.039   1.810  11.818  0.1205  0.1058  0.0684
  176DNPC   C6A 2810   3.913   2.005  11.375 -0.0467  0.2366 -0.0698
  176DNPC   C1B 2811   3.879   0.527  13.166 -0.0299 -0.0618  0.1188
  176DNPC   C2B 2812   3.916   0.472  12.713 -0.0746 -0.0819  0.1196
  176DNPC   C3B 2813   3.764   0.542  12.237  0.1303  0.1222 -0.0311
  176DNPC   D4B 2814   3.418   0.492  11.942 -0.0346  0.1840 -0.2773
  176DNPC   C5B 2815   3.243   0.774  11.767  0.2282  0.3503  0.1450
  176DNPC   C6B 2816   2.962   0.736  11.506 -0.4734 -0.0992  0.1646
  177DNPC   NC3 2817   4.008   5.590  14.370  0.1222  0.0473  0.1420
  177DNPC   PO4 2818   3.949   5.445  13.889  0.2274 -0.0721 -0.3161
  177DNPC   GL1 2819   3.956   5.432  13.496  0.0750  0.0565  0.1155
  177DNPC   GL2 2820   3.763   5.118  13.352 -0.2279 -0.1277  0.0781
  177DNPC   C1A 2821   4.253   5.338  13.115  0.3178 -0.0004  0.1364
  177DNPC   C2A 2822   4.213   5.299  12.634  0.3278  0.0498  0.0214
  177DNPC   C3A 2823   4.372   5.390  12.197 -0.1556 -0.3073  0.2413
  177DNPC   D4A 2824   4.623   5.293  11.839 -0.1896  0.0364  0.1281
  177DNPC   C5A 2825   4.520   5.551  11.559  0.0911 -0.1261 -0.1095
  177DNPC   C6A 2826   4.225   5.474  11.255  0.0803  0.1094 -0.2753
  177DNPC   C1B 2827   3.631   5.100  13.012  0.1860 -0.1513  0.2720
  177DNPC   C2B 2828   3.716   5.382  12.742  0.1815 -0.2499  0.0738
  177DNPC   C3B 2829   3.853   5.343  12.262 -0.0256  0.0909  0.0833
  177DNPC   D4B 2830   3.928   5.437  11.812 -0.1399 -0.3425 -0.0941
  177DNPC   C5B 2831   3.820   5.239  11.457 -0.1158  0.1634  0.3378
  177DNPC   C6B 2832   3.884   5.244  11.053 -0.2039  0.0222  0.0814
  178DNPC   NC3 2833   3.402   3.540  14.158  0.0012 -0.0682 -0.0241
  178DNPC   PO4 2834   3.229   3.778  13.881 -0.1420 -0.2532  0.1636
  178DNPC   GL1 2835   3.133   3.919  13.517  0.0882 -0.2099  0.1608
  178DNPC   GL2 2836   2.932   4.120  13.456 -0.1638  0.0484  0.1075
  178DNPC   C1A 2837   2.851   3.835  13.077 -0.3063 -0.2224  0.0795
  178DNPC   C2A 2838   2.910   3.771  12.747 -0.0166 -0.1312 -0.4936
  178DNPC   C3A 2839   2.943   3.629  12.335  0.1586 -0.0010 -0.0365
  178DNPC   D4A 2840   2.710   3.596  11.978  0.0300 -0.2610  0.0576
  178DNPC   C5A 2841   2.542   3.926  11.909 -0.2284 -0.1377  0.0910
  178DNPC   C6A 2842   2.844   4.248  11.791 -0.0635 -0.1723 -0.1547
  178DNPC   C1B 2843   3.278   4.152  13.148  0.0504  0.4556 -0.0408
  178DNPC   C2B 2844   3.373   3.819  12.922  0.0705  0.1753  0.2220
  178DNPC   C3B 2845   3.344   3.785  12.477  0.2431  0.0119 -0.0566
  178DNPC   D4B 2846   3.147   4.027  12.200 -0.0459 -0.1047 -0.0135
  178DNPC   C5B 2847   3.166   3.876  11.752  0.0247 -0.1566 -0.2103
  178DNPC   C6B 2848   3.388   3.891  11.311 -0.2086  0.0413  0.2713
  179DNPC   NC3 2849   2.192   1.519  14.370  0.1681  0.1050  0.0820
  179DNPC   PO4 2850   1.839   1.675  14.072  0.4078  0.0693  0.0995
  179DNPC   GL1 2851   1.570   1.501  13.660  0.2154  0.0936 -0.0271
  179DNPC   GL2 2852   1.386   1.600  13.452  0.1509  0.1271 -0.0599
  179DNPC   C1A 2853   1.766   1.351  13.304 -0.0576 -0.1712 -0.0112
  179DNPC   C2A 2854   1.723   1.352  12.853 -0.0760 -0.1652  0.0464
  179DNPC   C3A 2855   1.698   1.477  12.387 -0.3262  0.0209 -0.0236
  179DNPC   D4A 2856   1.324   1.342  12.117  0.0807  0.4029 -0.0551
  179DNPC   C5A 2857   1.243   1.539  11.654  0.2574  0.0856 -0.1348
  179DNPC   C6A 2858   0.795   1.660  11.489 -0.0530 -0.0914  0.1142
  179DNPC   C1B 2859   1.755   1.763  13.089  0.1220 -0.0871 -0.0956
  179DNPC   C2B 2860   1.783   1.839  12.685  0.0335 -0.4972 -0.0227
  179DNPC   C3B 2861   1.772   2.013  12.201 -0.0600  0.1132 -0.1863
  179DNPC   D4B 2862   1.807   2.086  11.670 -0.0321 -0.0474 -0.0795
  179DNPC   C5B 2863   2.178   1.852  11.487 -0.3260  0.2875 -0.0219
  179DNPC   C6B 2864   2.208   1.872  11.077  0.0323 -0.1291  0.0288
  180DNPC   NC3 2865   6.499   1.403  14.139 -0.1551  0.1178 -0.3503
  180DNPC   PO4 2866   6.074   1.287  14.073 -0.1236 -0.2128  0.2192
  180DNPC   GL1 2867   6.009   1.175  13.717 -0.1655  0.0048 -0.2168
  180DNPC   GL2 2868   5.686   1.193  13.645  0.2003  0.3294  0.2965
  180DNPC   C1A 2869   6.150   1.086  13.323  0.0425 -0.1395  0.2296
  180DNPC   C2A 2870   6.208   1.225  12.990  0.1526  0.0552  0.1367
  180DNPC   C3A 2871   6.539   1.187  12.854  0.0699 -0.0422  0.2556
  180DNPC   D4A 2872   6.931   1.243  12.741 -0.1277 -0.1071  0.1357
  180DNPC   C5A 2873   7.318   1.064  12.864 -0.1922  0.2445 -0.2421
  180DNPC   C6A 2874   7.419   0.763  13.176 -0.1895 -0.1672  0.1133
  180DNPC   C1B 2875   5.671   0.971  13.105  0.0212 -0.1618 -0.2793
  180DNPC   C2B 2876   5.732   1.015  12.736  0.1180 -0.3239  0.3004
  180DNPC   C3B 2877   5.793   1.084  12.268 -0.3239 -0.0006  0.2457
  180DNPC   D4B 2878   5.965   1.104  11.910 -0.0527 -0.0215 -0.2497
  180DNPC   C5B 2879   5.723   0.843  11.710 -0.0060 -0.1898 -0.0473
  180DNPC   C6B 2880   5.665   0.346  11.680 -0.0763 -0.1167  0.1438
  181DNPC   NC3 2881   2.704   5.024  14.205  0.0789  0.0781  0.1172
  181DNPC   PO4 2882   2.646   5.455  14.368  0.0188 -0.2695  0.1575
  181DNPC   GL1 2883   2.653   5.533  13.951  0.0169 -0.1098  0.1566
  181DNPC   GL2 2884   2.715   5.784  13.871 -0.0555 -0.1460 -0.3122
  181DNPC   C1A 2885   2.286   5.490  13.676 -0.0192  0.1263 -0.1344
  181DNPC   C2A 2886   2.268   5.592  13.327 -0.1152 -0.0047  0.2778
  181DNPC   C3A 2887   2.286   5.749  12.988 -0.2828 -0.0269  0.0409
  181DNPC   D4A 2888   2.141   5.714  12.636 -0.3017 -0.0724 -0.3636
  181DNPC   C5A 2889   2.340   5.497  12.396  0.1892 -0.1528  0.4293
  181DNPC   C6A 2890   2.492   5.132  12.321  0.1444  0.0848 -0.1028
  181DNPC   C1B 2891   2.746   5.546  13.435 -0.3287 -0.0063 -0.2823
  181DNPC   C2B 2892   2.644   5.453  12.974  0.3074 -0.1087 -0.2955
  181DNPC   C3B 2893   2.786   5.630  12.565 -0.2486  0.1531 -0.0443
  181DNPC   D4B 2894   2.744   5.584  12.108 -0.0287  0.1207  0.2876
  181DNPC   C5B 2895   2.646   5.689  11.704  0.1133 -0.0760  0.0064
  181DNPC   C6B 2896   2.729   6.009  11.377  0.0124 -0.0927 -0.3733
  182DNPC   NC3 2897   2.247   0.928  14.055 -0.4768  0.1864  0.0557
  182DNPC   PO4 2898   2.578   0.657  13.997  0.1345 -0.0061 -0.1014
  182DNPC   GL1 2899   2.893   0.572  13.769  0.1779  0.1557  0.0930
  182DNPC   GL2 2900   2.945   0.181  13.717 -0.2500  0.3405 -0.1525
  182DNPC   C1A 2901   3.312   0.759  13.546 -0.0376 -0.0033 -0.1233
  182DNPC   C2A 2902   3.475   0.902  13.105 -0.1208 -0.0512 -0.0588
  182DNPC   C3A 2903   3.697   0.970  12.692 -0.1032  0.0500 -0.0790
  182DNPC   D4A 2904   3.930   0.994  12.476  0.0933 -0.0661  0.2011
  182DNPC   C5A 2905   4.103   1.228  12.089  0.0869 -0.2021  0.2438
  182DNPC   C6A 2906   4.135   1.305  11.595 -0.2511  0.0324  0.3777
  182DNPC   C1B 2907   2.987   0.316  13.343  0.1009 -0.0637  0.1230
  182DNPC   C2B 2908   3.005   0.745  13.037  0.1154 -0.0822  0.2129
  182DNPC   C3B 2909   2.640   0.789  12.741  0.0664 -0.3001  0.1515
  182DNPC   D4B 2910   2.271   0.632  12.463 -0.1700 -0.2004  0.1001
  182DNPC   C5B 2911   2.238   0.793  12.011  0.3166  0.0396 -0.0283
  182DNPC   C6B 2912   2.554   0.863  11.760 -0.1742 -0.0772 -0.0561
  183DNPC   NC3 2913   4.875   5.832  14.329 -0.1038 -0.0800 -0.2624
  183DNPC   PO4 2914   4.723   5.511  14.277 -0.0841 -0.0300 -0.1180
  183DNPC   GL1 2915   4.702   5.457  13.910  0.2106 -0.0723 -0.0419
  183DNPC   GL2 2916   4.925   5.647  13.793 -0.1622  0.0102  0.0334
  183DNPC   C1A 2917   4.434   5.573  13.619  0.0135  0.0407 -0.0292
  183DNPC   C2A 2918   4.468   5.767  13.271 -0.0019  0.0223 -0.1387
  183DNPC   C3A 2919   4.477   5.740  12.859  0.1734  0.0981  0.1972
  183DNPC   D4A 2920   4.570   5.782  12.460 -0.1181 -0.6278  0.2837
  183DNPC   C5A 2921   4.826   6.183  12.298  0.1694  0.1063  0.2450
  183DNPC   C6A 2922   5.112   6.451  12.308 -0.0495 -0.3050  0.0701
  183DNPC   C1B 2923   4.982   5.786  13.416  0.3627  0.1997 -0.2206
  183DNPC   C2B 2924   4.979   5.847  13.039 -0.1829  0.0215 -0.1888
  183DNPC   C3B 2925   4.836   6.140  12.789 -0.0951 -0.2537  0.1651
  183DNPC   D4B 2926   4.759   6.555  12.839 -0.1424  0.1923  0.3640
  183DNPC   C5B 2927   4.973   6.794  13.014  0.1812  0.3170 -0.0400
  183DNPC   C6B 2928   5.351   6.742  12.975 -0.0466 -0.0394  0.0983
  184DNPC   NC3 2929   5.081   0.419  14.344 -0.1203 -0.2821 -0.2281
  184DNPC   PO4 2930   5.468   0.543  14.122  0.1516  0.0860  0.0024
  184DNPC   GL1 2931   5.347   0.545  13.688 -0.2159 -0.0558  0.2845
  184DNPC   GL2 2932   5.045   0.608  13.706 -0.0744  0.1394  0.0054
  184DNPC   C1A 2933   5.303   0.668  13.223 -0.2125  0.0127 -0.0513
  184DNPC   C2A 2934   5.256   0.857  12.831  0.0850  0.1436 -0.0649
  184DNPC   C3A 2935   5.377   0.849  12.427 -0.1253  0.1670  0.0546
  184DNPC   D4A 2936   5.384   0.994  11.979  0.1051  0.0860 -0.0568
  184DNPC   C5A 2937   5.180   0.778  11.704  0.0921 -0.1913  0.1947
  184DNPC   C6A 2938   5.200   0.521  11.260 -0.1755  0.0379  0.5314
  184DNPC   C1B 2939   4.779   0.533  13.439 -0.2078  0.1075  0.1155
  184DNPC   C2B 2940   4.441   0.616  13.191 -0.1738  0.0923  0.0715
  184DNPC   C3B 2941   4.327   0.845  12.808  0.1796 -0.0235 -0.0651
  184DNPC   D4B 2942   4.432   1.185  12.571 -0.0072  0.1165  0.2230
  184DNPC   C5B 2943   4.565   1.023  12.084  0.0851  0.0670 -0.0652
  184DNPC   C6B 2944   4.367   0.889  11.726 -0.1485 -0.1576 -0.1488
  185DNPC   NC3 2945   2.953   1.068  14.033 -0.0148  0.0996 -0.0516
  185DNPC   PO4 2946   2.643   1.285  14.131 -0.0859  0.2702 -0.0145
  185DNPC   GL1 2947   2.660   1.235  13.716  0.1085  0.0198 -0.1442
  185DNPC   GL2 2948   2.515   0.975  13.588 -0.1954 -0.1045  0.2080
  185DNPC   C1A 2949   2.272   1.423  13.419 -0.1321  0.1735  0.1992
  185DNPC   C2A 2950   2.196   1.534  13.048  0.0107  0.3297 -0.1748
  185DNPC   C3A 2951   2.154   1.550  12.593 -0.1493 -0.3614  0.1468
  185DNPC   D4A 2952   2.151   1.698  12.197  0.0850  0.3666  0.3403
  185DNPC   C5A 2953   2.305   2.098  11.868  0.4370 -0.0590  0.1486
  185DNPC   C6A 2954   2.274   2.500  11.747  0.0157  0.0262 -0.4359
  185DNPC   C1B 2955   2.591   1.032  13.170  0.0060  0.1682  0.2541
  185DNPC   C2B 2956   2.625   1.343  12.812  0.2387 -0.3289 -0.3310
  185DNPC   C3B 2957   2.678   1.469  12.424 -0.2939 -0.2306 -0.2965
  185DNPC   D4B 2958   2.636   1.331  11.990  0.0291 -0.1069 -0.2239
  185DNPC   C5B 2959   2.228   1.355  11.726  0.2652  0.0582 -0.2731
  185DNPC   C6B 2960   1.840   1.606  11.766 -0.0204 -0.2271 -0.0394
  186DNPC   NC3 2961   4.943   1.305  14.197 -0.0151 -0.0735 -0.4495
  186DNPC   PO4 2962   4.813   0.860  14.138  0.1376 -0.2241  0.0066
  186DNPC   GL1 2963   4.775   1.021  13.685 -0.1142 -0.0607  0.1574
  186DNPC   GL2 2964   4.489   1.096  13.510 -0.1608  0.0914 -0.0053
  186DNPC   C1A 2965   4.850   0.944  13.198  0.3087  0.3657 -0.0192
  186DNPC   C2A 2966   4.794   0.701  12.838  0.0862  0.1797 -0.0822
  186DNPC   C3A 2967   4.780   0.656  12.407  0.2507  0.1321  0.1270
  186DNPC   D4A 2968   4.952   0.678  12.162 -0.0089  0.1081  0.0003
  186DNPC   C5A 2969   5.338   0.456  12.080  0.3798 -0.1538 -0.0568
  186DNPC   C6A 2970   5.791   0.532  12.129  0.1726 -0.1161  0.2325
  186DNPC   C1B 2971   4.555   1.294  13.049  0.1766  0.2498 -0.0860
  186DNPC   C2B 2972   4.851   1.210  12.767  0.0455  0.0508  0.2415
  186DNPC   C3B 2973   5.024   1.197  12.366 -0.1742  0.1668 -0.0113
  186DNPC   D4B 2974   5.001   1.377  12.034 -0.0981 -0.0526 -0.1100
  186DNPC   C5B 2975   4.931   1.814  12.097  0.1829  0.3839 -0.0001
  186DNPC   C6B 2976   5.135   1.964  12.432 -0.0618 -0.0578  0.0021
  187DNPC   NC3 2977   3.049   1.592  13.945 -0.1910  0.0607 -0.0334
  187DNPC   PO4 2978   3.401   1.362  14.015  0.2964  0.0287 -0.0201
  187DNPC   GL1 2979   3.229   1.257  13.690  0.1830  0.2641 -0.1993
  187DNPC   GL2 2980   3.473   1.313  13.522  0.0576 -0.5985  0.3081
  187DNPC   C1A 2981   2.990   1.162  13.386  0.0568 -0.0037  0.2625
  187DNPC   C2A 2982   3.097   1.317  12.948  0.2448  0.1559  0.5309
  187DNPC   C3A 2983   3.116   1.290  12.579  0.1278 -0.1741  0.0524
  187DNPC   D4A 2984   3.168   1.093  12.153 -0.2247  0.1094  0.0680
  187DNPC   C5A 2985   3.581   0.979  12.118  0.1285  0.0941 -0.2119
  187DNPC   C6A 2986   3.877   0.878  11.859  0.3424  0.0560  0.1067
  187DNPC   C1B 2987   3.602   1.362  13.072  0.1049 -0.2791 -0.3495
  187DNPC   C2B 2988   3.578   1.581  12.638 -0.0629 -0.0724 -0.1054
  187DNPC   C3B 2989   3.515   1.535  12.162  0.0369  0.2637  0.3731
  187DNPC   D4B 2990   3.670   1.445  11.780  0.2248 -0.2547 -0.1484
  187DNPC   C5B 2991   3.763   1.525  11.323 -0.1273 -0.3767 -0.1571
  187DNPC   C6B 2992   3.694   1.582  10.927  0.0009 -0.0513 -0.1437
  188DNPC   NC3 2993   2.318   1.999  14.015  0.0606  0.0208  0.0389
  188DNPC   PO4 2994   2.602   1.765  14.207  0.1507  0.1989 -0.0910
  188DNPC   GL1 2995   2.620   1.795  13.693  0.1719 -0.0367 -0.0066
  188DNPC   GL2 2996   2.557   2.041  13.509  0.1509  0.0157  0.2785
  188DNPC   C1A 2997   2.688   1.648  13.248  0.0101 -0.1826  0.1292
  188DNPC   C2A 2998   2.595   1.820  12.779  0.1807  0.0286 -0.1483
  188DNPC   C3A 2999   2.606   1.909  12.248 -0.1168 -0.0029 -0.2230
  188DNPC   D4A 3000   2.743   2.295  11.868  0.2236  0.0973  0.1195
  188DNPC   C5A 3001   3.114   2.173  11.579  0.0850  0.0577  0.0154
  188DNPC   C6A 3002   3.519   2.342  11.495 -0.1723  0.2010  0.3358
  188DNPC   C1B 3003   2.245   2.073  13.110 -0.1812  0.0501  0.0920
  188DNPC   C2B 3004   2.157   2.138  12.601 -0.1090 -0.0265  0.3322
  188DNPC   C3B 3005   2.376   2.426  12.329 -0.1684 -0.0337 -0.1464
  188DNPC   D4B 3006   2.364   2.923  12.219  0.1800  0.1745  0.2760
  188DNPC   C5B 3007   2.516   3.255  12.473 -0.0578  0.1879  0.2849
  188DNPC   C6B 3008   2.502   3.685  12.478 -0.0853 -0.2768 -0.1315
  189DNPC   NC3 3009   4.787   1.892  13.545 -0.2261 -0.0423  0.0816
  189DNPC   PO4 3010   5.128   1.529  13.757  0.0927  0.0046  0.0156
  189DNPC   GL1 3011   4.949   1.415  13.432 -0.2062 -0.1404 -0.2602
  189DNPC   GL2 3012   5.255   1.168  13.444 -0.1080  0.3851 -0.1154
  189DNPC   C1A 3013   4.867   1.678  12.967 -0.4800 -0.1625 -0.0220
  189DNPC   C2A 3014   4.742   1.618  12.532  0.0669  0.2732 -0.1978
  189DNPC   C3A 3015   4.519   1.513  12.222  0.2064 -0.1117  0.1480
  189DNPC   D4A 3016   4.499   1.514  11.838 -0.0964  0.0471  0.1993
  189DNPC   C5A 3017   4.587   1.565  11.386 -0.0692  0.0016 -0.2011
  189DNPC   C6A 3018   4.199   1.686  11.121  0.1273 -0.0392 -0.4184
  189DNPC   C1B 3019   5.205   1.283  13.057 -0.0316 -0.3165  0.1178
  189DNPC   C2B 3020   5.283   1.472  12.709 -0.1652  0.0016  0.1964
  189DNPC   C3B 3021   5.402   1.491  12.255  0.1306 -0.2923  0.3262
  189DNPC   D4B 3022   5.461   1.464  11.789 -0.0868  0.0586  0.1961
  189DNPC   C5B 3023   5.264   1.296  11.501 -0.0173  0.0067 -0.0750
  189DNPC   C6B 3024   4.796   1.177  11.570  0.0229  0.1223 -0.1155
  190DNPC   NC3 3025   1.189   0.657  14.296 -0.1166  0.1040 -0.1564
  190DNPC   PO4 3026   1.139   0.181  14.308  0.0339 -0.1554 -0.0984
  190DNPC   GL1 3027   1.321   0.378  13.867 -0.1120  0.1346  0.0020
  190DNPC   GL2 3028   1.448   0.085  13.686  0.0993  0.1693 -0.1205
  190DNPC   C1A 3029   1.322   0.505  13.473 -0.1196  0.0362 -0.3435
  190DNPC   C2A 3030   1.305   0.570  13.031  0.0082  0.0208 -0.4306
  190DNPC   C3A 3031   1.151   0.701  12.611  0.0050 -0.3579 -0.1906
  190DNPC   D4A 3032   1.245   0.791  12.200  0.1737  0.3098  0.2000
  190DNPC   C5A 3033   1.583   0.800  12.108  0.0516 -0.1717 -0.0091
  190DNPC   C6A 3034   1.801   1.165  11.985 -0.1645  0.1638 -0.2315
  190DNPC   C1B 3035   1.588  -0.012  13.263  0.2066 -0.2142  0.0426
  190DNPC   C2B 3036   1.585  -0.288  12.983 -0.1270  0.1511 -0.2738
  190DNPC   C3B 3037   1.647  -0.209  12.582  0.1897 -0.2485 -0.2142
  190DNPC   D4B 3038   1.818  -0.065  12.191  0.2318  0.2276 -0.1398
  190DNPC   C5B 3039   1.791  -0.043  11.631 -0.0296 -0.1353 -0.0018
  190DNPC   C6B 3040   2.086  -0.013  11.336 -0.0113  0.1035 -0.1614
  191DNPC   NC3 3041   4.338   2.482  13.820  0.2889 -0.1475  0.1822
  191DNPC   PO4 3042   3.923   2.453  13.950  0.2022 -0.1329  0.3526
  191DNPC   GL1 3043   3.813   2.780  13.615 -0.1864  0.1980  0.1008
  191DNPC   GL2 3044   3.405   2.822  13.504 -0.3573  0.0571  0.0025
  191DNPC   C1A 3045   4.009   2.909  13.216  0.4033 -0.3960  0.2445
  191DNPC   C2A 3046   4.249   3.187  13.018  0.2451 -0.0247 -0.2433
  191DNPC   C3A 3047   4.547   3.184  12.688 -0.1697 -0.0920 -0.2596
  191DNPC   D4A 3048   4.950   3.117  12.585  0.1884  0.1238  0.1778
  191DNPC   C5A 3049   5.082   2.788  12.288  0.2220  0.1188 -0.1400
  191DNPC   C6A 3050   5.007   2.753  11.877  0.1720  0.2044  0.1942
  191DNPC   C1B 3051   3.536   2.741  13.131 -0.0817 -0.0296 -0.4028
  191DNPC   C2B 3052   3.662   2.542  12.804 -0.0655  0.1073 -0.1620
  191DNPC   C3B 3053   3.812   2.645  12.450 -0.1510  0.1882 -0.0272
  191DNPC   D4B 3054   3.685   2.441  12.009 -0.0908  0.2527  0.3362
  191DNPC   C5B 3055   4.038   2.339  11.694 -0.2112 -0.0799  0.0952
  191DNPC   C6B 3056   4.295   2.546  11.347 -0.0312  0.0558  0.1333
  192DNPC   NC3 3057  -0.028   6.017  13.993 -0.1379 -0.1556 -0.1388
  192DNPC   PO4 3058   0.270   5.679  14.064 -0.2202 -0.0582 -0.0283
  192DNPC   GL1 3059   0.326   5.733  13.691 -0.1838 -0.0181  0.1269
  192DNPC   GL2 3060   0.460   5.450  13.576  0.0048  0.2548  0.0845
  192DNPC   C1A 3061   0.439   5.849  13.314 -0.0277 -0.2063  0.0005
  192DNPC   C2A 3062   0.381   5.790  12.866 -0.2223 -0.1518  0.0064
  192DNPC   C3A 3063   0.368   6.044  12.443 -0.2639 -0.2117  0.1586
  192DNPC   D4A 3064   0.718   6.458  12.420 -0.1493 -0.3017  0.3171
  192DNPC   C5A 3065   1.067   6.491  12.385 -0.2311 -0.1123  0.2848
  192DNPC   C6A 3066   1.353   6.872  12.312  0.1291 -0.3557 -0.0473
  192DNPC   C1B 3067   0.213   5.424  13.232 -0.0712 -0.3564  0.0663
  192DNPC   C2B 3068   0.334   5.287  12.784 -0.2493  0.2984 -0.1039
  192DNPC   C3B 3069   0.536   5.078  12.380 -0.1904  0.2347  0.4053
  192DNPC   D4B 3070   0.389   4.893  12.057  0.1544  0.0788 -0.0133
  192DNPC   C5B 3071   0.132   4.605  11.848 -0.0807  0.2838  0.1456
  192DNPC   C6B 3072  -0.290   4.703  11.670 -0.3439 -0.1244 -0.1076
  193DNPC   NC3 3073   0.472   1.361   9.296 -0.0277  0.0297  0.0230
  193DNPC   PO4 3074   0.468   0.792   9.164 -0.1583  0.0075 -0.3322
  193DNPC   GL1 3075   0.331   0.766   9.578  0.1217 -0.3517  0.0529
  193DNPC   GL2 3076   0.390   1.068   9.736 -0.2418  0.2876 -0.0904
  193DNPC   C1A 3077   0.292   0.548  10.009 -0.0446 -0.0373 -0.1448
  193DNPC   C2A 3078   0.151   0.493  10.368  0.0927  0.1491 -0.0597
  193DNPC   C3A 3079   0.258   0.824  10.597 -0.2549  0.0760 -0.0189
  193DNPC   D4A 3080   0.569   0.839  10.890 -0.0272  0.0794  0.3486
  193DNPC   C5A 3081   0.950   0.740  10.796  0.3078  0.0774  0.0897
  193DNPC   C6A 3082   1.392   0.759  10.722 -0.3249 -0.0303 -0.2579
  193DNPC   C1B 3083   0.004   1.240   9.846  0.0776 -0.0245  0.0633
  193DNPC   C2B 3084  -0.185   1.113  10.179  0.1846  0.0374  0.2024
  193DNPC   C3B 3085  -0.500   1.255  10.427 -0.3523  0.3083 -0.2995
  193DNPC   D4B 3086  -0.868   1.468  10.594 -0.0801  0.1660 -0.0528
  193DNPC   C5B 3087  -1.153   1.435  10.905  0.0972 -0.2079 -0.2642
  193DNPC   C6B 3088  -1.581   1.366  11.114  0.1194 -0.1233  0.1867
  194DNPC   NC3 3089   5.978   5.022   8.788  0.0809 -0.0754  0.4035
  194DNPC   PO4 3090   5.860   4.769   9.101  0.3394 -0.1588 -0.0068
  194DNPC   GL1 3091   6.109   4.726   9.418 -0.2665 -0.4116 -0.1732
  194DNPC   GL2 3092   6.140   5.030   9.585  0.3116 -0.1778 -0.0803
  194DNPC   C1A 3093   6.294   4.549   9.706  0.2061 -0.0602 -0.1279
  194DNPC   C2A 3094   6.293   4.544  10.107 -0.3823  0.0491 -0.2087
  194DNPC   C3A 3095   6.225   4.431  10.506 -0.2038  0.0595  0.1273
  194DNPC   D4A 3096   6.129   4.520  10.847 -0.1342 -0.0457 -0.0043
  194DNPC   C5A 3097   5.738   4.716  11.015  0.1339 -0.1995  0.0776
  194DNPC   C6A 3098   5.291   4.786  11.305  0.1584  0.4186  0.0393
  194DNPC   C1B 3099   6.073   5.031  10.015  0.1921 -0.1777  0.1142
  194DNPC   C2B 3100   5.905   4.923  10.473  0.2694 -0.1138 -0.2575
  194DNPC   C3B 3101   6.151   4.983  10.815  0.0429  0.2088 -0.0358
  194DNPC   D4B 3102   6.558   4.959  10.957  0.4390  0.3587  0.1860
  194DNPC   C5B 3103   6.605   4.666  11.320 -0.1157 -0.2318 -0.0528
  194DNPC   C6B 3104   6.550   4.310  11.350 -0.1488  0.1788  0.3330
  195DNPC   NC3 3105   3.296   4.104   8.753 -0.2187 -0.0045 -0.1165
  195DNPC   PO4 3106   3.759   4.142   8.653 -0.0759  0.2107 -0.1887
  195DNPC   GL1 3107   3.630   4.156   9.111  0.0392 -0.1062 -0.1559
  195DNPC   GL2 3108   3.324   3.935   9.296  0.1074 -0.1148  0.2139
  195DNPC   C1A 3109   3.635   4.096   9.621  0.0683 -0.0007 -0.0135
  195DNPC   C2A 3110   3.734   3.735   9.956 -0.0316  0.2255  0.0235
  195DNPC   C3A 3111   3.795   3.652  10.299 -0.2544 -0.1497  0.0797
  195DNPC   D4A 3112   3.643   3.580  10.601 -0.0308  0.1681 -0.0860
  195DNPC   C5A 3113   3.317   3.346  10.800  0.2344  0.2558  0.2074
  195DNPC   C6A 3114   3.132   3.431  11.100 -0.4007  0.0932 -0.0623
  195DNPC   C1B 3115   3.172   3.650   9.594  0.3503  0.0708 -0.1200
  195DNPC   C2B 3116   3.302   3.427   9.950  0.2316  0.0285  0.1274
  195DNPC   C3B 3117   3.101   3.108  10.295  0.1030  0.1821 -0.5869
  195DNPC   D4B 3118   3.069   2.883  10.703  0.1841 -0.0192  0.0029
  195DNPC   C5B 3119   2.839   2.747  11.095 -0.0296 -0.1600 -0.0187
  195DNPC   C6B 3120   2.580   2.584  11.357  0.0578  0.0445  0.0912
  196DNPC   NC3 3121   4.842   3.730   8.017 -0.1107  0.3505 -0.1471
  196DNPC   PO4 3122   4.883   3.410   8.254  0.1651  0.0206  0.0838
  196DNPC   GL1 3123   4.477   3.294   8.022  0.0223 -0.0765 -0.1120
  196DNPC   GL2 3124   4.359   3.563   7.964  0.1916  0.0873  0.2518
  196DNPC   C1A 3125   4.118   3.087   7.888  0.2982 -0.0396  0.3296
  196DNPC   C2A 3126   3.856   2.767   7.619  0.0326  0.0552  0.0864
  196DNPC   C3A 3127   3.534   2.692   7.231 -0.0416  0.1156 -0.2024
  196DNPC   D4A 3128   3.476   2.763   6.731 -0.1275  0.1530 -0.1426
  196DNPC   C5A 3129   3.244   2.663   6.436 -0.1395  0.2245 -0.3855
  196DNPC   C6A 3130   3.263   2.419   6.031 -0.2676  0.1060  0.0230
  196DNPC   C1B 3131   4.149   3.672   7.541  0.0508 -0.1480  0.0024
  196DNPC   C2B 3132   4.063   3.690   7.130  0.1977  0.4339 -0.0667
  196DNPC   C3B 3133   4.131   3.566   6.741  0.0910  0.0411  0.2549
  196DNPC   D4B 3134   4.033   3.524   6.187 -0.0009 -0.2296 -0.2190
  196DNPC   C5B 3135   4.281   3.322   5.873 -0.0398 -0.2269 -0.0471
  196DNPC   C6B 3136   4.574   3.265   5.600 -0.0744  0.3828 -0.0688
  197DNPC   NC3 3137   1.293   4.973   8.739  0.1476 -0.0758  0.0923
  197DNPC   PO4 3138   1.286   4.944   9.106 -0.3707 -0.0708 -0.1196
  197DNPC   GL1 3139   1.237   5.160   9.456  0.0359 -0.1028  0.0477
  197DNPC   GL2 3140   1.133   5.011   9.615  0.0840 -0.4421 -0.0119
  197DNPC   C1A 3141   1.473   5.347   9.829  0.4280  0.2350 -0.3845
  197DNPC   C2A 3142   1.604   5.461  10.250 -0.1332 -0.0940 -0.1388
  197DNPC   C3A 3143   1.773   5.485  10.592 -0.1495 -0.2651  0.2493
  197DNPC   D4A 3144   1.804   5.225  10.918  0.0792 -0.0395 -0.1627
  197DNPC   C5A 3145   1.994   5.451  11.194  0.0801  0.0872 -0.0920
  197DNPC   C6A 3146   1.853   5.647  11.592  0.0473 -0.2752  0.3007
  197DNPC   C1B 3147   1.213   4.907  10.050 -0.0873  0.1222  0.0437
  197DNPC   C2B 3148   1.136   5.312  10.231 -0.0419  0.0420  0.2075
  197DNPC   C3B 3149   1.232   5.695  10.478  0.0352  0.3302 -0.0325
  197DNPC   D4B 3150   1.008   5.760  10.825 -0.1104  0.0321 -0.0451
  197DNPC   C5B 3151   0.985   5.781  11.263 -0.0390  0.1223 -0.0006
  197DNPC   C6B 3152   0.915   5.716  11.683 -0.0014  0.1896 -0.3021
  198DNPC   NC3 3153   3.916   3.696   8.815 -0.1732 -0.0152  0.0488
  198DNPC   PO4 3154   3.489   3.615   8.945  0.2748 -0.4027 -0.4788
  198DNPC   GL1 3155   3.734   3.580   9.324  0.0741  0.1547  0.3047
  198DNPC   GL2 3156   4.002   3.799   9.306  0.2544 -0.0295 -0.0709
  198DNPC   C1A 3157   3.759   3.312   9.640 -0.0604 -0.3228  0.0447
  198DNPC   C2A 3158   3.703   3.184  10.128  0.2560  0.1497 -0.2742
  198DNPC   C3A 3159   3.763   3.044  10.541 -0.0775  0.2153  0.0357
  198DNPC   D4A 3160   3.669   2.949  11.040  0.0853  0.1346  0.0771
  198DNPC   C5A 3161   3.368   2.544  11.011  0.1620  0.2837 -0.0864
  198DNPC   C6A 3162   3.001   2.237  11.120 -0.2248  0.0720 -0.0736
  198DNPC   C1B 3163   4.135   3.621   9.625  0.2246  0.0689  0.0546
  198DNPC   C2B 3164   4.233   3.607  10.049  0.2681 -0.0758 -0.4770
  198DNPC   C3B 3165   4.379   3.630  10.432 -0.0838  0.2333 -0.1600
  198DNPC   D4B 3166   4.465   3.904  10.646  0.2330  0.0553 -0.3598
  198DNPC   C5B 3167   4.761   4.009  10.941  0.4146  0.0335  0.3250
  198DNPC   C6B 3168   4.773   4.198  11.284 -0.0249  0.3058 -0.1079
  199DNPC   NC3 3169   2.521   4.603   9.035 -0.0684 -0.1813 -0.0475
  199DNPC   PO4 3170   2.805   4.739   9.183  0.1101  0.1636  0.2193
  199DNPC   GL1 3171   2.846   4.585   9.594  0.2001 -0.1256 -0.0704
  199DNPC   GL2 3172   3.030   4.215   9.687 -0.1876  0.1472 -0.0445
  199DNPC   C1A 3173   2.841   4.605  10.037  0.0495  0.2615 -0.2673
  199DNPC   C2A 3174   3.118   4.837  10.346 -0.1239 -0.2557 -0.2215
  199DNPC   C3A 3175   3.046   5.066  10.745 -0.1482 -0.2173 -0.1666
  199DNPC   D4A 3176   2.730   5.074  11.147 -0.2131  0.0537  0.2526
  199DNPC   C5A 3177   2.498   5.352  11.234  0.0941 -0.0278  0.0515
  199DNPC   C6A 3178   2.443   5.711  11.151 -0.0005 -0.1419 -0.1484
  199DNPC   C1B 3179   3.185   3.984   9.995  0.0822  0.0986 -0.0613
  199DNPC   C2B 3180   3.271   3.812  10.456  0.1228  0.0729 -0.3248
  199DNPC   C3B 3181   3.158   3.881  10.898 -0.2066 -0.1627 -0.2529
  199DNPC   D4B 3182   2.890   3.917  11.242  0.0147  0.4416 -0.0408
  199DNPC   C5B 3183   2.551   4.140  11.442  0.0669 -0.2789  0.0282
  199DNPC   C6B 3184   2.337   4.418  11.745  0.0485  0.1016 -0.3087
  200DNPC   NC3 3185   1.319   4.086   8.758 -0.1936 -0.1018  0.0799
  200DNPC   PO4 3186   1.490   3.834   8.979  0.1505 -0.1442 -0.0795
  200DNPC   GL1 3187   1.491   3.843   9.409  0.2253  0.1159 -0.1780
  200DNPC   GL2 3188   1.735   4.075   9.620 -0.0424 -0.2259  0.4847
  200DNPC   C1A 3189   1.555   3.590   9.749  0.0660 -0.2229  0.3043
  200DNPC   C2A 3190   1.873   3.504  10.026  0.0632  0.0083 -0.0153
  200DNPC   C3A 3191   1.950   3.447  10.486  0.2920 -0.0472  0.1478
  200DNPC   D4A 3192   1.800   3.510  10.916  0.1594  0.0535 -0.1521
  200DNPC   C5A 3193   1.705   3.865  11.205  0.1381 -0.3536  0.0273
  200DNPC   C6A 3194   1.661   3.830  11.590  0.0752 -0.1108 -0.2412
  200DNPC   C1B 3195   1.727   4.070  10.119  0.3353 -0.0946  0.0259
  200DNPC   C2B 3196   1.653   4.267  10.533 -0.2481  0.0867 -0.2742
  200DNPC   C3B 3197   1.913   4.304  10.966 -0.1042  0.4906 -0.0358
  200DNPC   D4B 3198   2.255   4.441  11.173 -0.0890 -0.0977  0.2747
  200DNPC   C5B 3199   2.708   4.365  11.044  0.1504 -0.3876  0.0451
  200DNPC   C6B 3200   3.097   4.436  10.842  0.0760  0.0351 -0.1102
  201DNPC   NC3 3201   4.967  -0.160   9.087 -0.0937  0.0769 -0.0068
  201DNPC   PO4 3202   4.571  -0.032   8.925  0.0506 -0.0446 -0.0102
  201DNPC   GL1 3203   4.397   0.145   9.273 -0.2122  0.1246  0.0689
  201DNPC   GL2 3204   4.224   0.436   9.342  0.2251 -0.0868  0.0038
  201DNPC   C1A 3205   4.336   0.030   9.751 -0.1266 -0.3821 -0.4667
  201DNPC   C2A 3206   4.524  -0.125  10.151 -0.3291 -0.3338  0.1219
  201DNPC   C3A 3207   4.813  -0.037  10.501 -0.1228  0.0424 -0.1052
  201DNPC   D4A 3208   5.157   0.206  10.540  0.1336 -0.0638  0.1873
  201DNPC   C5A 3209   5.333   0.142  10.898 -0.1951 -0.1730  0.1354
  201DNPC   C6A 3210   5.110  -0.192  11.127  0.3259  0.1853 -0.0366
  201DNPC   C1B 3211   4.003   0.526   9.765  0.2638  0.3266 -0.3416
  201DNPC   C2B 3212   4.005   0.648  10.239  0.0357 -0.3036 -0.0243
  201DNPC   C3B 3213   4.029   0.790  10.684 -0.0874 -0.2539 -0.4804
  201DNPC   D4B 3214   3.862   0.558  10.976 -0.5482  0.0162  0.1724
  201DNPC   C5B 3215   3.588   0.271  11.128 -0.2330  0.0578 -0.1075
  201DNPC   C6B 3216   3.299   0.375  11.367  0.0968 -0.0805  0.2579
  202DNPC   NC3 3217   0.999   3.413   8.145  0.0227  0.0135 -0.0561
  202DNPC   PO4 3218   0.531   3.087   8.194  0.0944  0.1973 -0.0915
  202DNPC   GL1 3219   0.575   3.334   7.710  0.0326 -0.0780 -0.3067
  202DNPC   GL2 3220   0.664   3.084   7.382  0.3338 -0.2586 -0.0319
  202DNPC   C1A 3221   0.704   3.663   7.386  0.0400 -0.2590  0.0675
  202DNPC   C2A 3222   1.221   3.798   7.252  0.0632  0.1626  0.1922
  202DNPC   C3A 3223   1.473   3.818   6.893 -0.1698  0.2996 -0.1442
  202DNPC   D4A 3224   1.640   3.646   6.475 -0.1020 -0.0154  0.1330
  202DNPC   C5A 3225   1.926   3.459   6.200  0.0921 -0.2161 -0.0851
  202DNPC   C6A 3226   2.150   3.506   5.784  0.0640 -0.3635  0.0793
  202DNPC   C1B 3227   0.878   2.846   7.052  0.0972  0.2016  0.0424
  202DNPC   C2B 3228   0.989   2.980   6.781 -0.0055  0.2455 -0.0988
  202DNPC   C3B 3229   1.011   3.005   6.326 -0.2760 -0.4256 -0.3078
  202DNPC   D4B 3230   1.101   3.206   5.880  0.1022 -0.7014  0.1573
  202DNPC   C5B 3231   1.206   2.959   5.597 -0.1008  0.0620 -0.1936
  202DNPC   C6B 3232   1.056   2.939   5.273 -0.7250 -0.1234  0.1590
  203DNPC   NC3 3233   5.947   6.179   9.078  0.1377  0.3039  0.1325
  203DNPC   PO4 3234   6.176   6.640   9.167  0.3146  0.0604 -0.2125
  203DNPC   GL1 3235   5.888   6.438   9.556  0.0174 -0.3335  0.2003
  203DNPC   GL2 3236   5.704   6.734   9.541 -0.2170  0.0168 -0.2026
  203DNPC   C1A 3237   5.972   6.151   9.944  0.2384  0.0368 -0.2813
  203DNPC   C2A 3238   6.250   5.943  10.140  0.3821  0.0283  0.1014
  203DNPC   C3A 3239   6.475   5.648  10.263 -0.4761  0.0109 -0.0547
  203DNPC   D4A 3240   6.779   5.678  10.629  0.0726  0.0452  0.1459
  203DNPC   C5A 3241   6.667   5.810  11.043  0.0629 -0.3067  0.0250
  203DNPC   C6A 3242   6.422   6.160  11.160  0.0647  0.1763  0.0400
  203DNPC   C1B 3243   5.862   6.686   9.981 -0.0048 -0.0030 -0.1585
  203DNPC   C2B 3244   5.895   6.478  10.341 -0.0465 -0.4966 -0.3264
  203DNPC   C3B 3245   5.829   6.577  10.718 -0.3541  0.0670 -0.1622
  203DNPC   D4B 3246   5.871   6.804  11.133 -0.3461 -0.0872  0.0848
  203DNPC   C5B 3247   5.683   7.165  11.202 -0.0600 -0.0744  0.4536
  203DNPC   C6B 3248   5.497   7.470  11.278 -0.1665  0.2677  0.2959
  204DNPC   NC3 3249   4.527   0.684   8.255 -0.1309  0.1133 -0.1569
  204DNPC   PO4 3250   4.645   0.686   8.642 -0.4187  0.2071 -0.0402
  204DNPC   GL1 3251   4.399   0.803   9.045  0.0930  0.0260 -0.0982
  204DNPC   GL2 3252   4.395   1.141   9.132  0.0420  0.2793  0.0929
  204DNPC   C1A 3253   3.922   0.899   9.039  0.1236  0.0480  0.2406
  204DNPC   C2A 3254   3.583   0.964   8.780  0.0122  0.1882 -0.2855
  204DNPC   C3A 3255   3.396   1.041   8.512  0.1293  0.1473  0.2765
  204DNPC   D4A 3256   3.237   1.060   8.021  0.0262  0.1496 -0.2889
  204DNPC   C5A 3257   2.999   1.489   7.963 -0.2054 -0.0032  0.2420
  204DNPC   C6A 3258   2.924   1.905   8.149 -0.0807 -0.2014 -0.2272
  204DNPC   C1B 3259   4.593   1.000   9.569 -0.1149  0.0642  0.1752
  204DNPC   C2B 3260   4.271   0.953   9.823 -0.1189 -0.4217 -0.3098
  204DNPC   C3B 3261   3.907   1.040   9.979  0.1784  0.1541  0.0143
  204DNPC   D4B 3262   3.521   0.844  10.035 -0.1120 -0.1264  0.1487
  204DNPC   C5B 3263   3.523   0.619  10.397 -0.0419  0.0960  0.1493
  204DNPC   C6B 3264   3.483   0.825  10.828 -0.1288 -0.2111  0.2171
  205DNPC   NC3 3265   5.525   1.169   8.366 -0.3596 -0.0883 -0.2084
  205DNPC   PO4 3266   5.502   1.606   8.580 -0.0850  0.0588  0.2865
  205DNPC   GL1 3267   5.313   1.771   9.013 -0.0008 -0.0753  0.0937
  205DNPC   GL2 3268   4.989   2.007   9.083 -0.1601  0.0395 -0.1578
  205DNPC   C1A 3269   5.479   1.935   9.417  0.0172 -0.2975  0.2841
  205DNPC   C2A 3270   5.360   1.645   9.806  0.4467  0.0032 -0.2858
  205DNPC   C3A 3271   5.214   1.626  10.249  0.3179 -0.3580 -0.1995
  205DNPC   D4A 3272   4.973   1.746  10.696  0.3058 -0.3555 -0.1300
  205DNPC   C5A 3273   4.592   1.550  10.779  0.1138 -0.3062  0.2696
  205DNPC   C6A 3274   4.549   1.047  10.782  0.0110  0.1124  0.1543
  205DNPC   C1B 3275   4.959   2.138   9.494  0.3066  0.3667  0.3602
  205DNPC   C2B 3276   4.695   2.255   9.884 -0.0896 -0.1472  0.0553
  205DNPC   C3B 3277   4.440   1.935   9.905  0.1084 -0.2244  0.0446
  205DNPC   D4B 3278   4.142   1.616   9.861 -0.1714 -0.1362  0.1085
  205DNPC   C5B 3279   3.908   1.459  10.201  0.0011  0.0886  0.3458
  205DNPC   C6B 3280   3.762   1.187  10.420  0.5086  0.0724  0.2314
  206DNPC   NC3 3281   5.883   0.899   9.094  0.1351 -0.2871 -0.0693
  206DNPC   PO4 3282   5.724   0.527   9.165  0.0281 -0.1021  0.2999
  206DNPC   GL1 3283   5.650   0.721   9.538  0.1312 -0.1616  0.2070
  206DNPC   GL2 3284   5.386   0.619   9.594 -0.0231 -0.0059  0.1539
  206DNPC   C1A 3285   5.740   0.714   9.916 -0.1566 -0.1078  0.2791
  206DNPC   C2A 3286   6.013   0.691  10.216 -0.1110 -0.0956  0.0133
  206DNPC   C3A 3287   6.274   0.809  10.582  0.0094 -0.2157  0.2109
  206DNPC   D4A 3288   6.181   0.785  11.046 -0.0700 -0.3914 -0.1975
  206DNPC   C5A 3289   6.029   1.102  11.311  0.1507  0.3394 -0.2289
  206DNPC   C6A 3290   5.686   1.392  11.250 -0.0189  0.0049 -0.2859
  206DNPC   C1B 3291   5.145   0.845   9.959 -0.0798 -0.1664  0.0739
  206DNPC   C2B 3292   4.721   0.898  10.180 -0.0004 -0.2780  0.1757
  206DNPC   C3B 3293   4.319   1.082  10.337 -0.0198 -0.2015  0.0033
  206DNPC   D4B 3294   4.138   1.327  10.755  0.1322 -0.0108 -0.3488
  206DNPC   C5B 3295   3.907   1.088  11.171 -0.1329  0.0296 -0.0730
  206DNPC   C6B 3296   3.586   0.780  11.329 -0.1879 -0.0673 -0.2297
  207DNPC   NC3 3297   5.226   4.913   9.137  0.0156 -0.1266  0.1416
  207DNPC   PO4 3298   4.794   4.947   9.015 -0.0663 -0.0494  0.1219
  207DNPC   GL1 3299   4.526   4.904   9.427 -0.2686  0.4642 -0.1395
  207DNPC   GL2 3300   4.784   4.944   9.684 -0.2348 -0.0596  0.0800
  207DNPC   C1A 3301   4.319   4.985   9.869 -0.0503  0.0678 -0.1116
  207DNPC   C2A 3302   3.961   5.162  10.218  0.4480 -0.1583 -0.1298
  207DNPC   C3A 3303   3.878   5.059  10.573  0.3599 -0.3683 -0.0218
  207DNPC   D4A 3304   4.148   4.861  10.870 -0.1798  0.1310 -0.2947
  207DNPC   C5A 3305   3.921   4.485  10.769  0.0613 -0.2979  0.0929
  207DNPC   C6A 3306   3.540   4.084  10.721  0.1138 -0.1787  0.1500
  207DNPC   C1B 3307   5.173   4.673   9.806 -0.0938 -0.2715 -0.3656
  207DNPC   C2B 3308   5.400   4.299   9.722  0.1016 -0.0914 -0.1210
  207DNPC   C3B 3309   5.281   3.883   9.868  0.1943 -0.0800  0.2043
  207DNPC   D4B 3310   5.404   3.560  10.109  0.2256  0.1050 -0.0036
  207DNPC   C5B 3311   5.849   3.558  10.131  0.0672  0.0217  0.3968
  207DNPC   C6B 3312   6.200   3.639  10.084 -0.0929 -0.0736  0.1951
  208DNPC   NC3 3313   0.133   0.498   8.927  0.1192 -0.2284 -0.0715
  208DNPC   PO4 3314   0.256   0.320   9.292 -0.2849 -0.0267  0.3104
  208DNPC   GL1 3315   0.482   0.153   9.580  0.0089  0.4245  0.1764
  208DNPC   GL2 3316   0.725   0.239   9.635  0.0147 -0.2840 -0.0796
  208DNPC   C1A 3317   0.379   0.082   9.947  0.1703  0.2251  0.1742
  208DNPC   C2A 3318   0.327  -0.083  10.307 -0.0773  0.3018 -0.0422
  208DNPC   C3A 3319   0.227  -0.144  10.789 -0.1768 -0.1713  0.1998
  208DNPC   D4A 3320   0.252  -0.004  11.244 -0.1722  0.0033  0.0901
  208DNPC   C5A 3321   0.629  -0.034  11.442 -0.1012  0.3728 -0.0031
  208DNPC   C6A 3322   1.046  -0.226  11.547 -0.1117 -0.0270 -0.0282
  208DNPC   C1B 3323   0.831   0.245  10.082  0.1458  0.1203  0.2507
  208DNPC   C2B 3324   0.641   0.353  10.484  0.1022 -0.0174  0.1690
  208DNPC   C3B 3325   0.262   0.389  10.824 -0.1068 -0.0371 -0.1509
  208DNPC   D4B 3326  -0.193   0.304  10.938  0.2687 -0.3417  0.1455
  208DNPC   C5B 3327  -0.204   0.066  11.335  0.2032 -0.3688 -0.2104
  208DNPC   C6B 3328  -0.463  -0.117  11.601  0.2716  0.3151  0.0788
  209DNPC   NC3 3329   3.971  -0.059   8.627 -0.0677 -0.0339 -0.1237
  209DNPC   PO4 3330   3.986  -0.040   9.075 -0.0525 -0.0553 -0.2246
  209DNPC   GL1 3331   3.797   0.130   9.426 -0.1426 -0.1253 -0.2238
  209DNPC   GL2 3332   3.557   0.416   9.524  0.2478  0.1626 -0.0690
  209DNPC   C1A 3333   3.887  -0.013   9.879  0.1391  0.3497  0.1029
  209DNPC   C2A 3334   3.811  -0.157  10.340 -0.0009 -0.2057  0.0677
  209DNPC   C3A 3335   3.951   0.063  10.642  0.3108  0.2753 -0.1309
  209DNPC   D4A 3336   4.335   0.154  10.851 -0.1335 -0.0061  0.2205
  209DNPC   C5A 3337   4.449   0.573  11.029 -0.1385  0.1748 -0.1005
  209DNPC   C6A 3338   4.381   1.028  11.266 -0.0311 -0.0137 -0.2859
  209DNPC   C1B 3339   3.681   0.729   9.449  0.0518 -0.1352 -0.2108
  209DNPC   C2B 3340   3.586   1.164   9.599 -0.0221  0.0398  0.2361
  209DNPC   C3B 3341   3.507   1.354   9.955 -0.0171 -0.0553 -0.3279
  209DNPC   D4B 3342   3.326   1.823   9.991 -0.0774 -0.0374  0.2459
  209DNPC   C5B 3343   3.025   1.955  10.311  0.0928  0.6258 -0.0975
  209DNPC   C6B 3344   2.960   2.346  10.644  0.0799  0.0320  0.0845
  210DNPC   NC3 3345   4.782   0.383   8.978 -0.1142 -0.0221 -0.0652
  210DNPC   PO4 3346   5.228   0.392   8.957 -0.2289  0.0577 -0.0704
  210DNPC   GL1 3347   4.973   0.295   9.440  0.1206 -0.4272  0.2145
  210DNPC   GL2 3348   4.810  -0.004   9.587 -0.1710 -0.1335  0.0778
  210DNPC   C1A 3349   4.584   0.452   9.644  0.0546 -0.0436  0.2406
  210DNPC   C2A 3350   4.442   0.506  10.071  0.1734 -0.1958  0.0454
  210DNPC   C3A 3351   4.515   0.468  10.507 -0.2017 -0.1868  0.0070
  210DNPC   D4A 3352   4.910   0.572  10.662  0.2533  0.0130 -0.1746
  210DNPC   C5A 3353   4.853   0.262  11.081 -0.2115 -0.0505  0.3381
  210DNPC   C6A 3354   4.564   0.070  11.458 -0.2730  0.2005  0.0023
  210DNPC   C1B 3355   5.038  -0.218  10.004  0.2274 -0.1319 -0.0622
  210DNPC   C2B 3356   5.105  -0.499  10.223  0.2262 -0.5904  0.1287
  210DNPC   C3B 3357   4.662  -0.605  10.486 -0.0392  0.1369  0.3392
  210DNPC   D4B 3358   4.472  -0.738  10.862  0.1036 -0.2913  0.1697
  210DNPC   C5B 3359   4.258  -0.319  11.118  0.1012 -0.3737 -0.1314
  210DNPC   C6B 3360   3.827  -0.229  11.206  0.1226  0.2505  0.1146
  211DNPC   NC3 3361   6.178   4.716   7.978  0.0781 -0.2648  0.0747
  211DNPC   PO4 3362   5.752   4.544   8.150  0.0578  0.2270 -0.1331
  211DNPC   GL1 3363   5.571   4.544   7.750 -0.0836  0.1162  0.0400
  211DNPC   GL2 3364   5.306   4.537   7.634 -0.1678  0.3029 -0.0617
  211DNPC   C1A 3365   5.647   4.524   7.243  0.0110  0.1124 -0.0725
  211DNPC   C2A 3366   5.871   4.450   6.782  0.0559 -0.4027  0.0529
  211DNPC   C3A 3367   5.867   4.719   6.397  0.0736 -0.0620  0.0382
  211DNPC   D4A 3368   5.961   4.752   5.903 -0.2912 -0.1133  0.1691
  211DNPC   C5A 3369   5.909   5.118   5.689  0.3062 -0.0679  0.0619
  211DNPC   C6A 3370   5.706   5.321   5.362 -0.1005  0.3029 -0.0365
  211DNPC   C1B 3371   5.165   4.479   7.130  0.1986 -0.2519 -0.2228
  211DNPC   C2B 3372   5.367   4.364   6.845  0.3150  0.3283  0.2122
  211DNPC   C3B 3373   5.697   4.130   6.447  0.1129 -0.2519 -0.1438
  211DNPC   D4B 3374   5.727   3.873   6.088 -0.3558  0.0171 -0.1383
  211DNPC   C5B 3375   6.248   3.871   6.049  0.0853  0.1478 -0.1377
  211DNPC   C6B 3376   6.441   3.868   5.623 -0.0647  0.2045  0.0018
  212DNPC   NC3 3377   4.390   4.173   8.618 -0.1516  0.2548  0.1053
  212DNPC   PO4 3378   4.119   4.164   8.972  0.2410  0.0004  0.2625
  212DNPC   GL1 3379   4.091   4.428   9.316  0.0307  0.0798  0.0352
  212DNPC   GL2 3380   4.273   4.493   9.635 -0.1318 -0.2009  0.1716
  212DNPC   C1A 3381   3.728   4.612   9.592 -0.4655  0.0309 -0.1834
  212DNPC   C2A 3382   3.756   4.994   9.767  0.2085  0.0453 -0.0824
  212DNPC   C3A 3383   3.493   5.098  10.096 -0.2481  0.0685 -0.1138
  212DNPC   D4A 3384   3.339   5.394  10.472 -0.0867  0.1127 -0.0536
  212DNPC   C5A 3385   2.787   5.393  10.392 -0.0401  0.3865 -0.2613
  212DNPC   C6A 3386   2.518   5.121  10.232  0.2126  0.2326 -0.1319
  212DNPC   C1B 3387   4.517   4.485   9.883  0.1381 -0.1256  0.1881
  212DNPC   C2B 3388   4.741   4.714  10.132  0.0822  0.0977 -0.0906
  212DNPC   C3B 3389   5.063   5.041  10.242 -0.2834 -0.0513 -0.1080
  212DNPC   D4B 3390   5.437   5.181  10.552  0.1351 -0.0768  0.0431
  212DNPC   C5B 3391   5.386   5.588  10.802 -0.0647  0.3204 -0.0985
  212DNPC   C6B 3392   5.061   5.900  10.779 -0.0440  0.1091  0.0726
  213DNPC   NC3 3393   1.235   0.649   8.715  0.4053 -0.1628 -0.3459
  213DNPC   PO4 3394   1.237   0.236   8.983 -0.2782 -0.2190  0.0855
  213DNPC   GL1 3395   1.372   0.260   9.423 -0.3706 -0.0179  0.4518
  213DNPC   GL2 3396   1.361   0.533   9.483 -0.1690 -0.0297 -0.3942
  213DNPC   C1A 3397   1.324   0.122   9.756  0.1723  0.0341  0.0627
  213DNPC   C2A 3398   1.389   0.154  10.178 -0.0516 -0.2422  0.1624
  213DNPC   C3A 3399   1.127   0.504  10.330  0.3852  0.0642 -0.0269
  213DNPC   D4A 3400   1.104   1.001  10.347 -0.3102 -0.2976 -0.1368
  213DNPC   C5A 3401   0.723   1.256  10.523 -0.1072 -0.0328  0.1595
  213DNPC   C6A 3402   0.453   1.373  10.801  0.1914  0.1124  0.0015
  213DNPC   C1B 3403   1.115   0.745   9.847 -0.0721  0.0673 -0.0159
  213DNPC   C2B 3404   0.777   0.770   9.945  0.2415  0.2151  0.0376
  213DNPC   C3B 3405   0.590   0.814  10.254  0.0514 -0.0314  0.2040
  213DNPC   D4B 3406   0.351   1.187  10.230 -0.3051 -0.0901 -0.0726
  213DNPC   C5B 3407   0.003   1.279  10.582 -0.0343  0.0655 -0.0651
  213DNPC   C6B 3408   0.013   1.136  11.022  0.2136  0.0057  0.1830
  214DNPC   NC3 3409   3.466   5.465   8.942 -0.0655 -0.1712  0.2944
  214DNPC   PO4 3410   3.730   5.446   9.179  0.1533  0.1901  0.1749
  214DNPC   GL1 3411   3.744   5.543   9.571 -0.1370  0.2675 -0.1386
  214DNPC   GL2 3412   3.946   5.471   9.787 -0.0496 -0.1242  0.0111
  214DNPC   C1A 3413   3.443   5.525   9.909  0.1879 -0.0237  0.2984
  214DNPC   C2A 3414   3.122   5.621  10.084  0.3274  0.0355 -0.0607
  214DNPC   C3A 3415   3.014   5.827  10.444  0.3042  0.0937  0.0543
  214DNPC   D4A 3416   3.309   5.887  10.738  0.0366  0.1634  0.2592
  214DNPC   C5A 3417   3.281   5.974  11.168 -0.2761  0.0013  0.1970
  214DNPC   C6A 3418   3.315   6.367  11.222 -0.1002 -0.3036 -0.1240
  214DNPC   C1B 3419   3.962   5.648  10.136 -0.2428 -0.1234  0.0630
  214DNPC   C2B 3420   4.160   5.962  10.355  0.1696  0.0533 -0.0127
  214DNPC   C3B 3421   4.319   6.271  10.621 -0.1945 -0.0710  0.0880
  214DNPC   D4B 3422   4.696   6.230  10.954  0.1573  0.2406 -0.0965
  214DNPC   C5B 3423   4.566   6.075  11.504 -0.3228 -0.0615  0.0715
  214DNPC   C6B 3424   4.143   5.899  11.572  0.0374 -0.3783  0.0948
  215DNPC   NC3 3425   0.884   3.143   9.033  0.0488 -0.1719  0.1192
  215DNPC   PO4 3426   0.549   2.940   9.185  0.0670  0.2865  0.1153
  215DNPC   GL1 3427   0.532   2.980   9.567 -0.0950 -0.0058  0.1230
  215DNPC   GL2 3428   0.815   2.846   9.634 -0.3043  0.0632 -0.3166
  215DNPC   C1A 3429   0.195   3.227   9.811  0.0517 -0.1194  0.2282
  215DNPC   C2A 3430  -0.067   3.171  10.101  0.1130 -0.2349 -0.3608
  215DNPC   C3A 3431  -0.482   3.098  10.376  0.1542  0.2309  0.2324
  215DNPC   D4A 3432  -0.705   3.353  10.574 -0.2560  0.1041  0.0837
  215DNPC   C5A 3433  -0.918   3.769  10.508 -0.0482  0.4556  0.0632
  215DNPC   C6A 3434  -1.218   4.124  10.299  0.0411  0.1994 -0.2988
  215DNPC   C1B 3435   0.712   2.889  10.066  0.1091  0.0356  0.2411
  215DNPC   C2B 3436   0.587   3.045  10.586 -0.0329 -0.1117  0.2143
  215DNPC   C3B 3437   0.616   3.069  11.015 -0.2390 -0.1156  0.3242
  215DNPC   D4B 3438   0.803   2.913  11.405 -0.0916 -0.0560 -0.0566
  215DNPC   C5B 3439   0.708   3.255  11.835  0.1580  0.2453  0.1978
  215DNPC   C6B 3440   0.600   3.607  12.034  0.3163  0.2196  0.0897
  216DNPC   NC3 3441   0.574   4.980   9.427  0.2387  0.2175  0.1147
  216DNPC   PO4 3442   0.730   4.731   9.137 -0.3472  0.0519 -0.1531
  216DNPC   GL1 3443   0.719   4.428   9.384  0.4038  0.0612  0.1823
  216DNPC   GL2 3444   0.824   4.591   9.652  0.2200 -0.0440 -0.0560
  216DNPC   C1A 3445   0.775   4.119   9.707  0.1021  0.0718  0.3842
  216DNPC   C2A 3446   0.806   3.977  10.114  0.1466  0.0669 -0.2807
  216DNPC   C3A 3447   1.056   3.915  10.570  0.1508 -0.2790  0.0980
  216DNPC   D4A 3448   1.251   4.160  10.802 -0.0309 -0.5608  0.1135
  216DNPC   C5A 3449   1.439   4.366  11.381  0.2204 -0.3380 -0.1306
  216DNPC   C6A 3450   1.595   4.274  11.742 -0.0052 -0.0777 -0.0838
  216DNPC   C1B 3451   0.888   4.516  10.084  0.2234  0.1273  0.1215
  216DNPC   C2B 3452   0.762   4.316  10.500 -0.2363 -0.2646 -0.0758
  216DNPC   C3B 3453   0.480   3.912  10.538  0.0819 -0.0239  0.1264
  216DNPC   D4B 3454   0.381   3.502  10.783 -0.2335 -0.2313 -0.1361
  216DNPC   C5B 3455   0.136   3.088  10.772  0.2393 -0.2017 -0.2384
  216DNPC   C6B 3456  -0.024   2.891  10.518  0.0059 -0.0438  0.0979
  217DNPC   NC3 3457   5.566   6.557   9.132 -0.3388  0.1984 -0.2950
  217DNPC   PO4 3458   5.441   6.232   9.146 -0.3473  0.0460 -0.3917
  217DNPC   GL1 3459   5.325   6.468   9.601  0.4237  0.2518 -0.1208
  217DNPC   GL2 3460   5.496   6.360   9.935 -0.1363  0.2466  0.1355
  217DNPC   C1A 3461   5.230   6.792   9.929  0.2330 -0.1591 -0.1601
  217DNPC   C2A 3462   5.601   6.929  10.347  0.0375 -0.0120  0.1678
  217DNPC   C3A 3463   5.456   7.148  10.794 -0.1054  0.0328  0.1462
  217DNPC   D4A 3464   5.224   7.511  10.884 -0.2250 -0.0169  0.2205
  217DNPC   C5A 3465   4.836   7.384  11.163 -0.0784  0.1844  0.2166
  217DNPC   C6A 3466   4.740   7.148  11.498 -0.1947  0.3322  0.1048
  217DNPC   C1B 3467   5.425   6.424  10.295 -0.0923 -0.1051  0.1526
  217DNPC   C2B 3468   5.384   6.226  10.611  0.0576  0.0840 -0.1599
  217DNPC   C3B 3469   5.660   5.977  10.906 -0.1411 -0.3467 -0.0476
  217DNPC   D4B 3470   5.605   5.698  11.312  0.1332 -0.1132  0.1431
  217DNPC   C5B 3471   5.216   5.599  11.584 -0.0627 -0.3316 -0.2216
  217DNPC   C6B 3472   5.127   5.443  11.973 -0.1870  0.1069 -0.1084
  218DNPC   NC3 3473   4.211   5.398   9.324  0.0812 -0.0486  0.0486
  218DNPC   PO4 3474   4.498   5.636   9.221 -0.0719  0.1309  0.2664
  218DNPC   GL1 3475   4.718   5.442   9.475  0.1899  0.1446  0.2268
  218DNPC   GL2 3476   5.074   5.309   9.415  0.3446  0.1752  0.3590
  218DNPC   C1A 3477   4.618   5.374   9.884  0.2601  0.4860  0.1408
  218DNPC   C2A 3478   4.451   5.434  10.223 -0.1395 -0.0330 -0.0976
  218DNPC   C3A 3479   4.194   5.487  10.608 -0.1381 -0.2250  0.1533
  218DNPC   D4A 3480   3.762   5.596  10.685 -0.2148 -0.1226  0.1073
  218DNPC   C5A 3481   3.430   5.516  11.019 -0.0726 -0.2031  0.0067
  218DNPC   C6A 3482   2.890   5.557  10.896  0.3948  0.0617  0.0586
  218DNPC   C1B 3483   5.133   5.449   9.767  0.0487  0.2389  0.1083
  218DNPC   C2B 3484   5.047   5.548  10.179 -0.2962  0.1209 -0.0887
  218DNPC   C3B 3485   4.801   5.390  10.625  0.2510 -0.2568 -0.3340
  218DNPC   D4B 3486   4.575   5.200  10.919  0.0006  0.1959 -0.0817
  218DNPC   C5B 3487   4.733   5.281  11.211 -0.4102  0.4224 -0.1614
  218DNPC   C6B 3488   4.837   5.670  11.187  0.0200 -0.0819 -0.2207
  219DNPC   NC3 3489   1.731  -0.268   8.282  0.0504  0.2162 -0.2644
  219DNPC   PO4 3490   2.116  -0.258   8.218 -0.1245  0.1868 -0.2502
  219DNPC   GL1 3491   2.279  -0.235   7.726  0.0796  0.1552 -0.3260
  219DNPC   GL2 3492   1.912  -0.165   7.722 -0.0508 -0.2399 -0.4878
  219DNPC   C1A 3493   2.251  -0.288   7.285  0.0455 -0.1296  0.0846
  219DNPC   C2A 3494   1.923  -0.201   6.856  0.2446  0.1359  0.2137
  219DNPC   C3A 3495   1.779  -0.401   6.523 -0.3361  0.1038  0.0851
  219DNPC   D4A 3496   1.886  -0.168   6.158  0.0607  0.1161  0.0497
  219DNPC   C5A 3497   2.297   0.029   5.992  0.0192  0.2505  0.2315
  219DNPC   C6A 3498   2.419   0.208   5.616  0.0467 -0.0241 -0.0450
  219DNPC   C1B 3499   1.668   0.234   7.686 -0.4649  0.1467  0.1216
  219DNPC   C2B 3500   1.756   0.686   7.478 -0.1403  0.3575 -0.2804
  219DNPC   C3B 3501   1.591   0.929   7.182 -0.0926 -0.0573  0.0215
  219DNPC   D4B 3502   1.437   1.108   6.912  0.0873  0.1576 -0.1307
  219DNPC   C5B 3503   1.383   1.027   6.515 -0.1606 -0.0761 -0.2996
  219DNPC   C6B 3504   1.665   0.771   6.174  0.1730 -0.3318 -0.2744
  220DNPC   NC3 3505   3.035   5.163   9.057  0.1807  0.2750  0.1733
  220DNPC   PO4 3506   2.516   5.134   8.952 -0.2580  0.3150 -0.1991
  220DNPC   GL1 3507   2.308   4.977   9.356 -0.3424 -0.0214 -0.1072
  220DNPC   GL2 3508   2.287   5.295   9.471 -0.2139  0.0964 -0.2553
  220DNPC   C1A 3509   2.384   4.868   9.780 -0.1487  0.2896 -0.1577
  220DNPC   C2A 3510   2.255   4.644  10.268  0.2102 -0.3480 -0.2637
  220DNPC   C3A 3511   2.281   4.221  10.537  0.0551 -0.1418  0.1480
  220DNPC   D4A 3512   1.973   3.902  10.666  0.0010  0.1081 -0.0248
  220DNPC   C5A 3513   1.545   3.787  10.490 -0.0930  0.0863  0.1521
  220DNPC   C6A 3514   1.354   3.415  10.209  0.2078  0.1891  0.1110
  220DNPC   C1B 3515   2.085   5.314   9.934  0.0410  0.0687 -0.0605
  220DNPC   C2B 3516   1.975   5.098  10.330 -0.0961 -0.1828 -0.1566
  220DNPC   C3B 3517   1.551   5.029  10.526  0.1103  0.0298 -0.1414
  220DNPC   D4B 3518   1.292   5.221  10.700  0.1760 -0.2857  0.1354
  220DNPC   C5B 3519   1.377   5.186  11.147  0.1843 -0.0423 -0.1614
  220DNPC   C6B 3520   1.728   5.102  11.449  0.0992  0.1109 -0.3293
  221DNPC   NC3 3521   5.394   4.155   8.091 -0.0384 -0.1261 -0.1151
  221DNPC   PO4 3522   5.285   3.848   7.766  0.1818 -0.1384  0.1726
  221DNPC   GL1 3523   5.118   4.086   7.387  0.1201 -0.2432 -0.0008
  221DNPC   GL2 3524   4.817   4.429   7.445 -0.1976  0.1291  0.1765
  221DNPC   C1A 3525   4.885   3.972   7.014  0.1778  0.1097 -0.1687
  221DNPC   C2A 3526   4.675   3.730   6.656  0.1274  0.1716  0.0390
  221DNPC   C3A 3527   4.484   3.477   6.376 -0.4596 -0.4436 -0.0536
  221DNPC   D4A 3528   4.293   3.079   6.324  0.0086  0.2386  0.1344
  221DNPC   C5A 3529   4.075   2.739   6.510 -0.1327  0.1296  0.0627
  221DNPC   C6A 3530   3.761   2.445   6.319  0.1414  0.0996  0.1211
  221DNPC   C1B 3531   4.614   4.392   7.024 -0.0782 -0.0625  0.0968
  221DNPC   C2B 3532   4.343   4.102   6.773  0.3643 -0.1017  0.1333
  221DNPC   C3B 3533   4.236   3.912   6.371 -0.4623  0.0340 -0.2233
  221DNPC   D4B 3534   4.212   4.079   5.966  0.0915  0.0624  0.0722
  221DNPC   C5B 3535   4.063   4.360   5.729  0.0113  0.0388 -0.1462
  221DNPC   C6B 3536   3.992   4.590   5.371  0.0153 -0.5247  0.2473
  222DNPC   NC3 3537   5.076   5.470   8.951  0.0224 -0.0511  0.0482
  222DNPC   PO4 3538   5.554   5.249   8.945 -0.0884  0.0297 -0.0188
  222DNPC   GL1 3539   5.598   5.125   9.479  0.3567 -0.4352 -0.0459
  222DNPC   GL2 3540   5.648   4.729   9.523  0.0864  0.0824 -0.2154
  222DNPC   C1A 3541   5.517   5.100  10.051  0.1264  0.2375  0.1216
  222DNPC   C2A 3542   5.329   4.719  10.416 -0.1406  0.1149  0.2789
  222DNPC   C3A 3543   5.306   4.685  10.749  0.2096  0.1867  0.1707
  222DNPC   D4A 3544   5.010   4.477  10.883  0.3053 -0.0676 -0.1706
  222DNPC   C5A 3545   4.628   4.744  11.138  0.2626  0.0066  0.0787
  222DNPC   C6A 3546   4.270   4.933  11.340  0.1966  0.2015  0.3287
  222DNPC   C1B 3547   5.821   4.605   9.809 -0.0860 -0.1780 -0.0013
  222DNPC   C2B 3548   5.782   4.558  10.150  0.0857  0.0052 -0.1162
  222DNPC   C3B 3549   5.758   4.347  10.472 -0.1093  0.3066 -0.2632
  222DNPC   D4B 3550   5.721   4.157  10.843 -0.1814  0.0801 -0.2693
  222DNPC   C5B 3551   6.000   4.119  11.179 -0.1260 -0.0576 -0.0651
  222DNPC   C6B 3552   6.120   4.113  11.692 -0.0629  0.1908  0.2808
  223DNPC   NC3 3553   1.855   5.788   9.007  0.2530  0.0060  0.2179
  223DNPC   PO4 3554   1.836   6.172   9.137 -0.0384  0.0716  0.0930
  223DNPC   GL1 3555   1.998   6.453   9.473  0.2348  0.0211 -0.1561
  223DNPC   GL2 3556   2.174   6.316   9.690  0.1290 -0.1573 -0.0298
  223DNPC   C1A 3557   1.783   6.749   9.765  0.1789  0.1657  0.0888
  223DNPC   C2A 3558   1.624   7.134   9.901  0.1806 -0.2709 -0.0204
  223DNPC   C3A 3559   1.563   7.295  10.268  0.1375 -0.1043  0.1596
  223DNPC   D4A 3560   1.855   7.295  10.561  0.0552  0.2201 -0.2555
  223DNPC   C5A 3561   2.189   7.388  10.796  0.2234  0.0218 -0.2860
  223DNPC   C6A 3562   2.451   7.732  10.987 -0.4174 -0.0464 -0.0607
  223DNPC   C1B 3563   2.299   6.182  10.110  0.1707 -0.1881 -0.1419
  223DNPC   C2B 3564   2.511   6.039  10.478  0.1794  0.4262 -0.1281
  223DNPC   C3B 3565   2.446   5.640  10.679  0.0367  0.2773 -0.1100
  223DNPC   D4B 3566   2.257   5.283  10.759  0.2184  0.2487 -0.4667
  223DNPC   C5B 3567   2.503   4.929  10.698 -0.0051  0.0097 -0.0329
  223DNPC   C6B 3568   2.687   4.529  10.499  0.0095  0.2496 -0.0307
  224DNPC   NC3 3569   5.079   1.472   8.654  0.0979  0.0687  0.0877
  224DNPC   PO4 3570   5.422   1.224   8.891  0.1610  0.1015 -0.1057
  224DNPC   GL1 3571   5.402   1.382   9.295 -0.0354 -0.1735 -0.3792
  224DNPC   GL2 3572   5.417   1.199   9.640  0.1058  0.0381 -0.0947
  224DNPC   C1A 3573   5.756   1.433   9.442 -0.1870  0.0903 -0.4232
  224DNPC   C2A 3574   6.040   1.094   9.751  0.2634 -0.1320  0.1012
  224DNPC   C3A 3575   6.345   0.744   9.863  0.1349 -0.2312  0.0759
  224DNPC   D4A 3576   6.415   0.268  10.033 -0.1307 -0.0444  0.1434
  224DNPC   C5A 3577   6.196   0.322  10.455  0.0969  0.0061  0.0698
  224DNPC   C6A 3578   5.923   0.488  10.699 -0.2644 -0.0279 -0.0930
  224DNPC   C1B 3579   4.958   1.299   9.778 -0.0485 -0.2911 -0.0310
  224DNPC   C2B 3580   4.581   1.498  10.065 -0.0252  0.0694  0.0477
  224DNPC   C3B 3581   4.342   1.697  10.347  0.2444 -0.1713 -0.1807
  224DNPC   D4B 3582   4.023   1.899  10.625 -0.0202 -0.0950  0.0889
  224DNPC   C5B 3583   4.386   2.094  10.939  0.3113  0.0301 -0.1107
  224DNPC   C6B 3584   4.431   2.095  11.310 -0.0737  0.2930 -0.0871
  225DNPC   NC3 3585   5.384   2.097   8.610  0.2627  0.0096  0.1637
  225DNPC   PO4 3586   5.047   1.993   8.457 -0.0353 -0.0191 -0.4079
  225DNPC   GL1 3587   4.687   2.102   8.208 -0.1555 -0.1024 -0.1992
  225DNPC   GL2 3588   4.565   2.334   8.447  0.0475  0.1103 -0.0741
  225DNPC   C1A 3589   4.303   2.171   7.973  0.0758 -0.0038 -0.1598
  225DNPC   C2A 3590   3.958   2.388   7.926  0.0429  0.0026  0.1956
  225DNPC   C3A 3591   3.715   2.479   8.247 -0.0507  0.3673  0.0754
  225DNPC   D4A 3592   3.332   2.399   8.399  0.0453  0.0544 -0.0690
  225DNPC   C5A 3593   3.045   2.471   8.187  0.0771 -0.0002  0.1755
  225DNPC   C6A 3594   3.032   2.942   8.037 -0.0243  0.2195  0.1803
  225DNPC   C1B 3595   4.104   2.271   8.523  0.1457 -0.1561 -0.0640
  225DNPC   C2B 3596   3.806   2.351   8.699 -0.3155  0.0748  0.0461
  225DNPC   C3B 3597   3.472   2.286   8.894  0.0795  0.1638 -0.0084
  225DNPC   D4B 3598   3.190   2.561   8.901 -0.2747  0.1718  0.1496
  225DNPC   C5B 3599   2.927   2.745   9.296  0.1365  0.1108  0.3524
  225DNPC   C6B 3600   2.541   3.059   9.369  0.1897 -0.1623 -0.0540
  226DNPC   NC3 3601   1.367   0.433   8.177  0.1283 -0.4411 -0.0486
  226DNPC   PO4 3602   1.596   0.742   8.300 -0.1460  0.0277 -0.2958
  226DNPC   GL1 3603   1.813   0.699   7.984  0.1193 -0.1024 -0.0013
  226DNPC   GL2 3604   1.960   1.011   7.849 -0.0731 -0.3421  0.3624
  226DNPC   C1A 3605   2.137   0.458   7.771 -0.3903 -0.0012  0.0968
  226DNPC   C2A 3606   2.134   0.185   7.453 -0.1483  0.0183 -0.2440
  226DNPC   C3A 3607   1.992   0.293   7.083 -0.1672  0.2190  0.0381
  226DNPC   D4A 3608   1.850   0.169   6.545 -0.3283 -0.3018 -0.1760
  226DNPC   C5A 3609   1.404  -0.064   6.667  0.3665  0.1496 -0.2952
  226DNPC   C6A 3610   1.404  -0.477   6.799  0.0019 -0.1180  0.0304
  226DNPC   C1B 3611   1.769   1.182   7.568  0.1452  0.1808  0.1122
  226DNPC   C2B 3612   1.722   1.427   7.220 -0.1509 -0.3491 -0.0983
  226DNPC   C3B 3613   1.754   1.486   6.780  0.3319  0.1753  0.1606
  226DNPC   D4B 3614   1.636   1.864   6.657 -0.1679 -0.0915  0.0779
  226DNPC   C5B 3615   1.801   2.143   6.280 -0.3343 -0.0100  0.2122
  226DNPC   C6B 3616   1.734   2.431   5.994 -0.1037 -0.0761 -0.2357
  227DNPC   NC3 3617   2.653   3.355   8.770  0.4966  0.2773  0.1541
  227DNPC   PO4 3618   3.136   3.474   8.571  0.0615  0.2604 -0.0654
  227DNPC   GL1 3619   3.316   3.043   8.854  0.1334  0.2301 -0.2399
  227DNPC   GL2 3620   3.079   3.235   9.107  0.2622 -0.2589  0.2269
  227DNPC   C1A 3621   3.651   2.793   8.811 -0.1402  0.0447 -0.1416
  227DNPC   C2A 3622   4.084   2.774   8.728  0.0674 -0.0908  0.3519
  227DNPC   C3A 3623   4.242   2.661   8.255  0.2327  0.0441 -0.5457
  227DNPC   D4A 3624   4.383   2.641   7.766  0.1503 -0.0896  0.1367
  227DNPC   C5A 3625   4.259   2.799   7.302  0.1646  0.0354  0.1233
  227DNPC   C6A 3626   4.405   2.910   6.951  0.0011 -0.0113 -0.5327
  227DNPC   C1B 3627   3.359   3.093   9.347 -0.1658  0.3468  0.1703
  227DNPC   C2B 3628   3.526   2.652   9.260  0.0038 -0.0792  0.1431
  227DNPC   C3B 3629   3.919   2.514   9.159 -0.1037 -0.1463  0.2293
  227DNPC   D4B 3630   4.302   2.379   9.097 -0.2067 -0.0131  0.1652
  227DNPC   C5B 3631   4.460   2.050   9.343  0.1571  0.2430  0.0637
  227DNPC   C6B 3632   4.546   1.603   9.454 -0.0446 -0.2125  0.4373
  228DNPC   NC3 3633   6.507   2.907   8.884  0.2342 -0.0059 -0.4484
  228DNPC   PO4 3634   6.745   2.565   9.108 -0.0951 -0.0395  0.3520
  228DNPC   GL1 3635   6.648   2.721   9.543  0.3527 -0.0274  0.0552
  228DNPC   GL2 3636   6.367   2.956   9.512 -0.1134 -0.1001  0.2043
  228DNPC   C1A 3637   6.642   2.732   9.978  0.0688  0.2510 -0.0331
  228DNPC   C2A 3638   6.922   2.566  10.342 -0.2093 -0.0439 -0.1558
  228DNPC   C3A 3639   6.913   2.618  10.747  0.1225 -0.1574  0.2234
  228DNPC   D4A 3640   6.867   2.609  11.174 -0.0414 -0.1637 -0.1352
  228DNPC   C5A 3641   6.819   2.993  11.312  0.0014 -0.0119 -0.2095
  228DNPC   C6A 3642   6.618   3.344  11.212  0.0718  0.0647  0.1177
  228DNPC   C1B 3643   6.125   2.781   9.866 -0.0768  0.0716 -0.1053
  228DNPC   C2B 3644   6.255   2.586  10.236  0.3231 -0.2421 -0.0050
  228DNPC   C3B 3645   6.131   2.273  10.412 -0.2480 -0.0000  0.1872
  228DNPC   D4B 3646   5.753   1.967  10.594  0.0753  0.0418 -0.1830
  228DNPC   C5B 3647   5.492   1.924  10.988  0.1056 -0.0820  0.2008
  228DNPC   C6B 3648   5.465   1.868  11.445  0.2376 -0.1417  0.0511
  229DNPC   NC3 3649   1.039   5.589   9.390  0.4531  0.0468  0.2214
  229DNPC   PO4 3650   0.566   5.509   9.281  0.2374  0.0801  0.0829
  229DNPC   GL1 3651   0.459   5.405   9.720 -0.1361 -0.0896 -0.0537
  229DNPC   GL2 3652   0.783   5.345   9.773 -0.0073  0.0738 -0.0094
  229DNPC   C1A 3653   0.459   5.513  10.124  0.2474 -0.0291 -0.0073
  229DNPC   C2A 3654   0.710   5.321  10.492 -0.2420 -0.0183 -0.0508
  229DNPC   C3A 3655   0.886   5.222  10.934 -0.2157  0.0854 -0.2042
  229DNPC   D4A 3656   0.904   5.269  11.461  0.0823 -0.1397 -0.1353
  229DNPC   C5A 3657   1.263   5.031  11.705  0.0880  0.0789  0.0229
  229DNPC   C6A 3658   1.514   4.717  11.898  0.1245  0.0808 -0.0062
  229DNPC   C1B 3659   0.704   5.067  10.081 -0.2871  0.1515 -0.1087
  229DNPC   C2B 3660   0.911   4.891  10.462  0.0861  0.1784  0.0967
  229DNPC   C3B 3661   0.787   4.623  10.886 -0.1238  0.0933  0.3402
  229DNPC   D4B 3662   1.001   4.320  11.147 -0.3619  0.1733 -0.4338
  229DNPC   C5B 3663   0.777   3.912  11.007 -0.2093  0.0303 -0.1241
  229DNPC   C6B 3664   0.678   3.535  11.202  0.1299 -0.2143 -0.0010
  230DNPC   NC3 3665   5.262   3.931   9.067  0.3527  0.0454  0.2876
  230DNPC   PO4 3666   5.493   3.700   9.279  0.1261  0.0730  0.2201
  230DNPC   GL1 3667   5.280   3.390   9.558  0.2668 -0.0520  0.1858
  230DNPC   GL2 3668   5.248   3.092   9.495 -0.1531  0.1990 -0.1849
  230DNPC   C1A 3669   4.983   3.454   9.816 -0.1959 -0.0606 -0.1724
  230DNPC   C2A 3670   4.926   3.709  10.197  0.2890  0.2032  0.0127
  230DNPC   C3A 3671   4.899   3.551  10.633  0.0475 -0.1654  0.0707
  230DNPC   D4A 3672   4.683   3.351  10.965  0.1288 -0.0814  0.3060
  230DNPC   C5A 3673   4.444   3.698  11.176  0.0576  0.1792  0.1766
  230DNPC   C6A 3674   4.299   4.011  11.383  0.0803 -0.3682 -0.1898
  230DNPC   C1B 3675   5.233   3.036   9.918 -0.3486  0.3148  0.3057
  230DNPC   C2B 3676   5.113   3.154  10.224 -0.2239 -0.0781 -0.0568
  230DNPC   C3B 3677   5.352   3.401  10.625 -0.2807 -0.0951 -0.2137
  230DNPC   D4B 3678   5.222   3.330  11.060  0.3712  0.0886 -0.0776
  230DNPC   C5B 3679   4.969   3.666  11.232 -0.1530  0.1750 -0.1935
  230DNPC   C6B 3680   4.577   3.609  11.656  0.2187 -0.0721  0.0671
  231DNPC   NC3 3681   1.557   1.095   8.646  0.1981 -0.2617 -0.0767
  231DNPC   PO4 3682   1.364   0.968   9.090 -0.2158 -0.0485  0.1724
  231DNPC   GL1 3683   1.694   0.905   9.280  0.0913  0.1454  0.0557
  231DNPC   GL2 3684   1.891   0.625   9.402  0.1745  0.0027  0.1037
  231DNPC   C1A 3685   1.783   1.017   9.645 -0.1223 -0.0104 -0.2268
  231DNPC   C2A 3686   2.082   1.107   9.930 -0.1435 -0.1872 -0.1512
  231DNPC   C3A 3687   2.229   1.437   9.999 -0.0011 -0.0177  0.3015
  231DNPC   D4A 3688   2.526   1.742  10.239 -0.0967 -0.0435 -0.2468
  231DNPC   C5A 3689   2.586   2.236  10.273 -0.0867  0.1614  0.2011
  231DNPC   C6A 3690   2.712   2.713  10.176  0.0586  0.0757  0.2295
  231DNPC   C1B 3691   2.120   0.636   9.774  0.1257  0.0478 -0.0868
  231DNPC   C2B 3692   2.265   0.733  10.197 -0.0530 -0.1440 -0.2917
  231DNPC   C3B 3693   2.193   1.200  10.442  0.1340 -0.0021  0.0796
  231DNPC   D4B 3694   2.319   1.553  10.657  0.2545 -0.4005  0.3260
  231DNPC   C5B 3695   2.187   2.070  10.633  0.0076 -0.2991 -0.0706
  231DNPC   C6B 3696   2.105   2.462  10.504 -0.2261  0.1214  0.2448
  232DNPC   NC3 3697   6.020   3.798   9.204  0.0592  0.3332  0.0285
  232DNPC   PO4 3698   5.935   4.288   9.183  0.0271  0.1405  0.0232
  232DNPC   GL1 3699   5.981   4.093   9.624  0.3384  0.0860  0.0936
  232DNPC   GL2 3700   5.821   3.775   9.652  0.2339  0.0850 -0.1021
  232DNPC   C1A 3701   6.301   4.064   9.864 -0.2839 -0.1592 -0.0570
  232DNPC   C2A 3702   6.554   4.065  10.249 -0.3311 -0.0192  0.1642
  232DNPC   C3A 3703   6.707   4.363  10.541  0.0324  0.0215 -0.0923
  232DNPC   D4A 3704   6.845   4.517  10.880  0.2043  0.0640 -0.0533
  232DNPC   C5A 3705   7.061   4.351  11.227 -0.4531  0.2154 -0.2926
  232DNPC   C6A 3706   7.092   4.462  11.690 -0.1006 -0.0425 -0.0907
  232DNPC   C1B 3707   5.805   4.046  10.092  0.1025 -0.1722 -0.0851
  232DNPC   C2B 3708   6.060   3.988  10.458 -0.1864 -0.1969 -0.0894
  232DNPC   C3B 3709   6.351   4.036  10.781 -0.2217 -0.4637 -0.2819
  232DNPC   D4B 3710   6.721   4.039  10.921 -0.0398  0.1129  0.4950
  232DNPC   C5B 3711   6.878   3.908  11.261  0.1626 -0.0466  0.1324
  232DNPC   C6B 3712   7.195   3.894  11.594  0.1198  0.2379  0.2225
  233DNPC   NC3 3713   5.479   2.790   9.128  0.0517 -0.0747  0.0621
  233DNPC   PO4 3714   5.262   2.424   9.035 -0.1245  0.0604  0.0420
  233DNPC   GL1 3715   5.528   2.413   9.413 -0.0484  0.1472  0.2474
  233DNPC   GL2 3716   5.613   2.682   9.686 -0.0741  0.1237  0.0213
  233DNPC   C1A 3717   5.512   2.176   9.856  0.2666 -0.1147  0.2094
  233DNPC   C2A 3718   5.358   2.071  10.241 -0.0744 -0.0295 -0.0679
  233DNPC   C3A 3719   5.220   2.153  10.580  0.0980 -0.0379  0.2676
  233DNPC   D4A 3720   5.064   2.212  10.906  0.3828 -0.0194  0.2624
  233DNPC   C5A 3721   4.908   1.891  11.182 -0.2800  0.1492 -0.0043
  233DNPC   C6A 3722   5.013   1.765  11.559  0.0234  0.0714  0.2372
  233DNPC   C1B 3723   5.694   2.519  10.136  0.0417  0.0291 -0.0670
  233DNPC   C2B 3724   5.739   2.513  10.634  0.1820 -0.1164  0.3596
  233DNPC   C3B 3725   6.107   2.791  10.869 -0.1492  0.0981  0.1957
  233DNPC   D4B 3726   6.189   3.166  10.898  0.1121  0.0368 -0.3108
  233DNPC   C5B 3727   6.114   3.389  11.380 -0.1851  0.1418  0.1977
  233DNPC   C6B 3728   5.840   3.543  11.797 -0.0424  0.2000  0.2589
  234DNPC   NC3 3729  -0.197   4.599   8.882 -0.1198 -0.3184 -0.1041
  234DNPC   PO4 3730   0.021   4.874   9.177  0.0454  0.0330  0.1442
  234DNPC   GL1 3731   0.068   4.915   9.612  0.0887  0.1562 -0.3787
  234DNPC   GL2 3732   0.241   4.761   9.821  0.0229 -0.0092  0.0091
  234DNPC   C1A 3733  -0.034   5.292   9.864  0.0976  0.0528 -0.2442
  234DNPC   C2A 3734   0.062   5.805   9.758  0.2093 -0.0590  0.1534
  234DNPC   C3A 3735   0.298   6.016  10.093 -0.2626 -0.0743 -0.2792
  234DNPC   D4A 3736   0.748   6.257  10.031 -0.0344 -0.1271  0.0746
  234DNPC   C5A 3737   0.871   6.473  10.473  0.3471 -0.0544 -0.2278
  234DNPC   C6A 3738   0.646   6.560  10.893  0.1293  0.1592 -0.0787
  234DNPC   C1B 3739   0.025   4.974  10.195 -0.5353 -0.4001 -0.2527
  234DNPC   C2B 3740  -0.060   5.180  10.483 -0.0880  0.4053 -0.0054
  234DNPC   C3B 3741  -0.115   5.406  10.796 -0.0755 -0.1864  0.0711
  234DNPC   D4B 3742  -0.003   5.355  11.191  0.0919 -0.0817 -0.2944
  234DNPC   C5B 3743  -0.227   5.145  11.362 -0.2307  0.0210 -0.1279
  234DNPC   C6B 3744  -0.605   4.974  11.390 -0.0462 -0.2903 -0.0624
  235DNPC   NC3 3745   0.939   0.687   9.187  0.1413 -0.0364 -0.1694
  235DNPC   PO4 3746   0.866   1.168   9.052  0.3876  0.1236  0.0029
  235DNPC   GL1 3747   0.910   1.115   9.487  0.2037 -0.0049 -0.0102
  235DNPC   GL2 3748   1.270   1.152   9.595 -0.0092 -0.1314 -0.3583
  235DNPC   C1A 3749   0.959   1.276   9.949  0.2170  0.1287 -0.0175
  235DNPC   C2A 3750   1.160   1.463  10.311 -0.0007  0.1004  0.0186
  235DNPC   C3A 3751   1.266   1.241  10.732 -0.3211  0.3659  0.1415
  235DNPC   D4A 3752   1.298   1.029  11.149  0.2604  0.1264 -0.1300
  235DNPC   C5A 3753   1.270   0.692  11.188  0.0434  0.2126  0.1711
  235DNPC   C6A 3754   1.457   0.307  11.329  0.1018 -0.0944  0.0398
  235DNPC   C1B 3755   1.451   1.133   9.963  0.1265  0.0518  0.0075
  235DNPC   C2B 3756   1.662   1.288  10.302 -0.0373 -0.1883 -0.0310
  235DNPC   C3B 3757   1.783   1.204  10.827 -0.0976 -0.4154  0.1007
  235DNPC   D4B 3758   1.769   0.881  11.070  0.1476  0.1707 -0.2075
  235DNPC   C5B 3759   1.784   0.753  11.488 -0.1614 -0.0503  0.4837
  235DNPC   C6B 3760   1.938   0.422  11.625  0.0202 -0.1678  0.0919
  236DNPC   NC3 3761   5.422   1.458   7.742  0.1117 -0.0615 -0.1702
  236DNPC   PO4 3762   5.277   0.975   7.927  0.1226  0.0007  0.0379
  236DNPC   GL1 3763   5.105   0.918   7.503 -0.0575  0.2856  0.0279
  236DNPC   GL2 3764   4.834   0.982   7.524  0.2974 -0.1077 -0.2428
  236DNPC   C1A 3765   5.128   0.966   7.117 -0.0786  0.2865 -0.1937
  236DNPC   C2A 3766   5.091   1.068   6.705 -0.0635 -0.0785 -0.3514
  236DNPC   C3A 3767   4.914   0.869   6.474  0.1682 -0.1568  0.3904
  236DNPC   D4A 3768   4.767   0.550   6.073 -0.4166 -0.1574  0.0691
  236DNPC   C5A 3769   4.361   0.436   6.071  0.0353  0.3432 -0.3403
  236DNPC   C6A 3770   4.047   0.539   5.841 -0.0605 -0.0464 -0.0970
  236DNPC   C1B 3771   4.714   1.249   7.163 -0.0466 -0.3492 -0.2736
  236DNPC   C2B 3772   4.657   1.586   6.982  0.0692  0.1630  0.1042
  236DNPC   C3B 3773   4.405   1.838   6.833 -0.0867 -0.3002 -0.0012
  236DNPC   D4B 3774   4.065   1.979   7.039 -0.0469  0.2655 -0.0149
  236DNPC   C5B 3775   3.588   1.903   6.976  0.2166 -0.2847  0.1197
  236DNPC   C6B 3776   3.283   1.683   6.802  0.3693 -0.1387  0.2147
  237DNPC   NC3 3777   4.121   0.330   8.273 -0.0162 -0.2968  0.0774
  237DNPC   PO4 3778   4.372   0.209   8.091  0.0557  0.2024  0.3582
  237DNPC   GL1 3779   4.308   0.565   7.805  0.1266  0.2233  0.0815
  237DNPC   GL2 3780   4.039   0.796   8.004  0.1254  0.0482  0.2710
  237DNPC   C1A 3781   4.365   0.731   7.407  0.0528  0.1381  0.0639
  237DNPC   C2A 3782   4.545   0.724   6.980  0.1491  0.0390 -0.2943
  237DNPC   C3A 3783   4.484   0.584   6.532  0.2488  0.0924  0.1727
  237DNPC   D4A 3784   4.038   0.227   6.392  0.1867  0.0142  0.0397
  237DNPC   C5A 3785   3.762   0.080   6.645 -0.0958 -0.0327 -0.1648
  237DNPC   C6A 3786   3.992  -0.130   6.909  0.0212  0.0922  0.0436
  237DNPC   C1B 3787   3.763   1.096   8.174 -0.4042  0.0386 -0.0959
  237DNPC   C2B 3788   3.654   1.418   8.376  0.1003 -0.0304  0.2258
  237DNPC   C3B 3789   3.717   1.646   8.726 -0.1519 -0.0552  0.0244
  237DNPC   D4B 3790   4.001   1.913   8.930 -0.0289  0.1655  0.1874
  237DNPC   C5B 3791   4.035   1.735   9.273 -0.3556  0.0699  0.1536
  237DNPC   C6B 3792   4.084   1.322   9.537  0.1022  0.2839 -0.0383
  238DNPC   NC3 3793   2.778   4.242   8.187  0.4578  0.1841  0.3907
  238DNPC   PO4 3794   3.151   3.937   8.315  0.0948 -0.0789 -0.1582
  238DNPC   GL1 3795   2.859   3.737   8.049 -0.0524 -0.1072  0.1993
  238DNPC   GL2 3796   2.503   3.726   8.003  0.1998  0.0968 -0.0969
  238DNPC   C1A 3797   2.766   3.430   7.718  0.1756 -0.0777  0.3040
  238DNPC   C2A 3798   2.833   2.933   7.578  0.0377  0.1833 -0.0256
  238DNPC   C3A 3799   3.082   2.585   7.442  0.0112 -0.2931  0.0966
  238DNPC   D4A 3800   3.327   2.253   7.418  0.0077 -0.2130  0.0784
  238DNPC   C5A 3801   3.739   2.150   7.521 -0.1668  0.0641  0.2344
  238DNPC   C6A 3802   3.855   1.917   7.858  0.0749 -0.0199  0.1760
  238DNPC   C1B 3803   2.201   3.757   7.660  0.0343 -0.0818 -0.0561
  238DNPC   C2B 3804   1.908   3.839   7.296 -0.0222  0.1531  0.0500
  238DNPC   C3B 3805   1.847   3.506   6.919 -0.0006 -0.0452 -0.0166
  238DNPC   D4B 3806   2.096   3.171   6.861 -0.0761  0.0754 -0.0717
  238DNPC   C5B 3807   1.978   2.669   6.932 -0.1176  0.0600  0.0195
  238DNPC   C6B 3808   1.717   2.253   6.998  0.0968 -0.0776  0.2039
  239DNPC   NC3 3809   0.471   3.674   8.879 -0.0077  0.0736 -0.0816
  239DNPC   PO4 3810   0.968   3.702   9.001  0.2366 -0.1283 -0.2829
  239DNPC   GL1 3811   1.037   3.566   9.430  0.1784  0.0072 -0.0017
  239DNPC   GL2 3812   1.014   3.651   9.761  0.2474 -0.1167  0.0041
  239DNPC   C1A 3813   1.182   3.197   9.657 -0.1747  0.1013  0.0380
  239DNPC   C2A 3814   1.183   2.955  10.039 -0.1638 -0.0745  0.1964
  239DNPC   C3A 3815   1.089   3.004  10.453  0.2800  0.2873  0.3289
  239DNPC   D4A 3816   1.424   3.127  10.624 -0.0651 -0.1694  0.1834
  239DNPC   C5A 3817   1.716   3.006  11.137  0.1632  0.2076  0.0206
  239DNPC   C6A 3818   1.627   2.566  11.298 -0.0236 -0.0581 -0.3251
  239DNPC   C1B 3819   1.273   3.933  10.004  0.0466 -0.2061  0.3819
  239DNPC   C2B 3820   1.355   4.325  10.040 -0.2403 -0.1058 -0.0364
  239DNPC   C3B 3821   1.268   4.591  10.434 -0.0405 -0.1341 -0.3744
  239DNPC   D4B 3822   1.353   4.719  10.905 -0.3830 -0.0832 -0.0931
  239DNPC   C5B 3823   1.639   4.739  11.112  0.0700  0.1734  0.3824
  239DNPC   C6B 3824   1.868   4.600  11.422 -0.0207 -0.2853  0.1781
  240DNPC   NC3 3825   1.857   3.467   9.180  0.1921 -0.0973 -0.1967
  240DNPC   PO4 3826   1.709   3.024   8.961  0.4975 -0.0113  0.1917
  240DNPC   GL1 3827   1.955   2.996   9.421  0.0175  0.1823  0.0166
  240DNPC   GL2 3828   1.717   3.196   9.567  0.1393 -0.0193 -0.0255
  240DNPC   C1A 3829   2.284   2.924   9.806  0.0554 -0.1917  0.2768
  240DNPC   C2A 3830   2.232   2.538   9.943 -0.0755 -0.1818 -0.0075
  240DNPC   C3A 3831   2.136   2.111  10.085  0.5653  0.0783 -0.0789
  240DNPC   D4A 3832   1.978   1.717  10.301 -0.0993 -0.0199 -0.1843
  240DNPC   C5A 3833   1.843   1.708  10.818 -0.0637  0.2088 -0.0431
  240DNPC   C6A 3834   2.022   1.444  11.261 -0.0967  0.1925 -0.0006
  240DNPC   C1B 3835   1.707   3.094   9.967  0.3179  0.0045  0.0208
  240DNPC   C2B 3836   1.999   2.933  10.310 -0.2708 -0.2939 -0.5627
  240DNPC   C3B 3837   2.030   3.069  10.755 -0.1952 -0.1343 -0.1166
  240DNPC   D4B 3838   2.244   2.822  11.086 -0.3620  0.1056  0.1998
  240DNPC   C5B 3839   2.227   2.932  11.512 -0.1622  0.2674 -0.0160
  240DNPC   C6B 3840   2.402   3.240  11.840  0.2409 -0.0903 -0.1397
  241DNPC   NC3 3841   1.282   4.538   9.398 -0.1621  0.1365  0.2746
  241DNPC   PO4 3842   1.570   4.310   9.105  0.0026 -0.2370 -0.2693
  241DNPC   GL1 3843   1.826   4.559   9.399  0.1628  0.2402 -0.2253
  241DNPC   GL2 3844   1.668   4.855   9.410 -0.2241  0.0462 -0.1391
  241DNPC   C1A 3845   2.019   4.436   9.815  0.5372  0.1243 -0.3262
  241DNPC   C2A 3846   2.536   4.254   9.945 -0.0873 -0.1072 -0.1446
  241DNPC   C3A 3847   2.741   4.058  10.251 -0.2548 -0.0349 -0.0291
  241DNPC   D4A 3848   2.817   4.054  10.647  0.0183  0.0489 -0.0410
  241DNPC   C5A 3849   2.502   3.869  10.942 -0.3329 -0.3411  0.2825
  241DNPC   C6A 3850   2.211   3.853  11.138  0.1169 -0.0394  0.0250
  241DNPC   C1B 3851   1.692   4.891   9.841  0.2324 -0.4329 -0.4185
  241DNPC   C2B 3852   1.748   4.662  10.234  0.2298  0.2886 -0.1241
  241DNPC   C3B 3853   1.984   4.711  10.731  0.1204 -0.0966 -0.1326
  241DNPC   D4B 3854   2.199   4.947  11.134  0.2134 -0.1239 -0.3385
  241DNPC   C5B 3855   2.350   4.880  11.503 -0.1926 -0.5764  0.2235
  241DNPC   C6B 3856   2.863   4.683  11.487 -0.1435 -0.1464 -0.1525
  242DNPC   NC3 3857   6.683   2.399   8.554 -0.0261 -0.1138  0.2821
  242DNPC   PO4 3858   6.311   2.325   8.814  0.1827  0.2700 -0.2365
  242DNPC   GL1 3859   6.311   2.384   9.237  0.0856  0.1968 -0.1547
  242DNPC   GL2 3860   6.510   2.134   9.375 -0.1129  0.0114  0.0235
  242DNPC   C1A 3861   6.021   2.320   9.665 -0.1461 -0.1030  0.0809
  242DNPC   C2A 3862   6.114   2.027   9.951  0.0609 -0.2436  0.0351
  242DNPC   C3A 3863   5.813   1.728  10.175  0.3840 -0.2698 -0.1912
  242DNPC   D4A 3864   5.659   1.338  10.090 -0.1885  0.3718 -0.0236
  242DNPC   C5A 3865   5.623   0.984  10.330  0.3080  0.2945  0.0635
  242DNPC   C6A 3866   5.231   0.822  10.412  0.0673  0.0026 -0.2490
  242DNPC   C1B 3867   6.559   2.249   9.794 -0.3603  0.3324  0.1773
  242DNPC   C2B 3868   6.586   2.205  10.187  0.0522  0.1004 -0.2408
  242DNPC   C3B 3869   6.647   2.252  10.629  0.3389 -0.2343 -0.0346
  242DNPC   D4B 3870   6.452   2.406  11.061  0.1576  0.0095 -0.4982
  242DNPC   C5B 3871   6.334   2.036  11.314 -0.1927  0.3159  0.2288
  242DNPC   C6B 3872   6.012   1.805  11.263  0.4783 -0.0844  0.1297
  243DNPC   NC3 3873   4.795   2.453   8.859 -0.3795  0.0771 -0.1903
  243DNPC   PO4 3874   5.075   2.839   8.870 -0.2154  0.0174 -0.1647
  243DNPC   GL1 3875   4.999   2.733   9.318  0.0053 -0.4136 -0.1011
  243DNPC   GL2 3876   4.727   2.565   9.413 -0.2639 -0.1017 -0.1187
  243DNPC   C1A 3877   5.116   2.563   9.779 -0.1891  0.0551  0.1257
  243DNPC   C2A 3878   5.158   2.571  10.216 -0.2770  0.1313  0.0010
  243DNPC   C3A 3879   4.867   2.516  10.522  0.4385  0.0249  0.1121
  243DNPC   D4A 3880   4.695   2.551  10.964  0.2107 -0.0907  0.2524
  243DNPC   C5A 3881   4.470   2.949  11.078  0.0099  0.0962 -0.1512
  243DNPC   C6A 3882   4.184   3.214  11.267  0.2275  0.0318 -0.2134
  243DNPC   C1B 3883   4.292   2.479   9.651  0.1212  0.0766  0.1194
  243DNPC   C2B 3884   4.043   2.233   9.603  0.0989  0.2925 -0.0391
  243DNPC   C3B 3885   3.699   2.169   9.325  0.1393 -0.1900  0.1075
  243DNPC   D4B 3886   3.510   1.863   9.143  0.1510  0.0098 -0.2276
  243DNPC   C5B 3887   3.088   1.885   9.007 -0.2023  0.2179 -0.0616
  243DNPC   C6B 3888   2.641   1.819   8.981 -0.0501  0.0556 -0.3804
  244DNPC   NC3 3889   0.432   6.398   9.112 -0.0186 -0.3498 -0.2146
  244DNPC   PO4 3890   0.898   6.506   9.240  0.2184  0.0047 -0.0831
  244DNPC   GL1 3891   1.033   6.314   9.634 -0.0002 -0.3773  0.1202
  244DNPC   GL2 3892   1.119   6.016   9.658  0.0762 -0.0028 -0.2451
  244DNPC   C1A 3893   1.294   6.231  10.074  0.1084 -0.1425  0.1661
  244DNPC   C2A 3894   1.328   6.340  10.559 -0.0946  0.0639  0.1292
  244DNPC   C3A 3895   1.187   6.718  10.770 -0.2213  0.2719 -0.2437
  244DNPC   D4A 3896   0.995   6.790  11.229  0.3748  0.0098  0.2551
  244DNPC   C5A 3897   0.751   7.112  11.247  0.2754 -0.2682 -0.4257
  244DNPC   C6A 3898   0.289   7.156  11.246  0.1479  0.0194  0.2601
  244DNPC   C1B 3899   0.941   5.816  10.061  0.0936  0.0273 -0.1360
  244DNPC   C2B 3900   0.706   5.901  10.406  0.0455  0.1200 -0.2562
  244DNPC   C3B 3901   0.624   6.025  10.718  0.3460  0.2042  0.0055
  244DNPC   D4B 3902   0.625   6.079  11.143  0.1484  0.0182 -0.3948
  244DNPC   C5B 3903   0.309   6.078  11.385 -0.0598 -0.2071  0.1671
  244DNPC   C6B 3904   0.285   6.002  11.923  0.0682 -0.0873  0.1414
  245DNPC   NC3 3905   5.831   2.968   8.359 -0.1329 -0.2262 -0.1416
  245DNPC   PO4 3906   5.848   2.768   7.866 -0.0934 -0.4306  0.0979
  245DNPC   GL1 3907   5.890   2.598   7.415  0.0650  0.0607  0.0724
  245DNPC   GL2 3908   5.679   2.312   7.136 -0.2403 -0.0978  0.1223
  245DNPC   C1A 3909   6.175   2.200   7.351 -0.2378 -0.0169 -0.0079
  245DNPC   C2A 3910   6.444   2.095   7.090 -0.1043  0.1674 -0.0481
  245DNPC   C3A 3911   6.605   2.084   6.663 -0.1426  0.1471  0.0475
  245DNPC   D4A 3912   6.848   2.276   6.409 -0.3122 -0.0762 -0.0382
  245DNPC   C5A 3913   6.784   2.181   5.950  0.0336  0.1050  0.2974
  245DNPC   C6A 3914   7.025   2.222   5.516  0.1624 -0.1251  0.0878
  245DNPC   C1B 3915   5.973   2.133   6.887 -0.0138  0.0645  0.2617
  245DNPC   C2B 3916   6.107   2.008   6.552 -0.4375 -0.1240  0.1030
  245DNPC   C3B 3917   6.281   1.983   6.152  0.0681  0.0300 -0.2469
  245DNPC   D4B 3918   6.313   2.418   5.880 -0.0547  0.0539 -0.0960
  245DNPC   C5B 3919   6.558   2.657   6.137 -0.0573 -0.0340 -0.1277
  245DNPC   C6B 3920   6.700   2.965   6.271  0.0808  0.2043  0.1609
  246DNPC   NC3 3921   4.542   3.705   8.455 -0.1797 -0.2900 -0.0439
  246DNPC   PO4 3922   4.404   3.775   8.904  0.0220 -0.1744  0.2339
  246DNPC   GL1 3923   4.351   3.411   9.050  0.1230 -0.0968 -0.0198
  246DNPC   GL2 3924   4.115   3.230   8.978 -0.0689  0.1276 -0.5105
  246DNPC   C1A 3925   4.344   3.119   9.468 -0.1465  0.0569 -0.1275
  246DNPC   C2A 3926   4.217   3.075   9.917 -0.0633 -0.2211 -0.0789
  246DNPC   C3A 3927   4.170   3.119  10.276  0.3111 -0.0917 -0.2640
  246DNPC   D4A 3928   4.310   3.221  10.659  0.0686  0.0229 -0.0672
  246DNPC   C5A 3929   4.084   3.676  10.870  0.0966 -0.0438  0.2266
  246DNPC   C6A 3930   3.945   4.047  11.058 -0.0997 -0.3158  0.0579
  246DNPC   C1B 3931   3.869   3.015   9.227  0.0428 -0.1963 -0.1050
  246DNPC   C2B 3932   3.901   2.735   9.590 -0.1213  0.1609 -0.0170
  246DNPC   C3B 3933   3.917   2.624  10.094 -0.2478  0.0229  0.0069
  246DNPC   D4B 3934   3.876   2.395  10.464 -0.3635  0.0316 -0.0463
  246DNPC   C5B 3935   3.530   2.136  10.341 -0.0086  0.1023  0.1983
  246DNPC   C6B 3936   3.467   1.609  10.423  0.0624  0.0996 -0.2516
  247DNPC   NC3 3937   6.207   1.906   9.021  0.1513 -0.4253  0.1418
  247DNPC   PO4 3938   6.288   1.482   8.917  0.1754  0.0954 -0.1887
  247DNPC   GL1 3939   6.240   1.518   9.318 -0.1281  0.0737 -0.0136
  247DNPC   GL2 3940   5.984   1.808   9.534 -0.0924 -0.1592 -0.1899
  247DNPC   C1A 3941   6.557   1.754   9.678  0.3849  0.1398  0.1026
  247DNPC   C2A 3942   6.762   1.815   9.934 -0.0601 -0.0456  0.1646
  247DNPC   C3A 3943   6.733   1.797  10.446 -0.1432  0.3479  0.0270
  247DNPC   D4A 3944   6.541   1.650  10.920  0.3435  0.2766 -0.1184
  247DNPC   C5A 3945   6.130   1.451  10.879  0.1156 -0.0020  0.0059
  247DNPC   C6A 3946   5.804   1.033  10.794 -0.3806 -0.1912  0.0127
  247DNPC   C1B 3947   6.131   1.541   9.869 -0.1244 -0.5245  0.1617
  247DNPC   C2B 3948   6.309   1.580  10.140  0.0869  0.0067 -0.1842
  247DNPC   C3B 3949   6.239   1.767  10.518  0.0091 -0.0092  0.0307
  247DNPC   D4B 3950   6.240   2.001  10.848 -0.0303 -0.3088 -0.0975
  247DNPC   C5B 3951   5.909   2.220  10.990  0.3831 -0.0171 -0.2825
  247DNPC   C6B 3952   5.479   2.396  11.101  0.0246  0.0838  0.0839
  248DNPC   NC3 3953   4.796   3.247   8.734 -0.1530 -0.1839 -0.3755
  248DNPC   PO4 3954   4.969   3.657   8.704 -0.0296 -0.3902 -0.3355
  248DNPC   GL1 3955   4.868   3.604   9.114  0.2513  0.1249 -0.0139
  248DNPC   GL2 3956   4.850   3.240   9.282  0.2454  0.1974 -0.3723
  248DNPC   C1A 3957   4.664   3.645   9.475 -0.2540 -0.2121  0.1694
  248DNPC   C2A 3958   4.591   3.851   9.844 -0.2269  0.1874  0.2561
  248DNPC   C3A 3959   4.423   4.075  10.147  0.0825 -0.0791 -0.0674
  248DNPC   D4A 3960   3.987   4.087  10.394  0.0000 -0.4531 -0.0385
  248DNPC   C5A 3961   3.592   4.208  10.246 -0.1732  0.2698  0.0834
  248DNPC   C6A 3962   3.132   4.304  10.332  0.0271  0.1562 -0.2256
  248DNPC   C1B 3963   4.800   2.984   9.673 -0.1859  0.0140 -0.2997
  248DNPC   C2B 3964   4.689   2.759  10.118 -0.1706  0.2040 -0.2975
  248DNPC   C3B 3965   4.398   2.686  10.511  0.0566 -0.2349 -0.2968
  248DNPC   D4B 3966   4.069   2.641  10.856  0.0071  0.1687 -0.0413
  248DNPC   C5B 3967   3.824   2.281  10.962  0.1808  0.0095  0.0804
  248DNPC   C6B 3968   3.451   2.040  11.036  0.0399  0.0268 -0.1018
  249DNPC   NC3 3969   0.970   1.626   9.263  0.1950  0.0723 -0.0784
  249DNPC   PO4 3970   1.211   1.686   8.839  0.0801  0.1698  0.1277
  249DNPC   GL1 3971   1.526   1.545   9.102 -0.0070  0.2799  0.1442
  249DNPC   GL2 3972   1.690   1.397   8.989 -0.1343 -0.1161 -0.2238
  249DNPC   C1A 3973   1.588   1.543   9.533  0.0975 -0.2069  0.3074
  249DNPC   C2A 3974   1.550   1.654   9.992  0.4430  0.1582 -0.0537
  249DNPC   C3A 3975   1.536   1.955  10.228  0.0712  0.0228  0.2175
  249DNPC   D4A 3976   1.701   2.175  10.593  0.4066 -0.0065  0.0253
  249DNPC   C5A 3977   1.867   2.214  11.004 -0.1929  0.0101  0.1959
  249DNPC   C6A 3978   2.130   2.340  11.298  0.0797  0.2368  0.0144
  249DNPC   C1B 3979   2.063   1.454   8.774 -0.2101 -0.2021 -0.1575
  249DNPC   C2B 3980   2.214   1.575   8.377 -0.4858  0.0178 -0.1756
  249DNPC   C3B 3981   2.383   1.296   8.101 -0.1369  0.2769  0.2231
  249DNPC   D4B 3982   2.481   0.986   7.841  0.0943 -0.0853  0.0734
  249DNPC   C5B 3983   2.282   0.900   7.519  0.0896 -0.3084  0.2525
  249DNPC   C6B 3984   2.102   0.830   7.112 -0.1235 -0.3544  0.0775
  250DNPC   NC3 3985   0.579   2.439   9.403  0.0499  0.1248 -0.1299
  250DNPC   PO4 3986   1.037   2.344   9.342  0.0192  0.0199  0.2554
  250DNPC   GL1 3987   0.883   2.368   9.820 -0.0654  0.1796  0.1586
  250DNPC   GL2 3988   0.553   2.395   9.929  0.0726  0.1842  0.1838
  250DNPC   C1A 3989   0.958   2.521  10.212 -0.2396 -0.3519 -0.1981
  250DNPC   C2A 3990   0.871   2.637  10.680  0.1176  0.1211  0.1700
  250DNPC   C3A 3991   0.775   2.444  11.013  0.5381 -0.0375 -0.0085
  250DNPC   D4A 3992   0.830   1.916  11.086 -0.1802  0.1331  0.1210
  250DNPC   C5A 3993   0.912   1.447  11.074 -0.0970 -0.1987 -0.1777
  250DNPC   C6A 3994   0.809   1.095  11.232 -0.0506  0.1735 -0.0034
  250DNPC   C1B 3995   0.617   2.110  10.251 -0.3719  0.1029  0.3243
  250DNPC   C2B 3996   0.594   2.101  10.677  0.1984  0.0239 -0.1173
  250DNPC   C3B 3997   0.347   2.119  11.014 -0.0914 -0.0938 -0.3737
  250DNPC   D4B 3998   0.264   1.849  11.331 -0.0383  0.0866  0.3976
  250DNPC   C5B 3999   0.369   1.334  11.328  0.0447  0.2428 -0.0876
  250DNPC   C6B 4000   0.496   0.973  11.567 -0.0456 -0.1749 -0.1369
  251DNPC   NC3 4001   2.207   0.392   8.633 -0.5381 -0.1929 -0.2079
  251DNPC   PO4 4002   2.223   0.309   9.047 -0.0534  0.0652  0.2870
  251DNPC   GL1 4003   2.408   0.301   9.495 -0.0204 -0.3187  0.2476
  251DNPC   GL2 4004   2.602   0.472   9.573 -0.0317  0.0366 -0.0119
  251DNPC   C1A 4005   2.302   0.199   9.929  0.0417  0.0294  0.0197
  251DNPC   C2A 4006   1.901   0.269  10.219 -0.0379 -0.2051 -0.0945
  251DNPC   C3A 4007   1.716   0.184  10.620  0.0870 -0.1869  0.2589
  251DNPC   D4A 4008   1.780   0.384  10.959  0.0652 -0.0234 -0.1167
  251DNPC   C5A 4009   2.171   0.461  11.164  0.1094  0.4100 -0.4583
  251DNPC   C6A 4010   2.459   0.297  11.461  0.0886 -0.2247 -0.0631
  251DNPC   C1B 4011   2.726   0.616   9.975  0.1569 -0.2722 -0.0546
  251DNPC   C2B 4012   3.057   0.691  10.137  0.2710  0.1577 -0.1320
  251DNPC   C3B 4013   3.126   1.009  10.482  0.1980 -0.0580  0.1312
  251DNPC   D4B 4014   3.336   1.306  10.773 -0.2213  0.1328 -0.0720
  251DNPC   C5B 4015   3.384   1.239  11.164 -0.1138 -0.0296 -0.0434
  251DNPC   C6B 4016   3.263   1.235  11.593  0.0903  0.0902  0.1026
  252DNPC   NC3 4017   4.529   4.510   8.975 -0.0116  0.0820 -0.2073
  252DNPC   PO4 4018   4.838   4.186   8.896 -0.0326  0.0515  0.2922
  252DNPC   GL1 4019   4.668   4.099   9.234  0.4237 -0.1273 -0.1348
  252DNPC   GL2 4020   4.427   4.059   9.371 -0.0850  0.0710  0.0729
  252DNPC   C1A 4021   4.908   4.122   9.598  0.1309  0.0065 -0.0176
  252DNPC   C2A 4022   4.946   4.278   9.987  0.2932 -0.4596  0.3646
  252DNPC   C3A 4023   4.849   4.103  10.447  0.2837  0.1615  0.0227
  252DNPC   D4A 4024   4.463   4.390  10.518 -0.1890  0.1796  0.2789
  252DNPC   C5A 4025   4.388   4.318  10.898 -0.2097  0.0371  0.0311
  252DNPC   C6A 4026   4.108   4.453  11.240 -0.0082  0.0341 -0.1202
  252DNPC   C1B 4027   4.153   4.063   9.740 -0.3873 -0.0207  0.0403
  252DNPC   C2B 4028   4.010   4.370   9.999  0.0625 -0.4003 -0.0360
  252DNPC   C3B 4029   4.150   4.685  10.311 -0.0674  0.0363 -0.1312
  252DNPC   D4B 4030   4.412   4.999  10.466  0.2513  0.0735  0.0702
  252DNPC   C5B 4031   4.767   4.850  10.662  0.2049  0.0427  0.0298
  252DNPC   C6B 4032   5.097   5.129  10.925  0.2320  0.3028  0.1987
  253DNPC   NC3 4033   2.747  -0.510   9.147 -0.0351 -0.4147 -0.0079
  253DNPC   PO4 4034   3.226  -0.563   9.174 -0.1985 -0.2803  0.2768
  253DNPC   GL1 4035   3.164  -0.443   9.538  0.4631  0.0378  0.0536
  253DNPC   GL2 4036   3.275  -0.140   9.639 -0.1415  0.0901  0.2848
  253DNPC   C1A 4037   2.918  -0.457   9.900 -0.0834 -0.0048 -0.0665
  253DNPC   C2A 4038   2.718  -0.089  10.082 -0.2862  0.0337 -0.0406
  253DNPC   C3A 4039   2.534   0.048  10.415  0.0258  0.0531 -0.0795
  253DNPC   D4A 4040   2.580   0.123  10.946 -0.0188 -0.1852 -0.0230
  253DNPC   C5A 4041   2.844   0.042  11.316  0.2154  0.2326 -0.1255
  253DNPC   C6A 4042   3.019  -0.120  11.636  0.2081 -0.1845  0.1554
  253DNPC   C1B 4043   3.249  -0.194  10.136  0.1182 -0.0788  0.0163
  253DNPC   C2B 4044   2.981   0.236  10.316 -0.0904  0.1085 -0.0368
  253DNPC   C3B 4045   3.101   0.555  10.672 -0.0661 -0.1868  0.0598
  253DNPC   D4B 4046   2.965   0.535  11.066  0.1093  0.0333 -0.1523
  253DNPC   C5B 4047   2.581   0.710  11.066  0.0772  0.2311  0.3000
  253DNPC   C6B 4048   2.207   0.929  11.324  0.2926  0.2440  0.3144
  254DNPC   NC3 4049   1.296   6.252   9.127 -0.1125 -0.1915 -0.1050
  254DNPC   PO4 4050   1.390   5.846   9.153 -0.0424  0.0794  0.1316
  254DNPC   GL1 4051   1.541   5.967   9.496 -0.2547  0.0056  0.2352
  254DNPC   GL2 4052   1.577   6.260   9.584  0.2241 -0.1429 -0.0144
  254DNPC   C1A 4053   1.588   5.842   9.911  0.2195  0.1499 -0.1453
  254DNPC   C2A 4054   1.593   5.936  10.346 -0.0998  0.0703 -0.1245
  254DNPC   C3A 4055   1.531   5.897  10.829 -0.0426 -0.2485 -0.1106
  254DNPC   D4A 4056   1.552   5.686  11.141 -0.0876  0.3448 -0.1006
  254DNPC   C5A 4057   1.378   5.540  11.525  0.2460 -0.0514  0.0906
  254DNPC   C6A 4058   1.361   5.694  11.969 -0.0624  0.4166 -0.1609
  254DNPC   C1B 4059   1.774   6.278   9.977  0.0416  0.1325 -0.0024
  254DNPC   C2B 4060   1.889   6.316  10.468  0.0690  0.1194  0.0354
  254DNPC   C3B 4061   2.155   6.403  10.742  0.0746 -0.0729 -0.3357
  254DNPC   D4B 4062   2.429   6.132  10.953  0.2916 -0.1174  0.2212
  254DNPC   C5B 4063   2.910   6.170  10.941  0.1986 -0.0216  0.2922
  254DNPC   C6B 4064   3.015   6.496  10.801 -0.0648 -0.1778 -0.0239
  255DNPC   NC3 4065   5.989   5.295   9.210  0.2379  0.0417 -0.0277
  255DNPC   PO4 4066   5.680   5.717   8.989  0.1179  0.1030  0.1665
  255DNPC   GL1 4067   5.530   5.714   9.403 -0.1009 -0.1182 -0.0527
  255DNPC   GL2 4068   5.641   5.962   9.521 -0.0066 -0.0330 -0.2049
  255DNPC   C1A 4069   5.573   5.582   9.839  0.1406  0.0116  0.1656
  255DNPC   C2A 4070   5.592   5.880  10.186  0.2322 -0.0029  0.0839
  255DNPC   C3A 4071   5.857   5.967  10.428 -0.0240 -0.2467 -0.0257
  255DNPC   D4A 4072   6.210   5.875  10.652 -0.5868 -0.2689 -0.0690
  255DNPC   C5A 4073   6.155   5.755  11.027 -0.3025 -0.1503  0.0321
  255DNPC   C6A 4074   6.135   5.741  11.391  0.6344 -0.1352  0.3437
  255DNPC   C1B 4075   5.237   5.928   9.711 -0.0759  0.0422  0.2283
  255DNPC   C2B 4076   4.793   5.889   9.858  0.1055  0.0092 -0.1412
  255DNPC   C3B 4077   4.390   5.819   9.823 -0.0382  0.1163  0.1658
  255DNPC   D4B 4078   4.041   6.046   9.841 -0.0098  0.2535 -0.2220
  255DNPC   C5B 4079   3.678   5.955   9.905  0.2909 -0.0303 -0.2693
  255DNPC   C6B 4080   3.526   5.864  10.289  0.3672 -0.0105  0.2382
  256DNPC   NC3 4081   3.255   0.124   8.269  0.0222  0.2751 -0.0946
  256DNPC   PO4 4082   3.195   0.204   8.709 -0.0451  0.2424 -0.1106
  256DNPC   GL1 4083   3.248   0.555   8.739  0.0110  0.0311  0.0908
  256DNPC   GL2 4084   3.221   0.645   9.071  0.1399  0.2073  0.4502
  256DNPC   C1A 4085   2.887   0.904   8.713  0.0098  0.1678 -0.0684
  256DNPC   C2A 4086   2.893   1.368   8.864 -0.1441  0.1242  0.1922
  256DNPC   C3A 4087   3.260   1.413   8.916 -0.1470 -0.2842 -0.3679
  256DNPC   D4A 4088   3.683   1.383   9.170 -0.1951  0.1999 -0.2593
  256DNPC   C5A 4089   4.065   1.320   8.793  0.2748 -0.1691  0.0505
  256DNPC   C6A 4090   4.140   1.282   8.391 -0.2426 -0.0713 -0.0292
  256DNPC   C1B 4091   3.281   1.040   9.179 -0.0457  0.1141 -0.2011
  256DNPC   C2B 4092   3.223   1.558   9.430  0.0263 -0.2218  0.3011
  256DNPC   C3B 4093   2.983   1.881   9.437  0.1975 -0.0047 -0.1060
  256DNPC   D4B 4094   3.103   2.340   9.661  0.0685  0.1239 -0.1338
  256DNPC   C5B 4095   3.107   2.397  10.109 -0.0490 -0.2913 -0.0214
  256DNPC   C6B 4096   3.385   2.690  10.367 -0.0494  0.0939  0.0110
  257WN      WN 4097   0.471   2.853   8.664 -0.1203  0.2044  0.1844
  258WN      WN 4098   6.266   4.505   8.382 -0.1958  0.1224  0.2026
  259WN      WN 4099   6.422   5.644   8.222 -0.0088  0.3804 -0.2332
  260WN      WN 4100   2.000   4.699   8.947  0.2244  0.0037 -0.1073
  261WN      WN 4101   0.748   3.354   8.592  0.2989 -0.1391 -0.1539
  262WN      WN 4102   5.485   5.549   8.589  0.2145  0.4317 -0.0875
  263WN      WN 4103   6.503   3.655   8.988  0.0424 -0.1126 -0.2780
  264WN      WN 4104   5.711   1.575   8.105  0.1602 -0.1406  0.2812
  265WN      WN 4105   1.366   6.296   7.726  0.0298 -0.1642  0.2481
  266WN      WN 4106   6.310   2.749   7.640 -0.0982 -0.2006 -0.0556
  267WN      WN 4107   6.278   3.188   8.574  0.2108  0.0109 -0.2639
  268WN      WN 4108   5.441   2.027   8.103 -0.2308 -0.2423  0.1304
  269WN      WN 4109   0.118   1.716   9.151 -0.2656  0.0749  0.2878
  270WN      WN 4110   0.215   0.965   8.490 -0.2408 -0.1528 -0.0742
  271WN      WN 4111   4.772   0.186   8.526 -0.0662 -0.2545 -0.0708
  272WN      WN 4112   0.774   0.209   8.147  0.2979  0.2573 -0.4796
  273WN      WN 4113   2.830   4.906   8.652 -0.2749 -0.1190  0.1231
  274WN      WN 4114   4.692   5.046   8.458 -0.1987  0.2016  0.2341
  275WN      WN 4115   5.697   3.429   8.307 -0.2422  0.0929  0.1353
  276WN      WN 4116   5.220   5.941   8.763  0.1192 -0.0743  0.1303
  277WN      WN 4117   6.174   1.721   7.983  0.0278  0.2944  0.0245
  278WN      WN 4118   4.950   4.625   8.678  0.2179  0.0137 -0.0958
  279WN      WN 4119   0.921   3.826   8.477  0.5438 -0.0930 -0.2351
  280WN      WN 4120   4.606   5.372   8.087  0.2234  0.0603 -0.1502
  281WN      WN 4121   5.163   0.493   8.480 -0.1002 -0.2406  0.1769
  282WN      WN 4122   6.035   1.207   8.088 -0.3743 -0.1138  0.1976
  283WN      WN 4123   0.525   6.025   8.838  0.1193 -0.1181 -0.0081
  284WN      WN 4124   3.904   6.096   7.740 -0.3531 -0.1062 -0.4499
  285WN      WN 4125   0.545   3.586   8.212  0.0562 -0.0505  0.0599
  286WN      WN 4126   2.640   6.400   8.393  0.1764 -0.0215  0.0065
  287WN      WN 4127   0.132   5.896   9.265  0.1592  0.0786  0.2520
  288WN      WN 4128   4.164   0.361   8.847  0.0017  0.0306  0.2908
  289WN      WN 4129   0.779   1.831   8.471 -0.1828  0.2216  0.1766
  290WN      WN 4130   6.150   0.493   8.813  0.2110  0.1108  0.0429
  291WN      WN 4131   2.618   3.892   8.527  0.0523 -0.2479  0.4490
  292WN      WN 4132   0.435   1.465   8.428  0.1861 -0.0072  0.0413
  293WN      WN 4133   0.931   2.039   8.904  0.1669  0.1251  0.1457
  294WN      WN 4134   4.557   2.941   9.069  0.0473  0.4026  0.2724
  295WN      WN 4135   1.763   3.924   7.765 -0.0604  0.0897  0.0629
  296WN      WN 4136   4.776   5.925   8.874 -0.0527  0.1924 -0.0217
  297WN      WN 4137   0.456   5.668   8.152  0.0364 -0.1236  0.1721
  298WN      WN 4138   3.801   5.019   8.268  0.1278 -0.1979  0.0766
  299WN      WN 4139   2.358   0.155   8.131  0.2602  0.0130  0.1009
  300WN      WN 4140   1.103   4.121   9.234 -0.2440  0.1764 -0.0254
  301WN      WN 4141   6.519   0.565   8.476  0.1808 -0.2428  0.0102
  302WN      WN 4142   0.412   5.112   8.952 -0.0942  0.1970  0.1113
  303WN      WN 4143   1.945   4.492   8.421 -0.2763  0.1361 -0.2407
  304WN      WN 4144   0.654   4.581   8.460  0.3349  0.0894 -0.3364
  305WN      WN 4145   6.254   5.059   8.363 -0.0710  0.0514 -0.3471
  306WN      WN 4146   6.500   6.228   8.948  0.1619 -0.0876  0.3426
  307WN      WN 4147   0.924   5.287   9.014  0.1406  0.1321  0.2953
  308WN      WN 4148   0.042   0.045   8.587 -0.0835  0.2239  0.2866
  309WN      WN 4149   5.646   0.228   8.611  0.0826  0.2035 -0.1483
  310WN      WN 4150   6.351   2.069   8.355 -0.0103 -0.1111 -0.1285
  311WN      WN 4151   5.192   4.601   8.192 -0.2072  0.0819 -0.1107
  312WN      WN 4152   5.872   2.156   8.476  0.3273  0.1245 -0.1302
  313WN      WN 4153   1.349   3.344   9.142  0.3077  0.2891  0.1609
  314WN      WN 4154   5.723   3.747   7.909 -0.2608 -0.1092 -0.2150
  315WN      WN 4155   2.976   5.652   8.885  0.1375 -0.1649 -0.1447
  316WN      WN 4156   5.825   4.485   8.738 -0.5334  0.2640  0.1590
  317WN      WN 4157   1.108   5.439   8.529 -0.0952 -0.0346 -0.3403
  318WN      WN 4158   0.277   6.215   9.617  0.0021 -0.1197  0.2453
  319WN      WN 4159   1.927   6.486   8.746  0.1439 -0.1934 -0.3265
  320WN      WN 4160   5.753   6.370   8.192  0.0484  0.0446  0.0964
  321WN      WN 4161   6.060   2.774   8.822  0.0828  0.0667  0.0746
  322WN      WN 4162   6.091   5.582   7.711  0.3956  0.0676  0.0015
  323WN      WN 4163   4.974   0.532   8.010 -0.0715 -0.0186  0.6291
  324WN      WN 4164   1.763   3.514   8.666 -0.0022  0.3874 -0.0044
  325WN      WN 4165   6.511   3.705   8.450 -0.3491  0.4957  0.0263
  326WN      WN 4166   3.323   3.481   8.102  0.2653 -0.0333  0.2219
  327WN      WN 4167   0.470   5.359   7.747 -0.0730  0.2488  0.0596
  328WN      WN 4168   2.338   4.794   8.640 -0.0709 -0.3063  0.2181
  329WN      WN 4169   2.972   3.700   8.998  0.2087  0.0298 -0.2091
  330WN      WN 4170   3.063   6.250   8.756  0.0347  0.1752  0.0041
  331WN      WN 4171   2.152   3.179   8.905  0.0615 -0.2340 -0.2208
  332WN      WN 4172   0.278   6.200   7.855 -0.1910 -0.3138 -0.0425
  333WN      WN 4173   5.675   2.479   8.199 -0.2100  0.1856  0.0100
  334WN      WN 4174   6.375   0.974   8.789 -0.0877  0.1214  0.1220
  335WN      WN 4175   5.743   6.081   8.664  0.3028  0.3443 -0.1931
  336WN      WN 4176   0.631   5.818   9.665  0.2595 -0.3424  0.2397
  337WN      WN 4177   0.780   3.972   7.967  0.0382 -0.1520 -0.0834
  338WN      WN 4178   4.977   5.598   8.386  0.1666 -0.0337  0.1068
  339WN      WN 4179   5.132   1.419   8.198 -0.0650 -0.0544  0.3252
  340WN      WN 4180   6.010   5.484   8.643  0.1507 -0.0514  0.1081
  341WN      WN 4181   0.431   4.154   7.459 -0.1065 -0.2443  0.0203
  342WN      WN 4182   6.395   1.710   7.458  0.0232 -0.2087  0.0228
  343WN      WN 4183   4.116   5.970   9.350  0.0169  0.0041 -0.0855
  344WN      WN 4184   5.818   3.217   7.813 -0.1281 -0.0813 -0.1921
  345WN      WN 4185   2.282   4.271   8.683 -0.0265 -0.2526  0.0669
  346WN      WN 4186   3.830   3.274   8.593  0.1003 -0.0878 -0.0365
  347WN      WN 4187   5.578   0.630   8.162 -0.1107 -0.1194  0.2637
  348WN      WN 4188   5.923   5.156   7.927 -0.0365 -0.2566  0.0280
  349WN      WN 4189   4.109   0.779   8.531  0.1700 -0.1009  0.1458
  350WN      WN 4190   1.474   4.555   8.548 -0.3007 -0.3314 -0.1724
  351WN      WN 4191   4.875   6.145   8.455 -0.1284  0.3868  0.1372
  352WN      WN 4192   0.711   0.863   8.682 -0.0288 -0.0404 -0.0293
  353WN      WN 4193   5.284   3.732   8.287  0.1014  0.3950 -0.0097
  354WN      WN 4194   4.022   4.944   9.251  0.0032 -0.0517  0.0971
  355WN      WN 4195   0.671   5.879   7.751  0.0603 -0.0512 -0.0511
  356WN      WN 4196   1.819   4.099   8.701  0.0076 -0.3054 -0.3313
  357WN      WN 4197   2.677   5.319   8.413 -0.1138  0.0743  0.1884
  358WN      WN 4198   4.603   4.519   8.354  0.3370  0.1069 -0.0005
  359WN      WN 4199   3.180   4.603   8.881 -0.0139  0.0737 -0.1544
  360WN      WN 4200   4.292   6.039   8.845 -0.1654 -0.0319  0.1608
  361WN      WN 4201   1.524   6.099   8.709  0.0909  0.0588  0.2412
  362WN      WN 4202   1.342   1.602   8.329  0.1310  0.1381 -0.2633
  363WN      WN 4203   3.955   5.920   8.498  0.2310 -0.3758  0.0123
  364WN      WN 4204   4.989   5.162   7.602  0.0453  0.2180  0.0260
  365WN      WN 4205   0.898   2.806   8.413  0.2166  0.0067 -0.0311
  366WN      WN 4206   1.522   1.221   8.137 -0.4150  0.0152  0.0071
  367WN      WN 4207   1.203   6.259   8.225 -0.1850 -0.1238 -0.1630
  368WN      WN 4208   4.368   5.126   8.918  0.2560 -0.2808 -0.1123
  369WN      WN 4209   1.422   5.408   8.923  0.0412  0.2734 -0.1881
  370WN      WN 4210   6.410   0.390   7.987  0.1603  0.0521  0.2676
  371WN      WN 4211   5.237   3.181   8.537  0.1453  0.0005  0.2484
  372WN      WN 4212   6.072   2.301   7.881 -0.0288  0.0584  0.0532
  373WN      WN 4213   3.374   5.865   8.671  0.0056 -0.3127  0.1195
  374WN      WN 4214   0.617   6.479   8.537  0.1658 -0.2599 -0.1334
  375WN      WN 4215   2.500   4.721   7.719  0.0145 -0.1170 -0.3730
  376WN      WN 4216   4.650   5.447   8.751 -0.1805 -0.0556 -0.1025
  377WN      WN 4217   6.060   1.703   8.541  0.1295  0.2027  0.1627
  378WN      WN 4218   0.097   2.877   8.375  0.1276  0.1343 -0.0721
  379WN      WN 4219   5.228   3.349   9.036 -0.0502  0.2425  0.0313
  380WN      WN 4220   1.236   1.898   9.593 -0.1472 -0.1297 -0.3178
  381WN      WN 4221   4.605   2.793   8.515  0.0387 -0.4182 -0.0446
  382WN      WN 4222   1.706   5.420   9.383  0.0837  0.1848 -0.2342
  383WN      WN 4223   1.340   5.073   7.839 -0.0819 -0.1881  0.0932
  384WN      WN 4224   5.349   2.882   8.183 -0.1715  0.1209 -0.3743
  385WN      WN 4225   2.736   3.286   8.278  0.2992 -0.1405 -0.0684
  386WN      WN 4226   3.559   6.326   8.427 -0.4036  0.3756 -0.1986
  387WN      WN 4227   1.704   1.818   8.649 -0.0149 -0.2061  0.0815
  388WN      WN 4228   0.187   6.121   8.383 -0.0567  0.1426 -0.2032
  389WN      WN 4229   1.973   1.012   8.402 -0.1612  0.1241 -0.0798
  390WN      WN 4230   6.092   4.617   7.511 -0.1822 -0.2204 -0.1673
  391WN      WN 4231   5.876   4.035   8.356  0.1499 -0.1887 -0.0189
  392WN      WN 4232   4.119   5.566   8.830  0.2018  0.2295 -0.3738
  393WN      WN 4233   5.938   1.213   8.639 -0.2665  0.2022  0.0171
  394WN      WN 4234   0.129   1.802   8.636  0.0907 -0.1390  0.1221
  395WN      WN 4235   3.693   5.493   8.488 -0.3044 -0.4167  0.2367
  396WN      WN 4236   3.899   5.100   8.802  0.0695 -0.2254  0.0626
  397WN      WN 4237   0.586   1.077   8.208 -0.0690  0.1410 -0.1753
  398WN      WN 4238   5.090   5.881   9.277  0.3020  0.0708 -0.0733
  399WN      WN 4239   1.443   0.043   8.524 -0.0435  0.1854 -0.0539
  400WN      WN 4240   5.545   0.756   8.720  0.3652  0.0392  0.1740
  401WN      WN 4241   2.801   5.176   7.900  0.2983  0.0809 -0.3687
  402WN      WN 4242   3.463   4.959   8.654  0.1072 -0.4126  0.0491
  403WN      WN 4243   5.733   5.151   8.368  0.0720 -0.2353 -0.0383
  404WN      WN 4244   2.360   5.645   8.956 -0.0306  0.1117  0.3354
  405WN      WN 4245   4.948   4.594   9.374  0.1468  0.1966 -0.0184
  406WN      WN 4246   4.889   4.082   8.414  0.0368 -0.1671  0.1701
  407WN      WN 4247   6.404   4.259   9.339 -0.3882 -0.1455 -0.0124
  408WN      WN 4248   1.963   5.440   8.104  0.2038  0.2047  0.1519
  409WN      WN 4249   0.269   2.968   7.706  0.0291  0.3458  0.0020
  410WN      WN 4250   2.186   5.346   8.611  0.1066 -0.2109 -0.1273
  411WN      WN 4251   2.768   4.367   8.672 -0.1311  0.2019  0.0413
  412WN      WN 4252   5.986   0.819   8.381 -0.1347 -0.0421 -0.1874
  413WN      WN 4253   2.776   5.931   8.517  0.0517  0.0103  0.3238
  414WN      WN 4254   1.583   2.562   8.009 -0.0410  0.0630 -0.0063
  415WN      WN 4255   0.193   3.282   9.190 -0.1317  0.1302  0.0519
  416WN      WN 4256   5.974   4.235   7.854  0.0319  0.4980  0.0526
  417WN      WN 4257   6.409   1.399   8.366 -0.0427  0.0677  0.1151
  418WN      WN 4258   2.752   5.485   9.318 -0.0631  0.4087 -0.2643
  419WN      WN 4259   3.647   6.080   9.474  0.0824  0.1330 -0.0378
  420WN      WN 4260   0.014   5.413   9.389  0.2054 -0.0962 -0.2689
  421WN      WN 4261   3.623   4.195   8.141 -0.2016 -0.1825  0.1368
  422WN      WN 4262   1.597   4.254   8.125  0.2860 -0.1040  0.2273
  423WN      WN 4263   3.178   4.456   8.365  0.2321 -0.0070 -0.0089
  424WN      WN 4264   1.010   0.273   8.542  0.1935 -0.0608 -0.0520
  425WN      WN 4265   5.375   6.061   8.314  0.2288  0.1580  0.0020
  426WN      WN 4266   3.302   4.478   9.325  0.3473 -0.0208 -0.1438
  427WN      WN 4267   5.513   3.579   8.727 -0.0952  0.3094 -0.1343
  428WN      WN 4268   5.700   3.211   9.336 -0.4284 -0.0905  0.0857
  429WN      WN 4269   5.980   1.439   7.606 -0.3836  0.0525 -0.1905
  430WN      WN 4270   1.964   5.165   9.014  0.0466 -0.1339  0.0461
  431WN      WN 4271   1.391   5.776   8.318 -0.2191  0.2691  0.0464
  432WN      WN 4272   0.191   5.246   8.497  0.1607 -0.0503  0.1228
  433WN      WN 4273   6.418   0.183   9.568 -0.0464  0.1354 -0.0550
  434WN      WN 4274   0.665   2.334   8.485 -0.0786 -0.1410  0.0468
  435WN      WN 4275   5.094   5.124   8.062  0.2782  0.2770  0.0688
  436WN      WN 4276   0.718   4.175   8.860 -0.1805  0.0362 -0.0991
  437WN      WN 4277   6.264   0.587   9.356 -0.0638  0.1114  0.0048
  438WN      WN 4278   4.088   4.391   8.213  0.0466 -0.0334  0.2696
  439WN      WN 4279   6.263   2.599   8.399  0.0093  0.1609 -0.0683
  440WN      WN 4280   1.061   4.848   8.270  0.1324 -0.5867 -0.2374
  441WN      WN 4281   1.109   4.284   8.344 -0.0075  0.1479  0.4777
  442WN      WN 4282   5.702   4.026   7.506 -0.2213  0.2520 -0.2981
  443WN      WN 4283   5.787   1.590   8.995 -0.0384  0.1097 -0.0888
  444WN      WN 4284   4.584   6.139   9.304  0.1943 -0.1602  0.1351
  445WN      WN 4285   6.137   6.502   7.613 -0.1069  0.0211  0.0822
  446WN      WN 4286   6.132   3.564   8.082 -0.1416 -0.0788 -0.0649
  447WN      WN 4287   5.925   2.708   9.306 -0.0235 -0.2788 -0.1231
  448WN      WN 4288   5.445   4.416   9.132  0.1955 -0.0810  0.0014
  449WN      WN 4289   1.263   3.410   8.653  0.1805  0.0183  0.2571
  450WN      WN 4290   0.782   5.028   8.622 -0.0084  0.1659  0.1185
  451WN      WN 4291   6.215   6.065   8.461  0.2173 -0.0728 -0.0798
  452WN      WN 4292   4.416   6.366   8.442 -0.0639  0.1462  0.0453
  453WN      WN 4293   2.749   0.367   9.059  0.0486 -0.0804  0.0541
  454WN      WN 4294   0.409   4.041   8.402  0.3683  0.0232  0.2645
  455WN      WN 4295   6.439   5.303   8.958  0.0655  0.0407  0.3281
  456WN      WN 4296   5.847   2.232   9.027  0.4039  0.0501 -0.2634
  457WN      WN 4297   0.290   0.080   8.145 -0.0051  0.0092 -0.4480
  458WN      WN 4298   6.048   0.302   8.321 -0.0951 -0.3428 -0.1341
  459WN      WN 4299   5.675   3.144   8.803  0.2773  0.2631  0.2394
  460WN      WN 4300   4.526   1.210   8.624 -0.2901 -0.2108 -0.0454
  461WN      WN 4301   0.422   2.160   8.887 -0.0528  0.1139 -0.1668
  462WN      WN 4302   5.631   2.594   8.670  0.0327 -0.0390  0.1807
  463WN      WN 4303   2.276   3.488   8.453 -0.0723 -0.0526 -0.1159
  464WN      WN 4304   4.223   5.263   8.436  0.0309 -0.0825  0.1668
  465WN      WN 4305   3.512   5.008   9.298 -0.2580  0.1631 -0.2354
  466WN      WN 4306   3.261   5.518   9.398  0.0135 -0.0992  0.0806
  467WN      WN 4307   5.212   6.478   8.635 -0.0936 -0.1714 -0.1406
  468WN      WN 4308   5.330   4.253   8.641 -0.1408  0.0130 -0.1036
  469WN      WN 4309   6.257   2.996   8.069  0.0649 -0.0338 -0.2682
  470WN      WN 4310   3.789   5.906   8.962 -0.0753 -0.0231  0.1308
  471WN      WN 4311   5.471   4.800   8.709 -0.0207  0.0863  0.3393
  472WN      WN 4312   2.321   4.464   9.441 -0.0663 -0.3121  0.2329
  473WN      WN 4313   1.842   5.745   8.476 -0.0014  0.3035 -0.0415
  474WN      WN 4314   5.346   2.942   7.710  0.0158  0.0727  0.0571
  475WN      WN 4315   0.223   1.334   8.836  0.2110 -0.2296 -0.1116
  476WN      WN 4316   0.808   6.005   9.228 -0.3599  0.0776 -0.0864
  477WN      WN 4317   5.166   5.124   8.593 -0.1012 -0.0026  0.2185
  478WN      WN 4318   0.363   2.011   8.210  0.4492  0.1902 -0.1440
  479WN      WN 4319   0.762   2.549   8.943 -0.0206  0.2147  0.2486
  480WN      WN 4320   1.353   2.927   8.416 -0.2629  0.0013 -0.0915
  481WN      WN 4321   4.706   2.255   7.699  0.0927 -0.1558 -0.1073
  482WN      WN 4322   3.174   5.450   8.473 -0.1493 -0.1098 -0.3800
  483WN      WN 4323   0.990   5.754   8.881  0.1315 -0.0814  0.2747
  484WN      WN 4324   4.215   4.782   8.540 -0.3025  0.0894  0.2845
  485WN      WN 4325   3.172   5.037   8.204 -0.0310  0.1011  0.2406
  486WN      WN 4326   5.068   2.540   8.438 -0.1205 -0.0300 -0.1955
  487WN      WN 4327   6.058   6.488   8.683  0.1447  0.1093 -0.0703
  488WN      WN 4328   2.213   6.038   8.689  0.1444  0.1693  0.3879
  489WN      WN 4329   1.233   2.813   9.082 -0.1584 -0.0670  0.0480
  490WN      WN 4330   0.227   3.287   8.580 -0.0882 -0.1255 -0.3947
  491WN      WN 4331   6.233   4.091   8.705 -0.2771  0.1904  0.0845
  492WN      WN 4332   1.115   4.520   8.891  0.1229 -0.1457 -0.1014
  493WN      WN 4333   6.499   1.051   9.282 -0.1184  0.0877  0.1940
  494WN      WN 4334   0.562   5.525   8.725  0.3652 -0.1425 -0.0912
  495WN      WN 4335   1.544   5.238   8.247  0.0329 -0.0306 -0.0724
  496WN      WN 4336   5.704   4.006   8.859  0.0504 -0.1058 -0.2766
  497WN      WN 4337   4.096   5.188   7.746  0.1142  0.3665 -0.2064
  498WN      WN 4338   3.839   4.553   8.942  0.1120  0.1419  0.0618
  499WN      WN 4339   1.038   6.354   8.686 -0.1220 -0.2043 -0.1675
  500WN      WN 4340   0.927   1.346   8.628  0.3191 -0.2043 -0.0198
  501WN      WN 4341   5.209   6.108   7.793 -0.4005  0.1149  0.1774
  502WN      WN 4342   1.985   5.409   7.544  0.2931  0.0115 -0.2139
  503WN      WN 4343   4.345   3.269   8.497  0.0819  0.1814  0.0804
  504WN      WN 4344   0.159   4.764   8.615  0.0997 -0.1751  0.0525
  505WN      WN 4345   4.657   1.534   8.282  0.1651  0.2404 -0.0932
  506WN      WN 4346   1.868   0.281   8.311 -0.1059 -0.5066 -0.0974
  507WN      WN 4347   1.288   3.026   7.934 -0.1643  0.0260  0.0756
  508WN      WN 4348   1.813   4.979   8.564 -0.1457  0.2916 -0.2970
  509WN      WN 4349   2.682   6.440   9.607  0.0480  0.0290 -0.0086
  510WN      WN 4350   1.353   0.927   7.741 -0.0756  0.1942 -0.0740
  511WN      WN 4351   0.233   3.096  13.885 -0.1465 -0.0401 -0.0999
  512WN      WN 4352   6.509   2.325  15.691 -0.0593  0.0728  0.1070
  513WN      WN 4353   2.695   1.523  16.054  0.0228 -0.2493  0.1051
  514WN      WN 4354   0.983   2.812  16.812 -0.1291  0.0487 -0.0762
  515WN      WN 4355   3.209   0.981   2.677 -0.1514 -0.0049  0.2816
  516WN      WN 4356   3.179   6.150   0.646  0.0741 -0.1059 -0.1515
  517WN      WN 4357   5.607   2.019  16.867 -0.1085  0.0754 -0.1892
  518WN      WN 4358   4.876   4.979  15.292 -0.0294 -0.2023  0.1414
  519WN      WN 4359   2.017   5.016   2.635  0.1262 -0.1530 -0.1038
  520WN      WN 4360   5.982   5.450  14.916 -0.0568 -0.0527 -0.1648
  521WN      WN 4361   3.623   4.958   0.830  0.0376 -0.4784 -0.1369
  522WN      WN 4362   5.103   1.360   2.870 -0.2564 -0.1112 -0.1889
  523WN      WN 4363   2.138   3.771  14.058 -0.2196  0.1728 -0.2373
  524WN      WN 4364   4.203   2.307   0.593 -0.0862  0.1916  0.0383
  525WN      WN 4365   4.836   3.943  14.998  0.4683  0.2541 -0.2228
  526WN      WN 4366   3.649   0.136   1.205 -0.0223 -0.2281 -0.1454
  527WN      WN 4367   6.037   3.837   2.068  0.0495  0.0746 -0.0346
  528WN      WN 4368   4.159   4.027  14.964 -0.0037  0.1278  0.0683
  529WN      WN 4369   2.473   3.687   1.071  0.3369  0.0328  0.2096
  530WN      WN 4370   6.433   2.078  15.166 -0.0353 -0.0745 -0.0019
  531WN      WN 4371   3.776   3.629   0.610 -0.0177  0.0047 -0.1441
  532WN      WN 4372   4.040   2.584   1.540  0.0495 -0.0822 -0.0524
  533WN      WN 4373   3.172   5.141   1.090  0.0977 -0.0804 -0.0225
  534WN      WN 4374   5.189   6.524  16.158 -0.0773  0.2612  0.0758
  535WN      WN 4375   5.394   4.649  15.743 -0.0990  0.3000 -0.1049
  536WN      WN 4376   4.385   0.640   2.393  0.2998 -0.2282 -0.1124
  537WN      WN 4377   3.909   4.787  17.030  0.0288 -0.2468  0.1297
  538WN      WN 4378   0.852   4.808   0.074  0.1154 -0.2383  0.3501
  539WN      WN 4379   0.384   0.654   1.996 -0.0786 -0.1466 -0.0535
  540WN      WN 4380   1.446   0.407  16.978  0.0546 -0.0370  0.1053
  541WN      WN 4381   3.858   0.607   0.187  0.0581  0.2465  0.0318
  542WN      WN 4382   3.532   2.006   2.412  0.0661 -0.1318  0.1369
  543WN      WN 4383   2.431   1.251   2.340 -0.1019 -0.0568  0.0215
  544WN      WN 4384   2.504   1.711   0.178  0.2199  0.0172  0.1854
  545WN      WN 4385   3.691   4.429   0.950  0.0588 -0.0948 -0.0444
  546WN      WN 4386   4.881   4.417  15.850  0.1982  0.4239 -0.1684
  547WN      WN 4387   3.947   4.712  15.502  0.1061 -0.2085 -0.4744
  548WN      WN 4388   3.145   4.822  13.919  0.0494  0.1778 -0.0735
  549WN      WN 4389   1.131   4.953   0.761  0.0949 -0.1588  0.0903
  550WN      WN 4390   1.948   2.663   0.311  0.0852  0.2026  0.2451
  551WN      WN 4391   3.856   5.887  14.773  0.0366  0.0535  0.0521
  552WN      WN 4392   0.490   1.821  16.636  0.1122  0.1487  0.0946
  553WN      WN 4393   5.656   2.195  16.280  0.0496 -0.0591 -0.0502
  554WN      WN 4394   1.657   4.170  17.029 -0.2689 -0.1461  0.0804
  555WN      WN 4395   2.292   4.604  16.140 -0.3126 -0.2872  0.1836
  556WN      WN 4396   6.161   2.953  14.641 -0.1510  0.1553  0.1338
  557WN      WN 4397   2.175   4.816  15.066  0.0800  0.2032  0.1055
  558WN      WN 4398   5.996   2.255  16.690  0.0059  0.1892  0.2381
  559WN      WN 4399   3.296   0.634  14.021 -0.2140 -0.1373 -0.0790
  560WN      WN 4400   1.440   2.279  14.767  0.0077  0.4050  0.2889
  561WN      WN 4401   1.238   4.078  15.662 -0.3170  0.1256  0.0559
  562WN      WN 4402   4.599   5.927  15.989  0.1076 -0.0147 -0.2679
  563WN      WN 4403   2.436   6.356  14.562  0.1506  0.3207 -0.1248
  564WN      WN 4404   0.820   1.908   0.773 -0.0241 -0.1583  0.0857
  565WN      WN 4405   6.458   2.905  16.578  0.1016 -0.1831  0.0401
  566WN      WN 4406   2.545   4.200  15.747 -0.1729  0.1616 -0.1535
  567WN      WN 4407   4.789   2.528  17.035  0.0329 -0.1387  0.1573
  568WN      WN 4408   1.337   1.278  14.795  0.1517  0.1509 -0.2292
  569WN      WN 4409   2.954   3.437   1.065  0.0909 -0.0516 -0.1360
  570WN      WN 4410   4.335   0.689  16.061  0.1037  0.0450 -0.3219
  571WN      WN 4411   1.622   1.197   1.329 -0.0716  0.0434  0.1326
  572WN      WN 4412   1.480   1.962  15.682  0.0194  0.0598 -0.0600
  573WN      WN 4413   4.485   6.433   1.825 -0.3285 -0.2290  0.0448
  574WN      WN 4414   5.575   0.089  15.167  0.3405  0.0002 -0.2670
  575WN      WN 4415   5.158   3.361  16.844 -0.1721  0.3574 -0.0563
  576WN      WN 4416   2.879   3.149  15.001 -0.1631 -0.0746  0.0799
  577WN      WN 4417   0.404   4.505   0.338 -0.0394  0.2336  0.0397
  578WN      WN 4418   1.278   0.903  15.169  0.2428  0.0268  0.1040
  579WN      WN 4419   6.325   3.238  13.827 -0.0754 -0.0123  0.0680
  580WN      WN 4420   1.784   4.032  15.006  0.0004 -0.1870  0.3276
  581WN      WN 4421   5.642   6.224   2.698  0.1167 -0.0959 -0.2185
  582WN      WN 4422   4.388   0.325   2.809  0.5275 -0.2231 -0.0350
  583WN      WN 4423   5.915   3.334  13.458 -0.5305  0.1674 -0.2053
  584WN      WN 4424   5.827   6.367  16.649  0.0646  0.1157 -0.1034
  585WN      WN 4425   6.065   6.048  17.057  0.1310 -0.3802 -0.1399
  586WN      WN 4426   0.861   3.241  16.556  0.0013  0.2461  0.1653
  587WN      WN 4427   6.106   2.909   2.085 -0.1857 -0.3861 -0.2170
  588WN      WN 4428   1.986   1.843  13.640 -0.2699  0.1543 -0.1596
  589WN      WN 4429   0.701   5.394  15.406 -0.2096 -0.0607  0.1416
  590WN      WN 4430   1.188   5.403   0.953  0.0443  0.5441 -0.5073
  591WN      WN 4431   2.260   2.316   2.097 -0.6263  0.1125 -0.0016
  592WN      WN 4432   5.597   3.682   2.005  0.7035  0.1929  0.3474
  593WN      WN 4433   0.417   2.248  16.316 -0.1883 -0.1068 -0.0259
  594WN      WN 4434   3.667   5.375  16.178 -0.5031  0.1600  0.1703
  595WN      WN 4435   5.374   5.254  14.024  0.1919 -0.3098 -0.2945
  596WN      WN 4436   3.538   0.717  15.913 -0.3178 -0.0079  0.1862
  597WN      WN 4437   1.394   3.572   1.177  0.2759  0.5178 -0.0488
  598WN      WN 4438   6.008   1.000  16.863 -0.3394  0.0239 -0.1048
  599WN      WN 4439   1.733   0.542   0.890  0.1749 -0.2232 -0.0387
  600WN      WN 4440   5.201   5.532   0.596  0.1230  0.1573  0.2467
  601WN      WN 4441   5.686   6.327   0.186  0.1157 -0.0450  0.0025
  602WN      WN 4442   5.542   5.247   2.389  0.1634 -0.1155 -0.4591
  603WN      WN 4443   5.714   3.895   2.468 -0.4745 -0.1604  0.0250
  604WN      WN 4444   6.261   2.511   1.101 -0.1604 -0.1312 -0.0326
  605WN      WN 4445   4.497   0.867  15.589 -0.1058  0.1848  0.1621
  606WN      WN 4446   6.031   1.887   0.074  0.3712 -0.2433 -0.2136
  607WN      WN 4447   5.992   3.688   0.138 -0.0310  0.1158  0.1981
  608WN      WN 4448   4.857   1.677  14.582 -0.1864  0.0702  0.0477
  609WN      WN 4449   6.271   6.477  15.833  0.3406  0.0847 -0.0105
  610WN      WN 4450   4.046   0.498  14.684  0.0211 -0.1352 -0.0003
  611WN      WN 4451   1.126   0.066  16.855 -0.1485  0.1018  0.1428
  612WN      WN 4452   5.025   4.792   1.899 -0.1016  0.4045 -0.0884
  613WN      WN 4453   2.166   2.881   1.525  0.2735 -0.3678 -0.0566
  614WN      WN 4454   2.355   4.933   1.831 -0.4465  0.0406 -0.1826
  615WN      WN 4455   4.844   1.388  15.042 -0.3067  0.1464 -0.1662
  616WN      WN 4456   0.051   6.250   0.043  0.2760 -0.1442 -0.0343
  617WN      WN 4457   2.620   5.895   2.798  0.1041  0.0378  0.0990
  618WN      WN 4458   5.553   0.536  14.862  0.0237  0.0195 -0.1283
  619WN      WN 4459   5.599   0.491   2.161 -0.0421 -0.4083  0.1901
  620WN      WN 4460   4.329   4.423  16.788  0.4472  0.2384  0.0468
  621WN      WN 4461   3.533   3.959  16.391  0.0390 -0.0983  0.2232
  622WN      WN 4462   1.470   5.633   2.335  0.2811  0.2252  0.1609
  623WN      WN 4463   0.039   3.737  15.552  0.3158 -0.0831  0.0272
  624WN      WN 4464   5.708   4.066  16.765  0.1242  0.1122 -0.3350
  625WN      WN 4465   0.437   3.073  14.447 -0.1243 -0.1602 -0.0989
  626WN      WN 4466   4.683   0.522   1.833 -0.2734 -0.3847  0.1830
  627WN      WN 4467   3.623   0.006  15.237 -0.1914  0.1339  0.0103
  628WN      WN 4468   4.713   1.988  14.944  0.1547  0.1091  0.1217
  629WN      WN 4469   6.034   5.725  16.596  0.0913  0.0587  0.2931
  630WN      WN 4470   2.074   0.690  14.557 -0.1991  0.4046 -0.0943
  631WN      WN 4471   4.292   5.536  15.983 -0.1884 -0.1087 -0.1191
  632WN      WN 4472   0.004   5.551  15.766  0.0257  0.0877 -0.2370
  633WN      WN 4473   0.418   6.446   2.590  0.1159  0.0413 -0.0736
  634WN      WN 4474   0.933   5.196  15.854  0.2680  0.1332  0.1878
  635WN      WN 4475   4.128   5.139  14.663  0.0280  0.3543  0.2815
  636WN      WN 4476   2.175   3.292   2.383 -0.3272 -0.0081 -0.0486
  637WN      WN 4477   3.621   0.161  16.689 -0.1786 -0.0993 -0.1918
  638WN      WN 4478   2.613   3.533  14.892  0.1776  0.1409 -0.0432
  639WN      WN 4479   2.282   0.245  16.889 -0.1463  0.0123  0.2068
  640WN      WN 4480   3.960   4.715   2.753  0.3864  0.2895  0.0004
  641WN      WN 4481   2.473   4.706  16.595 -0.1885 -0.1336 -0.1802
  642WN      WN 4482   2.729   3.748  15.955  0.0252  0.1993 -0.3164
  643WN      WN 4483   3.176   5.776   2.830  0.1089 -0.2523  0.1091
  644WN      WN 4484   6.077   0.293   1.460 -0.1461  0.0809  0.0968
  645WN      WN 4485   0.317   4.091   1.835  0.0772  0.2877  0.0713
  646WN      WN 4486   0.752   2.683  16.233  0.3810 -0.0994  0.0752
  647WN      WN 4487   2.821   0.966   1.427 -0.2762 -0.0562 -0.5004
  648WN      WN 4488   2.570   1.267  15.558  0.3935 -0.1312 -0.0989
  649WN      WN 4489   5.213   3.848  16.491 -0.1514  0.0407  0.0038
  650WN      WN 4490   2.997   3.790  15.061  0.0925  0.0828  0.0702
  651WN      WN 4491   3.919   0.264  15.900  0.0845 -0.2548 -0.1867
  652WN      WN 4492   2.237   4.140  13.828  0.3022 -0.4419  0.2097
  653WN      WN 4493   4.503   5.337  16.863  0.2412 -0.1109 -0.3697
  654WN      WN 4494   0.234   1.605  15.754  0.1871 -0.1833  0.2304
  655WN      WN 4495   5.696   0.989  14.179  0.1595 -0.0343 -0.0486
  656WN      WN 4496   4.640   4.667  16.445 -0.1860 -0.2231 -0.0845
  657WN      WN 4497   6.160   4.162  15.485  0.1659  0.0885 -0.0797
  658WN      WN 4498   5.228   0.144  15.614  0.0167  0.0837 -0.0795
  659WN      WN 4499   2.293   5.396   2.671 -0.0337 -0.0116  0.1156
  660WN      WN 4500   0.806   3.843   1.924 -0.2110 -0.0035  0.0151
  661WN      WN 4501   5.746   5.890   0.438  0.1074  0.0013  0.3171
  662WN      WN 4502   1.495   4.923   3.282 -0.2152  0.0240 -0.0409
  663WN      WN 4503   2.668   0.655  16.026  0.0879  0.0452  0.2349
  664WN      WN 4504   2.399   3.144   1.855  0.3141  0.2407 -0.0325
  665WN      WN 4505   1.246   3.377   0.641  0.1334  0.0723  0.1478
  666WN      WN 4506   1.088   3.426   2.063 -0.2676 -0.2384 -0.0141
  667WN      WN 4507   2.853   4.862   0.838 -0.4057  0.0867 -0.0159
  668WN      WN 4508   5.637   4.228   2.085 -0.2569 -0.0313  0.1306
  669WN      WN 4509   6.379   1.896  16.816  0.1654 -0.1081  0.3474
  670WN      WN 4510   4.755   5.427  15.171 -0.0998 -0.2610 -0.0062
  671WN      WN 4511   4.090   0.157  16.915  0.1380  0.1473  0.1390
  672WN      WN 4512   5.114   5.812  16.829 -0.1466 -0.1746 -0.0450
  673WN      WN 4513   1.269   6.160   2.340  0.2062  0.1038  0.0635
  674WN      WN 4514   5.831   2.994  16.064  0.1155  0.2385  0.1030
  675WN      WN 4515   5.347   2.872   0.197 -0.1175  0.1473 -0.1350
  676WN      WN 4516   4.976   4.130   0.528 -0.2418 -0.0699 -0.1387
  677WN      WN 4517   2.814   4.078   1.935 -0.3357  0.0115  0.1680
  678WN      WN 4518   4.750   0.110  15.730 -0.2107  0.3265 -0.0998
  679WN      WN 4519   4.056   5.052  15.922 -0.2582 -0.2385  0.2460
  680WN      WN 4520   2.351   2.187   0.297  0.4761  0.0041 -0.0266
  681WN      WN 4521   5.548   0.786   0.518 -0.1098  0.0575  0.1446
  682WN      WN 4522   6.405   4.146   0.821 -0.0392 -0.3123  0.3171
  683WN      WN 4523   5.756   5.761   2.218 -0.0714 -0.3459 -0.1283
  684WN      WN 4524   5.546   1.486  14.008  0.0147 -0.0010  0.3713
  685WN      WN 4525   0.245   0.243   0.644 -0.0486 -0.2334  0.1344
  686WN      WN 4526   4.194   4.308  14.396  0.0098 -0.1466  0.1073
  687WN      WN 4527   6.064   3.176  17.004  0.0232  0.1261  0.0999
  688WN      WN 4528   3.274   2.002  16.972  0.2876  0.0947  0.1216
  689WN      WN 4529   1.580   0.203  15.227 -0.0549 -0.2864 -0.1845
  690WN      WN 4530   1.623   5.177   0.225 -0.2379 -0.3299 -0.0548
  691WN      WN 4531   5.404   3.497   3.212  0.4108 -0.1062 -0.1588
  692WN      WN 4532   2.237   2.576  15.192 -0.1989  0.1103  0.0839
  693WN      WN 4533   2.175   5.762  16.355  0.4041 -0.0214 -0.1402
  694WN      WN 4534   2.878   6.302  16.476  0.2363  0.3088 -0.0910
  695WN      WN 4535   2.622   3.484  16.340  0.0678  0.0310  0.1621
  696WN      WN 4536   2.367   2.744   2.261  0.0451  0.2973  0.3590
  697WN      WN 4537   5.599   0.831   1.689 -0.1642 -0.0323 -0.3945
  698WN      WN 4538   3.187   1.858   1.067  0.1049 -0.0890 -0.2631
  699WN      WN 4539   6.250   5.966   0.689  0.1940 -0.0203  0.0456
  700WN      WN 4540   2.438   2.371  15.694  0.4118  0.3163  0.2377
  701WN      WN 4541   5.775   3.859  13.403 -0.2078  0.0848 -0.1444
  702WN      WN 4542   1.060   6.240  14.447 -0.0811  0.0317 -0.0870
  703WN      WN 4543   1.111   2.735  15.927  0.1184  0.0751 -0.3276
  704WN      WN 4544   0.596   0.094  15.106 -0.1072 -0.0934  0.0296
  705WN      WN 4545   0.885   5.804  15.153  0.2704 -0.0588  0.0044
  706WN      WN 4546   2.916   3.460  13.623 -0.0505 -0.4587  0.0227
  707WN      WN 4547   4.682   5.650  16.495 -0.0185 -0.0887 -0.0643
  708WN      WN 4548   5.417   1.864  16.015 -0.1516 -0.3093  0.2796
  709WN      WN 4549   4.141   0.841   3.019  0.0931  0.2060 -0.0284
  710WN      WN 4550   1.932   2.695  15.636  0.0838  0.2449 -0.0495
  711WN      WN 4551   0.179   0.863   1.464 -0.0880 -0.0904  0.1428
  712WN      WN 4552   1.675   5.299   0.763 -0.0549 -0.2689  0.0551
  713WN      WN 4553   0.562   0.294   1.728 -0.2178 -0.0349 -0.2948
  714WN      WN 4554   4.339   1.192  15.907 -0.1281  0.0786  0.2461
  715WN      WN 4555   0.210   4.698  13.919  0.0291 -0.0982 -0.1605
  716WN      WN 4556   4.523   2.315  13.310 -0.1684 -0.0810  0.0314
  717WN      WN 4557   0.657   3.790  14.816 -0.0677 -0.3042  0.0966
  718WN      WN 4558   0.180   0.418  16.767 -0.0072 -0.0269  0.3235
  719WN      WN 4559   4.186   4.131   1.160  0.1201 -0.2438  0.0229
  720WN      WN 4560   5.969   3.527   0.979 -0.0792 -0.0167 -0.0386
  721WN      WN 4561   5.007   4.763  16.873 -0.2140 -0.3630  0.1295
  722WN      WN 4562   2.002   2.362   3.275 -0.0541  0.2881 -0.1399
  723WN      WN 4563   3.411   2.854   0.076  0.0467 -0.1215 -0.0209
  724WN      WN 4564   3.092   5.974  15.331 -0.1380 -0.1362 -0.0457
  725WN      WN 4565   1.021   1.001   3.080 -0.3755  0.0876 -0.2139
  726WN      WN 4566   1.861   0.032  15.950 -0.4155 -0.1977  0.2987
  727WN      WN 4567   4.792   1.300   0.638  0.1580 -0.0868 -0.0728
  728WN      WN 4568   2.346   4.660   1.116  0.1348 -0.2896  0.1206
  729WN      WN 4569   2.601   2.828  15.467 -0.0982  0.0176  0.0277
  730WN      WN 4570   4.590   3.356  16.015 -0.1957 -0.0897  0.0345
  731WN      WN 4571   4.915   2.169   2.283  0.0682 -0.1795  0.1663
  732WN      WN 4572   6.006   5.336  14.014 -0.0535  0.1525 -0.2793
  733WN      WN 4573   5.990   2.157  15.433  0.1368 -0.0295 -0.3588
  734WN      WN 4574   4.346   1.735  14.366  0.1171 -0.1160 -0.2664
  735WN      WN 4575   2.438   5.164   0.824  0.0169  0.1363 -0.1836
  736WN      WN 4576   3.507   4.601  14.214 -0.0118  0.2446 -0.2081
  737WN      WN 4577   4.731   4.272   3.143 -0.1675 -0.0317 -0.0515
  738WN      WN 4578   1.597   3.501   2.185  0.2777 -0.0496 -0.1958
  739WN      WN 4579   2.066   2.050  14.512 -0.2168  0.0498 -0.0831
  740WN      WN 4580   5.877   4.891   2.543  0.0526 -0.1410  0.0424
  741WN      WN 4581   6.026   1.983   0.579  0.2097 -0.0777 -0.2021
  742WN      WN 4582   0.783   3.922   0.168  0.0815  0.2639 -0.1598
  743WN      WN 4583   0.243   0.782  16.334  0.0880  0.0546  0.1516
  744WN      WN 4584   5.119   0.115  14.840  0.1035  0.1429 -0.1907
  745WN      WN 4585   2.875   3.282   2.784 -0.0985  0.1589  0.0759
  746WN      WN 4586   0.758   0.200   0.506  0.4643  0.0394  0.0937
  747WN      WN 4587   2.268   6.196   2.451 -0.1593 -0.4473  0.3485
  748WN      WN 4588   1.077   2.369   0.144 -0.1508  0.2617  0.0247
  749WN      WN 4589   5.991   5.914  14.677 -0.1099  0.0664  0.2120
  750WN      WN 4590   3.773   0.205   2.184 -0.1028  0.0076 -0.2403
  751WN      WN 4591   0.947   3.820   2.436 -0.1396 -0.4009 -0.2457
  752WN      WN 4592   1.208   1.008  15.705 -0.0738 -0.3401 -0.0959
  753WN      WN 4593   0.493   2.873   2.815  0.1415 -0.1276  0.1830
  754WN      WN 4594   0.086   1.460   0.531 -0.1355 -0.0210 -0.0220
  755WN      WN 4595   5.992   3.612   1.577 -0.1426  0.2147 -0.3714
  756WN      WN 4596   0.259   0.648   2.767 -0.0093  0.0270 -0.2212
  757WN      WN 4597   1.005   2.809   2.782 -0.0368  0.0654  0.2780
  758WN      WN 4598   6.003   3.629  15.373 -0.0202 -0.0421 -0.0216
  759WN      WN 4599   0.073   2.812  15.703  0.0163  0.2718  0.2512
  760WN      WN 4600   6.482   1.857   0.308 -0.1230 -0.1902  0.1547
  761WN      WN 4601   3.365   1.936  16.399 -0.2065  0.0624  0.1086
  762WN      WN 4602   1.826   0.497   1.355 -0.1365 -0.1635 -0.0898
  763WN      WN 4603   6.378   3.768  14.422  0.0610  0.2630  0.1855
  764WN      WN 4604   2.063   0.992   2.504  0.0549  0.1596 -0.2841
  765WN      WN 4605   4.654   5.262  14.705 -0.2291  0.1792  0.0741
  766WN      WN 4606   6.169   2.290   2.915 -0.0151  0.1154 -0.1285
  767WN      WN 4607   5.117   6.500   2.427  0.0672 -0.1499 -0.1460
  768WN      WN 4608   3.190   6.132   3.255 -0.0701 -0.1104  0.0914
  769WN      WN 4609   3.642   1.034   2.436  0.0891 -0.1881 -0.1008
  770WN      WN 4610   5.346   6.490   0.496 -0.1109 -0.0071  0.0663
  771WN      WN 4611   0.224   3.619   1.964  0.1333 -0.2551  0.1849
  772WN      WN 4612   1.343   2.913  16.478  0.0148  0.0626  0.4694
  773WN      WN 4613   4.151   3.023   1.128 -0.0983  0.0066  0.1018
  774WN      WN 4614   0.954   2.741  14.035  0.0486  0.0056  0.0363
  775WN      WN 4615   4.501   4.789   0.031  0.2483  0.1511 -0.1772
  776WN      WN 4616   4.239   4.378  15.293  0.1879  0.0347 -0.1244
  777WN      WN 4617   5.755   5.114  15.826  0.0117 -0.2092 -0.0341
  778WN      WN 4618   4.134   1.027   2.586 -0.3259  0.0811 -0.2959
  779WN      WN 4619   3.741   2.721  16.762  0.0621 -0.1495  0.1134
  780WN      WN 4620   3.286   1.460  15.108 -0.3458 -0.0764 -0.0457
  781WN      WN 4621   1.674   5.362   1.302 -0.0474 -0.0925  0.0978
  782WN      WN 4622   4.816   5.755   1.764  0.2068  0.0273 -0.5412
  783WN      WN 4623   0.830   0.866   1.106  0.2797 -0.3314 -0.1249
  784WN      WN 4624   0.825   3.717  16.717  0.1296  0.0567  0.1733
  785WN      WN 4625   4.868   4.881   2.386 -0.4339 -0.6129 -0.0505
  786WN      WN 4626   4.884   2.422  14.648 -0.0471 -0.2393 -0.0925
  787WN      WN 4627   3.934   1.395  16.816 -0.3583 -0.3267  0.1173
  788WN      WN 4628   3.203   4.487   2.055 -0.3914  0.2814  0.0624
  789WN      WN 4629   5.162   5.459   1.535  0.0296  0.1635  0.0564
  790WN      WN 4630   5.261   1.022  13.927  0.1165  0.0012  0.1365
  791WN      WN 4631   4.503   1.511   2.190  0.0137  0.1722 -0.1157
  792WN      WN 4632   3.086   5.853  14.390  0.0451  0.1800 -0.0341
  793WN      WN 4633   3.026   3.967  14.301 -0.4540  0.2375 -0.1482
  794WN      WN 4634   4.762   1.054   0.173 -0.0697  0.2599  0.0051
  795WN      WN 4635   4.238   6.431   3.147  0.0283 -0.2378 -0.1381
  796WN      WN 4636   2.987   0.327  16.081  0.0823 -0.0148  0.3028
  797WN      WN 4637   3.189   0.310   1.120  0.0086 -0.1480  0.0744
  798WN      WN 4638   2.622   0.245  15.467 -0.3342  0.1562  0.1927
  799WN      WN 4639   3.245   5.632  16.440  0.2585  0.0310 -0.1121
  800WN      WN 4640   3.246   2.961   2.789 -0.1755  0.1320  0.0973
  801WN      WN 4641   4.332   3.874   1.548 -0.2608  0.0463 -0.0931
  802WN      WN 4642   2.847   4.824   1.861 -0.1371 -0.0557 -0.1002
  803WN      WN 4643   3.473   2.715   1.356  0.1551 -0.0865 -0.2417
  804WN      WN 4644   1.843   2.537   1.601 -0.0254  0.0624  0.1620
  805WN      WN 4645   3.743   0.867   1.517  0.0943  0.1348  0.1274
  806WN      WN 4646   2.903   5.356  15.141  0.1212  0.0643 -0.0599
  807WN      WN 4647   4.232   6.409  16.482 -0.1765  0.0337  0.0091
  808WN      WN 4648   2.043   0.708   0.086  0.0482  0.0957  0.1592
  809WN      WN 4649   6.241   6.176   3.285 -0.2156  0.1813  0.1915
  810WN      WN 4650   1.635   4.773   0.639 -0.1757  0.1792 -0.0840
  811WN      WN 4651   1.722   1.895  14.881  0.1566  0.1314  0.1907
  812WN      WN 4652   0.971   3.242   1.066 -0.1256  0.1135 -0.0388
  813WN      WN 4653   4.429   4.800   2.569  0.1383  0.1700  0.0468
  814WN      WN 4654   3.226   5.383   2.503  0.1397 -0.0307 -0.0575
  815WN      WN 4655   6.228   1.612   0.905 -0.1877  0.2998  0.1723
  816WN      WN 4656   2.765   6.493   1.751  0.1352  0.0418 -0.1000
  817WN      WN 4657   4.846   3.142  15.155  0.1219 -0.0636 -0.0039
  818WN      WN 4658   4.749   3.822  15.885  0.1402 -0.1260 -0.2626
  819WN      WN 4659   3.436   1.560  16.719  0.3337 -0.4161  0.1011
  820WN      WN 4660   6.465   3.256  14.349 -0.4228  0.2713  0.3891
  821WN      WN 4661   2.751   6.028  15.711  0.1021  0.1166  0.0529
  822WN      WN 4662   2.045   3.686  16.204  0.2872 -0.1478  0.1049
  823WN      WN 4663   3.717   1.266  15.328 -0.0496  0.2321  0.3189
  824WN      WN 4664   4.462   2.096   0.978  0.1308  0.1496  0.3745
  825WN      WN 4665   4.624   4.562   0.697 -0.0844  0.1995  0.2110
  826WN      WN 4666   2.777   5.318   2.778  0.2869 -0.2178 -0.0029
  827WN      WN 4667   6.098   4.980  15.123  0.1262 -0.1554 -0.1347
  828WN      WN 4668   1.435   1.583  15.185 -0.0549 -0.2119 -0.1599
  829WN      WN 4669   1.875   3.284  15.435 -0.1188  0.2627 -0.1799
  830WN      WN 4670   0.462   2.863   0.431  0.1680  0.0780 -0.0492
  831WN      WN 4671   5.388   1.388  15.369  0.1146 -0.1367 -0.0332
  832WN      WN 4672   5.201   4.258   1.841 -0.3733 -0.0330 -0.2695
  833WN      WN 4673   0.426   3.102  15.334  0.1597 -0.2172  0.1486
  834WN      WN 4674   6.335   3.971   1.700 -0.2527 -0.0706 -0.0446
  835WN      WN 4675   6.283   1.570  16.093  0.2354  0.0464 -0.2810
  836WN      WN 4676   5.608   4.776   0.470 -0.1616  0.1523  0.5581
  837WN      WN 4677   3.082   5.291   2.026 -0.0196  0.0505 -0.2196
  838WN      WN 4678   2.360   6.315  15.554 -0.1883 -0.0887 -0.0825
  839WN      WN 4679   3.272   4.860   1.668 -0.3028 -0.0321  0.1863
  840WN      WN 4680   3.970   4.768  14.294  0.0152  0.0238  0.0667
  841WN      WN 4681   1.080   1.108   1.596 -0.1619  0.1113 -0.1761
  842WN      WN 4682   0.301   3.703  16.926  0.0987  0.0349 -0.0324
  843WN      WN 4683   6.416   1.282  15.692  0.0134  0.3010 -0.1356
  844WN      WN 4684   4.639   1.380  16.255  0.1824 -0.1252  0.1266
  845WN      WN 4685   2.163   1.543  16.241 -0.2211  0.1923  0.2731
  846WN      WN 4686   5.011   0.975  15.379  0.3342 -0.0337  0.1361
  847WN      WN 4687   6.296   5.529   3.284  0.0116 -0.0938  0.1626
  848WN      WN 4688   2.818   2.562  15.855  0.0002  0.1327 -0.0330
  849WN      WN 4689   4.254   3.370   1.599 -0.0221 -0.0913 -0.2404
  850WN      WN 4690   0.007   0.691   2.380 -0.0640  0.3011 -0.0232
  851WN      WN 4691   4.051   0.757  15.153 -0.0756 -0.1331  0.3080
  852WN      WN 4692   1.763   1.587   1.611 -0.0619  0.2933  0.0700
  853WN      WN 4693   4.857   6.139  13.963 -0.3020 -0.0179  0.4586
  854WN      WN 4694   2.413   1.173  14.743 -0.3796 -0.1298 -0.2856
  855WN      WN 4695   0.835   4.246   2.715 -0.0250  0.1919  0.0184
  856WN      WN 4696   3.324   5.481  15.382 -0.1253  0.2792  0.2213
  857WN      WN 4697   0.268   1.997  14.859  0.0252 -0.0018 -0.3082
  858WN      WN 4698   6.087   0.772  14.909  0.0892 -0.1356  0.2496
  859WN      WN 4699   1.857   1.377   2.211 -0.0806 -0.0398  0.0777
  860WN      WN 4700   0.201   0.004  14.777 -0.1474  0.2451 -0.0115
  861WN      WN 4701   5.170   5.224  14.948  0.1296 -0.4079  0.1737
  862WN      WN 4702   1.246   3.936  15.053 -0.3048  0.1102  0.3426
  863WN      WN 4703   6.339   0.678   0.019  0.1590  0.1771  0.1819
  864WN      WN 4704   5.344   0.765  16.333  0.1142 -0.1010  0.2717
  865WN      WN 4705   5.006   5.426  15.570  0.1717  0.0854  0.2234
  866WN      WN 4706   4.817   4.814  14.807 -0.2537  0.4001  0.1480
  867WN      WN 4707   0.399   0.547   0.259  0.1373 -0.2029  0.2754
  868WN      WN 4708   6.155   0.979  14.443 -0.1860 -0.2008 -0.2250
  869WN      WN 4709   1.949   0.354  14.928  0.1464  0.1358 -0.3975
  870WN      WN 4710   6.043   5.616  15.921  0.2448  0.2089  0.1472
  871WN      WN 4711   1.465   3.378  15.223  0.0750  0.1293 -0.0383
  872WN      WN 4712   5.844   5.249   0.110 -0.2390 -0.0526 -0.1852
  873WN      WN 4713   5.192   3.318   0.382 -0.2832 -0.1143 -0.0443
  874WN      WN 4714   3.318   2.440   2.265  0.3401 -0.0497 -0.3525
  875WN      WN 4715   0.802   4.563   1.080 -0.0121 -0.0219  0.0524
  876WN      WN 4716   3.984   6.415   0.948  0.0396  0.1075  0.2357
  877WN      WN 4717   1.812   1.175  14.176  0.0844 -0.0930 -0.3077
  878WN      WN 4718   5.647   5.012  14.965 -0.0172 -0.0842 -0.0512
  879WN      WN 4719   5.536   6.132  15.890  0.1823  0.0967 -0.3395
  880WN      WN 4720   5.858   0.297  16.541  0.3795 -0.0492 -0.0165
  881WN      WN 4721   2.141   3.382   1.389  0.0215  0.1662  0.1352
  882WN      WN 4722   0.185   1.689   2.287 -0.0173 -0.1025 -0.0892
  883WN      WN 4723   0.347   3.964  15.194  0.0447 -0.1247  0.3951
  884WN      WN 4724   0.610   5.986   1.116  0.0350 -0.0691 -0.0187
  885WN      WN 4725   5.931   5.240   1.146 -0.1230  0.1427  0.1227
  886WN      WN 4726   2.006   2.441   0.762  0.2573 -0.1914 -0.1568
  887WN      WN 4727   5.761   2.243   2.454  0.4890  0.1459 -0.0284
  888WN      WN 4728   2.728   2.671  16.745 -0.2812 -0.1779 -0.1635
  889WN      WN 4729   5.774   4.784  15.443  0.1010 -0.0317 -0.0511
  890WN      WN 4730   4.064   3.259  16.884  0.0719 -0.1514 -0.3716
  891WN      WN 4731   1.319   5.676  16.624 -0.1564 -0.0883 -0.1149
  892WN      WN 4732   3.667   3.358   2.473  0.0442  0.1518  0.0761
  893WN      WN 4733   1.290   5.421   1.641 -0.1357 -0.0783 -0.1830
  894WN      WN 4734   4.254   0.932  14.013 -0.1394 -0.2343  0.0479
  895WN      WN 4735   3.444   2.974   0.620 -0.1837  0.0486  0.0651
  896WN      WN 4736   5.601   3.800   1.251  0.0840  0.0965  0.0416
  897WN      WN 4737   4.114   0.421   1.109  0.2020 -0.1059 -0.4759
  898WN      WN 4738   0.314   2.028  15.427  0.1720 -0.2086 -0.0982
  899WN      WN 4739   1.543   1.434  15.831  0.0223 -0.0413 -0.1682
  900WN      WN 4740   4.837   0.405  16.227 -0.2973 -0.1081 -0.1657
  901WN      WN 4741   0.080   6.270  16.218  0.0769 -0.2215 -0.2687
  902WN      WN 4742   5.234   2.798  14.439  0.0453 -0.0387 -0.2309
  903WN      WN 4743   0.317   4.904  14.457  0.1287 -0.0806 -0.1532
  904WN      WN 4744   5.381   1.981   1.183  0.0658 -0.2601 -0.1862
  905WN      WN 4745   3.415   0.728  15.289  0.1884 -0.0708  0.0980
  906WN      WN 4746   2.157   1.532   2.662 -0.1685  0.0627  0.1354
  907WN      WN 4747   0.065   4.360  14.328 -0.1156  0.3041  0.2819
  908WN      WN 4748   5.120   5.891   1.213  0.2056  0.1786 -0.3907
  909WN      WN 4749   4.443   1.243  14.426  0.2016  0.0234  0.1935
  910WN      WN 4750   1.769   3.291  16.878  0.0969  0.2445 -0.0009
  911WN      WN 4751   2.924   1.387   0.380  0.0565 -0.1820 -0.0441
  912WN      WN 4752   3.917   4.617   3.241  0.1715  0.3845  0.1055
  913WN      WN 4753   5.590   0.613   1.193  0.1009  0.2800 -0.2636
  914WN      WN 4754   4.223   4.691   1.740  0.2234 -0.0695  0.0856
  915WN      WN 4755   0.100   2.709  17.040  0.0497  0.0420  0.5277
  916WN      WN 4756   5.057   5.357   2.510 -0.0533  0.1762 -0.2654
  917WN      WN 4757   6.008   1.814  16.473 -0.0599  0.1551 -0.0002
  918WN      WN 4758   4.992   0.596  15.786  0.0557 -0.0292  0.0544
  919WN      WN 4759   4.017   4.289   1.573  0.3818 -0.1730  0.0963
  920WN      WN 4760   1.462   4.491   1.896  0.1533 -0.1527  0.2209
  921WN      WN 4761   4.502   5.055  13.676  0.1416 -0.3750 -0.1164
  922WN      WN 4762   6.207   6.520  16.426  0.0785  0.0203  0.1149
  923WN      WN 4763   6.164   3.777   2.608 -0.2744 -0.4244 -0.4306
  924WN      WN 4764   2.456   2.623   0.132 -0.0705  0.2058  0.0763
  925WN      WN 4765   1.644   2.338   2.094 -0.0957  0.0049  0.2980
  926WN      WN 4766   2.050   1.420  15.721  0.0116  0.2856 -0.1628
  927WN      WN 4767   5.361   6.055   2.323  0.2014 -0.0189 -0.2412
  928WN      WN 4768   0.816   2.567   1.526 -0.2616 -0.1055 -0.5323
  929WN      WN 4769   1.430   6.255   1.101  0.1076 -0.0194  0.2284
  930WN      WN 4770   2.033   3.190  16.003 -0.1170 -0.2287  0.1322
  931WN      WN 4771   4.552   3.263   1.187 -0.1835 -0.0575  0.0045
  932WN      WN 4772   2.057   0.906   1.208 -0.0245  0.0793 -0.0490
  933WN      WN 4773   3.480   2.250   1.317  0.2674 -0.1479  0.2243
  934WN      WN 4774   2.189   5.752   2.287  0.1320  0.3249  0.0168
  935WN      WN 4775   1.325   2.683  14.483 -0.2095 -0.0218  0.3070
  936WN      WN 4776   2.735   5.699  16.380  0.1198  0.2334  0.2273
  937WN      WN 4777   2.551   5.292  15.582 -0.2726 -0.2888 -0.1410
  938WN      WN 4778   2.762   0.052  16.954  0.2094 -0.0445 -0.2702
  939WN      WN 4779   4.795   3.529  15.508  0.0549 -0.2293  0.2114
  940WN      WN 4780   6.033   4.503  15.090  0.1299 -0.1642  0.2414
  941WN      WN 4781   0.102   4.348  16.695 -0.0853 -0.1404  0.0316
  942WN      WN 4782   1.584   6.049   2.835 -0.0093 -0.0017 -0.2630
  943WN      WN 4783   1.547   4.839  16.280  0.0335  0.1291  0.1054
  944WN      WN 4784   3.705   3.515  16.169  0.1800  0.1577 -0.3820
  945WN      WN 4785   0.019   6.257   2.850 -0.3248  0.1588  0.0533
  946WN      WN 4786   2.649   1.969  14.755 -0.0888 -0.0482 -0.0966
  947WN      WN 4787   6.223   4.059   0.319  0.3048 -0.1690  0.1592
  948WN      WN 4788   0.895   6.224   2.747  0.1836 -0.1105 -0.0760
  949WN      WN 4789   1.525   0.853  16.602  0.2481 -0.2331 -0.0443
  950WN      WN 4790   4.482   4.461   2.244 -0.1225 -0.1966 -0.0899
  951WN      WN 4791   3.607   1.161  16.410  0.1281 -0.2792  0.0729
  952WN      WN 4792   6.166   2.931  15.585 -0.3526  0.3982 -0.1274
  953WN      WN 4793   1.714   0.391   3.144  0.2442 -0.5340  0.1106
  954WN      WN 4794   0.459   1.191   1.959 -0.0252 -0.0579 -0.1915
  955WN      WN 4795   0.778   5.190  16.597 -0.1187  0.3928 -0.0634
  956WN      WN 4796   3.771   1.763   0.085  0.1671 -0.0630 -0.1995
  957WN      WN 4797   0.655   4.918  15.558  0.0465  0.0102 -0.1758
  958WN      WN 4798   0.546   6.066  17.007  0.2378 -0.2759 -0.4064
  959WN      WN 4799   5.877   1.919  15.871 -0.0198 -0.1741  0.2292
  960WN      WN 4800   4.779   2.298  13.827  0.2609  0.0822  0.0465
  961WN      WN 4801   0.860   0.715   0.399 -0.1806  0.0236  0.0962
  962WN      WN 4802   1.230   0.476   0.737  0.3365 -0.1835  0.4329
  963WN      WN 4803   6.427   0.354   2.037 -0.0990 -0.3977  0.0898
  964WN      WN 4804   3.593   5.291   0.414 -0.0407  0.0550 -0.2200
  965WN      WN 4805   3.389   5.906  15.801  0.0225  0.0606  0.1537
  966WN      WN 4806   5.919   4.315  13.638 -0.0161  0.0210  0.2416
  967WN      WN 4807   0.514   5.092  15.051  0.2184 -0.1355  0.2753
  968WN      WN 4808   5.145   2.720   2.427 -0.3121  0.2866  0.3106
  969WN      WN 4809   4.247   3.617  15.661  0.4013 -0.1666 -0.0037
  970WN      WN 4810   0.344   5.957  16.481  0.1697 -0.1819 -0.1470
  971WN      WN 4811   4.305   2.647  15.772 -0.3850 -0.1063  0.3315
  972WN      WN 4812   5.428   3.751   0.007 -0.2018  0.2527 -0.2988
  973WN      WN 4813   3.961   3.217   2.017 -0.2553 -0.0923  0.0663
  974WN      WN 4814   0.825   0.294   0.989 -0.4350 -0.0956 -0.3179
  975WN      WN 4815   5.067   2.811  16.252  0.0961 -0.4565  0.2903
  976WN      WN 4816   4.802   4.469  15.327 -0.4751  0.0434 -0.0484
  977WN      WN 4817   1.620   3.373  15.889  0.0153 -0.0799 -0.1551
  978WN      WN 4818   6.442   5.726  16.286  0.0865  0.2647 -0.2000
  979WN      WN 4819   1.237   6.091  16.860  0.0968  0.1094  0.3051
  980WN      WN 4820   2.023   2.461  16.060  0.0898  0.1701 -0.1973
  981WN      WN 4821   2.536   2.672   0.704 -0.0092 -0.0111  0.2319
  982WN      WN 4822   0.013   6.052   1.099  0.1066  0.1215 -0.0303
  983WN      WN 4823   2.174   0.271  14.228  0.0287 -0.3056  0.0560
  984WN      WN 4824   4.170   2.891   2.459  0.1899  0.2181  0.1644
  985WN      WN 4825   3.791   3.862  15.828 -0.0898 -0.0536 -0.0597
  986WN      WN 4826   0.379   5.004   0.247  0.0638 -0.2713  0.1446
  987WN      WN 4827   5.204   4.226  16.921 -0.0165 -0.2901 -0.1677
  988WN      WN 4828   0.900   1.805  13.739 -0.3877  0.2062  0.0126
  989WN      WN 4829   6.504   5.827   0.212  0.0399  0.0618 -0.2266
  990WN      WN 4830   2.932   3.408  14.073 -0.0887 -0.3583 -0.1394
  991WN      WN 4831   5.420   4.226  16.119 -0.2299 -0.0141 -0.2040
  992WN      WN 4832   5.035   1.714  16.277 -0.3387 -0.1205 -0.0737
  993WN      WN 4833   3.477   1.877  15.388 -0.1315 -0.1162 -0.0767
  994WN      WN 4834   0.711   6.230   0.654  0.3081  0.0490 -0.3358
  995WN      WN 4835   4.080   6.126  14.342  0.1660  0.1104 -0.3350
  996WN      WN 4836   0.686   5.037   0.883 -0.0088  0.1374  0.3250
  997WN      WN 4837   5.033   1.762   0.552 -0.3449 -0.0010  0.1011
  998WN      WN 4838   2.882   4.987   2.351 -0.1280 -0.0530  0.3041
  999WN      WN 4839   1.290   3.254  14.365  0.4553  0.0297  0.1835
 1000WN      WN 4840   3.086   1.307   1.761 -0.0771  0.4269  0.1295
 1001WN      WN 4841   6.347   3.380   2.290 -0.2915 -0.0885  0.0828
 1002WN      WN 4842   3.828   1.295   0.374  0.0419  0.0214  0.0951
 1003WN      WN 4843   5.146   2.348  16.183  0.0699  0.0658 -0.0101
 1004WN      WN 4844   4.141   3.079  16.001  0.2477  0.1044 -0.1030
 1005WN      WN 4845   4.053   4.672   2.237  0.0110 -0.1391  0.1139
 1006WN      WN 4846   2.884   5.776   3.246 -0.1349 -0.1386  0.1477
 1007WN      WN 4847   3.457   5.232  13.774  0.2383 -0.0145  0.2071
 1008WN      WN 4848   3.157   3.830   0.383  0.0663 -0.2877  0.1534
 1009WN      WN 4849   5.103   3.977  14.451  0.2291 -0.2381  0.0130
 1010WN      WN 4850   1.152   1.609   2.436  0.3939  0.0338  0.0308
 1011WN      WN 4851   5.257   4.949   1.394 -0.0297 -0.1219 -0.1348
 1012WN      WN 4852   5.741   0.191  15.663  0.0068 -0.4618 -0.2975
 1013WN      WN 4853   5.984   4.968   4.009 -0.0817  0.0236  0.0887
 1014WN      WN 4854   4.610   0.847  16.431 -0.2132 -0.0155  0.0388
 1015WN      WN 4855   1.660   5.707   3.215  0.0143  0.0566  0.0033
 1016WN      WN 4856   6.377   3.588  13.432 -0.1097  0.0216  0.1375
 1017WN      WN 4857   4.240   0.344   1.964 -0.2391  0.0043 -0.0548
 1018WN      WN 4858   2.476   3.048   0.350  0.0005  0.1344 -0.2613
 1019WN      WN 4859   0.848   5.993  16.216 -0.3134  0.1447 -0.1119
 1020WN      WN 4860   5.022   3.638   2.041 -0.0239  0.0558  0.1166
 1021WN      WN 4861   1.049   2.526   2.362  0.1960  0.0447  0.0303
 1022WN      WN 4862   0.636   1.589   0.371  0.1645  0.3756 -0.0864
 1023WN      WN 4863   1.522   5.649  17.055  0.0194  0.1156  0.0402
 1024WN      WN 4864   1.912   1.921   0.784  0.1268 -0.0759 -0.0012
 1025WN      WN 4865   0.984   1.438   2.030 -0.0457 -0.1867  0.0997
 1026WN      WN 4866   2.889   1.563  16.504 -0.0227  0.1562 -0.2914
 1027WN      WN 4867   1.500   4.937   1.112  0.1532  0.1916  0.1334
 1028WN      WN 4868   1.926   1.121  16.883 -0.1477  0.2131  0.0580
 1029WN      WN 4869   0.945   2.933   1.918 -0.3214 -0.0931 -0.3093
 1030WN      WN 4870   5.288   3.827  15.848  0.2081 -0.2075  0.1143
 1031WN      WN 4871   5.674   0.133   1.089  0.0763  0.0421  0.2126
 1032WN      WN 4872   2.998   2.121   2.520  0.2825 -0.2510 -0.1801
 1033WN      WN 4873   3.963   1.733  15.162 -0.4453  0.0014 -0.1315
 1034WN      WN 4874   4.664   1.724  15.903  0.0069 -0.0135 -0.1254
 1035WN      WN 4875   3.560   5.917   0.945 -0.0506  0.2940  0.0785
 1036WN      WN 4876   4.992   3.243  14.351  0.3239  0.2694  0.1171
 1037WN      WN 4877   2.374   0.736   1.648 -0.0665  0.0781  0.0873
 1038WN      WN 4878   4.149   1.667   1.852 -0.1036  0.2302  0.0921
 1039WN      WN 4879   4.570   6.224  14.350 -0.4057  0.3549  0.0988
 1040WN      WN 4880   2.167   6.459   1.997 -0.1838 -0.1787 -0.1846
 1041WN      WN 4881   0.776   0.206  15.580  0.2815 -0.2115  0.1056
 1042WN      WN 4882   3.513   5.073  15.704  0.1124 -0.3483 -0.2772
 1043WN      WN 4883   0.938   2.601  15.351 -0.1601 -0.3385 -0.2258
 1044WN      WN 4884   0.012   2.980   2.651 -0.0908  0.2793 -0.0555
 1045WN      WN 4885   5.651   3.295   0.195  0.0821  0.2806  0.2002
 1046WN      WN 4886   3.387   6.106  16.426  0.0313 -0.1399  0.1251
 1047WN      WN 4887   6.200   3.436  15.847 -0.2012 -0.1415 -0.3490
 1048WN      WN 4888   1.330   6.270   1.606 -0.2907  0.3431  0.2807
 1049WN      WN 4889   2.332   1.603   1.581  0.0267  0.1179 -0.0836
 1050WN      WN 4890   5.452   1.148  16.689 -0.0287  0.1321  0.0375
 1051WN      WN 4891   3.914   3.369  15.385 -0.1023  0.0616 -0.0672
 1052WN      WN 4892   5.442   5.051   0.855 -0.0815  0.0938 -0.0408
 1053WN      WN 4893   6.141   5.152  14.522 -0.1519  0.3352  0.5233
 1054WN      WN 4894   0.395   5.406   1.858  0.1008 -0.4391  0.0768
 1055WN      WN 4895   2.166   3.756   2.891 -0.1374  0.0105  0.3117
 1056WN      WN 4896   4.202   3.386   2.409 -0.1752  0.3492  0.0243
 1057WN      WN 4897   3.328   4.630  15.805 -0.1443  0.1131 -0.1570
 1058WN      WN 4898   1.413   1.368  16.819  0.0135  0.4474  0.2823
 1059WN      WN 4899   3.601   6.428   1.696 -0.1274 -0.0426  0.1315
 1060WN      WN 4900   2.661   1.482  14.991 -0.1443 -0.0546 -0.0018
 1061WN      WN 4901   4.100   1.917   2.292 -0.2196 -0.0579  0.1795
 1062WN      WN 4902   5.291   1.282   0.466 -0.0765  0.1752 -0.1175
 1063WN      WN 4903   4.185   2.364  15.416  0.3739 -0.0607 -0.1473
 1064WN      WN 4904   4.321   3.318  14.545 -0.2606 -0.0740  0.0539
 1065WN      WN 4905   2.202   1.939   1.218 -0.1619 -0.0420 -0.0218
 1066WN      WN 4906   3.665   2.169  16.754  0.0811  0.1180 -0.2694
 1067WN      WN 4907   4.949   0.098   1.766 -0.2974  0.1060  0.0795
 1068WN      WN 4908   6.522   0.704   3.253  0.2114  0.0972 -0.0338
 1069WN      WN 4909   5.243   3.133  14.835  0.2268 -0.0912  0.1011
 1070WN      WN 4910   4.356   5.860  14.036 -0.1966  0.1225 -0.0086
 1071WN      WN 4911   3.121   1.000  16.759  0.4099  0.0917  0.2092
 1072WN      WN 4912   6.528   1.566  15.263 -0.1055 -0.0124 -0.1099
 1073WN      WN 4913   1.576   4.754   2.808 -0.0688  0.5877  0.1288
 1074WN      WN 4914   3.068   6.428  15.555 -0.0477 -0.1496  0.2526
 1075WN      WN 4915   5.287   4.877   2.703  0.0857  0.1559 -0.3146
 1076WN      WN 4916   4.070   5.055   0.415 -0.2492 -0.0940  0.2216
 1077WN      WN 4917   4.814   4.308   1.067  0.0680  0.1551  0.1928
 1078WN      WN 4918   2.090   2.489  16.816  0.1569  0.2279 -0.3611
 1079WN      WN 4919   3.303   2.225  15.956  0.1237 -0.0069  0.1230
 1080WN      WN 4920   2.445   1.247   1.241  0.0462  0.1023 -0.1618
 1081WN      WN 4921   5.694   4.740  16.171 -0.0267 -0.0563  0.0456
 1082WN      WN 4922   2.220   4.194   1.971  0.0039  0.0640  0.1987
 1083WN      WN 4923   4.283   5.962   2.448 -0.1761 -0.0465  0.1988
 1084WN      WN 4924   4.969   4.520   1.471 -0.2057  0.1470 -0.1190
 1085WN      WN 4925   4.321   2.733   0.173  0.0945 -0.0942  0.1360
 1086WN      WN 4926   4.539   5.391   3.153  0.1799 -0.0471  0.0604
 1087WN      WN 4927   4.883   0.379   2.690 -0.1801  0.6225 -0.1900
 1088WN      WN 4928   3.252   4.239  15.171  0.0741 -0.1672  0.0549
 1089WN      WN 4929   4.338   3.797  16.697 -0.0150  0.0659  0.3925
 1090WN      WN 4930   4.159   5.957  15.598  0.1139  0.0017 -0.1437
 1091WN      WN 4931   0.839   1.476   2.865 -0.0574  0.1176  0.1471
 1092WN      WN 4932   0.014   4.245   1.292 -0.0048  0.0543  0.2001
 1093WN      WN 4933   0.898   3.201  15.626 -0.0786 -0.2705 -0.0929
 1094WN      WN 4934   3.774   4.374  15.155 -0.1883 -0.3260 -0.1102
 1095WN      WN 4935   0.701   2.855  13.558  0.2887  0.2202  0.1896
 1096WN      WN 4936   3.132   0.208  16.550  0.0926  0.0432  0.0949
 1097WN      WN 4937   1.045   6.317  15.885  0.0313 -0.2971 -0.1358
 1098WN      WN 4938   1.703   0.698  15.277  0.1115 -0.1904  0.0396
 1099WN      WN 4939   1.074   4.334   0.252  0.2353  0.4348 -0.0297
 1100WN      WN 4940   2.076   5.866   2.851 -0.0971  0.2225 -0.1690
 1101WN      WN 4941   3.263   0.721   1.589  0.1108 -0.0711  0.0879
 1102WN      WN 4942   6.397   6.528   1.693 -0.0004  0.0295  0.1830
 1103WN      WN 4943   3.548   4.582   2.930  0.2434 -0.1975 -0.0489
 1104WN      WN 4944   3.697   5.410   2.267 -0.0535 -0.2047 -0.2565
 1105WN      WN 4945   1.564   6.434   2.048 -0.0304 -0.1026 -0.2840
 1106WN      WN 4946   5.040   2.329  16.694 -0.0441  0.1730  0.0596
 1107WN      WN 4947   2.411   3.930   0.592 -0.0659 -0.2402  0.2145
 1108WN      WN 4948   2.630   4.891  15.286 -0.1329 -0.0477  0.1129
 1109WN      WN 4949   3.913   3.631   0.103  0.1486 -0.2232  0.0259
 1110WN      WN 4950   6.412   6.005  15.808  0.0491 -0.0321  0.0175
 1111WN      WN 4951   2.879   1.748   1.644  0.0735  0.2533  0.4236
 1112WN      WN 4952   2.238   2.116  15.048 -0.6014 -0.0395 -0.1895
 1113WN      WN 4953   5.540   3.735  15.329  0.2054 -0.1142 -0.5415
 1114WN      WN 4954   3.076   5.213   0.137 -0.1536 -0.2225  0.1278
 1115WN      WN 4955   3.151   4.936  14.390 -0.0853  0.1355 -0.2496
 1116WN      WN 4956   3.564   0.424  14.906  0.1495  0.1150 -0.0308
 1117WN      WN 4957   6.054   2.989  14.174  0.1292  0.1414 -0.0675
 1118WN      WN 4958   0.696   0.051  14.525 -0.0936  0.1297  0.0363
 1119WN      WN 4959   4.744   3.048   2.359 -0.3522  0.2467  0.1796
 1120WN      WN 4960   3.724   1.511   0.967 -0.1984 -0.3258 -0.0108
 1121WN      WN 4961   3.285   1.531   2.189  0.2217  0.1518  0.3225
 1122WN      WN 4962   5.275   6.290  16.739  0.1978  0.1801  0.2364
 1123WN      WN 4963   0.422   6.124  14.960  0.3435 -0.2749 -0.0859
 1124WN      WN 4964   2.538   3.266  15.878 -0.0620 -0.1083 -0.1866
 1125WN      WN 4965   0.615   1.432   2.414  0.0557  0.1402  0.1446
 1126WN      WN 4966   5.513   2.640  16.028 -0.2207  0.0410 -0.1757
 1127WN      WN 4967   2.742   3.521   0.396 -0.0165  0.0577 -0.0573
 1128WN      WN 4968   1.953   6.493  14.602 -0.0381  0.0537 -0.1319
 1129WN      WN 4969   0.233   6.481  15.796  0.0395 -0.1413 -0.3126
 1130WN      WN 4970   5.497   0.155  14.491  0.1316 -0.2517 -0.1884
 1131WN      WN 4971   2.687   2.309  15.106  0.0686 -0.1892  0.3367
 1132WN      WN 4972   5.469   2.466  16.989  0.1331  0.0535  0.0251
 1133WN      WN 4973   5.722   3.447  16.800  0.3153 -0.5143 -0.0131
 1134WN      WN 4974   5.840   3.412   2.335  0.1035  0.0525  0.0851
 1135WN      WN 4975   2.298   2.859  13.725  0.1036 -0.1302  0.1728
 1136WN      WN 4976   0.093   1.796   1.465  0.2846 -0.1048 -0.1003
 1137WN      WN 4977   3.047   0.636  15.674 -0.1410 -0.0989  0.1028
 1138WN      WN 4978   4.297   4.564  13.861  0.0242 -0.1458 -0.1282
 1139WN      WN 4979   2.180   5.989   0.642  0.1543  0.2763 -0.1487
 1140WN      WN 4980   2.553   5.156   0.327  0.0901  0.0223  0.1079
 1141WN      WN 4981   1.205   5.143  17.058  0.2155 -0.1079 -0.0054
 1142WN      WN 4982   3.882   2.437   0.111  0.1204 -0.3397 -0.2090
 1143WN      WN 4983   6.289   6.476   2.339  0.2121  0.0334 -0.1314
 1144WN      WN 4984   2.139   2.950  16.964 -0.1091 -0.0970  0.2134
 1145WN      WN 4985   5.752   2.553   1.936 -0.2646  0.0064 -0.1698
 1146WN      WN 4986   0.344   3.183  16.724 -0.0863 -0.1337  0.0153
 1147WN      WN 4987   5.763   6.371  14.806 -0.2100 -0.1488 -0.1258
 1148WN      WN 4988   2.848   4.692   0.311 -0.0487 -0.0717 -0.2469
 1149WN      WN 4989   5.844   0.546  14.454  0.0406 -0.2985  0.1327
 1150WN      WN 4990   5.057   0.495   2.227 -0.0464  0.1391 -0.0532
 1151WN      WN 4991   3.699   4.537   0.399  0.1031 -0.3103  0.0046
 1152WN      WN 4992   4.173   2.448  16.733 -0.2555 -0.1206 -0.1782
 1153WN      WN 4993   1.018   4.859  16.155  0.1386  0.0366 -0.0251
 1154WN      WN 4994   5.129   3.240   2.615 -0.1342  0.1951 -0.0536
 1155WN      WN 4995   4.997   4.035   2.809  0.3746 -0.1716  0.0765
 1156WN      WN 4996   6.144   5.221  16.772  0.1618  0.0408  0.3226
 1157WN      WN 4997   4.430   1.428  13.846  0.2257  0.1281 -0.0388
 1158WN      WN 4998   2.766   5.452   1.094 -0.1002  0.1378 -0.0980
 1159WN      WN 4999   2.894   2.728   2.342  0.1166  0.0164  0.0409
 1160WN      WN 5000   4.572   4.336  14.891  0.3759  0.1408  0.0382
 1161WN      WN 5001   3.901   2.728   1.990 -0.0752 -0.2325 -0.2717
 1162WN      WN 5002   0.072   2.498  14.819 -0.0085 -0.0228 -0.1984
 1163WN      WN 5003   1.837   1.909  16.032 -0.1465  0.1710 -0.3216
 1164WN      WN 5004   4.013   5.623   1.752  0.3821 -0.1937  0.0317
 1165WN      WN 5005   3.779   5.845   2.523 -0.3113  0.0102 -0.2066
 1166WN      WN 5006   5.989   5.797   3.580  0.0060  0.2864  0.2540
 1167WN      WN 5007   0.635   3.224  14.894  0.1174 -0.0516  0.3198
 1168WN      WN 5008   5.258   6.369   1.449  0.1278  0.0411 -0.0953
 1169WN      WN 5009   2.690   1.928   1.220 -0.3840 -0.0577  0.2435
 1170WN      WN 5010   6.180   6.422   0.358 -0.2084 -0.2726  0.1017
 1171WN      WN 5011   0.881   5.199   1.778  0.0639 -0.1570 -0.0354
 1172WN      WN 5012   1.321   5.184  16.517  0.1363  0.4254 -0.1050
 1173WN      WN 5013   5.458   0.123   2.907  0.1458  0.0929  0.0939
 1174WN      WN 5014   4.220   4.168  15.840 -0.1025  0.0490  0.0093
 1175WN      WN 5015   6.256   2.345   2.029  0.1806  0.1320 -0.1802
 1176WN      WN 5016   4.495   4.950   2.077  0.0985  0.0763 -0.1912
 1177WN      WN 5017   1.431   0.068   2.477 -0.0660 -0.6393  0.1364
 1178WN      WN 5018   1.908   3.814   1.877 -0.2023  0.0246  0.0131
 1179WN      WN 5019   5.209   0.255   3.374 -0.3122 -0.0946  0.0198
 1180WN      WN 5020   3.318   5.572   1.329 -0.1637 -0.2120 -0.1748
 1181WN      WN 5021   3.248   4.432   0.164  0.1786 -0.2943 -0.0140
 1182WN      WN 5022   0.849   4.389  15.701 -0.0430 -0.0526 -0.2898
 1183WN      WN 5023   1.908   5.084   2.181 -0.0927 -0.2682  0.4330
 1184WN      WN 5024   0.062   0.857   0.507  0.3148 -0.0674  0.0677
 1185WN      WN 5025   3.199   0.107   1.528 -0.1503 -0.0848 -0.1893
 1186WN      WN 5026   4.005   2.703  15.060 -0.2406 -0.0758  0.0930
 1187WN      WN 5027   0.026   1.940   2.858  0.1084  0.0162 -0.0342
 1188WN      WN 5028   6.127   0.103  16.964  0.0230 -0.1881 -0.0115
 1189WN      WN 5029   2.214   5.922  16.846  0.0918 -0.0215 -0.1789
 1190WN      WN 5030   1.876   0.869   2.028 -0.1031 -0.0571  0.3273
 1191WN      WN 5031   2.461   6.455   2.811 -0.0168  0.0836 -0.0430
 1192WN      WN 5032   1.257   5.448   0.467  0.1767 -0.2154  0.1263
 1193WN      WN 5033   5.298   0.915   2.137 -0.2642 -0.2551  0.0029
 1194WN      WN 5034   2.282   6.057  15.017 -0.0606  0.0797  0.1815
 1195WN      WN 5035   4.095   1.882  16.671  0.0478  0.0515  0.1761
 1196WN      WN 5036   2.318   2.432  14.696 -0.2496 -0.1435  0.1277
 1197WN      WN 5037   0.641   1.249  15.794  0.0818 -0.0163 -0.0803
 1198WN      WN 5038   3.458   6.075  14.588 -0.3312 -0.1336 -0.5088
 1199WN      WN 5039   0.128   1.962  16.054 -0.1709 -0.2687 -0.0293
 1200WN      WN 5040   0.327   4.959   2.148  0.3350  0.1283 -0.0560
 1201WN      WN 5041   4.400   0.830   1.046 -0.2012 -0.1274  0.0065
 1202WN      WN 5042   0.276   5.460   0.377 -0.1262  0.1206 -0.5197
 1203WN      WN 5043   0.929   3.011  14.579  0.2695  0.2139  0.0585
 1204WN      WN 5044   2.176   1.651  14.849 -0.1490  0.2393  0.1483
 1205WN      WN 5045   5.055   0.930   2.608 -0.2168  0.0615  0.2315
 1206WN      WN 5046   5.656   2.121  14.121  0.2645 -0.0293 -0.0423
 1207WN      WN 5047   4.063   0.165  15.027 -0.1009 -0.2565  0.1557
 1208WN      WN 5048   1.228   2.838   0.999 -0.1860  0.2346 -0.0257
 1209WN      WN 5049   4.471   1.789  15.316  0.0893 -0.1708  0.2081
 1210WN      WN 5050   0.739   1.069   0.088  0.3069 -0.0563 -0.1154
 1211WN      WN 5051   4.562   2.085  16.915  0.1551  0.0123  0.0365
 1212WN      WN 5052   5.058   4.960   0.643  0.1904 -0.1195  0.0727
 1213WN      WN 5053   1.383   5.048  15.800  0.3486  0.1228 -0.1300
 1214WN      WN 5054   3.609   5.036   2.692  0.1623 -0.0213  0.1122
 1215WN      WN 5055   2.844   2.224   0.080  0.1248  0.0743  0.2992
 1216WN      WN 5056   5.058   4.066  15.406 -0.3263  0.2091 -0.1435
 1217WN      WN 5057   2.078   0.433   0.506 -0.1159  0.0738 -0.3356
 1218WN      WN 5058   6.059   1.745   3.054 -0.0636 -0.3055  0.1184
 1219WN      WN 5059   0.738   5.282   2.198  0.1375  0.0365 -0.2225
 1220WN      WN 5060   4.031   6.264   2.730 -0.0309  0.0800 -0.1869
 1221WN      WN 5061   0.446   5.292  15.814  0.0672  0.0937 -0.0817
 1222WN      WN 5062   4.458   0.493  15.039 -0.0719  0.0431 -0.0585
 1223WN      WN 5063   3.681   0.802   2.931  0.0492 -0.1446 -0.1245
 1224WN      WN 5064   6.104   1.591   1.392  0.2933  0.3347 -0.1362
 1225WN      WN 5065   2.851   0.118  14.780  0.4438  0.2105  0.1935
 1226WN      WN 5066   1.013   1.096   2.539 -0.0892 -0.1858 -0.3402
 1227WN      WN 5067   5.284   0.867  14.438 -0.1645  0.1920  0.3166
 1228WN      WN 5068   3.102   3.299  17.059  0.1881  0.1482  0.4561
 1229WN      WN 5069   5.264   2.752   1.921  0.0191  0.0560  0.0073
 1230WN      WN 5070   2.180   4.110  15.325  0.0339 -0.3528  0.2910
 1231WN      WN 5071   3.734   6.263  15.778  0.2612 -0.1243  0.0370
 1232WN      WN 5072   2.693   5.992   2.321  0.0594  0.2001 -0.1089
 1233WN      WN 5073   4.238   2.867  14.657 -0.5346  0.2361 -0.0867
 1234WN      WN 5074   0.555   5.418  14.399 -0.1945 -0.2876 -0.1078
 1235WN      WN 5075   1.246   2.522   1.930  0.0129 -0.0744 -0.1556
 1236WN      WN 5076   4.281   1.528   0.147  0.1836  0.4957  0.1554
 1237WN      WN 5077   4.566   5.692  15.564 -0.3264 -0.3807  0.0210
 1238WN      WN 5078   5.311   6.173  14.917 -0.0746  0.0900 -0.0378
 1239WN      WN 5079   6.445   4.470   0.269  0.1940 -0.1826  0.1448
 1240WN      WN 5080   3.660   1.738   1.935 -0.1261  0.0154 -0.2821
 1241WN      WN 5081   4.370   3.843   0.246  0.0718  0.3389 -0.0159
 1242WN      WN 5082   0.424   4.476  15.363  0.1016 -0.0561 -0.4713
 1243WN      WN 5083   5.526   0.674  16.794  0.1041 -0.0913 -0.0106
 1244WN      WN 5084   1.509   0.292   1.668 -0.0564  0.0009 -0.1571
 1245WN      WN 5085   1.700   2.360  15.139 -0.0032  0.1873 -0.3652
 1246WN      WN 5086   1.310   6.231  13.970  0.0635  0.0522 -0.0581
 1247WN      WN 5087   1.836   1.217  14.881 -0.0252 -0.0601  0.1763
 1248WN      WN 5088   5.736   4.136   1.639  0.1123  0.0528 -0.0467
 1249WN      WN 5089   3.573   2.670  14.681 -0.0600 -0.2028  0.1258
 1250WN      WN 5090   1.561   0.523  16.249 -0.1135  0.2894  0.0404
 1251WN      WN 5091   3.411   3.017  15.259  0.1514  0.2311  0.0948
 1252WN      WN 5092   1.367   0.181  15.901  0.0690 -0.2397  0.0063
 1253WN      WN 5093   6.017   0.648   1.893 -0.1089 -0.2781  0.1252
 1254WN      WN 5094   4.193   6.279  16.003 -0.0421  0.1257  0.0230
 1255WN      WN 5095   5.304   2.970  14.006 -0.0844  0.1434 -0.0529
 1256WN      WN 5096   1.543   0.647  15.755  0.0023  0.0726  0.3614
 1257WN      WN 5097   3.066   2.217   1.616  0.1976 -0.0483  0.0270
 1258WN      WN 5098   2.396   3.967   0.103  0.1364 -0.1013 -0.0899
 1259WN      WN 5099   1.606   3.529  16.351  0.1253  0.1843  0.2133
 1260WN      WN 5100   1.187   3.038   1.462 -0.2571 -0.0253  0.0766
 1261WN      WN 5101   0.304   5.896   0.735 -0.1099 -0.0472  0.2372
 1262WN      WN 5102   2.538   3.810  15.313 -0.0088 -0.0056  0.0652
 1263WN      WN 5103   6.074   1.534   0.427 -0.1448 -0.0571 -0.0120
 1264WN      WN 5104   4.496   4.751  14.310  0.2700  0.1920  0.0775
 1265WN      WN 5105   5.436   5.516   1.108  0.0079  0.0907  0.2466
 1266WN      WN 5106   0.254   2.187   2.373 -0.2326  0.2472  0.1312
 1267WN      WN 5107   0.631   0.517  14.529 -0.2806  0.0261  0.3162
 1268WN      WN 5108   1.342   2.384   2.892 -0.0310  0.0699 -0.0996
 1269WN      WN 5109   2.961   1.061  15.316 -0.3663  0.0951 -0.2105
 1270WN      WN 5110   0.002   5.228   2.453 -0.3104 -0.2244 -0.0822
 1271WN      WN 5111   6.427   5.152   1.935  0.5454  0.1498 -0.4213
 1272WN      WN 5112   6.503   5.236   0.061 -0.0729  0.0204  0.0123
 1273WN      WN 5113   4.615   6.038   1.050 -0.0582  0.2467  0.0935
 1274WN      WN 5114   0.793   4.729  15.088 -0.0613 -0.3665 -0.1937
 1275WN      WN 5115   5.737   4.927  16.754 -0.1156  0.1182 -0.1846
 1276WN      WN 5116   0.725   3.577  14.404 -0.2877  0.2015 -0.0020
 1277WN      WN 5117   1.668   2.653   1.135 -0.3201  0.1706  0.0362
 1278WN      WN 5118   3.435   4.693  15.320 -0.2410 -0.0543  0.2334
 1279WN      WN 5119   2.027   0.916  15.606 -0.0623 -0.1820 -0.1566
 1280WN      WN 5120   5.028   6.039   2.662 -0.1358  0.0183  0.0950
 1281WN      WN 5121   5.790   2.297   0.245  0.4473 -0.1046 -0.0596
 1282WN      WN 5122   6.394   4.982   0.457 -0.2576  0.1087 -0.3477
 1283WN      WN 5123   0.609   6.073   2.240  0.1293  0.3183  0.1522
 1284WN      WN 5124   2.818   0.402   1.534 -0.1907  0.0556  0.1422
 1285WN      WN 5125   2.965   1.549  16.994 -0.0763  0.0335 -0.0960
 1286WN      WN 5126   3.103   4.948   2.844 -0.1374 -0.0840  0.0119
 1287WN      WN 5127   2.402   4.008  16.291 -0.1571  0.1453 -0.0088
 1288WN      WN 5128   2.074   1.914  17.038  0.0773  0.0073  0.0732
 1289WN      WN 5129   4.305   0.392   0.323 -0.0386 -0.2653  0.3511
 1290WN      WN 5130   5.491   0.968   2.911  0.1134  0.1691  0.1803
 1291WN      WN 5131   0.124   4.743  16.286  0.4039 -0.0463 -0.1663
 1292WN      WN 5132   1.166   0.139   2.057  0.0787 -0.0772 -0.1979
 1293WN      WN 5133   3.642   3.893   2.545  0.2528 -0.0864  0.2466
 1294WN      WN 5134   4.235   6.197   0.031 -0.1230  0.1581  0.5894
 1295WN      WN 5135   1.015   0.162   1.600 -0.0501  0.1424  0.0730
 1296WN      WN 5136   3.514   4.206  16.829  0.1286 -0.1417 -0.0944
 1297WN      WN 5137   1.504   0.992   0.874 -0.5186 -0.2687 -0.0271
 1298WN      WN 5138   1.488   4.728   2.303  0.1021 -0.2671  0.1459
 1299WN      WN 5139   1.978   4.015   0.790 -0.3165  0.0508  0.0216
 1300WN      WN 5140   2.607   6.226   0.686 -0.2359 -0.0375 -0.0148
 1301WN      WN 5141   5.538   4.229  15.460  0.1740  0.3292 -0.1884
 1302WN      WN 5142   2.547   3.159   0.846  0.0725  0.2742  0.1735
 1303WN      WN 5143   0.591   3.752   2.814 -0.0927 -0.1860  0.2149
 1304WN      WN 5144   5.273   2.270   2.597  0.1191 -0.3566 -0.2257
 1305WN      WN 5145   3.365   1.480   0.215 -0.1434  0.0113 -0.0367
 1306WN      WN 5146   4.055   1.712  15.708  0.2516  0.2815  0.1572
 1307WN      WN 5147   5.997   4.986   1.677  0.2374 -0.0290 -0.0923
 1308WN      WN 5148   0.114   6.052   2.405  0.0309  0.0650 -0.1911
 1309WN      WN 5149   5.362   0.413   0.253 -0.0852 -0.2479  0.2874
 1310WN      WN 5150   1.356   0.027  14.751  0.1129  0.0256 -0.0625
 1311WN      WN 5151   4.425   1.551  14.890 -0.2612  0.2741  0.1000
 1312WN      WN 5152   3.168   5.312  16.021  0.0009  0.0896  0.0802
 1313WN      WN 5153   0.714   6.335  16.597  0.1280 -0.1942 -0.0341
 1314WN      WN 5154   4.173   5.119   1.486 -0.0876  0.3087  0.0365
 1315WN      WN 5155   1.814   4.785   3.636 -0.0880 -0.0080  0.2137
 1316WN      WN 5156   6.200   0.735   1.358 -0.3391  0.0697  0.1045
 1317WN      WN 5157   2.725   2.709  14.671 -0.1279 -0.2138  0.2072
 1318WN      WN 5158   2.630   4.779  15.783  0.3708 -0.3353 -0.4206
 1319WN      WN 5159   0.574   1.598  15.385 -0.0323 -0.2423 -0.0687
 1320WN      WN 5160   5.156   2.958  13.469  0.0952 -0.0586 -0.2711
 1321WN      WN 5161   1.505   0.777   1.699  0.0936  0.3187  0.2332
 1322WN      WN 5162   4.525   4.961  16.081  0.1724 -0.2940  0.0726
 1323WN      WN 5163   4.109   0.092  14.361 -0.1207  0.0084 -0.0984
 1324WN      WN 5164   3.465   6.168   2.730 -0.1320  0.0026 -0.1360
 1325WN      WN 5165   0.835   4.109   1.490  0.0652 -0.3246  0.2054
 1326WN      WN 5166   4.003   1.720   0.535  0.3111 -0.1363  0.0850
 1327WN      WN 5167   1.655   5.825   1.432 -0.1943  0.3066 -0.4928
 1328WN      WN 5168   3.660   5.073   3.175 -0.0927 -0.2215  0.0365
 1329WN      WN 5169   4.619   0.141  14.607 -0.1411 -0.0067 -0.0346
 1330WN      WN 5170   2.797   6.438  15.975 -0.0809  0.0105 -0.2137
 1331WN      WN 5171   0.540   5.196   3.320  0.2018 -0.1991 -0.2594
 1332WN      WN 5172   2.245   3.443   0.618  0.1351  0.3020  0.0577
 1333WN      WN 5173   5.900   4.650   2.056 -0.3492 -0.2069  0.0021
 1334WN      WN 5174   4.963   0.295   1.262  0.0726 -0.1023 -0.1248
 1335WN      WN 5175   3.296   5.924  16.882 -0.4006  0.0997  0.2101
 1336WN      WN 5176   6.426   3.315  15.311 -0.0626  0.0709  0.0974
 1337WN      WN 5177   5.052   4.612   0.316  0.0750  0.2741  0.0789
 1338WN      WN 5178   3.604   0.967  14.913 -0.0824 -0.1629 -0.0440
 1339WN      WN 5179   4.664   2.579  16.525 -0.3632  0.4999 -0.0400
 1340WN      WN 5180   2.371   1.981   3.378  0.0365 -0.1707 -0.0086
 1341WN      WN 5181   0.642   6.255  15.449 -0.0985  0.2106 -0.1623
 1342WN      WN 5182   5.648   1.797  14.546 -0.0482  0.0714 -0.1185
 1343WN      WN 5183   1.911   6.436   1.564  0.3158  0.0214 -0.1041
 1344WN      WN 5184   4.972   1.747   1.972  0.5129  0.2078  0.2315
 1345WN      WN 5185   0.156   4.456   2.285  0.0566 -0.1142 -0.2696
 1346WN      WN 5186   4.818   5.152  16.523  0.2282 -0.3994 -0.0002
 1347WN      WN 5187   2.317   4.222  16.773 -0.0655 -0.1587  0.0112
 1348WN      WN 5188   6.513   1.331  14.606  0.1213  0.0514  0.0459
 1349WN      WN 5189   0.312   2.638   1.253  0.2231 -0.2883 -0.1600
 1350WN      WN 5190   3.651   4.724  14.679  0.0997  0.4670 -0.0772
 1351WN      WN 5191   4.028   5.314   0.955  0.1152 -0.0496  0.2097
 1352WN      WN 5192   3.190   5.314   3.155  0.1785  0.0449  0.2974
 1353WN      WN 5193   3.539   1.945  14.934  0.0143 -0.2210 -0.0677
 1354WN      WN 5194   1.048   2.094  14.177  0.0151  0.1211 -0.2981
 1355WN      WN 5195   0.932   1.610  16.467 -0.0281 -0.3604  0.2182
 1356WN      WN 5196   1.920   6.257  16.332  0.0303 -0.1132  0.3887
 1357WN      WN 5197   2.192   3.364  16.553  0.0443  0.0949 -0.2169
 1358WN      WN 5198   3.391   3.693  16.946 -0.0818  0.1196  0.2648
 1359WN      WN 5199   3.544   5.576  14.246  0.1383  0.0520 -0.0372
 1360WN      WN 5200   0.505   1.559  16.178  0.2617 -0.1932  0.1234
 1361WN      WN 5201   1.641   1.529  14.525  0.2381 -0.3463  0.0995
 1362WN      WN 5202   2.538   1.897  16.398  0.1763  0.0807  0.1275
 1363WN      WN 5203   1.318   2.063  13.769  0.0529  0.0807  0.0276
 1364WN      WN 5204   3.713   4.700   1.906 -0.4480  0.0957 -0.3153
 1365WN      WN 5205   3.548   5.361   1.764 -0.1628 -0.2144 -0.1104
 1366WN      WN 5206   0.517   0.601   0.747 -0.0146  0.0653 -0.0892
 1367WN      WN 5207   4.029   1.164   2.103 -0.1654  0.2865  0.0830
 1368WN      WN 5208   6.365   6.121   2.027  0.2659  0.1908 -0.2445
 1369WN      WN 5209   3.836   1.495   2.390  0.0517 -0.2681  0.0660
 1370WN      WN 5210   6.041   3.156   1.382  0.3648  0.1181 -0.1347
 1371WN      WN 5211   3.440   3.365   0.303  0.0997  0.0319 -0.0488
 1372WN      WN 5212   3.218   3.396  16.504  0.1917  0.0457  0.1070
 1373WN      WN 5213   1.091   1.850   0.320  0.0716  0.1933 -0.0845
 1374WN      WN 5214   5.800   2.050  14.956  0.2557  0.0355 -0.2775
 1375WN      WN 5215   3.082   2.931   0.977 -0.0321 -0.1397 -0.1850
 1376WN      WN 5216   0.925   2.072   1.648 -0.0017  0.1937  0.0148
 1377WN      WN 5217   1.261   2.048  15.177 -0.1171 -0.3533  0.4505
 1378WN      WN 5218   2.429   1.427  16.741  0.2205 -0.1788  0.2241
 1379WN      WN 5219   2.420   4.588   0.067 -0.0678 -0.1956  0.0761
 1380WN      WN 5220   5.234   4.544   0.794 -0.2174  0.3295  0.0473
 1381WN      WN 5221   2.173   5.649   1.446  0.3733 -0.1044 -0.2478
 1382WN      WN 5222   5.045   6.238  15.809  0.0422  0.0117 -0.0462
 1383WN      WN 5223   2.180   5.726  15.427 -0.0300  0.0096  0.0662
 1384WN      WN 5224   3.147   2.704  14.962 -0.0522 -0.1019  0.0751
 1385WN      WN 5225   0.237   6.411  16.639 -0.0816 -0.1436 -0.1593
 1386WN      WN 5226   1.167   4.404  15.263  0.0655 -0.2105 -0.1518
 1387WN      WN 5227   3.791   6.413  14.707 -0.0248 -0.1221 -0.1352
 1388WN      WN 5228   0.409   2.550  15.334  0.2037 -0.0991 -0.0947
 1389WN      WN 5229   3.507   1.732  14.383 -0.2439 -0.1439  0.0250
 1390WN      WN 5230   4.806   1.821   2.580 -0.2374  0.3227  0.3085
 1391WN      WN 5231   4.233   2.457  16.235 -0.1526 -0.0212 -0.0271
 1392WN      WN 5232   4.821   2.983   0.201 -0.2945 -0.0155 -0.1730
 1393WN      WN 5233   6.322   1.972   2.405  0.1801 -0.0798 -0.1401
 1394WN      WN 5234   1.514   5.171   2.583  0.2320  0.0856  0.0572
 1395WN      WN 5235   0.605   2.738   2.325 -0.3375  0.0522  0.0183
 1396WN      WN 5236   4.029   6.264   1.895  0.0584  0.0939 -0.1293
 1397WN      WN 5237   2.625   4.301  15.209 -0.0504 -0.1031 -0.1797
 1398WN      WN 5238   3.101   3.388  15.975 -0.0560  0.3495 -0.5041
 1399WN      WN 5239   6.386   0.489  14.634  0.0904  0.0571 -0.1207
 1400WN      WN 5240   2.790   4.296   1.074  0.0085 -0.1372  0.4368
 1401WN      WN 5241   2.031   0.303  15.411 -0.2437 -0.2581  0.0020
 1402WN      WN 5242   4.482   0.352  16.542  0.4553 -0.1466  0.1279
 1403WN      WN 5243   1.366   5.322   3.043 -0.1658  0.1058 -0.2208
 1404WN      WN 5244   3.719   3.977   1.252 -0.1593 -0.2167  0.2146
 1405WN      WN 5245   6.483   3.564   0.876 -0.1781  0.0019  0.1952
 1406WN      WN 5246   3.121   0.912  16.243  0.0452  0.0515 -0.0795
 1407WN      WN 5247   1.643   0.414   2.150  0.2993 -0.2316 -0.4000
 1408WN      WN 5248   3.880   6.454  13.922 -0.2195  0.0086 -0.0042
 1409WN      WN 5249   1.140   4.813  13.819  0.0107  0.1789  0.0016
 1410WN      WN 5250   0.472   5.562  16.231  0.2010  0.3577  0.1799
 1411WN      WN 5251   3.847   0.694   2.119  0.0278 -0.1322  0.3002
 1412WN      WN 5252   4.933   6.385   1.050  0.0517 -0.1359  0.1906
 1413WN      WN 5253   4.802   5.928   3.204  0.2055  0.0266  0.1629
 1414WN      WN 5254   4.369   5.558   0.333 -0.0008 -0.0381  0.0893
 1415WN      WN 5255   5.737   0.979  16.181 -0.0157 -0.0657  0.1747
 1416WN      WN 5256   0.335   4.225   2.767 -0.0979 -0.1015  0.0640
 1417WN      WN 5257   5.484   5.602  15.089  0.0213 -0.0546 -0.0394
 1418WN      WN 5258   1.271   4.935  14.853 -0.1980 -0.0254 -0.0209
 1419WN      WN 5259   1.082   1.054   0.686  0.3026 -0.0191 -0.4323
 1420WN      WN 5260   5.425   4.691   2.225 -0.1993 -0.0656  0.1936
 1421WN      WN 5261   3.294   3.826  15.938 -0.1715  0.4230 -0.3659
 1422WN      WN 5262   2.515   1.936   2.505  0.1103 -0.1834 -0.2638
 1423WN      WN 5263   2.781   6.340   1.269  0.0081  0.2396  0.0226
 1424WN      WN 5264   3.366   0.806   3.356 -0.2694 -0.1124 -0.0128
 1425WN      WN 5265   5.028   1.390   2.349  0.3295 -0.1042  0.1076
 1426WN      WN 5266   0.984   2.787   0.337  0.1093 -0.1873  0.3024
 1427WN      WN 5267   2.647   3.127  16.863  0.1594 -0.3182  0.0478
 1428WN      WN 5268   6.436   0.381  15.710  0.2696 -0.2863 -0.1267
 1429WN      WN 5269   5.353   4.672  13.952 -0.2072 -0.2306  0.0647
 1430WN      WN 5270   2.857   1.508   2.578  0.1472  0.0934 -0.0087
 1431WN      WN 5271   2.874   3.877   0.820 -0.1919 -0.1357  0.1269
 1432WN      WN 5272   5.097   3.103   1.199  0.0019 -0.0763  0.1865
 1433WN      WN 5273   2.899   6.263   0.236  0.2136  0.2293  0.2779
 1434WN      WN 5274   3.911   3.741   2.197  0.0165 -0.0251  0.0107
 1435WN      WN 5275   1.983   5.212   1.630  0.2764  0.0502  0.0725
 1436WN      WN 5276   4.744   5.051   1.512  0.1184  0.0199  0.0002
 1437WN      WN 5277   5.992   4.406  17.052 -0.4739  0.0574  0.1170
 1438WN      WN 5278   5.953   5.816   2.962  0.0308  0.2247  0.0301
 1439WN      WN 5279   1.614   1.451   0.629  0.2457 -0.0974  0.3672
 1440WN      WN 5280   0.883   4.657   1.606  0.2233  0.2752 -0.0312
 1441WN      WN 5281   5.321   4.680  15.262  0.1019  0.3207 -0.2245
 1442WN      WN 5282   4.108   4.823   0.851  0.2438 -0.0949  0.2558
 1443WN      WN 5283   4.248   4.029   1.985 -0.2768  0.2093 -0.2721
 1444WN      WN 5284   3.259   4.026   1.677  0.0053  0.0405 -0.2096
 1445WN      WN 5285   3.681   6.381   3.200 -0.3097  0.0564 -0.4282
 1446WN      WN 5286   3.972   6.494   0.319  0.1829  0.0720  0.1733
 1447WN      WN 5287   4.731   3.099   0.656 -0.0402 -0.2655 -0.1812
 1448WN      WN 5288   1.884   4.275   2.716  0.1443 -0.0121  0.2450
 1449WN      WN 5289   1.585   1.928  16.650 -0.0140  0.2702 -0.1061
 1450WN      WN 5290   3.152   0.940   1.034  0.2055  0.0826  0.1344
 1451WN      WN 5291   2.508   5.378   1.808  0.0639  0.2132  0.0276
 1452WN      WN 5292   0.691   0.667  14.019  0.1988  0.0192  0.0014
 1453WN      WN 5293   0.427   1.347  14.431  0.1878  0.0326 -0.2938
 1454WN      WN 5294   0.039   4.345  15.782 -0.1492 -0.3257  0.3255
 1455WN      WN 5295   3.640   4.062   0.233  0.2103 -0.2546  0.1894
 1456WN      WN 5296   5.190   2.160  15.153 -0.1867  0.1486 -0.0902
 1457WN      WN 5297   2.772   1.595   2.106  0.2413 -0.2676 -0.0966
 1458WN      WN 5298   3.676   4.309  16.070 -0.0176  0.0002 -0.0785
 1459WN      WN 5299   5.153   0.577   1.675  0.2808  0.3727 -0.4649
 1460WN      WN 5300   2.240   2.103   2.881 -0.0239 -0.0328  0.0744
 1461WN      WN 5301   5.669   3.157  14.475 -0.0323  0.2655 -0.0693
 1462WN      WN 5302   4.973   1.823  16.761  0.0022 -0.0133 -0.0901
 1463WN      WN 5303   2.272   4.150   1.157 -0.0065  0.0142  0.1790
 1464WN      WN 5304   0.634   2.307   1.101  0.2318 -0.2229  0.1313
 1465WN      WN 5305   2.381   4.522   0.611  0.2962 -0.1546 -0.1487
 1466WN      WN 5306   2.171   3.493  14.559 -0.1559 -0.0480 -0.1747
 1467WN      WN 5307   1.109   4.688   2.635 -0.2939 -0.1324 -0.1818
 1468WN      WN 5308   6.067   6.086  14.216  0.2787  0.0948 -0.1727
 1469WN      WN 5309   6.240   4.011  16.865  0.3267 -0.3636 -0.1041
 1470WN      WN 5310   3.349   1.214   3.073  0.3524  0.0649  0.0228
 1471WN      WN 5311   5.471   5.668  15.590 -0.2539  0.0860 -0.0116
 1472WN      WN 5312   2.828   4.181  14.746 -0.0339  0.1471 -0.2858
 1473WN      WN 5313   0.597   0.323  16.508 -0.1745  0.2796 -0.1902
 1474WN      WN 5314   4.540   3.816   2.968  0.2612  0.1250  0.3347
 1475WN      WN 5315   4.942   1.201  16.643 -0.2002  0.0836  0.0860
 1476WN      WN 5316   2.512   0.712   1.116 -0.1631  0.1292  0.1158
 1477WN      WN 5317   3.278   3.056  14.452 -0.5318 -0.3489  0.1619
 1478WN      WN 5318   1.181   4.656  16.642  0.4661  0.0638  0.2116
 1479WN      WN 5319   0.826   3.999  15.443  0.0445 -0.0033  0.2434
 1480WN      WN 5320   5.719   4.743   1.247  0.1017  0.0296 -0.1347
 1481WN      WN 5321   0.934   0.167   2.682  0.1655 -0.1910 -0.0251
 1482WN      WN 5322   6.399   5.007   0.999 -0.0198 -0.5318 -0.1438
 1483WN      WN 5323   2.390   5.150   1.328 -0.5119  0.1232 -0.1445
 1484WN      WN 5324   1.869   0.220   0.122 -0.0162 -0.1045  0.0302
 1485WN      WN 5325   4.384   2.458   2.202 -0.1815 -0.3888  0.1758
 1486WN      WN 5326   3.777   3.396  14.424 -0.1452 -0.3951 -0.1438
 1487WN      WN 5327   1.670   3.593  14.754 -0.0604  0.0580 -0.0057
 1488WN      WN 5328   5.682   2.169   3.058  0.2024 -0.1455  0.0783
 1489WN      WN 5329   5.632   6.054   1.250  0.2407  0.0189  0.1215
 1490WN      WN 5330   1.581   2.950   0.657 -0.0646 -0.1943  0.2588
 1491WN      WN 5331   6.513   3.406  16.313 -0.1384  0.0619  0.1923
 1492WN      WN 5332   5.355   3.998  14.946  0.1464 -0.2451 -0.0266
 1493WN      WN 5333   0.181   6.472   2.097  0.0985 -0.1614  0.2231
 1494WN      WN 5334   1.777   6.008   2.419  0.2454 -0.1002 -0.0969
 1495WN      WN 5335   3.171   0.957   0.424  0.1998  0.0491  0.0153
 1496WN      WN 5336   5.244   0.349   0.822 -0.1651 -0.3885 -0.0461
 1497WN      WN 5337   5.155   2.566  15.606  0.2565 -0.0555  0.1566
 1498WN      WN 5338   4.572   2.722  15.300  0.1656  0.0784  0.0604
 1499WN      WN 5339   1.294   4.564  15.745  0.0581  0.1394  0.2023
 1500WN      WN 5340   2.598   0.195  16.432 -0.1770 -0.0728  0.1730
 1501WN      WN 5341   2.960   2.465  16.310  0.1862  0.1064  0.2012
 1502WN      WN 5342   1.490   6.358   0.153  0.1038  0.0171  0.0095
 1503WN      WN 5343   0.327   4.804   1.219 -0.0681  0.2083  0.0828
 1504WN      WN 5344   0.360   6.005   1.847 -0.0151 -0.2282  0.2071
 1505WN      WN 5345   3.136   3.124   1.442 -0.4413  0.1674  0.0589
 1506WN      WN 5346   5.452   5.167   1.853 -0.1272  0.2954  0.1775
 1507WN      WN 5347   5.867   0.747  15.701  0.2590 -0.0942 -0.0269
 1508WN      WN 5348   1.927   5.596  14.992  0.2357  0.0495 -0.1340
 1509WN      WN 5349   0.949   4.784   2.114 -0.3145 -0.0840 -0.2189
 1510WN      WN 5350   6.373   6.130  16.677  0.2801 -0.0472 -0.0580
 1511WN      WN 5351   2.757   5.196   3.396 -0.1725 -0.0427  0.1583
 1512WN      WN 5352   2.622   4.462   2.171  0.3453  0.1789 -0.2060
 1513WN      WN 5353   2.037   1.643   0.411 -0.1143  0.1845  0.0627
 1514WN      WN 5354   3.208   2.496  16.859 -0.1824 -0.1854 -0.1133
 1515WN      WN 5355   5.380   4.975   3.205 -0.1688  0.1943 -0.1110
 1516WN      WN 5356   6.499   3.655   0.316  0.0587  0.1006 -0.1297
 1517WN      WN 5357   0.852   5.328  14.826 -0.0409  0.0786  0.0766
 1518WN      WN 5358   3.219   3.260   2.157 -0.2270 -0.2199 -0.1624
 1519WN      WN 5359   3.000   4.414   1.637 -0.2230  0.0837  0.2468
 1520WN      WN 5360   3.498   5.455  17.009  0.2503  0.2003 -0.0127
 1521WN      WN 5361   5.466   6.483   1.985 -0.0521 -0.1518 -0.3346
 1522WN      WN 5362   5.685   5.347  14.498  0.1100 -0.0792 -0.1189
 1523WN      WN 5363   4.569   5.018   0.591  0.1330 -0.0899 -0.1562
 1524WN      WN 5364   0.802   4.644   0.545  0.2521  0.0985  0.0255
 1525WN      WN 5365   0.117   1.198  16.112  0.0120 -0.2096  0.1401
 1526WN      WN 5366   2.486   2.454   2.622  0.1529  0.1609  0.2397
 1527WN      WN 5367   1.171   3.843  16.252 -0.0572 -0.1551  0.0814
 1528WN      WN 5368   1.005   2.278  15.759 -0.2561  0.1568  0.2846
 1529WN      WN 5369   6.166   1.191  15.085 -0.0895  0.2476 -0.1359
 1530WN      WN 5370   6.474   5.619   1.811 -0.1308  0.3562  0.0482
 1531WN      WN 5371   0.441   4.121  15.727 -0.0508 -0.1974 -0.5248
 1532WN      WN 5372   4.057   0.132   1.540  0.0686  0.0035 -0.1104
 1533WN      WN 5373   3.134   2.000   2.085 -0.2795  0.1441 -0.2632
 1534WN      WN 5374   1.318   5.632  15.933 -0.2041 -0.0702  0.2815
 1535WN      WN 5375   3.808   5.968  16.229  0.1989  0.0666 -0.1877
 1536WN      WN 5376   3.978   4.129   0.584  0.2714  0.1745  0.2084
 1537WN      WN 5377   1.618   1.585   2.610 -0.2571 -0.1411  0.0463
 1538WN      WN 5378   3.200   6.428  16.877 -0.2156  0.5135 -0.0597
 1539WN      WN 5379   1.907   1.624  15.298  0.0680 -0.2666  0.1458
 1540WN      WN 5380   1.921   6.073   0.154 -0.4541  0.0164 -0.0200
 1541WN      WN 5381   6.309   4.275  16.276  0.2507 -0.5068  0.2252
 1542WN      WN 5382   3.082   1.887   0.399 -0.0016  0.2397 -0.1088
 1543WN      WN 5383   5.630   4.218   0.362 -0.1205  0.2891  0.1029
 1544WN      WN 5384   3.236   1.493  16.085  0.0152  0.3775 -0.2098
 1545WN      WN 5385   4.939   5.309   1.078  0.1557  0.0812  0.2601
 1546WN      WN 5386   6.285   2.318   0.196 -0.1248  0.2613 -0.1705
 1547WN      WN 5387   3.941   1.040   1.117  0.0937  0.0679 -0.0204
 1548WN      WN 5388   4.788   5.376  16.073 -0.0391  0.1932 -0.1205
 1549WN      WN 5389   2.153   5.316  16.014 -0.0639 -0.0922  0.3560
 1550WN      WN 5390   0.350   2.658  16.587  0.2564 -0.0268 -0.0870
 1551WN      WN 5391   2.383   3.000  14.931 -0.1859 -0.2688 -0.0236
 1552WN      WN 5392   5.683   5.342   0.536 -0.2107  0.0150 -0.2314
 1553WN      WN 5393   5.347   1.374   1.874  0.1401 -0.0419 -0.0497
 1554WN      WN 5394   4.272   1.636   2.670 -0.1993 -0.4870  0.0609
 1555WN      WN 5395   4.704   2.603   0.549  0.3007  0.0338  0.1383
 1556WN      WN 5396   2.964   1.314  14.477 -0.0685 -0.0543  0.1167
 1557WN      WN 5397   3.250   6.343   1.137  0.0201 -0.2553 -0.2717
 1558WN      WN 5398   0.690   1.864   2.208 -0.0232  0.1554 -0.1794
 1559WN      WN 5399   4.955   0.607  14.829 -0.1502  0.0504  0.0701
 1560WN      WN 5400   1.478   0.564  14.857 -0.0107 -0.0548  0.0195
 1561WN      WN 5401   3.094   0.609   3.050  0.1044  0.1505  0.2181
 1562WN      WN 5402   2.428   4.140  14.338  0.0469 -0.1067  0.0636
 1563WN      WN 5403   4.613   2.626   2.607  0.3511  0.1043  0.3176
 1564WN      WN 5404   3.602   4.515   2.396 -0.0112  0.0024  0.0880
 1565WN      WN 5405   5.769   0.846   2.516 -0.0151  0.1886 -0.2337
 1566WN      WN 5406   1.270   3.871   0.433 -0.0616  0.1348 -0.1037
 1567WN      WN 5407   6.075   0.015  15.343  0.0271  0.3215 -0.0112
 1568WN      WN 5408   4.755   2.243  15.435  0.0244 -0.2369  0.1131
 1569WN      WN 5409   3.760   2.207  15.641 -0.0370 -0.1051  0.0319
 1570WN      WN 5410   3.039   1.562  15.667 -0.1592  0.2881 -0.0207
 1571WN      WN 5411   3.129   0.549  14.743  0.0959 -0.0255 -0.2935
 1572WN      WN 5412   1.469   0.014   2.952 -0.5501 -0.2344  0.1197
 1573WN      WN 5413   1.023   4.290   1.917  0.1844  0.2839  0.2241
 1574WN      WN 5414   4.600   0.782   2.873  0.0957 -0.0228 -0.0015
 1575WN      WN 5415   2.484   5.854   0.993 -0.1496 -0.0214 -0.1495
 1576WN      WN 5416   4.634   6.235  15.544  0.1675  0.2580  0.0701
 1577WN      WN 5417   0.167   4.785   2.731 -0.0905  0.2955  0.3122
 1578WN      WN 5418   4.441   3.647  15.148 -0.0681 -0.2254  0.1529
 1579WN      WN 5419   5.184   1.411   3.838  0.0761 -0.0030  0.2797
 1580WN      WN 5420   6.208   2.159  16.124 -0.3295 -0.1570 -0.2227
 1581WN      WN 5421   1.126   3.291  13.704 -0.0477 -0.0963 -0.0831
 1582WN      WN 5422   5.261   3.639   2.764  0.2117  0.1410  0.0397
 1583WN      WN 5423   5.791   2.044   2.003  0.0866 -0.0284  0.0381
 1584WN      WN 5424   3.104   4.539   2.543 -0.0626 -0.2770 -0.0146
 1585WN      WN 5425   3.232   2.913  16.588  0.3079  0.2220 -0.0800
 1586WN      WN 5426   2.553   4.546  14.780  0.0463  0.1458  0.0141
 1587WN      WN 5427   5.156   1.622   3.303 -0.1155  0.0063 -0.1357
 1588WN      WN 5428   0.270   1.653  17.056  0.0168 -0.1742 -0.0539
 1589WN      WN 5429   3.805   3.914  15.358 -0.2091  0.1775  0.1927
 1590WN      WN 5430   3.028   5.907   1.086 -0.0385  0.1402 -0.0258
 1591WN      WN 5431   4.375   0.861   1.938  0.1667 -0.1249 -0.0689
 1592WN      WN 5432   2.563   1.193   1.808  0.1610  0.0219  0.1298
 1593WN      WN 5433   0.720   5.547   0.841 -0.0599  0.3417  0.0422
 1594WN      WN 5434   0.495   3.562  15.483  0.0084 -0.4151 -0.0537
 1595WN      WN 5435   1.082   5.025   1.361  0.1239  0.3124 -0.0443
 1596WN      WN 5436   4.448   1.177  16.800 -0.1066  0.0146  0.2598
 1597WN      WN 5437   1.605   4.946  16.874 -0.4979  0.0692 -0.0215
 1598WN      WN 5438   4.573   1.376   1.760 -0.2032  0.3401  0.2674
 1599WN      WN 5439   0.595   2.100   0.195 -0.4360  0.0094 -0.1976
 1600WN      WN 5440   6.502   6.056   1.574 -0.2008 -0.0016 -0.2299
 1601WN      WN 5441   3.951   1.879  14.637 -0.2711  0.0642 -0.1754
 1602WN      WN 5442   2.758   1.653   0.816  0.0189  0.0093  0.1620
 1603WN      WN 5443   5.682   0.106   2.429 -0.0521  0.0775  0.2770
 1604WN      WN 5444   2.815   4.817   1.380 -0.2548 -0.0023  0.2444
 1605WN      WN 5445   1.543   6.084  15.852  0.0466  0.0079 -0.2614
 1606WN      WN 5446   3.609   2.818   2.435 -0.3111 -0.0746  0.1627
 1607WN      WN 5447   2.793   1.125   0.809  0.3492 -0.0700  0.2316
 1608WN      WN 5448   3.469   2.505  16.354  0.0559  0.0798 -0.1176
 1609WN      WN 5449   5.569   4.447  14.943  0.0839 -0.0622  0.0885
 1610WN      WN 5450   6.237   4.655  15.496 -0.2611  0.2046 -0.2593
 1611WN      WN 5451   0.272   4.286  16.213 -0.0557  0.2016  0.0049
 1612WN      WN 5452   2.910   6.080  14.791 -0.1058 -0.0862 -0.3220
 1613WN      WN 5453   3.605   2.813  14.146  0.0699 -0.3060 -0.2170
 1614WN      WN 5454   2.148   4.581  15.606  0.1970  0.0875 -0.1827
 1615WN      WN 5455   3.680   3.054  16.377  0.1441 -0.1901  0.2303
 1616WN      WN 5456   3.532   1.121  16.992  0.1808 -0.0369  0.2165
 1617WN      WN 5457   3.882   2.653   1.021 -0.1593 -0.0457  0.1918
 1618WN      WN 5458   2.424   5.053   2.353 -0.0017 -0.0215 -0.2653
 1619WN      WN 5459   6.308   4.231   2.148  0.3122 -0.1198  0.0897
 1620WN      WN 5460   3.441   0.275  15.647  0.2052  0.3163  0.0714
 1621WN      WN 5461   3.977   2.193  15.014  0.1666  0.0150  0.0878
 1622WN      WN 5462   1.508   2.455   0.742  0.0142 -0.1837 -0.3699
 1623WN      WN 5463   0.055   0.959  14.977  0.3124 -0.1029  0.2294
 1624WN      WN 5464   2.915   4.660  16.884 -0.0377 -0.1893  0.1109
 1625WN      WN 5465   0.018   6.334   0.681  0.0912  0.0062 -0.0948
 1626WN      WN 5466   1.487   0.120  16.499 -0.1556 -0.3059 -0.0195
 1627WN      WN 5467   1.670   4.264  15.418 -0.3508 -0.0265 -0.2523
 1628WN      WN 5468   0.477   2.301  15.821 -0.1777 -0.0969 -0.1157
 1629WN      WN 5469   1.762   0.484   2.666  0.0230 -0.0860 -0.0779
 1630WN      WN 5470   2.964   5.513  16.793 -0.0428 -0.0398 -0.3065
 1631WN      WN 5471   1.129   5.921  15.567 -0.0885 -0.3763 -0.1403
 1632WN      WN 5472   2.799   1.031   0.081  0.0921  0.1501  0.1666
 1633WN      WN 5473   1.850   3.825   1.311 -0.3212  0.0321  0.3420
 1634WN      WN 5474   2.268   4.896  14.530  0.0476 -0.2589  0.0588
 1635WN      WN 5475   2.660   5.752  15.293  0.2130  0.2559 -0.0635
 1636WN      WN 5476   4.183   4.602  14.767 -0.0076 -0.3065  0.3976
 1637WN      WN 5477   5.611   5.641   3.234 -0.1205 -0.1921  0.0776
 1638WN      WN 5478   3.835   1.866   2.770 -0.1665  0.2575 -0.1218
 1639WN      WN 5479   4.274   5.539  15.117  0.2289 -0.1344  0.0514
 1640WN      WN 5480   4.119   5.198  15.454  0.3467 -0.0107 -0.0448
 1641WN      WN 5481   0.218   2.218  16.964 -0.1320  0.1279 -0.3729
 1642WN      WN 5482   3.969   1.322  14.875 -0.1222 -0.0155  0.1635
 1643WN      WN 5483   0.256   1.056   0.077 -0.5236 -0.1487  0.1604
 1644WN      WN 5484   1.827   3.373   1.041  0.4823  0.2263 -0.1874
 1645WN      WN 5485   5.266   1.038  14.889  0.1688  0.0204 -0.1893
 1646WN      WN 5486   1.397   0.198   1.195  0.0765  0.0764  0.1939
 1647WN      WN 5487   0.456   5.615  14.958  0.0423  0.0645 -0.1274
 1648WN      WN 5488   1.361   0.681   1.222  0.0072  0.0285 -0.0372
 1649WN      WN 5489   0.292   3.107   2.244 -0.1283  0.1624  0.0314
 1650WN      WN 5490   4.058   2.229   1.925  0.0626  0.0814 -0.0743
 1651WN      WN 5491   6.325   2.980  16.077 -0.1061  0.1156  0.0229
 1652WN      WN 5492   2.682   3.935  13.909 -0.1160 -0.1072  0.0208
 1653WN      WN 5493   3.594   4.870  16.134 -0.3704 -0.3412 -0.0589
 1654WN      WN 5494   3.582   5.265  14.650 -0.0199  0.1518 -0.0775
 1655WN      WN 5495   4.472   2.906   1.518 -0.2082  0.0734 -0.1570
 1656WN      WN 5496   1.807   5.538  15.754  0.0227  0.2028  0.0120
 1657WN      WN 5497   1.033   0.008   3.119  0.1926 -0.1281 -0.1133
 1658WN      WN 5498   2.240   1.459  13.886  0.0087  0.0378 -0.2159
 1659WN      WN 5499   3.052   3.916  16.413  0.2190 -0.0282  0.0770
 1660WN      WN 5500   2.994   3.146   0.511 -0.4515  0.3688 -0.2572
 1661WN      WN 5501   2.924   2.786   0.141  0.1890 -0.2879  0.2933
 1662WN      WN 5502   5.843   5.381  15.424  0.0041 -0.0739  0.0944
 1663WN      WN 5503   1.837   2.187  13.954  0.0828  0.1627  0.0789
 1664WN      WN 5504   0.485   3.505   0.970  0.3194  0.1235 -0.0173
 1665WN      WN 5505   5.233   1.281  16.218  0.0798  0.5239  0.0079
 1666WN      WN 5506   5.764   1.568   1.797  0.0493 -0.1190  0.0997
 1667WN      WN 5507   0.357   6.351   1.511 -0.0140  0.0766  0.3870
 1668WN      WN 5508   4.443   6.518   1.193 -0.2743  0.0921  0.1644
 1669WN      WN 5509   1.507   1.664   1.131 -0.0044  0.0421 -0.1395
 1670WN      WN 5510   0.014   2.150  14.046 -0.1183 -0.3729  0.1988
 1671WN      WN 5511   0.052   0.231   2.679  0.0520  0.2154  0.1455
 1672WN      WN 5512   4.802   6.188   1.507  0.0409  0.1052 -0.1150
 1673WN      WN 5513   0.864   6.214   1.820  0.0166  0.0959 -0.1882
 1674WN      WN 5514   4.697   1.013   2.268  0.1441  0.1131  0.1013
 1675WN      WN 5515   3.838   3.046   0.236  0.3280 -0.0190  0.1253
 1676WN      WN 5516   1.541   4.959   1.697  0.1157 -0.0108  0.0306
 1677WN      WN 5517   1.269   4.293   2.340 -0.2190  0.0746  0.0114
 1678WN      WN 5518   5.731   1.012  15.218 -0.0720 -0.0324 -0.2486
 1679WN      WN 5519   6.331   4.821   2.273 -0.2355  0.0876  0.3013
 1680WN      WN 5520   5.089   5.773  15.917  0.0907 -0.1190  0.2449
 1681WN      WN 5521   4.811   2.738   1.023 -0.0216  0.4381 -0.0825
 1682WN      WN 5522   2.361   6.410   0.140 -0.1111  0.0401  0.0373
 1683WN      WN 5523   3.404   4.956   2.249 -0.1312  0.1828  0.1187
 1684WN      WN 5524   2.452   5.888   1.886  0.2362 -0.0580  0.0845
 1685WN      WN 5525   5.307   2.560   1.061  0.1845 -0.0386  0.0243
 1686WN      WN 5526   1.231   2.636  14.969 -0.1492  0.0743 -0.4056
 1687WN      WN 5527   3.875   3.797   1.697  0.1410 -0.4588  0.0852
 1688WN      WN 5528   4.229   1.684  16.236  0.2322 -0.1374 -0.2170
 1689WN      WN 5529   0.528   5.133   2.656 -0.3519 -0.0560 -0.2525
 1690WN      WN 5530   0.961   3.509   1.525 -0.3725 -0.1636  0.2747
 1691WN      WN 5531   2.661   2.750   1.218  0.0641 -0.1680 -0.1672
 1692WN      WN 5532   4.759   1.717  14.023 -0.2379 -0.2155 -0.0346
 1693WN      WN 5533   4.509   2.931  16.813  0.1335  0.0201 -0.0313
 1694WN      WN 5534   2.693   1.546   3.450 -0.1336 -0.4606 -0.2704
 1695WN      WN 5535   1.982   6.078   1.141 -0.1213 -0.0337  0.2095
 1696WN      WN 5536   4.732   5.637   2.767 -0.1552 -0.0404 -0.3627
 1697WN      WN 5537   0.238   5.317  15.363  0.1279  0.1286 -0.0902
 1698WN      WN 5538   1.731   3.107   1.477  0.1152  0.1663 -0.1464
 1699WN      WN 5539   4.476   4.084   0.688 -0.1520  0.0910 -0.0697
 1700WN      WN 5540   2.379   0.195  15.902 -0.3096  0.0779  0.1303
 1701WN      WN 5541   1.029   1.407  15.978 -0.1323 -0.1909  0.2255
 1702WN      WN 5542   3.243   0.059   2.410  0.0470 -0.0361  0.2516
 1703WN      WN 5543   4.420   2.434  14.856  0.0933 -0.2400 -0.3498
 1704WN      WN 5544   1.466   4.592   0.149 -0.0915 -0.2466 -0.0243
 1705WN      WN 5545   2.684   5.066  14.733 -0.1393  0.1019 -0.1620
 1706WN      WN 5546   1.794   2.670  13.737 -0.2215  0.0854  0.1721
 1707WN      WN 5547   1.503   1.247   1.910 -0.1092 -0.1093 -0.1803
 1708WN      WN 5548   4.025   5.420   0.057  0.0880 -0.2118  0.0633
 1709WN      WN 5549   4.667   2.125  16.261 -0.2700  0.1650  0.0513
 1710WN      WN 5550   4.954   2.265   1.292  0.0276  0.0433 -0.2905
 1711WN      WN 5551   2.813   2.870  14.100 -0.0804  0.5308  0.0308
 1712WN      WN 5552   0.848   1.384  14.720  0.1169 -0.0553  0.0642
 1713WN      WN 5553   2.113   4.576   2.388  0.0822  0.1572  0.3723
 1714WN      WN 5554   3.542   4.421   1.502 -0.1576 -0.0254  0.2883
 1715WN      WN 5555   6.107   6.282   1.197 -0.0410 -0.0556 -0.0102
 1716WN      WN 5556   5.933   4.918   0.788 -0.0221  0.0360 -0.1306
 1717WN      WN 5557   4.846   3.135   1.870  0.0105 -0.1856 -0.1371
 1718WN      WN 5558   5.932   3.122  15.162  0.2720 -0.2450 -0.0977
 1719WN      WN 5559   2.469   0.899   0.514 -0.0975 -0.0373 -0.0857
 1720WN      WN 5560   5.704   0.028  16.123  0.1933 -0.2297  0.0031
 1721WN      WN 5561   4.137   0.625   1.573 -0.1306  0.0799  0.3345
 1722WN      WN 5562   3.965   0.864  16.801 -0.1222 -0.1149 -0.1457
 1723WN      WN 5563   0.321   1.887   0.751  0.3922  0.0832 -0.3316
 1724WN      WN 5564   1.370   6.134   3.262 -0.3049  0.4053 -0.0012
 1725WN      WN 5565   3.307   6.367  16.014 -0.0808 -0.1422 -0.9570
 1726WN      WN 5566   2.674   0.867   2.632  0.0539 -0.2079 -0.1383
 1727WN      WN 5567   6.108   1.195   1.717 -0.4174  0.1159 -0.0200
 1728WN      WN 5568   0.328   5.270   1.130 -0.1212 -0.1636 -0.2280
 1729WN      WN 5569   4.774   5.088   2.876  0.2548 -0.0576  0.0427
 1730WN      WN 5570   2.501   5.677  14.755  0.2771  0.1304 -0.0707
 1731WN      WN 5571   2.363   0.937  16.799 -0.0673  0.0936  0.0089
 1732WN      WN 5572   0.956   5.056   3.045 -0.2863 -0.3402 -0.0800
 1733WN      WN 5573   1.908   5.483  16.670 -0.3571 -0.0696 -0.1455
 1734WN      WN 5574   3.543   2.244   1.785  0.0175  0.1267 -0.2948
 1735WN      WN 5575   3.583   4.117  13.598 -0.1766 -0.1333  0.0359
 1736WN      WN 5576   3.697   5.142  14.178 -0.1369  0.0849 -0.1322
 1737WN      WN 5577   6.255   0.561  16.587  0.1649  0.1607 -0.1471
 1738WN      WN 5578   5.391   0.622  15.424 -0.0798 -0.2275  0.0115
 1739WN      WN 5579   3.228   4.082   1.162 -0.0417  0.2472  0.0675
 1740WN      WN 5580   0.706   1.340   0.925 -0.1807 -0.0368  0.2267
 1741WN      WN 5581   6.338   5.623   2.261  0.0115  0.4318 -0.0428
 1742WN      WN 5582   0.498   3.527   0.302  0.1840 -0.4293  0.1785
 1743WN      WN 5583   4.156   2.854  16.462 -0.0744  0.1406 -0.1234
 1744WN      WN 5584   2.126   5.357  14.591 -0.1495 -0.0397  0.0819
 1745WN      WN 5585   3.475   1.266   1.369 -0.1867 -0.0330 -0.1985
 1746WN      WN 5586   2.756   0.862  14.488  0.2278  0.3599 -0.1547
 1747WN      WN 5587   3.793   6.225  16.699  0.0022  0.1907  0.1492
 1748WN      WN 5588   2.381   4.722  13.992  0.0779  0.2591  0.1991
 1749WN      WN 5589   5.760   6.303   0.718  0.1271 -0.0907 -0.1914
 1750WN      WN 5590   3.660   3.141  14.839 -0.3293  0.0785  0.2935
 1751WN      WN 5591   1.789   2.145   0.348 -0.2198 -0.2256  0.1614
 1752WN      WN 5592   5.224   1.722  14.932  0.1960 -0.3048  0.1008
 1753WN      WN 5593   3.938   3.171   0.660  0.2088 -0.1092  0.1437
 1754WN      WN 5594   2.252   2.848  14.483 -0.0224 -0.2730 -0.0546
 1755WN      WN 5595   6.304   1.158   0.747  0.1750 -0.3045 -0.0900
 1756WN      WN 5596   6.373   4.784   1.448 -0.0660 -0.1409  0.1656
 1757WN      WN 5597   2.988   5.290   1.557 -0.0483 -0.0532 -0.1762
 1758WN      WN 5598   5.328   5.012   0.144  0.2993  0.2622  0.2963
 1759WN      WN 5599   5.706   0.982  14.692 -0.0818 -0.0528 -0.4089
 1760WN      WN 5600   0.087   3.840   2.845 -0.2274  0.0320 -0.0109
 1761WN      WN 5601   3.817   6.122   0.587  0.3029 -0.0834  0.2977
 1762WN      WN 5602   1.090   1.690  15.550  0.3025  0.1192 -0.1716
 1763WN      WN 5603   6.527   1.054  16.701  0.0242  0.2773 -0.3349
 1764WN      WN 5604   1.531   1.766   0.107 -0.1116  0.1006 -0.1657
 1765WN      WN 5605   5.334   1.408  14.517  0.0102 -0.1567  0.1254
 1766WN      WN 5606   5.391   0.406  15.985  0.1379 -0.0391  0.1297
 1767WN      WN 5607   0.777   5.769  16.642 -0.3748  0.1369  0.0286
 1768WN      WN 5608   1.733   2.492  16.485  0.2975 -0.2393  0.0658
 1769WN      WN 5609   3.471   0.687  16.576  0.2259 -0.0908  0.2020
 1770WN      WN 5610   3.066   4.684  15.008  0.0600  0.0741 -0.1534
 1771WN      WN 5611   2.021   5.022  16.418  0.1127 -0.0087  0.0209
 1772WN      WN 5612   0.781   5.739   1.815 -0.3052  0.2296  0.1317
 1773WN      WN 5613   2.093   2.056  16.484  0.0199  0.0285 -0.0050
 1774WN      WN 5614   4.873   3.019  15.732 -0.0640  0.2579  0.1898
 1775WN      WN 5615   1.701   5.610   2.726 -0.0871 -0.1357  0.3200
 1776WN      WN 5616   4.183   4.598  16.160  0.0016  0.2827 -0.0848
 1777WN      WN 5617   4.294   4.942  16.664  0.1401 -0.2028 -0.3391
 1778WN      WN 5618   4.850   0.041   0.495  0.1886  0.1183 -0.0001
 1779WN      WN 5619   3.383   3.581   1.312  0.0391 -0.0682 -0.0744
 1780WN      WN 5620   5.950   6.069  15.638  0.1072 -0.3375  0.1559
 1781WN      WN 5621   4.360   0.586   3.829 -0.1463  0.1507  0.0245
 1782WN      WN 5622   3.555   1.127   1.907 -0.0741 -0.1707  0.0141
 1783WN      WN 5623   2.720   5.110  16.802  0.0803  0.0924 -0.1673
 1784WN      WN 5624   2.342   2.798  16.464  0.3242 -0.0602  0.1191
 1785WN      WN 5625   5.048   2.581   2.939  0.0598  0.1044 -0.1333
 1786WN      WN 5626   4.524   5.564   0.828 -0.2736 -0.1720 -0.1439
 1787WN      WN 5627   0.600   6.486  16.140 -0.2203  0.1315 -0.1158
 1788WN      WN 5628   5.385   0.501   2.613 -0.0451 -0.1039 -0.0208
 1789WN      WN 5629   6.377   2.771   1.522 -0.4828 -0.3290  0.3516
 1790WN      WN 5630   2.597   0.590   0.057 -0.1604  0.2328 -0.1838
 1791WN      WN 5631   4.685   6.248   2.271  0.1854  0.0005 -0.1851
 1792WN      WN 5632   3.806   5.625  16.606  0.3449  0.1061  0.0702
 1793WN      WN 5633   5.921   1.251  15.655 -0.3617 -0.0600  0.0778
 1794WN      WN 5634   2.728   0.233   1.049 -0.0686  0.1572  0.2743
 1795WN      WN 5635   6.018   4.491   0.569  0.2514 -0.0384 -0.0791
 1796WN      WN 5636   3.833   0.424  15.397 -0.4208  0.0553  0.1889
 1797WN      WN 5637   3.345   2.652  15.688 -0.0784 -0.0199 -0.0862
 1798WN      WN 5638   5.681   3.319  15.608 -0.1601 -0.1591 -0.4399
 1799WN      WN 5639   1.233   4.390  16.221  0.2742 -0.1325  0.0285
 1800WN      WN 5640   0.373   6.332  14.263  0.0020 -0.1533 -0.1753
 1801WN      WN 5641   1.359   5.474  14.898  0.4639 -0.0947 -0.0360
 1802WN      WN 5642   6.371   0.903  14.030 -0.2278 -0.2130  0.0579
 1803WN      WN 5643   3.766   6.470  16.236  0.1197  0.3266 -0.2477
 1804WN      WN 5644   4.720   5.730   0.023 -0.0787 -0.0363  0.1576
 1805WN      WN 5645   3.206   4.731   3.310 -0.2054  0.3787 -0.1245
 1806WN      WN 5646   5.984   4.393   2.491  0.2044 -0.0682  0.1418
 1807WN      WN 5647   0.704   0.605  15.184 -0.1040 -0.2714  0.0462
 1808WN      WN 5648   1.662   5.329  16.193  0.1095 -0.0369  0.2547
 1809WN      WN 5649   2.026   0.429   1.832  0.1243 -0.1312 -0.0586
 1810WN      WN 5650   1.234   4.491   0.853 -0.2125  0.0698 -0.2187
 1811WN      WN 5651   3.846   3.634  16.642  0.1178 -0.0855  0.1273
 1812WN      WN 5652   2.080   4.433  14.730 -0.0668 -0.1562  0.1989
 1813WN      WN 5653   4.108   6.498  15.511  0.1093 -0.1662  0.0224
 1814WN      WN 5654   5.877   4.698  14.633 -0.1617  0.0075  0.2332
 1815WN      WN 5655   5.772   3.259   1.819 -0.1052  0.2486  0.2480
 1816WN      WN 5656   4.660   1.263   2.658  0.0047 -0.5155 -0.1814
 1817WN      WN 5657   0.367   0.427   1.168 -0.0078 -0.0531  0.0286
 1818WN      WN 5658   3.342   5.721  14.968 -0.2860 -0.2035 -0.1137
 1819WN      WN 5659   6.386   4.705  14.715  0.1544 -0.0282  0.2786
 1820WN      WN 5660   3.287   6.335  15.002 -0.1963  0.1970 -0.1427
 1821WN      WN 5661   4.940   2.216   0.799 -0.0057  0.0227  0.0235
 1822WN      WN 5662   2.006   5.565   0.080  0.2682  0.1406 -0.0858
 1823WN      WN 5663   2.503   2.366  16.256  0.1284 -0.3767  0.1831
 1824WN      WN 5664   2.330   3.838   1.537 -0.2899 -0.0267 -0.2601
 1825WN      WN 5665   4.841   1.074  14.651  0.0887  0.2946 -0.3201
 1826WN      WN 5666   2.052   3.633  15.094 -0.0800  0.1314 -0.5845
 1827WN      WN 5667   1.975   3.330   1.912  0.2941 -0.0086  0.1867
 1828WN      WN 5668   5.053   2.011  15.737 -0.3874  0.0402 -0.2976
 1829WN      WN 5669   4.726   2.917  14.646 -0.0711 -0.0155  0.1245
 1830WN      WN 5670   4.820   0.500   0.262  0.0243  0.1515 -0.0182
 1831WN      WN 5671   4.344   3.243   0.220 -0.0023  0.0897 -0.0943
 1832WN      WN 5672   6.068   4.471   1.613 -0.1894 -0.1402  0.3140
 1833WN      WN 5673   5.362   0.288  16.469 -0.0938 -0.0022 -0.1056
 1834WN      WN 5674   2.222   0.353   0.962  0.1140 -0.0984  0.2131
 1835WN      WN 5675   4.504   5.395   1.773  0.1974 -0.1832 -0.3971
 1836WN      WN 5676   6.499   1.724  13.761 -0.2113 -0.2361  0.2615
 1837WN      WN 5677   2.297   3.470   0.016  0.1710 -0.1173  0.0873
 1838WN      WN 5678   1.508   3.033   2.781  0.1438 -0.0050  0.1429
 1839WN      WN 5679   4.504   0.493  13.860 -0.0260 -0.1639  0.1731
 1840WN      WN 5680   2.213   2.412   1.257 -0.0327 -0.3191  0.0789
 1841WN      WN 5681   4.485   3.920   3.438  0.5529  0.1661 -0.0653
 1842WN      WN 5682   5.988   3.700  13.832 -0.1559 -0.0121  0.0084
 1843WN      WN 5683   6.192   2.012   1.153  0.1061 -0.0967 -0.3621
 1844WN      WN 5684   1.612   3.851  15.980 -0.1900 -0.1788  0.0130
 1845WN      WN 5685   1.596   0.907  14.519  0.3498 -0.2073  0.4029
 1846WN      WN 5686   6.461   2.294   1.594  0.0311 -0.0037 -0.2979
 1847WN      WN 5687   3.167   4.408   0.696  0.3932 -0.2654 -0.0013
 1848WN      WN 5688   6.130   0.141   0.884 -0.2069  0.0503 -0.1950
 1849WN      WN 5689   1.960   4.784   0.207  0.2163 -0.1677 -0.1905
 1850WN      WN 5690   2.348   3.967  14.836  0.2214 -0.0913  0.1190
 1851WN      WN 5691   0.548   5.011  16.198  0.0391 -0.1720 -0.1963
 1852WN      WN 5692   2.399   6.014   3.250  0.1942 -0.0678  0.6634
 1853WN      WN 5693   6.300   0.795  15.989 -0.0340 -0.4327 -0.1096
 1854WN      WN 5694   2.005   3.788   2.344 -0.0323 -0.2512  0.3247
 1855WN      WN 5695   2.255   1.689   2.030 -0.0691 -0.0585  0.0744
 1856WN      WN 5696   4.451   4.634  15.694 -0.1005 -0.3054 -0.0842
 1857WN      WN 5697   3.297   4.416  16.422  0.3205  0.2520  0.0061
 1858WN      WN 5698   1.680   5.804  16.240  0.0371 -0.2925 -0.1732
 1859WN      WN 5699   5.568   2.874   1.457 -0.0331 -0.1485 -0.1359
 1860WN      WN 5700   1.881   1.525  16.619  0.1040 -0.0015 -0.1753
 1861WN      WN 5701   3.327   3.497   0.767  0.2599  0.2280  0.3383
 1862WN      WN 5702   5.447   5.705   2.644  0.0287 -0.1479  0.2103
 1863WN      WN 5703   4.109   1.150  16.388 -0.2614 -0.1207 -0.1438
 1864WN      WN 5704   0.620   2.348   1.977 -0.2299  0.2112  0.1382
 1865WN      WN 5705   4.738   4.034   2.134 -0.1064  0.0452 -0.1375
 1866WN      WN 5706   5.396   1.788   2.290  0.2941 -0.1554  0.0511
 1867WN      WN 5707   4.496   3.610   2.029 -0.0048  0.0629  0.0889
 1868WN      WN 5708   1.534   2.288  16.918 -0.0563 -0.2669 -0.1250
 1869WN      WN 5709   5.401   5.172  15.425 -0.1443  0.0411  0.4886
 1870WN      WN 5710   3.559   1.034   0.758 -0.0267  0.2772 -0.0117
 1871WN      WN 5711   5.076   0.823   0.587 -0.2041  0.1499 -0.0491
 1872WN      WN 5712   5.640   2.798  14.886 -0.0617 -0.0431 -0.1722
 1873WN      WN 5713   5.155   3.399   0.841  0.0642 -0.2964 -0.1249
 1874WN      WN 5714   6.120   2.696  16.905  0.0185  0.4035  0.1002
 1875WN      WN 5715   5.985   3.798  16.371  0.1562  0.1653  0.0916
 1876WN      WN 5716   0.897   6.270  14.930 -0.0576  0.2740  0.1214
 1877WN      WN 5717   0.163   3.928   2.394  0.4828  0.4099  0.0500
 1878WN      WN 5718   2.884   2.879   1.864  0.0071  0.0862  0.0368
 1879WN      WN 5719   0.937   4.235  16.618 -0.0704 -0.0642  0.2419
 1880WN      WN 5720   5.906   5.212  16.333  0.2248  0.1007  0.0214
 1881WN      WN 5721   5.643   1.197   3.390  0.0179 -0.1061 -0.1545
 1882WN      WN 5722   3.970   5.134   1.979  0.2818  0.2350 -0.1966
 1883WN      WN 5723   0.154   3.138   1.274  0.1477  0.0974 -0.0809
 1884WN      WN 5724   6.189   1.847  14.231  0.0701  0.0915 -0.2278
 1885WN      WN 5725   1.498   1.129   2.415  0.1533  0.1037 -0.0243
 1886WN      WN 5726   0.863   5.810  14.602  0.3086 -0.0928 -0.5675
 1887WN      WN 5727   6.371   1.365   0.071  0.0074 -0.4563  0.2471
 1888WN      WN 5728   2.971   2.385   1.164 -0.1153 -0.2188  0.1911
 1889WN      WN 5729   4.710   1.350  15.541 -0.1048 -0.3183 -0.0629
 1890WN      WN 5730   6.511   5.148  16.034 -0.3952 -0.1038 -0.1200
 1891WN      WN 5731   4.756   3.642  14.169 -0.2189 -0.3389 -0.3423
 1892WN      WN 5732   1.782   5.704   0.505 -0.0976 -0.0393  0.2129
 1893WN      WN 5733   4.105   1.206   1.549  0.2153  0.0460 -0.2864
 1894WN      WN 5734   3.891   4.719   1.315 -0.2246 -0.0617 -0.0727
 1895WN      WN 5735   4.412   4.636   1.270  0.0663  0.1306 -0.0785
 1896WN      WN 5736   0.113   2.676   2.126  0.3131  0.3436 -0.2815
 1897WN      WN 5737   4.208   1.063   0.244 -0.1478  0.0846  0.1911
 1898WN      WN 5738   0.101   0.400   1.583  0.1756  0.2283 -0.2302
 1899WN      WN 5739   2.913   1.955  16.104 -0.1692  0.2889 -0.2576
 1900WN      WN 5740   6.057   2.605  15.215 -0.2577  0.2219 -0.2321
 1901WN      WN 5741   2.515   3.574   2.603 -0.0541 -0.0172  0.1706
 1902WN      WN 5742   4.503   5.108   1.101  0.1572  0.0568  0.1398
 1903WN      WN 5743   2.072   1.065  16.431 -0.2212 -0.2118  0.2064
 1904WN      WN 5744   2.045   4.299   0.271  0.1060 -0.0157  0.1859
 1905WN      WN 5745   4.034   5.510   3.233 -0.1496 -0.0389 -0.3079
 1906WN      WN 5746   3.407   3.834  14.726  0.1005  0.0012  0.4247
 1907WN      WN 5747   0.446   2.352   0.564 -0.2705 -0.0137  0.1388
 1908WN      WN 5748   5.432   4.506  16.574  0.2259 -0.0696  0.0062
 1909WN      WN 5749   1.351   3.462   3.069 -0.0396 -0.1401  0.0401
 1910WN      WN 5750   1.997   2.925   2.718 -0.4604  0.1268 -0.0140
 1911WN      WN 5751   3.219   1.432   0.857  0.0304 -0.2687  0.2289
 1912WN      WN 5752   1.146   2.015   2.138 -0.0567  0.0270 -0.0147
 1913WN      WN 5753   1.529   2.601   2.446  0.0554  0.0323  0.0420
 1914WN      WN 5754   1.875   6.487  16.777 -0.1298 -0.2172 -0.0102
 1915WN      WN 5755   1.480   2.932   1.906 -0.0902 -0.1578 -0.0080
 1916WN      WN 5756   2.682   5.489   2.249 -0.2106 -0.1822  0.0091
 1917WN      WN 5757   3.669   0.095   2.708  0.3663  0.3280  0.0898
 1918WN      WN 5758   5.585   1.501   1.340 -0.0712 -0.1679  0.0278
 1919WN      WN 5759   6.318   4.774  16.706  0.0832  0.0974  0.1304
 1920WN      WN 5760   2.121   3.650  15.698  0.3275 -0.4289 -0.0744
 1921WN      WN 5761   5.448   4.222  13.522  0.1839 -0.3146 -0.1691
 1922WN      WN 5762   3.683   6.275   2.306 -0.1532  0.2498 -0.1328
 1923WN      WN 5763   6.125   6.005   2.537  0.3094  0.1931  0.0407
 1924WN      WN 5764   4.355   3.181  15.047 -0.1222  0.0613  0.2667
 1925WN      WN 5765   4.504   6.519  15.120 -0.1142  0.0433 -0.0081
 1926WN      WN 5766   6.216   4.699  15.972 -0.0811 -0.1731  0.0131
 1927WN      WN 5767   3.320   0.752   2.156  0.0671 -0.0280 -0.0279
 1928WN      WN 5768   4.487   1.999   1.996 -0.1418 -0.1108 -0.1568
 1929WN      WN 5769   0.770   4.160  16.122  0.2861  0.2170 -0.1924
 1930WN      WN 5770   5.003   0.604  16.724  0.1201  0.1666  0.2612
 1931WN      WN 5771   1.064   5.854   1.437 -0.0867 -0.0100  0.0209
 1932WN      WN 5772   5.071   1.579   1.483  0.0130 -0.0084 -0.0935
 1933WN      WN 5773   6.319   3.925  15.926  0.0967 -0.0655  0.1248
 1934WN      WN 5774   0.164   1.995   1.921  0.0204 -0.0989 -0.1496
 1935WN      WN 5775   4.275   3.716  16.135  0.1188 -0.2448 -0.0834
 1936WN      WN 5776   3.910   5.646   0.595 -0.0268  0.1235 -0.0803
 1937WN      WN 5777   0.910   2.234  14.919  0.2886  0.0600 -0.1183
 1938WN      WN 5778   2.216   1.196  15.238  0.1952 -0.0056 -0.0663
 1939WN      WN 5779   4.697   6.360  16.166  0.5092  0.4126  0.5962
 1940WN      WN 5780   6.227   1.508   2.161 -0.0029 -0.0697 -0.2491
 1941WN      WN 5781   5.007   5.904  15.330 -0.1966  0.1405 -0.1163
 1942WN      WN 5782   0.312   0.433  15.437 -0.0687 -0.1588 -0.0309
 1943WN      WN 5783   4.331   5.184  14.109  0.1810 -0.2243  0.1066
 1944WN      WN 5784   2.055   2.048  15.487 -0.0844 -0.0321 -0.1535
 1945WN      WN 5785   0.643   5.792   0.400  0.0164 -0.0159 -0.0501
 1946WN      WN 5786   3.456   4.154  15.594 -0.4751  0.2061 -0.5940
 1947WN      WN 5787   4.243   6.048   1.477  0.0575  0.0224  0.0826
 1948WN      WN 5788   3.035   5.347   0.646 -0.2820  0.4223 -0.1403
 1949WN      WN 5789   3.625   0.612   1.136 -0.4270 -0.0539  0.2878
 1950WN      WN 5790   6.239   1.702  14.899  0.1915  0.2378 -0.4296
 1951WN      WN 5791   0.107   6.484  15.293 -0.3344  0.0339 -0.0395
 1952WN      WN 5792   3.596   6.046  15.329 -0.0118  0.2917 -0.2416
 1953WN      WN 5793   2.206   5.097  16.995  0.2046 -0.0807  0.0863
 1954WN      WN 5794   0.298   2.995  16.254 -0.0146  0.4234 -0.0965
 1955WN      WN 5795   3.792   1.202   3.308 -0.1688 -0.0665  0.0323
 1956WN      WN 5796   0.228   3.649   3.338 -0.0915  0.0498 -0.0932
[truncated: 50,264 more chars]
