# Supplementary material for: Free energies of membrane stalk formation from a lipidomics perspective
Source: Nat Commun. 2021 Nov 15;12:6594. doi: 10.1038/s41467-021-26924-2 (PMC8593120; doi:10.1038/s41467-021-26924-2)
Supplement: Supplementary file 4 — Source Data [file 41467_2021_26924_MOESM4_ESM.zip › SI_data/Fig_S9/DOPC_stalk.gro]

Membrane with DOPC (128)
 5500
    1DOPC   NC3    1   4.933   5.942   6.713 -0.1745  0.1686  0.2905
    1DOPC   PO4    2   5.361   6.121   6.793  0.0704  0.5748  0.2811
    1DOPC   GL1    3   5.207   6.037   6.320  0.0990  0.5500 -0.2915
    1DOPC   GL2    4   5.485   5.963   6.222 -0.1301 -0.0843 -0.0511
    1DOPC   C1A    5   5.096   6.325   5.962  0.1743 -0.0840  0.3408
    1DOPC   D2A    6   4.942   6.544   5.643  0.3637  0.0171 -0.2683
    1DOPC   C3A    7   4.935   6.295   5.194 -0.0909 -0.1641  0.2251
    1DOPC   C4A    8   4.982   6.026   4.811 -0.2247  0.4165  0.1398
    1DOPC   C1B    9   5.540   6.132   5.698 -0.1443  0.1640 -0.0166
    1DOPC   D2B   10   5.545   6.410   5.371 -0.5777 -0.0904  0.0503
    1DOPC   C3B   11   5.269   6.694   5.252  0.0779  0.0382 -0.0695
    1DOPC   C4B   12   4.814   6.793   5.170 -0.1668 -0.2320 -0.1903
    2DOPC   NC3   13   1.360   6.170   6.561 -0.5200 -0.0547  0.0855
    2DOPC   PO4   14   1.674   6.453   6.520 -0.2006 -0.3069  0.3363
    2DOPC   GL1   15   1.642   6.437   6.166  0.3451 -0.1623  0.0724
    2DOPC   GL2   16   1.890   6.707   6.129 -0.0538 -0.1671  0.1820
    2DOPC   C1A   17   1.486   6.321   5.793  0.1383 -0.0256  0.2396
    2DOPC   D2A   18   1.243   6.049   5.607 -0.3998 -0.0509 -0.0804
    2DOPC   C3A   19   1.265   5.659   5.695 -0.4079  0.2643  0.3797
    2DOPC   C4A   20   0.975   5.221   5.493 -0.0962  0.0073 -0.1207
    2DOPC   C1B   21   1.468   6.897   6.001  0.4594 -0.1398 -0.2422
    2DOPC   D2B   22   1.313   6.961   5.608  0.2840 -0.1254 -0.3314
    2DOPC   C3B   23   1.203   6.529   5.405  0.1561  0.1077 -0.1370
    2DOPC   C4B   24   0.863   6.301   5.398  0.0267 -0.0513  0.2385
    3DOPC   NC3   25   0.850   2.720   7.597  0.0519  0.1694  0.2861
    3DOPC   PO4   26   0.472   2.590   7.682 -0.1938  0.0249 -0.1255
    3DOPC   GL1   27   0.508   2.373   8.079 -0.0452 -0.0919  0.0815
    3DOPC   GL2   28   0.371   2.657   8.182  0.0501 -0.0678  0.2633
    3DOPC   C1A   29   0.485   2.290   8.539 -0.1513 -0.0132  0.0206
    3DOPC   D2A   30   0.454   2.090   8.935  0.0305  0.0964  0.0972
    3DOPC   C3A   31   0.738   1.976   9.218  0.0901 -0.3330 -0.0763
    3DOPC   C4A   32   0.759   2.071   9.695 -0.2884  0.1248 -0.4178
    3DOPC   C1B   33   0.442   2.978   8.502 -0.2725 -0.2905 -0.0361
    3DOPC   D2B   34   0.803   3.290   8.660  0.1181  0.2788  0.0993
    3DOPC   C3B   35   0.768   3.636   8.914 -0.1535  0.0613  0.3239
    3DOPC   C4B   36   0.504   3.943   8.987  0.1659 -0.2129 -0.3875
    4DOPC   NC3   37   5.168   0.603   6.891 -0.1033 -0.0123 -0.2587
    4DOPC   PO4   38   4.865   0.533   7.191  0.3384 -0.1786 -0.1049
    4DOPC   GL1   39   4.639   0.887   6.930 -0.0869 -0.3887  0.0477
    4DOPC   GL2   40   4.339   0.945   6.990 -0.1923  0.0163 -0.3738
    4DOPC   C1A   41   4.494   1.051   6.470  0.0046  0.2121 -0.0666
    4DOPC   D2A   42   4.367   1.416   6.420  0.0938 -0.4460 -0.0984
    4DOPC   C3A   43   4.535   1.729   6.200  0.1032 -0.0488  0.1668
    4DOPC   C4A   44   4.843   1.700   5.960  0.1011 -0.0454 -0.2324
    4DOPC   C1B   45   4.038   1.242   6.805  0.1491 -0.1710  0.1043
    4DOPC   D2B   46   3.864   1.406   6.421  0.1352  0.2527  0.2778
    4DOPC   C3B   47   3.340   1.424   6.419 -0.2041  0.3976 -0.0203
    4DOPC   C4B   48   2.955   1.546   6.596  0.1301  0.1356  0.2062
    5DOPC   NC3   49   2.387   5.195   6.528  0.1253  0.2594 -0.0093
    5DOPC   PO4   50   2.779   5.043   6.660 -0.0610 -0.1459  0.0510
    5DOPC   GL1   51   2.808   5.154   6.216  0.3382 -0.1181 -0.1367
    5DOPC   GL2   52   2.694   5.396   6.127  0.1377  0.0559 -0.2502
    5DOPC   C1A   53   2.969   5.189   5.750 -0.0739 -0.0642  0.0542
    5DOPC   D2A   54   2.943   5.425   5.387  0.0820 -0.2487 -0.0741
    5DOPC   C3A   55   3.308   5.411   5.050 -0.4541  0.0680 -0.2859
    5DOPC   C4A   56   3.555   5.605   4.576 -0.1533  0.2250 -0.1085
    5DOPC   C1B   57   2.540   5.455   5.714  0.1524 -0.0157  0.3106
    5DOPC   D2B   58   2.365   5.362   5.266  0.0649  0.1793 -0.3057
    5DOPC   C3B   59   2.058   5.524   5.032 -0.2551 -0.2565 -0.1826
    5DOPC   C4B   60   2.103   5.594   4.664  0.2872  0.1531  0.2326
    6DOPC   NC3   61   0.187   3.473   7.687 -0.1795  0.0411 -0.0851
    6DOPC   PO4   62   0.594   3.717   7.656 -0.1475  0.2404  0.0721
    6DOPC   GL1   63   0.417   3.833   7.960  0.3836 -0.3533  0.2763
    6DOPC   GL2   64   0.498   3.982   8.273 -0.0470 -0.0877  0.2358
    6DOPC   C1A   65   0.330   3.580   8.408  0.0607 -0.3450  0.3317
    6DOPC   D2A   66   0.331   3.401   8.826 -0.0033 -0.0701  0.0390
    6DOPC   C3A   67   0.432   3.423   9.271  0.0872 -0.2030 -0.0224
    6DOPC   C4A   68   0.690   3.704   9.387  0.1779 -0.0975 -0.2205
    6DOPC   C1B   69   0.458   4.342   8.509 -0.1399  0.0492  0.0009
    6DOPC   D2B   70   0.586   4.531   8.890  0.1751 -0.0454  0.0217
    6DOPC   C3B   71   0.737   4.367   9.236  0.0823  0.1377  0.2241
    6DOPC   C4B   72   0.942   4.288   9.589  0.2203 -0.2520 -0.0198
    7DOPC   NC3   73   6.321   5.483   6.742 -0.2991  0.0224  0.1724
    7DOPC   PO4   74   6.463   5.900   6.611 -0.1064 -0.0583 -0.2452
    7DOPC   GL1   75   6.462   5.850   6.188 -0.0252  0.1691 -0.2950
    7DOPC   GL2   76   6.366   5.512   6.159 -0.1913  0.1092 -0.0692
    7DOPC   C1A   77   6.531   5.865   5.757 -0.0230 -0.1756 -0.1050
    7DOPC   D2A   78   6.555   5.667   5.447  0.1904  0.1856 -0.3738
    7DOPC   C3A   79   6.347   5.690   5.086  0.2324  0.0320 -0.0594
    7DOPC   C4A   80   6.389   5.536   4.659  0.2651 -0.2789  0.2192
    7DOPC   C1B   81   6.518   5.243   5.838 -0.1344  0.0752  0.0533
    7DOPC   D2B   82   6.667   5.200   5.417 -0.3594  0.4818  0.2817
    7DOPC   C3B   83   6.492   5.236   5.117  0.2543  0.0966  0.0561
    7DOPC   C4B   84   5.982   5.302   5.052  0.1976  0.2810  0.0798
    8DOPC   NC3   85   6.277   0.626   6.987  0.1448 -0.0382  0.1014
    8DOPC   PO4   86   6.247   0.182   7.126  0.2786 -0.0032 -0.0087
    8DOPC   GL1   87   6.318   0.284   6.627  0.1033 -0.1959 -0.0281
    8DOPC   GL2   88   6.005   0.456   6.520  0.0688 -0.0195  0.0090
    8DOPC   C1A   89   6.485   0.197   6.162 -0.1726 -0.1847 -0.1931
    8DOPC   D2A   90   6.082   0.217   5.901  0.1224  0.1309 -0.1606
    8DOPC   C3A   91   5.981  -0.066   5.559  0.0896 -0.0317  0.0788
    8DOPC   C4A   92   6.013  -0.162   5.111 -0.0563 -0.1695 -0.4620
    8DOPC   C1B   93   5.513   0.414   6.413  0.1485 -0.4851  0.0680
    8DOPC   D2B   94   5.167   0.360   6.035  0.0220  0.0100  0.5288
    8DOPC   C3B   95   5.227   0.566   5.540 -0.0555 -0.1087  0.2397
    8DOPC   C4B   96   4.889   0.703   5.193 -0.2401 -0.2417 -0.1331
    9DOPC   NC3   97   3.047   4.073   6.984 -0.0834 -0.0701 -0.3197
    9DOPC   PO4   98   2.931   3.828   7.342  0.1344 -0.3611  0.0150
    9DOPC   GL1   99   3.180   3.637   7.644 -0.0057  0.1121 -0.0801
    9DOPC   GL2  100   3.063   3.635   8.069  0.2159  0.1250 -0.0886
    9DOPC   C1A  101   3.270   3.223   7.784 -0.2631  0.2576  0.0009
    9DOPC   D2A  102   3.014   2.881   7.828 -0.3597  0.1638 -0.0131
    9DOPC   C3A  103   2.750   2.658   7.519  0.0103 -0.2013  0.1364
    9DOPC   C4A  104   2.478   2.340   7.304 -0.0073  0.0856  0.2328
    9DOPC   C1B  105   3.343   3.218   8.276 -0.1917 -0.0882  0.1669
    9DOPC   D2B  106   3.356   2.745   8.304 -0.0597  0.1046  0.1912
    9DOPC   C3B  107   3.196   2.416   8.116 -0.1018  0.0303 -0.1176
    9DOPC   C4B  108   3.196   1.883   8.089 -0.1673 -0.2388 -0.0337
   10DOPC   NC3  109  -0.060   6.284   6.923  0.0195 -0.3050  0.1264
   10DOPC   PO4  110   0.355   6.107   6.847  0.0168 -0.1515 -0.1730
   10DOPC   GL1  111   0.321   6.146   6.452  0.1221 -0.0128 -0.0018
   10DOPC   GL2  112   0.537   5.919   6.322  0.4745 -0.1152  0.1140
   10DOPC   C1A  113   0.274   6.231   6.004  0.1967  0.0617 -0.0672
   10DOPC   D2A  114   0.381   6.539   5.750 -0.1879  0.0410  0.2799
   10DOPC   C3A  115   0.339   6.433   5.269 -0.0322 -0.0112 -0.0879
   10DOPC   C4A  116  -0.020   6.600   4.953  0.1197 -0.2025 -0.1290
   10DOPC   C1B  117   0.526   5.629   5.992 -0.0588 -0.2279  0.0684
   10DOPC   D2B  118   0.852   5.510   5.873  0.1650  0.1323 -0.1362
   10DOPC   C3B  119   1.287   5.277   5.964  0.1486 -0.3803 -0.1204
   10DOPC   C4B  120   1.695   5.296   5.979  0.0061 -0.0784  0.0268
   11DOPC   NC3  121   5.368   2.914   8.011 -0.2095 -0.0543  0.3399
   11DOPC   PO4  122   5.622   3.355   8.074  0.2227  0.0373  0.0682
   11DOPC   GL1  123   5.811   3.007   8.399 -0.0393 -0.1199 -0.0940
   11DOPC   GL2  124   5.537   2.996   8.491 -0.0030  0.2812  0.0699
   11DOPC   C1A  125   5.628   2.697   8.858 -0.2150 -0.0878 -0.0826
   11DOPC   D2A  126   5.722   2.519   9.184 -0.3409 -0.2923 -0.0903
   11DOPC   C3A  127   6.102   2.381   9.329 -0.0656  0.2181  0.0264
   11DOPC   C4A  128   6.521   2.198   9.236  0.2021  0.0084  0.0305
   11DOPC   C1B  129   5.508   3.177   8.834 -0.2950 -0.0755  0.0587
   11DOPC   D2B  130   5.681   3.302   9.254  0.2753  0.2114  0.0315
   11DOPC   C3B  131   5.445   3.478   9.598 -0.0206 -0.3128  0.2055
   11DOPC   C4B  132   5.236   3.747   9.689 -0.2916 -0.1917 -0.4758
   12DOPC   NC3  133   2.820   6.065   7.073 -0.0305 -0.0428  0.3342
   12DOPC   PO4  134   2.565   5.805   7.415  0.2203 -0.1808  0.1705
   12DOPC   GL1  135   2.645   6.138   7.839 -0.4356  0.0984  0.0755
   12DOPC   GL2  136   2.941   5.996   7.982 -0.2496  0.1342  0.3674
   12DOPC   C1A  137   2.613   6.369   8.163  0.0335  0.1124  0.0243
   12DOPC   D2A  138   2.759   6.624   8.550  0.3412 -0.2450  0.1344
   12DOPC   C3A  139   3.191   6.535   8.768  0.1388  0.1394 -0.0269
   12DOPC   C4A  140   3.622   6.442   8.712 -0.1762 -0.1921 -0.0556
   12DOPC   C1B  141   3.228   6.320   8.301 -0.0101  0.2469 -0.0428
   12DOPC   D2B  142   3.303   6.822   8.258  0.1505 -0.2458  0.0055
   12DOPC   C3B  143   3.108   7.032   8.546 -0.2340 -0.1371  0.1278
   12DOPC   C4B  144   3.111   7.249   8.878 -0.1049  0.0124  0.0807
   13DOPC   NC3  145   1.125   1.632   6.677  0.0043 -0.0438 -0.0700
   13DOPC   PO4  146   1.015   1.992   6.882  0.1288 -0.2754 -0.1475
   13DOPC   GL1  147   1.086   2.075   6.425 -0.1670  0.1502  0.0601
   13DOPC   GL2  148   0.964   2.413   6.285  0.0631  0.3147  0.0693
   13DOPC   C1A  149   1.122   1.932   5.961 -0.0472  0.1510 -0.2938
   13DOPC   D2A  150   1.392   1.696   5.729 -0.1443 -0.0504  0.2072
   13DOPC   C3A  151   1.860   1.663   5.709 -0.1504  0.0717  0.1298
   13DOPC   C4A  152   2.246   1.936   5.801 -0.1720  0.1041  0.1685
   13DOPC   C1B  153   0.755   2.558   5.894  0.0777 -0.1962  0.1261
   13DOPC   D2B  154   0.798   2.945   5.695  0.3495 -0.1350 -0.1131
   13DOPC   C3B  155   0.643   3.066   5.353 -0.0469 -0.1814  0.1174
   13DOPC   C4B  156   0.709   2.886   4.989 -0.0918 -0.1087 -0.0239
   14DOPC   NC3  157   1.987   5.423   6.898  0.4037 -0.5192  0.1698
   14DOPC   PO4  158   1.845   5.537   6.549  0.0651 -0.4377  0.0906
   14DOPC   GL1  159   1.825   5.941   6.233  0.1352  0.1441  0.0696
   14DOPC   GL2  160   1.707   5.857   5.977 -0.0966  0.2890  0.0952
   14DOPC   C1A  161   1.994   6.244   5.923 -0.3855 -0.1568  0.0858
   14DOPC   D2A  162   2.364   6.505   5.847 -0.0049  0.1733  0.1244
   14DOPC   C3A  163   2.566   6.360   5.475  0.1787  0.0187 -0.0351
   14DOPC   C4A  164   2.573   6.505   5.057 -0.2089 -0.1498 -0.1601
   14DOPC   C1B  165   1.766   6.011   5.526  0.0052  0.1778 -0.2654
   14DOPC   D2B  166   1.626   6.305   5.183 -0.3611  0.0528  0.0854
   14DOPC   C3B  167   1.165   6.522   4.945  0.0934  0.0372  0.1917
   14DOPC   C4B  168   0.799   6.646   4.894 -0.2396  0.0757 -0.3049
   15DOPC   NC3  169   5.819   4.990   7.270  0.2226  0.0525  0.0954
   15DOPC   PO4  170   5.683   4.750   6.969  0.0861 -0.2426 -0.1697
   15DOPC   GL1  171   5.532   4.758   6.527 -0.1756 -0.0842 -0.1389
   15DOPC   GL2  172   5.436   4.513   6.388  0.0167 -0.3065 -0.4807
   15DOPC   C1A  173   5.602   4.807   5.988 -0.3373 -0.0259 -0.1993
   15DOPC   D2A  174   5.704   4.956   5.489 -0.3992  0.1479  0.0736
   15DOPC   C3A  175   5.498   5.179   5.119  0.1523  0.1197 -0.0146
   15DOPC   C4A  176   5.519   5.529   4.960  0.0010 -0.3933 -0.1875
   15DOPC   C1B  177   5.564   4.213   6.031 -0.0209 -0.1607 -0.5269
   15DOPC   D2B  178   5.346   3.821   5.941  0.0879  0.3040  0.0853
   15DOPC   C3B  179   5.210   3.616   5.609 -0.0284  0.2839  0.4849
   15DOPC   C4B  180   5.255   3.708   5.162 -0.2025  0.2068 -0.1482
   16DOPC   NC3  181   5.580   1.302   7.043  0.1326 -0.0817 -0.2509
   16DOPC   PO4  182   5.493   0.933   7.023  0.2067 -0.0923 -0.2344
   16DOPC   GL1  183   5.303   1.039   6.677  0.1905  0.1517 -0.1462
   16DOPC   GL2  184   5.042   0.976   6.570  0.1709  0.0590 -0.0405
   16DOPC   C1A  185   5.493   0.992   6.297 -0.0670  0.1802  0.1002
   16DOPC   D2A  186   5.854   0.896   6.232  0.0052 -0.4530  0.0403
   16DOPC   C3A  187   6.043   0.734   5.904 -0.0189 -0.0782 -0.1522
   16DOPC   C4A  188   5.832   0.787   5.418  0.2403 -0.2559 -0.1378
   16DOPC   C1B  189   5.027   0.921   6.132  0.0468  0.3031 -0.5041
   16DOPC   D2B  190   5.081   1.007   5.767  0.0189 -0.1734  0.0249
   16DOPC   C3B  191   4.832   1.290   5.505  0.2728  0.0469  0.0381
   16DOPC   C4B  192   4.543   1.452   5.251 -0.3498  0.3624 -0.2398
   17DOPC   NC3  193   0.578   5.180   6.476  0.2909 -0.3417 -0.0802
   17DOPC   PO4  194   0.268   5.000   6.767 -0.1315 -0.1520  0.2312
   17DOPC   GL1  195   0.325   4.755   6.360 -0.2484  0.0774 -0.0557
   17DOPC   GL2  196   0.502   4.458   6.277 -0.1626 -0.1014 -0.0066
   17DOPC   C1A  197   0.252   4.795   5.947  0.2943  0.2692  0.0740
   17DOPC   D2A  198   0.012   4.753   5.649 -0.0488 -0.0933  0.1889
   17DOPC   C3A  199   0.088   4.608   5.326 -0.1824 -0.3116 -0.2215
   17DOPC   C4A  200  -0.053   4.780   4.997  0.1084 -0.2474  0.0310
   17DOPC   C1B  201   0.512   4.371   5.749  0.0326 -0.0356 -0.2071
   17DOPC   D2B  202   0.442   4.169   5.404  0.1657  0.0394  0.0799
   17DOPC   C3B  203   0.503   4.374   5.092  0.1842  0.1235 -0.0861
   17DOPC   C4B  204   0.402   4.613   4.794 -0.0186 -0.0801  0.3150
   18DOPC   NC3  205   1.760   0.670   6.939  0.0049 -0.1309 -0.0585
   18DOPC   PO4  206   1.882   0.858   6.735 -0.1714 -0.0085  0.1835
   18DOPC   GL1  207   1.876   0.899   6.350 -0.2315 -0.1291  0.0889
   18DOPC   GL2  208   1.888   0.645   6.113 -0.1538 -0.2774  0.2436
   18DOPC   C1A  209   1.864   1.254   6.095 -0.2372 -0.1142  0.0077
   18DOPC   D2A  210   2.196   1.486   6.026 -0.1141 -0.1541 -0.1717
   18DOPC   C3A  211   2.499   1.306   5.710 -0.1546  0.0337 -0.4766
   18DOPC   C4A  212   2.619   1.124   5.271  0.1948 -0.1859  0.3475
   18DOPC   C1B  213   1.868   0.502   5.756  0.0680 -0.2881  0.0447
   18DOPC   D2B  214   1.790   0.107   5.616  0.1140  0.3145 -0.3830
   18DOPC   C3B  215   2.073  -0.180   5.395 -0.1408 -0.0102 -0.3421
   18DOPC   C4B  216   2.153  -0.481   5.099 -0.0184 -0.3320 -0.1229
   19DOPC   NC3  217   4.712   5.716   7.159 -0.3640 -0.2006 -0.1692
   19DOPC   PO4  218   4.772   5.429   6.850  0.1496  0.3845 -0.1249
   19DOPC   GL1  219   4.706   5.439   6.402 -0.0012 -0.0619  0.2239
   19DOPC   GL2  220   4.869   5.660   6.331  0.1902 -0.1194  0.1743
   19DOPC   C1A  221   4.419   5.534   6.045 -0.2443 -0.0223  0.2384
   19DOPC   D2A  222   4.222   5.777   5.670  0.1476 -0.1296  0.0243
   19DOPC   C3A  223   4.536   6.005   5.368  0.0064 -0.1441 -0.1340
   19DOPC   C4A  224   4.477   5.962   4.858  0.3347  0.2616 -0.1722
   19DOPC   C1B  225   5.001   5.759   5.903  0.2307  0.1511 -0.1836
   19DOPC   D2B  226   5.057   6.007   5.573  0.2584  0.1558  0.0179
   19DOPC   C3B  227   5.309   5.954   5.219 -0.0294  0.0293 -0.0450
   19DOPC   C4B  228   5.709   5.986   5.039 -0.1560 -0.1634 -0.0228
   20DOPC   NC3  229   0.286   0.079   6.758 -0.0031 -0.2467  0.1407
   20DOPC   PO4  230   0.200   0.405   6.964 -0.2406  0.0470  0.0484
   20DOPC   GL1  231   0.229   0.584   6.593 -0.2404 -0.1264  0.1154
   20DOPC   GL2  232   0.412   0.462   6.310 -0.0457  0.1801 -0.0610
   20DOPC   C1A  233   0.049   0.769   6.198  0.0492 -0.5036  0.0279
   20DOPC   D2A  234   0.095   0.585   5.731  0.0319  0.1842  0.1913
   20DOPC   C3A  235  -0.156   0.896   5.519  0.0550 -0.0415  0.2507
   20DOPC   C4A  236  -0.292   1.149   5.142 -0.3576 -0.0591 -0.2277
   20DOPC   C1B  237   0.548   0.573   5.825 -0.0836 -0.1877 -0.0485
   20DOPC   D2B  238   0.782   0.854   5.384  0.1461 -0.0315 -0.3249
   20DOPC   C3B  239   0.619   1.227   5.368  0.4120 -0.2121  0.2449
   20DOPC   C4B  240   0.810   1.644   5.679  0.0497  0.0765 -0.0683
   21DOPC   NC3  241   4.822   2.808   6.841 -0.0990 -0.0078  0.0671
   21DOPC   PO4  242   5.085   2.963   6.658 -0.1472 -0.0545  0.1777
   21DOPC   GL1  243   4.919   2.766   6.254  0.0686 -0.1336  0.0513
   21DOPC   GL2  244   4.958   2.460   6.435 -0.1904  0.1005 -0.0881
   21DOPC   C1A  245   4.605   2.623   5.892 -0.0670 -0.1492  0.0496
   21DOPC   D2A  246   4.606   2.615   5.519  0.0045 -0.3859 -0.1136
   21DOPC   C3A  247   4.617   2.167   5.280  0.0395  0.1342 -0.4893
   21DOPC   C4A  248   4.322   1.964   5.118  0.2655  0.0786 -0.0366
   21DOPC   C1B  249   4.726   2.175   6.171 -0.0126 -0.3538 -0.1583
   21DOPC   D2B  250   4.767   2.145   5.735  0.3105 -0.0521 -0.0108
   21DOPC   C3B  251   5.051   2.401   5.567  0.1727  0.2000 -0.0841
   21DOPC   C4B  252   5.213   2.759   5.686  0.0003 -0.2104 -0.0567
   22DOPC   NC3  253   0.862   6.177   6.712 -0.0223  0.2264 -0.1074
   22DOPC   PO4  254   1.152   6.615   6.627  0.0668  0.3113 -0.1051
   22DOPC   GL1  255   1.033   6.398   6.285  0.1386 -0.0464  0.1431
   22DOPC   GL2  256   1.000   6.086   6.242  0.2551  0.2076 -0.2235
   22DOPC   C1A  257   0.978   6.640   5.872  0.1267  0.5613 -0.0646
   22DOPC   D2A  258   0.783   6.829   5.521  0.2798  0.1081 -0.1684
   22DOPC   C3A  259   0.371   6.926   5.424 -0.0613 -0.0791  0.2178
   22DOPC   C4A  260   0.266   7.417   5.306  0.1517  0.0105 -0.0731
   22DOPC   C1B  261   0.761   6.061   5.846 -0.0493  0.1610 -0.0916
   22DOPC   D2B  262   0.445   6.054   5.611  0.0690 -0.2203 -0.1526
   22DOPC   C3B  263   0.391   5.953   5.189 -0.0464 -0.3671 -0.0172
   22DOPC   C4B  264   0.301   5.573   4.948 -0.0874  0.0273 -0.3821
   23DOPC   NC3  265   5.028   1.096   7.138 -0.0364 -0.2351 -0.1411
   23DOPC   PO4  266   5.036   1.558   7.315 -0.3244 -0.0832 -0.2321
   23DOPC   GL1  267   4.833   1.496   6.931  0.0724  0.0411 -0.1448
   23DOPC   GL2  268   4.543   1.377   6.848  0.0320  0.2692 -0.0230
   23DOPC   C1A  269   4.905   1.402   6.397 -0.0402 -0.1764 -0.1334
   23DOPC   D2A  270   4.639   1.213   6.009  0.1198 -0.2192  0.1769
   23DOPC   C3A  271   4.459   1.540   5.755  0.0646  0.1233  0.0047
   23DOPC   C4A  272   4.250   2.034   5.597 -0.1908  0.0976  0.2021
   23DOPC   C1B  273   4.230   1.690   6.909 -0.0193 -0.2012  0.0862
   23DOPC   D2B  274   3.845   1.810   6.848  0.0367 -0.2503 -0.2409
   23DOPC   C3B  275   3.537   1.858   6.628  0.0359 -0.1572  0.1203
   23DOPC   C4B  276   3.303   2.151   6.793 -0.0135 -0.4876 -0.2596
   24DOPC   NC3  277   1.152   3.045   6.729  0.1140  0.0022  0.0267
   24DOPC   PO4  278   1.312   3.446   6.625 -0.1516 -0.1857 -0.3767
   24DOPC   GL1  279   1.401   3.319   6.235 -0.1772 -0.2528 -0.1418
   24DOPC   GL2  280   1.542   3.437   6.045  0.0492  0.0150  0.1595
   24DOPC   C1A  281   1.287   3.130   5.762 -0.2207  0.0348  0.1409
   24DOPC   D2A  282   1.383   3.066   5.328 -0.0048 -0.0652 -0.0327
   24DOPC   C3A  283   1.642   2.999   4.925  0.0767 -0.2954 -0.2510
   24DOPC   C4A  284   1.873   2.991   4.503 -0.2956  0.0310 -0.2327
   24DOPC   C1B  285   1.396   3.566   5.579 -0.3880 -0.0712  0.1921
   24DOPC   D2B  286   1.325   3.929   5.363 -0.1397  0.0368  0.3039
   24DOPC   C3B  287   0.962   4.093   4.995 -0.2942  0.0972 -0.1016
   24DOPC   C4B  288   0.497   3.875   5.007  0.0842 -0.0295 -0.1372
   25DOPC   NC3  289   3.751   6.480   6.687 -0.3702  0.0822  0.2133
   25DOPC   PO4  290   3.781   6.144   6.903  0.0268  0.0050  0.1132
   25DOPC   GL1  291   3.683   6.077   6.447  0.3913  0.1116  0.0705
   25DOPC   GL2  292   3.524   5.813   6.205  0.0239 -0.0620 -0.0169
   25DOPC   C1A  293   4.008   6.089   6.060  0.2884  0.1752 -0.1596
   25DOPC   D2A  294   4.188   6.444   5.880  0.1393 -0.0052  0.3482
   25DOPC   C3A  295   4.022   6.670   5.371 -0.1976  0.1832 -0.0881
   25DOPC   C4A  296   4.286   6.933   5.159 -0.3254  0.2529 -0.2677
   25DOPC   C1B  297   3.785   5.573   5.916 -0.0389 -0.0291  0.0356
   25DOPC   D2B  298   4.007   5.289   5.687 -0.4904  0.2581 -0.0377
   25DOPC   C3B  299   3.841   5.260   5.261 -0.2427  0.1351  0.2718
   25DOPC   C4B  300   4.085   5.098   4.971 -0.2482  0.0648  0.0360
   26DOPC   NC3  301   0.597   2.346   6.640 -0.1703 -0.1274  0.1876
   26DOPC   PO4  302   0.716   2.835   6.602  0.0544  0.0160 -0.1223
   26DOPC   GL1  303   1.092   2.901   6.177  0.0065 -0.0232 -0.3575
   26DOPC   GL2  304   1.382   2.798   6.326 -0.1697 -0.3361 -0.2696
   26DOPC   C1A  305   1.268   2.579   5.903 -0.0910  0.1892 -0.2293
   26DOPC   D2A  306   1.123   2.296   5.648 -0.2133  0.0363  0.0771
   26DOPC   C3A  307   0.715   2.156   5.559  0.0389 -0.1030 -0.0284
   26DOPC   C4A  308   0.397   1.955   5.699  0.0307 -0.1454 -0.0063
   26DOPC   C1B  309   1.738   2.909   6.054 -0.0557 -0.1148 -0.1383
   26DOPC   D2B  310   1.781   2.673   5.775 -0.1887  0.0296 -0.0672
   26DOPC   C3B  311   1.965   2.807   5.353  0.0208 -0.3295  0.0528
   26DOPC   C4B  312   2.131   3.115   5.037  0.2046 -0.0396  0.1242
   27DOPC   NC3  313   5.538   4.263   6.842 -0.0385  0.0968  0.1511
   27DOPC   PO4  314   5.618   3.833   6.904  0.1581 -0.1066  0.1894
   27DOPC   GL1  315   5.698   4.006   6.442  0.2375  0.3427  0.1525
   27DOPC   GL2  316   5.357   3.935   6.442 -0.0129  0.1702  0.0968
   27DOPC   C1A  317   5.857   3.693   6.136  0.2725 -0.0263 -0.2430
   27DOPC   D2A  318   6.182   3.602   5.846  0.2583 -0.0042 -0.1881
   27DOPC   C3A  319   6.195   3.823   5.423 -0.1217  0.0533 -0.1038
   27DOPC   C4A  320   5.987   4.032   5.077 -0.2176  0.2564 -0.0052
   27DOPC   C1B  321   5.470   3.519   6.342  0.3275  0.0012 -0.0967
   27DOPC   D2B  322   5.508   3.225   6.137 -0.1452 -0.1561  0.1925
   27DOPC   C3B  323   5.121   3.243   5.894  0.0943 -0.1738  0.3500
   27DOPC   C4B  324   4.720   3.501   6.040 -0.1718 -0.1685  0.2182
   28DOPC   NC3  325   0.579   3.339   6.780 -0.2271 -0.1143 -0.1012
   28DOPC   PO4  326   0.869   3.646   6.666  0.0947 -0.1697 -0.0200
   28DOPC   GL1  327   1.034   3.714   6.293 -0.1447 -0.1307 -0.1207
   28DOPC   GL2  328   1.008   4.043   6.146 -0.0487 -0.2823  0.4123
   28DOPC   C1A  329   0.958   3.529   5.889  0.0774 -0.3730  0.0550
   28DOPC   D2A  330   0.946   3.427   5.423  0.2349  0.2045 -0.0680
   28DOPC   C3A  331   1.051   3.592   5.124 -0.0009 -0.2137  0.1326
   28DOPC   C4A  332   1.244   3.648   4.823 -0.2355 -0.3501  0.0187
   28DOPC   C1B  333   1.352   3.996   5.832 -0.1442 -0.0118  0.1532
   28DOPC   D2B  334   1.764   3.831   5.754 -0.0699  0.0918  0.0853
   28DOPC   C3B  335   2.249   4.075   5.559  0.0336 -0.0360  0.2842
   28DOPC   C4B  336   2.496   3.918   5.320 -0.0995  0.2528 -0.1279
   29DOPC   NC3  337   1.702   3.677   7.307  0.1368 -0.1264  0.0931
   29DOPC   PO4  338   1.760   3.428   7.675  0.2671 -0.1458 -0.0133
   29DOPC   GL1  339   1.961   3.215   7.995 -0.1177 -0.0617  0.4221
   29DOPC   GL2  340   1.683   2.998   8.093 -0.1476  0.2168 -0.1478
   29DOPC   C1A  341   2.318   3.233   8.354  0.3046 -0.1528 -0.1695
   29DOPC   D2A  342   2.179   3.055   8.777 -0.3799  0.0093 -0.0242
   29DOPC   C3A  343   2.468   3.016   8.961 -0.0415 -0.2457  0.1370
   29DOPC   C4A  344   2.391   2.849   9.412  0.0639 -0.3823  0.0474
   29DOPC   C1B  345   1.775   3.191   8.500 -0.1816 -0.0760 -0.1709
   29DOPC   D2B  346   1.768   3.279   8.921 -0.1360  0.1419  0.1129
   29DOPC   C3B  347   1.542   3.223   9.298 -0.1121  0.2192  0.0751
   29DOPC   C4B  348   1.558   3.563   9.754  0.0132  0.4111 -0.1695
   30DOPC   NC3  349   3.272   4.993   6.875  0.0307  0.0456 -0.0396
   30DOPC   PO4  350   3.211   5.383   6.626  0.3066  0.0515 -0.1756
   30DOPC   GL1  351   3.491   5.311   6.264  0.3387  0.0965 -0.1283
   30DOPC   GL2  352   3.797   5.261   6.359 -0.3832 -0.1157 -0.0109
   30DOPC   C1A  353   3.510   5.174   5.810 -0.0199  0.2321 -0.0925
   30DOPC   D2A  354   3.403   5.076   5.447 -0.1706 -0.0605  0.0604
   30DOPC   C3A  355   3.570   4.841   5.235 -0.2254 -0.1674  0.0925
   30DOPC   C4A  356   3.517   4.650   4.828 -0.2985 -0.0377 -0.0790
   30DOPC   C1B  357   4.064   5.050   6.127 -0.0185  0.1057  0.0110
   30DOPC   D2B  358   4.294   4.888   5.776  0.0291 -0.0991  0.0295
   30DOPC   C3B  359   4.427   5.118   5.469  0.2355  0.1087 -0.0867
   30DOPC   C4B  360   4.339   5.432   5.259  0.0316  0.3852  0.0657
   31DOPC   NC3  361   1.274   1.624   7.123  0.0837  0.4040 -0.0538
   31DOPC   PO4  362   1.575   1.822   6.858  0.3737 -0.1313  0.1041
   31DOPC   GL1  363   1.628   2.255   6.562 -0.6231  0.2813 -0.1774
   31DOPC   GL2  364   1.731   2.538   6.511 -0.0669  0.1157 -0.1143
   31DOPC   C1A  365   1.526   2.234   6.123  0.0997 -0.0950 -0.1455
   31DOPC   D2A  366   1.655   2.153   5.673  0.0348  0.1041 -0.0988
   31DOPC   C3A  367   1.938   2.005   5.398  0.1757  0.3307 -0.1590
   31DOPC   C4A  368   2.257   1.877   5.162  0.2185  0.0886  0.4208
   31DOPC   C1B  369   1.995   2.370   6.176 -0.0182 -0.0199  0.1655
   31DOPC   D2B  370   2.381   2.475   6.002 -0.0102  0.0494  0.2611
   31DOPC   C3B  371   2.598   2.309   5.734  0.0134 -0.1544 -0.2612
   31DOPC   C4B  372   2.634   1.916   5.546  0.2097 -0.0009 -0.2361
   32DOPC   NC3  373   6.343   4.552   7.966  0.1835 -0.1423  0.0000
   32DOPC   PO4  374   5.965   4.717   8.119 -0.1318  0.1373  0.4392
   32DOPC   GL1  375   5.864   4.735   8.605  0.0623  0.0278 -0.0508
   32DOPC   GL2  376   5.606   4.621   8.715 -0.3844 -0.0510 -0.1980
   32DOPC   C1A  377   6.092   4.556   9.012 -0.1779 -0.1835 -0.2663
   32DOPC   D2A  378   6.142   4.305   9.404 -0.4595 -0.1190 -0.1599
   32DOPC   C3A  379   6.496   4.273   9.564  0.0878  0.0950  0.1783
   32DOPC   C4A  380   6.925   4.200   9.535  0.1807 -0.2746 -0.1447
   32DOPC   C1B  381   5.285   4.463   9.012  0.0921  0.3449  0.1269
   32DOPC   D2B  382   5.181   4.548   9.486 -0.2293  0.3897 -0.2759
   32DOPC   C3B  383   4.739   4.616   9.598 -0.2963 -0.0156 -0.0148
   32DOPC   C4B  384   4.446   4.362   9.368  0.3256 -0.4014  0.0962
   33DOPC   NC3  385   4.400   3.532   7.554 -0.1733  0.1094 -0.0963
   33DOPC   PO4  386   4.454   3.353   7.908  0.0729 -0.2243  0.2620
   33DOPC   GL1  387   4.095   3.384   8.141  0.3271 -0.0903  0.1418
   33DOPC   GL2  388   4.036   3.635   8.281 -0.2574 -0.1114 -0.2041
   33DOPC   C1A  389   3.762   3.063   8.120  0.0890 -0.0472 -0.1808
   33DOPC   D2A  390   3.575   2.771   7.754  0.0067 -0.0376 -0.3944
   33DOPC   C3A  391   3.551   2.961   7.398  0.1569  0.2327 -0.0575
   33DOPC   C4A  392   3.461   3.138   7.126  0.0672  0.2580  0.2443
   33DOPC   C1B  393   4.194   3.642   8.667  0.3557  0.2542 -0.1719
   33DOPC   D2B  394   3.784   3.717   8.911 -0.3510 -0.2017  0.1911
   33DOPC   C3B  395   3.923   3.681   9.306  0.2386 -0.0068  0.0910
   33DOPC   C4B  396   4.097   4.032   9.565  0.2978  0.3458  0.0155
   34DOPC   NC3  397   6.269   1.649   6.573 -0.0520  0.0044  0.0265
   34DOPC   PO4  398   6.626   1.458   6.532 -0.2977 -0.2801 -0.0409
   34DOPC   GL1  399   6.549   1.519   6.120  0.3431 -0.0322  0.1064
   34DOPC   GL2  400   6.544   1.809   5.947 -0.1046  0.0665 -0.0906
   34DOPC   C1A  401   6.307   1.424   5.752  0.5113  0.3329  0.2066
   34DOPC   D2A  402   5.869   1.331   5.671  0.0286 -0.0335 -0.3170
   34DOPC   C3A  403   5.640   1.012   5.807 -0.0390 -0.2015  0.1553
   34DOPC   C4A  404   5.582   0.631   5.938 -0.2445 -0.1928  0.3444
   34DOPC   C1B  405   6.230   2.002   5.691  0.2469 -0.0055  0.0002
   34DOPC   D2B  406   5.842   2.038   5.471 -0.1049  0.1297  0.0430
   34DOPC   C3B  407   5.694   1.868   5.169  0.2675  0.1416 -0.1171
   34DOPC   C4B  408   5.906   1.730   4.805  0.2082  0.1538 -0.0995
   35DOPC   NC3  409   4.067   5.239   7.998 -0.1053  0.1916  0.1223
   35DOPC   PO4  410   3.781   5.565   7.937  0.0499 -0.3132  0.1182
   35DOPC   GL1  411   3.650   5.534   8.358 -0.0300  0.0505  0.0190
   35DOPC   GL2  412   3.882   5.365   8.450 -0.2887 -0.1504 -0.2189
   35DOPC   C1A  413   3.530   5.531   8.899 -0.0934 -0.0452  0.3388
   35DOPC   D2A  414   3.739   5.483   9.183 -0.2188 -0.0594  0.2272
   35DOPC   C3A  415   4.187   5.312   9.274 -0.0370  0.2659 -0.2749
   35DOPC   C4A  416   4.407   4.893   9.387  0.1878  0.5239 -0.1691
   35DOPC   C1B  417   3.835   5.151   8.818  0.0631 -0.2061  0.1672
   35DOPC   D2B  418   3.715   4.965   9.276 -0.0256 -0.1579  0.2396
   35DOPC   C3B  419   3.841   5.174   9.583  0.1081  0.2334 -0.0707
   35DOPC   C4B  420   3.950   5.549   9.697 -0.2385 -0.2111  0.0180
   36DOPC   NC3  421   5.215   0.566   8.036  0.4017 -0.1878  0.3139
   36DOPC   PO4  422   5.736   0.590   7.934 -0.3324  0.0384  0.0402
   36DOPC   GL1  423   5.790   0.749   8.329  0.2616 -0.0698  0.1390
   36DOPC   GL2  424   5.527   0.832   8.394 -0.0922  0.0525 -0.0721
   36DOPC   C1A  425   5.788   0.904   8.775 -0.0841  0.1806  0.2960
   36DOPC   D2A  426   5.858   0.775   9.200  0.1613  0.0243 -0.1333
   36DOPC   C3A  427   5.624   0.439   9.380  0.1547 -0.0758 -0.0268
   36DOPC   C4A  428   5.358   0.335   9.677  0.0182  0.0467  0.0415
   36DOPC   C1B  429   5.314   1.101   8.630 -0.1007  0.0880  0.1649
   36DOPC   D2B  430   5.450   1.274   8.931  0.0214  0.0618  0.1838
   36DOPC   C3B  431   5.363   1.281   9.451  0.1402  0.0610  0.1729
   36DOPC   C4B  432   5.038   1.135   9.763  0.1371 -0.0802  0.0378
   37DOPC   NC3  433   5.760   5.286   6.896  0.2564 -0.0365  0.1971
   37DOPC   PO4  434   5.294   5.182   7.052 -0.1192 -0.0700 -0.2105
   37DOPC   GL1  435   5.146   5.098   6.524  0.3953 -0.0040 -0.0419
   37DOPC   GL2  436   4.996   4.841   6.484  0.1020  0.0215  0.1080
   37DOPC   C1A  437   5.122   5.318   6.128 -0.0933  0.3272 -0.0482
   37DOPC   D2A  438   5.234   5.151   5.720  0.1013  0.1275  0.1556
   37DOPC   C3A  439   5.071   5.142   5.315  0.1424 -0.0091 -0.0792
   37DOPC   C4A  440   4.692   5.035   5.043  0.1368 -0.3006  0.0758
   37DOPC   C1B  441   5.097   4.809   6.082 -0.0417  0.3000  0.1499
   37DOPC   D2B  442   5.293   4.662   5.645 -0.0252  0.5011 -0.0359
   37DOPC   C3B  443   5.723   4.485   5.542  0.2266  0.1233 -0.3443
   37DOPC   C4B  444   6.038   4.440   5.359 -0.1898  0.2620 -0.0249
   38DOPC   NC3  445   1.274   4.032   6.618 -0.5494 -0.0417  0.2095
   38DOPC   PO4  446   1.069   4.435   6.553  0.2207  0.3151 -0.1688
   38DOPC   GL1  447   1.348   4.559   6.172  0.0336 -0.0269  0.0912
   38DOPC   GL2  448   1.537   4.372   6.062 -0.0883 -0.1439 -0.1948
   38DOPC   C1A  449   1.562   4.855   5.857  0.0920 -0.2410 -0.3838
   38DOPC   D2A  450   1.710   5.129   5.532  0.0714 -0.0163  0.0614
   38DOPC   C3A  451   2.001   5.075   5.157  0.1398  0.1035  0.1493
   38DOPC   C4A  452   1.926   5.158   4.680  0.1079  0.3100  0.0558
   38DOPC   C1B  453   1.616   4.408   5.617  0.0127 -0.0863  0.0140
   38DOPC   D2B  454   1.605   4.499   5.304 -0.0624 -0.1116 -0.0788
   38DOPC   C3B  455   1.381   4.392   5.036 -0.0920  0.1064 -0.1666
   38DOPC   C4B  456   1.286   4.110   4.630 -0.1727  0.3172 -0.0628
   39DOPC   NC3  457   1.769   5.836   7.682  0.2126  0.0682  0.0756
   39DOPC   PO4  458   2.182   5.925   7.650  0.0659 -0.0925 -0.0394
   39DOPC   GL1  459   2.252   5.871   8.102  0.0829 -0.3891 -0.0573
   39DOPC   GL2  460   1.921   5.994   8.104  0.2509  0.0346 -0.1653
   39DOPC   C1A  461   2.179   5.888   8.541  0.0371 -0.1640  0.0053
   39DOPC   D2A  462   1.978   5.649   8.946 -0.3823 -0.1513  0.3578
   39DOPC   C3A  463   1.687   5.955   9.116 -0.1182  0.2388 -0.1411
   39DOPC   C4A  464   1.628   6.301   9.317 -0.0531  0.0286 -0.4387
   39DOPC   C1B  465   1.629   6.377   8.422 -0.1968  0.3093  0.1000
   39DOPC   D2B  466   1.251   6.636   8.269  0.1575  0.0071  0.0429
   39DOPC   C3B  467   0.929   6.565   8.595  0.3492 -0.0634  0.1007
   39DOPC   C4B  468   0.695   6.229   8.786 -0.3885  0.1282 -0.0491
   40DOPC   NC3  469   6.375   2.700   8.109  0.1943 -0.1155 -0.3084
   40DOPC   PO4  470   6.241   2.455   7.800  0.4289  0.3249  0.1313
   40DOPC   GL1  471   6.258   2.202   8.238 -0.1690 -0.0741  0.0019
   40DOPC   GL2  472   6.529   2.275   8.326  0.0507  0.1882 -0.1307
   40DOPC   C1A  473   6.118   2.105   8.716 -0.2795 -0.0253  0.1691
   40DOPC   D2A  474   6.139   1.907   9.110 -0.0906 -0.2180  0.4755
   40DOPC   C3A  475   6.318   1.642   9.417  0.1091 -0.2208  0.2085
   40DOPC   C4A  476   6.031   1.457   9.695  0.0410 -0.1864  0.1572
   40DOPC   C1B  477   6.703   2.569   8.712 -0.0564  0.2244 -0.0142
   40DOPC   D2B  478   6.677   2.836   9.089  0.1987  0.2585 -0.1291
   40DOPC   C3B  479   6.515   2.642   9.501 -0.0781  0.2818 -0.3723
   40DOPC   C4B  480   6.253   2.426   9.816 -0.1250 -0.0850 -0.0160
   41DOPC   NC3  481   6.389   1.361   6.974 -0.0343  0.0798 -0.0985
   41DOPC   PO4  482   6.013   1.073   6.993  0.2227 -0.0311  0.0066
   41DOPC   GL1  483   5.897   1.267   6.595 -0.0029 -0.1129 -0.1094
   41DOPC   GL2  484   6.120   1.299   6.236 -0.0327  0.1873  0.1004
   41DOPC   C1A  485   5.622   1.482   6.235 -0.1956 -0.0315  0.0863
   41DOPC   D2A  486   5.309   1.396   6.010  0.0765  0.3930 -0.1535
   41DOPC   C3A  487   5.330   1.432   5.616 -0.1699  0.2956  0.1528
   41DOPC   C4A  488   5.356   1.049   5.333 -0.2245 -0.0423 -0.2941
   41DOPC   C1B  489   6.003   1.709   6.062 -0.0464  0.1197  0.3328
   41DOPC   D2B  490   5.619   1.829   5.849  0.0233 -0.0325  0.0148
   41DOPC   C3B  491   5.336   1.863   6.099 -0.2238  0.1854  0.0814
   41DOPC   C4B  492   5.074   1.863   6.436 -0.3502  0.3319  0.0603
   42DOPC   NC3  493   4.972   1.136   7.651  0.0757 -0.0076 -0.0172
   42DOPC   PO4  494   4.666   0.931   7.463  0.0916 -0.1966 -0.3163
   42DOPC   GL1  495   4.463   1.265   7.708 -0.0370 -0.0402  0.0696
   42DOPC   GL2  496   4.226   1.185   7.941 -0.0165 -0.4939 -0.1612
   42DOPC   C1A  497   4.030   1.569   7.696 -0.2565 -0.2334  0.0542
   42DOPC   D2A  498   3.743   1.730   7.882  0.1536  0.1158 -0.1440
   42DOPC   C3A  499   3.438   1.913   7.648  0.0850  0.0511  0.1406
   42DOPC   C4A  500   3.360   1.856   7.205  0.0607  0.0529 -0.0945
   42DOPC   C1B  501   4.406   1.625   8.077 -0.1615 -0.0554  0.2404
   42DOPC   D2B  502   4.574   2.100   8.253  0.0582  0.0588 -0.0643
   42DOPC   C3B  503   4.335   2.400   8.433 -0.0607  0.0279 -0.0748
   42DOPC   C4B  504   3.941   2.643   8.294 -0.0417 -0.2329 -0.0029
   43DOPC   NC3  505   2.633   3.832   6.943 -0.0033 -0.0967  0.0244
   43DOPC   PO4  506   2.761   4.131   6.569 -0.1077 -0.0733 -0.1440
   43DOPC   GL1  507   3.048   3.816   6.528  0.1765 -0.2433  0.1996
   43DOPC   GL2  508   3.198   3.530   6.580 -0.2764 -0.0671 -0.1493
   43DOPC   C1A  509   3.077   3.528   6.141  0.1994 -0.1762 -0.4000
   43DOPC   D2A  510   3.246   3.463   5.824  0.1427 -0.0061 -0.1053
   43DOPC   C3A  511   3.112   3.387   5.445  0.0534 -0.2278 -0.1209
   43DOPC   C4A  512   2.947   3.541   5.161 -0.2083 -0.0225 -0.0713
   43DOPC   C1B  513   2.974   3.231   6.915  0.0097  0.2090  0.3093
   43DOPC   D2B  514   2.968   2.719   6.743  0.0263  0.2658 -0.0518
   43DOPC   C3B  515   3.314   2.537   6.367  0.2513 -0.0993 -0.2721
   43DOPC   C4B  516   3.405   2.359   6.063 -0.0817 -0.3900 -0.1196
   44DOPC   NC3  517   3.787   4.324   7.468  0.1835  0.2471  0.1965
   44DOPC   PO4  518   3.377   4.335   7.545 -0.0196  0.1953 -0.1458
   44DOPC   GL1  519   3.200   4.463   7.945 -0.2733  0.1012  0.0588
   44DOPC   GL2  520   3.199   4.716   8.128 -0.3351 -0.0392 -0.1495
   44DOPC   C1A  521   2.823   4.423   8.236  0.0053  0.0094 -0.2235
   44DOPC   D2A  522   2.313   4.546   8.415  0.0967 -0.0502 -0.2213
   44DOPC   C3A  523   2.338   4.411   8.889 -0.0368  0.0159 -0.1406
   44DOPC   C4A  524   2.094   4.659   9.180  0.1879 -0.5151 -0.0998
   44DOPC   C1B  525   3.335   4.471   8.425  0.2691  0.0646 -0.0362
   44DOPC   D2B  526   3.560   4.369   8.876  0.0227 -0.1320 -0.0258
   44DOPC   C3B  527   3.335   4.520   9.143  0.3107 -0.1808 -0.2094
   44DOPC   C4B  528   3.261   4.720   9.584 -0.3739 -0.0455  0.3050
   45DOPC   NC3  529   4.122   5.659   6.950 -0.0123 -0.1216 -0.0342
   45DOPC   PO4  530   4.466   5.858   6.700  0.0612  0.1294 -0.0519
   45DOPC   GL1  531   4.650   6.123   6.364  0.2903  0.0120  0.0656
   45DOPC   GL2  532   4.560   6.018   6.090  0.3437  0.0392 -0.0864
   45DOPC   C1A  533   4.766   6.563   6.223 -0.1720 -0.3025 -0.0522
   45DOPC   D2A  534   4.605   6.832   5.893  0.2218  0.3509 -0.0170
   45DOPC   C3A  535   4.161   6.988   5.881 -0.0512 -0.2199 -0.1241
   45DOPC   C4A  536   3.984   7.119   5.504 -0.2527 -0.0126  0.2905
   45DOPC   C1B  537   4.625   6.216   5.833  0.0359  0.0844  0.3796
   45DOPC   D2B  538   4.497   6.506   5.514 -0.0798  0.0145  0.3027
   45DOPC   C3B  539   4.453   6.432   5.042  0.2780  0.1767 -0.1058
   45DOPC   C4B  540   4.053   6.227   4.838 -0.0248 -0.4217  0.1654
   46DOPC   NC3  541   1.875   1.346   6.743 -0.0816 -0.1315  0.1878
   46DOPC   PO4  542   1.476   1.159   6.771  0.0636  0.1608  0.0481
   46DOPC   GL1  543   1.469   1.274   6.382  0.3571 -0.6163  0.1967
   46DOPC   GL2  544   1.522   1.589   6.284  0.0932 -0.1924  0.0623
   46DOPC   C1A  545   1.287   1.266   5.949 -0.1271  0.1449 -0.0834
   46DOPC   D2A  546   1.118   1.243   5.514  0.1412 -0.0770 -0.1409
   46DOPC   C3A  547   1.299   0.937   5.324 -0.1987  0.2919  0.3796
   46DOPC   C4A  548   1.653   0.770   5.331 -0.0133 -0.0133  0.0296
   46DOPC   C1B  549   1.859   1.845   6.234 -0.3092  0.0764 -0.2141
   46DOPC   D2B  550   2.243   2.020   6.449  0.2587 -0.0120  0.1729
   46DOPC   C3B  551   2.589   1.922   6.242 -0.0771  0.0515 -0.0653
   46DOPC   C4B  552   2.990   1.597   6.106  0.0991 -0.2533  0.2969
   47DOPC   NC3  553   2.581   4.701   7.652  0.0785 -0.1615  0.3286
   47DOPC   PO4  554   3.008   4.792   7.620 -0.1828 -0.0080 -0.1907
   47DOPC   GL1  555   2.863   5.087   7.966 -0.2663 -0.2377 -0.1647
   47DOPC   GL2  556   2.624   4.869   8.102 -0.0682 -0.1587 -0.1495
   47DOPC   C1A  557   2.968   5.374   8.302 -0.2405 -0.0402  0.4899
   47DOPC   D2A  558   3.002   5.392   8.738 -0.3925 -0.2205  0.0184
   47DOPC   C3A  559   2.676   5.438   9.164  0.0267 -0.2012 -0.0405
   47DOPC   C4A  560   2.376   5.616   9.468 -0.0690  0.3366 -0.3047
   47DOPC   C1B  561   2.787   4.826   8.504 -0.0575 -0.0395 -0.0452
   47DOPC   D2B  562   2.967   4.610   8.746  0.0687  0.1518 -0.1416
   47DOPC   C3B  563   2.766   4.172   8.782  0.2624  0.0728 -0.0735
   47DOPC   C4B  564   2.754   3.701   8.815  0.0590 -0.1507 -0.1304
   48DOPC   NC3  565   5.913   2.133   6.975 -0.0463  0.2546 -0.1783
   48DOPC   PO4  566   6.279   2.190   6.567  0.2410  0.0372 -0.2396
   48DOPC   GL1  567   6.070   2.232   6.120 -0.1719  0.1884 -0.1605
   48DOPC   GL2  568   5.657   2.221   6.230  0.2366  0.0161 -0.0905
   48DOPC   C1A  569   6.143   2.539   5.832  0.1024 -0.1076  0.1040
   48DOPC   D2A  570   6.345   2.834   5.722 -0.4432  0.1122  0.0084
   48DOPC   C3A  571   6.551   2.915   5.411  0.0493  0.1350  0.1135
   48DOPC   C4A  572   6.751   3.074   5.076  0.2559 -0.0062  0.2997
   48DOPC   C1B  573   5.638   2.366   5.786  0.2476 -0.1597  0.1839
   48DOPC   D2B  574   5.559   2.561   5.409  0.2277  0.0356  0.5746
   48DOPC   C3B  575   5.730   2.960   5.166  0.0180  0.0290 -0.1498
   48DOPC   C4B  576   5.783   3.483   5.145 -0.2970 -0.1748  0.2236
   49DOPC   NC3  577   4.642   2.776   7.838  0.1655 -0.1332  0.2387
   49DOPC   PO4  578   4.865   2.398   7.905 -0.2059  0.0748  0.0012
   49DOPC   GL1  579   4.868   2.490   8.429  0.0289  0.0455 -0.1586
   49DOPC   GL2  580   5.227   2.557   8.468 -0.0521  0.0861  0.1372
   49DOPC   C1A  581   4.678   2.509   8.772 -0.0337  0.0137 -0.2378
   49DOPC   D2A  582   4.431   2.178   8.932 -0.1879 -0.0477  0.2248
   49DOPC   C3A  583   4.193   2.218   9.253  0.3970 -0.2890  0.0577
   49DOPC   C4A  584   3.810   2.033   9.506  0.1308 -0.0954 -0.2813
   49DOPC   C1B  585   5.123   2.674   8.888 -0.0883  0.1813  0.0106
   49DOPC   D2B  586   4.846   2.754   9.268  0.0084 -0.2742 -0.0027
   49DOPC   C3B  587   4.357   2.753   9.130  0.1123 -0.0212  0.1264
   49DOPC   C4B  588   4.013   2.773   8.870  0.0663 -0.2283  0.0602
   50DOPC   NC3  589   6.005  -0.454   6.625  0.0850 -0.0853 -0.3914
   50DOPC   PO4  590   6.015  -0.056   6.760  0.0604  0.0162 -0.2712
   50DOPC   GL1  591   5.833  -0.014   6.356 -0.0779  0.1847  0.1559
   50DOPC   GL2  592   5.973  -0.276   6.171 -0.0920  0.1628 -0.0141
   50DOPC   C1A  593   5.588   0.077   5.944  0.0434  0.1548 -0.1384
   50DOPC   D2A  594   5.709   0.347   5.575 -0.0142 -0.1095  0.2369
   50DOPC   C3A  595   5.877   0.270   5.203 -0.3122  0.3247  0.0596
   50DOPC   C4A  596   5.814   0.303   4.811 -0.1367  0.0454  0.0845
   50DOPC   C1B  597   6.283  -0.277   5.924 -0.2339  0.1757 -0.1031
   50DOPC   D2B  598   6.455   0.031   5.574  0.0360  0.0493  0.3085
   50DOPC   C3B  599   6.251   0.430   5.483 -0.2037  0.0587 -0.0018
   50DOPC   C4B  600   6.187   0.630   5.091 -0.0474  0.0899  0.0927
   51DOPC   NC3  601   6.396   4.588   6.619  0.3229  0.2169 -0.2677
   51DOPC   PO4  602   6.649   4.188   6.542  0.0235  0.1655 -0.1954
   51DOPC   GL1  603   6.285   3.990   6.257  0.0338 -0.1387  0.0041
   51DOPC   GL2  604   6.333   3.606   6.347  0.4932 -0.1352  0.1513
   51DOPC   C1A  605   6.078   4.155   5.831  0.0351  0.0951 -0.2504
   51DOPC   D2A  606   5.757   3.960   5.530  0.1993 -0.3627 -0.0980
   51DOPC   C3A  607   5.501   4.106   5.207  0.0267  0.0320 -0.0931
   51DOPC   C4A  608   5.575   3.882   4.749 -0.4759  0.2789 -0.2118
   51DOPC   C1B  609   6.615   3.441   6.075  0.0423  0.0079  0.0388
   51DOPC   D2B  610   7.018   3.425   5.824  0.1066 -0.0926 -0.1037
   51DOPC   C3B  611   7.042   3.602   5.438 -0.0557  0.0803 -0.1175
   51DOPC   C4B  612   6.612   3.600   5.213 -0.2220 -0.0706 -0.3696
   52DOPC   NC3  613   2.364  -0.296   6.839 -0.2530  0.0009 -0.0361
   52DOPC   PO4  614   2.529   0.099   7.030  0.2254  0.1548 -0.0231
   52DOPC   GL1  615   2.517   0.281   6.643  0.1599 -0.0325 -0.1862
   52DOPC   GL2  616   2.300   0.553   6.432 -0.1071  0.3186  0.2507
   52DOPC   C1A  617   2.686   0.165   6.296  0.0756 -0.2651  0.0660
   52DOPC   D2A  618   3.022   0.307   6.192  0.0542 -0.1647  0.2208
   52DOPC   C3A  619   3.175   0.102   5.830  0.2297 -0.3062  0.0283
   52DOPC   C4A  620   3.036  -0.227   5.525  0.1390 -0.0952 -0.2869
   52DOPC   C1B  621   2.313   0.428   6.064  0.1025  0.1590  0.1116
   52DOPC   D2B  622   2.349   0.417   5.502 -0.2216 -0.0221 -0.4683
   52DOPC   C3B  623   2.040   0.370   5.259  0.1410  0.2141 -0.0868
   52DOPC   C4B  624   1.575   0.255   5.198 -0.0587 -0.2467  0.4585
   53DOPC   NC3  625   2.283   0.417   7.345  0.0540 -0.0718 -0.3806
   53DOPC   PO4  626   1.854   0.361   7.382  0.4851  0.1635 -0.0103
   53DOPC   GL1  627   2.041   0.581   7.838  0.2035 -0.1215  0.2023
   53DOPC   GL2  628   2.290   0.530   7.878 -0.1881  0.2013 -0.1209
   53DOPC   C1A  629   2.057   0.768   8.276  0.1269  0.0732  0.0183
   53DOPC   D2A  630   2.272   0.916   8.545  0.0070  0.0971 -0.0864
   53DOPC   C3A  631   2.167   1.345   8.688 -0.3410 -0.0731  0.2574
   53DOPC   C4A  632   2.296   1.693   8.434  0.0159  0.1095 -0.0691
   53DOPC   C1B  633   2.397   0.357   8.259 -0.0555  0.2775 -0.1239
   53DOPC   D2B  634   2.332   0.347   8.579 -0.0889 -0.1604 -0.1119
   53DOPC   C3B  635   2.065   0.220   8.821  0.1268 -0.1701  0.2550
   53DOPC   C4B  636   1.996   0.071   9.145  0.5416  0.1218 -0.1589
   54DOPC   NC3  637   4.502   4.041   6.708 -0.0166 -0.0440  0.1466
   54DOPC   PO4  638   4.557   3.736   7.029  0.0190 -0.0078 -0.0806
   54DOPC   GL1  639   4.448   3.518   6.681  0.1993 -0.3658  0.4139
   54DOPC   GL2  640   4.371   3.689   6.371  0.2048 -0.1924 -0.0893
   54DOPC   C1A  641   4.068   3.307   6.409  0.1960 -0.0078 -0.2402
   54DOPC   D2A  642   4.149   2.976   6.147  0.1669 -0.1395  0.1404
   54DOPC   C3A  643   4.335   3.118   5.755 -0.0047 -0.0801 -0.3122
   54DOPC   C4A  644   4.656   3.257   5.488 -0.0676 -0.0569 -0.1212
   54DOPC   C1B  645   4.184   3.671   6.050 -0.0418 -0.1490 -0.1197
   54DOPC   D2B  646   4.123   3.836   5.722  0.1806 -0.0105 -0.0126
   54DOPC   C3B  647   4.374   3.690   5.505 -0.1067  0.0050  0.1944
   54DOPC   C4B  648   4.779   3.760   5.179 -0.0530 -0.2568  0.1101
   55DOPC   NC3  649   4.718   4.907   6.946  0.1379  0.0762  0.1006
   55DOPC   PO4  650   4.616   4.549   6.718 -0.5589 -0.3653  0.1286
   55DOPC   GL1  651   4.801   4.434   6.326  0.0469  0.3721  0.0807
   55DOPC   GL2  652   4.668   4.532   6.033  0.0974 -0.2004  0.2036
   55DOPC   C1A  653   5.055   4.253   6.010 -0.0285 -0.0464 -0.3477
   55DOPC   D2A  654   5.217   4.158   5.616  0.0142  0.0744 -0.1126
   55DOPC   C3A  655   4.994   4.162   5.221 -0.1318 -0.0721  0.1982
   55DOPC   C4A  656   4.857   4.129   4.808  0.1935  0.0913 -0.0467
   55DOPC   C1B  657   4.804   4.807   5.652 -0.0746  0.1844  0.2978
   55DOPC   D2B  658   4.968   4.624   5.259  0.0758 -0.1313  0.1497
   55DOPC   C3B  659   5.089   4.885   4.849 -0.1983  0.2665 -0.2347
   55DOPC   C4B  660   5.080   5.351   4.851  0.0448 -0.0371 -0.2807
   56DOPC   NC3  661   3.573   3.803   7.446 -0.1724  0.0340  0.1701
   56DOPC   PO4  662   3.629   4.045   7.113  0.0671 -0.1522  0.0640
   56DOPC   GL1  663   3.626   4.002   6.632  0.0753  0.0681  0.1170
   56DOPC   GL2  664   3.793   3.677   6.580  0.0647 -0.1729  0.0936
   56DOPC   C1A  665   3.432   3.970   6.208 -0.1500  0.0012  0.2475
   56DOPC   D2A  666   3.041   3.979   6.067 -0.1250 -0.0590  0.1821
   56DOPC   C3A  667   2.857   4.223   5.672  0.2876  0.1815 -0.1088
   56DOPC   C4A  668   2.654   4.399   5.291 -0.1555  0.0481  0.1283
   56DOPC   C1B  669   3.646   3.288   6.668 -0.0304 -0.0508  0.1496
   56DOPC   D2B  670   3.394   2.957   6.617 -0.1271 -0.2653  0.0092
   56DOPC   C3B  671   3.479   2.593   6.941 -0.2159 -0.0153 -0.1298
   56DOPC   C4B  672   3.484   2.299   7.188 -0.0976  0.4095 -0.2498
   57DOPC   NC3  673   4.141  -0.038   7.421 -0.0426  0.1439 -0.0499
   57DOPC   PO4  674   4.197   0.018   6.992  0.0710  0.3006 -0.3452
   57DOPC   GL1  675   3.986   0.405   6.682 -0.0285  0.1184  0.0467
   57DOPC   GL2  676   3.934   0.674   6.753  0.2129  0.1010 -0.0295
   57DOPC   C1A  677   4.016   0.710   6.265  0.0978  0.0374 -0.2537
   57DOPC   D2A  678   4.139   1.115   6.054  0.1107 -0.1879  0.3868
   57DOPC   C3A  679   3.987   1.283   5.692 -0.1706  0.2076  0.0849
   57DOPC   C4A  680   4.101   1.540   5.329 -0.1069  0.0994  0.0074
   57DOPC   C1B  681   3.686   0.917   6.633  0.0197  0.0445 -0.0522
   57DOPC   D2B  682   3.608   1.043   6.233 -0.0175 -0.3069 -0.0418
   57DOPC   C3B  683   3.247   0.860   6.148 -0.0269  0.0006  0.3563
   57DOPC   C4B  684   3.156   0.629   5.773  0.2065  0.1963  0.0761
   58DOPC   NC3  685   1.854   2.486   7.325 -0.2410  0.3790  0.0788
   58DOPC   PO4  686   1.794   2.960   7.421 -0.2629 -0.1036 -0.1934
   58DOPC   GL1  687   2.222   2.921   7.340 -0.0413  0.0508  0.1003
   58DOPC   GL2  688   2.309   2.975   7.558 -0.0462  0.1049 -0.3341
   58DOPC   C1A  689   2.560   2.870   7.013  0.2655  0.2243 -0.0703
   58DOPC   D2A  690   2.492   3.049   6.645  0.2490  0.1960  0.1546
   58DOPC   C3A  691   2.876   3.146   6.401 -0.1550  0.0540 -0.3835
   58DOPC   C4A  692   3.236   2.981   6.168 -0.3422  0.0322 -0.1014
   58DOPC   C1B  693   2.455   2.946   7.959  0.0159  0.1336  0.0111
   58DOPC   D2B  694   2.746   2.610   8.259 -0.0611  0.1537 -0.1371
   58DOPC   C3B  695   2.730   2.498   8.767  0.2002  0.2545  0.1294
   58DOPC   C4B  696   2.797   2.728   9.139 -0.0896  0.0029  0.3676
   59DOPC   NC3  697   1.988   3.213   7.007  0.1776 -0.2770  0.1235
   59DOPC   PO4  698   1.743   3.523   6.854 -0.0215 -0.1677  0.0620
   59DOPC   GL1  699   1.810   3.298   6.525  0.1135 -0.2076 -0.1187
   59DOPC   GL2  700   1.703   3.075   6.618  0.2058  0.2624  0.0864
   59DOPC   C1A  701   2.016   3.482   6.187  0.1287  0.0700 -0.1320
   59DOPC   D2A  702   2.191   3.502   5.816  0.1157  0.1067  0.2871
   59DOPC   C3A  703   2.072   3.511   5.376 -0.2465  0.0863 -0.1900
   59DOPC   C4A  704   1.690   3.508   5.199 -0.0808 -0.0643  0.2334
   59DOPC   C1B  705   2.050   2.848   6.385 -0.0319  0.2154  0.0421
   59DOPC   D2B  706   2.448   2.938   6.153 -0.0302 -0.4587 -0.0651
   59DOPC   C3B  707   2.231   2.984   5.744  0.0732 -0.0530 -0.0529
   59DOPC   C4B  708   1.795   3.245   5.736  0.2392 -0.0571 -0.0880
   60DOPC   NC3  709   4.800   3.293   6.919 -0.2760 -0.0851 -0.2975
   60DOPC   PO4  710   4.441   3.214   7.060 -0.2676  0.0116  0.2967
   60DOPC   GL1  711   4.270   2.801   6.973 -0.1063  0.2503 -0.0494
   60DOPC   GL2  712   4.024   2.858   7.075  0.1105 -0.0973 -0.0797
   60DOPC   C1A  713   4.057   2.328   7.013  0.0311 -0.2929 -0.0832
   60DOPC   D2A  714   3.991   2.301   6.623 -0.1337  0.0533  0.0084
   60DOPC   C3A  715   3.743   2.165   6.344 -0.1174  0.0119  0.1171
   60DOPC   C4A  716   3.500   1.877   6.106 -0.1708 -0.1248 -0.3213
   60DOPC   C1B  717   3.865   2.872   6.728 -0.1286  0.0833 -0.0213
   60DOPC   D2B  718   3.810   2.665   6.310 -0.0446 -0.2375 -0.1872
   60DOPC   C3B  719   3.698   2.773   5.983  0.2041 -0.1377  0.2159
   60DOPC   C4B  720   3.673   2.945   5.594  0.0024 -0.1447  0.1300
   61DOPC   NC3  721   0.689   1.147   7.828 -0.0672  0.1515  0.2809
   61DOPC   PO4  722   1.139   0.972   7.793 -0.1831 -0.5773 -0.0839
   61DOPC   GL1  723   1.439   1.065   8.171 -0.1187  0.3095 -0.2413
   61DOPC   GL2  724   1.812   1.143   8.117  0.0047  0.1799 -0.0677
   61DOPC   C1A  725   1.461   1.029   8.547 -0.1128 -0.3317  0.0851
   61DOPC   D2A  726   1.460   0.947   8.973  0.0960 -0.1177 -0.0610
   61DOPC   C3A  727   1.327   1.242   9.331 -0.0646 -0.0259 -0.0268
   61DOPC   C4A  728   1.047   1.229   9.698 -0.0782 -0.1932  0.2917
   61DOPC   C1B  729   1.708   1.567   8.266  0.0779  0.2303 -0.1511
   61DOPC   D2B  730   1.497   1.615   8.565 -0.2608 -0.1836 -0.2161
   61DOPC   C3B  731   1.664   1.457   8.933 -0.2134 -0.3156 -0.1059
   61DOPC   C4B  732   1.598   1.655   9.366 -0.2316  0.0585 -0.2409
   62DOPC   NC3  733   4.901   2.180   7.393 -0.1285 -0.0856  0.2131
   62DOPC   PO4  734   5.151   2.465   7.037 -0.1312 -0.3539 -0.0901
   62DOPC   GL1  735   4.737   2.285   6.934 -0.2118  0.0926 -0.1459
   62DOPC   GL2  736   4.554   2.419   6.702  0.1926  0.1387 -0.2055
   62DOPC   C1A  737   4.631   1.893   6.659  0.2398  0.1786  0.2296
   62DOPC   D2A  738   4.159   1.878   6.466 -0.1004 -0.0695  0.4207
   62DOPC   C3A  739   4.081   1.776   6.068 -0.3677 -0.0487 -0.0881
   62DOPC   C4A  740   3.806   1.751   5.718  0.4112  0.2112 -0.2388
   62DOPC   C1B  741   4.363   2.561   6.364  0.1773  0.1740  0.1412
   62DOPC   D2B  742   4.222   2.243   6.146  0.0710 -0.1122  0.1264
   62DOPC   C3B  743   3.843   2.243   5.875 -0.0004 -0.3577 -0.1683
   62DOPC   C4B  744   3.707   2.454   5.473 -0.1237 -0.0966 -0.1441
   63DOPC   NC3  745   1.550  -0.032   7.417 -0.0999 -0.1918 -0.0750
   63DOPC   PO4  746   1.474   0.161   7.860  0.2533 -0.0788  0.0687
   63DOPC   GL1  747   1.704   0.370   8.139 -0.0118  0.0332  0.0288
   63DOPC   GL2  748   1.959   0.069   8.125 -0.0428 -0.0587 -0.3528
   63DOPC   C1A  749   1.595   0.545   8.501 -0.0964  0.1075 -0.5312
   63DOPC   D2A  750   1.894   0.659   8.732  0.0575 -0.1307  0.2032
   63DOPC   C3A  751   1.940   0.995   8.953  0.0393  0.1699 -0.1718
   63DOPC   C4A  752   1.819   1.226   9.391  0.0880  0.1776 -0.3102
   63DOPC   C1B  753   2.210  -0.114   8.435 -0.0773  0.0334 -0.3676
   63DOPC   D2B  754   2.339  -0.183   8.838  0.1461 -0.2062 -0.2161
   63DOPC   C3B  755   2.441  -0.098   9.340 -0.3657  0.2558  0.1001
   63DOPC   C4B  756   2.357  -0.129   9.733 -0.0461  0.0278  0.5263
   64DOPC   NC3  757   1.507   1.634   7.611 -0.5933  0.0829 -0.0924
   64DOPC   PO4  758   1.549   2.067   7.772  0.0878 -0.1234  0.1408
   64DOPC   GL1  759   1.291   1.841   8.094  0.3853  0.0390 -0.2316
   64DOPC   GL2  760   1.100   1.512   7.997 -0.0268  0.2385 -0.1683
   64DOPC   C1A  761   1.089   1.871   8.589  0.1750  0.1320 -0.0545
   64DOPC   D2A  762   0.935   2.232   8.844 -0.3093 -0.0112 -0.0511
   64DOPC   C3A  763   1.241   2.526   8.881 -0.1887 -0.2376  0.0037
   64DOPC   C4A  764   1.439   2.674   9.248 -0.0992 -0.0263  0.2367
   64DOPC   C1B  765   1.066   1.357   8.370 -0.1588 -0.2556  0.3655
   64DOPC   D2B  766   1.154   1.313   8.863  0.0469 -0.0905  0.0489
   64DOPC   C3B  767   1.235   1.748   9.052  0.2055  0.1997 -0.0969
   64DOPC   C4B  768   1.490   2.045   8.984 -0.2847 -0.1063  0.2087
   65DOPC   NC3  769   6.362   2.376   2.920 -0.0461 -0.0756 -0.1699
   65DOPC   PO4  770   6.033   2.347   3.210 -0.2112  0.1160 -0.2889
   65DOPC   GL1  771   6.034   2.375   3.604 -0.4382  0.1965  0.0148
   65DOPC   GL2  772   6.252   2.293   3.764  0.0826 -0.0910 -0.2197
   65DOPC   C1A  773   6.127   2.676   4.067  0.0003  0.0131 -0.1504
   65DOPC   D2A  774   6.162   2.855   4.490  0.1651 -0.1217 -0.1027
   65DOPC   C3A  775   6.122   2.576   4.851  0.1155 -0.0166 -0.1581
   65DOPC   C4A  776   6.138   2.177   5.096 -0.1266 -0.1124 -0.0224
   65DOPC   C1B  777   5.812   2.129   3.953  0.0809  0.5059  0.0488
   65DOPC   D2B  778   5.713   2.000   4.356 -0.1712  0.2114 -0.3190
   65DOPC   C3B  779   5.485   2.221   4.739 -0.1848 -0.0929  0.2020
   65DOPC   C4B  780   5.223   2.233   5.112  0.2523 -0.3135 -0.1971
   66DOPC   NC3  781   3.391   6.559   2.631 -0.0800  0.0720  0.1329
   66DOPC   PO4  782   3.119   6.186   2.579  0.0222  0.1183 -0.1623
   66DOPC   GL1  783   3.197   6.029   2.984 -0.1232 -0.0865  0.0765
   66DOPC   GL2  784   3.023   5.868   3.156 -0.1413  0.0675 -0.0469
   66DOPC   C1A  785   3.236   6.314   3.442  0.0142 -0.0158  0.1704
   66DOPC   D2A  786   3.359   6.415   3.864  0.1108  0.2769  0.1311
   66DOPC   C3A  787   3.633   6.549   4.265 -0.0330  0.0612  0.0198
   66DOPC   C4A  788   3.596   6.553   4.669 -0.4008 -0.0673 -0.3936
   66DOPC   C1B  789   2.685   6.094   3.366 -0.0865 -0.0032  0.2352
   66DOPC   D2B  790   2.392   6.388   3.517 -0.0296 -0.0532  0.0769
   66DOPC   C3B  791   2.086   6.450   3.893  0.0683  0.0065  0.2825
   66DOPC   C4B  792   1.896   6.451   4.335  0.1590  0.1131  0.2391
   67DOPC   NC3  793   2.411   2.837   3.353  0.0476  0.0338  0.0108
   67DOPC   PO4  794   2.551   2.493   3.369  0.0150 -0.0668 -0.0710
   67DOPC   GL1  795   2.444   2.557   3.813  0.0240  0.0495  0.2125
   67DOPC   GL2  796   2.658   2.486   4.056 -0.0653 -0.1088 -0.3409
   67DOPC   C1A  797   2.173   2.593   4.241 -0.1415  0.0734 -0.0471
   67DOPC   D2A  798   2.019   2.506   4.598  0.2116  0.0658  0.1232
   67DOPC   C3A  799   2.118   2.372   5.059  0.1809 -0.3447 -0.1625
   67DOPC   C4A  800   2.147   2.434   5.542 -0.0848 -0.0033  0.0372
   67DOPC   C1B  801   3.052   2.541   4.362  0.0590 -0.0064  0.4550
   67DOPC   D2B  802   3.345   2.541   4.720  0.0917 -0.0982  0.1364
   67DOPC   C3B  803   3.527   2.267   5.045  0.0296  0.0392 -0.2599
   67DOPC   C4B  804   3.786   2.012   5.247 -0.1656 -0.1090  0.0904
   68DOPC   NC3  805   4.549   3.409   3.570  0.0523 -0.0411 -0.3157
   68DOPC   PO4  806   4.446   3.172   3.324  0.1226  0.2254  0.2685
   68DOPC   GL1  807   4.768   3.006   3.669  0.3993  0.1456  0.0125
   68DOPC   GL2  808   4.869   3.276   3.915  0.2537 -0.1383 -0.2617
   68DOPC   C1A  809   5.055   2.788   3.956 -0.0641 -0.0535 -0.0770
   68DOPC   D2A  810   5.324   2.689   4.417 -0.0750  0.0411  0.0740
   68DOPC   C3A  811   5.079   2.563   4.778 -0.2804 -0.0198 -0.0102
   68DOPC   C4A  812   4.841   2.614   5.104  0.1028  0.2334 -0.0366
   68DOPC   C1B  813   5.018   3.726   3.975 -0.0727 -0.3254 -0.2323
   68DOPC   D2B  814   5.280   3.950   4.066 -0.0735 -0.1324  0.2566
   68DOPC   C3B  815   5.188   4.102   4.392 -0.2091  0.5185  0.3066
   68DOPC   C4B  816   5.378   4.325   4.648  0.0674 -0.0078  0.1618
   69DOPC   NC3  817   0.235   0.783   3.413 -0.1240  0.1206  0.0060
   69DOPC   PO4  818   0.118   1.172   3.429 -0.0307 -0.1994  0.0884
   69DOPC   GL1  819  -0.067   1.437   3.792 -0.1795 -0.1626  0.0498
   69DOPC   GL2  820  -0.185   1.758   3.830  0.0552  0.0977 -0.0860
   69DOPC   C1A  821   0.111   1.362   4.134  0.0898  0.2223  0.2121
   69DOPC   D2A  822   0.408   1.119   4.407 -0.2168  0.1772 -0.2808
   69DOPC   C3A  823   0.407   0.681   4.554  0.1523  0.0968 -0.0867
   69DOPC   C4A  824   0.303   0.237   4.433 -0.1176  0.2667 -0.1164
   69DOPC   C1B  825  -0.359   1.755   4.270 -0.1144  0.0650  0.0569
   69DOPC   D2B  826  -0.186   1.814   4.650  0.0910  0.2624 -0.0679
   69DOPC   C3B  827   0.168   1.881   4.973 -0.1066 -0.2989  0.0840
   69DOPC   C4B  828   0.584   1.817   5.223  0.2162  0.1001 -0.2781
   70DOPC   NC3  829   5.373   0.391   3.058 -0.1511 -0.1622  0.1260
   70DOPC   PO4  830   5.623   0.607   3.344 -0.0640 -0.2205  0.0221
   70DOPC   GL1  831   5.419   0.586   3.635  0.3559  0.2042  0.1576
   70DOPC   GL2  832   5.484   0.885   3.765 -0.1176 -0.0455 -0.1058
   70DOPC   C1A  833   5.539   0.520   4.109  0.1857  0.1693  0.0575
   70DOPC   D2A  834   5.549   0.593   4.546  0.0489  0.0284  0.0108
   70DOPC   C3A  835   5.330   0.246   4.706  0.2149  0.1438 -0.1782
   70DOPC   C4A  836   4.913   0.100   4.757 -0.0458 -0.0907  0.1100
   70DOPC   C1B  837   5.558   0.979   4.214 -0.1102 -0.1970  0.1952
   70DOPC   D2B  838   5.727   1.144   4.639  0.2688 -0.1226  0.2191
   70DOPC   C3B  839   5.636   0.910   4.908  0.0557  0.0684  0.0405
   70DOPC   C4B  840   5.497   0.562   5.096  0.1597  0.0746  0.3256
   71DOPC   NC3  841   5.414   2.133   3.073 -0.1248 -0.2436 -0.0757
   71DOPC   PO4  842   5.526   2.445   2.821  0.0543  0.1653 -0.1957
   71DOPC   GL1  843   5.646   2.631   3.274  0.0524  0.0713  0.4451
   71DOPC   GL2  844   5.928   2.885   3.445 -0.0018 -0.1184 -0.1503
   71DOPC   C1A  845   5.596   2.622   3.767 -0.0344  0.0474 -0.2466
   71DOPC   D2A  846   5.643   2.877   4.082 -0.0884  0.2358 -0.0905
   71DOPC   C3A  847   5.815   3.130   4.031  0.2261  0.2781  0.0197
   71DOPC   C4A  848   6.029   3.324   4.298 -0.0247  0.1259  0.2632
   71DOPC   C1B  849   6.074   3.340   3.721 -0.0167 -0.2108  0.4426
   71DOPC   D2B  850   6.464   3.302   3.789 -0.2844 -0.0469  0.0562
   71DOPC   C3B  851   6.653   3.249   3.383 -0.2214  0.0410  0.1610
   71DOPC   C4B  852   6.943   3.523   3.230 -0.0191 -0.1257  0.0944
   72DOPC   NC3  853   2.757   4.234   2.852 -0.0006  0.3279  0.1772
   72DOPC   PO4  854   2.836   4.592   2.866 -0.0029 -0.2249 -0.0334
   72DOPC   GL1  855   3.022   4.584   3.192 -0.1926  0.1071 -0.2747
   72DOPC   GL2  856   2.921   4.336   3.318  0.0111  0.0585  0.0682
   72DOPC   C1A  857   3.221   4.677   3.548  0.2028 -0.2801 -0.1496
   72DOPC   D2A  858   3.201   4.827   3.977 -0.0526  0.0909 -0.5421
   72DOPC   C3A  859   3.107   5.156   4.046  0.0033 -0.0180 -0.1102
   72DOPC   C4A  860   3.142   5.288   4.497  0.2272  0.1301  0.1881
   72DOPC   C1B  861   2.806   4.087   3.680  0.0113  0.2293 -0.0690
   72DOPC   D2B  862   2.564   4.067   3.970 -0.2323  0.1884  0.2805
   72DOPC   C3B  863   2.913   3.946   4.277 -0.1609  0.1233 -0.0448
   72DOPC   C4B  864   3.236   3.543   4.297 -0.1249  0.0179  0.0408
   73DOPC   NC3  865   0.337   6.553   3.290 -0.1148 -0.0004 -0.1879
   73DOPC   PO4  866   0.466   6.185   3.392  0.0149  0.3041  0.0351
   73DOPC   GL1  867   0.470   6.144   3.808  0.0126 -0.4187  0.1817
   73DOPC   GL2  868   0.737   6.084   4.032 -0.0388 -0.0673 -0.0209
   73DOPC   C1A  869   0.221   6.225   4.150  0.1255  0.0035  0.0571
   73DOPC   D2A  870   0.125   6.331   4.582  0.1110 -0.1689 -0.1522
   73DOPC   C3A  871   0.033   6.075   4.850  0.0035  0.0220  0.0124
   73DOPC   C4A  872  -0.107   6.185   5.302  0.0754  0.2039 -0.0980
   73DOPC   C1B  873   0.782   5.783   4.390 -0.0539  0.2097  0.1815
   73DOPC   D2B  874   0.827   5.442   4.737 -0.3406 -0.3131  0.0425
   73DOPC   C3B  875   1.056   5.178   4.742  0.2273 -0.1555 -0.1547
   73DOPC   C4B  876   1.423   5.320   4.618  0.1361 -0.1874  0.0348
   74DOPC   NC3  877  -0.195   1.974   3.381  0.0045  0.1114  0.2403
   74DOPC   PO4  878   0.244   1.790   3.224 -0.0530 -0.1567 -0.1654
   74DOPC   GL1  879   0.319   1.693   3.634  0.1644 -0.1743 -0.0746
   74DOPC   GL2  880   0.474   1.323   3.746  0.0341 -0.1737  0.0947
   74DOPC   C1A  881   0.502   1.703   4.005  0.0388 -0.2254 -0.1651
   74DOPC   D2A  882   0.733   1.526   4.401 -0.0001  0.4105 -0.0112
   74DOPC   C3A  883   0.566   1.442   4.860 -0.2253 -0.0226  0.1554
   74DOPC   C4A  884   0.206   1.344   5.150 -0.1992 -0.0923 -0.1191
   74DOPC   C1B  885   0.676   1.176   4.012  0.0472 -0.3872 -0.0282
   74DOPC   D2B  886   0.858   0.875   4.199 -0.0598 -0.1017  0.0408
   74DOPC   C3B  887   0.905   1.125   4.616  0.0773 -0.0543  0.0881
   74DOPC   C4B  888   1.026   1.252   5.026  0.2464 -0.2705  0.2497
   75DOPC   NC3  889   0.456   6.260   2.801 -0.0270 -0.3562 -0.1143
   75DOPC   PO4  890   0.801   6.146   2.957 -0.0864 -0.0654 -0.0373
   75DOPC   GL1  891   1.054   6.199   3.367  0.1646  0.0454 -0.1959
   75DOPC   GL2  892   0.904   6.403   3.658  0.2966  0.0542 -0.1813
   75DOPC   C1A  893   1.465   6.280   3.625  0.3855  0.2802 -0.0743
   75DOPC   D2A  894   1.610   6.279   3.970  0.0622  0.1115 -0.1577
   75DOPC   C3A  895   1.568   5.905   4.334  0.2386  0.1278 -0.1772
   75DOPC   C4A  896   1.226   5.787   4.536  0.2064  0.1031 -0.0135
   75DOPC   C1B  897   1.060   6.619   4.026 -0.4952 -0.2123 -0.1351
   75DOPC   D2B  898   0.807   6.938   4.310  0.2817 -0.0120 -0.1045
   75DOPC   C3B  899   0.924   7.209   4.717 -0.1182  0.0146 -0.0897
   75DOPC   C4B  900   0.609   7.439   4.906  0.0855 -0.0511 -0.0217
   76DOPC   NC3  901   6.121   4.729   2.669  0.0480  0.0338  0.0651
   76DOPC   PO4  902   5.858   4.461   2.919  0.0982  0.3764  0.4614
   76DOPC   GL1  903   6.126   4.548   3.334  0.1623 -0.0203 -0.0615
   76DOPC   GL2  904   5.941   4.523   3.522 -0.1389  0.3106  0.0004
   76DOPC   C1A  905   6.475   4.533   3.607  0.5670 -0.0292  0.0673
   76DOPC   D2A  906   6.802   4.469   3.868  0.1425 -0.2488  0.0940
   76DOPC   C3A  907   6.669   4.236   4.231 -0.0045  0.2353  0.2186
   76DOPC   C4A  908   6.756   4.099   4.603  0.0937 -0.0012  0.0618
   76DOPC   C1B  909   6.125   4.589   3.900 -0.2541 -0.0396 -0.0033
   76DOPC   D2B  910   6.345   4.612   4.339 -0.1157  0.1083 -0.0645
   76DOPC   C3B  911   6.816   4.778   4.330  0.1090  0.1480 -0.1918
   76DOPC   C4B  912   7.216   4.656   4.093  0.2887 -0.1470 -0.2381
   77DOPC   NC3  913   4.164   1.716   3.541 -0.0846  0.1673 -0.1727
   77DOPC   PO4  914   4.195   2.156   3.526 -0.0487 -0.0593 -0.0546
   77DOPC   GL1  915   4.151   2.279   3.961  0.0771  0.2556  0.2437
   77DOPC   GL2  916   4.049   2.568   4.073  0.0158  0.2437  0.0640
   77DOPC   C1A  917   4.235   2.315   4.469  0.1069 -0.1383 -0.1010
   77DOPC   D2A  918   4.356   2.447   4.851  0.1513  0.2226 -0.1611
   77DOPC   C3A  919   4.169   2.424   5.281  0.1396 -0.1589  0.2045
   77DOPC   C4A  920   4.100   2.698   5.708  0.1520 -0.2295  0.2786
   77DOPC   C1B  921   3.758   2.466   4.454  0.0091  0.0664  0.0210
   77DOPC   D2B  922   3.490   2.791   4.345 -0.0941 -0.1733  0.0282
   77DOPC   C3B  923   3.527   3.213   4.606  0.1800 -0.0839  0.0280
   77DOPC   C4B  924   3.270   3.379   4.770  0.2265 -0.0731  0.2448
   78DOPC   NC3  925   0.643   4.878   3.101 -0.0562  0.0629 -0.0387
   78DOPC   PO4  926   1.064   4.787   3.083 -0.1692 -0.0711  0.3173
   78DOPC   GL1  927   1.228   4.519   3.397  0.0733  0.1007 -0.1024
   78DOPC   GL2  928   1.540   4.519   3.515  0.3551 -0.0540 -0.1758
   78DOPC   C1A  929   1.159   4.502   3.797 -0.1397 -0.2620 -0.1428
   78DOPC   D2A  930   1.168   4.907   4.144  0.1421  0.2969 -0.1229
   78DOPC   C3A  931   1.340   5.307   3.946 -0.2492  0.1163  0.2052
   78DOPC   C4A  932   1.626   5.406   3.719 -0.2328  0.2719  0.2688
   78DOPC   C1B  933   1.848   4.471   3.906  0.2760 -0.2775  0.0227
   78DOPC   D2B  934   1.662   4.316   4.270 -0.1820 -0.1645  0.0162
   78DOPC   C3B  935   1.766   4.380   4.683 -0.2478  0.1760 -0.3138
   78DOPC   C4B  936   1.882   4.686   4.898  0.0726  0.2286  0.0272
   79DOPC   NC3  937   0.431   4.992   2.609 -0.3228  0.1828  0.2692
   79DOPC   PO4  938   0.466   5.373   3.030 -0.1012 -0.3162 -0.3526
   79DOPC   GL1  939   0.390   5.342   3.448 -0.0685 -0.1163  0.0181
   79DOPC   GL2  940   0.412   5.547   3.659 -0.0663  0.2323 -0.1630
   79DOPC   C1A  941   0.487   5.164   3.923  0.2015 -0.0990 -0.4282
   79DOPC   D2A  942   0.685   5.124   4.295  0.1805 -0.2596 -0.0204
   79DOPC   C3A  943   0.789   4.824   4.579  0.0603  0.2645  0.0329
   79DOPC   C4A  944   0.893   4.644   4.979 -0.2085  0.0560  0.0619
   79DOPC   C1B  945   0.225   5.655   3.991  0.2066 -0.2045  0.1261
   79DOPC   D2B  946   0.228   5.734   4.441 -0.1633 -0.0113 -0.0722
   79DOPC   C3B  947   0.521   6.007   4.673  0.0243  0.0510 -0.0071
   79DOPC   C4B  948   0.926   6.060   4.850  0.1135 -0.0027 -0.1819
   80DOPC   NC3  949   5.669   5.537   2.478  0.1709  0.0391  0.0326
   80DOPC   PO4  950   5.304   5.340   2.806 -0.0041  0.1421 -0.0777
   80DOPC   GL1  951   5.571   5.247   3.136 -0.0929 -0.2166  0.0198
   80DOPC   GL2  952   5.650   5.515   3.285  0.1161  0.1844  0.1194
   80DOPC   C1A  953   5.573   4.915   3.405 -0.2618  0.0869 -0.1442
   80DOPC   D2A  954   5.676   4.820   3.826  0.2015  0.0861  0.0066
   80DOPC   C3A  955   5.397   4.590   4.083 -0.0721 -0.0592 -0.4770
   80DOPC   C4A  956   5.057   4.659   4.390 -0.4018 -0.2746 -0.1613
   80DOPC   C1B  957   6.047   5.488   3.218  0.0038 -0.1501 -0.0150
   80DOPC   D2B  958   6.411   5.490   3.258 -0.2940  0.0249  0.0283
   80DOPC   C3B  959   6.311   5.525   3.734 -0.0190 -0.1140  0.0222
   80DOPC   C4B  960   6.171   5.536   4.099  0.0374 -0.0473 -0.2518
   81DOPC   NC3  961   1.850   3.848   2.857 -0.0593 -0.0167  0.2374
   81DOPC   PO4  962   2.217   3.563   3.082 -0.4028 -0.1056  0.2755
   81DOPC   GL1  963   2.374   3.743   3.545  0.1624 -0.0087  0.3500
   81DOPC   GL2  964   2.599   3.513   3.664  0.0955  0.3851 -0.0959
   81DOPC   C1A  965   2.176   3.651   3.927 -0.3463 -0.4101 -0.1804
   81DOPC   D2A  966   2.143   3.394   4.267  0.1399 -0.2899  0.3244
   81DOPC   C3A  967   2.404   3.062   4.368 -0.0735  0.0638 -0.1044
   81DOPC   C4A  968   2.388   2.818   4.703 -0.0054  0.3069 -0.0998
   81DOPC   C1B  969   2.594   3.484   4.134  0.1375  0.1317 -0.0775
   81DOPC   D2B  970   2.806   3.431   4.573 -0.1138 -0.1369  0.1058
   81DOPC   C3B  971   2.588   3.306   4.944 -0.2394  0.0326  0.1719
   81DOPC   C4B  972   2.578   3.327   5.470  0.1413 -0.1209 -0.0809
   82DOPC   NC3  973   3.190   4.871   2.601  0.3478 -0.0150  0.0835
   82DOPC   PO4  974   3.196   5.280   2.704  0.0759  0.3244 -0.4027
   82DOPC   GL1  975   3.250   5.392   3.158 -0.0265  0.1070 -0.0526
   82DOPC   GL2  976   3.602   5.439   3.198  0.0083 -0.2362  0.2290
   82DOPC   C1A  977   3.428   5.170   3.584  0.0252 -0.2345 -0.0387
   82DOPC   D2A  978   3.638   4.784   3.801  0.1982 -0.1477 -0.3756
   82DOPC   C3A  979   4.000   4.697   3.687  0.3616  0.1462 -0.1612
   82DOPC   C4A  980   4.141   4.913   3.325  0.1399 -0.2569 -0.4072
   82DOPC   C1B  981   3.767   5.576   3.650  0.0146  0.1519 -0.0343
   82DOPC   D2B  982   3.577   5.403   4.064 -0.3621  0.1714  0.0644
   82DOPC   C3B  983   3.659   5.031   4.272 -0.1323 -0.3584 -0.0365
   82DOPC   C4B  984   3.529   4.608   4.306 -0.0342  0.1619  0.1002
   83DOPC   NC3  985   2.419   4.605   3.159 -0.2286  0.2114  0.1105
   83DOPC   PO4  986   2.384   4.092   3.156 -0.1580 -0.0501  0.1101
   83DOPC   GL1  987   2.453   4.451   3.640  0.1490  0.1703  0.2281
   83DOPC   GL2  988   2.694   4.653   3.612 -0.0879  0.1308  0.0542
   83DOPC   C1A  989   2.348   4.621   4.079  0.0726 -0.3971  0.3471
   83DOPC   D2A  990   2.416   4.852   4.500  0.2683  0.0624  0.0590
   83DOPC   C3A  991   2.571   5.288   4.452 -0.0280 -0.0591  0.1001
   83DOPC   C4A  992   2.589   5.746   4.610 -0.1007  0.0843  0.0295
   83DOPC   C1B  993   2.792   4.998   3.753 -0.2325  0.0146 -0.2293
   83DOPC   D2B  994   2.563   5.178   3.932  0.0200 -0.2044 -0.1100
   83DOPC   C3B  995   2.852   5.591   4.167  0.0501 -0.2450 -0.1229
   83DOPC   C4B  996   3.240   5.710   4.218 -0.1174  0.2403 -0.0927
   84DOPC   NC3  997   0.639   4.160   2.529  0.1844 -0.0165 -0.3007
   84DOPC   PO4  998   0.863   4.010   2.870  0.2630 -0.0066 -0.2445
   84DOPC   GL1  999   0.934   3.767   3.290  0.0207  0.2775  0.2075
   84DOPC   GL2 1000   1.221   3.684   3.440 -0.0039 -0.0973  0.1061
   84DOPC   C1A 1001   0.845   3.583   3.712  0.2333  0.2683  0.4960
   84DOPC   D2A 1002   0.864   3.596   4.117  0.3222  0.0749 -0.3010
   84DOPC   C3A 1003   0.837   3.331   4.486 -0.2866  0.1980 -0.1219
   84DOPC   C4A 1004   0.587   3.436   4.806  0.2752 -0.1168 -0.4394
   84DOPC   C1B 1005   1.320   3.615   3.893  0.0168  0.1092  0.2068
   84DOPC   D2B 1006   1.294   3.619   4.319 -0.0795 -0.3966 -0.0439
   84DOPC   C3B 1007   0.840   3.821   4.551  0.0070  0.0495 -0.0909
   84DOPC   C4B 1008   0.432   3.686   4.358  0.0523 -0.1354  0.3059
   85DOPC   NC3 1009   4.018   4.021   2.857 -0.0430  0.1501  0.0460
   85DOPC   PO4 1010   4.336   3.858   3.182 -0.2352  0.0452 -0.0715
   85DOPC   GL1 1011   4.316   3.888   3.666  0.3259 -0.1016 -0.2431
   85DOPC   GL2 1012   4.616   3.942   3.812 -0.2140  0.0681 -0.1924
   85DOPC   C1A 1013   4.226   3.969   4.128  0.3118  0.0458  0.1093
   85DOPC   D2A 1014   4.211   3.720   4.530  0.0338 -0.0358  0.1639
   85DOPC   C3A 1015   4.505   3.335   4.622  0.4061  0.0784  0.1643
   85DOPC   C4A 1016   4.789   3.216   4.984 -0.0338  0.0648 -0.1029
   85DOPC   C1B 1017   4.374   4.399   3.882  0.3763  0.1501  0.0017
   85DOPC   D2B 1018   4.119   4.593   4.188  0.0298 -0.0565  0.1210
   85DOPC   C3B 1019   4.072   4.707   4.570 -0.0637  0.0149  0.0095
   85DOPC   C4B 1020   3.976   4.535   5.025  0.0616  0.0447  0.1142
   86DOPC   NC3 1021  -0.546   2.801   2.956 -0.0792  0.0060  0.3509
   86DOPC   PO4 1022  -0.055   2.777   2.680  0.2339 -0.1481 -0.1959
   86DOPC   GL1 1023   0.061   2.724   3.106  0.0846 -0.2403  0.1842
   86DOPC   GL2 1024  -0.192   2.708   3.270  0.2432  0.3057 -0.0143
   86DOPC   C1A 1025   0.393   2.868   3.367 -0.0776 -0.0789 -0.0402
   86DOPC   D2A 1026   0.548   3.103   3.725 -0.2138 -0.0123 -0.1005
   86DOPC   C3A 1027   0.590   3.047   4.254  0.2959 -0.0257  0.0475
   86DOPC   C4A 1028   0.420   3.136   4.512 -0.0793  0.3633  0.0570
   86DOPC   C1B 1029  -0.077   2.805   3.641  0.3521  0.1253  0.2273
   86DOPC   D2B 1030   0.134   2.993   4.092  0.2789  0.0226 -0.0080
   86DOPC   C3B 1031  -0.009   3.354   4.401 -0.1350 -0.2159  0.0381
   86DOPC   C4B 1032  -0.021   3.660   4.761  0.1842 -0.0086 -0.2329
   87DOPC   NC3 1033   6.490   0.103   2.837 -0.2747 -0.2043 -0.1448
   87DOPC   PO4 1034   6.634   0.421   3.059 -0.2668  0.0368 -0.0591
   87DOPC   GL1 1035   6.517   0.313   3.454 -0.0025 -0.1740 -0.0263
   87DOPC   GL2 1036   6.679   0.067   3.756  0.3917 -0.0924  0.1567
   87DOPC   C1A 1037   6.421   0.440   3.917  0.1467  0.0811 -0.0771
   87DOPC   D2A 1038   6.292   0.371   4.320  0.3517  0.0071 -0.1143
   87DOPC   C3A 1039   5.901   0.260   4.312  0.0227 -0.3388  0.0693
   87DOPC   C4A 1040   5.481   0.045   4.296  0.0311  0.1360  0.0185
   87DOPC   C1B 1041   6.349  -0.061   4.177  0.1177 -0.0404 -0.0559
   87DOPC   D2B 1042   6.169  -0.064   4.600 -0.0886 -0.2824 -0.1514
   87DOPC   C3B 1043   5.835  -0.171   4.650  0.3577 -0.1128  0.2534
   87DOPC   C4B 1044   5.440  -0.209   4.857 -0.0930  0.0760 -0.2557
   88DOPC   NC3 1045   1.606   2.890   2.755 -0.1649 -0.0362 -0.2346
   88DOPC   PO4 1046   1.798   3.373   2.760 -0.0378 -0.2937  0.1899
   88DOPC   GL1 1047   1.763   3.469   3.192  0.0296 -0.1392 -0.4295
   88DOPC   GL2 1048   1.546   3.172   3.312  0.1790  0.0050  0.0480
   88DOPC   C1A 1049   1.744   3.517   3.642 -0.0515 -0.3576 -0.0525
   88DOPC   D2A 1050   1.731   3.756   4.084 -0.1800 -0.3902 -0.0572
   88DOPC   C3A 1051   1.761   3.784   4.455  0.0531 -0.0423 -0.1924
   88DOPC   C4A 1052   1.804   3.433   4.743 -0.1619  0.1423 -0.1907
   88DOPC   C1B 1053   1.325   3.235   3.602  0.1319 -0.1710 -0.2103
   88DOPC   D2B 1054   1.102   3.172   3.953 -0.1777 -0.0874  0.1422
   88DOPC   C3B 1055   1.057   2.805   4.321  0.2788  0.0234 -0.0179
   88DOPC   C4B 1056   0.775   2.577   4.583  0.0157 -0.2027 -0.0731
   89DOPC   NC3 1057   2.617   6.026   2.384 -0.0926  0.2882 -0.2759
   89DOPC   PO4 1058   2.367   5.735   2.683  0.0686 -0.2128 -0.0421
   89DOPC   GL1 1059   2.548   5.649   3.086 -0.1257 -0.1693  0.2750
   89DOPC   GL2 1060   2.232   5.787   3.154 -0.0543 -0.0026 -0.0063
   89DOPC   C1A 1061   2.494   5.326   3.458  0.0134  0.2618  0.2025
   89DOPC   D2A 1062   2.121   5.329   3.780 -0.0270  0.0220 -0.2360
   89DOPC   C3A 1063   2.088   5.018   4.095  0.1051  0.1007  0.2627
   89DOPC   C4A 1064   1.961   4.694   4.385 -0.0467 -0.2670  0.3079
   89DOPC   C1B 1065   2.186   5.782   3.500 -0.0537  0.0801  0.0920
   89DOPC   D2B 1066   1.935   5.880   3.846 -0.2793  0.2239  0.5879
   89DOPC   C3B 1067   2.037   5.974   4.245  0.0863 -0.0453 -0.3039
   89DOPC   C4B 1068   2.221   6.112   4.588  0.0108 -0.0639 -0.1464
   90DOPC   NC3 1069   5.655   1.414   3.425  0.1072 -0.0161  0.2222
   90DOPC   PO4 1070   5.458   1.584   3.123 -0.0441 -0.0407  0.0895
   90DOPC   GL1 1071   5.417   1.766   3.632  0.0255  0.0665 -0.0599
   90DOPC   GL2 1072   5.416   1.581   3.820 -0.2592 -0.1662 -0.2613
   90DOPC   C1A 1073   5.319   2.076   3.783 -0.0106 -0.0957  0.1926
   90DOPC   D2A 1074   5.350   2.311   4.108  0.2375 -0.1295  0.1745
   90DOPC   C3A 1075   4.949   2.334   4.309  0.1564 -0.3339 -0.3753
   90DOPC   C4A 1076   4.772   2.162   4.736 -0.1924 -0.2795 -0.1040
   90DOPC   C1B 1077   5.198   1.718   4.123 -0.0920  0.2150 -0.1095
   90DOPC   D2B 1078   4.937   1.774   4.448  0.3100 -0.0772 -0.0083
   90DOPC   C3B 1079   4.565   1.931   4.345  0.2338  0.0093 -0.0026
   90DOPC   C4B 1080   4.248   1.844   4.174  0.2010  0.1139  0.3299
   91DOPC   NC3 1081   1.027   1.654   2.975  0.1699 -0.2780 -0.1251
   91DOPC   PO4 1082   1.291   1.945   3.213 -0.2107  0.2372 -0.1232
   91DOPC   GL1 1083   1.140   1.907   3.672  0.1063 -0.0826  0.0691
   91DOPC   GL2 1084   1.488   1.791   3.791  0.1223 -0.0094  0.0333
   91DOPC   C1A 1085   1.031   1.613   3.909 -0.0372  0.0831  0.1653
   91DOPC   D2A 1086   1.179   1.296   4.104  0.0780 -0.0448  0.0488
   91DOPC   C3A 1087   1.355   1.369   4.442  0.0374  0.1024  0.0824
   91DOPC   C4A 1088   1.695   1.613   4.613 -0.0234  0.2248  0.0941
   91DOPC   C1B 1089   1.370   1.899   4.184  0.0452  0.0350 -0.3577
   91DOPC   D2B 1090   1.104   1.822   4.444 -0.1902  0.0485  0.2948
   91DOPC   C3B 1091   1.095   1.649   4.792  0.0503  0.0780 -0.0765
   91DOPC   C4B 1092   1.136   1.784   5.249  0.0425  0.1256  0.0797
   92DOPC   NC3 1093   2.060   2.541   3.176  0.1856  0.2059  0.2731
   92DOPC   PO4 1094   1.644   2.658   3.249  0.1168 -0.1387 -0.2534
   92DOPC   GL1 1095   1.663   2.824   3.650  0.0715  0.1396  0.0612
   92DOPC   GL2 1096   1.929   2.617   3.734 -0.0376  0.2883  0.0610
   92DOPC   C1A 1097   1.577   2.803   4.135  0.1546 -0.3072  0.1881
   92DOPC   D2A 1098   1.458   2.649   4.591  0.0444  0.2837  0.0288
   92DOPC   C3A 1099   1.186   2.728   4.847 -0.1231  0.0925 -0.0268
   92DOPC   C4A 1100   1.017   2.746   5.326 -0.0500 -0.4180  0.1527
   92DOPC   C1B 1101   1.718   2.363   4.137  0.1532 -0.0090  0.3937
   92DOPC   D2B 1102   1.602   2.178   4.514  0.1711  0.1025  0.0032
   92DOPC   C3B 1103   1.517   2.358   4.959 -0.0187 -0.4006  0.2948
   92DOPC   C4B 1104   1.547   2.576   5.258 -0.0883  0.1919  0.0081
   93DOPC   NC3 1105   0.437   2.627   2.500 -0.0925  0.1160 -0.4073
   93DOPC   PO4 1106   0.358   2.356   2.887  0.3615 -0.0832  0.1912
   93DOPC   GL1 1107   0.365   2.315   3.332 -0.1934  0.2010  0.1093
   93DOPC   GL2 1108   0.134   2.347   3.435  0.2934 -0.1814  0.2671
   93DOPC   C1A 1109   0.659   2.228   3.540  0.0910  0.1818  0.1136
   93DOPC   D2A 1110   0.851   2.246   3.891 -0.1889 -0.1166  0.0452
   93DOPC   C3A 1111   0.679   2.154   4.319 -0.3391  0.1735 -0.0228
   93DOPC   C4A 1112   0.647   1.970   4.711 -0.0934 -0.1955  0.3213
   93DOPC   C1B 1113   0.193   2.208   3.918 -0.0621 -0.1216  0.3149
   93DOPC   D2B 1114   0.052   2.085   4.261 -0.0787  0.2508  0.2158
   93DOPC   C3B 1115  -0.325   2.283   4.356 -0.2162  0.2583 -0.0315
   93DOPC   C4B 1116  -0.763   2.468   4.434  0.2895  0.2053 -0.2379
   94DOPC   NC3 1117   3.386   0.410   3.221 -0.1281 -0.0422 -0.1652
   94DOPC   PO4 1118   3.050   0.704   3.418  0.2258  0.1418 -0.0748
   94DOPC   GL1 1119   3.142   0.498   3.726 -0.1091  0.2002  0.0598
   94DOPC   GL2 1120   3.217   0.794   3.934 -0.4388  0.3556 -0.0973
   94DOPC   C1A 1121   3.070   0.285   4.136 -0.0890 -0.0034 -0.0277
   94DOPC   D2A 1122   3.124   0.058   4.481 -0.0344 -0.3549  0.0302
   94DOPC   C3A 1123   3.330  -0.373   4.477 -0.2731  0.0366  0.1871
   94DOPC   C4A 1124   3.591  -0.561   4.873 -0.2036 -0.0753 -0.1781
   94DOPC   C1B 1125   3.581   0.932   4.118  0.1253 -0.2062 -0.0299
   94DOPC   D2B 1126   3.734   1.038   4.505  0.2540  0.0546  0.0516
   94DOPC   C3B 1127   3.551   0.924   4.896 -0.3708  0.3216  0.1507
   94DOPC   C4B 1128   3.464   0.694   5.344 -0.1773 -0.0483  0.1814
   95DOPC   NC3 1129   3.314   2.034   3.339 -0.1050 -0.1309  0.1338
   95DOPC   PO4 1130   3.299   1.705   3.446 -0.1161  0.1813 -0.0667
   95DOPC   GL1 1131   3.245   1.742   3.818 -0.1558 -0.1553  0.1510
   95DOPC   GL2 1132   3.213   1.344   3.849 -0.1761  0.0434  0.1702
   95DOPC   C1A 1133   3.280   1.610   4.279  0.3041  0.0417 -0.0691
   95DOPC   D2A 1134   3.283   1.251   4.401  0.0363 -0.1283 -0.2041
   95DOPC   C3A 1135   3.134   1.203   4.843 -0.0053 -0.0509 -0.0693
   95DOPC   C4A 1136   3.075   0.794   5.050  0.1532  0.0781  0.2334
   95DOPC   C1B 1137   3.566   1.365   3.952 -0.1860  0.1692 -0.0294
   95DOPC   D2B 1138   3.890   1.526   3.977 -0.1252 -0.1692  0.0877
   95DOPC   C3B 1139   4.101   1.362   4.279 -0.1929 -0.1199  0.1071
   95DOPC   C4B 1140   4.158   1.281   4.807 -0.0555  0.0471 -0.2663
   96DOPC   NC3 1141   3.075   3.437   3.326  0.0675 -0.2631 -0.1365
   96DOPC   PO4 1142   3.360   3.666   3.063 -0.1488 -0.3163  0.0446
   96DOPC   GL1 1143   3.309   3.884   3.438  0.1925  0.1858  0.1821
   96DOPC   GL2 1144   3.380   4.221   3.490  0.2807  0.1547  0.1558
   96DOPC   C1A 1145   3.227   3.809   3.894 -0.0282 -0.1187  0.0460
   96DOPC   D2A 1146   3.368   4.004   4.366  0.0063  0.1675  0.0307
   96DOPC   C3A 1147   3.162   4.277   4.564  0.0345  0.1580 -0.0542
   96DOPC   C4A 1148   3.073   4.756   4.539 -0.4159  0.0405  0.0177
   96DOPC   C1B 1149   3.258   4.296   3.893 -0.2051 -0.1741 -0.2146
   96DOPC   D2B 1150   2.860   4.430   4.126  0.0088 -0.0558  0.3076
   96DOPC   C3B 1151   2.523   4.326   4.427 -0.0611 -0.0448  0.1252
   96DOPC   C4B 1152   2.270   4.262   4.831 -0.2614 -0.0506 -0.0865
   97DOPC   NC3 1153   4.703   0.982   3.198 -0.0578  0.0117 -0.0515
   97DOPC   PO4 1154   5.010   0.611   3.339 -0.2456 -0.5530 -0.0112
   97DOPC   GL1 1155   4.880   0.384   3.600 -0.0097  0.0765 -0.0446
   97DOPC   GL2 1156   4.919   0.146   3.497  0.3998  0.2019 -0.3154
   97DOPC   C1A 1157   4.544   0.341   3.900 -0.0637 -0.0487  0.0357
   97DOPC   D2A 1158   4.605   0.356   4.311  0.1710 -0.0773  0.0426
   97DOPC   C3A 1159   4.576   0.540   4.737 -0.0621  0.0753  0.1072
   97DOPC   C4A 1160   4.596   1.027   4.984 -0.1887 -0.2449 -0.2415
   97DOPC   C1B 1161   5.187  -0.181   3.593 -0.6078  0.1953  0.1514
   97DOPC   D2B 1162   5.354  -0.374   4.036 -0.2190 -0.0546  0.1925
   97DOPC   C3B 1163   5.105  -0.414   4.346  0.3255 -0.2255  0.1599
   97DOPC   C4B 1164   4.603  -0.223   4.562 -0.3242  0.3142  0.2220
   98DOPC   NC3 1165   1.237   4.304   2.927 -0.1186  0.0643  0.1841
   98DOPC   PO4 1166   1.444   4.032   3.077 -0.1993 -0.0174 -0.1258
   98DOPC   GL1 1167   1.694   4.068   3.359  0.0513 -0.0711  0.1030
   98DOPC   GL2 1168   1.950   3.956   3.327  0.3320  0.1536  0.1740
   98DOPC   C1A 1169   1.539   4.083   3.792  0.0211 -0.1621  0.1433
   98DOPC   D2A 1170   1.112   4.133   4.154 -0.3851  0.0126 -0.0277
   98DOPC   C3A 1171   1.228   4.561   4.451 -0.0016 -0.0058  0.1594
   98DOPC   C4A 1172   1.430   4.767   4.780  0.1595 -0.1198  0.3017
   98DOPC   C1B 1173   2.040   4.126   3.725 -0.1794  0.1453  0.0993
   98DOPC   D2B 1174   2.104   4.098   4.202 -0.1182  0.0565 -0.0473
   98DOPC   C3B 1175   2.362   3.820   4.495 -0.0026  0.3436 -0.2280
   98DOPC   C4B 1176   2.140   3.692   4.942 -0.0570  0.2609  0.0571
   99DOPC   NC3 1177   1.682   2.157   3.417  0.2927  0.1485  0.0538
   99DOPC   PO4 1178   2.206   2.123   3.439 -0.3508 -0.0399  0.1621
   99DOPC   GL1 1179   2.572   2.062   3.721  0.2917  0.0103 -0.0632
   99DOPC   GL2 1180   2.894   2.060   3.647  0.0068  0.2582 -0.0877
   99DOPC   C1A 1181   2.420   1.889   4.100  0.0215 -0.0404 -0.4984
   99DOPC   D2A 1182   2.375   2.059   4.374 -0.0351  0.3328 -0.0411
   99DOPC   C3A 1183   2.068   1.987   4.694 -0.0912 -0.2564  0.2011
   99DOPC   C4A 1184   1.752   1.920   4.961  0.0993  0.1911 -0.1756
   99DOPC   C1B 1185   2.960   2.072   4.158 -0.1662  0.0279  0.1796
   99DOPC   D2B 1186   2.885   1.878   4.617  0.1174 -0.1437 -0.0223
   99DOPC   C3B 1187   2.591   1.997   4.852 -0.1034 -0.0547  0.1766
   99DOPC   C4B 1188   2.486   2.357   4.736  0.1049 -0.1641  0.0032
  100DOPC   NC3 1189   1.338   3.525   2.987  0.0930 -0.1213  0.0940
  100DOPC   PO4 1190   1.178   3.048   2.964 -0.1955  0.0405  0.0250
  100DOPC   GL1 1191   1.135   2.782   3.390  0.1857 -0.0086  0.1030
  100DOPC   GL2 1192   1.090   2.482   3.465 -0.3380 -0.3064 -0.1365
  100DOPC   C1A 1193   0.886   2.785   3.747 -0.1350  0.0051 -0.0736
  100DOPC   D2A 1194   0.482   2.582   3.891  0.1005  0.3360 -0.4633
  100DOPC   C3A 1195   0.362   2.581   4.256  0.0574  0.2727  0.1989
  100DOPC   C4A 1196   0.214   2.247   4.659  0.0667 -0.1814  0.0507
  100DOPC   C1B 1197   1.310   2.498   3.834  0.3313  0.2288 -0.0507
  100DOPC   D2B 1198   1.214   2.324   4.260  0.1948  0.1421  0.2505
  100DOPC   C3B 1199   1.062   2.236   4.725 -0.1894  0.1779 -0.1472
  100DOPC   C4B 1200   0.971   2.262   5.109  0.1546  0.0015 -0.0679
  101DOPC   NC3 1201   2.138   5.274   2.821 -0.0482 -0.0919 -0.0245
  101DOPC   PO4 1202   2.035   4.913   3.086  0.0861  0.0331  0.1853
  101DOPC   GL1 1203   1.719   4.949   3.442 -0.0106  0.4117  0.0497
  101DOPC   GL2 1204   1.338   5.021   3.470 -0.2186 -0.1475  0.0068
  101DOPC   C1A 1205   1.654   4.905   3.928  0.0805 -0.0939  0.1755
  101DOPC   D2A 1206   1.610   5.024   4.321  0.1741 -0.1212 -0.2240
  101DOPC   C3A 1207   1.848   5.465   4.218  0.1528 -0.0079 -0.2166
  101DOPC   C4A 1208   2.286   5.536   4.137  0.0446  0.0916  0.1779
  101DOPC   C1B 1209   0.950   5.103   3.726  0.0966  0.0542 -0.0030
  101DOPC   D2B 1210   0.638   4.810   3.565  0.2838  0.3859  0.1905
  101DOPC   C3B 1211   0.679   4.431   3.648 -0.0582 -0.0034  0.0595
  101DOPC   C4B 1212   0.973   4.122   3.603  0.2971  0.3730  0.3398
  102DOPC   NC3 1213   2.361   1.640   3.355 -0.1136  0.1724  0.2085
  102DOPC   PO4 1214   1.950   1.766   3.245  0.6090  0.2000  0.0400
  102DOPC   GL1 1215   1.991   1.699   3.682  0.1448  0.0123  0.2374
  102DOPC   GL2 1216   1.898   2.045   3.801  0.1989  0.1425  0.2834
  102DOPC   C1A 1217   2.208   1.421   3.973  0.0271  0.0379 -0.2170
  102DOPC   D2A 1218   2.197   1.036   4.119 -0.2808 -0.1490  0.4138
  102DOPC   C3A 1219   2.427   1.091   4.484 -0.0269 -0.0850 -0.2258
  102DOPC   C4A 1220   2.720   1.001   4.708 -0.1022 -0.1973  0.0464
  102DOPC   C1B 1221   1.880   1.881   4.211 -0.0919 -0.1304  0.2200
  102DOPC   D2B 1222   2.188   1.567   4.428  0.2338 -0.2832  0.0199
  102DOPC   C3B 1223   2.103   1.483   4.905  0.1560  0.0219  0.3847
  102DOPC   C4B 1224   2.124   1.433   5.314  0.0039 -0.0361  0.2165
  103DOPC   NC3 1225   5.022   6.245   2.854  0.2030 -0.0023  0.2364
  103DOPC   PO4 1226   5.403   6.298   2.546  0.1165  0.1916 -0.0835
  103DOPC   GL1 1227   5.481   6.440   3.023  0.1723  0.0603  0.0438
  103DOPC   GL2 1228   5.802   6.390   2.899 -0.2180 -0.1422 -0.0977
  103DOPC   C1A 1229   5.714   6.496   3.372 -0.0434 -0.0788  0.0559
  103DOPC   D2A 1230   5.658   6.585   3.848  0.0113  0.3831  0.0273
  103DOPC   C3A 1231   5.242   6.735   3.909  0.2497 -0.0530  0.2552
  103DOPC   C4A 1232   5.001   6.631   4.155 -0.1172  0.1368  0.3603
  103DOPC   C1B 1233   5.794   6.005   3.088 -0.3205  0.0750 -0.1701
  103DOPC   D2B 1234   6.005   5.923   3.463  0.3857  0.0353  0.0299
  103DOPC   C3B 1235   5.923   6.129   3.842  0.1534 -0.0244  0.1310
  103DOPC   C4B 1236   5.906   6.151   4.203 -0.1140  0.2349 -0.1989
  104DOPC   NC3 1237   5.552   3.676   2.985  0.1009  0.1939 -0.3950
  104DOPC   PO4 1238   5.826   3.931   2.857 -0.1141  0.0481 -0.0130
  104DOPC   GL1 1239   6.124   3.994   3.229  0.2784  0.0871  0.1004
  104DOPC   GL2 1240   6.481   3.787   3.283  0.0395 -0.0479 -0.3171
  104DOPC   C1A 1241   6.095   3.869   3.706 -0.0160  0.2709  0.0905
  104DOPC   D2A 1242   6.140   4.109   4.074 -0.1619  0.1155  0.0442
  104DOPC   C3A 1243   6.247   3.989   4.499  0.1450 -0.1168  0.0001
  104DOPC   C4A 1244   6.037   3.712   4.681  0.5684  0.1333 -0.1685
  104DOPC   C1B 1245   6.569   4.024   3.640 -0.0375  0.1773 -0.2457
  104DOPC   D2B 1246   7.020   4.006   3.946  0.2294  0.1828 -0.1802
  104DOPC   C3B 1247   7.185   4.205   4.250  0.1140  0.1892  0.0764
  104DOPC   C4B 1248   7.335   4.335   4.540  0.3840  0.2944 -0.0278
  105DOPC   NC3 1249   4.018   2.586   3.598 -0.3155  0.0867  0.0894
  105DOPC   PO4 1250   3.561   2.494   3.530  0.3331  0.4398  0.1276
  105DOPC   GL1 1251   3.583   2.392   3.912  0.1547  0.0399 -0.0768
  105DOPC   GL2 1252   3.372   2.318   4.060  0.1953  0.0955  0.2428
  105DOPC   C1A 1253   3.777   2.037   4.212  0.1543 -0.0925 -0.2499
  105DOPC   D2A 1254   3.726   1.608   4.477  0.1551  0.3688 -0.1469
  105DOPC   C3A 1255   3.757   1.511   4.993 -0.0195  0.0429  0.0438
  105DOPC   C4A 1256   3.649   1.141   5.310 -0.0210 -0.0522 -0.0650
  105DOPC   C1B 1257   3.399   2.132   4.496 -0.0213 -0.2168 -0.4167
  105DOPC   D2B 1258   3.317   1.708   4.797  0.1906  0.0814  0.0595
  105DOPC   C3B 1259   3.369   1.617   5.270  0.0441 -0.0686  0.0137
  105DOPC   C4B 1260   3.099   1.595   5.601 -0.0408 -0.4671  0.0683
  106DOPC   NC3 1261   1.697   1.340   3.286  0.0052 -0.1911 -0.0563
  106DOPC   PO4 1262   1.392   1.478   3.360  0.0743 -0.3267 -0.2849
  106DOPC   GL1 1263   1.562   1.309   3.764  0.3341 -0.3307  0.3311
  106DOPC   GL2 1264   1.694   1.022   3.737  0.0910  0.0033  0.2481
  106DOPC   C1A 1265   1.769   1.311   4.226 -0.0194 -0.1479  0.2431
  106DOPC   D2A 1266   1.903   1.114   4.591 -0.0055 -0.2860  0.3007
  106DOPC   C3A 1267   1.671   1.144   4.954  0.1042 -0.2157 -0.2319
  106DOPC   C4A 1268   1.567   1.501   5.242 -0.0575 -0.3688  0.0567
  106DOPC   C1B 1269   1.749   0.782   4.162 -0.0086 -0.2655  0.0297
  106DOPC   D2B 1270   1.662   0.512   4.468  0.1732  0.0318 -0.0655
  106DOPC   C3B 1271   1.870   0.226   4.708  0.0275 -0.4216  0.1723
  106DOPC   C4B 1272   2.034  -0.074   4.910 -0.3513  0.2030 -0.2971
  107DOPC   NC3 1273   3.769   3.856   3.240  0.1782 -0.3563  0.0006
  107DOPC   PO4 1274   3.758   4.386   3.184 -0.3164  0.0525 -0.1647
  107DOPC   GL1 1275   3.906   4.154   3.626  0.2478  0.0628 -0.0897
  107DOPC   GL2 1276   3.789   4.277   3.911 -0.1647 -0.0105 -0.1421
  107DOPC   C1A 1277   3.888   3.771   3.831 -0.0610  0.3845  0.1055
  107DOPC   D2A 1278   4.127   3.475   4.022 -0.0161 -0.1163  0.1139
  107DOPC   C3A 1279   4.540   3.545   4.171  0.1780 -0.0420 -0.4713
  107DOPC   C4A 1280   4.665   3.863   4.409 -0.1101 -0.1107  0.3230
  107DOPC   C1B 1281   3.804   4.189   4.415 -0.0190  0.2368  0.1931
  107DOPC   D2B 1282   3.663   4.223   4.795 -0.0065 -0.2054  0.3507
  107DOPC   C3B 1283   4.005   3.905   4.973 -0.4659  0.1367  0.2949
  107DOPC   C4B 1284   4.338   3.605   5.031  0.0167 -0.0872  0.1799
  108DOPC   NC3 1285   4.081   0.727   2.718  0.2162  0.2258 -0.1696
  108DOPC   PO4 1286   4.237   0.789   3.054 -0.0729 -0.1398  0.2272
  108DOPC   GL1 1287   4.068   0.834   3.514 -0.1112  0.0131  0.0564
  108DOPC   GL2 1288   3.988   1.082   3.782  0.1296  0.0571 -0.1123
  108DOPC   C1A 1289   4.062   0.602   3.885 -0.1260  0.2715  0.0164
  108DOPC   D2A 1290   4.060   0.582   4.286  0.0117  0.1839 -0.0482
  108DOPC   C3A 1291   4.247   0.837   4.501  0.1793 -0.1399 -0.1634
  108DOPC   C4A 1292   4.204   0.782   4.834  0.1849 -0.0266 -0.0994
  108DOPC   C1B 1293   4.299   0.991   3.988  0.1494 -0.0123 -0.1606
  108DOPC   D2B 1294   4.551   0.803   4.104 -0.0794 -0.0820 -0.0811
  108DOPC   C3B 1295   4.744   0.982   4.520 -0.0628  0.2075  0.3133
  108DOPC   C4B 1296   5.141   1.280   4.474 -0.1186  0.0046 -0.2297
  109DOPC   NC3 1297   4.157   3.002   2.951  0.0717  0.2312  0.2836
  109DOPC   PO4 1298   3.837   2.974   3.374 -0.5324  0.0436  0.2479
  109DOPC   GL1 1299   3.709   3.009   3.878 -0.3114 -0.1160  0.0826
  109DOPC   GL2 1300   3.910   3.022   4.177 -0.0949  0.0464  0.0111
  109DOPC   C1A 1301   3.627   3.384   4.015 -0.0902  0.0511 -0.2326
  109DOPC   D2A 1302   3.831   3.530   4.388  0.2437  0.2149  0.2745
  109DOPC   C3A 1303   3.641   3.677   4.716 -0.0160 -0.2285  0.1928
  109DOPC   C4A 1304   3.369   3.873   4.953  0.2241  0.1268 -0.2735
  109DOPC   C1B 1305   4.077   2.849   4.511 -0.0324  0.1454  0.0657
  109DOPC   D2B 1306   3.859   2.627   4.928  0.1023  0.1106  0.1015
  109DOPC   C3B 1307   3.584   2.909   5.019  0.0879 -0.0208 -0.3117
  109DOPC   C4B 1308   3.086   3.013   5.173 -0.1228  0.1702 -0.0852
  110DOPC   NC3 1309   0.388   0.879   2.925  0.2217  0.0808  0.2154
  110DOPC   PO4 1310   0.582   0.497   3.213 -0.0380 -0.2475 -0.0304
  110DOPC   GL1 1311   0.585   0.332   3.631  0.0853  0.0064 -0.0038
  110DOPC   GL2 1312   0.749   0.527   3.869  0.0850 -0.3386  0.0962
  110DOPC   C1A 1313   0.601   0.041   4.020  0.0934  0.0165 -0.1353
  110DOPC   D2A 1314   0.665  -0.119   4.455  0.2645  0.0869 -0.1723
  110DOPC   C3A 1315   1.068  -0.274   4.435  0.0913 -0.0448 -0.3577
  110DOPC   C4A 1316   1.172  -0.452   4.068  0.1791  0.4436  0.2075
  110DOPC   C1B 1317   0.351   0.610   4.075  0.0369  0.0635  0.4746
  110DOPC   D2B 1318   0.011   0.840   4.273  0.2347  0.1646 -0.2467
  110DOPC   C3B 1319  -0.012   0.853   4.690  0.1176 -0.2583 -0.0116
  110DOPC   C4B 1320   0.102   0.541   5.000  0.0985  0.3257 -0.2356
  111DOPC   NC3 1321  -0.363   4.207   2.616 -0.2089 -0.0146  0.1476
  111DOPC   PO4 1322   0.043   4.708   2.644 -0.1188 -0.2725 -0.0759
  111DOPC   GL1 1323  -0.023   4.835   3.030  0.2182 -0.0828  0.1619
  111DOPC   GL2 1324   0.216   4.680   3.249 -0.0359 -0.4193  0.0751
  111DOPC   C1A 1325  -0.102   5.043   3.475  0.0550  0.1485 -0.1691
  111DOPC   D2A 1326  -0.025   4.996   3.888  0.1128  0.1678  0.1057
  111DOPC   C3A 1327  -0.070   5.241   4.304 -0.0968 -0.1013 -0.2732
  111DOPC   C4A 1328  -0.337   5.039   4.659  0.0796 -0.4536 -0.2993
  111DOPC   C1B 1329   0.313   4.313   3.344 -0.0943 -0.0532 -0.3907
  111DOPC   D2B 1330   0.492   3.964   3.419  0.1316 -0.0054  0.0118
  111DOPC   C3B 1331   0.321   3.596   3.734  0.1102  0.2726  0.1890
  111DOPC   C4B 1332  -0.020   3.776   4.067  0.0960  0.3736 -0.3781
  112DOPC   NC3 1333   4.038   5.649   2.992 -0.1825  0.0300 -0.3437
  112DOPC   PO4 1334   3.660   5.969   2.897  0.0866 -0.1658  0.1058
  112DOPC   GL1 1335   3.606   5.960   3.415  0.2138 -0.1830 -0.0457
  112DOPC   GL2 1336   3.372   5.790   3.546  0.2178  0.2473  0.1768
  112DOPC   C1A 1337   3.613   6.030   3.884 -0.1697 -0.1164  0.3970
  112DOPC   D2A 1338   3.851   6.110   4.269  0.1682  0.1470  0.2128
  112DOPC   C3A 1339   4.175   5.923   4.510  0.1310  0.0461  0.0367
  112DOPC   C4A 1340   4.019   5.659   4.929 -0.0640  0.2346 -0.2047
  112DOPC   C1B 1341   3.022   5.968   3.797  0.3129  0.3875 -0.0033
  112DOPC   D2B 1342   2.881   6.182   4.245  0.0225 -0.2259  0.4304
  112DOPC   C3B 1343   2.912   6.191   4.763 -0.2623  0.1687 -0.2203
  112DOPC   C4B 1344   3.180   6.393   4.917 -0.0567  0.2339 -0.1712
  113DOPC   NC3 1345   6.428   1.466   3.064  0.0479  0.1521 -0.3338
  113DOPC   PO4 1346   6.161   1.517   3.421  0.1382  0.0798  0.1198
  113DOPC   GL1 1347   6.000   1.296   3.756  0.3111  0.0405 -0.1586
  113DOPC   GL2 1348   5.900   1.629   3.886  0.0061  0.1137  0.1696
  113DOPC   C1A 1349   6.067   1.218   4.230  0.2674 -0.1741  0.0860
  113DOPC   D2A 1350   6.199   1.289   4.654  0.2971 -0.0398 -0.1442
  113DOPC   C3A 1351   6.605   1.409   4.708  0.3885  0.0003  0.2141
  113DOPC   C4A 1352   6.839   1.719   4.488 -0.2313 -0.3069 -0.1780
  113DOPC   C1B 1353   5.639   1.510   4.265 -0.1036 -0.2635 -0.4169
  113DOPC   D2B 1354   5.376   1.722   4.670  0.1324 -0.1720  0.0414
  113DOPC   C3B 1355   5.397   1.478   5.021  0.0304 -0.0337  0.0092
  113DOPC   C4B 1356   5.770   1.304   5.176 -0.2486 -0.2173  0.3205
  114DOPC   NC3 1357   4.737   2.231   3.658  0.0734 -0.2231 -0.0659
  114DOPC   PO4 1358   4.532   2.557   3.589  0.2587  0.2510 -0.0829
  114DOPC   GL1 1359   4.531   2.793   4.067 -0.4452 -0.0504 -0.0292
  114DOPC   GL2 1360   4.427   3.074   4.174  0.0619 -0.3163  0.0541
  114DOPC   C1A 1361   4.594   2.706   4.515 -0.1274 -0.1737  0.1960
  114DOPC   D2A 1362   4.447   2.902   4.913 -0.2003  0.0089  0.1168
  114DOPC   C3A 1363   4.177   3.165   5.236 -0.1625 -0.0435 -0.1640
  114DOPC   C4A 1364   3.947   3.391   5.559 -0.0738  0.0591  0.0741
  114DOPC   C1B 1365   4.843   3.127   4.354 -0.2021 -0.1969  0.0724
  114DOPC   D2B 1366   5.168   3.075   4.664 -0.1795  0.1044  0.0021
  114DOPC   C3B 1367   5.280   3.119   5.119 -0.0427  0.2886  0.3740
  114DOPC   C4B 1368   5.437   3.151   5.536 -0.2249  0.0347 -0.3789
  115DOPC   NC3 1369   3.056   2.494   3.438 -0.0770  0.2074  0.4180
  115DOPC   PO4 1370   2.844   2.992   3.521 -0.0343 -0.1378 -0.1226
  115DOPC   GL1 1371   2.671   3.000   3.896 -0.1164  0.2017  0.1238
  115DOPC   GL2 1372   2.389   3.079   3.874  0.0487 -0.1163 -0.3538
  115DOPC   C1A 1373   2.952   3.079   4.276  0.2675 -0.1952 -0.0884
  115DOPC   D2A 1374   2.965   2.940   4.721  0.1988 -0.2362 -0.3093
  115DOPC   C3A 1375   2.913   2.568   4.931  0.1371 -0.1024  0.0543
  115DOPC   C4A 1376   2.591   2.306   5.241  0.3274 -0.4000  0.0742
  115DOPC   C1B 1377   2.043   3.053   3.959 -0.0997 -0.0778  0.0080
  115DOPC   D2B 1378   1.707   3.295   4.150 -0.1541  0.2079 -0.3117
  115DOPC   C3B 1379   1.401   3.179   4.515  0.1427 -0.2405  0.4425
  115DOPC   C4B 1380   1.079   3.169   4.920  0.0499 -0.2558  0.1843
  116DOPC   NC3 1381   5.900   3.318   2.678  0.0937 -0.0723 -0.1582
  116DOPC   PO4 1382   5.599   3.129   3.072 -0.1070 -0.6135  0.1992
  116DOPC   GL1 1383   5.476   3.383   3.393  0.0887  0.3842  0.1670
  116DOPC   GL2 1384   5.575   3.707   3.498  0.2944 -0.1806  0.0662
  116DOPC   C1A 1385   5.420   3.248   3.770  0.0608 -0.0767 -0.3799
  116DOPC   D2A 1386   5.292   3.209   4.146 -0.2367  0.0956 -0.0217
  116DOPC   C3A 1387   5.129   3.575   4.435 -0.1960  0.1521 -0.0495
  116DOPC   C4A 1388   5.033   3.613   4.762 -0.0172 -0.3707 -0.0889
  116DOPC   C1B 1389   5.751   3.623   3.904 -0.0262 -0.0509  0.0034
  116DOPC   D2B 1390   5.673   3.686   4.202  0.0950 -0.2378  0.0568
  116DOPC   C3B 1391   5.640   3.371   4.575 -0.1783  0.0443  0.0489
  116DOPC   C4B 1392   5.664   2.864   4.680 -0.2612 -0.0542 -0.4003
  117DOPC   NC3 1393   4.650   5.931   2.481  0.4124  0.0265  0.0414
  117DOPC   PO4 1394   4.876   5.732   2.780 -0.2994  0.0201  0.0421
  117DOPC   GL1 1395   5.035   5.689   3.147 -0.0403 -0.1046 -0.0126
  117DOPC   GL2 1396   5.088   5.382   3.248  0.1706  0.0539  0.3767
  117DOPC   C1A 1397   5.354   5.870   3.403 -0.0848  0.5260  0.3286
  117DOPC   D2A 1398   5.548   5.827   3.759  0.2929  0.2260 -0.2158
  117DOPC   C3A 1399   5.803   5.394   3.788  0.3906  0.0015  0.2513
  117DOPC   C4A 1400   6.003   5.158   3.625  0.0250 -0.0733 -0.0681
  117DOPC   C1B 1401   5.259   5.374   3.644  0.4304 -0.1763 -0.1738
  117DOPC   D2B 1402   5.235   5.552   4.045  0.1527  0.0410 -0.0757
  117DOPC   C3B 1403   5.395   5.680   4.439 -0.1229 -0.2033 -0.2102
  117DOPC   C4B 1404   5.536   6.013   4.527 -0.0538  0.2173  0.1273
  118DOPC   NC3 1405   5.355   1.082   3.258  0.6939 -0.1715 -0.0875
  118DOPC   PO4 1406   5.039   1.360   3.474 -0.0640 -0.2546  0.1234
  118DOPC   GL1 1407   4.952   1.006   3.711 -0.1283  0.0861 -0.0048
  118DOPC   GL2 1408   5.035   1.068   4.013  0.0221  0.3066  0.0665
  118DOPC   C1A 1409   4.954   0.582   4.002 -0.0484  0.2063  0.0422
  118DOPC   D2A 1410   5.089   0.519   4.366 -0.1457 -0.1157 -0.0666
  118DOPC   C3A 1411   5.144   0.775   4.738 -0.0068  0.2745  0.0436
  118DOPC   C4A 1412   5.063   1.124   4.932  0.0960 -0.2187  0.0596
  118DOPC   C1B 1413   4.705   1.386   4.187  0.1806 -0.0231 -0.0274
  118DOPC   D2B 1414   4.579   1.428   4.612  0.1129 -0.0144  0.3170
  118DOPC   C3B 1415   4.189   1.791   4.673  0.1765 -0.0073  0.1605
  118DOPC   C4B 1416   3.802   2.048   4.768 -0.1711 -0.0222 -0.0273
  119DOPC   NC3 1417   1.772   0.034   2.892 -0.0277  0.3512 -0.2360
  119DOPC   PO4 1418   1.764   0.471   2.931 -0.1725  0.0983 -0.0403
  119DOPC   GL1 1419   1.843   0.339   3.386  0.0367 -0.3226  0.1159
  119DOPC   GL2 1420   1.831   0.071   3.451 -0.0613 -0.0546  0.2310
  119DOPC   C1A 1421   1.995   0.399   3.868 -0.0910  0.2064  0.2271
  119DOPC   D2A 1422   2.126   0.391   4.271  0.1602  0.1504  0.2216
  119DOPC   C3A 1423   2.127   0.663   4.552  0.2161 -0.0930  0.1332
  119DOPC   C4A 1424   1.857   0.656   4.917  0.1285 -0.2688  0.0426
  119DOPC   C1B 1425   1.857  -0.311   3.384  0.1460 -0.1462 -0.0810
  119DOPC   D2B 1426   1.684  -0.702   3.396  0.0621  0.1423  0.0281
  119DOPC   C3B 1427   1.282  -0.828   3.652  0.3032 -0.0637  0.3440
  119DOPC   C4B 1428   0.912  -0.956   3.947 -0.1182  0.0149 -0.0181
  120DOPC   NC3 1429   4.326   0.403   3.335 -0.0938 -0.0325  0.1134
  120DOPC   PO4 1430   3.917   0.331   3.238  0.2767  0.1714 -0.1292
  120DOPC   GL1 1431   3.777   0.340   3.631  0.1610 -0.2486 -0.1040
  120DOPC   GL2 1432   3.826   0.001   3.625 -0.0906 -0.1202 -0.1448
  120DOPC   C1A 1433   3.605   0.419   4.037 -0.0950  0.1737 -0.0148
  120DOPC   D2A 1434   3.542   0.485   4.495 -0.1856 -0.1123 -0.0558
  120DOPC   C3A 1435   3.212   0.744   4.518 -0.0041  0.4425 -0.4578
  120DOPC   C4A 1436   2.923   0.929   4.299  0.3151 -0.2264  0.1550
  120DOPC   C1B 1437   4.079   0.111   4.022  0.0399  0.2777  0.0675
  120DOPC   D2B 1438   4.193   0.111   4.453  0.0547  0.1366  0.1939
  120DOPC   C3B 1439   4.015   0.226   4.819  0.3257  0.1555  0.2531
  120DOPC   C4B 1440   3.752   0.420   5.064  0.0584  0.2780  0.0628
  121DOPC   NC3 1441   4.737   4.093   3.345  0.4015 -0.0081 -0.1396
  121DOPC   PO4 1442   4.778   4.534   3.340 -0.0219  0.0109  0.0431
  121DOPC   GL1 1443   4.932   4.770   3.698 -0.0828  0.0223  0.2999
  121DOPC   GL2 1444   4.661   5.027   3.519 -0.0688  0.0266 -0.0361
  121DOPC   C1A 1445   5.231   5.023   3.962  0.0168 -0.1012  0.1019
  121DOPC   D2A 1446   5.544   5.209   4.202  0.1288  0.1000  0.0904
  121DOPC   C3A 1447   5.432   5.120   4.552  0.1060  0.2451 -0.0455
  121DOPC   C4A 1448   5.634   4.928   4.751  0.0374 -0.2126  0.1389
  121DOPC   C1B 1449   4.474   4.907   3.887  0.4032 -0.4379  0.1991
  121DOPC   D2B 1450   4.577   4.857   4.230 -0.0087  0.0110  0.3029
  121DOPC   C3B 1451   4.478   5.100   4.588  0.1624  0.0562 -0.1819
  121DOPC   C4B 1452   4.493   5.487   4.783 -0.0344 -0.1459  0.0314
  122DOPC   NC3 1453   1.264   0.437   2.845 -0.1190  0.3135  0.0657
  122DOPC   PO4 1454   1.407   0.177   3.194 -0.3459 -0.3398  0.2510
  122DOPC   GL1 1455   1.358   0.220   3.633  0.0903  0.1633 -0.0830
  122DOPC   GL2 1456   1.423   0.542   3.744  0.0110 -0.5256  0.1098
  122DOPC   C1A 1457   1.558   0.204   4.085 -0.1048 -0.0331 -0.0581
  122DOPC   D2A 1458   1.433   0.106   4.446 -0.0485 -0.4878 -0.3931
  122DOPC   C3A 1459   1.592  -0.299   4.691  0.1226 -0.1706  0.0552
  122DOPC   C4A 1460   1.744  -0.662   4.832  0.0752 -0.2613  0.1195
  122DOPC   C1B 1461   1.254   0.625   4.126  0.4581 -0.0609 -0.0072
  122DOPC   D2B 1462   1.321   0.886   4.539 -0.0089 -0.0116 -0.1492
  122DOPC   C3B 1463   1.373   0.625   4.931 -0.1497  0.2738  0.3730
  122DOPC   C4B 1464   1.088   0.468   5.162  0.2638 -0.1774 -0.0641
  123DOPC   NC3 1465   4.070   6.297   3.151  0.1961 -0.5242 -0.1103
  123DOPC   PO4 1466   4.491   6.080   2.989  0.0550  0.1299 -0.1717
  123DOPC   GL1 1467   4.339   5.832   3.417 -0.0260 -0.3353  0.0170
  123DOPC   GL2 1468   4.118   5.932   3.527 -0.2259  0.1948  0.0520
  123DOPC   C1A 1469   4.478   5.868   3.837  0.2646 -0.0142  0.0275
  123DOPC   D2A 1470   4.684   5.897   4.270  0.1378  0.1770  0.1500
  123DOPC   C3A 1471   4.861   5.522   4.422  0.2919  0.1499 -0.0240
  123DOPC   C4A 1472   5.004   5.218   4.367 -0.0822  0.3894 -0.0807
  123DOPC   C1B 1473   4.108   6.192   3.834  0.0551 -0.1370  0.1643
  123DOPC   D2B 1474   4.426   6.315   4.039  0.1555 -0.0606 -0.0848
  123DOPC   C3B 1475   4.850   6.242   3.906  0.1111  0.2575  0.1738
  123DOPC   C4B 1476   5.031   5.880   3.771 -0.0658  0.1357 -0.1922
  124DOPC   NC3 1477   5.368   4.372   2.956  0.4857  0.0510 -0.2473
  124DOPC   PO4 1478   5.227   3.966   3.210 -0.3670 -0.0466 -0.0337
  124DOPC   GL1 1479   5.207   4.167   3.628  0.0417  0.3397 -0.3245
  124DOPC   GL2 1480   5.299   4.499   3.588 -0.0748  0.0626 -0.5092
  124DOPC   C1A 1481   4.939   4.318   3.957 -0.1820 -0.1996  0.1432
  124DOPC   D2A 1482   4.648   4.352   4.356  0.0750 -0.2000  0.1512
  124DOPC   C3A 1483   4.345   4.248   4.633 -0.0636 -0.2196  0.1237
  124DOPC   C4A 1484   4.441   4.140   5.105 -0.0419 -0.1725  0.0008
  124DOPC   C1B 1485   5.652   4.212   3.845  0.1113  0.1613 -0.0064
  124DOPC   D2B 1486   5.734   4.220   4.327 -0.0592  0.1282 -0.0101
  124DOPC   C3B 1487   5.839   4.645   4.346 -0.1752 -0.2302 -0.1036
  124DOPC   C4B 1488   6.038   5.060   4.146  0.1083  0.0657  0.1472
  125DOPC   NC3 1489   4.844   5.241   2.829 -0.1409 -0.2075 -0.0145
  125DOPC   PO4 1490   4.424   5.436   2.769  0.2169  0.2165 -0.0448
  125DOPC   GL1 1491   4.586   5.432   3.189 -0.4360  0.0752 -0.0657
  125DOPC   GL2 1492   4.305   5.354   3.335  0.1170 -0.1651  0.0145
  125DOPC   C1A 1493   4.775   5.489   3.568 -0.2376  0.1004 -0.1178
  125DOPC   D2A 1494   4.812   5.296   3.911 -0.2285 -0.1829 -0.0031
  125DOPC   C3A 1495   4.370   5.544   4.213 -0.1999 -0.0361 -0.3412
  125DOPC   C4A 1496   4.013   5.693   4.077  0.0852 -0.0643 -0.1712
  125DOPC   C1B 1497   4.212   5.323   3.680 -0.2391 -0.2456 -0.4252
  125DOPC   D2B 1498   4.112   5.108   4.127  0.2107 -0.1777 -0.0527
  125DOPC   C3B 1499   3.995   5.282   4.540  0.0701 -0.0895 -0.0950
  125DOPC   C4B 1500   3.625   5.125   4.760  0.3495 -0.2478 -0.3668
  126DOPC   NC3 1501   6.763   5.797   3.180  0.0840  0.0819 -0.1426
  126DOPC   PO4 1502   6.589   6.170   3.074  0.1205  0.1167 -0.1078
  126DOPC   GL1 1503   6.378   6.244   3.468  0.0197  0.0063 -0.2944
  126DOPC   GL2 1504   6.513   6.129   3.619  0.0335 -0.2825  0.1323
  126DOPC   C1A 1505   6.155   6.563   3.662 -0.1860  0.2034 -0.1734
  126DOPC   D2A 1506   5.968   6.984   3.692  0.0236 -0.1022  0.3577
  126DOPC   C3A 1507   5.997   7.292   4.070 -0.0666  0.3138  0.1663
  126DOPC   C4A 1508   6.058   7.272   4.489  0.0083  0.1836  0.0944
  126DOPC   C1B 1509   6.386   6.025   4.028  0.0198  0.1226  0.0163
  126DOPC   D2B 1510   6.279   5.948   4.468  0.0203 -0.2132  0.0660
  126DOPC   C3B 1511   5.989   5.785   4.639  0.2066 -0.2244  0.2761
  126DOPC   C4B 1512   5.819   5.419   4.527  0.5290 -0.1094  0.0479
  127DOPC   NC3 1513   2.753   0.757   3.008  0.1984  0.1959  0.2538
  127DOPC   PO4 1514   2.723   0.366   3.047 -0.1180 -0.4140  0.2101
  127DOPC   GL1 1515   2.721   0.203   3.548  0.2779  0.0926  0.1616
  127DOPC   GL2 1516   2.414   0.350   3.640  0.3234 -0.0207  0.2375
  127DOPC   C1A 1517   2.803  -0.118   3.791 -0.1522  0.1257 -0.0964
  127DOPC   D2A 1518   2.490  -0.471   3.930  0.1092  0.1584 -0.1651
  127DOPC   C3A 1519   2.610  -0.869   3.741  0.1580  0.0682 -0.3070
  127DOPC   C4A 1520   2.943  -1.074   3.617  0.1353 -0.3401  0.2120
  127DOPC   C1B 1521   2.493   0.124   4.065  0.0395  0.0769  0.2133
  127DOPC   D2B 1522   2.520   0.049   4.520  0.1592  0.1011  0.1842
  127DOPC   C3B 1523   2.387   0.345   4.864 -0.1331 -0.4708 -0.0320
  127DOPC   C4B 1524   2.545   0.678   5.058 -0.0074  0.0872  0.1117
  128DOPC   NC3 1525   2.912   1.266   2.957  0.1639  0.2130 -0.1609
  128DOPC   PO4 1526   2.661   1.618   2.989  0.2841  0.0442 -0.3763
  128DOPC   GL1 1527   2.857   1.650   3.411 -0.0665 -0.0593 -0.1241
  128DOPC   GL2 1528   2.789   1.288   3.452  0.0396  0.0131 -0.2376
  128DOPC   C1A 1529   2.772   1.593   3.857  0.1106 -0.0915  0.1411
  128DOPC   D2A 1530   2.699   1.443   4.224 -0.3739 -0.1940  0.2008
  128DOPC   C3A 1531   2.639   1.471   4.708  0.3402  0.3575 -0.3770
  128DOPC   C4A 1532   2.850   1.583   5.102 -0.4346  0.0396 -0.0921
  128DOPC   C1B 1533   2.740   1.067   3.831  0.2858  0.1186  0.1401
  128DOPC   D2B 1534   2.541   0.665   4.090  0.1032 -0.1792  0.0625
  128DOPC   C3B 1535   2.742   0.530   4.511 -0.2615 -0.2856 -0.0643
  128DOPC   C4B 1536   2.852   0.339   4.846 -0.0433  0.1801 -0.1236
  129DOPC   NC3 1537   2.891   0.754  11.524  0.2474 -0.4378  0.2438
  129DOPC   PO4 1538   2.849   0.324  11.343 -0.1829  0.2062  0.0219
  129DOPC   GL1 1539   2.812   0.320  11.004  0.2807  0.2401 -0.0983
  129DOPC   GL2 1540   2.855   0.727  10.812  0.1660  0.0866  0.2955
  129DOPC   C1A 1541   2.637   0.394  10.513 -0.0258  0.1993  0.4304
  129DOPC   D2A 1542   2.412   0.341  10.064  0.1444  0.1312 -0.2209
  129DOPC   C3A 1543   2.037   0.126  10.028  0.2858 -0.2077 -0.2402
  129DOPC   C4A 1544   1.724  -0.267  10.022  0.0679 -0.2061  0.0288
  129DOPC   C1B 1545   3.254   0.555  10.574  0.2061 -0.0687 -0.0087
  129DOPC   D2B 1546   3.270   0.139  10.366  0.1919 -0.2101 -0.0643
  129DOPC   C3B 1547   3.411  -0.052  10.101  0.0697 -0.2490  0.0275
  129DOPC   C4B 1548   3.475  -0.139   9.703 -0.1715 -0.0943  0.1422
  130DOPC   NC3 1549   6.247   6.776  11.588  0.4480 -0.0733 -0.0458
  130DOPC   PO4 1550   6.210   6.393  11.865  0.0758  0.0850  0.1821
  130DOPC   GL1 1551   6.138   6.230  11.510 -0.0431  0.3099 -0.1509
  130DOPC   GL2 1552   5.985   6.537  11.256 -0.2405 -0.1869 -0.2801
  130DOPC   C1A 1553   6.249   6.113  11.137  0.1316 -0.3769  0.3177
  130DOPC   D2A 1554   6.352   6.469  10.878  0.2121  0.0803 -0.0027
  130DOPC   C3A 1555   6.666   6.391  10.594 -0.4537 -0.0198 -0.1877
  130DOPC   C4A 1556   6.706   6.564  10.200  0.1041  0.1656 -0.0102
  130DOPC   C1B 1557   5.901   6.747  10.905 -0.2689  0.1035 -0.0455
  130DOPC   D2B 1558   5.844   6.767  10.531  0.3689 -0.2218  0.0416
  130DOPC   C3B 1559   6.060   6.394  10.272 -0.0369  0.0338  0.1256
  130DOPC   C4B 1560   6.028   6.319   9.864  0.3963  0.1121 -0.0602
  131DOPC   NC3 1561   1.189   0.779  11.270  0.1690 -0.1584 -0.2943
  131DOPC   PO4 1562   1.602   1.036  11.343  0.0184 -0.0702  0.0617
  131DOPC   GL1 1563   1.620   0.835  10.980 -0.0162  0.3345  0.0492
  131DOPC   GL2 1564   1.494   1.022  10.762 -0.1860 -0.2443 -0.1037
  131DOPC   C1A 1565   1.423   0.576  10.573  0.3167 -0.0513  0.1715
  131DOPC   D2A 1566   1.080   0.397  10.252  0.0602  0.0788 -0.1068
  131DOPC   C3A 1567   1.163  -0.030  10.202 -0.0118 -0.1826 -0.2908
  131DOPC   C4A 1568   1.255  -0.433  10.202  0.2558  0.4177 -0.0296
  131DOPC   C1B 1569   1.180   1.334  10.509  0.1844 -0.3579 -0.0291
  131DOPC   D2B 1570   0.999   1.537  10.112  0.2031  0.1753 -0.1459
  131DOPC   C3B 1571   0.870   1.972  10.202 -0.0571  0.1162 -0.1086
  131DOPC   C4B 1572   0.557   2.355  10.201 -0.2426  0.0642 -0.2226
  132DOPC   NC3 1573   3.832   0.813  11.255  0.2690  0.1868 -0.4269
  132DOPC   PO4 1574   3.620   1.113  10.982 -0.0119 -0.1421  0.0571
  132DOPC   GL1 1575   3.372   1.042  10.633  0.1810 -0.1409  0.0511
  132DOPC   GL2 1576   3.637   0.967  10.429  0.4635 -0.0592  0.0237
  132DOPC   C1A 1577   3.298   1.190  10.198 -0.1216  0.0522 -0.0213
  132DOPC   D2A 1578   3.284   1.290   9.778 -0.1418 -0.3186 -0.3430
  132DOPC   C3A 1579   3.437   1.055   9.466 -0.3107 -0.2066  0.1471
  132DOPC   C4A 1580   3.540   0.711   9.349  0.2126  0.1066 -0.0667
  132DOPC   C1B 1581   4.041   0.998  10.308 -0.0169  0.4415 -0.1262
  132DOPC   D2B 1582   4.250   1.052   9.941  0.0552  0.2525 -0.5600
  132DOPC   C3B 1583   4.562   0.840   9.817  0.0672  0.0137  0.3522
  132DOPC   C4B 1584   4.549   0.477   9.542 -0.4141 -0.2059 -0.1515
  133DOPC   NC3 1585   5.365   5.191  12.159  0.0390  0.0002 -0.1278
  133DOPC   PO4 1586   5.226   5.091  11.820  0.0417  0.2339  0.0452
  133DOPC   GL1 1587   5.264   5.071  11.367 -0.2130  0.1952  0.0615
  133DOPC   GL2 1588   5.125   5.362  11.241  0.0773  0.0966  0.1081
  133DOPC   C1A 1589   5.378   4.815  11.139  0.4452 -0.1088 -0.0898
  133DOPC   D2A 1590   5.270   4.732  10.700 -0.2283  0.1352 -0.1406
  133DOPC   C3A 1591   5.483   4.759  10.368 -0.3680  0.1414  0.2547
  133DOPC   C4A 1592   5.603   5.035   9.970 -0.0090  0.3827  0.2028
  133DOPC   C1B 1593   5.241   5.301  10.798 -0.2481 -0.0575 -0.0525
  133DOPC   D2B 1594   5.348   5.260  10.360 -0.1744 -0.0521 -0.0535
  133DOPC   C3B 1595   5.268   5.394   9.970  0.0962  0.4429  0.0738
  133DOPC   C4B 1596   4.886   5.233   9.714  0.1959 -0.0106  0.2195
  134DOPC   NC3 1597   3.135   2.733  10.982  0.0509 -0.1137 -0.0529
  134DOPC   PO4 1598   2.779   3.097  11.034 -0.2496 -0.0200 -0.1854
  134DOPC   GL1 1599   2.886   3.153  10.624  0.1837  0.0443  0.1163
  134DOPC   GL2 1600   2.651   3.466  10.588 -0.0817  0.2413  0.1040
  134DOPC   C1A 1601   3.297   3.106  10.420 -0.1735  0.2537  0.1437
  134DOPC   D2A 1602   3.632   2.769  10.246  0.3491  0.0221 -0.1766
  134DOPC   C3A 1603   3.623   2.745   9.764  0.0080 -0.2876  0.0067
  134DOPC   C4A 1604   3.700   2.526   9.355 -0.0995 -0.3755  0.2269
  134DOPC   C1B 1605   2.933   3.479  10.207 -0.0639  0.0930  0.1988
  134DOPC   D2B 1606   3.224   3.666  10.184  0.0709  0.1142 -0.2233
  134DOPC   C3B 1607   3.118   3.848   9.690  0.3936 -0.2987  0.1951
  134DOPC   C4B 1608   3.105   3.705   9.196  0.0756 -0.1439  0.1614
  135DOPC   NC3 1609   1.996   5.724  11.534 -0.0248 -0.0443  0.3039
  135DOPC   PO4 1610   1.853   6.172  11.630 -0.1329  0.1115  0.0057
  135DOPC   GL1 1611   1.854   6.096  11.132 -0.0257  0.0994 -0.0568
  135DOPC   GL2 1612   1.819   5.805  11.078  0.1734 -0.0633  0.1523
  135DOPC   C1A 1613   1.520   5.962  10.698  0.2091 -0.0755  0.2622
  135DOPC   D2A 1614   1.266   5.609  10.412  0.2422 -0.3701 -0.2505
  135DOPC   C3A 1615   1.012   5.664   9.999  0.1750  0.1328 -0.1643
  135DOPC   C4A 1616   0.868   5.822   9.558 -0.0842  0.2664  0.2117
  135DOPC   C1B 1617   1.843   5.512  10.855 -0.3608  0.0768 -0.1611
  135DOPC   D2B 1618   1.720   5.308  10.489 -0.1494  0.1605  0.0210
  135DOPC   C3B 1619   2.096   5.412  10.354 -0.3725  0.0073  0.0678
  135DOPC   C4B 1620   2.484   5.601  10.034 -0.0251  0.0142  0.0158
  136DOPC   NC3 1621   2.462   1.552  10.986 -0.2389 -0.2734 -0.0261
  136DOPC   PO4 1622   2.112   1.758  11.158  0.0971  0.2036 -0.2883
  136DOPC   GL1 1623   2.107   1.932  10.780  0.2046 -0.1424  0.0311
  136DOPC   GL2 1624   2.392   1.834  10.587 -0.0535 -0.0851 -0.0903
  136DOPC   C1A 1625   2.108   2.107  10.336  0.1555  0.1362 -0.1965
  136DOPC   D2A 1626   2.048   2.172   9.856  0.1217  0.0295 -0.0799
  136DOPC   C3A 1627   2.094   2.577   9.793 -0.2066  0.1738  0.2671
  136DOPC   C4A 1628   2.108   3.014  10.033  0.0813 -0.3045 -0.0947
  136DOPC   C1B 1629   2.455   1.875  10.038 -0.1434 -0.2073  0.0241
  136DOPC   D2B 1630   2.604   1.618   9.710 -0.1459  0.0681  0.0723
  136DOPC   C3B 1631   2.769   1.723   9.337  0.1851  0.1989  0.1672
  136DOPC   C4B 1632   2.993   1.552   9.053  0.0390 -0.0627 -0.1560
  137DOPC   NC3 1633   4.034   3.615  11.661 -0.0979 -0.2763 -0.0331
  137DOPC   PO4 1634   4.276   3.948  11.438  0.3712  0.1919 -0.0370
  137DOPC   GL1 1635   4.340   4.156  11.193 -0.1666  0.0898  0.1937
  137DOPC   GL2 1636   4.055   4.335  11.094 -0.0060 -0.0745  0.0934
  137DOPC   C1A 1637   4.552   4.429  10.946  0.1974  0.0489  0.1106
  137DOPC   D2A 1638   4.848   4.411  10.673 -0.1985  0.1745 -0.0137
  137DOPC   C3A 1639   4.689   4.606  10.240  0.0091 -0.0579 -0.1438
  137DOPC   C4A 1640   4.954   4.856   9.969 -0.0781  0.1471  0.0099
  137DOPC   C1B 1641   4.033   4.139  10.738 -0.1047 -0.3415  0.1684
  137DOPC   D2B 1642   4.005   3.851  10.419  0.0273 -0.0216  0.2435
  137DOPC   C3B 1643   4.169   3.501  10.578 -0.3562 -0.2984 -0.0441
  137DOPC   C4B 1644   4.428   3.095  10.486  0.0920 -0.1638 -0.0158
  138DOPC   NC3 1645   3.350   2.769  11.700 -0.0589  0.0818 -0.0021
  138DOPC   PO4 1646   3.532   2.898  11.308  0.1405  0.0598 -0.0612
  138DOPC   GL1 1647   3.655   2.881  10.817  0.1922 -0.2702  0.3271
  138DOPC   GL2 1648   3.706   3.193  10.843  0.0697 -0.0303  0.5328
  138DOPC   C1A 1649   3.993   2.806  10.606 -0.1616 -0.1161 -0.0433
  138DOPC   D2A 1650   4.165   2.910  10.120  0.0994 -0.1163  0.1471
  138DOPC   C3A 1651   4.082   3.442  10.088  0.0922  0.1445 -0.0819
  138DOPC   C4A 1652   4.330   3.751  10.104  0.1075 -0.0769 -0.2653
  138DOPC   C1B 1653   3.752   3.344  10.472  0.1067  0.5224  0.1068
  138DOPC   D2B 1654   3.637   3.302  10.022  0.3278  0.3656  0.0811
  138DOPC   C3B 1655   3.590   3.581   9.708 -0.2538  0.0751  0.2080
  138DOPC   C4B 1656   3.532   3.987   9.404  0.0788  0.2325 -0.2429
  139DOPC   NC3 1657   6.509   3.997  12.227  0.1506  0.2526 -0.1162
  139DOPC   PO4 1658   6.746   4.183  11.818  0.1522 -0.1927 -0.2447
  139DOPC   GL1 1659   6.771   4.133  11.380  0.1421  0.0611  0.1013
  139DOPC   GL2 1660   6.912   4.350  11.201 -0.0978 -0.0958 -0.0110
  139DOPC   C1A 1661   6.580   4.087  11.026  0.2656  0.4381  0.0712
  139DOPC   D2A 1662   6.283   4.025  10.730 -0.0237  0.0333  0.1136
  139DOPC   C3A 1663   6.026   4.204  10.452  0.2566 -0.1803 -0.0017
  139DOPC   C4A 1664   5.709   4.203  10.258  0.0420  0.0113  0.1182
  139DOPC   C1B 1665   7.033   4.225  10.757  0.0696 -0.3110  0.2120
  139DOPC   D2B 1666   6.805   4.089  10.529 -0.3427 -0.2879 -0.1257
  139DOPC   C3B 1667   6.467   3.819  10.326  0.4088  0.1210 -0.0188
  139DOPC   C4B 1668   6.412   3.485   9.938 -0.3320 -0.1063 -0.2733
  140DOPC   NC3 1669   2.213   1.132  11.052  0.1491 -0.3056  0.1729
  140DOPC   PO4 1670   2.606   1.096  11.022 -0.1156 -0.3051 -0.0513
  140DOPC   GL1 1671   2.421   1.202  10.603 -0.2274 -0.2559 -0.2726
  140DOPC   GL2 1672   2.130   1.383  10.608 -0.1201 -0.1216  0.2859
  140DOPC   C1A 1673   2.516   1.287  10.169 -0.0824 -0.1352  0.0548
  140DOPC   D2A 1674   2.844   1.231   9.890  0.0469  0.1176 -0.2513
  140DOPC   C3A 1675   2.912   1.174   9.400  0.1972  0.0587 -0.0305
  140DOPC   C4A 1676   3.008   0.702   9.377 -0.1247  0.0502  0.1902
  140DOPC   C1B 1677   2.035   1.541  10.224 -0.1115 -0.1328 -0.0746
  140DOPC   D2B 1678   2.129   1.613   9.772  0.0755 -0.2523  0.0558
  140DOPC   C3B 1679   2.322   1.927   9.457 -0.1503  0.1597  0.0538
  140DOPC   C4B 1680   2.657   2.165   9.152  0.0290 -0.1070  0.3795
  141DOPC   NC3 1681   0.144   2.681  12.256 -0.1677 -0.3005 -0.0429
  141DOPC   PO4 1682  -0.056   2.532  11.770  0.0673  0.0170 -0.0172
  141DOPC   GL1 1683  -0.097   2.977  11.510  0.2043  0.0735 -0.0804
  141DOPC   GL2 1684   0.307   3.117  11.377 -0.0813  0.1782  0.2567
  141DOPC   C1A 1685  -0.254   2.996  11.063 -0.3064  0.2694 -0.3050
  141DOPC   D2A 1686  -0.052   3.063  10.601 -0.0861 -0.0698  0.2250
  141DOPC   C3A 1687  -0.319   2.980  10.243  0.1143 -0.2570  0.0253
  141DOPC   C4A 1688  -0.257   2.957   9.860  0.4587 -0.1542  0.0332
  141DOPC   C1B 1689   0.288   3.210  10.925  0.0377 -0.1873  0.4802
  141DOPC   D2B 1690   0.469   3.043  10.508  0.0996  0.3376 -0.1545
  141DOPC   C3B 1691   0.330   3.107  10.135 -0.0853  0.0876 -0.0610
  141DOPC   C4B 1692   0.195   3.084   9.726  0.2603  0.2529 -0.1722
  142DOPC   NC3 1693   5.587   6.284  12.175  0.1602  0.0953 -0.5562
  142DOPC   PO4 1694   5.682   6.300  11.649 -0.0670  0.0819  0.2594
  142DOPC   GL1 1695   5.705   6.140  11.212 -0.1223 -0.0558 -0.0890
  142DOPC   GL2 1696   5.731   5.815  11.166  0.1949  0.0904 -0.1393
  142DOPC   C1A 1697   5.563   6.190  10.822  0.2458  0.0909 -0.2268
  142DOPC   D2A 1698   5.554   6.240  10.427 -0.1079 -0.1924 -0.0900
  142DOPC   C3A 1699   5.957   5.937  10.141 -0.0903 -0.0446 -0.0613
  142DOPC   C4A 1700   6.153   5.609  10.110 -0.1642  0.1123  0.3073
  142DOPC   C1B 1701   5.921   5.847  10.739 -0.1307  0.2084 -0.2141
  142DOPC   D2B 1702   6.095   6.111  10.651 -0.0696  0.0006  0.2196
  142DOPC   C3B 1703   6.421   5.991  10.340 -0.2356 -0.1249 -0.0198
  142DOPC   C4B 1704   6.520   6.193   9.959  0.4560 -0.1546 -0.1551
  143DOPC   NC3 1705   4.541   6.239  11.904 -0.0007  0.1800 -0.0501
  143DOPC   PO4 1706   4.791   6.066  11.614  0.0143  0.0963  0.2814
  143DOPC   GL1 1707   5.038   5.990  11.168 -0.0427  0.0485 -0.0427
  143DOPC   GL2 1708   5.031   6.314  11.100 -0.1236 -0.1132 -0.0779
  143DOPC   C1A 1709   5.212   5.809  10.751 -0.0834 -0.0752  0.0562
  143DOPC   D2A 1710   5.539   5.727  10.432 -0.1749  0.2238 -0.1699
  143DOPC   C3A 1711   5.475   5.825  10.140 -0.1369  0.2081 -0.1081
  143DOPC   C4A 1712   5.147   5.870   9.997 -0.1763  0.0063  0.1657
  143DOPC   C1B 1713   5.033   6.377  10.674 -0.1756  0.2515  0.3859
  143DOPC   D2B 1714   4.971   6.334  10.231  0.0952  0.1976  0.0459
  143DOPC   C3B 1715   5.251   6.521   9.974 -0.1632  0.1567 -0.1248
  143DOPC   C4B 1716   5.713   6.706  10.044  0.0486  0.2292  0.0517
  144DOPC   NC3 1717   5.663   2.986  12.229 -0.2075  0.0765 -0.3698
  144DOPC   PO4 1718   5.409   2.893  11.770  0.2770  0.0649  0.0131
  144DOPC   GL1 1719   5.445   3.041  11.425 -0.2730  0.3370  0.0544
  144DOPC   GL2 1720   5.332   3.384  11.369 -0.2029  0.2087  0.0072
  144DOPC   C1A 1721   5.740   2.909  11.101  0.1093 -0.0365  0.1670
  144DOPC   D2A 1722   5.899   2.982  10.691  0.0764  0.3279 -0.0741
  144DOPC   C3A 1723   6.037   2.600  10.463  0.2356  0.0630 -0.1268
  144DOPC   C4A 1724   6.365   2.294  10.281 -0.0332 -0.1604  0.1522
  144DOPC   C1B 1725   4.898   3.505  11.108  0.1087  0.0664 -0.2536
  144DOPC   D2B 1726   4.818   3.424  10.770  0.0990 -0.0557  0.1737
  144DOPC   C3B 1727   4.728   3.529  10.391  0.0168  0.0898 -0.0365
  144DOPC   C4B 1728   4.604   3.303   9.976 -0.0191  0.1303  0.0771
  145DOPC   NC3 1729   3.323   4.112  11.586  0.3768 -0.0315 -0.1957
  145DOPC   PO4 1730   3.788   4.027  11.509 -0.2610  0.3123  0.2531
  145DOPC   GL1 1731   3.580   4.249  11.121  0.0954 -0.0287 -0.3228
  145DOPC   GL2 1732   3.568   4.057  10.847 -0.1570  0.0113 -0.1230
  145DOPC   C1A 1733   3.707   4.547  10.724 -0.1458  0.1662  0.1828
  145DOPC   D2A 1734   3.668   4.920  10.441  0.1191  0.2779  0.0399
  145DOPC   C3A 1735   3.357   4.873  10.044 -0.2259 -0.1374 -0.2740
  145DOPC   C4A 1736   3.346   5.222   9.602 -0.1377  0.2062 -0.0612
  145DOPC   C1B 1737   3.468   4.062  10.472  0.0355  0.0611 -0.1219
  145DOPC   D2B 1738   3.710   4.454  10.242 -0.3478  0.0958  0.0652
  145DOPC   C3B 1739   4.106   4.348  10.011  0.0502  0.0611  0.0233
  145DOPC   C4B 1740   4.468   4.258   9.832  0.0607 -0.0415  0.2665
  146DOPC   NC3 1741   4.848   3.451  11.996 -0.3337 -0.0637  0.2172
  146DOPC   PO4 1742   5.065   3.822  11.802 -0.0372 -0.1324 -0.1201
  146DOPC   GL1 1743   5.261   3.884  11.481 -0.0862  0.0812  0.2661
  146DOPC   GL2 1744   5.412   4.110  11.496 -0.2419 -0.0114 -0.0240
  146DOPC   C1A 1745   5.308   3.757  10.966 -0.2661 -0.1961  0.0489
  146DOPC   D2A 1746   5.301   3.637  10.654  0.2127  0.0113  0.0873
  146DOPC   C3A 1747   5.273   3.152  10.858  0.0591 -0.0870 -0.0780
  146DOPC   C4A 1748   5.177   2.690  10.991  0.0658  0.1899 -0.1527
  146DOPC   C1B 1749   5.497   4.203  11.098 -0.0664 -0.3720 -0.0252
  146DOPC   D2B 1750   5.330   4.248  10.679 -0.1506 -0.1110 -0.0226
  146DOPC   C3B 1751   5.191   4.406  10.257 -0.4399 -0.0617  0.1677
  146DOPC   C4B 1752   5.015   4.268   9.857  0.1548  0.0510  0.1247
  147DOPC   NC3 1753   0.448   1.374  11.776 -0.0625  0.1222 -0.1615
  147DOPC   PO4 1754   0.167   1.594  11.476  0.0253 -0.2351 -0.1400
  147DOPC   GL1 1755   0.124   1.639  11.011 -0.0042 -0.0442 -0.0055
  147DOPC   GL2 1756   0.343   1.870  10.894  0.1332 -0.1863  0.3952
  147DOPC   C1A 1757   0.162   1.438  10.621 -0.0192 -0.2147  0.1973
  147DOPC   D2A 1758  -0.079   1.322  10.257  0.3593 -0.2396 -0.0569
  147DOPC   C3A 1759  -0.005   1.601   9.872 -0.1070  0.1325 -0.3211
  147DOPC   C4A 1760  -0.240   1.968   9.759 -0.3496  0.2045  0.0286
  147DOPC   C1B 1761   0.615   2.215  10.729 -0.0235 -0.0168 -0.0603
  147DOPC   D2B 1762   0.841   2.558  10.703 -0.1853  0.0470 -0.4199
  147DOPC   C3B 1763   0.829   2.767  10.351 -0.2384  0.5918 -0.2884
  147DOPC   C4B 1764   1.013   2.515   9.965  0.1031 -0.0209 -0.0746
  148DOPC   NC3 1765   4.727   0.788  11.545  0.0726  0.1219  0.3650
  148DOPC   PO4 1766   4.947   1.155  11.483  0.1857  0.1005 -0.2033
  148DOPC   GL1 1767   4.964   0.982  11.109 -0.3142 -0.1007  0.2278
  148DOPC   GL2 1768   5.102   1.311  10.979  0.3607  0.1623 -0.0252
  148DOPC   C1A 1769   5.018   0.570  10.911  0.0080  0.0281 -0.2319
  148DOPC   D2A 1770   4.804   0.289  10.684  0.4852  0.0387  0.1488
  148DOPC   C3A 1771   4.809   0.246  10.148  0.1487 -0.1628  0.0238
  148DOPC   C4A 1772   4.705   0.030   9.765 -0.2015  0.2721  0.2028
  148DOPC   C1B 1773   5.040   1.523  10.597  0.0377  0.1611 -0.1727
  148DOPC   D2B 1774   4.921   1.249  10.225 -0.0298  0.1353 -0.2637
  148DOPC   C3B 1775   4.608   1.352   9.845 -0.0344  0.1028  0.1416
  148DOPC   C4B 1776   4.345   1.295   9.427 -0.1838 -0.1162 -0.3585
  149DOPC   NC3 1777   3.998   5.679  11.622  0.0836  0.0225 -0.0096
  149DOPC   PO4 1778   4.278   6.101  11.522 -0.0166  0.1819 -0.0116
  149DOPC   GL1 1779   4.379   5.924  11.161  0.1431 -0.1822  0.0347
  149DOPC   GL2 1780   4.561   6.132  11.049 -0.0272  0.1880  0.0231
  149DOPC   C1A 1781   4.033   5.821  10.861 -0.2513 -0.1282 -0.2156
  149DOPC   D2A 1782   3.989   5.679  10.462 -0.1186  0.1040  0.1384
  149DOPC   C3A 1783   4.251   5.656  10.103 -0.0793 -0.1153  0.0649
  149DOPC   C4A 1784   4.694   5.640   9.927  0.1110 -0.0284 -0.1724
  149DOPC   C1B 1785   4.615   6.138  10.667  0.0113 -0.0200 -0.0621
  149DOPC   D2B 1786   4.782   5.851  10.367 -0.1163  0.1554 -0.1351
  149DOPC   C3B 1787   4.944   5.509  10.441  0.0215  0.2795  0.1016
  149DOPC   C4B 1788   4.896   5.058  10.446 -0.0889  0.4309  0.0903
  150DOPC   NC3 1789   4.076   4.392  11.599 -0.0949 -0.2526 -0.0171
  150DOPC   PO4 1790   3.817   4.715  11.704 -0.0568  0.0272 -0.0488
  150DOPC   GL1 1791   4.144   4.996  11.433 -0.1159  0.1064 -0.2731
  150DOPC   GL2 1792   4.347   5.223  11.523 -0.2417  0.0023  0.0541
  150DOPC   C1A 1793   4.389   4.910  11.084 -0.0367 -0.1208 -0.1985
  150DOPC   D2A 1794   4.497   4.861  10.598  0.1179  0.0326  0.0013
  150DOPC   C3A 1795   4.195   4.706  10.303  0.0010 -0.3551  0.0228
  150DOPC   C4A 1796   4.346   4.806   9.898  0.0981 -0.2788  0.1332
  150DOPC   C1B 1797   4.352   5.407  11.028  0.0051  0.0242 -0.1099
  150DOPC   D2B 1798   4.514   5.432  10.579  0.1649 -0.1498 -0.2158
  150DOPC   C3B 1799   4.566   5.183  10.149 -0.0747  0.2497 -0.1143
  150DOPC   C4B 1800   4.378   5.291   9.706 -0.2791 -0.0031  0.2251
  151DOPC   NC3 1801   2.898   3.568  11.056  0.0225 -0.1806 -0.1108
  151DOPC   PO4 1802   2.633   3.950  11.280  0.1583 -0.1886  0.2763
  151DOPC   GL1 1803   2.620   3.986  10.770 -0.1435 -0.4256 -0.1098
  151DOPC   GL2 1804   2.868   3.893  10.611 -0.1106 -0.1000  0.0675
  151DOPC   C1A 1805   2.358   3.832  10.434 -0.0293  0.0191 -0.1643
  151DOPC   D2A 1806   2.207   3.932  10.036  0.2225  0.2118 -0.1928
  151DOPC   C3A 1807   2.452   3.820   9.652  0.0857 -0.1620 -0.2914
  151DOPC   C4A 1808   2.609   3.698   9.335 -0.0891  0.0089 -0.0536
  151DOPC   C1B 1809   2.821   3.932  10.087  0.0456 -0.1247  0.2197
  151DOPC   D2B 1810   2.836   4.268   9.706 -0.3465  0.0142 -0.2442
  151DOPC   C3B 1811   2.890   4.696   9.916  0.2642 -0.2654  0.3473
  151DOPC   C4B 1812   2.851   4.812  10.261 -0.2528 -0.1972 -0.0863
  152DOPC   NC3 1813   2.398   3.605  11.558  0.1286  0.1548 -0.2628
  152DOPC   PO4 1814   2.104   3.780  11.408 -0.1178 -0.0935  0.0735
  152DOPC   GL1 1815   1.883   3.761  11.018 -0.2778 -0.0568 -0.1124
  152DOPC   GL2 1816   1.476   3.707  10.931 -0.2466  0.0295 -0.1789
  152DOPC   C1A 1817   1.928   3.593  10.653 -0.2297 -0.3000  0.0744
  152DOPC   D2A 1818   1.817   3.604  10.239  0.2812 -0.0942  0.1565
  152DOPC   C3A 1819   1.693   3.220  10.097  0.2507  0.1935  0.4000
  152DOPC   C4A 1820   1.663   2.900   9.739 -0.2906 -0.1294 -0.0026
  152DOPC   C1B 1821   1.379   3.823  10.638 -0.2260 -0.2081 -0.0359
  152DOPC   D2B 1822   1.428   4.034  10.285  0.1637 -0.0568 -0.0510
  152DOPC   C3B 1823   1.620   3.989   9.941  0.1435  0.1000  0.0347
  152DOPC   C4B 1824   1.501   4.298   9.665  0.2934 -0.2168 -0.1997
  153DOPC   NC3 1825   5.386   1.450  11.452  0.0443  0.2356 -0.1487
  153DOPC   PO4 1826   5.672   1.851  11.421 -0.0836 -0.4036 -0.4866
  153DOPC   GL1 1827   5.732   1.830  11.045  0.1473  0.2157  0.1642
  153DOPC   GL2 1828   5.666   1.527  10.984 -0.3352  0.0710  0.2520
  153DOPC   C1A 1829   6.105   1.661  10.865 -0.3853  0.0004  0.4439
  153DOPC   D2A 1830   6.177   1.344  10.654  0.0552 -0.1020 -0.4736
  153DOPC   C3A 1831   6.383   1.032  10.772  0.1976  0.0433 -0.1917
  153DOPC   C4A 1832   6.529   0.757  11.050 -0.2681  0.2770  0.2509
  153DOPC   C1B 1833   5.651   1.560  10.579 -0.0828  0.0646  0.1967
  153DOPC   D2B 1834   5.405   1.331  10.229 -0.2050 -0.0669 -0.1136
  153DOPC   C3B 1835   5.596   1.254   9.894  0.0704  0.1637  0.1738
  153DOPC   C4B 1836   5.800   1.005   9.628 -0.1893 -0.0633  0.0566
  154DOPC   NC3 1837   3.792   1.603  11.120  0.0123  0.2209 -0.1008
  154DOPC   PO4 1838   4.091   1.368  11.038  0.2188  0.1203  0.1034
  154DOPC   GL1 1839   3.996   1.409  10.624  0.1384 -0.0535  0.2204
  154DOPC   GL2 1840   3.689   1.522  10.517 -0.0333 -0.0473  0.2113
  154DOPC   C1A 1841   4.213   1.456  10.215 -0.1523  0.0076 -0.2496
  154DOPC   D2A 1842   4.169   1.623   9.808  0.0295  0.0238 -0.2446
  154DOPC   C3A 1843   4.388   1.976   9.716  0.0814 -0.1029 -0.0961
  154DOPC   C4A 1844   4.607   1.953   9.315 -0.0536 -0.2854  0.1162
  154DOPC   C1B 1845   3.708   1.367  10.098  0.0415 -0.0140 -0.1022
  154DOPC   D2B 1846   3.709   0.929   9.953  0.2569 -0.0162  0.2168
  154DOPC   C3B 1847   4.051   0.599   9.918 -0.4606 -0.2240 -0.2028
  154DOPC   C4B 1848   4.239   0.102   9.701  0.1349  0.2792  0.3097
  155DOPC   NC3 1849   3.927   0.109  11.869  0.0699  0.1426 -0.0176
  155DOPC   PO4 1850   3.764   0.344  11.494  0.3343 -0.1615  0.0688
  155DOPC   GL1 1851   3.732   0.298  11.044 -0.4069  0.0140 -0.0422
  155DOPC   GL2 1852   3.688   0.575  10.761  0.1366 -0.0734 -0.1778
  155DOPC   C1A 1853   3.799   0.127  10.549 -0.3772 -0.0480 -0.2163
  155DOPC   D2A 1854   3.709   0.331  10.232 -0.1561  0.0152 -0.1125
  155DOPC   C3A 1855   3.488   0.549  10.136  0.2925 -0.0703  0.2531
  155DOPC   C4A 1856   3.245   0.815   9.883 -0.1232 -0.1253 -0.0175
  155DOPC   C1B 1857   4.104   0.492  10.550  0.4593  0.0200  0.0829
  155DOPC   D2B 1858   4.464   0.610  10.231  0.1821 -0.1289 -0.0144
  155DOPC   C3B 1859   4.849   0.687  10.386 -0.1266  0.3827  0.0745
  155DOPC   C4B 1860   5.111   0.938  10.634 -0.0455 -0.1814 -0.1245
  156DOPC   NC3 1861   2.930   1.880  11.358  0.0053  0.0195  0.2063
  156DOPC   PO4 1862   2.888   2.347  11.153  0.1469  0.0728 -0.0599
  156DOPC   GL1 1863   3.068   2.233  10.844 -0.0120 -0.0280  0.0267
  156DOPC   GL2 1864   2.922   1.934  10.801 -0.0374  0.1900 -0.4720
  156DOPC   C1A 1865   3.219   2.461  10.420  0.0200 -0.4590 -0.2856
  156DOPC   D2A 1866   3.426   2.344  10.025 -0.0373  0.0961  0.2159
  156DOPC   C3A 1867   3.303   2.190   9.684 -0.2619  0.0008 -0.2791
  156DOPC   C4A 1868   3.109   2.379   9.184  0.0576 -0.2503 -0.1614
  156DOPC   C1B 1869   2.897   2.067  10.390  0.1482 -0.1174 -0.0181
  156DOPC   D2B 1870   2.944   2.325  10.042  0.0337 -0.0457  0.0385
  156DOPC   C3B 1871   3.034   2.694   9.704  0.1094 -0.1848 -0.0811
  156DOPC   C4B 1872   3.265   2.800   9.378  0.2370 -0.2664  0.3653
  157DOPC   NC3 1873   1.706   1.938  11.253  0.1158 -0.2037  0.1402
  157DOPC   PO4 1874   1.365   2.051  11.521 -0.0647 -0.1049 -0.1403
  157DOPC   GL1 1875   1.225   2.075  11.205 -0.0058 -0.2181  0.1269
  157DOPC   GL2 1876   0.919   1.928  11.196  0.0539 -0.0346  0.0515
  157DOPC   C1A 1877   1.234   2.225  10.807 -0.0947 -0.2342  0.0376
  157DOPC   D2A 1878   1.343   2.247  10.344  0.2743  0.4491 -0.1763
  157DOPC   C3A 1879   1.361   1.985   9.990  0.0355  0.0478 -0.1410
  157DOPC   C4A 1880   1.129   1.734   9.644 -0.0375 -0.1976 -0.2623
  157DOPC   C1B 1881   0.881   1.778  10.723  0.1684 -0.0432 -0.0456
  157DOPC   D2B 1882   0.474   1.786  10.408  0.4220 -0.1397  0.1893
  157DOPC   C3B 1883   0.198   1.958  10.157  0.2002  0.0774 -0.0015
  157DOPC   C4B 1884   0.241   2.224   9.819 -0.2227 -0.0367 -0.2353
  158DOPC   NC3 1885   4.181   2.912  12.086 -0.0770 -0.1211  0.0112
  158DOPC   PO4 1886   4.345   3.173  11.761  0.1440  0.0701 -0.0424
  158DOPC   GL1 1887   4.476   2.990  11.389 -0.1521 -0.1045 -0.1524
  158DOPC   GL2 1888   4.263   2.902  11.217  0.2745  0.0386  0.1624
  158DOPC   C1A 1889   4.784   3.038  11.076 -0.0659  0.0198 -0.1972
  158DOPC   D2A 1890   4.922   2.887  10.621 -0.2729  0.0954  0.0988
  158DOPC   C3A 1891   4.792   2.879  10.123 -0.0188 -0.2119 -0.0930
  158DOPC   C4A 1892   4.652   2.502   9.962  0.1866 -0.4110 -0.0314
  158DOPC   C1B 1893   4.370   3.360  11.010 -0.1810  0.0734 -0.0040
  158DOPC   D2B 1894   4.460   3.745  10.965  0.1166  0.1578  0.1160
  158DOPC   C3B 1895   4.445   3.940  10.608  0.0525  0.0013 -0.2770
  158DOPC   C4B 1896   4.451   4.256  10.444  0.2355 -0.1699  0.1682
  159DOPC   NC3 1897   4.027   5.105  12.000  0.2752  0.1500  0.1404
  159DOPC   PO4 1898   3.722   5.267  11.774 -0.0516 -0.0753 -0.0078
  159DOPC   GL1 1899   3.762   5.269  11.403 -0.2012  0.0176 -0.1226
  159DOPC   GL2 1900   3.685   5.614  11.199  0.0170  0.1491 -0.0580
  159DOPC   C1A 1901   3.865   5.135  10.958  0.3602  0.0025 -0.0266
  159DOPC   D2A 1902   4.092   5.152  10.619 -0.1588 -0.1826 -0.2721
  159DOPC   C3A 1903   3.963   5.219  10.166 -0.0435 -0.0870  0.0068
  159DOPC   C4A 1904   3.616   5.347  10.003  0.0247  0.3041 -0.0060
  159DOPC   C1B 1905   3.577   5.941  10.804 -0.0048  0.0066 -0.1269
  159DOPC   D2B 1906   3.701   6.136  10.389 -0.0752 -0.0453  0.4263
  159DOPC   C3B 1907   3.673   5.959   9.955 -0.0342  0.2614 -0.1035
  159DOPC   C4B 1908   3.798   6.032   9.575  0.1589  0.2669  0.1293
  160DOPC   NC3 1909   3.111   1.065  11.018 -0.0349  0.0262 -0.1183
  160DOPC   PO4 1910   2.932   1.448  11.129 -0.0787  0.2040  0.1630
  160DOPC   GL1 1911   2.875   1.423  10.632  0.3123  0.0955 -0.0421
  160DOPC   GL2 1912   2.911   1.183  10.517  0.0253 -0.2580 -0.0733
  160DOPC   C1A 1913   2.951   1.592  10.185  0.0054 -0.0338 -0.1600
  160DOPC   D2A 1914   3.031   1.790   9.921 -0.0587 -0.2838  0.0286
  160DOPC   C3A 1915   3.254   1.728   9.507 -0.2278  0.2741  0.1555
  160DOPC   C4A 1916   3.372   1.910   9.147  0.2543 -0.2469  0.3538
  160DOPC   C1B 1917   2.899   0.799  10.277  0.0044  0.4433 -0.1640
  160DOPC   D2B 1918   2.987   0.417  10.069 -0.4852 -0.1084  0.1444
  160DOPC   C3B 1919   3.202   0.316   9.770  0.0282  0.2600  0.2291
  160DOPC   C4B 1920   3.591   0.375   9.705  0.0848 -0.1535  0.1314
  161DOPC   NC3 1921   0.631   5.608  11.956  0.1882 -0.0164  0.1832
  161DOPC   PO4 1922   0.262   5.345  11.873 -0.0311  0.1289  0.1652
  161DOPC   GL1 1923   0.583   5.354  11.473  0.1686  0.2599 -0.2750
  161DOPC   GL2 1924   0.401   5.116  11.274  0.1130 -0.3961 -0.1140
  161DOPC   C1A 1925   0.580   5.557  11.054  0.0314 -0.0893  0.1491
  161DOPC   D2A 1926   0.470   5.459  10.776  0.0290  0.1990  0.0432
  161DOPC   C3A 1927   0.604   5.607  10.359 -0.1919  0.0300  0.2236
  161DOPC   C4A 1928   0.811   5.984  10.282  0.2080  0.2306  0.0756
  161DOPC   C1B 1929  -0.067   5.316  11.108 -0.2129 -0.1150 -0.1478
  161DOPC   D2B 1930  -0.452   5.424  10.969 -0.0060 -0.0063  0.2311
  161DOPC   C3B 1931  -0.621   5.316  10.469  0.0497  0.5595 -0.5342
  161DOPC   C4B 1932  -0.446   5.039  10.185  0.2530 -0.0071 -0.1210
  162DOPC   NC3 1933   2.387   0.203  11.295  0.0708  0.2095  0.0058
  162DOPC   PO4 1934   2.439   0.586  11.184  0.0847 -0.0954 -0.0381
  162DOPC   GL1 1935   2.291   0.717  10.732  0.2581 -0.1468 -0.3519
  162DOPC   GL2 1936   2.048   0.839  10.723  0.3282 -0.0454  0.0357
  162DOPC   C1A 1937   2.317   0.823  10.228 -0.0240  0.1757 -0.1348
  162DOPC   D2A 1938   2.585   0.836   9.821 -0.0589  0.1264 -0.1035
  162DOPC   C3A 1939   2.536   0.823   9.315 -0.3051  0.1619  0.0208
  162DOPC   C4A 1940   2.382   0.724   9.063  0.1055 -0.0418  0.0239
  162DOPC   C1B 1941   1.879   1.084  10.314 -0.1369  0.0302 -0.0919
  162DOPC   D2B 1942   2.107   1.133   9.918  0.1889 -0.0878 -0.0173
  162DOPC   C3B 1943   2.297   1.218   9.454  0.0864  0.1841  0.3675
  162DOPC   C4B 1944   2.090   1.564   9.222  0.2655 -0.1676 -0.1403
  163DOPC   NC3 1945   0.547   6.185  11.363 -0.1557  0.0840  0.0156
  163DOPC   PO4 1946   0.550   6.642  11.462 -0.2283 -0.0074  0.0480
  163DOPC   GL1 1947   0.468   6.650  11.017 -0.1109  0.1999 -0.0263
  163DOPC   GL2 1948   0.638   6.316  10.870  0.2355  0.0578 -0.1869
  163DOPC   C1A 1949   0.133   6.900  10.735 -0.2905 -0.0781 -0.2500
  163DOPC   D2A 1950  -0.198   6.807  10.472 -0.0625 -0.1272  0.2788
  163DOPC   C3A 1951  -0.226   6.726   9.915 -0.2260  0.0194 -0.0346
  163DOPC   C4A 1952  -0.442   6.769   9.591 -0.1929  0.2610 -0.3093
  163DOPC   C1B 1953   0.639   6.481  10.440  0.1903 -0.2226  0.0784
  163DOPC   D2B 1954   0.688   6.297   9.911  0.4168 -0.0374 -0.0179
  163DOPC   C3B 1955   1.156   6.225   9.695  0.1125 -0.0939  0.0372
  163DOPC   C4B 1956   1.472   5.933   9.673 -0.1962  0.1148 -0.1835
  164DOPC   NC3 1957   5.462   5.454  11.665 -0.0733 -0.2809 -0.0066
  164DOPC   PO4 1958   5.861   5.200  11.888  0.0700  0.0284 -0.0435
  164DOPC   GL1 1959   5.690   4.975  11.504 -0.0551 -0.0006  0.0014
  164DOPC   GL2 1960   5.995   5.075  11.266 -0.1575  0.3635 -0.1009
  164DOPC   C1A 1961   5.794   4.568  11.335  0.3809  0.0106 -0.2446
  164DOPC   D2A 1962   5.886   4.136  11.401 -0.0619 -0.1674  0.0670
  164DOPC   C3A 1963   5.850   3.866  11.074 -0.1784 -0.0849  0.0076
  164DOPC   C4A 1964   5.747   3.834  10.624  0.0490 -0.1151 -0.0186
  164DOPC   C1B 1965   6.178   4.950  10.925 -0.2215  0.2255  0.3477
  164DOPC   D2B 1966   6.154   4.691  10.566  0.0828 -0.4197  0.4082
  164DOPC   C3B 1967   6.500   4.584  10.267  0.0037 -0.2214  0.0428
  164DOPC   C4B 1968   6.701   4.675   9.937 -0.1517  0.0460  0.1206
  165DOPC   NC3 1969   0.594   3.896  11.778 -0.0538 -0.0441 -0.0750
  165DOPC   PO4 1970   0.957   3.994  11.535  0.0242 -0.2264 -0.0056
  165DOPC   GL1 1971   0.863   4.090  11.124 -0.1289 -0.1156  0.1614
  165DOPC   GL2 1972   0.943   4.490  10.944  0.0668  0.3759  0.1920
  165DOPC   C1A 1973   0.853   3.888  10.749  0.1454  0.0507  0.0258
  165DOPC   D2A 1974   0.928   3.997  10.356  0.2033 -0.0368 -0.1960
  165DOPC   C3A 1975   1.092   4.396  10.115 -0.2164  0.1863 -0.4668
  165DOPC   C4A 1976   1.479   4.699   9.971  0.0147  0.1526  0.1256
  165DOPC   C1B 1977   1.211   4.443  10.647  0.2134 -0.0519  0.3725
  165DOPC   D2B 1978   1.547   4.547  10.461  0.1773  0.0350 -0.0455
  165DOPC   C3B 1979   1.899   4.770  10.738 -0.4743  0.0430 -0.3434
  165DOPC   C4B 1980   2.164   5.151  10.780 -0.0102  0.1457  0.1778
  166DOPC   NC3 1981   6.040   1.622  11.694 -0.1228  0.3013  0.0049
  166DOPC   PO4 1982   5.696   1.395  11.897  0.2557 -0.4092  0.0562
  166DOPC   GL1 1983   5.833   1.239  11.400 -0.1983  0.1031 -0.0569
  166DOPC   GL2 1984   5.599   1.097  11.226 -0.0860  0.1876  0.1809
  166DOPC   C1A 1985   6.006   0.859  11.126 -0.1660  0.0926  0.1466
  166DOPC   D2A 1986   6.030   0.665  10.735 -0.1138  0.2175 -0.0589
  166DOPC   C3A 1987   6.374   0.769  10.307 -0.0798  0.0246 -0.0005
  166DOPC   C4A 1988   6.733   0.510  10.103  0.1461  0.0747  0.1652
  166DOPC   C1B 1989   5.613   1.042  10.813 -0.2472  0.2697  0.2716
  166DOPC   D2B 1990   5.814   1.100  10.388  0.1014 -0.1837 -0.2558
  166DOPC   C3B 1991   6.074   1.025  10.004 -0.0842  0.1339  0.2612
  166DOPC   C4B 1992   6.313   1.105   9.535  0.1566  0.2015 -0.2631
  167DOPC   NC3 1993   4.170   1.823  11.320 -0.1779 -0.1705 -0.2283
  167DOPC   PO4 1994   4.142   2.264  11.555 -0.0610  0.2332 -0.3715
  167DOPC   GL1 1995   4.322   2.399  11.275  0.1800  0.0274  0.1183
  167DOPC   GL2 1996   4.609   2.147  11.242  0.0590  0.1001 -0.0477
  167DOPC   C1A 1997   4.573   2.596  10.859 -0.1228  0.0381 -0.1380
  167DOPC   D2A 1998   4.466   2.576  10.458  0.1682  0.0529 -0.1210
  167DOPC   C3A 1999   4.314   2.247  10.152  0.4240  0.3750  0.2262
  167DOPC   C4A 2000   4.077   1.905  10.367 -0.0461  0.1577  0.1474
  167DOPC   C1B 2001   4.971   2.282  10.833 -0.1615 -0.0239 -0.1965
  167DOPC   D2B 2002   4.998   2.411  10.447 -0.1767 -0.2271  0.1924
  167DOPC   C3B 2003   5.088   2.332  10.120  0.0865  0.0713  0.3701
  167DOPC   C4B 2004   4.903   2.173   9.718 -0.1109  0.1633 -0.1010
  168DOPC   NC3 2005   6.849   2.115  11.336 -0.1888 -0.1426 -0.0070
  168DOPC   PO4 2006   6.555   2.334  11.207 -0.0979 -0.0616  0.0414
  168DOPC   GL1 2007   6.370   2.090  10.796  0.0880 -0.3280  0.1786
  168DOPC   GL2 2008   6.088   2.245  10.911 -0.1343 -0.0335 -0.1151
  168DOPC   C1A 2009   6.341   1.773  10.437  0.2057 -0.2617  0.2798
  168DOPC   D2A 2010   5.964   1.653  10.181  0.3503 -0.2739 -0.3370
  168DOPC   C3A 2011   5.701   1.773   9.882  0.1513 -0.1859 -0.1025
  168DOPC   C4A 2012   5.869   1.950   9.529 -0.0301 -0.1918 -0.1331
  168DOPC   C1B 2013   5.885   1.999  10.510 -0.4275  0.3179  0.0797
  168DOPC   D2B 2014   5.902   2.188  10.094 -0.3233 -0.0472 -0.1768
  168DOPC   C3B 2015   5.827   2.626  10.029  0.0806 -0.0977  0.1146
  168DOPC   C4B 2016   5.742   3.085  10.003 -0.1404  0.1270 -0.4902
  169DOPC   NC3 2017   4.612  -0.049  11.378 -0.3189  0.1237 -0.1305
  169DOPC   PO4 2018   4.882   0.337  11.625  0.1177  0.0341 -0.3133
  169DOPC   GL1 2019   5.120   0.226  11.316  0.1615  0.2010  0.3118
  169DOPC   GL2 2020   5.497   0.148  11.335  0.1835 -0.1168 -0.2260
  169DOPC   C1A 2021   5.338   0.141  10.840  0.0021  0.1905  0.0130
  169DOPC   D2A 2022   5.274   0.199  10.400  0.0837  0.1276 -0.4292
  169DOPC   C3A 2023   5.364   0.428  10.138  0.2307  0.2731 -0.4782
  169DOPC   C4A 2024   5.407   0.838  10.116 -0.3300 -0.2550  0.1012
  169DOPC   C1B 2025   5.564   0.558  11.111  0.0350  0.3330 -0.0800
  169DOPC   D2B 2026   5.499   0.603  10.639  0.1028  0.2778 -0.1877
  169DOPC   C3B 2027   5.853   0.619  10.241  0.2715  0.0959 -0.4662
  169DOPC   C4B 2028   5.886   0.573   9.826 -0.2584  0.1246 -0.0753
  170DOPC   NC3 2029   2.694  -0.635  11.451 -0.0954  0.0131  0.0102
  170DOPC   PO4 2030   2.353  -0.388  11.246 -0.1276 -0.2753  0.4161
  170DOPC   GL1 2031   2.255  -0.074  10.854  0.3496  0.1484 -0.1109
  170DOPC   GL2 2032   2.652  -0.073  10.728 -0.4359  0.0972  0.1499
  170DOPC   C1A 2033   2.166   0.280  10.552  0.1140 -0.1177 -0.0466
  170DOPC   D2A 2034   1.896   0.584  10.362  0.3693  0.3489 -0.1400
  170DOPC   C3A 2035   1.959   0.633   9.930  0.0681  0.0960 -0.0585
  170DOPC   C4A 2036   2.065   0.747   9.534 -0.0658 -0.1859 -0.0788
  170DOPC   C1B 2037   2.809  -0.030  10.309  0.1449  0.0580  0.2641
  170DOPC   D2B 2038   2.876  -0.049   9.859 -0.2178 -0.1657  0.2846
  170DOPC   C3B 2039   2.703   0.243   9.622  0.2155 -0.0611 -0.2256
  170DOPC   C4B 2040   2.311   0.354   9.508  0.1837 -0.1669 -0.0629
  171DOPC   NC3 2041   3.865   2.507  11.224 -0.1782  0.0390  0.1853
  171DOPC   PO4 2042   3.830   2.110  11.153  0.1068  0.1508  0.2372
  171DOPC   GL1 2043   3.754   2.049  10.751  0.1185  0.0423 -0.1020
  171DOPC   GL2 2044   3.440   1.967  10.569  0.0611  0.0890  0.3115
  171DOPC   C1A 2045   3.824   2.321  10.395  0.2479 -0.0846 -0.3113
  171DOPC   D2A 2046   3.895   2.289   9.896  0.5640 -0.1506 -0.6748
  171DOPC   C3A 2047   4.175   2.567   9.683  0.3684 -0.2260 -0.0146
  171DOPC   C4A 2048   4.546   2.450   9.506  0.0083  0.1523 -0.1078
  171DOPC   C1B 2049   3.626   1.871  10.111 -0.1098 -0.0027 -0.1691
  171DOPC   D2B 2050   3.663   1.599   9.669  0.0270 -0.0652  0.0491
  171DOPC   C3B 2051   3.914   1.209   9.636 -0.0398  0.0390  0.0581
  171DOPC   C4B 2052   4.014   0.812   9.512 -0.2283 -0.1940  0.2143
  172DOPC   NC3 2053   1.520   6.427  11.299  0.1326  0.0210  0.0430
  172DOPC   PO4 2054   1.908   6.551  11.272 -0.4607 -0.3046  0.1178
  172DOPC   GL1 2055   1.785   6.576  10.833  0.1605 -0.2991  0.0971
  172DOPC   GL2 2056   1.884   6.295  10.572 -0.0968  0.0051  0.1090
  172DOPC   C1A 2057   1.590   6.669  10.360  0.1776  0.2479 -0.1167
  172DOPC   D2A 2058   1.463   6.783   9.905  0.0188  0.4217 -0.0697
  172DOPC   C3A 2059   1.784   6.770   9.591 -0.1587 -0.1251 -0.0415
  172DOPC   C4A 2060   1.805   7.075   9.153 -0.1351  0.0813 -0.1486
  172DOPC   C1B 2061   1.955   5.860  10.427 -0.2372 -0.1820  0.3518
  172DOPC   D2B 2062   1.815   5.769  10.038 -0.1023  0.2340 -0.0105
  172DOPC   C3B 2063   1.516   5.488   9.892 -0.1973  0.1404  0.2579
  172DOPC   C4B 2064   1.250   5.090  10.062 -0.3560 -0.1418  0.1693
  173DOPC   NC3 2065   1.067   5.421  11.722 -0.3116 -0.0770  0.3085
  173DOPC   PO4 2066   1.606   5.441  11.618  0.0550 -0.0639  0.0952
  173DOPC   GL1 2067   1.472   5.332  11.267 -0.1212  0.1647  0.3349
  173DOPC   GL2 2068   1.622   5.043  11.006 -0.0603  0.1618 -0.1144
  173DOPC   C1A 2069   1.305   5.616  10.988 -0.0197  0.1644 -0.2173
  173DOPC   D2A 2070   0.980   5.877  10.813  0.2949 -0.1518  0.0380
  173DOPC   C3A 2071   1.088   6.268  10.661  0.3025  0.1012  0.1767
  173DOPC   C4A 2072   1.240   6.633  10.657 -0.0439 -0.2403 -0.1479
  173DOPC   C1B 2073   1.297   5.024  10.626  0.1218 -0.0887  0.2735
  173DOPC   D2B 2074   0.938   4.838  10.506  0.1079 -0.1512  0.0095
  173DOPC   C3B 2075   0.817   4.785  10.047  0.1363  0.1038 -0.1622
  173DOPC   C4B 2076   0.963   4.848   9.679  0.0091  0.1830 -0.2022
  174DOPC   NC3 2077   2.220   4.771  12.120 -0.2308 -0.1914  0.0215
  174DOPC   PO4 2078   2.303   4.946  11.672 -0.0583  0.1048  0.1352
  174DOPC   GL1 2079   2.470   5.084  11.252 -0.3091  0.1011  0.0279
  174DOPC   GL2 2080   2.560   4.820  11.004 -0.3437 -0.1849  0.2918
  174DOPC   C1A 2081   2.668   5.420  10.948 -0.1524  0.1533  0.3379
  174DOPC   D2A 2082   2.494   5.541  10.690 -0.1815  0.4601  0.3299
  174DOPC   C3A 2083   2.585   5.198  10.436 -0.1321 -0.0671 -0.3704
  174DOPC   C4A 2084   2.419   4.940  10.030  0.0300  0.1881 -0.0011
  174DOPC   C1B 2085   2.924   5.017  10.787  0.3296  0.0421 -0.1276
  174DOPC   D2B 2086   3.140   5.172  10.397 -0.0283  0.2868 -0.0515
  174DOPC   C3B 2087   2.842   5.227   9.951  0.3971  0.2374  0.0668
  174DOPC   C4B 2088   2.788   5.104   9.492  0.0911 -0.2103 -0.1801
  175DOPC   NC3 2089   3.508   6.431  11.714 -0.0872  0.2780 -0.0786
  175DOPC   PO4 2090   3.775   6.101  11.500  0.1028 -0.2508  0.1479
  175DOPC   GL1 2091   3.701   6.353  11.196 -0.0665  0.1305  0.0746
  175DOPC   GL2 2092   3.959   6.299  10.958  0.2402 -0.1014 -0.2259
  175DOPC   C1A 2093   3.442   6.410  10.867 -0.0311  0.1826  0.0241
  175DOPC   D2A 2094   3.124   6.164  10.600 -0.1416 -0.1056  0.0276
  175DOPC   C3A 2095   3.141   6.141  10.195  0.1481  0.0373  0.3097
  175DOPC   C4A 2096   2.779   6.021   9.972 -0.0088 -0.1783 -0.0277
  175DOPC   C1B 2097   4.099   6.231  10.639 -0.0135  0.3396  0.1002
  175DOPC   D2B 2098   4.253   6.107  10.259 -0.0608 -0.2173 -0.1004
  175DOPC   C3B 2099   4.536   6.177  10.090  0.1229 -0.1004 -0.2735
  175DOPC   C4B 2100   4.802   6.028   9.700 -0.4091 -0.3439  0.0623
  176DOPC   NC3 2101   5.347   4.373  12.322  0.1117  0.2164 -0.0887
  176DOPC   PO4 2102   5.189   4.285  11.953  0.2653  0.1484  0.0477
  176DOPC   GL1 2103   4.994   4.342  11.597  0.0204 -0.1782 -0.1187
  176DOPC   GL2 2104   4.733   4.154  11.553 -0.0175 -0.0588  0.1015
  176DOPC   C1A 2105   4.952   4.569  11.241 -0.0676 -0.0469  0.1173
  176DOPC   D2A 2106   4.888   4.887  10.918 -0.1550  0.3797 -0.0044
  176DOPC   C3A 2107   4.774   5.226  10.920 -0.1860  0.3743  0.0820
  176DOPC   C4A 2108   4.756   5.697  10.912 -0.2061 -0.0725  0.2445
  176DOPC   C1B 2109   4.876   4.102  11.152 -0.0676  0.3280  0.3116
  176DOPC   D2B 2110   4.911   3.957  10.699 -0.0410  0.0074 -0.0876
  176DOPC   C3B 2111   4.813   4.029  10.217 -0.4990 -0.1259 -0.1481
  176DOPC   C4B 2112   4.717   3.832   9.823 -0.0193  0.0949  0.0545
  177DOPC   NC3 2113   4.290   0.931  11.714 -0.0232  0.1031  0.0770
  177DOPC   PO4 2114   4.217   0.549  11.605  0.2408  0.0618 -0.2557
  177DOPC   GL1 2115   4.222   0.508  11.204 -0.0862 -0.0411 -0.1466
  177DOPC   GL2 2116   4.572   0.472  11.201 -0.2267  0.1850 -0.3455
  177DOPC   C1A 2117   4.318   0.119  10.847 -0.1470  0.1674  0.0991
  177DOPC   D2A 2118   4.477   0.008  10.456  0.0678  0.0248  0.1013
  177DOPC   C3A 2119   4.217   0.087  10.234  0.1190  0.0824 -0.3166
  177DOPC   C4A 2120   3.950  -0.165   9.971  0.2102 -0.1101  0.3014
  177DOPC   C1B 2121   4.571   0.714  10.789 -0.3794  0.0920 -0.0730
  177DOPC   D2B 2122   4.542   1.096  10.513 -0.1487 -0.1519  0.0957
  177DOPC   C3B 2123   4.516   1.600  10.613 -0.1711  0.3556  0.0339
  177DOPC   C4B 2124   4.569   2.067  10.638  0.2857 -0.1182  0.0687
  178DOPC   NC3 2125   1.879   4.070  11.781 -0.3158  0.0215  0.0423
  178DOPC   PO4 2126   2.056   4.416  11.663  0.1715 -0.3229  0.0808
  178DOPC   GL1 2127   2.007   4.281  11.258  0.1698 -0.0144  0.1600
  178DOPC   GL2 2128   2.249   4.180  11.003  0.1586  0.3518 -0.3228
  178DOPC   C1A 2129   1.710   4.229  10.888  0.2571  0.0922  0.1429
  178DOPC   D2A 2130   1.892   4.034  10.464 -0.2490 -0.0549  0.5193
  178DOPC   C3A 2131   1.875   4.378  10.160 -0.1041 -0.2981  0.4563
  178DOPC   C4A 2132   1.966   4.673   9.776  0.1839 -0.1138  0.1515
  178DOPC   C1B 2133   2.277   4.423  10.642  0.1276 -0.1029  0.1328
  178DOPC   D2B 2134   2.354   4.721  10.515  0.0359 -0.3925 -0.0854
  178DOPC   C3B 2135   2.014   4.922  10.304  0.0405  0.2171 -0.3617
  178DOPC   C4B 2136   1.825   5.150   9.899 -0.0529  0.0979  0.3061
  179DOPC   NC3 2137   2.542   2.674  11.080  0.3780  0.0410  0.1764
  179DOPC   PO4 2138   2.170   2.759  11.094  0.2630  0.1091 -0.2258
  179DOPC   GL1 2139   2.350   2.975  10.705 -0.2407 -0.3770  0.0350
  179DOPC   GL2 2140   2.147   3.200  10.478  0.0756 -0.0471  0.2345
  179DOPC   C1A 2141   2.478   2.918  10.326  0.0872  0.1313 -0.1600
  179DOPC   D2A 2142   2.907   2.971  10.064 -0.0119 -0.1753  0.4100
  179DOPC   C3A 2143   3.215   3.257   9.835  0.2436  0.1659  0.3296
  179DOPC   C4A 2144   3.370   3.320   9.352  0.1133 -0.1888  0.0511
  179DOPC   C1B 2145   2.422   3.416  10.129  0.0267 -0.1115  0.1800
  179DOPC   D2B 2146   2.698   3.360   9.757  0.0948 -0.2247 -0.0548
  179DOPC   C3B 2147   2.807   3.149   9.400  0.0800  0.1261 -0.1757
  179DOPC   C4B 2148   2.984   3.167   9.078 -0.3179 -0.3569  0.1752
  180DOPC   NC3 2149   2.471   4.490  11.394  0.1327  0.0463 -0.1500
  180DOPC   PO4 2150   2.887   4.345  11.553  0.1358  0.1767 -0.1370
  180DOPC   GL1 2151   2.939   4.526  11.138  0.1173 -0.0339  0.4243
  180DOPC   GL2 2152   3.276   4.650  10.973 -0.1143 -0.2319 -0.0394
  180DOPC   C1A 2153   2.768   4.475  10.676  0.3438  0.4156 -0.3102
  180DOPC   D2A 2154   2.653   4.286  10.354  0.1748  0.0650 -0.0170
  180DOPC   C3A 2155   2.386   4.446  10.054 -0.0222 -0.1628  0.0339
  180DOPC   C4A 2156   2.451   4.654   9.634 -0.4665  0.0199  0.0525
  180DOPC   C1B 2157   3.210   4.607  10.571 -0.1417  0.3378 -0.2105
  180DOPC   D2B 2158   3.143   4.381  10.184  0.0055 -0.2523 -0.0809
  180DOPC   C3B 2159   3.495   4.276   9.852 -0.0223  0.0459 -0.3671
  180DOPC   C4B 2160   3.763   3.951   9.940 -0.1008 -0.2431 -0.1450
  181DOPC   NC3 2161   2.181   2.255  11.215 -0.0591  0.0873  0.0319
  181DOPC   PO4 2162   2.521   2.015  11.126  0.0265  0.0692  0.1307
  181DOPC   GL1 2163   2.479   2.269  10.759 -0.2711 -0.2383  0.4513
  181DOPC   GL2 2164   2.172   2.463  10.695  0.0630 -0.3727  0.0680
  181DOPC   C1A 2165   2.520   2.436  10.287  0.0535  0.1848 -0.1642
  181DOPC   D2A 2166   2.545   2.637   9.886  0.2476  0.1293  0.0032
  181DOPC   C3A 2167   2.522   2.370   9.585  0.2737  0.1417 -0.0681
  181DOPC   C4A 2168   2.732   2.098   9.684 -0.3531 -0.0522  0.1519
  181DOPC   C1B 2169   1.938   2.576  10.311 -0.1652  0.1345  0.0266
  181DOPC   D2B 2170   1.526   2.617  10.120 -0.1104  0.2215  0.1289
  181DOPC   C3B 2171   1.584   2.365   9.820 -0.2262 -0.3626  0.2623
  181DOPC   C4B 2172   1.480   2.095   9.493 -0.0746 -0.1192  0.1703
  182DOPC   NC3 2173   3.303   5.080  11.710 -0.0947  0.0248 -0.1143
  182DOPC   PO4 2174   3.300   5.039  11.329 -0.0970 -0.3458 -0.0046
  182DOPC   GL1 2175   3.298   5.280  11.009 -0.2254  0.2228  0.0499
  182DOPC   GL2 2176   3.242   5.491  11.120  0.1817 -0.0845  0.2269
  182DOPC   C1A 2177   3.552   5.380  10.585  0.1000 -0.0986  0.1119
  182DOPC   D2A 2178   3.480   5.634  10.358 -0.0217  0.0776 -0.0095
  182DOPC   C3A 2179   3.187   5.632   9.933 -0.1830  0.1079 -0.0008
  182DOPC   C4A 2180   2.914   5.595   9.608  0.1352  0.0811 -0.2176
  182DOPC   C1B 2181   3.111   5.669  10.742 -0.1407 -0.2976  0.2446
  182DOPC   D2B 2182   2.876   5.711  10.349 -0.1100 -0.2199  0.0034
  182DOPC   C3B 2183   2.589   6.035  10.414  0.0812 -0.2091  0.0198
  182DOPC   C4B 2184   2.323   6.415  10.370  0.0598 -0.2026 -0.0306
  183DOPC   NC3 2185   0.904   3.433  12.265 -0.0105 -0.0577  0.0038
  183DOPC   PO4 2186   1.050   3.085  12.008  0.2071 -0.1869  0.4885
  183DOPC   GL1 2187   0.834   2.941  11.539  0.1353 -0.0303 -0.1936
  183DOPC   GL2 2188   0.821   3.176  11.372  0.1421 -0.2136  0.2448
  183DOPC   C1A 2189   0.673   2.783  11.133  0.0195 -0.1269  0.0760
  183DOPC   D2A 2190   0.326   2.658  10.965 -0.0478 -0.2303  0.4654
  183DOPC   C3A 2191   0.249   2.554  10.529  0.0961  0.1345 -0.3245
  183DOPC   C4A 2192   0.109   2.719  10.089  0.1099 -0.0591  0.0180
  183DOPC   C1B 2193   0.708   3.400  11.037 -0.0254  0.1207  0.1411
  183DOPC   D2B 2194   0.389   3.709  10.827  0.0906  0.0765  0.0903
  183DOPC   C3B 2195   0.413   3.570  10.352  0.1792 -0.3603 -0.0013
  183DOPC   C4B 2196   0.373   3.542   9.853 -0.3983 -0.0246  0.2061
  184DOPC   NC3 2197   6.967   4.862  11.687  0.0896  0.2027  0.0452
  184DOPC   PO4 2198   6.611   4.597  11.530  0.0330 -0.0560  0.1019
  184DOPC   GL1 2199   6.599   4.753  11.050  0.1076 -0.0574  0.2988
  184DOPC   GL2 2200   6.590   4.523  10.871  0.1723  0.3034  0.0410
  184DOPC   C1A 2201   6.639   5.034  10.720  0.2052  0.1065  0.2726
  184DOPC   D2A 2202   6.734   5.104  10.244 -0.1280  0.0076  0.0123
  184DOPC   C3A 2203   6.499   5.188   9.925 -0.1134  0.1995  0.0614
  184DOPC   C4A 2204   6.213   5.234   9.561 -0.0119  0.3544 -0.2235
  184DOPC   C1B 2205   6.134   4.406  11.011 -0.0785  0.1241 -0.0532
  184DOPC   D2B 2206   5.773   4.555  10.809 -0.2912  0.1522 -0.0916
  184DOPC   C3B 2207   5.666   5.059  10.830  0.0174  0.1429 -0.1777
  184DOPC   C4B 2208   5.666   5.460  10.833  0.1468 -0.4063 -0.1441
  185DOPC   NC3 2209   0.774   0.617  11.690  0.0891  0.2284  0.0245
  185DOPC   PO4 2210   0.687   1.016  11.519 -0.0427  0.3932 -0.1036
  185DOPC   GL1 2211   0.886   1.091  11.111  0.0864 -0.1787 -0.4133
  185DOPC   GL2 2212   0.795   1.245  10.843 -0.1835 -0.0059 -0.1423
  185DOPC   C1A 2213   0.984   0.849  10.667 -0.1234  0.0994 -0.4152
  185DOPC   D2A 2214   1.144   0.928  10.194  0.0309 -0.0210  0.1522
  185DOPC   C3A 2215   1.449   0.747   9.953  0.1731  0.0220  0.0324
  185DOPC   C4A 2216   1.537   0.803   9.529  0.1388  0.1032  0.1136
  185DOPC   C1B 2217   0.657   1.344  10.442  0.4243  0.0878  0.2012
  185DOPC   D2B 2218   0.408   1.355  10.137 -0.1832 -0.1231  0.2920
  185DOPC   C3B 2219   0.100   1.020   9.913  0.5377  0.0677  0.0595
  185DOPC   C4B 2220  -0.173   0.609   9.695  0.0032 -0.1089 -0.0662
  186DOPC   NC3 2221   1.080   4.486  11.435 -0.0885  0.2874 -0.2581
  186DOPC   PO4 2222   0.916   4.906  11.622 -0.0156 -0.2007  0.0595
  186DOPC   GL1 2223   0.968   4.966  11.216  0.0243 -0.0324 -0.0195
  186DOPC   GL2 2224   0.992   5.245  11.094 -0.2192 -0.3003 -0.1761
  186DOPC   C1A 2225   0.622   4.845  10.907 -0.0373 -0.0188 -0.0806
  186DOPC   D2A 2226   0.441   4.754  10.463  0.3235 -0.1050 -0.0318
  186DOPC   C3A 2227   0.609   4.379  10.220 -0.0717  0.0175 -0.3851
  186DOPC   C4A 2228   0.620   4.022   9.960  0.0793 -0.4129  0.0241
  186DOPC   C1B 2229   0.923   5.396  10.740  0.1895  0.1196 -0.0774
  186DOPC   D2B 2230   0.941   5.262  10.330 -0.2376 -0.0967  0.0168
  186DOPC   C3B 2231   0.627   5.202   9.958 -0.0160 -0.0241 -0.1257
  186DOPC   C4B 2232   0.427   4.971   9.673 -0.0008 -0.1611 -0.1082
  187DOPC   NC3 2233   1.730   2.816  11.298 -0.0512  0.1912  0.1167
  187DOPC   PO4 2234   1.795   2.411  11.453  0.1498 -0.0230 -0.1518
  187DOPC   GL1 2235   1.664   2.395  10.992 -0.2332  0.0576 -0.0614
  187DOPC   GL2 2236   1.741   2.705  10.808  0.0253  0.1555  0.0058
  187DOPC   C1A 2237   1.706   2.240  10.648 -0.0495  0.2226  0.1739
  187DOPC   D2A 2238   1.732   1.824  10.481  0.1642 -0.0422  0.0876
  187DOPC   C3A 2239   1.525   1.537  10.119 -0.0524  0.0806 -0.2080
  187DOPC   C4A 2240   1.606   1.219   9.858 -0.1701 -0.1838  0.0413
  187DOPC   C1B 2241   1.742   2.983  10.513  0.1129  0.1273  0.1469
  187DOPC   D2B 2242   1.414   3.352  10.522 -0.1442  0.0410 -0.1244
  187DOPC   C3B 2243   1.233   3.592  10.153 -0.2253  0.2439 -0.1656
  187DOPC   C4B 2244   1.131   3.900   9.823 -0.1700 -0.1446  0.0396
  188DOPC   NC3 2245   1.604   0.497  11.410  0.1522  0.0990 -0.2991
  188DOPC   PO4 2246   1.149   0.315  11.518  0.0371  0.0797 -0.1114
  188DOPC   GL1 2247   0.906   0.437  11.168  0.0730 -0.1085 -0.0307
  188DOPC   GL2 2248   0.589   0.588  11.218 -0.2318  0.0446  0.0567
  188DOPC   C1A 2249   0.798   0.336  10.739  0.0503 -0.0557  0.2443
  188DOPC   D2A 2250   0.619   0.458  10.403 -0.2238 -0.0674  0.1531
  188DOPC   C3A 2251   0.607   0.273  10.015 -0.1144  0.1198  0.2452
  188DOPC   C4A 2252   0.300  -0.019   9.700 -0.0252  0.1822  0.2253
  188DOPC   C1B 2253   0.499   0.838  10.812 -0.0487  0.0135 -0.1491
  188DOPC   D2B 2254   0.374   0.944  10.412 -0.2546  0.1098 -0.1595
  188DOPC   C3B 2255   0.631   0.868  10.048 -0.1118 -0.2176 -0.1794
  188DOPC   C4B 2256   0.937   0.675   9.794  0.1738 -0.1943 -0.0979
  189DOPC   NC3 2257   5.860   3.745  11.739  0.0224 -0.0954 -0.0136
  189DOPC   PO4 2258   6.178   3.523  12.035 -0.4297  0.0200 -0.1569
  189DOPC   GL1 2259   6.291   3.439  11.523  0.1047  0.0182  0.0636
  189DOPC   GL2 2260   6.015   3.306  11.358 -0.0210  0.1125 -0.2179
  189DOPC   C1A 2261   6.398   3.592  11.183  0.2560  0.4377  0.0053
  189DOPC   D2A 2262   6.477   3.545  10.728  0.2165 -0.0630  0.1343
  189DOPC   C3A 2263   6.123   3.448  10.394  0.0176 -0.1668 -0.4812
  189DOPC   C4A 2264   5.977   3.684  10.146 -0.1231 -0.1763 -0.0173
  189DOPC   C1B 2265   5.717   3.396  10.986 -0.4015  0.1585 -0.2087
  189DOPC   D2B 2266   5.660   3.332  10.491 -0.0578  0.1583 -0.1435
  189DOPC   C3B 2267   5.499   3.502  10.126  0.0324 -0.0733 -0.3851
  189DOPC   C4B 2268   5.243   3.892  10.192 -0.2010 -0.1552 -0.0786
  190DOPC   NC3 2269   1.274   3.082  11.511 -0.1911 -0.0360  0.4346
  190DOPC   PO4 2270   1.548   3.287  11.261 -0.0496  0.1026 -0.1215
  190DOPC   GL1 2271   1.388   3.055  10.914 -0.0921 -0.2224  0.0388
  190DOPC   GL2 2272   1.124   3.078  10.984  0.0984  0.0885  0.3413
  190DOPC   C1A 2273   1.270   2.752  10.533  0.2238  0.0812 -0.0040
  190DOPC   D2A 2274   1.187   3.082  10.161 -0.1431 -0.0383  0.1774
  190DOPC   C3A 2275   1.173   3.234   9.711  0.0627 -0.0063  0.0829
  190DOPC   C4A 2276   1.097   3.433   9.443 -0.0467  0.1059 -0.0364
  190DOPC   C1B 2277   0.950   3.202  10.603 -0.2448 -0.2406  0.4768
  190DOPC   D2B 2278   0.772   3.306  10.178  0.1971 -0.2920  0.1232
  190DOPC   C3B 2279   0.727   2.966   9.886 -0.1129 -0.0214 -0.2352
  190DOPC   C4B 2280   0.464   2.675   9.761  0.0757  0.1532 -0.1326
  191DOPC   NC3 2281  -0.019   5.929  11.725 -0.1775 -0.2864 -0.0288
  191DOPC   PO4 2282   0.369   5.783  11.585 -0.1097 -0.3019 -0.0850
  191DOPC   GL1 2283   0.187   5.761  11.269  0.1487 -0.2332  0.0296
  191DOPC   GL2 2284   0.208   6.092  10.981  0.1598 -0.1741  0.1507
  191DOPC   C1A 2285  -0.036   5.717  10.841 -0.0966 -0.0848  0.3000
  191DOPC   D2A 2286  -0.037   5.442  10.536  0.2164  0.1213  0.1867
  191DOPC   C3A 2287   0.107   5.626  10.084 -0.1423  0.1070 -0.4666
  191DOPC   C4A 2288  -0.031   5.679   9.701  0.0541  0.0634  0.0609
  191DOPC   C1B 2289   0.390   5.953  10.673  0.0618  0.0394 -0.0103
  191DOPC   D2B 2290   0.353   6.109  10.232  0.1050  0.1880  0.0355
  191DOPC   C3B 2291   0.497   5.826   9.936 -0.0188 -0.2788  0.1670
  191DOPC   C4B 2292   0.449   5.481   9.603 -0.2461 -0.0325 -0.3238
  192DOPC   NC3 2293   5.467   2.323  11.597  0.0108  0.0058  0.2861
  192DOPC   PO4 2294   5.110   2.106  11.499 -0.0044  0.1136  0.1790
  192DOPC   GL1 2295   5.417   2.253  11.150 -0.3069  0.1943 -0.2002
  192DOPC   GL2 2296   5.636   2.385  11.167 -0.1280 -0.1733 -0.0080
  192DOPC   C1A 2297   5.394   2.060  10.703 -0.2453  0.3192 -0.1129
  192DOPC   D2A 2298   5.352   1.876  10.356 -0.0561 -0.1456 -0.1452
  192DOPC   C3A 2299   4.894   1.889  10.314  0.0481  0.0069 -0.1261
  192DOPC   C4A 2300   4.534   1.804  10.184  0.0531  0.2415 -0.0515
  192DOPC   C1B 2301   5.640   2.531  10.787  0.0886 -0.3225 -0.2840
  192DOPC   D2B 2302   5.520   2.466  10.379  0.2419  0.0359 -0.0481
  192DOPC   C3B 2303   5.317   2.826  10.191 -0.4590  0.0061  0.0853
  192DOPC   C4B 2304   5.123   3.251  10.352  0.1383 -0.3638 -0.0848
  193DOPC   NC3 2305   4.234   0.475   7.156 -0.0520  0.0127  0.1429
  193DOPC   PO4 2306   3.784   0.229   7.173 -0.0689  0.0771 -0.0385
  193DOPC   GL1 2307   3.477   0.295   6.913 -0.0683  0.1341 -0.1026
  193DOPC   GL2 2308   3.349   0.527   7.023  0.2993  0.0531  0.1379
  193DOPC   C1A 2309   3.495   0.449   6.442 -0.2076 -0.1000  0.2454
  193DOPC   D2A 2310   3.590   0.456   5.986  0.0101  0.0568 -0.2006
  193DOPC   C3A 2311   3.626   0.844   5.766 -0.0821  0.0687  0.1349
  193DOPC   C4A 2312   3.438   1.379   5.884 -0.1188 -0.1409 -0.4025
  193DOPC   C1B 2313   3.550   0.862   7.086  0.2106  0.0018 -0.1426
  193DOPC   D2B 2314   3.785   1.118   7.275 -0.2750 -0.2772  0.0411
  193DOPC   C3B 2315   3.781   1.568   7.278  0.1340 -0.0198 -0.1196
  193DOPC   C4B 2316   3.851   1.945   7.306 -0.0008  0.4171 -0.1318
  194DOPC   NC3 2317   0.209   1.847   7.544 -0.1230  0.0750  0.0227
  194DOPC   PO4 2318   0.544   1.520   7.566  0.1737  0.0306 -0.5838
  194DOPC   GL1 2319   0.625   1.612   7.889 -0.2871 -0.1721 -0.1025
  194DOPC   GL2 2320   0.604   1.426   8.230  0.0079  0.1479 -0.1089
  194DOPC   C1A 2321   0.800   1.926   8.129  0.2264 -0.3005  0.0221
  194DOPC   D2A 2322   1.053   2.302   8.288  0.3299  0.0941  0.0621
  194DOPC   C3A 2323   1.429   2.210   8.499 -0.0302 -0.0247 -0.0632
  194DOPC   C4A 2324   1.800   2.068   8.431 -0.0499  0.1068 -0.0833
  194DOPC   C1B 2325   0.404   1.011   8.388  0.0821 -0.0632  0.0923
  194DOPC   D2B 2326   0.241   0.972   8.797  0.0738  0.0359 -0.0875
  194DOPC   C3B 2327   0.337   1.209   9.180  0.3896  0.3436 -0.2326
  194DOPC   C4B 2328   0.527   1.109   9.576 -0.1887  0.0497  0.3795
  195DOPC   NC3 2329   0.548   5.532   7.985 -0.0823  0.3849  0.1231
  195DOPC   PO4 2330   0.946   5.591   7.770 -0.0011 -0.1039  0.0582
  195DOPC   GL1 2331   1.146   5.321   8.038 -0.1024  0.0128  0.1941
  195DOPC   GL2 2332   1.424   5.056   7.911  0.0600  0.1218 -0.3493
  195DOPC   C1A 2333   1.243   5.150   8.518  0.0576 -0.2997  0.1087
  195DOPC   D2A 2334   1.620   5.161   8.827  0.1923 -0.0121 -0.2266
  195DOPC   C3A 2335   1.774   5.183   9.256  0.0164 -0.0366 -0.1653
  195DOPC   C4A 2336   1.886   5.533   9.556 -0.0702  0.0583 -0.1589
  195DOPC   C1B 2337   1.632   4.942   8.329 -0.3529  0.0331  0.3033
  195DOPC   D2B 2338   1.775   4.483   8.470 -0.0128 -0.2489  0.0418
  195DOPC   C3B 2339   1.601   4.635   8.868  0.0088  0.0397  0.2979
  195DOPC   C4B 2340   1.251   4.554   9.303 -0.0214 -0.1203  0.0420
  196DOPC   NC3 2341   6.704   1.445   7.956  0.0756 -0.1080  0.0467
  196DOPC   PO4 2342   6.303   1.299   7.852  0.0030 -0.4642 -0.1157
  196DOPC   GL1 2343   6.342   1.177   8.230  0.0551  0.0302  0.2612
  196DOPC   GL2 2344   6.394   0.860   8.388 -0.2185  0.0864 -0.3312
  196DOPC   C1A 2345   6.158   1.185   8.648  0.2838 -0.0897  0.2159
  196DOPC   D2A 2346   6.326   0.991   9.093 -0.1333 -0.0102  0.0649
  196DOPC   C3A 2347   6.634   0.702   9.175 -0.1193 -0.1812 -0.0530
  196DOPC   C4A 2348   6.904   0.622   9.556 -0.1975 -0.1103 -0.1773
  196DOPC   C1B 2349   6.210   0.668   8.684 -0.0319  0.1931  0.2947
  196DOPC   D2B 2350   6.232   0.425   9.056  0.0061  0.4261 -0.1283
  196DOPC   C3B 2351   5.965   0.133   9.091  0.2420 -0.2344  0.1141
  196DOPC   C4B 2352   5.861  -0.167   9.322 -0.1842  0.3124 -0.0801
  197DOPC   NC3 2353   2.934   4.590   6.763  0.1077  0.0201 -0.1181
  197DOPC   PO4 2354   2.685   4.677   6.354 -0.1606 -0.2018  0.1365
  197DOPC   GL1 2355   2.944   4.437   6.098 -0.0609 -0.1875 -0.2937
  197DOPC   GL2 2356   2.911   4.646   5.909  0.2594 -0.1629  0.0115
  197DOPC   C1A 2357   3.337   4.318   5.860  0.0112 -0.3796 -0.0522
  197DOPC   D2A 2358   3.743   4.134   5.887 -0.0719  0.0289 -0.1743
  197DOPC   C3A 2359   3.687   3.678   5.931 -0.2034 -0.0668  0.2113
  197DOPC   C4A 2360   3.636   3.247   6.165 -0.0867 -0.2469  0.0258
  197DOPC   C1B 2361   3.041   4.710   5.541 -0.1651 -0.0648 -0.0026
  197DOPC   D2B 2362   3.024   4.901   5.077 -0.1592  0.0394 -0.2276
  197DOPC   C3B 2363   2.844   5.272   4.919 -0.0407 -0.0049 -0.1397
  197DOPC   C4B 2364   3.060   5.736   4.769 -0.1810  0.0421 -0.0520
  198DOPC   NC3 2365   0.729   0.775   6.491  0.1592  0.1430 -0.2860
  198DOPC   PO4 2366   0.469   1.139   6.686  0.2904 -0.3271  0.1233
  198DOPC   GL1 2367   0.450   1.178   6.326  0.0295 -0.4486  0.2671
  198DOPC   GL2 2368   0.490   1.446   6.174 -0.0071 -0.0522 -0.3417
  198DOPC   C1A 2369   0.264   1.051   5.887  0.1516 -0.4488 -0.0715
  198DOPC   D2A 2370   0.272   1.482   5.687  0.1479  0.0574 -0.0269
  198DOPC   C3A 2371   0.049   1.734   5.450 -0.3345  0.2075  0.1014
  198DOPC   C4A 2372  -0.290   1.683   5.214 -0.1827 -0.0974  0.2842
  198DOPC   C1B 2373   0.731   1.123   5.852 -0.2444  0.1324 -0.1169
  198DOPC   D2B 2374   1.052   0.772   5.873 -0.0084 -0.0532 -0.0413
  198DOPC   C3B 2375   1.439   0.843   5.816 -0.0125  0.1295  0.0043
  198DOPC   C4B 2376   1.795   1.174   5.579 -0.3582  0.1505 -0.1062
  199DOPC   NC3 2377   1.046   4.889   7.104 -0.3973 -0.0860 -0.1419
  199DOPC   PO4 2378   1.011   5.172   6.730 -0.4107 -0.0977  0.1121
  199DOPC   GL1 2379   1.053   4.987   6.249  0.0801  0.2173  0.0346
  199DOPC   GL2 2380   0.684   5.030   6.044 -0.2780  0.0343 -0.2363
  199DOPC   C1A 2381   1.031   4.764   5.858  0.1192 -0.2343 -0.0195
  199DOPC   D2A 2382   0.678   4.776   5.430 -0.1357  0.0819  0.1913
  199DOPC   C3A 2383   0.591   5.010   5.007 -0.0205 -0.2254  0.0388
  199DOPC   C4A 2384   0.311   5.205   4.632 -0.1704 -0.2668  0.3551
  199DOPC   C1B 2385   0.516   5.211   5.701 -0.0521  0.2325  0.0664
  199DOPC   D2B 2386   0.604   5.442   5.285  0.1529  0.1776 -0.1149
  199DOPC   C3B 2387   0.951   5.785   5.328 -0.2134 -0.1918  0.2711
  199DOPC   C4B 2388   1.372   5.849   5.150  0.1485  0.0258  0.0227
  200DOPC   NC3 2389   3.540  -0.231   7.290  0.0191  0.1168 -0.2372
  200DOPC   PO4 2390   3.285  -0.229   6.957  0.0253  0.2542  0.1752
  200DOPC   GL1 2391   3.157   0.027   6.622 -0.1569 -0.1093 -0.2038
  200DOPC   GL2 2392   3.320  -0.063   6.349  0.1578 -0.1942 -0.1815
  200DOPC   C1A 2393   3.006   0.494   6.655  0.3513 -0.0544 -0.2106
  200DOPC   D2A 2394   2.709   0.719   6.514 -0.2874  0.1599 -0.3190
  200DOPC   C3A 2395   2.718   0.677   6.010 -0.1237  0.2457 -0.1227
  200DOPC   C4A 2396   2.749   0.723   5.554 -0.0387  0.3232  0.4791
  200DOPC   C1B 2397   3.361  -0.315   5.996 -0.1004 -0.2310  0.0171
  200DOPC   D2B 2398   3.604  -0.487   5.722  0.2412  0.1212 -0.0287
  200DOPC   C3B 2399   3.492  -0.322   5.418  0.2864  0.2039 -0.0215
  200DOPC   C4B 2400   3.663  -0.166   5.108  0.0763 -0.1183 -0.4607
  201DOPC   NC3 2401   0.295   2.325   7.290 -0.2595  0.2478 -0.1680
  201DOPC   PO4 2402   0.117   2.337   6.946 -0.2586  0.1454 -0.0001
  201DOPC   GL1 2403   0.114   2.481   6.466 -0.2122  0.2563  0.1803
  201DOPC   GL2 2404   0.321   2.322   6.181  0.2686  0.1311  0.3952
  201DOPC   C1A 2405   0.276   2.795   6.171  0.3659  0.0330  0.1911
  201DOPC   D2A 2406   0.351   2.881   5.721  0.2699  0.0935 -0.0275
  201DOPC   C3A 2407   0.502   2.622   5.382  0.0768  0.2291  0.0769
  201DOPC   C4A 2408   0.527   2.377   5.009  0.1260 -0.1312 -0.2125
  201DOPC   C1B 2409   0.084   2.437   5.800 -0.2592 -0.1353  0.3331
  201DOPC   D2B 2410   0.070   2.258   5.397  0.2017  0.2181 -0.1174
  201DOPC   C3B 2411   0.083   2.526   5.059  0.1563 -0.3251 -0.2429
  201DOPC   C4B 2412   0.028   2.748   4.633 -0.1384  0.0646 -0.0666
  202DOPC   NC3 2413   5.658   3.859   8.209 -0.1650 -0.0717 -0.0580
  202DOPC   PO4 2414   5.739   4.288   8.330  0.0736  0.1730  0.1742
  202DOPC   GL1 2415   6.089   4.242   8.521  0.2006 -0.1929  0.0986
  202DOPC   GL2 2416   6.110   3.954   8.558 -0.1066 -0.0154  0.0886
  202DOPC   C1A 2417   6.221   4.028   9.031  0.1752  0.0437  0.2467
  202DOPC   D2A 2418   6.439   3.761   9.213 -0.2084 -0.1803  0.1534
  202DOPC   C3A 2419   6.593   3.778   9.570  0.0430  0.0399  0.1504
  202DOPC   C4A 2420   6.671   3.988   9.909  0.4105 -0.0396  0.0488
  202DOPC   C1B 2421   6.431   3.585   8.675  0.0707 -0.2712 -0.3004
  202DOPC   D2B 2422   6.473   3.285   9.026  0.2217  0.0820  0.0153
  202DOPC   C3B 2423   6.372   3.373   9.405 -0.0933  0.1478 -0.3404
  202DOPC   C4B 2424   5.993   3.295   9.652  0.2298  0.0772  0.0964
  203DOPC   NC3 2425   4.337   3.006   7.492 -0.0409  0.2344  0.0858
  203DOPC   PO4 2426   4.626   2.637   7.276  0.3622  0.0329 -0.0751
  203DOPC   GL1 2427   4.466   2.311   7.579  0.0007  0.1021  0.1290
  203DOPC   GL2 2428   4.361   2.107   7.294  0.0472 -0.0643  0.1547
  203DOPC   C1A 2429   4.211   2.118   7.875 -0.3685 -0.0945  0.1030
  203DOPC   D2A 2430   4.051   1.953   8.239 -0.2984  0.1052  0.0104
  203DOPC   C3A 2431   3.865   1.530   8.308 -0.0146  0.0518  0.1508
  203DOPC   C4A 2432   3.961   1.260   8.576  0.0350  0.0341 -0.2799
  203DOPC   C1B 2433   4.024   2.396   7.554  0.5335  0.1200 -0.2142
  203DOPC   D2B 2434   3.682   2.243   7.946  0.1390  0.2012  0.2523
  203DOPC   C3B 2435   3.648   2.158   8.380 -0.0178  0.3774  0.0329
  203DOPC   C4B 2436   3.849   2.174   8.782  0.0044  0.4230  0.3645
  204DOPC   NC3 2437   5.548   2.826   6.614 -0.0485 -0.0163 -0.0328
  204DOPC   PO4 2438   5.868   2.949   6.597 -0.2050 -0.0406  0.3733
  204DOPC   GL1 2439   5.783   2.776   6.110  0.1243  0.1136 -0.0023
  204DOPC   GL2 2440   5.448   2.758   6.119  0.1208 -0.1001 -0.3777
  204DOPC   C1A 2441   5.840   2.893   5.734 -0.1800  0.1123  0.4158
  204DOPC   D2A 2442   6.060   2.682   5.369 -0.1404  0.1724 -0.0551
  204DOPC   C3A 2443   6.223   3.033   5.030 -0.3423  0.1069 -0.2058
  204DOPC   C4A 2444   6.156   3.247   4.767 -0.3290  0.2949  0.2316
  204DOPC   C1B 2445   5.182   2.317   6.018  0.0716  0.1210  0.2077
  204DOPC   D2B 2446   5.217   1.941   5.602  0.1255  0.2461  0.1099
  204DOPC   C3B 2447   4.930   1.764   5.382 -0.1718  0.1088  0.4527
  204DOPC   C4B 2448   4.907   1.713   4.939  0.0387  0.1435  0.2364
  205DOPC   NC3 2449   2.996   5.650   7.603 -0.0143  0.2450 -0.1488
  205DOPC   PO4 2450   2.749   5.337   7.566 -0.0048  0.1686  0.0203
  205DOPC   GL1 2451   2.616   5.608   7.920  0.1168  0.0908  0.4113
  205DOPC   GL2 2452   2.435   5.330   8.081  0.0102 -0.1364 -0.1803
  205DOPC   C1A 2453   2.519   5.631   8.415  0.1407  0.1583  0.0088
  205DOPC   D2A 2454   2.485   5.815   8.903 -0.1016 -0.0875 -0.2420
  205DOPC   C3A 2455   2.149   6.039   9.217  0.4100 -0.0876  0.3613
  205DOPC   C4A 2456   1.980   6.120   9.630  0.2109 -0.2787 -0.1475
  205DOPC   C1B 2457   2.215   5.055   8.327  0.3394 -0.0988 -0.0656
  205DOPC   D2B 2458   2.053   4.841   8.720 -0.0911  0.4440 -0.0705
  205DOPC   C3B 2459   2.234   5.094   9.140 -0.2535 -0.2389  0.2022
  205DOPC   C4B 2460   2.298   5.093   9.590 -0.1154 -0.0507 -0.1908
  206DOPC   NC3 2461   2.218   5.457   7.608  0.1463  0.2688  0.0204
  206DOPC   PO4 2462   1.846   5.101   7.694 -0.1001 -0.0266 -0.2419
  206DOPC   GL1 2463   1.933   5.406   8.013 -0.0821  0.2693 -0.2809
  206DOPC   GL2 2464   1.676   5.529   8.139 -0.0618 -0.1072 -0.0532
  206DOPC   C1A 2465   1.937   5.453   8.498  0.1564  0.2584  0.3697
  206DOPC   D2A 2466   2.318   5.347   8.774  0.3807 -0.1862 -0.0876
  206DOPC   C3A 2467   2.607   4.906   8.965  0.0853  0.0321 -0.1487
  206DOPC   C4A 2468   2.815   4.622   9.228 -0.1129 -0.0420  0.0158
  206DOPC   C1B 2469   1.639   5.876   8.599  0.1967  0.0139  0.1308
  206DOPC   D2B 2470   1.871   6.284   8.847 -0.2500  0.1819  0.1216
  206DOPC   C3B 2471   1.541   6.703   8.844  0.1953  0.1206  0.0919
  206DOPC   C4B 2472   1.144   6.997   8.715  0.0667  0.1991 -0.0458
  207DOPC   NC3 2473   0.713   4.111   6.543  0.1824  0.2936 -0.2104
  207DOPC   PO4 2474   0.403   3.804   6.752 -0.0774 -0.1116 -0.0105
  207DOPC   GL1 2475   0.464   3.734   6.242  0.0350  0.1958 -0.0535
  207DOPC   GL2 2476   0.238   3.981   6.132  0.3687 -0.2989 -0.0949
  207DOPC   C1A 2477   0.639   3.925   5.847 -0.3707 -0.0610  0.4327
  207DOPC   D2A 2478   0.897   4.016   5.522  0.1950 -0.2979 -0.0657
  207DOPC   C3A 2479   1.083   4.419   5.405  0.1416  0.0109 -0.0791
  207DOPC   C4A 2480   1.223   4.832   5.293 -0.2253 -0.1612  0.1447
  207DOPC   C1B 2481   0.135   3.852   5.696  0.1549 -0.1068  0.1579
  207DOPC   D2B 2482   0.048   3.336   5.615  0.2167 -0.1522 -0.1470
  207DOPC   C3B 2483  -0.473   3.278   5.553  0.1675  0.3351  0.1378
  207DOPC   C4B 2484  -0.810   3.496   5.682 -0.2325 -0.0358 -0.0194
  208DOPC   NC3 2485   4.866   3.671   7.874  0.1712 -0.0642  0.0747
  208DOPC   PO4 2486   5.271   3.787   7.909 -0.0443  0.1211 -0.2904
  208DOPC   GL1 2487   5.128   3.829   8.324  0.1628  0.0850  0.0056
  208DOPC   GL2 2488   4.964   3.992   8.372 -0.2172 -0.2485  0.1343
  208DOPC   C1A 2489   5.330   4.017   8.734  0.1929  0.0834 -0.1999
  208DOPC   D2A 2490   5.701   4.168   9.058 -0.1054 -0.0749  0.1747
  208DOPC   C3A 2491   5.464   4.142   9.457 -0.2131 -0.0441  0.2343
  208DOPC   C4A 2492   5.669   3.913   9.869  0.0984 -0.1621 -0.3488
  208DOPC   C1B 2493   4.878   3.815   8.801  0.1660  0.1108 -0.1160
  208DOPC   D2B 2494   4.573   3.516   8.933 -0.1210 -0.1693 -0.0570
  208DOPC   C3B 2495   4.577   3.216   9.308  0.0136 -0.1728 -0.0674
  208DOPC   C4B 2496   4.571   2.926   9.694  0.3295  0.0391  0.0833
  209DOPC   NC3 2497   0.071   6.680   7.857 -0.2229 -0.0582  0.0241
  209DOPC   PO4 2498  -0.024   6.243   7.689 -0.0767  0.0999 -0.3412
  209DOPC   GL1 2499   0.299   6.216   8.053  0.3087 -0.2892  0.1900
  209DOPC   GL2 2500   0.173   6.446   8.357 -0.2039  0.0202  0.3764
  209DOPC   C1A 2501   0.623   6.215   8.312 -0.1423 -0.0187  0.0624
  209DOPC   D2A 2502   0.711   5.853   8.507 -0.5595  0.1737 -0.0683
  209DOPC   C3A 2503   0.901   5.812   8.897  0.1980  0.0855 -0.2708
  209DOPC   C4A 2504   1.157   5.965   9.255  0.0704  0.0356  0.2580
  209DOPC   C1B 2505   0.450   6.601   8.648  0.0342 -0.0589  0.2745
  209DOPC   D2B 2506   0.531   6.768   9.070 -0.1762  0.0993  0.0686
  209DOPC   C3B 2507   0.723   6.737   9.455 -0.0788 -0.0680 -0.1609
  209DOPC   C4B 2508   0.980   6.714   9.739 -0.5326 -0.0638  0.0856
  210DOPC   NC3 2509   4.194   0.861   7.516  0.0575  0.2599 -0.1760
  210DOPC   PO4 2510   3.970   0.452   7.545 -0.2208 -0.0689 -0.1527
  210DOPC   GL1 2511   3.573   0.565   7.533 -0.1561 -0.0615  0.1493
  210DOPC   GL2 2512   3.248   0.444   7.533  0.1711  0.0032  0.2914
  210DOPC   C1A 2513   3.219   0.929   7.463 -0.0425 -0.0497  0.0223
  210DOPC   D2A 2514   2.971   1.150   7.306 -0.3669  0.0445  0.3547
  210DOPC   C3A 2515   3.146   1.415   7.055 -0.1880 -0.1770 -0.0306
  210DOPC   C4A 2516   3.551   1.388   6.873  0.1742  0.0110  0.1324
  210DOPC   C1B 2517   3.294   0.749   7.932 -0.3270  0.1067  0.1598
  210DOPC   D2B 2518   3.197   1.061   8.311  0.2060 -0.3108 -0.0496
  210DOPC   C3B 2519   3.401   1.460   8.367  0.0957  0.1791 -0.1159
  210DOPC   C4B 2520   3.648   1.635   8.715  0.1234 -0.1241  0.1177
  211DOPC   NC3 2521   1.146   3.652   7.505  0.3234  0.3228  0.0523
  211DOPC   PO4 2522   0.823   3.299   7.615 -0.0460 -0.1569 -0.1188
  211DOPC   GL1 2523   0.939   3.026   8.048  0.1766  0.2269  0.3318
  211DOPC   GL2 2524   1.178   2.785   8.008 -0.2970  0.1621 -0.1799
  211DOPC   C1A 2525   0.863   2.722   8.343 -0.0400 -0.1581 -0.1652
  211DOPC   D2A 2526   0.760   2.709   8.777  0.1505  0.0055  0.1586
  211DOPC   C3A 2527   0.559   2.550   9.082 -0.1547 -0.2087  0.0890
  211DOPC   C4A 2528   0.440   2.345   9.419 -0.1332  0.0369 -0.1168
  211DOPC   C1B 2529   1.383   2.717   8.400 -0.3121 -0.1818 -0.3081
  211DOPC   D2B 2530   1.690   2.779   8.769  0.2146  0.0956 -0.2231
  211DOPC   C3B 2531   1.832   2.400   8.824 -0.0933 -0.0143 -0.2118
  211DOPC   C4B 2532   1.988   1.885   8.840  0.0537 -0.2869  0.2177
  212DOPC   NC3 2533  -0.571   1.709   7.970 -0.4962 -0.3342 -0.0300
  212DOPC   PO4 2534  -0.205   1.810   7.847 -0.2561 -0.0367 -0.1310
  212DOPC   GL1 2535  -0.049   1.768   8.318  0.6097 -0.1626 -0.2552
  212DOPC   GL2 2536   0.309   1.884   8.252 -0.1198 -0.4463 -0.1675
  212DOPC   C1A 2537   0.013   1.887   8.741 -0.2084 -0.2266  0.2867
  212DOPC   D2A 2538   0.209   1.684   9.089  0.0887  0.0724 -0.0232
  212DOPC   C3A 2539   0.277   1.832   9.493  0.0634 -0.1340  0.0972
  212DOPC   C4A 2540   0.507   1.611   9.725  0.0712  0.0033  0.0347
  212DOPC   C1B 2541   0.481   1.691   8.613 -0.1686  0.0708  0.4551
  212DOPC   D2B 2542   0.741   1.647   8.825  0.0811  0.0375  0.0801
  212DOPC   C3B 2543   0.691   1.215   8.795 -0.0885 -0.2254  0.0905
  212DOPC   C4B 2544   0.924   0.936   8.557 -0.1257  0.1823  0.1302
  213DOPC   NC3 2545   2.321   0.673   6.920  0.0816 -0.0684  0.0696
  213DOPC   PO4 2546   2.231   1.083   7.020  0.0231  0.0924 -0.1087
  213DOPC   GL1 2547   2.375   1.087   6.604  0.0241  0.1575  0.1458
  213DOPC   GL2 2548   2.454   1.471   6.626  0.0622  0.0305  0.4684
  213DOPC   C1A 2549   2.343   0.996   6.183 -0.1405  0.0340  0.0414
  213DOPC   D2A 2550   2.342   0.836   5.754 -0.1128  0.2994  0.0723
  213DOPC   C3A 2551   2.172   0.883   5.440 -0.0397  0.0344 -0.0006
  213DOPC   C4A 2552   2.185   0.989   5.007 -0.1598 -0.2026 -0.0004
  213DOPC   C1B 2553   2.541   1.427   6.320  0.2387  0.2057 -0.0553
  213DOPC   D2B 2554   2.838   1.127   6.164  0.1073  0.2550  0.2453
  213DOPC   C3B 2555   2.986   1.148   5.800  0.2272  0.2218  0.1524
  213DOPC   C4B 2556   3.125   1.097   5.398  0.1466  0.3607 -0.2796
  214DOPC   NC3 2557   6.146   5.421   7.839 -0.1280  0.0263  0.1478
  214DOPC   PO4 2558   6.156   5.043   7.653  0.0126 -0.0882  0.1693
  214DOPC   GL1 2559   6.348   5.118   8.172  0.1193  0.0702 -0.1646
  214DOPC   GL2 2560   6.281   5.016   8.442  0.2201  0.0657  0.2040
  214DOPC   C1A 2561   6.621   5.384   8.386 -0.0910  0.1952 -0.1624
  214DOPC   D2A 2562   6.983   5.522   8.709 -0.0848  0.2261  0.1893
  214DOPC   C3A 2563   6.999   5.743   9.124 -0.1021 -0.2028 -0.2573
  214DOPC   C4A 2564   6.810   5.989   9.526 -0.1806 -0.4716  0.0658
  214DOPC   C1B 2565   6.298   5.166   8.865  0.1136 -0.1486  0.3530
  214DOPC   D2B 2566   6.042   5.485   9.136  0.0910  0.1074  0.1961
  214DOPC   C3B 2567   6.094   5.855   9.442 -0.1566  0.1968 -0.0500
  214DOPC   C4B 2568   6.347   6.235   9.436 -0.0742  0.0252  0.1005
  215DOPC   NC3 2569   1.291   3.125   7.581 -0.3088  0.1733 -0.1494
  215DOPC   PO4 2570   1.402   2.670   7.524  0.1569  0.3062  0.2531
  215DOPC   GL1 2571   1.701   2.575   7.885  0.1022  0.2784 -0.0029
  215DOPC   GL2 2572   2.026   2.648   7.774 -0.0518  0.1213 -0.1711
  215DOPC   C1A 2573   1.905   2.551   8.337 -0.5799 -0.1846  0.1330
  215DOPC   D2A 2574   2.273   2.609   8.617  0.2236 -0.1608 -0.3400
  215DOPC   C3A 2575   2.301   2.519   9.043 -0.0465 -0.0403 -0.0647
  215DOPC   C4A 2576   2.082   2.366   9.358 -0.0038  0.2896  0.1505
  215DOPC   C1B 2577   2.445   2.482   7.847  0.0774  0.0760 -0.3421
  215DOPC   D2B 2578   2.545   2.186   7.807 -0.2184  0.3017 -0.0435
  215DOPC   C3B 2579   2.908   2.109   7.528  0.2283  0.0802  0.0252
  215DOPC   C4B 2580   3.281   2.398   7.585  0.2755 -0.0905 -0.0802
  216DOPC   NC3 2581   2.017   4.117   6.124 -0.0703 -0.2341  0.2695
  216DOPC   PO4 2582   2.169   4.009   6.630  0.1490 -0.1181  0.1034
  216DOPC   GL1 2583   2.415   3.845   6.354 -0.2124 -0.1349  0.3132
  216DOPC   GL2 2584   2.540   4.033   6.062 -0.1536  0.2822 -0.2557
  216DOPC   C1A 2585   2.570   3.505   6.118  0.1431  0.0744  0.0964
  216DOPC   D2A 2586   2.828   3.131   5.842 -0.2075 -0.0530 -0.1248
  216DOPC   C3A 2587   2.692   2.857   5.534 -0.0776  0.0929  0.1691
  216DOPC   C4A 2588   2.506   2.815   5.169  0.2993  0.3205 -0.0766
  216DOPC   C1B 2589   2.760   3.721   5.715  0.0926 -0.1024  0.1814
  216DOPC   D2B 2590   3.128   3.899   5.452  0.0282  0.1354  0.1193
  216DOPC   C3B 2591   3.517   3.715   5.402 -0.1529 -0.0290  0.5839
  216DOPC   C4B 2592   3.671   3.413   5.130  0.1387  0.1943 -0.2277
  217DOPC   NC3 2593   5.557  -0.007   6.906  0.0017 -0.2639 -0.0957
  217DOPC   PO4 2594   5.038   0.095   6.970 -0.1048  0.0832  0.3954
  217DOPC   GL1 2595   4.855   0.241   6.653  0.0586  0.0162 -0.2793
  217DOPC   GL2 2596   4.520   0.402   6.786  0.0692 -0.2105 -0.0924
  217DOPC   C1A 2597   4.684   0.576   6.295 -0.1873  0.0731  0.2812
  217DOPC   D2A 2598   4.662   0.734   5.838 -0.2913  0.0681 -0.1115
  217DOPC   C3A 2599   4.363   0.960   5.610  0.0636 -0.0150 -0.2852
  217DOPC   C4A 2600   4.176   0.987   5.287  0.1230 -0.1682  0.2135
  217DOPC   C1B 2601   4.279   0.200   6.362 -0.0359  0.2772  0.1561
  217DOPC   D2B 2602   3.809   0.074   6.237  0.0654  0.0776  0.0218
  217DOPC   C3B 2603   3.685   0.045   5.796  0.0050  0.1414  0.0632
  217DOPC   C4B 2604   3.471   0.206   5.466  0.3897 -0.0257 -0.3131
  218DOPC   NC3 2605   5.455   6.735   7.758  0.0747  0.1565  0.0346
  218DOPC   PO4 2606   5.081   6.586   8.096 -0.2983 -0.1343  0.4471
  218DOPC   GL1 2607   5.127   6.210   8.339  0.0342  0.2508 -0.2232
  218DOPC   GL2 2608   4.908   5.922   8.398  0.0983  0.1386  0.1650
  218DOPC   C1A 2609   5.359   6.066   8.702  0.0619 -0.0228  0.3141
  218DOPC   D2A 2610   5.272   6.151   9.019 -0.1460  0.2391  0.0127
  218DOPC   C3A 2611   5.134   5.841   9.319 -0.0376 -0.0067  0.1260
  218DOPC   C4A 2612   4.702   5.643   9.401  0.1463  0.2980 -0.1697
  218DOPC   C1B 2613   4.399   5.887   8.512 -0.2216  0.1866 -0.0943
  218DOPC   D2B 2614   4.040   5.806   8.715  0.0313  0.1474 -0.1219
  218DOPC   C3B 2615   3.721   6.002   9.057 -0.4384 -0.1727  0.1831
  218DOPC   C4B 2616   3.463   6.232   9.296  0.1143 -0.1203 -0.0694
  219DOPC   NC3 2617   5.280   5.288   7.924  0.4617 -0.0528 -0.1427
  219DOPC   PO4 2618   4.807   5.461   7.815 -0.1541  0.1216 -0.2841
  219DOPC   GL1 2619   4.817   5.456   8.153 -0.2180  0.0837 -0.0557
  219DOPC   GL2 2620   4.535   5.346   8.351  0.0185 -0.1938  0.0565
  219DOPC   C1A 2621   5.044   5.398   8.515  0.1102  0.1878  0.0094
  219DOPC   D2A 2622   4.978   5.680   8.837 -0.0744  0.2519  0.1342
  219DOPC   C3A 2623   4.485   5.597   8.911 -0.1920 -0.5409 -0.0889
  219DOPC   C4A 2624   4.188   5.794   9.252  0.2785 -0.0582 -0.0331
  219DOPC   C1B 2625   4.785   4.997   8.492 -0.0437  0.1294 -0.3873
  219DOPC   D2B 2626   4.933   4.567   8.389  0.0173  0.0782  0.0558
  219DOPC   C3B 2627   4.811   4.300   8.742 -0.0576 -0.2097  0.1109
  219DOPC   C4B 2628   4.965   4.114   9.233  0.1667  0.2153  0.2075
  220DOPC   NC3 2629   1.547   0.703   7.806 -0.1253 -0.3143  0.0482
  220DOPC   PO4 2630   1.608   1.138   7.650 -0.0954 -0.1836  0.1500
  220DOPC   GL1 2631   2.001   1.460   7.757  0.1832  0.1629  0.0102
  220DOPC   GL2 2632   2.158   1.429   7.458 -0.1167  0.1714 -0.2115
  220DOPC   C1A 2633   2.252   1.740   7.879  0.0772  0.2354  0.1848
  220DOPC   D2A 2634   2.706   1.797   8.071  0.0391 -0.1727 -0.1208
  220DOPC   C3A 2635   3.008   1.464   7.917 -0.2211  0.2710 -0.3615
  220DOPC   C4A 2636   2.941   1.098   7.861 -0.1994 -0.1843  0.0496
  220DOPC   C1B 2637   2.559   1.448   7.617  0.0123  0.0054 -0.1933
  220DOPC   D2B 2638   2.928   1.609   7.447 -0.0353  0.1246 -0.0832
  220DOPC   C3B 2639   3.299   1.423   7.512  0.2734  0.0799 -0.0330
  220DOPC   C4B 2640   3.552   1.267   7.860  0.0509 -0.0831 -0.1574
  221DOPC   NC3 2641   1.988   3.827   7.858  0.1402  0.1136  0.0459
  221DOPC   PO4 2642   1.457   3.938   7.754  0.0220  0.2072  0.0816
  221DOPC   GL1 2643   1.457   3.940   8.092 -0.0660  0.1129 -0.3598
  221DOPC   GL2 2644   1.709   3.610   8.198  0.4741 -0.1267  0.2751
  221DOPC   C1A 2645   1.399   4.091   8.468  0.0022  0.0146  0.1988
  221DOPC   D2A 2646   1.403   4.228   8.911 -0.0607 -0.2432  0.0958
  221DOPC   C3A 2647   1.755   4.284   9.271  0.1195 -0.0087  0.3386
  221DOPC   C4A 2648   2.148   4.232   9.653 -0.0242 -0.0765  0.2129
  221DOPC   C1B 2649   1.713   3.674   8.558 -0.1525 -0.3774  0.0172
  221DOPC   D2B 2650   1.852   4.015   8.773 -0.3766 -0.1777 -0.3918
  221DOPC   C3B 2651   2.204   3.965   9.142 -0.0244  0.0875  0.2428
  221DOPC   C4B 2652   2.550   4.270   9.331  0.0230 -0.2882  0.0036
  222DOPC   NC3 2653   2.832   4.165   7.679 -0.0044 -0.0838  0.1432
  222DOPC   PO4 2654   2.469   3.863   7.558 -0.1655 -0.0026  0.1336
  222DOPC   GL1 2655   2.674   3.426   7.591 -0.3238 -0.1310  0.0833
  222DOPC   GL2 2656   2.782   3.284   7.784 -0.0177 -0.3336 -0.2583
  222DOPC   C1A 2657   2.966   3.138   7.393  0.0635 -0.1136 -0.0344
  222DOPC   D2A 2658   3.095   2.801   7.183 -0.0375  0.1299 -0.0930
  222DOPC   C3A 2659   2.990   2.335   7.075  0.2220  0.1305  0.0361
  222DOPC   C4A 2660   2.775   1.909   7.052 -0.0171  0.0800  0.2631
  222DOPC   C1B 2661   2.789   3.234   8.269 -0.0817 -0.1849  0.2240
  222DOPC   D2B 2662   2.804   2.987   8.546 -0.0203  0.1693 -0.1801
  222DOPC   C3B 2663   3.237   2.784   8.872  0.1037  0.0337  0.1719
  222DOPC   C4B 2664   3.563   2.509   8.891  0.0215 -0.0360  0.1031
  223DOPC   NC3 2665   4.545   0.260   8.018 -0.0283  0.1310  0.0953
  223DOPC   PO4 2666   4.721   0.738   7.913  0.1276  0.1770 -0.0237
  223DOPC   GL1 2667   4.397   0.767   8.192  0.2708  0.0288  0.0392
  223DOPC   GL2 2668   4.142   0.607   7.994 -0.2798 -0.1594  0.0508
  223DOPC   C1A 2669   4.146   0.734   8.565  0.3914  0.1754  0.0671
  223DOPC   D2A 2670   3.877   0.876   9.018 -0.1002 -0.2902 -0.0143
  223DOPC   C3A 2671   3.932   1.292   9.126 -0.0781  0.1033  0.0157
  223DOPC   C4A 2672   4.109   1.712   9.139  0.1155 -0.1139 -0.0724
  223DOPC   C1B 2673   3.805   0.940   8.222  0.1179 -0.1584 -0.0824
  223DOPC   D2B 2674   3.594   0.865   8.568 -0.1808 -0.2485  0.3552
  223DOPC   C3B 2675   3.442   1.040   8.946  0.0708  0.0726 -0.1935
  223DOPC   C4B 2676   3.480   1.427   9.142  0.0010  0.0598 -0.1406
  224DOPC   NC3 2677   3.189   5.893   6.597 -0.0460 -0.2141  0.0924
  224DOPC   PO4 2678   2.762   6.089   6.603 -0.1375  0.2209  0.1867
  224DOPC   GL1 2679   2.879   6.094   6.266 -0.2917 -0.3829 -0.1091
  224DOPC   GL2 2680   3.061   5.830   6.105 -0.2463 -0.2044 -0.0746
  224DOPC   C1A 2681   2.846   6.339   5.993 -0.1673  0.3526 -0.0769
  224DOPC   D2A 2682   2.750   6.785   5.683  0.1968  0.0554 -0.0774
  224DOPC   C3A 2683   2.998   6.919   5.309 -0.1645 -0.2159 -0.1384
  224DOPC   C4A 2684   3.312   6.950   4.930 -0.4202  0.0725  0.1647
  224DOPC   C1B 2685   3.120   5.765   5.699 -0.0809 -0.1798  0.3320
  224DOPC   D2B 2686   3.417   5.609   5.505  0.0325 -0.2358  0.0916
  224DOPC   C3B 2687   3.797   5.724   5.415 -0.2937  0.2905 -0.2237
  224DOPC   C4B 2688   4.006   6.157   5.439  0.0484 -0.0049 -0.0588
  225DOPC   NC3 2689   3.003   0.141   7.242  0.0332 -0.0726 -0.0781
  225DOPC   PO4 2690   2.718   0.227   7.550 -0.1549 -0.2740 -0.1104
  225DOPC   GL1 2691   2.686   0.648   7.647  0.4258  0.2018 -0.2332
  225DOPC   GL2 2692   2.562   0.873   7.459  0.2463 -0.0968 -0.0225
  225DOPC   C1A 2693   2.653   0.805   8.115  0.1971  0.2997 -0.1507
  225DOPC   D2A 2694   2.710   0.692   8.566 -0.0441 -0.2364 -0.0650
  225DOPC   C3A 2695   2.661   1.125   8.903  0.1182  0.1864  0.1773
  225DOPC   C4A 2696   2.529   1.651   8.875 -0.2960 -0.0049  0.3803
  225DOPC   C1B 2697   2.292   1.009   7.839 -0.1728 -0.1474  0.0725
  225DOPC   D2B 2698   2.313   1.264   8.173  0.0436 -0.2563 -0.0406
  225DOPC   C3B 2699   2.745   1.247   8.419  0.1014  0.0782  0.0625
  225DOPC   C4B 2700   2.920   1.662   8.547 -0.3387  0.1982  0.2703
  226DOPC   NC3 2701   6.153   4.043   6.701  0.3826 -0.1603  0.2890
  226DOPC   PO4 2702   5.935   4.492   6.563  0.2509 -0.1431 -0.0635
  226DOPC   GL1 2703   6.110   4.513   6.176 -0.2224 -0.0581 -0.0415
  226DOPC   GL2 2704   6.478   4.437   6.034  0.0483 -0.0371  0.1435
  226DOPC   C1A 2705   6.084   4.711   5.784 -0.0561  0.2322 -0.3483
  226DOPC   D2A 2706   6.213   4.948   5.380  0.0023 -0.1978  0.1652
  226DOPC   C3A 2707   5.947   4.808   5.089 -0.0652 -0.0325 -0.4114
  226DOPC   C4A 2708   5.525   4.611   5.099  0.0103 -0.1312 -0.2791
  226DOPC   C1B 2709   6.494   4.269   5.641 -0.3447 -0.2572 -0.1528
  226DOPC   D2B 2710   6.516   4.159   5.192 -0.1249 -0.2124  0.1627
  226DOPC   C3B 2711   6.286   4.341   4.869  0.2438  0.4770 -0.3854
  226DOPC   C4B 2712   5.847   4.411   4.787 -0.1676 -0.0612 -0.4261
  227DOPC   NC3 2713   1.813   6.300   7.754  0.0294 -0.1630 -0.2393
  227DOPC   PO4 2714   1.393   6.178   7.742  0.2772 -0.0108 -0.1749
  227DOPC   GL1 2715   1.310   5.921   8.049  0.1560 -0.2742  0.0347
  227DOPC   GL2 2716   0.971   5.898   8.147 -0.0290  0.2257  0.0097
  227DOPC   C1A 2717   1.259   5.634   8.480  0.1497 -0.2500  0.1109
  227DOPC   D2A 2718   1.326   5.592   8.959  0.2805  0.0740  0.3031
  227DOPC   C3A 2719   1.374   5.508   9.423 -0.3370 -0.5375  0.0561
  227DOPC   C4A 2720   1.030   5.342   9.645 -0.1638  0.1528 -0.1168
  227DOPC   C1B 2721   1.105   6.146   8.499 -0.1767 -0.0143  0.2069
  227DOPC   D2B 2722   1.278   6.199   8.841  0.0634 -0.2056 -0.0162
  227DOPC   C3B 2723   1.065   6.515   9.071 -0.0562  0.0180 -0.1779
  227DOPC   C4B 2724   1.230   6.912   9.325  0.0311  0.0518 -0.0676
  228DOPC   NC3 2725   5.172   5.928   7.805 -0.2568 -0.3071  0.1599
  228DOPC   PO4 2726   5.629   5.666   7.860  0.0631  0.0837 -0.0488
  228DOPC   GL1 2727   5.732   5.285   8.281 -0.0476  0.1343 -0.1846
  228DOPC   GL2 2728   5.420   5.138   8.381 -0.2456 -0.1287 -0.1118
  228DOPC   C1A 2729   5.802   5.210   8.715 -0.1172 -0.0980  0.0988
  228DOPC   D2A 2730   5.891   4.969   9.138 -0.1555  0.0273  0.0276
  228DOPC   C3A 2731   5.674   4.618   9.351 -0.3762  0.3129 -0.3846
  228DOPC   C4A 2732   5.600   4.528   9.834 -0.1691  0.3195 -0.0957
  228DOPC   C1B 2733   5.296   5.045   8.837 -0.2092  0.0067 -0.0993
  228DOPC   D2B 2734   5.249   5.084   9.320  0.0744 -0.1390 -0.0491
  228DOPC   C3B 2735   5.397   5.431   9.448 -0.2785 -0.1878 -0.0043
  228DOPC   C4B 2736   5.783   5.507   9.629 -0.0717 -0.2276  0.1925
  229DOPC   NC3 2737   2.716   5.551   6.579  0.0283 -0.1282 -0.1931
  229DOPC   PO4 2738   2.389   5.717   6.678 -0.0694  0.0399  0.0392
  229DOPC   GL1 2739   2.307   5.825   6.384  0.0455  0.0760  0.1674
  229DOPC   GL2 2740   2.339   6.116   6.305  0.0393 -0.1711 -0.0896
  229DOPC   C1A 2741   2.140   5.652   5.989  0.2094 -0.0942  0.0494
  229DOPC   D2A 2742   2.012   5.508   5.634  0.0868  0.2289 -0.1396
  229DOPC   C3A 2743   1.684   5.572   5.379  0.1787 -0.1565  0.2425
  229DOPC   C4A 2744   1.331   5.353   5.141 -0.2246  0.1409 -0.2497
  229DOPC   C1B 2745   2.461   6.025   5.902 -0.2229  0.1962 -0.1079
  229DOPC   D2B 2746   2.360   5.929   5.496  0.5759 -0.0321  0.3109
  229DOPC   C3B 2747   2.672   5.828   5.189 -0.0266  0.3790 -0.3370
  229DOPC   C4B 2748   3.137   5.875   5.232 -0.1841  0.3574 -0.0586
  230DOPC   NC3 2749   5.396   3.542   7.270 -0.0447  0.4663  0.1450
  230DOPC   PO4 2750   5.209   3.342   7.654 -0.1858  0.0616  0.1695
  230DOPC   GL1 2751   5.106   3.377   8.112  0.1081  0.0457  0.0175
  230DOPC   GL2 2752   4.881   3.104   8.125 -0.1896  0.0368  0.1031
  230DOPC   C1A 2753   5.114   3.407   8.600 -0.2690  0.1076 -0.1832
  230DOPC   D2A 2754   5.067   3.231   8.966  0.2193 -0.1175  0.1625
  230DOPC   C3A 2755   5.291   2.984   9.325  0.1756 -0.3133 -0.3454
  230DOPC   C4A 2756   5.063   2.677   9.744  0.0902  0.0289 -0.1508
  230DOPC   C1B 2757   4.836   3.004   8.513  0.0228 -0.0331  0.2274
  230DOPC   D2B 2758   4.610   2.966   8.813  0.0896 -0.0103  0.0324
  230DOPC   C3B 2759   4.157   3.225   9.008 -0.1487  0.1384 -0.1862
  230DOPC   C4B 2760   3.843   3.010   9.282 -0.1148 -0.2030  0.2335
  231DOPC   NC3 2761   5.147   4.349   8.035  0.0130 -0.1754 -0.2139
  231DOPC   PO4 2762   4.703   4.244   7.967  0.1179 -0.0888  0.2072
  231DOPC   GL1 2763   4.454   4.193   8.336 -0.0876 -0.1634  0.0345
  231DOPC   GL2 2764   4.448   3.965   8.450  0.1121  0.1103 -0.0114
  231DOPC   C1A 2765   4.169   4.482   8.407  0.2802  0.0497 -0.2811
  231DOPC   D2A 2766   4.238   4.927   8.476 -0.2939 -0.1662  0.0472
  231DOPC   C3A 2767   4.442   5.119   8.857  0.0984  0.1824  0.0426
  231DOPC   C4A 2768   4.748   5.183   9.179 -0.0343  0.2305  0.1064
  231DOPC   C1B 2769   4.428   3.995   8.893 -0.1501 -0.0905 -0.3512
  231DOPC   D2B 2770   4.522   3.798   9.347 -0.1999 -0.2267 -0.1889
  231DOPC   C3B 2771   4.278   3.541   9.591 -0.0390  0.0882 -0.1171
  231DOPC   C4B 2772   4.047   3.147   9.701 -0.0920  0.0797 -0.1309
  232DOPC   NC3 2773   4.618   6.605   7.275  0.0366 -0.1482  0.0075
  232DOPC   PO4 2774   4.591   6.456   7.667  0.0909 -0.0617  0.0301
  232DOPC   GL1 2775   4.499   6.306   8.182  0.2909  0.3181 -0.0242
  232DOPC   GL2 2776   4.719   6.451   8.440  0.4802  0.1722  0.1877
  232DOPC   C1A 2777   4.111   6.338   8.486 -0.4464  0.1244 -0.0334
  232DOPC   D2A 2778   4.231   6.277   8.943  0.1822  0.0242 -0.3294
  232DOPC   C3A 2779   4.003   6.479   9.205  0.2492  0.1626 -0.1229
  232DOPC   C4A 2780   3.902   6.920   9.317 -0.1377 -0.0818 -0.0931
  232DOPC   C1B 2781   4.864   6.171   8.770  0.0361 -0.3098  0.4357
  232DOPC   D2B 2782   4.770   6.069   9.095  0.0596 -0.1471  0.1215
  232DOPC   C3B 2783   4.924   6.417   9.322 -0.2526 -0.0870 -0.0054
  232DOPC   C4B 2784   5.001   6.892   9.331  0.0346  0.0140 -0.1972
  233DOPC   NC3 2785   5.534   2.696   7.494 -0.0809 -0.1153 -0.1143
  233DOPC   PO4 2786   5.831   2.739   7.872 -0.2364 -0.3807  0.0918
  233DOPC   GL1 2787   5.779   2.498   8.320  0.0242  0.1363  0.0460
  233DOPC   GL2 2788   5.980   2.550   8.472  0.0220 -0.2956 -0.1065
  233DOPC   C1A 2789   5.565   2.242   8.648  0.0413  0.2354  0.3644
  233DOPC   D2A 2790   5.659   2.045   9.042 -0.0347 -0.0069  0.1668
  233DOPC   C3A 2791   5.666   1.652   9.188  0.2008 -0.1178  0.1182
  233DOPC   C4A 2792   5.888   1.328   9.179  0.2099 -0.2414 -0.1476
  233DOPC   C1B 2793   6.136   2.718   8.837  0.1325 -0.2318  0.0108
  233DOPC   D2B 2794   6.091   2.932   9.295 -0.3757 -0.1354  0.2660
  233DOPC   C3B 2795   5.874   2.857   9.511  0.0657 -0.0385  0.4259
  233DOPC   C4B 2796   5.516   2.780   9.732  0.0997  0.1588  0.0310
  234DOPC   NC3 2797   3.319   5.121   7.823 -0.0734 -0.2261 -0.1031
  234DOPC   PO4 2798   3.662   4.945   7.847  0.3692 -0.1301  0.4236
  234DOPC   GL1 2799   3.686   4.973   8.238  0.1487 -0.3416  0.2192
  234DOPC   GL2 2800   3.391   5.043   8.469  0.3399  0.0654  0.1208
  234DOPC   C1A 2801   3.749   4.676   8.578 -0.1665 -0.1950  0.0338
  234DOPC   D2A 2802   4.043   4.677   8.909  0.1432  0.0769 -0.1822
  234DOPC   C3A 2803   4.409   4.601   8.849 -0.3474  0.1351 -0.0069
  234DOPC   C4A 2804   4.835   4.751   9.074  0.2308  0.1965  0.0415
  234DOPC   C1B 2805   3.319   5.015   8.945  0.1120 -0.2490  0.0339
  234DOPC   D2B 2806   3.136   5.335   9.202  0.1033 -0.0041  0.2291
  234DOPC   C3B 2807   3.338   5.702   9.384  0.0106  0.0629  0.0750
  234DOPC   C4B 2808   3.122   6.035   9.617  0.1106  0.0944  0.2485
  235DOPC   NC3 2809   0.567   4.300   7.474 -0.0859 -0.0696  0.0303
  235DOPC   PO4 2810   0.891   4.620   7.587 -0.0115  0.3869 -0.1660
  235DOPC   GL1 2811   1.037   4.764   8.001 -0.1360 -0.0207 -0.0139
  235DOPC   GL2 2812   1.269   4.515   8.004 -0.0016 -0.3146 -0.0440
  235DOPC   C1A 2813   0.823   4.950   8.313 -0.0529  0.0946  0.2175
  235DOPC   D2A 2814   0.794   5.366   8.447 -0.1191  0.2565  0.0621
  235DOPC   C3A 2815   0.911   5.358   8.837 -0.2179  0.2483 -0.2892
  235DOPC   C4A 2816   0.841   5.402   9.225 -0.3083 -0.2513 -0.3217
  235DOPC   C1B 2817   1.248   4.586   8.454  0.0316 -0.1527 -0.1646
  235DOPC   D2B 2818   1.045   4.783   8.886  0.1228  0.1709 -0.1815
  235DOPC   C3B 2819   1.247   5.065   9.132  0.0412 -0.3272 -0.0703
  235DOPC   C4B 2820   1.472   4.954   9.527 -0.0651 -0.0456  0.3578
  236DOPC   NC3 2821   0.955   5.086   7.620 -0.1875 -0.0895 -0.2519
  236DOPC   PO4 2822   0.606   5.052   7.669  0.0932 -0.1579 -0.3078
  236DOPC   GL1 2823   0.534   4.765   7.921 -0.0674 -0.0814  0.1747
  236DOPC   GL2 2824   0.288   4.773   8.105 -0.1052 -0.0744  0.0921
  236DOPC   C1A 2825   0.679   4.423   8.124  0.0966 -0.1226  0.1666
  236DOPC   D2A 2826   0.988   4.173   8.268 -0.0636 -0.0734  0.0199
  236DOPC   C3A 2827   0.905   4.099   8.729  0.2681 -0.2129  0.0726
  236DOPC   C4A 2828   1.127   3.923   9.184 -0.0332 -0.0070  0.2447
  236DOPC   C1B 2829   0.335   4.951   8.490 -0.2033 -0.2864  0.0197
  236DOPC   D2B 2830   0.564   5.027   8.835 -0.0375  0.5331  0.2658
  236DOPC   C3B 2831   0.371   5.215   9.168  0.0232  0.0132 -0.0577
  236DOPC   C4B 2832   0.054   5.390   9.299  0.1908  0.5271  0.1322
  237DOPC   NC3 2833   4.197  -0.412   7.807 -0.1124 -0.3833 -0.0276
  237DOPC   PO4 2834   4.102   0.097   7.926  0.1797  0.0250 -0.0678
  237DOPC   GL1 2835   4.138   0.289   8.364  0.0964 -0.0368  0.1781
  237DOPC   GL2 2836   3.885   0.358   8.451 -0.3405 -0.0141 -0.0241
  237DOPC   C1A 2837   4.232   0.222   8.811  0.2426  0.0331 -0.3231
  237DOPC   D2A 2838   4.465   0.112   9.203 -0.0159 -0.1867  0.1459
  237DOPC   C3A 2839   4.445  -0.294   9.448  0.1360  0.1255  0.1490
  237DOPC   C4A 2840   4.271  -0.554   9.676  0.0180  0.0478  0.0227
  237DOPC   C1B 2841   3.564   0.355   8.821 -0.1668  0.1388  0.0119
  237DOPC   D2B 2842   3.338   0.243   9.250 -0.2021  0.0924  0.0357
  237DOPC   C3B 2843   2.931   0.310   9.077  0.0815  0.2413  0.0609
  237DOPC   C4B 2844   2.519   0.230   8.989  0.1123  0.2155  0.2393
  238DOPC   NC3 2845   5.177   2.019   7.763 -0.0799 -0.3012 -0.1998
  238DOPC   PO4 2846   5.387   2.305   8.025 -0.1873 -0.1170  0.1448
  238DOPC   GL1 2847   5.185   2.060   8.398  0.2274  0.1554 -0.2446
  238DOPC   GL2 2848   5.000   1.877   8.191 -0.3367  0.2354  0.1723
  238DOPC   C1A 2849   5.078   2.157   8.833 -0.3392 -0.1186 -0.2911
  238DOPC   D2A 2850   4.891   2.290   9.149 -0.1793 -0.1690 -0.1123
  238DOPC   C3A 2851   5.284   2.463   9.365 -0.2048  0.2708  0.0223
  238DOPC   C4A 2852   5.446   2.214   9.725  0.2219  0.0012 -0.1612
  238DOPC   C1B 2853   5.093   1.458   8.400 -0.3432  0.4037  0.3114
  238DOPC   D2B 2854   4.879   1.430   8.654  0.1578  0.3057 -0.3414
  238DOPC   C3B 2855   4.749   1.865   8.655  0.0740 -0.0116 -0.0041
  238DOPC   C4B 2856   4.307   1.742   8.661 -0.0226  0.2034  0.0316
  239DOPC   NC3 2857  -0.453   4.089   7.874 -0.2746  0.0354 -0.0227
  239DOPC   PO4 2858  -0.084   3.871   7.847 -0.0992  0.0144  0.1012
  239DOPC   GL1 2859  -0.050   3.913   8.271  0.0007  0.4221 -0.1994
  239DOPC   GL2 2860  -0.013   4.247   8.254 -0.0182 -0.1276  0.0237
  239DOPC   C1A 2861   0.116   4.096   8.673 -0.1646  0.1009  0.2835
  239DOPC   D2A 2862   0.116   4.366   9.116 -0.2223  0.2653  0.0994
  239DOPC   C3A 2863   0.360   4.655   9.301 -0.1169  0.0461  0.0300
  239DOPC   C4A 2864   0.729   4.876   9.249  0.0176  0.0917  0.3495
  239DOPC   C1B 2865  -0.046   4.579   8.615 -0.2376 -0.0557 -0.1388
  239DOPC   D2B 2866   0.069   4.830   8.939  0.0269 -0.1723 -0.1845
  239DOPC   C3B 2867  -0.132   4.784   9.349 -0.0237 -0.4330  0.0536
  239DOPC   C4B 2868  -0.406   4.729   9.816 -0.0720 -0.1793  0.1842
  240DOPC   NC3 2869   5.783   2.143   7.859  0.1466 -0.3045 -0.1166
  240DOPC   PO4 2870   5.577   1.757   7.727 -0.0492 -0.2380  0.0805
  240DOPC   GL1 2871   5.501   1.694   8.186  0.1124  0.4029 -0.0961
  240DOPC   GL2 2872   5.702   1.885   8.369  0.0387  0.0038 -0.1948
  240DOPC   C1A 2873   5.681   1.384   8.490  0.3517 -0.2647  0.0519
  240DOPC   D2A 2874   5.900   1.627   8.773 -0.1257 -0.0772 -0.2162
  240DOPC   C3A 2875   6.373   1.495   8.949 -0.1265 -0.0415  0.1615
  240DOPC   C4A 2876   6.652   1.373   8.617  0.2733 -0.0288  0.1154
  240DOPC   C1B 2877   5.423   1.748   8.710 -0.3467 -0.0403  0.0972
  240DOPC   D2B 2878   5.141   1.680   9.051  0.0394 -0.0637 -0.1984
  240DOPC   C3B 2879   5.229   1.794   9.461  0.1598  0.0322  0.0061
  240DOPC   C4B 2880   5.121   1.607   9.876  0.1539  0.0735  0.0066
  241DOPC   NC3 2881   1.362   2.255   7.269  0.0383 -0.1299  0.1117
  241DOPC   PO4 2882   1.781   1.943   7.330 -0.3106 -0.0361 -0.3228
  241DOPC   GL1 2883   2.111   2.023   7.500  0.1261 -0.0304 -0.2790
  241DOPC   GL2 2884   2.036   2.158   7.722 -0.1214 -0.0612  0.0284
  241DOPC   C1A 2885   2.435   1.877   7.398 -0.1409 -0.1008  0.0568
  241DOPC   D2A 2886   2.551   1.464   7.092  0.0387  0.1478  0.2397
  241DOPC   C3A 2887   2.853   1.079   6.837  0.0166 -0.2136  0.2145
  241DOPC   C4A 2888   3.189   1.032   6.631  0.0086 -0.4098 -0.1908
  241DOPC   C1B 2889   2.276   2.162   8.175  0.3143 -0.1879 -0.0263
  241DOPC   D2B 2890   2.486   2.100   8.559  0.1645  0.1913 -0.3910
  241DOPC   C3B 2891   2.849   2.160   8.463 -0.4050  0.1892 -0.1283
  241DOPC   C4B 2892   3.210   2.054   8.681  0.2755 -0.0741 -0.2739
  242DOPC   NC3 2893   6.083   3.196   8.012  0.0119 -0.2412  0.1019
  242DOPC   PO4 2894   6.049   3.604   8.199 -0.2630  0.0889  0.1998
  242DOPC   GL1 2895   5.872   3.470   8.551 -0.2856  0.0666  0.0689
  242DOPC   GL2 2896   5.601   3.589   8.600  0.3608  0.3908  0.3143
  242DOPC   C1A 2897   5.993   3.563   8.966  0.2029  0.2202 -0.2202
  242DOPC   D2A 2898   5.914   3.725   9.382 -0.1366  0.1370 -0.3645
  242DOPC   C3A 2899   6.142   3.841   9.718  0.1286  0.1300  0.0261
  242DOPC   C4A 2900   6.129   4.251   9.976  0.2115  0.0187  0.2240
  242DOPC   C1B 2901   5.399   3.645   9.059  0.0207 -0.0750  0.1909
  242DOPC   D2B 2902   5.012   3.570   9.262 -0.3278 -0.2125 -0.1364
  242DOPC   C3B 2903   4.927   3.354   9.567 -0.0945  0.5739  0.0681
  242DOPC   C4B 2904   5.170   3.157   9.855  0.0529 -0.1121 -0.0025
  243DOPC   NC3 2905   1.936   4.653   7.469 -0.1454 -0.2270 -0.0130
  243DOPC   PO4 2906   2.229   4.269   7.590  0.1890  0.3230  0.2818
  243DOPC   GL1 2907   2.410   4.218   7.999  0.0386 -0.2284 -0.2502
  243DOPC   GL2 2908   2.104   4.080   8.273  0.0325  0.0243  0.3180
  243DOPC   C1A 2909   2.643   3.950   8.276 -0.1110 -0.0133  0.1431
  243DOPC   D2A 2910   3.069   4.038   8.353  0.3153  0.1191  0.0242
  243DOPC   C3A 2911   3.221   4.060   8.862  0.0432  0.3204  0.0975
  243DOPC   C4A 2912   3.031   4.189   9.285 -0.0573  0.2256 -0.0141
  243DOPC   C1B 2913   2.242   3.780   8.575 -0.1207 -0.1314 -0.1359
  243DOPC   D2B 2914   2.350   3.480   8.953 -0.0298 -0.1714 -0.0138
  243DOPC   C3B 2915   2.183   3.334   9.296 -0.0855  0.0068 -0.2374
  243DOPC   C4B 2916   1.904   2.909   9.182  0.0787  0.4022 -0.0296
  244DOPC   NC3 2917   0.905   3.689   8.139  0.2656  0.1886 -0.4397
  244DOPC   PO4 2918   1.238   3.397   8.010  0.1516  0.5301  0.2401
  244DOPC   GL1 2919   1.349   3.376   8.432  0.0874 -0.0664 -0.1121
  244DOPC   GL2 2920   1.174   3.661   8.587 -0.1262  0.1346 -0.0166
  244DOPC   C1A 2921   1.293   3.089   8.756 -0.3129  0.0639  0.1064
  244DOPC   D2A 2922   0.954   3.101   9.068 -0.0864  0.0210 -0.2020
  244DOPC   C3A 2923   0.950   2.916   9.427  0.3469  0.2231  0.0363
  244DOPC   C4A 2924   0.978   2.380   9.353 -0.0487 -0.1211 -0.1550
  244DOPC   C1B 2925   1.307   3.523   8.951 -0.1057 -0.1611 -0.0644
  244DOPC   D2B 2926   1.713   3.715   9.181 -0.1368 -0.0280 -0.1779
  244DOPC   C3B 2927   1.911   3.775   9.499 -0.0144  0.1753  0.1178
  244DOPC   C4B 2928   2.089   3.475   9.757 -0.1130 -0.0756 -0.1120
  245DOPC   NC3 2929   3.208   4.868   6.398 -0.1609 -0.1422  0.1986
  245DOPC   PO4 2930   3.663   4.798   6.602  0.5610  0.1015 -0.1265
  245DOPC   GL1 2931   3.692   4.703   6.131  0.1115 -0.2054 -0.2447
  245DOPC   GL2 2932   3.745   4.429   6.282  0.1712  0.0999  0.3406
  245DOPC   C1A 2933   3.755   4.716   5.716 -0.2451 -0.0387  0.1013
  245DOPC   D2A 2934   4.009   4.823   5.415  0.2825 -0.3740  0.0962
  245DOPC   C3A 2935   4.389   4.677   5.291 -0.0008  0.3735  0.0376
  245DOPC   C4A 2936   4.516   4.635   4.854  0.1060  0.0907 -0.1584
  245DOPC   C1B 2937   3.990   4.099   6.318 -0.1552 -0.1205  0.0458
  245DOPC   D2B 2938   4.412   4.194   6.244 -0.0856 -0.0568 -0.3445
  245DOPC   C3B 2939   4.547   4.025   5.908  0.1377  0.0715  0.1439
  245DOPC   C4B 2940   4.630   4.223   5.565 -0.5109  0.0213 -0.1373
  246DOPC   NC3 2941   3.845   4.667   7.055  0.0425 -0.0165  0.1281
  246DOPC   PO4 2942   4.180   4.794   6.980 -0.1149 -0.1232 -0.0038
  246DOPC   GL1 2943   4.277   4.804   6.471 -0.2824  0.1706  0.1477
  246DOPC   GL2 2944   4.183   4.623   6.213  0.2651  0.2532 -0.5296
  246DOPC   C1A 2945   4.596   4.974   6.248  0.1056 -0.1977  0.1822
  246DOPC   D2A 2946   4.738   5.228   5.833  0.1429 -0.1835 -0.0257
  246DOPC   C3A 2947   4.787   5.463   5.521  0.0524  0.0058  0.0238
  246DOPC   C4A 2948   4.817   5.696   5.116  0.3010  0.0208 -0.0598
  246DOPC   C1B 2949   4.160   4.346   5.835  0.2824  0.1593 -0.0459
  246DOPC   D2B 2950   4.023   4.255   5.456  0.4630  0.0204 -0.2549
  246DOPC   C3B 2951   3.560   4.307   5.305  0.0009  0.0997 -0.1717
  246DOPC   C4B 2952   3.068   4.258   5.134 -0.2093 -0.3478  0.2036
  247DOPC   NC3 2953   3.678   6.572   7.737  0.1238 -0.0120  0.1326
  247DOPC   PO4 2954   3.584   6.137   7.748  0.1637 -0.0663 -0.1949
  247DOPC   GL1 2955   3.451   5.914   8.114  0.3436  0.0809  0.3685
  247DOPC   GL2 2956   3.270   5.612   8.032 -0.0317 -0.1326 -0.0382
  247DOPC   C1A 2957   3.552   5.945   8.538  0.0796 -0.2023 -0.2706
  247DOPC   D2A 2958   3.266   6.037   8.898 -0.1280  0.1690  0.2851
  247DOPC   C3A 2959   2.962   5.859   9.044  0.0936  0.0488  0.0479
  247DOPC   C4A 2960   2.707   6.005   9.409 -0.2043  0.1062 -0.0630
  247DOPC   C1B 2961   3.053   5.866   8.498  0.2874  0.1594  0.0928
  247DOPC   D2B 2962   2.742   6.122   8.591  0.0233  0.0399 -0.1007
  247DOPC   C3B 2963   2.784   6.354   8.949 -0.0331 -0.2085  0.1564
  247DOPC   C4B 2964   2.964   6.457   9.335  0.1587  0.0273 -0.2327
  248DOPC   NC3 2965   6.788   5.661   7.091  0.1373  0.1656  0.0027
  248DOPC   PO4 2966   6.534   5.735   7.555  0.0746  0.0018  0.0859
  248DOPC   GL1 2967   6.540   5.783   8.011 -0.0925 -0.0242 -0.0785
  248DOPC   GL2 2968   6.226   5.978   8.049 -0.0463 -0.2781  0.2482
  248DOPC   C1A 2969   6.736   5.847   8.430 -0.0523 -0.3263  0.0227
  248DOPC   D2A 2970   6.778   6.048   8.808  0.5585  0.0939  0.0054
  248DOPC   C3A 2971   6.542   6.404   8.831  0.3184 -0.0323 -0.2475
  248DOPC   C4A 2972   6.204   6.655   8.652  0.2459  0.0521  0.1070
  248DOPC   C1B 2973   6.304   6.099   8.517 -0.0867  0.0786  0.1985
  248DOPC   D2B 2974   6.086   6.207   8.855  0.2178  0.0199 -0.1226
  248DOPC   C3B 2975   5.764   5.912   9.006  0.1163  0.1508  0.0355
  248DOPC   C4B 2976   5.465   5.536   8.952  0.0564 -0.0288 -0.2462
  249DOPC   NC3 2977   6.592   4.597   7.057  0.1503  0.1795  0.0908
  249DOPC   PO4 2978   6.264   4.917   6.900  0.0409 -0.3253  0.0083
  249DOPC   GL1 2979   6.030   5.036   6.480  0.0692 -0.1246 -0.4472
  249DOPC   GL2 2980   6.357   5.020   6.309  0.1676 -0.1401  0.0255
  249DOPC   C1A 2981   5.663   5.192   6.291 -0.1602  0.2696  0.2815
  249DOPC   D2A 2982   5.553   5.493   5.940 -0.0006 -0.1475  0.0839
  249DOPC   C3A 2983   5.955   5.812   5.880  0.1377  0.0516 -0.2084
  249DOPC   C4A 2984   6.027   5.988   5.517 -0.0409  0.0050  0.0265
  249DOPC   C1B 2985   6.048   5.133   6.008 -0.0837 -0.3298 -0.1163
  249DOPC   D2B 2986   6.079   5.332   5.612 -0.3055 -0.1336  0.1546
  249DOPC   C3B 2987   5.675   5.555   5.452 -0.0251  0.1453 -0.0757
  249DOPC   C4B 2988   5.297   5.603   5.539  0.1646 -0.0236 -0.0536
  250DOPC   NC3 2989   6.193   0.125   7.612  0.1777 -0.2315  0.0513
  250DOPC   PO4 2990   5.937   0.148   7.872  0.2684  0.0859  0.0543
  250DOPC   GL1 2991   5.857   0.261   8.269 -0.0812 -0.1641  0.1680
  250DOPC   GL2 2992   5.495   0.190   8.337  0.1998  0.0266  0.1721
  250DOPC   C1A 2993   5.749   0.380   8.715  0.0011 -0.0394 -0.0298
  250DOPC   D2A 2994   5.420   0.535   8.915  0.1412 -0.0541 -0.1254
  250DOPC   C3A 2995   5.337   0.821   9.147 -0.0989  0.2609 -0.0438
  250DOPC   C4A 2996   5.367   0.808   9.564 -0.1636  0.2633  0.1862
  250DOPC   C1B 2997   5.145   0.070   8.705  0.0130  0.1185  0.0183
  250DOPC   D2B 2998   4.847   0.173   8.892 -0.1506 -0.1207  0.1696
  250DOPC   C3B 2999   4.644   0.506   8.979 -0.0686  0.0645  0.3215
  250DOPC   C4B 3000   4.418   0.867   9.186 -0.0556 -0.0956  0.1425
  251DOPC   NC3 3001   3.400   3.998   7.929  0.0384 -0.0982  0.2010
  251DOPC   PO4 3002   3.851   4.012   7.835  0.0197  0.3419 -0.1957
  251DOPC   GL1 3003   3.641   3.932   8.347 -0.4572  0.0726  0.4362
  251DOPC   GL2 3004   3.476   3.711   8.412  0.0800 -0.0590  0.0647
  251DOPC   C1A 3005   3.974   4.133   8.725  0.1870 -0.0047  0.2115
  251DOPC   D2A 3006   4.048   4.193   9.156 -0.0061 -0.4640 -0.0551
  251DOPC   C3A 3007   3.940   4.548   9.442  0.4371  0.1871  0.2507
  251DOPC   C4A 3008   3.746   4.726   9.815  0.2848 -0.2827  0.2655
  251DOPC   C1B 3009   3.282   3.487   8.768  0.1182 -0.1690  0.1363
  251DOPC   D2B 3010   3.580   3.182   8.855  0.0156  0.0757 -0.0797
  251DOPC   C3B 3011   3.991   3.154   8.557 -0.4158  0.0385 -0.3064
  251DOPC   C4B 3012   4.338   3.094   8.470  0.2233 -0.1539 -0.1887
  252DOPC   NC3 3013   2.113   1.782   6.902 -0.0088 -0.1370  0.1063
  252DOPC   PO4 3014   2.035   2.239   6.880  0.0326 -0.0889 -0.1095
  252DOPC   GL1 3015   2.456   2.345   6.711  0.0463  0.2705 -0.1772
  252DOPC   GL2 3016   2.548   2.549   6.499 -0.0750  0.1347 -0.0025
  252DOPC   C1A 3017   2.859   2.147   6.625  0.1658  0.3045  0.2921
  252DOPC   D2A 3018   3.085   2.070   6.347  0.1865  0.0369  0.2342
  252DOPC   C3A 3019   3.056   2.036   5.913 -0.4107 -0.3672  0.0073
  252DOPC   C4A 3020   3.416   2.082   5.640 -0.2735  0.1062 -0.0828
  252DOPC   C1B 3021   2.841   2.657   6.175 -0.3358 -0.1482  0.1343
  252DOPC   D2B 3022   3.160   2.690   5.805 -0.1621  0.0301  0.2135
  252DOPC   C3B 3023   3.114   2.482   5.421 -0.2087 -0.1748 -0.3620
  252DOPC   C4B 3024   3.016   2.067   5.284  0.2599  0.1727  0.0767
  253DOPC   NC3 3025   5.909   6.158   7.769  0.2231 -0.0529 -0.0861
  253DOPC   PO4 3026   5.508   6.288   7.908 -0.0485  0.1834  0.2675
  253DOPC   GL1 3027   5.703   6.058   8.244  0.3028  0.2003  0.0062
  253DOPC   GL2 3028   5.788   6.339   8.418  0.1527 -0.0609 -0.1854
  253DOPC   C1A 3029   5.784   5.772   8.493 -0.2305  0.2670 -0.0573
  253DOPC   D2A 3030   6.162   5.553   8.463  0.4255 -0.1184 -0.1669
  253DOPC   C3A 3031   6.410   5.647   8.828 -0.2826  0.1152 -0.2711
  253DOPC   C4A 3032   6.462   5.867   9.140  0.0241  0.2231 -0.0092
  253DOPC   C1B 3033   5.673   6.465   8.780  0.0636  0.2709 -0.1054
  253DOPC   D2B 3034   5.406   6.622   9.140  0.0070 -0.0028  0.0046
  253DOPC   C3B 3035   5.358   6.281   9.486 -0.1325 -0.3491  0.0485
  253DOPC   C4B 3036   5.672   6.036   9.685  0.1577  0.2806 -0.1262
  254DOPC   NC3 3037   5.933   1.070   7.982  0.0229  0.0672  0.0530
  254DOPC   PO4 3038   5.462   0.984   7.953  0.1020 -0.0248  0.1103
  254DOPC   GL1 3039   5.085   1.021   8.178  0.0072 -0.0257  0.2634
  254DOPC   GL2 3040   4.806   1.187   8.116  0.1148  0.1875 -0.1480
  254DOPC   C1A 3041   4.834   0.894   8.551 -0.3270  0.2721  0.2266
  254DOPC   D2A 3042   4.963   1.050   9.024  0.1279  0.0188 -0.0306
  254DOPC   C3A 3043   4.872   0.859   9.415  0.1311  0.1163  0.1736
  254DOPC   C4A 3044   4.993   0.620   9.810  0.0470 -0.0029  0.1746
  254DOPC   C1B 3045   4.495   1.222   8.385  0.0271 -0.0250 -0.2382
  254DOPC   D2B 3046   4.417   1.156   8.768  0.1973 -0.1385 -0.3487
  254DOPC   C3B 3047   4.548   1.516   9.079 -0.2336  0.0223 -0.2808
  254DOPC   C4B 3048   4.844   1.432   9.411 -0.0443 -0.1640  0.3504
  255DOPC   NC3 3049   0.527   0.373   7.398  0.2895  0.0347 -0.2556
  255DOPC   PO4 3050   0.466   0.473   7.856 -0.0108 -0.0557  0.1457
  255DOPC   GL1 3051   0.263   0.555   8.273 -0.2520 -0.0466  0.3128
  255DOPC   GL2 3052   0.067   0.359   8.397  0.1873 -0.2190  0.2655
  255DOPC   C1A 3053   0.568   0.610   8.709 -0.1558  0.1452 -0.0722
  255DOPC   D2A 3054   0.861   0.601   9.083  0.2893  0.0149 -0.0677
  255DOPC   C3A 3055   0.912   1.013   9.195 -0.1237 -0.1016 -0.2083
  255DOPC   C4A 3056   0.818   1.420   9.308 -0.0877  0.1716 -0.0172
  255DOPC   C1B 3057   0.141   0.434   8.784 -0.0775 -0.1103  0.0395
  255DOPC   D2B 3058   0.105   0.243   9.240 -0.1670 -0.0446 -0.0249
  255DOPC   C3B 3059   0.292  -0.188   9.213  0.0395 -0.0200  0.1067
  255DOPC   C4B 3060   0.705  -0.333   9.355 -0.0631 -0.0892  0.0189
  256DOPC   NC3 3061   2.261   4.508   6.477 -0.0420  0.2255  0.0555
  256DOPC   PO4 3062   1.970   4.879   6.454 -0.0954  0.2497  0.0775
  256DOPC   GL1 3063   2.016   4.646   6.051 -0.0404  0.0807 -0.0569
  256DOPC   GL2 3064   2.360   4.495   5.951  0.1236  0.1646  0.2168
  256DOPC   C1A 3065   2.036   4.738   5.645  0.1302  0.1478  0.2128
  256DOPC   D2A 3066   2.125   4.482   5.323  0.1629 -0.0470  0.1083
  256DOPC   C3A 3067   1.920   4.126   5.178 -0.3081 -0.0555  0.2188
  256DOPC   C4A 3068   1.633   3.943   4.911  0.0524  0.0144  0.0474
  256DOPC   C1B 3069   2.546   4.781   5.628 -0.2558 -0.0275 -0.1444
  256DOPC   D2B 3070   2.499   4.885   5.140  0.0597  0.2065  0.1850
  256DOPC   C3B 3071   2.730   4.557   4.857 -0.0290 -0.0477  0.3550
  256DOPC   C4B 3072   2.704   4.029   4.787 -0.2841 -0.1283 -0.2006
  257WN      WN 3073   6.304   5.842   7.097  0.1075 -0.2104  0.1472
  258WN      WN 3074   0.131   0.971   7.042 -0.0713  0.1224  0.1628
  259WN      WN 3075   1.115   1.867   7.551 -0.1383 -0.1592 -0.1856
  260WN      WN 3076   1.437   3.214   7.108  0.1708 -0.1574 -0.2554
  261WN      WN 3077   5.709   5.454   7.362  0.0178  0.0336  0.1230
  262WN      WN 3078   4.859   3.087   7.374 -0.1411 -0.1359 -0.1614
  263WN      WN 3079   5.305   2.998   7.100  0.0007 -0.2846  0.0632
  264WN      WN 3080   1.726   4.010   6.843 -0.1482 -0.1247  0.2323
  265WN      WN 3081   0.234   0.941   7.911  0.0862 -0.0208 -0.0822
  266WN      WN 3082   4.121   4.368   6.688  0.0825 -0.1865  0.0567
  267WN      WN 3083   6.414   6.320   6.402 -0.1043 -0.1679  0.4452
  268WN      WN 3084   4.906   3.588   7.357  0.0755 -0.1313 -0.1881
  269WN      WN 3085   3.973   5.916   8.228 -0.1185 -0.0502 -0.1870
  270WN      WN 3086   6.086   3.189   6.105 -0.0572 -0.1658 -0.5304
  271WN      WN 3087   0.782   5.964   7.137  0.3763  0.1338  0.2309
  272WN      WN 3088   5.115   1.544   7.837 -0.0264  0.2858  0.1639
  273WN      WN 3089   4.458   0.424   7.572  0.3548  0.0276 -0.0102
  274WN      WN 3090   5.860   4.607   7.597  0.1504  0.0377  0.0706
  275WN      WN 3091   1.443   4.414   6.967 -0.1344  0.2610 -0.2106
  276WN      WN 3092   6.118   2.876   7.483 -0.1426 -0.1289 -0.1089
  277WN      WN 3093   4.281   4.341   7.142  0.2116  0.3643 -0.2033
  278WN      WN 3094   1.074   0.368   6.282  0.2444 -0.1757 -0.0160
  279WN      WN 3095   6.041   5.759   7.496  0.0804  0.0361 -0.0701
  280WN      WN 3096   3.682   4.419   8.093 -0.1500  0.0558  0.0894
  281WN      WN 3097   0.136   1.217   7.486 -0.4858 -0.0495  0.3090
  282WN      WN 3098   6.487   1.869   6.988  0.1924  0.0043 -0.1363
  283WN      WN 3099   0.578   1.930   6.126 -0.0999 -0.2220  0.0325
  284WN      WN 3100   1.679   3.816   6.365 -0.3799  0.0392 -0.3123
  285WN      WN 3101   0.603   2.667   7.053  0.2687  0.0717 -0.1302
  286WN      WN 3102   6.355   2.163   7.423 -0.0171 -0.0457 -0.1578
  287WN      WN 3103   0.097   6.521   7.313 -0.0092 -0.1135 -0.1702
  288WN      WN 3104   1.324   0.813   6.389  0.3960 -0.1684 -0.0687
  289WN      WN 3105   1.408   5.482   7.671 -0.2337  0.0546  0.2926
  290WN      WN 3106   0.397   4.250   6.993  0.2031 -0.0172  0.0052
  291WN      WN 3107   4.317   6.099   7.173 -0.0775 -0.1151  0.1597
  292WN      WN 3108   4.154   2.889   7.934 -0.2154 -0.1370 -0.1228
  293WN      WN 3109   4.056   3.896   6.914 -0.1200 -0.3144 -0.0760
  294WN      WN 3110   5.727   5.134   7.812  0.1408  0.1428  0.0160
  295WN      WN 3111   5.264   6.530   6.402  0.2122  0.0511 -0.0423
  296WN      WN 3112   2.191   3.484   7.394  0.0303  0.0540 -0.5247
  297WN      WN 3113   4.526   1.535   7.335  0.0718  0.1221 -0.0884
  298WN      WN 3114   6.208   5.320   7.271  0.3377 -0.0711  0.0205
  299WN      WN 3115   3.490   4.833   7.325  0.1356 -0.1115 -0.4576
  300WN      WN 3116   5.745   3.702   7.694  0.0761 -0.2273 -0.0505
  301WN      WN 3117   1.503   5.302   6.869 -0.0711 -0.0591 -0.1871
  302WN      WN 3118   5.426   1.317   7.488 -0.2850 -0.2671 -0.0517
  303WN      WN 3119   3.386   4.445   6.949 -0.1007  0.2270 -0.2562
  304WN      WN 3120   5.077   2.653   7.547 -0.1304 -0.0715  0.0797
  305WN      WN 3121   5.624   2.605   7.049  0.1294  0.2418  0.0087
  306WN      WN 3122   4.590   4.774   7.401  0.1760 -0.0687  0.0028
  307WN      WN 3123   4.534   4.691   8.103 -0.1096  0.0494 -0.3336
  308WN      WN 3124   0.564   5.244   7.080 -0.2196 -0.0038  0.0931
  309WN      WN 3125   0.435   3.516   7.207 -0.0169  0.0675  0.2803
  310WN      WN 3126   1.277   3.750   7.018 -0.1603 -0.1765 -0.0938
  311WN      WN 3127   1.435   0.574   7.323  0.2299 -0.2493  0.1888
  312WN      WN 3128   0.507   5.555   7.509 -0.0832 -0.3086  0.3733
  313WN      WN 3129   2.052   2.726   6.868  0.0946 -0.1864 -0.0988
  314WN      WN 3130   4.954   0.282   7.633 -0.0225  0.2189 -0.0880
  315WN      WN 3131   5.925   3.509   6.578 -0.2008  0.0113 -0.1365
  316WN      WN 3132   0.954   6.303   7.486 -0.0742  0.5206  0.2194
  317WN      WN 3133   4.292   5.596   7.570 -0.0038  0.0337 -0.1149
  318WN      WN 3134   4.077   4.712   7.977  0.2090  0.0973  0.1637
  319WN      WN 3135   6.325   1.576   7.411  0.0196 -0.0063 -0.0562
  320WN      WN 3136   4.407   5.211   7.239 -0.0195 -0.1083 -0.0234
  321WN      WN 3137   1.484   5.048   7.330  0.1134  0.0553 -0.0525
  322WN      WN 3138   2.934   4.473   7.258 -0.2127 -0.2220  0.1529
  323WN      WN 3139   5.773   4.051   7.324  0.0917 -0.1867  0.0357
  324WN      WN 3140   1.875   4.935   6.995 -0.2258  0.0321 -0.0568
  325WN      WN 3141   0.639   4.675   6.770 -0.1649 -0.0227  0.0025
  326WN      WN 3142   0.108   5.131   7.298 -0.1083  0.0229 -0.0462
  327WN      WN 3143   5.576   5.994   7.442 -0.1823 -0.0751  0.1056
  328WN      WN 3144   5.141   5.587   7.459  0.1028 -0.0502  0.2415
  329WN      WN 3145   4.781   4.285   7.149 -0.4462  0.1711 -0.3804
  330WN      WN 3146   0.169   1.942   6.560 -0.0723  0.1169 -0.0928
  331WN      WN 3147   3.914   3.240   7.668 -0.0806 -0.2932 -0.1398
  332WN      WN 3148   5.217   6.424   7.337  0.1895 -0.0829  0.2081
  333WN      WN 3149   5.001   4.203   6.728  0.1300  0.1033 -0.2122
  334WN      WN 3150   3.944   3.493   7.110  0.1726  0.0435  0.1486
  335WN      WN 3151   1.625   0.410   6.518 -0.1145 -0.1853  0.4603
  336WN      WN 3152   2.736   0.562   7.117 -0.1081  0.1180  0.1103
  337WN      WN 3153   4.855   6.165   7.158 -0.1987 -0.1760 -0.0791
  338WN      WN 3154   1.184   5.679   6.767 -0.0409 -0.0619  0.1644
  339WN      WN 3155   5.888   5.587   6.424  0.1315  0.2016 -0.1846
  340WN      WN 3156   5.309   5.548   6.505 -0.1557  0.0391  0.4715
  341WN      WN 3157   0.249   2.851   6.810 -0.0891 -0.0453  0.0884
  342WN      WN 3158   0.904   5.520   6.331 -0.1290  0.1054 -0.0206
  343WN      WN 3159   1.743   5.475   7.344  0.0017  0.2297  0.2623
  344WN      WN 3160   5.155   3.977   7.282  0.1014 -0.3085 -0.2388
  345WN      WN 3161   0.657   5.641   6.726  0.0607  0.2549  0.1332
  346WN      WN 3162   3.331   3.603   7.046  0.0048 -0.0893 -0.5073
  347WN      WN 3163   1.201   0.602   8.265  0.0637  0.2900 -0.0241
  348WN      WN 3164   2.933   5.491   7.035  0.3810 -0.0296  0.2006
  349WN      WN 3165   2.274   0.025   7.731 -0.1613 -0.1110 -0.3168
  350WN      WN 3166   5.455   2.224   7.384  0.1240  0.1115  0.2231
  351WN      WN 3167   0.639   2.079   7.706  0.3266  0.0318  0.2674
  352WN      WN 3168   5.178   4.708   6.974 -0.4435  0.0764 -0.1290
  353WN      WN 3169   5.342   5.656   7.015  0.2857  0.3770 -0.1644
  354WN      WN 3170   2.047   0.222   6.920 -0.0712 -0.2502  0.3727
  355WN      WN 3171   5.580   4.227   7.837  0.0045 -0.0516 -0.2053
  356WN      WN 3172   5.818   1.882   6.542  0.1580  0.2699 -0.1636
  357WN      WN 3173   0.054   4.750   7.612  0.0647  0.1338  0.1064
  358WN      WN 3174   0.886   4.328   7.077  0.0364  0.1298 -0.2254
  359WN      WN 3175   6.534   3.234   7.271  0.0396 -0.0411  0.1659
  360WN      WN 3176   0.410   3.029   7.444 -0.1313 -0.1864 -0.1614
  361WN      WN 3177   0.618   1.648   6.635 -0.0567  0.0170 -0.0115
  362WN      WN 3178   1.740   1.427   7.214 -0.0134 -0.2999  0.1736
  363WN      WN 3179   0.259   5.572   6.479  0.2113 -0.2468  0.0803
  364WN      WN 3180   0.128   2.265   7.848 -0.1577 -0.2114 -0.0394
  365WN      WN 3181   4.452   5.112   7.730 -0.0181  0.0551  0.0091
  366WN      WN 3182   3.921   5.249   7.518 -0.4688 -0.2849 -0.1383
  367WN      WN 3183   1.758   4.206   7.350 -0.0890 -0.0398 -0.0076
  368WN      WN 3184   0.387   0.798   7.478  0.0574 -0.1017 -0.0564
  369WN      WN 3185   2.829   0.367   8.065 -0.2811 -0.0427  0.0062
  370WN      WN 3186   2.257   5.007   7.322  0.0229  0.1101 -0.1590
  371WN      WN 3187   0.148   5.250   7.808 -0.0212  0.1740 -0.0971
  372WN      WN 3188   5.332   5.700   8.256 -0.0543 -0.1860 -0.2447
  373WN      WN 3189   5.769   3.157   7.609  0.0097  0.1872  0.0115
  374WN      WN 3190   1.793   4.404   7.971  0.3292 -0.2291  0.2156
  375WN      WN 3191   2.137   5.859   7.151  0.1422  0.0115  0.1411
  376WN      WN 3192   0.586   4.771   7.222  0.1536 -0.0418  0.0076
  377WN      WN 3193   6.301   3.182   6.790  0.1968  0.2095  0.1649
  378WN      WN 3194   0.495   3.285   8.061  0.1250  0.2309 -0.1618
  379WN      WN 3195   5.099   3.745   6.833  0.1534 -0.0525 -0.0044
  380WN      WN 3196   1.060   2.840   7.169 -0.2775 -0.0263 -0.1465
  381WN      WN 3197   6.508   3.649   6.846 -0.3346  0.1619 -0.2259
  382WN      WN 3198   5.812   5.821   7.021 -0.0519  0.2263  0.0606
  383WN      WN 3199   2.235   3.524   6.679  0.1288 -0.0553 -0.1889
  384WN      WN 3200   3.707   6.447   8.234  0.1309  0.1101  0.0247
  385WN      WN 3201   0.985   0.453   7.804 -0.1154 -0.1085 -0.0584
  386WN      WN 3202   4.362   3.882   7.940 -0.0170 -0.0383 -0.1610
  387WN      WN 3203   6.538   3.385   8.131  0.0703 -0.0198 -0.2451
  388WN      WN 3204   3.678   5.614   6.702 -0.2493 -0.3759 -0.0193
  389WN      WN 3205   4.144   3.919   7.439  0.1509  0.4350 -0.2896
  390WN      WN 3206   6.006   3.548   7.058 -0.2860  0.1139 -0.0900
  391WN      WN 3207   2.529   3.389   7.066 -0.3363  0.2100  0.2170
  392WN      WN 3208   1.551   0.198   6.981  0.0844  0.2062 -0.2151
  393WN      WN 3209   4.310   4.366   7.685  0.6169 -0.1219 -0.0933
  394WN      WN 3210   0.643   5.968   7.741 -0.1706 -0.2344  0.0407
  395WN      WN 3211   3.869   5.133   6.912  0.0747  0.2386  0.2221
  396WN      WN 3212   5.451   4.721   7.929 -0.0985 -0.2542 -0.2205
  397WN      WN 3213   0.748   0.753   8.145 -0.1211  0.1899 -0.3721
  398WN      WN 3214   4.627   3.548   8.329 -0.3491 -0.0350 -0.3447
  399WN      WN 3215   5.322   1.569   6.736 -0.1846 -0.3153  0.0089
  400WN      WN 3216   1.409   4.805   6.700 -0.0681 -0.0219 -0.1294
  401WN      WN 3217   0.019   2.717   7.313 -0.1843 -0.2173  0.1829
  402WN      WN 3218   6.243   6.474   8.190  0.0057  0.1477 -0.0180
  403WN      WN 3219   5.839   3.076   7.130 -0.0604  0.0283  0.1950
  404WN      WN 3220   6.224   0.937   7.420  0.3284  0.3207 -0.3700
  405WN      WN 3221   1.442   4.599   7.507  0.0243 -0.0379  0.1059
  406WN      WN 3222   5.511   1.792   7.190  0.2733  0.1038 -0.1695
  407WN      WN 3223   3.137   0.029   7.844  0.2998 -0.2288 -0.1859
  408WN      WN 3224   0.503   1.997   6.975  0.0865 -0.0361 -0.2832
  409WN      WN 3225   4.618   4.006   7.501 -0.2498 -0.1137 -0.0259
  410WN      WN 3226   2.152   0.008   6.476  0.0166  0.1087  0.0025
  411WN      WN 3227   0.593   6.457   7.119  0.2020 -0.2072 -0.2131
  412WN      WN 3228   1.091   0.201   7.316 -0.1696  0.3163 -0.1131
  413WN      WN 3229   0.737   0.327   6.718 -0.0062 -0.2232  0.0111
  414WN      WN 3230   4.303   5.325   6.657  0.1260 -0.1538 -0.2298
  415WN      WN 3231   0.594   6.542   6.347  0.4192  0.0284 -0.0564
  416WN      WN 3232   4.615   5.935   7.587  0.0664  0.2218 -0.0099
  417WN      WN 3233   5.387   2.258   6.694 -0.0003  0.1696  0.0511
  418WN      WN 3234   1.158   0.635   6.904  0.3770  0.1280 -0.2464
  419WN      WN 3235   2.451   3.582   8.041  0.2098 -0.0663 -0.2794
  420WN      WN 3236   5.355   4.907   7.499  0.6189  0.0890 -0.2568
  421WN      WN 3237   1.724   6.317   7.004  0.0488  0.2697 -0.0356
  422WN      WN 3238   4.064   5.708   6.382  0.1125 -0.0105 -0.0161
  423WN      WN 3239   1.104   2.334   7.791 -0.1111 -0.2746  0.1011
  424WN      WN 3240   1.323   1.036   7.214 -0.0889 -0.0164  0.2894
  425WN      WN 3241   1.381   5.685   6.315 -0.1929  0.0194  0.1158
  426WN      WN 3242   0.312   1.536   7.042 -0.0061  0.2966  0.1160
  427WN      WN 3243   6.218   3.949   7.225  0.0121  0.0472 -0.3282
  428WN      WN 3244   4.515   3.021   6.481  0.0729 -0.0001  0.0748
  429WN      WN 3245   5.926   0.506   7.333 -0.1089  0.2934 -0.3088
  430WN      WN 3246   2.009   4.422   6.961 -0.2850  0.0387  0.1417
  431WN      WN 3247   0.790   3.865   7.179 -0.0628 -0.2650 -0.3184
  432WN      WN 3248   1.366   5.840   7.340  0.3188  0.3676 -0.0565
  433WN      WN 3249   1.509   5.202   6.383  0.0336  0.0526  0.0201
  434WN      WN 3250   6.197   3.453   7.612 -0.0482 -0.0764  0.0830
  435WN      WN 3251   6.076   4.416   7.050  0.1724  0.1023 -0.0587
  436WN      WN 3252   5.428   0.344   7.227 -0.0204  0.1920 -0.1285
  437WN      WN 3253   6.520   3.037   7.753  0.1615  0.0919  0.1986
  438WN      WN 3254   2.157   3.897   7.126  0.3678 -0.0751  0.0468
  439WN      WN 3255   1.522   2.676   6.942  0.1315 -0.2066 -0.1244
  440WN      WN 3256   2.020   0.833   7.408 -0.1077 -0.1205  0.1280
  441WN      WN 3257   0.905   4.114   7.812 -0.1051  0.0576 -0.1463
  442WN      WN 3258   2.571   6.321   7.379 -0.0883  0.0220 -0.0686
  443WN      WN 3259   2.452   4.283   7.151  0.1131  0.2108 -0.1536
  444WN      WN 3260   2.447   5.403   7.136  0.2601 -0.1758 -0.3105
  445WN      WN 3261   5.919   2.424   7.429 -0.2169  0.4565  0.0561
  446WN      WN 3262   6.148   6.256   7.327  0.2751  0.0448 -0.4281
  447WN      WN 3263   1.042   2.494   6.807 -0.1900 -0.3013 -0.0972
  448WN      WN 3264   4.980   3.421   6.446  0.1585 -0.0197  0.1781
  449WN      WN 3265   2.132   4.751   7.974 -0.2449  0.0434 -0.2306
  450WN      WN 3266   6.306   0.594   7.927 -0.0430 -0.2786 -0.3530
  451WN      WN 3267   0.809   3.257   6.321 -0.2326 -0.3832  0.2303
  452WN      WN 3268   0.265   4.282   7.853 -0.1370  0.1975  0.1860
  453WN      WN 3269   0.939   1.177   6.913  0.1798 -0.0026 -0.0181
  454WN      WN 3270   3.252   4.343   6.476  0.0133  0.3261  0.1288
  455WN      WN 3271   3.071   6.195   7.509  0.0559  0.2302  0.2750
  456WN      WN 3272   5.732   0.891   7.510 -0.0181 -0.1030 -0.1065
  457WN      WN 3273   6.492   0.490   7.462  0.2245  0.2454 -0.2111
  458WN      WN 3274   5.417   4.414   7.316 -0.3535  0.0956 -0.0359
  459WN      WN 3275   3.892   5.922   7.359  0.3325 -0.0440  0.4126
  460WN      WN 3276   0.600   0.174   8.190  0.0491 -0.0513  0.1894
  461WN      WN 3277   4.396   5.753   8.045  0.3410  0.1987  0.0602
  462WN      WN 3278   5.481   3.352   6.777  0.4036  0.1558 -0.1439
  463WN      WN 3279   0.958   6.427   7.983 -0.1091  0.1480 -0.0920
  464WN      WN 3280   4.880   3.934   6.298 -0.2612  0.2152  0.1878
  465WN      WN 3281   1.097   5.378   7.167 -0.1886 -0.2488  0.2868
  466WN      WN 3282   4.999   4.535   7.567 -0.0961 -0.1558 -0.0290
  467WN      WN 3283   3.478   5.619   7.542  0.1881 -0.0671 -0.1861
  468WN      WN 3284   1.235   6.243   7.059  0.0219 -0.1737  0.4341
  469WN      WN 3285   0.361   6.107   7.387 -0.0362 -0.0671  0.0230
  470WN      WN 3286   0.977   1.261   6.377 -0.2331  0.1549  0.0983
  471WN      WN 3287   1.975   6.017   6.676 -0.1950 -0.0079 -0.0248
  472WN      WN 3288   5.713   0.522   6.887  0.1438 -0.0794 -0.0187
  473WN      WN 3289   4.706   1.816   7.679 -0.1648  0.0677  0.3511
  474WN      WN 3290   0.788   1.608   7.160  0.2319 -0.3840 -0.1829
  475WN      WN 3291   4.926   4.948   7.983  0.1592  0.1552  0.0760
  476WN      WN 3292   0.532   6.501   7.695 -0.0494  0.2012 -0.1308
  477WN      WN 3293   3.630   3.523   7.967 -0.2989  0.0936  0.1232
  478WN      WN 3294   5.929   1.893   7.443  0.0442 -0.4231 -0.2365
  479WN      WN 3295   5.251   0.736   7.534  0.1028  0.0085  0.1414
  480WN      WN 3296   3.390   5.832   7.083 -0.0657  0.0662 -0.1073
  481WN      WN 3297   5.890   1.398   7.564  0.2893  0.2746 -0.2439
  482WN      WN 3298   2.746   4.989   7.168  0.0270 -0.3315  0.3941
  483WN      WN 3299   5.957   1.613   7.043  0.1591  0.3073  0.0081
  484WN      WN 3300   6.290   2.772   6.492 -0.1360  0.1547 -0.4293
  485WN      WN 3301   5.865   2.427   6.623 -0.0489 -0.1082 -0.0459
  486WN      WN 3302   3.229   5.245   7.313 -0.1410  0.2192 -0.0647
  487WN      WN 3303   6.327   4.387   7.483  0.1113  0.1947 -0.0077
  488WN      WN 3304   4.840   5.184   7.409 -0.1280 -0.2452 -0.2811
  489WN      WN 3305   0.599   0.710   6.994  0.3188 -0.1079 -0.0938
  490WN      WN 3306   6.138   2.575   7.017  0.0035  0.0899 -0.0685
  491WN      WN 3307   6.254   3.114   8.583 -0.0347  0.1842  0.2009
  492WN      WN 3308   1.242   4.162   7.350  0.1759  0.1350 -0.2020
  493WN      WN 3309   5.076   1.957   6.968 -0.0306  0.0748  0.0407
  494WN      WN 3310   3.695   0.432   8.035 -0.1096  0.1418  0.0845
  495WN      WN 3311   1.022   1.352   7.495 -0.3444  0.0054  0.0441
  496WN      WN 3312   2.460   4.715   6.870 -0.2614  0.2195 -0.1907
  497WN      WN 3313   0.218   3.945   7.399  0.1689 -0.0615 -0.0794
  498WN      WN 3314   4.093   4.786   7.472  0.0005 -0.0819  0.1242
  499WN      WN 3315   2.237   5.137   6.067 -0.3230  0.2221  0.1250
  500WN      WN 3316   0.952   3.339   7.144 -0.1121 -0.2913 -0.0225
  501WN      WN 3317   0.923   0.732   7.389 -0.0270  0.1563 -0.2163
  502WN      WN 3318   2.074   6.425   7.310 -0.1816 -0.2541 -0.0764
  503WN      WN 3319   0.591   1.156   7.250 -0.1102  0.1727 -0.1345
  504WN      WN 3320   1.746   4.433   6.492 -0.0286 -0.0002 -0.1769
  505WN      WN 3321   0.892   2.246   7.320  0.0619 -0.2138 -0.3022
  506WN      WN 3322   4.156   6.294   6.474 -0.1086  0.1416  0.0098
  507WN      WN 3323   4.602   6.364   6.786  0.0485 -0.1428  0.4228
  508WN      WN 3324   5.734   6.512   7.419  0.1275  0.0278 -0.3497
  509WN      WN 3325   1.628   5.782   6.943 -0.0499 -0.1188 -0.0923
  510WN      WN 3326   6.398   1.029   6.599 -0.0180  0.0619  0.0403
  511WN      WN 3327   2.847   2.976   2.044  0.0918  0.0989  0.0523
  512WN      WN 3328   6.527   5.701  14.395  0.0003 -0.0893 -0.0395
  513WN      WN 3329   1.168   1.555   1.467  0.0176 -0.0054 -0.1407
  514WN      WN 3330   1.884   0.392  14.307 -0.1448  0.1090  0.1010
  515WN      WN 3331   5.594   3.617  14.052 -0.0279 -0.1340 -0.1547
  516WN      WN 3332   0.363   2.236  11.902  0.0305  0.2647  0.3184
  517WN      WN 3333   4.960   5.113   0.573  0.5150  0.1310 -0.2767
  518WN      WN 3334   1.447   0.484   2.054  0.0457  0.2653 -0.3638
  519WN      WN 3335   1.644   2.118  11.937  0.2489  0.1603  0.0582
  520WN      WN 3336   4.439   1.708  12.714  0.0857  0.0695 -0.1823
  521WN      WN 3337   5.294   2.912   3.469  0.1232  0.1286  0.0138
  522WN      WN 3338   5.847   6.165   0.897 -0.0607  0.1097 -0.2009
  523WN      WN 3339   1.952   2.024  12.603 -0.1474 -0.2111 -0.0637
  524WN      WN 3340   4.516   3.807  11.933  0.1060 -0.1020  0.0724
  525WN      WN 3341   0.195   5.062  12.809  0.0363 -0.2894  0.0050
  526WN      WN 3342   4.870   0.647  12.421  0.1537 -0.0657 -0.4265
  527WN      WN 3343   1.581   1.168   0.192 -0.1224 -0.0373 -0.0767
  528WN      WN 3344   6.028   5.792  12.929  0.1091  0.1706 -0.0731
  529WN      WN 3345   4.203   2.849   1.998 -0.0550  0.0434  0.0189
  530WN      WN 3346   6.331   1.118  13.647 -0.2155 -0.0362 -0.0054
  531WN      WN 3347   4.612   6.218   2.033 -0.1842 -0.3298 -0.0630
  532WN      WN 3348   1.212   5.862  12.566 -0.1913  0.3409 -0.0551
  533WN      WN 3349   1.671   0.450  12.053 -0.0839 -0.2710  0.0935
  534WN      WN 3350   6.065   1.977   2.892  0.2395  0.1811  0.2266
  535WN      WN 3351   0.798   3.940   2.088 -0.1810 -0.1108 -0.1601
  536WN      WN 3352   3.286   6.016  11.295  0.4521 -0.0228  0.3892
  537WN      WN 3353   1.700   2.343   0.514  0.2770  0.3491  0.0695
  538WN      WN 3354   3.798   4.216   1.562 -0.1400  0.0013  0.0728
  539WN      WN 3355   1.878   6.210  13.596  0.0400  0.3818  0.0740
  540WN      WN 3356   6.482   4.554   2.174 -0.2885 -0.0509  0.1085
  541WN      WN 3357   5.538   0.168  14.264 -0.1028 -0.1837 -0.3370
  542WN      WN 3358   1.293   0.418   1.047 -0.1702 -0.2195 -0.0037
  543WN      WN 3359   5.754   4.957  12.483 -0.1139  0.1110 -0.3028
  544WN      WN 3360   5.383   5.136   2.384  0.0594  0.0595 -0.1499
  545WN      WN 3361   4.827   4.403   2.855 -0.0716  0.0620 -0.1304
  546WN      WN 3362   0.957   2.249  13.810 -0.1170  0.0934  0.2962
  547WN      WN 3363   4.998   3.318   1.140  0.0345  0.3322 -0.0808
  548WN      WN 3364   6.530   1.691   1.336 -0.1848 -0.1429  0.1216
  549WN      WN 3365   1.177   2.221  13.023 -0.0439 -0.2035 -0.0626
  550WN      WN 3366   4.424   0.802   1.326  0.0126 -0.0081 -0.3645
  551WN      WN 3367   6.533   3.133  13.394 -0.2167  0.3510 -0.1570
  552WN      WN 3368   1.979   5.207  13.553 -0.2669  0.0160 -0.2350
  553WN      WN 3369   3.601   3.729  14.342  0.0143 -0.0656 -0.1094
  554WN      WN 3370   0.043   6.505   0.363  0.0087  0.1082  0.0932
  555WN      WN 3371   1.606   1.654  13.496  0.3647  0.1902  0.0785
  556WN      WN 3372   3.875   2.835  11.621 -0.0089  0.2200 -0.2024
  557WN      WN 3373   3.764   1.396   0.151  0.0806  0.0328  0.3438
  558WN      WN 3374   1.387   4.055  11.894  0.0531 -0.2745  0.0352
  559WN      WN 3375   2.340   0.347   1.816 -0.0638  0.3095  0.0734
  560WN      WN 3376   2.532   0.669   0.614 -0.0664  0.0332 -0.0169
  561WN      WN 3377   3.471   1.457  13.013 -0.0503  0.1023  0.0300
  562WN      WN 3378   2.213   4.388   1.651  0.1308 -0.0228 -0.2791
  563WN      WN 3379   4.766   5.577  13.463 -0.1112 -0.0607  0.0772
  564WN      WN 3380   5.899   2.559   1.534 -0.0082  0.0032 -0.3833
  565WN      WN 3381   2.481   0.853  12.814  0.1801  0.2362  0.0074
  566WN      WN 3382   0.747   0.471   1.640  0.0373 -0.0083 -0.0746
  567WN      WN 3383   5.024   6.166  12.111 -0.1832  0.0897  0.1204
  568WN      WN 3384   0.134   6.315  13.618 -0.0056 -0.0106  0.0220
  569WN      WN 3385   3.336   1.554  11.435 -0.0369  0.2081 -0.0715
  570WN      WN 3386   6.328   0.098  14.060  0.0972 -0.0216 -0.0518
  571WN      WN 3387   2.079   6.419  12.010  0.5731 -0.0505  0.0557
  572WN      WN 3388   5.774   1.500   2.465 -0.0822  0.4991 -0.3098
  573WN      WN 3389   5.172   0.464  13.747  0.0144  0.0110  0.1657
  574WN      WN 3390   1.132   1.801  13.348 -0.1493 -0.3175 -0.1291
  575WN      WN 3391   4.016   4.060  11.969  0.0795 -0.2548  0.1560
  576WN      WN 3392   2.873   0.925  13.765 -0.1549  0.0143  0.4517
  577WN      WN 3393   5.786   1.587  12.452  0.3648 -0.1281  0.2430
  578WN      WN 3394   0.381   6.198   0.629  0.2284 -0.0883 -0.1208
  579WN      WN 3395   4.941   1.854   2.164  0.0425  0.0434  0.0986
  580WN      WN 3396   2.741   3.978  13.403  0.1155 -0.1271  0.0069
  581WN      WN 3397   0.707   3.199  14.007 -0.1522 -0.0782  0.0016
  582WN      WN 3398   1.026   0.499   3.426  0.0169  0.3589 -0.1646
  583WN      WN 3399   0.797   4.126  13.101 -0.1420 -0.0894 -0.2012
  584WN      WN 3400   5.027   1.603  13.818  0.0884  0.2039 -0.0191
  585WN      WN 3401   5.862   5.399   1.228  0.0969 -0.0112 -0.1102
  586WN      WN 3402   6.445   5.030  12.080 -0.0320  0.0906 -0.0129
  587WN      WN 3403   3.714   2.472  13.754 -0.0181  0.3676 -0.0225
  588WN      WN 3404   1.296   2.259   2.166  0.0433  0.1163 -0.0660
  589WN      WN 3405   2.821   6.396  11.257  0.4265 -0.0438 -0.0064
  590WN      WN 3406   2.368   2.141   2.984  0.1523  0.2822  0.3104
  591WN      WN 3407   6.388   3.538  14.293 -0.3912 -0.0480  0.0968
  592WN      WN 3408   0.579   0.019   1.634  0.2613  0.2622 -0.1613
  593WN      WN 3409   0.817   6.101   0.039  0.1532 -0.4406  0.3541
  594WN      WN 3410   5.275   0.275   0.767  0.0842  0.3616 -0.0233
  595WN      WN 3411   3.929   0.475   1.323  0.0026  0.3713 -0.2125
  596WN      WN 3412   1.580   2.347  12.409 -0.1041  0.1580  0.0632
  597WN      WN 3413   0.709   0.711   2.381 -0.2637  0.1126 -0.0207
  598WN      WN 3414   5.652   4.994   1.401  0.0890  0.1340 -0.2508
  599WN      WN 3415   0.920   2.649  12.961  0.3260 -0.2908  0.0982
  600WN      WN 3416   1.174   2.966  14.114 -0.1545  0.2152  0.1581
  601WN      WN 3417   5.075   4.622   1.276  0.0707  0.2116 -0.0898
  602WN      WN 3418   3.923   1.273  12.687 -0.3334 -0.0589  0.1752
  603WN      WN 3419   2.290   6.046  13.954  0.3386 -0.0041 -0.1363
  604WN      WN 3420   2.026   0.815  11.447 -0.1680 -0.0516  0.0403
  605WN      WN 3421   3.091   0.454   2.747  0.2619 -0.1972  0.2227
  606WN      WN 3422   3.262   0.844   2.990 -0.1822 -0.0948  0.4751
  607WN      WN 3423   1.395   1.719  12.235  0.1572 -0.0291 -0.2401
  608WN      WN 3424   2.699   1.323  13.520  0.0522  0.0940  0.1905
  609WN      WN 3425   1.062   5.457   0.547  0.1397 -0.0712  0.1431
  610WN      WN 3426   0.737   1.531  13.730  0.1020 -0.1140 -0.0560
  611WN      WN 3427   1.491   0.771   3.285  0.1566  0.0769 -0.0641
  612WN      WN 3428   4.280   3.947   1.553 -0.1904 -0.1565 -0.2327
  613WN      WN 3429   2.155   4.989  12.636  0.1212 -0.2004  0.3032
  614WN      WN 3430   1.149   0.990   3.657  0.1403 -0.4698 -0.0681
  615WN      WN 3431   1.019   0.013   0.196  0.0520 -0.2199  0.1527
  616WN      WN 3432   3.205   6.045   0.986  0.1362  0.0734  0.0734
  617WN      WN 3433   6.079   5.370   2.051  0.1532 -0.1362  0.2428
  618WN      WN 3434   0.402   1.556   1.077 -0.1190  0.2858 -0.0141
  619WN      WN 3435   0.015   4.932  14.176 -0.1895  0.2825  0.1538
  620WN      WN 3436   0.964   4.966   0.512 -0.2155 -0.2345  0.2664
  621WN      WN 3437   0.420   2.377  13.765 -0.3171  0.1831 -0.3758
  622WN      WN 3438   1.795   5.870  14.326  0.1119 -0.3876 -0.4017
  623WN      WN 3439   4.026   2.746   1.517  0.1613 -0.1073 -0.3545
  624WN      WN 3440   0.415   0.685  14.124  0.1289  0.3969  0.0612
  625WN      WN 3441   1.078   2.250  12.518 -0.2060 -0.1022 -0.0244
  626WN      WN 3442   0.203   1.998  14.341  0.0011  0.1058  0.0792
  627WN      WN 3443   0.240   6.443   1.202 -0.0621 -0.2441  0.0651
  628WN      WN 3444   4.417   4.234  13.798  0.0163 -0.3546 -0.0651
  629WN      WN 3445   5.071   2.024   1.399 -0.0208  0.0395 -0.0551
  630WN      WN 3446   3.691   3.191   1.750 -0.0995 -0.3479  0.0508
  631WN      WN 3447   0.878   3.884  12.669  0.2649 -0.0285 -0.1640
  632WN      WN 3448   4.145   2.340   2.313 -0.1130 -0.2881  0.2129
  633WN      WN 3449   0.217   0.213  13.833  0.1048 -0.1163 -0.1716
  634WN      WN 3450   0.404   3.233  13.151 -0.0968  0.1074 -0.0157
  635WN      WN 3451   1.212   4.163   0.893  0.2535  0.0711  0.0308
  636WN      WN 3452   0.749   2.288   0.714 -0.2625  0.2749  0.0363
  637WN      WN 3453   3.007   0.205  12.406 -0.1498 -0.1199  0.0093
  638WN      WN 3454   6.062   3.151  12.408  0.2300 -0.1862  0.1236
  639WN      WN 3455   4.855   3.119   0.729  0.0521 -0.0069  0.1075
  640WN      WN 3456   3.788   0.068  12.898  0.2166  0.2030 -0.0724
  641WN      WN 3457   0.555   5.336   2.266  0.0350  0.1193 -0.0056
  642WN      WN 3458   0.250   4.412  13.999 -0.2761  0.1043 -0.1819
  643WN      WN 3459   1.137   3.660   2.327 -0.1553 -0.0525  0.1342
  644WN      WN 3460   4.475   1.079   1.701  0.2645  0.3316 -0.2267
  645WN      WN 3461   5.361   0.711   2.552 -0.1370 -0.1083  0.0081
  646WN      WN 3462   1.618   6.449  13.288  0.1675 -0.2633  0.0804
  647WN      WN 3463   6.319   5.223  14.456 -0.2078 -0.2137  0.4306
  648WN      WN 3464   1.594   0.770  13.307  0.0046 -0.2822  0.0250
  649WN      WN 3465   6.282   2.988  11.956 -0.2256  0.1295 -0.3940
  650WN      WN 3466   2.418   3.149   2.717  0.1828 -0.1063  0.1034
  651WN      WN 3467   4.545   0.696  12.072  0.1031 -0.2336  0.0785
  652WN      WN 3468   3.021   4.412   1.537 -0.0082 -0.0607  0.3438
  653WN      WN 3469   2.471   0.738   1.089 -0.0398  0.0560  0.0831
  654WN      WN 3470   4.345   1.615   0.049 -0.1891  0.2970  0.2096
  655WN      WN 3471   1.353   5.973  13.612 -0.1344 -0.0828  0.6054
  656WN      WN 3472   2.888   5.405  11.485 -0.6783 -0.1375 -0.4925
  657WN      WN 3473   6.095   1.789   0.887 -0.1387  0.1430 -0.3998
  658WN      WN 3474   3.022   3.601   0.801 -0.0161 -0.2042 -0.3596
  659WN      WN 3475   3.646   5.379  13.596 -0.2689  0.1768 -0.1020
  660WN      WN 3476   6.434   5.117  11.566 -0.0380 -0.0643 -0.0204
  661WN      WN 3477   3.051   2.317  13.297  0.1390 -0.0940  0.0111
  662WN      WN 3478   5.138   2.943   1.441  0.1206  0.2765 -0.0813
  663WN      WN 3479   5.604   4.876   2.771 -0.0319 -0.0459  0.0484
  664WN      WN 3480   2.847   5.080  13.309 -0.0564 -0.1250  0.0975
  665WN      WN 3481   1.375   6.440  12.523 -0.1711  0.2935  0.1068
  666WN      WN 3482   4.344   0.602   1.872  0.3211 -0.0887  0.0773
  667WN      WN 3483   3.450   4.205   1.997  0.0678 -0.1367  0.0342
  668WN      WN 3484   2.025   1.498   0.936 -0.1734 -0.2264 -0.0372
  669WN      WN 3485   1.453   0.567  13.974 -0.4183 -0.2659 -0.1813
  670WN      WN 3486   1.564   1.583   2.798 -0.3347 -0.0085  0.1378
  671WN      WN 3487   4.405   5.397  12.310 -0.1808  0.2554  0.1202
  672WN      WN 3488   5.410   6.232   0.645  0.1053  0.1106 -0.0172
  673WN      WN 3489   1.132   5.902   1.230  0.2638  0.0285  0.1183
  674WN      WN 3490   3.427   5.668   2.567  0.0740  0.0665  0.2718
  675WN      WN 3491   3.286   0.022   0.671  0.2031  0.1317 -0.0824
  676WN      WN 3492   1.344   0.834  12.270  0.0071  0.2350  0.0379
  677WN      WN 3493   6.027   3.714   1.799 -0.1820 -0.2109  0.2861
  678WN      WN 3494   4.242   4.817  12.510  0.0722  0.5236  0.0314
  679WN      WN 3495   4.070   3.508   3.463  0.0180  0.0342 -0.1671
  680WN      WN 3496   2.653   2.608   1.777 -0.0833 -0.1489  0.0335
  681WN      WN 3497   0.920   1.058  12.107  0.0627  0.0639  0.0634
  682WN      WN 3498   2.271   5.983  11.902  0.1667  0.1112  0.2583
  683WN      WN 3499   2.814   5.051   3.167  0.0897 -0.2083 -0.0768
  684WN      WN 3500   0.747   2.299  11.448  0.1369  0.1431 -0.0514
  685WN      WN 3501   5.908   3.674  14.417 -0.0718 -0.1136 -0.3797
  686WN      WN 3502   5.555   4.891   0.553  0.2084  0.3101 -0.0699
  687WN      WN 3503   1.790   0.377   0.439  0.3602  0.2375 -0.1210
  688WN      WN 3504   5.669   4.503  13.955  0.0565 -0.0520  0.1029
  689WN      WN 3505   3.522   6.479   2.157 -0.1829  0.3055 -0.0640
  690WN      WN 3506   4.155   2.372  12.060 -0.3038  0.1734  0.0781
  691WN      WN 3507   3.725   5.391  13.054  0.1037 -0.0025 -0.0790
  692WN      WN 3508   2.647   1.084  14.250 -0.1083 -0.0501  0.0970
  693WN      WN 3509   3.814   0.585  12.870 -0.1414 -0.0414  0.1900
  694WN      WN 3510   2.114   1.225   3.552 -0.0934 -0.2276  0.0295
  695WN      WN 3511   2.657   4.337  14.060 -0.0282 -0.0600  0.0957
  696WN      WN 3512   4.174   3.678   1.174  0.0006  0.2654  0.1043
  697WN      WN 3513   1.400   2.844  12.719 -0.2586 -0.0562  0.0329
  698WN      WN 3514   2.551   2.886   0.612 -0.1313 -0.0430 -0.0105
  699WN      WN 3515   3.793   4.485   0.229 -0.1952 -0.0658  0.1517
  700WN      WN 3516   2.938   6.236  12.542 -0.1786  0.0235  0.2085
  701WN      WN 3517   0.076   2.027  13.731 -0.2706  0.1276 -0.3579
  702WN      WN 3518   0.532   2.795   1.302 -0.3207 -0.2547  0.2502
  703WN      WN 3519   2.735   2.796  12.495  0.1796  0.4439 -0.3484
  704WN      WN 3520   1.217   3.549   1.104  0.1844  0.0106  0.1943
  705WN      WN 3521   0.371   3.408  14.315  0.1429  0.0005  0.1435
  706WN      WN 3522   4.804   0.357  14.066  0.1896  0.1303 -0.0664
  707WN      WN 3523   3.065   2.857  12.161 -0.1724  0.1758  0.3166
  708WN      WN 3524   2.341   3.440  13.728 -0.2479 -0.2549 -0.0202
  709WN      WN 3525   1.229   1.432   2.496  0.3227 -0.1485 -0.1369
  710WN      WN 3526   4.972   4.971   2.189 -0.2002  0.0564 -0.2787
  711WN      WN 3527   1.357   1.460   0.996 -0.0671  0.0851  0.0409
  712WN      WN 3528   1.251   1.567   2.004 -0.2048 -0.1542 -0.1221
  713WN      WN 3529   4.160   5.098   1.466 -0.0493  0.0213  0.1227
  714WN      WN 3530   5.131   3.002  12.228  0.1298  0.0473  0.0985
  715WN      WN 3531   3.377   0.604   0.934 -0.1083 -0.1737 -0.3386
  716WN      WN 3532   6.176   4.890   0.609 -0.0403 -0.0914  0.0081
  717WN      WN 3533   2.015   3.286  11.501 -0.0026  0.1156  0.1188
  718WN      WN 3534   4.750   3.537   2.551  0.0096 -0.2350 -0.2182
  719WN      WN 3535   1.230   2.694  12.250 -0.2067  0.2450  0.2565
  720WN      WN 3536   1.862   5.139   0.445 -0.0382  0.1344 -0.1551
  721WN      WN 3537   0.155   4.209   2.531  0.2295  0.0106 -0.0902
  722WN      WN 3538   0.786   2.672   2.886 -0.3464 -0.0697  0.1973
  723WN      WN 3539   5.076   0.770  14.108 -0.0181 -0.3564 -0.2651
  724WN      WN 3540   0.383   2.758  13.421 -0.1164  0.2175 -0.2871
  725WN      WN 3541   5.351   0.556  12.303 -0.0025  0.0087 -0.0080
  726WN      WN 3542   0.823   5.794  11.456  0.2955 -0.1317  0.1391
  727WN      WN 3543   2.189   5.727  12.290 -0.1234  0.0131  0.2241
  728WN      WN 3544   6.150   6.138  13.741 -0.2097  0.1325 -0.2427
  729WN      WN 3545   1.290   3.074  13.591 -0.0552 -0.0610 -0.0776
  730WN      WN 3546   3.716   1.371   3.494  0.1149 -0.1069 -0.3620
  731WN      WN 3547   4.682   2.281   2.241  0.1042 -0.0024  0.0457
  732WN      WN 3548   0.770   2.384   2.129 -0.2375 -0.1873 -0.0662
  733WN      WN 3549   5.813   6.010   2.507  0.0277  0.3226 -0.2376
  734WN      WN 3550   3.403   6.327  13.782 -0.1189  0.1308  0.1410
  735WN      WN 3551   1.898   2.174   0.033  0.5188 -0.3005  0.2925
  736WN      WN 3552   2.177   0.806   2.653  0.0963  0.0981  0.3033
  737WN      WN 3553   3.372   4.071   1.444  0.1806  0.0442 -0.0337
  738WN      WN 3554   2.455   5.391  13.288 -0.1618  0.0929 -0.3377
  739WN      WN 3555   6.256   0.618   2.681 -0.4726  0.0484 -0.0661
  740WN      WN 3556   4.441   0.748  13.952  0.0752  0.1995  0.1018
  741WN      WN 3557   5.773   0.683   2.830  0.1903  0.0778  0.0006
  742WN      WN 3558   2.667   1.015   1.626 -0.2713 -0.3814  0.0104
  743WN      WN 3559   1.346   4.132  11.164 -0.1041 -0.0555  0.2031
  744WN      WN 3560   5.162   5.923   1.373 -0.0771 -0.1227  0.0358
  745WN      WN 3561   2.832   2.137   3.148  0.0216  0.1871  0.2309
  746WN      WN 3562   5.639   3.264  13.639 -0.2086  0.1790 -0.1417
  747WN      WN 3563   3.134   2.057   0.608 -0.1234  0.1988  0.2537
  748WN      WN 3564   5.464   0.139  13.056  0.0518 -0.2318 -0.0947
  749WN      WN 3565   0.192   3.051   0.229  0.2593  0.1314 -0.1579
  750WN      WN 3566   0.181   1.581  13.940  0.1428 -0.2176 -0.0418
  751WN      WN 3567   2.969   0.899  12.559 -0.1130 -0.1251  0.2100
  752WN      WN 3568   0.988   3.019  12.608 -0.0252  0.0843  0.3128
  753WN      WN 3569   6.434   6.465  12.351  0.1107 -0.1275 -0.1708
  754WN      WN 3570   0.668   2.645  11.942 -0.2540 -0.3954  0.1534
  755WN      WN 3571   1.159   4.658   0.933 -0.5848  0.0588  0.0265
  756WN      WN 3572   5.026   5.070  13.689  0.0289  0.0334  0.0463
  757WN      WN 3573   0.663   6.461  13.670  0.0668 -0.2628 -0.2605
  758WN      WN 3574   0.810   1.344   0.698 -0.0462 -0.4581 -0.1520
  759WN      WN 3575   4.897   5.974  13.256  0.0558  0.1853 -0.3097
  760WN      WN 3576   2.234   5.929  10.798  0.3416  0.3372 -0.1380
  761WN      WN 3577   1.093   2.916   0.145  0.1850 -0.0262  0.1090
  762WN      WN 3578   2.895   2.493  13.776 -0.0274 -0.2319  0.2423
  763WN      WN 3579   3.856   2.915   2.473  0.0715  0.2130  0.0034
  764WN      WN 3580   2.586   6.378   0.329  0.2552  0.3471 -0.1787
  765WN      WN 3581   3.568   4.255  14.287  0.3151 -0.2557  0.2517
  766WN      WN 3582   6.081   4.039  13.420  0.3098 -0.0339  0.0940
  767WN      WN 3583   0.498   2.382  14.256 -0.0141  0.3425  0.1433
  768WN      WN 3584   4.630   0.891  13.439  0.1521  0.3964  0.1906
  769WN      WN 3585   3.765   1.964  12.163  0.0662  0.0869 -0.1994
  770WN      WN 3586   0.255   3.153   1.671 -0.1214 -0.3366  0.1850
  771WN      WN 3587   5.295   1.452   2.117  0.2141 -0.0125 -0.0082
  772WN      WN 3588   4.561   6.539  13.311  0.1413  0.1438 -0.2017
  773WN      WN 3589   4.605   3.122  13.839 -0.2200 -0.0030 -0.1188
  774WN      WN 3590   4.522   3.423   0.912 -0.0822  0.0240  0.1851
  775WN      WN 3591   4.264   4.362   3.314 -0.1201  0.1365 -0.0611
  776WN      WN 3592   1.723   2.490  12.888 -0.0133 -0.2131  0.2082
  777WN      WN 3593   2.780   5.124  11.900 -0.0399  0.1099 -0.0630
  778WN      WN 3594   1.407   4.249  12.455  0.0339 -0.0415 -0.0346
  779WN      WN 3595   1.463   6.101   3.084 -0.2109 -0.4669 -0.0779
  780WN      WN 3596   2.297   6.526   3.062 -0.3326 -0.1949  0.4658
  781WN      WN 3597   2.776   0.161   0.028 -0.1229 -0.1536 -0.3234
  782WN      WN 3598   3.524   3.929  12.915  0.1635  0.1906  0.0617
  783WN      WN 3599   4.479   5.750   1.739 -0.1509  0.4588  0.1214
  784WN      WN 3600   2.391   3.815   1.442  0.4121  0.4936  0.1444
  785WN      WN 3601   0.478   4.798  14.376  0.1541 -0.1101 -0.1526
  786WN      WN 3602   6.052   1.215  12.191  0.0817 -0.0933 -0.3184
  787WN      WN 3603   3.805   1.054  14.266  0.1976  0.2234  0.3507
  788WN      WN 3604   4.088   3.929  14.222 -0.2392  0.1185 -0.1264
  789WN      WN 3605   5.136   4.771   0.225 -0.1392 -0.0884 -0.0208
  790WN      WN 3606   5.849   1.911   3.345  0.1975 -0.0263  0.0621
  791WN      WN 3607   5.898   3.589   1.340  0.0547 -0.1011  0.2693
  792WN      WN 3608   2.019   4.110  12.951 -0.4575 -0.1976  0.0248
  793WN      WN 3609   4.188   3.205   0.292 -0.0564  0.0331 -0.1251
  794WN      WN 3610   2.451   1.550   0.193  0.0171 -0.0255 -0.0320
  795WN      WN 3611   3.088   6.309   0.239  0.1806  0.1031 -0.0970
  796WN      WN 3612   3.967   2.744  12.850  0.0392 -0.0259  0.0378
  797WN      WN 3613   6.009   2.229   0.688 -0.2631 -0.1113 -0.0616
  798WN      WN 3614   5.713   0.389  13.473  0.2212 -0.0125  0.3750
  799WN      WN 3615   5.401   2.497  13.908 -0.0669 -0.0695 -0.1833
  800WN      WN 3616   2.356   3.467  12.446 -0.4428 -0.1803 -0.0641
  801WN      WN 3617   1.659   6.183  12.859 -0.0577 -0.0553  0.3665
  802WN      WN 3618   0.841   3.528  13.213  0.3211 -0.0780 -0.1604
  803WN      WN 3619   4.245   1.245   3.294  0.0170 -0.0495 -0.4524
  804WN      WN 3620   5.320   6.298  13.305  0.1087  0.1498  0.0116
  805WN      WN 3621   3.578   5.893  13.170  0.1578 -0.0349  0.1326
  806WN      WN 3622   0.783   0.148  11.881 -0.4138 -0.0782  0.2732
  807WN      WN 3623   3.663   2.320   2.324  0.1288  0.1965 -0.1699
  808WN      WN 3624   6.544   4.324   1.524 -0.2523 -0.1334 -0.0329
  809WN      WN 3625   3.774   3.272  11.924  0.0217 -0.2123 -0.0269
  810WN      WN 3626   5.236   0.323   2.128 -0.0098  0.0058  0.1981
  811WN      WN 3627   1.905   3.881  13.762 -0.0409 -0.1233  0.1500
  812WN      WN 3628   4.442   1.608   1.606 -0.2677 -0.0485  0.2167
  813WN      WN 3629   5.133   2.683   2.398  0.2095  0.2903  0.0028
  814WN      WN 3630   0.470   3.498  13.607  0.1575  0.1345 -0.0847
  815WN      WN 3631   4.444   5.183   0.554 -0.0881 -0.0779 -0.0558
  816WN      WN 3632   5.859   1.083  13.906 -0.2039  0.2791 -0.0843
  817WN      WN 3633   1.655   2.944  13.248  0.0336 -0.1720  0.1300
  818WN      WN 3634   2.471   0.533  13.698  0.1192 -0.1202 -0.2997
  819WN      WN 3635   6.081   1.889   2.285  0.0704  0.1555 -0.4947
  820WN      WN 3636   2.304   0.377   0.354 -0.2920  0.2080 -0.0404
  821WN      WN 3637   3.593   3.955   2.586 -0.5191  0.2207  0.1738
  822WN      WN 3638   2.133   3.626   2.464 -0.0851 -0.1198 -0.4443
  823WN      WN 3639   3.836   5.706   1.585 -0.2253 -0.1303 -0.1396
  824WN      WN 3640   1.213   0.296  12.157  0.1661  0.2156  0.0016
  825WN      WN 3641   1.646   0.225   2.477 -0.2198 -0.1755  0.1069
  826WN      WN 3642   2.093   3.718   0.934 -0.2121  0.1463 -0.1061
  827WN      WN 3643   4.159   3.115   3.725  0.2086  0.1511 -0.0086
  828WN      WN 3644   0.127   4.655   0.680 -0.0566  0.2374 -0.0880
  829WN      WN 3645   3.972   6.166  13.037 -0.0144  0.0490  0.0219
  830WN      WN 3646   6.218   0.813   1.353 -0.3152  0.1185  0.1074
  831WN      WN 3647   3.061   2.801   1.260 -0.4352 -0.0791  0.2548
  832WN      WN 3648   5.853   4.085   0.333 -0.2182 -0.1355  0.0246
  833WN      WN 3649   0.144   0.996  11.558 -0.0539  0.0682 -0.4096
  834WN      WN 3650   0.566   4.579   0.357 -0.1221 -0.1376 -0.0626
  835WN      WN 3651   1.881   4.339  13.892 -0.1467 -0.3413 -0.2402
  836WN      WN 3652   1.700   1.268   2.404  0.0606 -0.0333 -0.1110
  837WN      WN 3653   4.005   6.152   0.491  0.1361 -0.1830  0.0751
  838WN      WN 3654   2.522   2.034  11.746  0.2021  0.5123  0.0169
  839WN      WN 3655   6.463   2.038  13.302 -0.1049  0.0575  0.2878
  840WN      WN 3656   0.681   5.243  14.085  0.2352  0.1951  0.1366
  841WN      WN 3657   3.011   3.442   2.314  0.3143 -0.0279 -0.1671
  842WN      WN 3658   0.383   6.241   2.118  0.2914 -0.0494 -0.1213
  843WN      WN 3659   6.384   3.903  11.636 -0.0019 -0.1706 -0.1239
  844WN      WN 3660   4.089   2.335  14.167  0.0829  0.0857  0.1866
  845WN      WN 3661   5.999   0.221   2.733 -0.4099 -0.5135  0.1660
  846WN      WN 3662   0.375   0.060  12.871 -0.3343 -0.0872 -0.0019
  847WN      WN 3663   3.655   1.906   0.832  0.0876 -0.1313 -0.1147
  848WN      WN 3664   0.224   3.493   2.820 -0.1521  0.0294  0.0453
  849WN      WN 3665   0.845   0.361  12.764 -0.3945 -0.1609 -0.0995
  850WN      WN 3666   2.574   2.796   1.188 -0.2343 -0.5962 -0.0584
  851WN      WN 3667   1.069   5.866  12.083 -0.1794  0.2033  0.2104
  852WN      WN 3668   3.481   0.644   1.458  0.4727  0.0494 -0.0622
  853WN      WN 3669   4.665   6.282   1.554  0.4565  0.1274 -0.0136
  854WN      WN 3670   3.279   4.196   2.986  0.0577  0.2775 -0.4630
  855WN      WN 3671   0.761   1.434  13.158 -0.1562 -0.2172  0.0662
  856WN      WN 3672   4.833   4.620  12.822  0.1106  0.1106 -0.0544
  857WN      WN 3673   1.244   4.469   1.403 -0.1595  0.0395 -0.1696
  858WN      WN 3674   2.968   4.585  13.233 -0.2673 -0.1537 -0.3621
  859WN      WN 3675   1.740   0.175   0.914 -0.0859 -0.1178 -0.1361
  860WN      WN 3676   1.217   1.060   1.636 -0.2852  0.3477  0.2597
  861WN      WN 3677   1.172   5.469  13.769 -0.1754  0.0760  0.1526
  862WN      WN 3678   4.523   4.584  11.449  0.2128  0.1073 -0.3546
  863WN      WN 3679   0.411   1.877  13.103 -0.0127  0.1677  0.1365
  864WN      WN 3680   6.247   4.130  12.715 -0.0833  0.0249 -0.0304
  865WN      WN 3681   2.541   3.308   2.278  0.0771  0.1385 -0.1982
  866WN      WN 3682   3.140   0.044  14.138  0.1368  0.0747  0.2535
  867WN      WN 3683   6.198   0.316   0.506 -0.4677 -0.2152  0.4063
  868WN      WN 3684   3.772   6.146  12.404 -0.1176 -0.0711 -0.1505
  869WN      WN 3685   2.678   4.246  12.262  0.2787  0.0666  0.3014
  870WN      WN 3686   6.237   1.743  12.234 -0.0845  0.1770 -0.1014
  871WN      WN 3687   0.542   5.700  14.354  0.3953  0.2773  0.2028
  872WN      WN 3688   1.110   4.495  11.936 -0.0595  0.2479 -0.2492
  873WN      WN 3689   0.017   1.893   2.239  0.1099 -0.2718  0.0648
  874WN      WN 3690   0.552   2.902   2.051  0.3682 -0.2411 -0.1599
  875WN      WN 3691   3.140   1.725   2.932  0.2080 -0.2080 -0.0375
  876WN      WN 3692   1.639   1.598   1.488 -0.0877 -0.0378  0.1922
  877WN      WN 3693   5.163   6.414  11.708  0.0508  0.0310  0.3133
  878WN      WN 3694   3.265   3.655   1.215 -0.1918 -0.0268 -0.1561
  879WN      WN 3695   2.761   1.984   2.644 -0.0599 -0.0035 -0.0482
  880WN      WN 3696   2.706   4.903  12.330  0.0155  0.0398 -0.0818
  881WN      WN 3697   3.416   4.458   0.544  0.0862  0.0784 -0.1131
  882WN      WN 3698   6.237   6.282   2.726 -0.1123  0.4195 -0.1771
  883WN      WN 3699   4.945   5.858   1.953 -0.1438  0.0398  0.1403
  884WN      WN 3700   2.545   0.261  13.206 -0.1727  0.2996  0.1793
  885WN      WN 3701   3.202   3.771  12.366  0.0925  0.2214 -0.1107
  886WN      WN 3702   1.823   5.367   1.593 -0.2850 -0.1981 -0.0972
  887WN      WN 3703   2.928   1.113  13.048  0.0888 -0.1412 -0.3471
  888WN      WN 3704   2.484   2.675   2.889 -0.0422  0.0602  0.2248
  889WN      WN 3705   3.341   0.984  11.462 -0.0607  0.0889 -0.2164
  890WN      WN 3706   1.624   5.321  13.913 -0.2764 -0.1066 -0.1395
  891WN      WN 3707   3.951   5.264  12.598 -0.1278 -0.1366  0.1505
  892WN      WN 3708   4.041   6.461   0.040  0.2040 -0.5338 -0.2763
  893WN      WN 3709   2.215   5.162   1.836  0.1608 -0.1996 -0.2762
  894WN      WN 3710   5.809   1.474  13.032  0.0199  0.1110  0.0050
  895WN      WN 3711   6.278   4.515  13.960  0.0568  0.2586 -0.0047
  896WN      WN 3712   5.040   4.386   2.402  0.4810 -0.0648  0.3158
  897WN      WN 3713   4.208   1.054  12.227 -0.1389 -0.1529  0.2795
  898WN      WN 3714   0.861   5.730   3.384 -0.3543  0.3633 -0.0536
  899WN      WN 3715   3.928   3.872   2.017  0.1542  0.1850  0.0582
  900WN      WN 3716   0.439   2.803  12.945 -0.1670 -0.3160  0.1806
  901WN      WN 3717   1.479   3.154   0.422  0.1402  0.3517  0.0556
  902WN      WN 3718   2.185   0.785   1.533 -0.2053  0.3100  0.0709
  903WN      WN 3719   5.303   2.995   0.348  0.3137 -0.0548  0.1885
  904WN      WN 3720   4.664   2.876  12.158  0.1798  0.1228  0.1230
  905WN      WN 3721   1.413   3.857  13.677  0.2821 -0.0700 -0.1908
  906WN      WN 3722   5.225   1.878  11.922  0.3375 -0.1939 -0.1806
  907WN      WN 3723   2.023   0.489   2.226  0.1487  0.3915 -0.1881
  908WN      WN 3724   0.883   4.441   2.062  0.0380 -0.3018 -0.0463
  909WN      WN 3725   5.494   3.890  12.097  0.2398  0.2622  0.2382
  910WN      WN 3726   1.361   4.613   2.148 -0.0975  0.1108 -0.3212
  911WN      WN 3727   3.037   0.183   1.302  0.1832 -0.2802 -0.0032
  912WN      WN 3728   2.404   5.039   0.535 -0.2401 -0.2712  0.1791
  913WN      WN 3729   3.371   2.014  11.604 -0.0650 -0.1675  0.2388
  914WN      WN 3730   1.482   2.464  14.055  0.0739 -0.2063 -0.2972
  915WN      WN 3731   6.097   4.723  11.675 -0.1919 -0.1877  0.0268
  916WN      WN 3732   1.818   3.976   2.314  0.1124 -0.1803  0.0220
  917WN      WN 3733   5.359   3.676  12.968  0.0277 -0.2317 -0.2015
  918WN      WN 3734   3.868   4.859   1.860  0.2386 -0.1940 -0.1382
  919WN      WN 3735   1.784   4.255  13.388  0.1352 -0.0386 -0.2249
  920WN      WN 3736   0.973   3.527  13.695  0.1954 -0.0103  0.0054
  921WN      WN 3737   6.285   3.646   2.796  0.1473 -0.0387 -0.0085
  922WN      WN 3738   0.277   2.327  13.124 -0.2407  0.1251 -0.3144
  923WN      WN 3739   0.986   1.087   3.138  0.0249  0.0653  0.0928
  924WN      WN 3740   3.606   6.442  14.251  0.2016 -0.0672  0.2285
  925WN      WN 3741   4.054   5.248   0.073 -0.1045  0.2078  0.3537
  926WN      WN 3742   3.607   4.753   2.785  0.2766  0.2557 -0.0503
  927WN      WN 3743   0.864   6.366  12.683  0.1753 -0.3243 -0.0728
  928WN      WN 3744   1.118   5.191  13.010 -0.2937 -0.0994  0.0561
  929WN      WN 3745   6.274   1.868  11.292 -0.0447  0.0294  0.0971
  930WN      WN 3746   2.775   5.999  10.960  0.1001 -0.2605  0.1604
  931WN      WN 3747   5.025   3.593   3.504 -0.1248 -0.0997  0.0923
  932WN      WN 3748   5.767   2.674   0.326  0.1815  0.0496  0.1249
  933WN      WN 3749   1.981   3.226  12.049  0.0993 -0.3529  0.0206
  934WN      WN 3750   3.695   0.167   1.703 -0.3274 -0.0227  0.0707
  935WN      WN 3751   3.891   3.667  12.532 -0.1906 -0.4859 -0.1894
  936WN      WN 3752   4.180   1.220   1.341  0.0530  0.0407 -0.2635
  937WN      WN 3753   0.958   3.888  14.169 -0.3073 -0.3005 -0.0055
  938WN      WN 3754   2.897   3.145   0.919  0.0752 -0.1349 -0.2979
  939WN      WN 3755   0.414   2.232  12.478  0.2037 -0.0964  0.3307
  940WN      WN 3756   5.484   3.313   1.398 -0.2081 -0.0667 -0.0809
  941WN      WN 3757   3.599   4.317  11.923 -0.0094 -0.1573  0.0860
  942WN      WN 3758   3.006   0.037   2.247 -0.0932 -0.0516  0.2613
  943WN      WN 3759   4.100   0.700  14.429  0.1884  0.0608  0.1481
  944WN      WN 3760   4.618   4.700  13.932  0.1610  0.0183  0.0519
  945WN      WN 3761   3.041   1.848   1.444 -0.0899  0.1671  0.0025
  946WN      WN 3762   1.724   0.877   1.756  0.4072 -0.1585  0.2319
  947WN      WN 3763   2.752   5.801   1.412 -0.0643  0.0399  0.0452
  948WN      WN 3764   3.368   2.730  14.236 -0.0674 -0.0225 -0.5175
  949WN      WN 3765   6.494   4.345   3.027 -0.0751 -0.0847  0.2905
  950WN      WN 3766   1.156   1.757  13.912 -0.3701 -0.2049  0.0630
  951WN      WN 3767   6.242   2.396  13.536 -0.0054 -0.0423  0.1613
  952WN      WN 3768   1.257   1.170   0.577  0.3973 -0.3182 -0.2216
  953WN      WN 3769   0.944   4.015  13.624 -0.0568  0.1952 -0.0017
  954WN      WN 3770   2.869   3.841   3.136  0.0365  0.2159  0.0582
  955WN      WN 3771   0.890   6.312   1.964 -0.0493  0.1687 -0.0518
  956WN      WN 3772   4.471   6.041  12.981  0.0429  0.1395 -0.0937
  957WN      WN 3773   5.070   0.846   2.926 -0.1453  0.1117  0.1034
  958WN      WN 3774   0.723   6.347  13.185  0.0696  0.0012  0.2355
  959WN      WN 3775   5.909   4.438   0.766  0.1068  0.2555 -0.1223
  960WN      WN 3776   5.553   3.051  13.133 -0.0953 -0.0871  0.0812
  961WN      WN 3777   4.674   5.654  11.403 -0.1150  0.2694 -0.0026
  962WN      WN 3778   2.082   0.247  11.666  0.1572  0.1453 -0.2343
  963WN      WN 3779   3.192   0.856   2.028 -0.0155  0.2244  0.3311
  964WN      WN 3780   5.346   4.658  11.596 -0.1153  0.0712  0.2182
  965WN      WN 3781   2.285   4.990   2.299  0.2575 -0.1775 -0.0171
  966WN      WN 3782   1.944   3.961   1.327 -0.0300 -0.3111  0.1822
  967WN      WN 3783   4.842   6.504  13.753  0.1701 -0.0233  0.1815
  968WN      WN 3784   5.796   4.309  11.879 -0.1387  0.0648 -0.1416
  969WN      WN 3785   3.223   1.164  13.459 -0.2129 -0.0085  0.0763
  970WN      WN 3786   4.719   2.754   3.195  0.2713 -0.2366 -0.1810
  971WN      WN 3787   6.440   3.397  12.969  0.1021 -0.0681  0.3924
  972WN      WN 3788   6.352   6.144   1.249  0.0073  0.0708  0.1435
  973WN      WN 3789   0.032   3.835   1.717  0.1207 -0.1779  0.1725
  974WN      WN 3790   4.606   3.737   1.796 -0.1003 -0.1418  0.0947
  975WN      WN 3791   4.950   3.118  11.625 -0.3037 -0.1277 -0.1072
  976WN      WN 3792   6.535   3.424   0.551 -0.0059  0.2289  0.1079
  977WN      WN 3793   2.233   3.934  12.489 -0.1309  0.0076 -0.2042
  978WN      WN 3794   4.398   1.231  12.735 -0.1555  0.0855 -0.2451
  979WN      WN 3795   4.295   2.664   2.618 -0.0432  0.0069  0.4443
  980WN      WN 3796   1.058   2.186  11.937  0.1409 -0.0340  0.0142
  981WN      WN 3797   0.766   1.553  14.251  0.3419  0.0362  0.2274
  982WN      WN 3798   3.277   1.884  13.124  0.1326  0.1763 -0.0446
  983WN      WN 3799   1.719   0.660   1.272 -0.1840 -0.2705 -0.1267
  984WN      WN 3800   0.627   0.462  13.679 -0.1311  0.1262 -0.1943
  985WN      WN 3801   2.073   3.125  12.643  0.0796  0.1041 -0.0316
  986WN      WN 3802   3.262   3.533   0.301  0.0229  0.0232 -0.3569
  987WN      WN 3803   6.289   4.804  12.633  0.0837 -0.0241 -0.0331
  988WN      WN 3804   0.308   4.125   2.028 -0.0283  0.0598 -0.0858
  989WN      WN 3805   3.116   1.611  12.706 -0.1736  0.0178  0.3478
  990WN      WN 3806   3.584   3.780  11.947 -0.0790  0.1098  0.2571
  991WN      WN 3807   0.326   5.315   0.111  0.0780  0.1942 -0.1103
  992WN      WN 3808   2.631   4.207   1.840  0.0663 -0.2562  0.0890
  993WN      WN 3809   1.338   5.241  12.541  0.1472  0.5666  0.1384
  994WN      WN 3810   4.289   5.304  13.166  0.1986  0.0717  0.2074
  995WN      WN 3811   1.987   1.414  13.847  0.0188 -0.1981  0.2116
  996WN      WN 3812   5.578   1.888  12.853  0.0221 -0.0888 -0.0811
  997WN      WN 3813   3.519   5.207   2.335 -0.1220 -0.0409 -0.0077
  998WN      WN 3814   5.764   5.481  13.258  0.1085  0.1429 -0.1265
  999WN      WN 3815   4.393   4.784  11.918 -0.3121  0.0733 -0.2735
 1000WN      WN 3816   6.260   2.996   0.841 -0.1271 -0.1344  0.3590
 1001WN      WN 3817   1.958   5.376  13.040  0.0576 -0.1299  0.2068
 1002WN      WN 3818   4.652   1.678  14.110 -0.1204  0.2574 -0.2066
 1003WN      WN 3819   2.033   2.774   2.020 -0.0649  0.1692 -0.0616
 1004WN      WN 3820   3.512   2.114  12.664 -0.1259  0.0628  0.2675
 1005WN      WN 3821   1.910   6.314  14.168 -0.3332 -0.3698  0.2976
 1006WN      WN 3822   1.351   5.844  11.637  0.0188 -0.1677  0.0464
 1007WN      WN 3823   5.598   3.503   0.241  0.0413 -0.3086 -0.0066
 1008WN      WN 3824   5.245   0.776  11.455 -0.0616 -0.0744 -0.1266
 1009WN      WN 3825   6.063   5.147  13.523  0.0228 -0.2205  0.0599
 1010WN      WN 3826   3.617   4.858   3.284 -0.1888 -0.0168 -0.2518
 1011WN      WN 3827   3.121   4.112  12.008  0.0785  0.0570  0.2478
 1012WN      WN 3828   0.323   0.858  13.656  0.6110 -0.0313  0.3077
 1013WN      WN 3829   0.340   1.384  13.491  0.0834  0.3126  0.1879
 1014WN      WN 3830   3.940   4.284  13.917 -0.0197  0.1180 -0.0622
 1015WN      WN 3831   0.715   0.524  12.231  0.1457 -0.0145  0.0992
 1016WN      WN 3832   1.347   1.744  10.822 -0.3142 -0.2261  0.3355
 1017WN      WN 3833   1.271   2.409   1.703  0.0293 -0.0619  0.2473
 1018WN      WN 3834   3.024   3.335   2.790  0.1703  0.1069  0.2492
 1019WN      WN 3835   3.464   0.059  12.504 -0.0566  0.1248  0.0862
 1020WN      WN 3836   1.538   3.977   0.399 -0.3033 -0.0939 -0.0458
 1021WN      WN 3837   6.462   2.086   0.971  0.2670  0.0838  0.1427
 1022WN      WN 3838   3.705   1.191  13.777 -0.2040 -0.0811 -0.1626
 1023WN      WN 3839   3.113   5.970  11.843  0.1053 -0.0321  0.2040
 1024WN      WN 3840   5.327   5.960  11.602  0.1425  0.1233 -0.1433
 1025WN      WN 3841   6.429   2.229   1.687  0.1806  0.2920  0.2479
 1026WN      WN 3842   6.041   2.008   1.348 -0.0602  0.1988 -0.0044
 1027WN      WN 3843   0.651   0.525   0.608 -0.3732  0.1538 -0.1838
 1028WN      WN 3844   3.441   3.424  13.964  0.0880  0.1632  0.1240
 1029WN      WN 3845   6.121   4.339   1.820  0.2401 -0.1272  0.0245
 1030WN      WN 3846   2.247   2.153  13.026  0.2750  0.0067 -0.2455
 1031WN      WN 3847   2.590   6.056   1.048 -0.1114  0.0180  0.1101
 1032WN      WN 3848   4.568   2.803   0.331 -0.2801  0.0342  0.1517
 1033WN      WN 3849   0.923   1.538  11.871  0.0977 -0.1425  0.0743
 1034WN      WN 3850   5.227   1.297   1.201  0.0957 -0.0956  0.0555
 1035WN      WN 3851   5.050   0.290   1.197 -0.0350 -0.3684 -0.2460
 1036WN      WN 3852   1.597   4.396   2.544 -0.2081 -0.1623 -0.0878
 1037WN      WN 3853   5.741   4.064  13.754 -0.0490  0.0638  0.0123
 1038WN      WN 3854   2.468   4.108   0.157 -0.0088  0.1849 -0.3146
 1039WN      WN 3855   1.809   0.882  14.207  0.0643 -0.1561 -0.0259
 1040WN      WN 3856   5.930   2.011  13.274 -0.2039 -0.0755  0.0071
 1041WN      WN 3857   1.607   2.573  11.900  0.0503 -0.0174 -0.0934
 1042WN      WN 3858   0.121   2.571   0.004 -0.0132 -0.1143  0.2759
 1043WN      WN 3859   4.418   4.237   1.956  0.1923  0.1456  0.0702
 1044WN      WN 3860   2.063   5.609   0.279  0.1028  0.0279 -0.0188
 1045WN      WN 3861   5.243   5.433   2.020 -0.0618  0.2920 -0.2919
 1046WN      WN 3862   4.745   2.765  12.713 -0.1263 -0.1381  0.2472
 1047WN      WN 3863   2.447   1.125   3.110 -0.0322  0.3404  0.1491
 1048WN      WN 3864   2.359   0.586  14.276 -0.0299 -0.1210  0.0402
 1049WN      WN 3865   3.649   5.439  14.243 -0.0557  0.1894  0.0878
 1050WN      WN 3866   4.017   6.356   2.135  0.0415 -0.0464 -0.1390
 1051WN      WN 3867   5.680   3.107  14.454 -0.4485 -0.1488  0.0912
 1052WN      WN 3868   2.928   3.740  11.609 -0.1372 -0.2416 -0.2110
 1053WN      WN 3869   1.687   5.634  13.379 -0.1885 -0.1584 -0.1346
 1054WN      WN 3870   4.859   6.185   0.079 -0.1849  0.1673 -0.1866
 1055WN      WN 3871   6.052   1.369   1.219 -0.0332  0.1433 -0.0967
 1056WN      WN 3872   5.148   4.655   0.765 -0.1372 -0.3070  0.1460
 1057WN      WN 3873   3.801   1.368   2.253 -0.1328 -0.0264 -0.3329
 1058WN      WN 3874   2.968   6.263   1.345 -0.2518  0.3539  0.0762
 1059WN      WN 3875   2.482   4.785   1.002 -0.0600 -0.1772 -0.2749
 1060WN      WN 3876   4.289   2.012   0.909  0.1649 -0.0555 -0.2072
 1061WN      WN 3877   1.391   0.433  12.655 -0.2118 -0.2095 -0.0883
 1062WN      WN 3878   0.345   3.992   2.915  0.1926 -0.2197  0.1089
 1063WN      WN 3879   2.677   6.538   2.642  0.0292 -0.1204 -0.2464
 1064WN      WN 3880   3.040   6.475  11.687  0.2311  0.0649 -0.0670
 1065WN      WN 3881   2.975   1.390   0.038 -0.0066  0.1062  0.0222
 1066WN      WN 3882   0.047   1.929   2.751 -0.2084 -0.0653  0.0894
 1067WN      WN 3883   2.239   6.256   2.534  0.0799 -0.0046  0.1217
 1068WN      WN 3884   5.398   5.894   2.832 -0.0233 -0.3332 -0.0759
 1069WN      WN 3885   0.283   4.578  12.963 -0.2951 -0.2801 -0.1290
 1070WN      WN 3886   0.758   1.833   3.367  0.1905 -0.0809  0.4219
 1071WN      WN 3887   2.857   4.749   0.622  0.1226  0.0833 -0.3640
 1072WN      WN 3888   1.776   3.575   0.447 -0.2627  0.0070 -0.1754
 1073WN      WN 3889   5.106   5.347   0.107 -0.1346  0.1129  0.2784
 1074WN      WN 3890   4.353   6.030   0.010 -0.2992  0.0428 -0.0988
 1075WN      WN 3891   6.069   3.643   2.350 -0.0465 -0.1349  0.0021
 1076WN      WN 3892   4.435   3.596  13.852 -0.1286 -0.0749  0.2945
 1077WN      WN 3893   1.903   3.203   1.720  0.0980 -0.1600  0.1053
 1078WN      WN 3894   5.422   2.624  14.397 -0.0823  0.0509  0.1342
 1079WN      WN 3895   5.572   4.028   1.575  0.0286  0.0928 -0.2205
 1080WN      WN 3896   4.999   2.179  13.752  0.0472  0.2692 -0.3885
 1081WN      WN 3897   1.863   1.663  12.066 -0.1298  0.0390 -0.2209
 1082WN      WN 3898   1.770   0.182  12.881  0.2287 -0.1572 -0.2504
 1083WN      WN 3899   2.930   1.732  11.868  0.0383  0.1255 -0.2707
 1084WN      WN 3900   2.443   3.328  11.958 -0.1467 -0.0773 -0.1727
 1085WN      WN 3901   5.835   5.647  13.724  0.0223  0.4035  0.0189
 1086WN      WN 3902   5.896   4.886  13.077 -0.0382  0.1189  0.0540
 1087WN      WN 3903   0.020   6.409  11.444 -0.3197  0.3045 -0.1063
 1088WN      WN 3904   0.756   4.836  13.087  0.2737 -0.0810  0.1719
 1089WN      WN 3905   2.382   5.429  12.720 -0.1765  0.1075 -0.4217
 1090WN      WN 3906   2.219   5.629  14.214  0.1279  0.2982  0.0982
 1091WN      WN 3907   0.638   5.725   0.445 -0.1856  0.2099 -0.0830
 1092WN      WN 3908   0.734   1.045  13.560 -0.1238 -0.3274 -0.2648
 1093WN      WN 3909   2.550   5.916  12.975 -0.0963 -0.1397 -0.0760
 1094WN      WN 3910   3.347   1.522  10.854 -0.1596 -0.2608 -0.2410
 1095WN      WN 3911   5.628   5.908   2.067  0.0819  0.3751 -0.2124
 1096WN      WN 3912   2.702   5.837  13.514  0.4334  0.1127  0.1584
 1097WN      WN 3913   0.856   4.734   1.304 -0.0606 -0.0213 -0.4439
 1098WN      WN 3914   5.682   2.811  12.707  0.1191  0.2127  0.0108
 1099WN      WN 3915   3.123   2.645  12.955 -0.0255 -0.2788  0.2849
 1100WN      WN 3916   5.293   1.613   2.567  0.2442  0.3128  0.1154
 1101WN      WN 3917   4.163   0.067  11.417 -0.0362  0.3391 -0.1439
 1102WN      WN 3918   6.270   3.186   3.044 -0.2243 -0.1753 -0.1059
 1103WN      WN 3919   3.667   2.755  12.091 -0.0961 -0.0396  0.2210
 1104WN      WN 3920   5.783   6.474  13.367  0.2236 -0.2609  0.0733
 1105WN      WN 3921   2.860   0.278   0.556 -0.1533  0.2120  0.0127
 1106WN      WN 3922   6.338   3.818   0.256 -0.0226 -0.0411 -0.2014
 1107WN      WN 3923   4.263   1.271  14.105  0.1697 -0.2495  0.1117
 1108WN      WN 3924   5.482   1.158   2.808  0.0319 -0.1448 -0.1564
 1109WN      WN 3925   5.363   0.320  11.793 -0.1430 -0.1867 -0.0912
 1110WN      WN 3926   6.133   5.560   0.301  0.1596  0.0533  0.3653
 1111WN      WN 3927   4.891   1.601  11.660 -0.1231 -0.3072  0.1761
 1112WN      WN 3928   3.703   2.317  11.764 -0.0343 -0.1159 -0.1200
 1113WN      WN 3929   6.386   6.333   2.178  0.2410 -0.2966  0.1297
 1114WN      WN 3930   3.427   1.654  11.957 -0.0080  0.0403  0.1314
 1115WN      WN 3931   1.242   6.400   2.274  0.0401  0.0951 -0.0484
 1116WN      WN 3932   6.146   1.778   0.386 -0.1054 -0.0702  0.2672
 1117WN      WN 3933   1.571   4.415  11.557  0.3284 -0.0187 -0.1206
 1118WN      WN 3934   2.589   3.939   0.847 -0.0575  0.0445  0.2990
 1119WN      WN 3935   2.254   0.147  12.752 -0.2348  0.0322 -0.0226
 1120WN      WN 3936   0.681   6.119  11.825 -0.2658  0.2649  0.0993
 1121WN      WN 3937   3.482   3.428   2.604 -0.2356  0.2224 -0.0674
 1122WN      WN 3938   5.737   0.122   1.926  0.2053  0.1141 -0.1692
 1123WN      WN 3939   5.097   0.716  11.923 -0.2385 -0.0517 -0.1346
 1124WN      WN 3940   4.635   2.825   2.254  0.2489  0.0734 -0.0188
 1125WN      WN 3941   4.422   3.781  12.412 -0.2728  0.1708 -0.4018
 1126WN      WN 3942   3.693   2.781   2.025 -0.0590  0.0551 -0.0646
 1127WN      WN 3943   0.313   3.951  13.555 -0.1596 -0.2164  0.3925
 1128WN      WN 3944   0.795   4.810  12.109  0.0075 -0.2649  0.1552
 1129WN      WN 3945   5.904   5.899  11.977  0.2037  0.1095  0.0475
 1130WN      WN 3946   2.652   1.331  12.641 -0.0688  0.1312  0.0767
 1131WN      WN 3947   2.878   0.359  11.937  0.0982  0.1323 -0.0530
 1132WN      WN 3948   0.756   0.905  13.065 -0.3719  0.3847 -0.2470
 1133WN      WN 3949   5.897   6.440   2.304 -0.0148  0.0632 -0.0333
 1134WN      WN 3950   4.445   1.420  13.272  0.1437  0.0967  0.1285
 1135WN      WN 3951   1.087   0.276  13.826  0.3924 -0.0587 -0.2391
 1136WN      WN 3952   5.872   1.158  13.409  0.0315  0.0839  0.2493
 1137WN      WN 3953   3.320   2.743  13.441  0.0584 -0.1257  0.2085
 1138WN      WN 3954   2.773   4.859   2.337  0.2058  0.1327 -0.1382
 1139WN      WN 3955   2.266   0.050  14.372 -0.0145 -0.0847  0.0262
 1140WN      WN 3956   2.102   3.634  12.869  0.0088 -0.1830  0.1233
 1141WN      WN 3957   6.113   0.925   0.415  0.1679 -0.0923 -0.0067
 1142WN      WN 3958   3.304   2.396  11.331 -0.4390 -0.0801  0.0838
 1143WN      WN 3959   2.239   4.085   2.598 -0.0287  0.3105 -0.1318
 1144WN      WN 3960   4.939   5.651  11.847  0.2495 -0.0797  0.0314
 1145WN      WN 3961   1.077   1.386  12.514  0.3768  0.1663 -0.2132
 1146WN      WN 3962   6.259   1.591   2.621 -0.0543  0.5457 -0.0507
 1147WN      WN 3963   3.894   3.999  13.431  0.2995 -0.3860 -0.0012
 1148WN      WN 3964   6.418   3.284   2.515 -0.3881  0.1426 -0.1622
 1149WN      WN 3965   6.451   0.921   3.077 -0.2093 -0.0100 -0.0641
 1150WN      WN 3966   4.787   5.011  11.449  0.2921  0.0380  0.0595
 1151WN      WN 3967   0.011   3.452  13.841 -0.0108  0.2711  0.0228
 1152WN      WN 3968   3.255   5.639   0.155  0.0357 -0.1298 -0.0260
 1153WN      WN 3969   0.338   2.652  11.458 -0.1744  0.3189 -0.0873
 1154WN      WN 3970   6.297   6.054   0.236  0.2213 -0.1367  0.1223
 1155WN      WN 3971   0.571   1.953  13.960 -0.1194 -0.0241  0.0555
 1156WN      WN 3972   4.098   3.155  13.764  0.1223 -0.0587 -0.1301
 1157WN      WN 3973   0.086   1.871   0.357 -0.0533  0.1792  0.0124
 1158WN      WN 3974   5.083   0.751   1.431  0.0329  0.1463  0.0095
 1159WN      WN 3975   1.904   1.665  12.956  0.0138 -0.0341 -0.0555
 1160WN      WN 3976   6.240   0.115   1.747 -0.0740 -0.0012 -0.0504
 1161WN      WN 3977   0.037   5.514   2.381  0.4078  0.2623 -0.0617
 1162WN      WN 3978   3.366   0.388  13.145  0.1118 -0.1894  0.1016
 1163WN      WN 3979   0.366   6.160  12.650  0.0192 -0.2154  0.1458
 1164WN      WN 3980   5.041   0.704   0.457 -0.0569 -0.0995  0.0267
 1165WN      WN 3981   4.308   2.651  13.843  0.0238  0.0066 -0.0537
 1166WN      WN 3982   3.526   3.693  13.367 -0.1684  0.0927 -0.3020
 1167WN      WN 3983   1.283   0.713  11.824  0.0593 -0.1280  0.1456
 1168WN      WN 3984   4.361   0.420  13.120 -0.2508 -0.2963  0.0246
 1169WN      WN 3985   5.055   5.510  13.915 -0.0305 -0.2254 -0.1415
 1170WN      WN 3986   3.142   0.042  12.886  0.1643 -0.2722 -0.1220
 1171WN      WN 3987   5.061   1.059   0.106 -0.0705 -0.0988 -0.2557
 1172WN      WN 3988   6.146   4.859   1.894 -0.0570 -0.2925  0.1010
 1173WN      WN 3989   6.172   1.940  13.893 -0.0692 -0.0910  0.0369
 1174WN      WN 3990   5.557   3.787   2.473 -0.1883  0.2629  0.1964
 1175WN      WN 3991   4.378   5.140  13.627  0.0712  0.1309  0.0452
 1176WN      WN 3992   3.692   5.542   0.343  0.0880 -0.1372  0.0442
 1177WN      WN 3993   1.695   2.100  13.220 -0.1527  0.0572 -0.0100
 1178WN      WN 3994   2.667   1.058   0.273  0.0556  0.2915 -0.2333
 1179WN      WN 3995   5.641   2.239   1.060  0.0147  0.0622 -0.4027
 1180WN      WN 3996   0.887   0.261  13.300 -0.0369 -0.2396 -0.0025
 1181WN      WN 3997   5.083   1.877   3.341  0.2500 -0.0173 -0.0329
 1182WN      WN 3998   6.154   0.616   0.904 -0.3237 -0.0344 -0.1555
 1183WN      WN 3999   4.691   0.493   2.914  0.1972  0.1829  0.0231
 1184WN      WN 4000   2.328   1.013  12.345  0.1939  0.1167 -0.0588
 1185WN      WN 4001   2.452   2.806   2.323  0.1601 -0.0383  0.1321
 1186WN      WN 4002   2.457   6.220   1.493 -0.1106 -0.0951  0.1151
 1187WN      WN 4003   1.274   3.675   1.832 -0.2362  0.0623 -0.0982
 1188WN      WN 4004   2.009   6.483   1.611  0.1011  0.2134 -0.1393
 1189WN      WN 4005   4.476   5.175  12.739 -0.0417  0.1054 -0.1134
 1190WN      WN 4006   6.450   3.927   1.229  0.1299  0.0255 -0.2408
 1191WN      WN 4007   2.424   4.633   2.628  0.2726  0.0436 -0.0726
 1192WN      WN 4008   0.432   4.513   2.845 -0.4002  0.5019  0.1862
 1193WN      WN 4009   1.782   2.813   0.666 -0.2451 -0.2506 -0.0014
 1194WN      WN 4010   4.361   2.905   0.755  0.1752 -0.2211 -0.0463
 1195WN      WN 4011   1.791   4.923   2.065  0.5657  0.5702 -0.0198
 1196WN      WN 4012   1.393   5.706  14.127 -0.0370 -0.3388  0.4337
 1197WN      WN 4013   3.871   6.469   2.702 -0.2856 -0.0991  0.0615
 1198WN      WN 4014   0.613   4.155  14.392 -0.0220 -0.1729 -0.2756
 1199WN      WN 4015   2.042   4.665  12.975 -0.2134  0.1569  0.0035
 1200WN      WN 4016   0.089   1.066   0.722 -0.0716 -0.1231  0.2394
 1201WN      WN 4017   1.396   1.432  12.974 -0.0489 -0.2295 -0.0690
 1202WN      WN 4018   6.520   1.038  12.786 -0.0675  0.2993 -0.0646
 1203WN      WN 4019   2.769   2.016  12.917  0.2877 -0.0356  0.0084
 1204WN      WN 4020   6.317   4.087   2.174 -0.0941  0.3256  0.3277
 1205WN      WN 4021   3.821   2.622   2.942 -0.3758 -0.4148  0.1595
 1206WN      WN 4022   4.530   2.268   0.498 -0.2141  0.0102 -0.1544
 1207WN      WN 4023   4.321   3.147   2.469  0.0130 -0.1916  0.0265
 1208WN      WN 4024   4.917   6.374   2.373  0.3250 -0.1113 -0.0928
 1209WN      WN 4025   4.623   3.366  13.395 -0.0786 -0.2861  0.2841
 1210WN      WN 4026   3.394   1.171   0.989 -0.0030  0.2718 -0.0496
 1211WN      WN 4027   4.800   1.728   3.753 -0.2968 -0.0282 -0.0608
 1212WN      WN 4028   0.442   0.923  12.077  0.1480 -0.0980 -0.0135
 1213WN      WN 4029   2.870   1.871   0.149 -0.2157 -0.0595 -0.5487
 1214WN      WN 4030   4.699   1.520   2.502 -0.2210  0.0581 -0.0008
 1215WN      WN 4031   0.893   4.642  13.562  0.4253  0.0131  0.3193
 1216WN      WN 4032   6.148   2.362  12.939  0.4743  0.0348  0.1918
 1217WN      WN 4033   3.976   3.355  14.246 -0.2506  0.0144 -0.0861
 1218WN      WN 4034   4.461   1.972  13.152 -0.2153  0.0254 -0.2218
 1219WN      WN 4035   1.690   1.453  11.026  0.0506 -0.1315 -0.0274
 1220WN      WN 4036   3.200   4.612  14.101 -0.1839  0.2695 -0.3129
 1221WN      WN 4037   3.464   2.013   1.336 -0.2776  0.1446  0.3043
 1222WN      WN 4038   1.062   3.378  14.398  0.1937 -0.1617 -0.4395
 1223WN      WN 4039   1.311   2.103   0.141  0.0549 -0.3277 -0.3077
 1224WN      WN 4040   5.159   4.844  13.227  0.0876  0.1938 -0.1244
 1225WN      WN 4041   1.528   3.080  11.916 -0.1030  0.4319  0.0281
 1226WN      WN 4042   5.385   2.541   1.642 -0.1194 -0.0519 -0.4514
 1227WN      WN 4043   1.744   4.789  13.343  0.1302 -0.0738 -0.0817
 1228WN      WN 4044   2.098   2.781   1.490 -0.3497 -0.3187  0.0320
 1229WN      WN 4045   6.195   4.730  14.428  0.0416  0.1437  0.3490
 1230WN      WN 4046   5.191   2.520   1.112  0.1873  0.3918 -0.0173
 1231WN      WN 4047   3.487   2.987  13.026  0.1815 -0.2599  0.0011
 1232WN      WN 4048   3.598   2.485  13.044 -0.2670 -0.1755  0.0051
 1233WN      WN 4049   4.329   5.565   0.833  0.0023  0.2190  0.5294
 1234WN      WN 4050   1.806   0.347   1.789 -0.0343  0.1787 -0.2603
 1235WN      WN 4051   5.354   5.481  12.547 -0.1121  0.1577 -0.0742
 1236WN      WN 4052   5.614   4.472   1.299 -0.0047 -0.1259  0.1162
 1237WN      WN 4053   5.519   2.751  13.510  0.1822  0.1571  0.2869
 1238WN      WN 4054   3.681   5.203   1.540 -0.0889  0.1048  0.1164
 1239WN      WN 4055   5.888   2.695  11.790 -0.2962  0.1608  0.1509
 1240WN      WN 4056   1.408   5.031   0.703  0.1291  0.1455 -0.1658
 1241WN      WN 4057   5.868   0.668  12.194 -0.2143  0.1654 -0.0210
 1242WN      WN 4058   4.365   3.014  14.340 -0.0126  0.3438  0.0252
 1243WN      WN 4059   2.687   3.575   1.694  0.0640 -0.0843 -0.1583
 1244WN      WN 4060   2.709   1.245   2.069 -0.1082 -0.0461 -0.0331
 1245WN      WN 4061   0.646   3.274   0.215  0.0621  0.1132 -0.0523
 1246WN      WN 4062   4.826   2.467   1.488  0.2523 -0.1162  0.0652
 1247WN      WN 4063   3.617   3.001  13.831  0.3660  0.1988 -0.1220
 1248WN      WN 4064   3.142   3.665  13.070  0.0130  0.0947 -0.2019
 1249WN      WN 4065   0.315   3.696   0.277 -0.0125 -0.1907 -0.1685
 1250WN      WN 4066   1.991   2.262  14.033  0.5769  0.1262  0.0119
 1251WN      WN 4067   2.812   4.353   1.038 -0.0080 -0.2329  0.0737
 1252WN      WN 4068   2.325   5.405   0.897 -0.1161  0.0379  0.1219
 1253WN      WN 4069   1.427   1.070   2.899 -0.2731  0.1847  0.1288
 1254WN      WN 4070   2.497   4.880  13.024 -0.1493 -0.1892  0.0307
 1255WN      WN 4071   2.808   3.280   0.178 -0.0575  0.2435 -0.1548
 1256WN      WN 4072   1.008   6.523  11.137  0.0628  0.1195  0.1784
 1257WN      WN 4073   5.275   1.569   0.780  0.2426  0.1104 -0.2311
 1258WN      WN 4074   0.035   5.392   1.896  0.0668 -0.1131 -0.0569
 1259WN      WN 4075   0.235   0.021  11.902 -0.0676  0.1338 -0.0466
 1260WN      WN 4076   4.333   2.454   3.091 -0.1278  0.1122  0.1168
 1261WN      WN 4077   1.856   6.495  12.475  0.1754 -0.0735  0.0891
 1262WN      WN 4078   4.820   1.782  12.470  0.1156 -0.2745  0.0853
 1263WN      WN 4079   4.936   6.425   0.522  0.0190  0.1226  0.1128
 1264WN      WN 4080   2.159   3.739  12.011  0.0929 -0.0709  0.1756
 1265WN      WN 4081   2.028   3.012  13.607  0.0030 -0.2040  0.2828
 1266WN      WN 4082   2.911   1.544   0.514 -0.3334  0.0008  0.2875
 1267WN      WN 4083   6.004   3.570   0.526 -0.0874 -0.0227 -0.0229
 1268WN      WN 4084   3.031   3.891   2.547  0.1434 -0.1557 -0.0736
 1269WN      WN 4085   3.804   3.247  13.378 -0.1289 -0.1490  0.2499
 1270WN      WN 4086   2.397   2.066  14.473 -0.1412  0.5497 -0.0812
 1271WN      WN 4087   3.745   1.030   3.067  0.0120  0.4533  0.4276
 1272WN      WN 4088   3.172   4.976  12.292 -0.3908 -0.4850  0.2048
 1273WN      WN 4089   1.157   0.583  13.103  0.3371 -0.0955 -0.3068
 1274WN      WN 4090   6.331   0.504   0.075 -0.3032  0.1162  0.2339
 1275WN      WN 4091   0.378   1.454   0.531  0.2625 -0.4294  0.3187
 1276WN      WN 4092   0.177   0.494   2.396  0.1652 -0.0453  0.0700
 1277WN      WN 4093   5.184   0.879   0.958  0.1735  0.1662  0.1480
 1278WN      WN 4094   6.081   1.993  12.630 -0.1020  0.2691  0.2579
 1279WN      WN 4095   1.692   1.807   0.757 -0.1282 -0.1891 -0.1749
 1280WN      WN 4096   1.675   6.258   2.546 -0.2883 -0.0002  0.1859
 1281WN      WN 4097   4.113   1.512  13.638 -0.0681 -0.2793  0.3023
 1282WN      WN 4098   0.539   3.832  13.990  0.2710  0.1326 -0.0706
 1283WN      WN 4099   2.707   2.937  11.861  0.0727  0.1437  0.2384
 1284WN      WN 4100   5.847   2.664   0.890  0.0398 -0.1296 -0.1012
 1285WN      WN 4101   4.583   3.947   2.780  0.2904  0.1849  0.0626
 1286WN      WN 4102   1.622   2.395   2.509  0.1046  0.2437  0.1248
 1287WN      WN 4103   5.926   4.565   2.212  0.1055 -0.0518  0.5094
 1288WN      WN 4104   3.494   4.583   1.678 -0.0611  0.0034  0.2984
 1289WN      WN 4105   4.706   0.675  14.444  0.1657  0.2295 -0.4203
 1290WN      WN 4106   5.871   0.127  13.845  0.1962  0.1703  0.3298
 1291WN      WN 4107   5.066   0.240  13.269  0.0738  0.1636 -0.3686
 1292WN      WN 4108   6.286   4.370   0.444  0.1104  0.2312 -0.0620
 1293WN      WN 4109   4.860   3.617   3.020 -0.3605  0.1862  0.0706
 1294WN      WN 4110   2.854   0.678  13.345 -0.1859  0.1602 -0.0774
 1295WN      WN 4111   0.407   1.911   0.749  0.3028 -0.0705  0.0122
 1296WN      WN 4112   2.630   0.172  14.017 -0.0213 -0.0972 -0.2881
 1297WN      WN 4113   1.910   4.799  14.415 -0.0164  0.1789 -0.0327
 1298WN      WN 4114   4.851   1.507   0.306 -0.3630  0.0175 -0.1518
 1299WN      WN 4115   4.069   0.613  12.063  0.1468  0.0379  0.1184
 1300WN      WN 4116   2.352   5.594  13.723  0.0295 -0.0680 -0.0412
 1301WN      WN 4117   3.567   1.082  12.152  0.0630  0.0307  0.0139
 1302WN      WN 4118   0.816   3.031   2.494  0.1648  0.0853  0.0628
 1303WN      WN 4119   5.994   6.205  12.450 -0.1406  0.1981 -0.1069
 1304WN      WN 4120   5.197   2.797   2.891 -0.0906  0.1058 -0.1442
 1305WN      WN 4121   1.582   3.765  11.478  0.0570 -0.0379  0.2193
 1306WN      WN 4122   0.337   4.934  13.325  0.0082 -0.2186 -0.3015
 1307WN      WN 4123   1.659   5.762   2.469 -0.3621 -0.1066  0.1693
 1308WN      WN 4124   3.650   0.901   0.571 -0.1265 -0.0753 -0.3394
 1309WN      WN 4125   1.220   2.590  11.208  0.1910 -0.0064 -0.0870
 1310WN      WN 4126   1.074   1.239  13.928 -0.3760  0.0282 -0.3230
 1311WN      WN 4127   3.664   0.608   1.929  0.0423  0.1037  0.0196
 1312WN      WN 4128   2.273   6.072   0.028  0.0414 -0.0711 -0.1041
 1313WN      WN 4129   2.387   4.403   0.604 -0.1214  0.2779 -0.3520
 1314WN      WN 4130   5.831   0.552   0.095  0.1474 -0.2436 -0.2094
 1315WN      WN 4131   6.157   3.216   0.172  0.0894 -0.2663  0.2577
 1316WN      WN 4132   0.244   0.017   2.446  0.0078 -0.0953  0.3078
 1317WN      WN 4133   2.944   2.787  11.408 -0.1112 -0.1572 -0.1125
 1318WN      WN 4134   5.721   5.952  13.308  0.0235  0.2105 -0.2050
 1319WN      WN 4135   3.100   1.319   1.685  0.1337 -0.1144  0.2090
 1320WN      WN 4136   4.295   2.086  12.428 -0.0597 -0.2491 -0.4028
 1321WN      WN 4137   0.168   0.132   1.987  0.0684  0.2271  0.0998
 1322WN      WN 4138   0.559   3.681   2.466  0.1121  0.1969 -0.0009
 1323WN      WN 4139   3.730   0.477  13.427 -0.1799 -0.1871 -0.1351
 1324WN      WN 4140   4.305   6.508  13.780 -0.1086  0.1756  0.3257
 1325WN      WN 4141   2.054   0.873   0.261  0.1277  0.3143 -0.2620
 1326WN      WN 4142   1.346   5.123   2.171 -0.1236 -0.2846  0.1501
 1327WN      WN 4143   0.595   4.419  11.681  0.2305  0.1915 -0.0652
 1328WN      WN 4144   4.399   6.044  13.477  0.0205  0.4689 -0.0343
 1329WN      WN 4145   3.857   2.425  12.437 -0.2956 -0.0156 -0.2626
 1330WN      WN 4146   4.548   5.507   0.029  0.4884  0.1692 -0.4656
 1331WN      WN 4147   0.468   5.301   1.735  0.1138  0.2108  0.2821
 1332WN      WN 4148   4.564   1.276  13.746 -0.0855 -0.2912  0.2409
 1333WN      WN 4149   0.911   1.389   3.509  0.1342 -0.2693  0.2414
 1334WN      WN 4150   2.210   3.825  13.390  0.1453 -0.1105  0.3314
 1335WN      WN 4151   1.217   2.193   0.657  0.2481 -0.3445 -0.2425
 1336WN      WN 4152   0.561   2.862  14.352  0.0828 -0.1836  0.1606
 1337WN      WN 4153   1.455   6.215  14.006 -0.0336  0.1763 -0.0850
 1338WN      WN 4154   4.556   0.986   2.646 -0.0533  0.0791  0.0836
 1339WN      WN 4155   0.419   1.092   2.223  0.0188 -0.1086  0.2923
 1340WN      WN 4156   4.707   4.506  13.373 -0.0155 -0.1643  0.1134
 1341WN      WN 4157   1.596   3.624  11.971 -0.1647 -0.0891  0.0064
 1342WN      WN 4158   1.321   1.663   0.498  0.0965 -0.0807  0.2436
 1343WN      WN 4159   1.262   4.728  13.197  0.1129  0.0764 -0.0824
 1344WN      WN 4160   6.016   3.957  12.232 -0.1288 -0.0469  0.2986
 1345WN      WN 4161   5.483   5.849   1.016  0.1604  0.3899 -0.1331
 1346WN      WN 4162   1.772   5.300  14.393  0.0444 -0.0912  0.2298
 1347WN      WN 4163   5.201   1.213  11.867 -0.2155  0.0752  0.3705
 1348WN      WN 4164   2.118   0.705  11.993 -0.0098  0.0991  0.3180
 1349WN      WN 4165   5.019   2.297  14.343  0.4138 -0.0569 -0.1413
 1350WN      WN 4166   3.762   1.112  13.255 -0.2400  0.0735 -0.2545
 1351WN      WN 4167   0.950   5.299   1.820  0.0841  0.0249 -0.1591
 1352WN      WN 4168   4.190   4.400  14.349 -0.1369  0.2590  0.2360
 1353WN      WN 4169   5.135   2.480   3.349  0.1373  0.1560  0.2965
 1354WN      WN 4170   2.326   2.567  14.280  0.2335 -0.1371  0.0966
 1355WN      WN 4171   0.756   4.151   0.650 -0.0458  0.0204  0.2015
 1356WN      WN 4172   5.870   5.060   0.237 -0.1324 -0.0187 -0.1571
 1357WN      WN 4173   2.666   3.755  12.068 -0.0347 -0.0405 -0.0427
 1358WN      WN 4174   5.086   1.837  12.953 -0.3242  0.0597 -0.0392
 1359WN      WN 4175   4.192   3.415  12.198 -0.5053  0.0635  0.0690
 1360WN      WN 4176   1.599   4.533   0.737 -0.0437  0.1975  0.0785
 1361WN      WN 4177   4.802   2.574   0.768 -0.0376  0.0709 -0.3962
 1362WN      WN 4178   4.355   4.237   0.331 -0.1350  0.1909 -0.0484
 1363WN      WN 4179   5.075   1.779  14.321  0.1944  0.1895  0.1247
 1364WN      WN 4180   1.263   2.076   1.282 -0.0907 -0.0702 -0.1469
 1365WN      WN 4181   1.961   0.572  13.596 -0.0365 -0.0319 -0.1307
 1366WN      WN 4182   1.038   4.475  12.864  0.1046  0.5854  0.4459
 1367WN      WN 4183   2.231   3.529   1.891 -0.2616  0.1263  0.0279
 1368WN      WN 4184   1.682   3.392  12.904 -0.1888  0.0497  0.0653
 1369WN      WN 4185   2.138   5.870   1.154 -0.2878 -0.0005 -0.0325
 1370WN      WN 4186   3.736   0.361   0.201 -0.0643 -0.1126  0.1734
 1371WN      WN 4187   1.586   1.899   1.868  0.0517 -0.1257  0.2936
 1372WN      WN 4188   4.961   2.905  14.446 -0.2004 -0.0771  0.1595
 1373WN      WN 4189   3.120   3.753  13.633  0.0468 -0.1922 -0.3637
 1374WN      WN 4190   0.536   0.065  12.367 -0.0755  0.1642  0.0171
 1375WN      WN 4191   0.162   6.235  13.127  0.3707 -0.1249  0.2364
 1376WN      WN 4192   1.569   0.117  11.737 -0.2351  0.1588  0.2116
 1377WN      WN 4193   1.158   2.606   2.540  0.0011  0.2180 -0.0594
 1378WN      WN 4194   5.398   4.328   0.410 -0.0120  0.3265  0.0026
 1379WN      WN 4195   1.761   3.851   1.796 -0.1945 -0.2547  0.3768
 1380WN      WN 4196   2.848   2.463   2.261 -0.1938  0.3271 -0.1441
 1381WN      WN 4197   0.801   3.552   1.540 -0.1868  0.1984  0.0321
 1382WN      WN 4198   0.877   4.574   2.635 -0.0870  0.0761 -0.1875
 1383WN      WN 4199   6.305   0.341  12.077  0.0927  0.0674  0.0909
 1384WN      WN 4200   6.308   3.004  13.866  0.1628 -0.3361 -0.3372
 1385WN      WN 4201   3.668   2.014   0.323  0.1627  0.2593 -0.3278
 1386WN      WN 4202   1.412   0.334  13.417  0.2480  0.1691 -0.1205
 1387WN      WN 4203   2.016   0.754   3.533 -0.1492 -0.1637 -0.1428
 1388WN      WN 4204   4.321   0.355   0.220  0.0885 -0.0513 -0.0628
 1389WN      WN 4205   5.690   4.583   1.755 -0.0861 -0.2199  0.1168
 1390WN      WN 4206   4.134   2.040   0.142 -0.2278 -0.0818 -0.1940
 1391WN      WN 4207   0.483   0.343   2.752  0.0624  0.2387  0.0075
 1392WN      WN 4208   1.305   6.377   1.008  0.0988 -0.0352  0.2653
 1393WN      WN 4209   2.061   4.433   2.868 -0.0511  0.2200 -0.3756
 1394WN      WN 4210   4.362   2.548  12.524 -0.2312  0.0207  0.0043
 1395WN      WN 4211   3.183   1.092   0.461 -0.0201 -0.3101  0.2792
 1396WN      WN 4212   0.241   1.402   2.742  0.2039 -0.2057 -0.3031
 1397WN      WN 4213   3.356   5.006   1.920 -0.1871  0.1321  0.0491
 1398WN      WN 4214   4.089   5.852   2.091  0.2484  0.1406  0.1410
 1399WN      WN 4215   2.425   0.059   2.230 -0.0863 -0.1015  0.1363
 1400WN      WN 4216   1.994   0.614  12.951  0.1549 -0.1713  0.2066
 1401WN      WN 4217   3.147   5.875   2.202 -0.0684  0.2667 -0.0895
 1402WN      WN 4218   4.809   5.680   0.388 -0.1574 -0.2302 -0.2982
 1403WN      WN 4219   0.859   3.065   1.630  0.1717 -0.1212 -0.1982
 1404WN      WN 4220   4.676   4.095  12.768 -0.2381 -0.2952 -0.0568
 1405WN      WN 4221   5.191   4.808  12.437  0.0282 -0.0052 -0.1771
 1406WN      WN 4222   5.084   5.433   1.430 -0.1164  0.0500 -0.1416
 1407WN      WN 4223   3.709   4.710  14.261 -0.3882 -0.2541 -0.0751
 1408WN      WN 4224   5.327   3.032  14.090  0.1574  0.0455 -0.1139
 1409WN      WN 4225   2.103   3.192   0.542 -0.2516 -0.1293  0.0094
 1410WN      WN 4226   5.029   4.018   1.755 -0.1884 -0.2556 -0.3169
 1411WN      WN 4227   5.745   1.457   0.589 -0.2853 -0.0121 -0.0347
 1412WN      WN 4228   6.240   0.859  12.439 -0.0483  0.1626 -0.1926
 1413WN      WN 4229   3.839   0.815  12.446  0.2947 -0.1330 -0.2342
 1414WN      WN 4230   3.883   3.726  10.992 -0.0089 -0.0981  0.0024
 1415WN      WN 4231   3.336   0.493  12.668  0.0678  0.1321  0.2603
 1416WN      WN 4232   5.611   5.086   1.908  0.3669  0.2400 -0.1820
 1417WN      WN 4233   0.578   1.741  12.662  0.1176 -0.0395  0.2204
 1418WN      WN 4234   1.288   4.155   1.917 -0.0524 -0.0301  0.0886
 1419WN      WN 4235   5.628   4.852  14.276  0.1130  0.2390  0.1273
 1420WN      WN 4236   3.458   2.377   0.943 -0.0531  0.0589 -0.2171
 1421WN      WN 4237   3.062   4.959   1.519  0.3481  0.1076  0.4854
 1422WN      WN 4238   3.749   5.745  12.682 -0.0214 -0.0422 -0.0544
 1423WN      WN 4239   2.020   2.060   2.319  0.1005 -0.1710 -0.0758
 1424WN      WN 4240   2.176   1.720   1.942  0.1408 -0.1294  0.0202
 1425WN      WN 4241   3.350   2.365  12.149 -0.1292 -0.3075  0.0635
 1426WN      WN 4242   4.679   5.009   0.141  0.1482  0.1991  0.1071
 1427WN      WN 4243   3.203   2.585   2.004 -0.0414 -0.2605  0.5065
 1428WN      WN 4244   6.403   5.328  12.501 -0.0516  0.0880 -0.0098
 1429WN      WN 4245   0.134   1.444  12.970 -0.1037 -0.1094  0.1401
 1430WN      WN 4246   2.521   1.755   1.135 -0.1377 -0.1659  0.1928
 1431WN      WN 4247   4.938   3.295  13.004  0.1048  0.1514  0.0104
 1432WN      WN 4248   1.673   5.978   1.820 -0.1935 -0.1550  0.3508
 1433WN      WN 4249   1.820   3.519  12.457 -0.2019 -0.0537  0.0841
 1434WN      WN 4250   5.807   5.431  12.343  0.3965 -0.2028  0.1993
 1435WN      WN 4251   3.840   2.336   1.825  0.2286 -0.1940  0.0402
 1436WN      WN 4252   5.444   3.847   0.580  0.0226  0.0715 -0.1788
 1437WN      WN 4253   4.501   1.140   0.139  0.2062 -0.0751  0.0261
 1438WN      WN 4254   1.512   5.667   0.222 -0.2792 -0.1131  0.3109
 1439WN      WN 4255   3.684   0.486   2.827  0.0268 -0.1951  0.1764
 1440WN      WN 4256   0.806   2.745  13.813 -0.0774  0.0738  0.0827
 1441WN      WN 4257   5.161   4.301  13.196  0.2256 -0.1027 -0.0593
 1442WN      WN 4258   0.465   4.841  13.803  0.0473 -0.3352  0.0695
 1443WN      WN 4259   0.953   2.535  14.280  0.3537 -0.1107 -0.3026
 1444WN      WN 4260   3.349   1.941  11.111 -0.0535 -0.0906 -0.2067
 1445WN      WN 4261   0.623   1.895  11.715  0.1282  0.0015  0.2548
 1446WN      WN 4262   4.055   0.639   0.531  0.1184 -0.3501 -0.3574
 1447WN      WN 4263   5.448   2.434  12.118 -0.3110 -0.3804 -0.1743
 1448WN      WN 4264   6.104   2.593  11.269 -0.3700 -0.0755  0.3250
 1449WN      WN 4265   1.353   1.267  12.036  0.1855 -0.2491  0.0065
 1450WN      WN 4266   0.597   1.468  12.258  0.1012 -0.2242  0.1342
 1451WN      WN 4267   0.123   5.741   0.445  0.1064  0.2335  0.0297
 1452WN      WN 4268   4.730   6.058  13.949  0.0988 -0.0692 -0.0307
 1453WN      WN 4269   3.698   3.946   1.112  0.1743 -0.4268 -0.1013
 1454WN      WN 4270   2.954   2.421   2.758  0.4068 -0.0964 -0.0595
 1455WN      WN 4271   3.418   6.169  12.785 -0.6079  0.0730  0.1036
 1456WN      WN 4272   1.700   3.514   2.192 -0.0809  0.0094 -0.1020
 1457WN      WN 4273   4.684   2.215   1.081 -0.1535 -0.1822 -0.2169
 1458WN      WN 4274   5.327   0.590   0.061 -0.1725  0.0055  0.0087
 1459WN      WN 4275   5.638   0.637  13.018  0.2495  0.2948 -0.1076
 1460WN      WN 4276   4.344   2.558   1.142  0.0057  0.1230  0.2490
 1461WN      WN 4277   0.982   1.975   1.839  0.1579 -0.1670  0.0431
 1462WN      WN 4278   3.396   1.358  14.337  0.1531  0.1027  0.1410
 1463WN      WN 4279   3.965   4.883  12.960 -0.2449 -0.1953  0.1728
 1464WN      WN 4280   3.015   1.753   1.973  0.0374  0.1867 -0.2252
 1465WN      WN 4281   4.654   0.951   2.160  0.0738 -0.1335  0.3156
 1466WN      WN 4282   4.213   2.198  13.608 -0.3605  0.1120  0.3403
 1467WN      WN 4283   1.842   6.059   0.350 -0.0558  0.0848 -0.0458
 1468WN      WN 4284   5.192   1.539  12.269  0.1620  0.0335  0.1504
 1469WN      WN 4285   3.414   3.197  12.290  0.1880  0.0312 -0.2165
 1470WN      WN 4286   6.031   4.923  13.996 -0.0851 -0.0014 -0.1291
 1471WN      WN 4287   4.789   3.894  13.693  0.0015  0.0598  0.0427
 1472WN      WN 4288   0.429   3.601   1.836  0.2797 -0.1286 -0.0715
 1473WN      WN 4289   1.141   4.360  14.365  0.2481  0.3312  0.0344
 1474WN      WN 4290   0.156   3.956  14.256  0.2796 -0.1802 -0.1066
 1475WN      WN 4291   4.070   1.367   1.801  0.1943  0.1226  0.1404
 1476WN      WN 4292   5.193   4.123  12.747 -0.0227 -0.0460  0.1949
 1477WN      WN 4293   1.372   4.949  12.019  0.0930 -0.3579 -0.1292
 1478WN      WN 4294   6.049   1.101   2.726  0.2950  0.1821 -0.2479
 1479WN      WN 4295   2.276   4.304   1.157  0.0170 -0.1430  0.1100
 1480WN      WN 4296   3.190   1.900  12.275 -0.1182 -0.3176  0.0635
 1481WN      WN 4297   5.192   4.484   1.853 -0.1550 -0.0643  0.1558
 1482WN      WN 4298   3.384   1.251   2.663 -0.0948 -0.0593 -0.3771
 1483WN      WN 4299   2.960   2.626   0.804 -0.1361 -0.2276  0.4061
 1484WN      WN 4300   3.824   3.367   2.219  0.1439 -0.0557 -0.1665
 1485WN      WN 4301   0.938   4.809   0.019  0.0135  0.0297  0.0836
 1486WN      WN 4302   2.211   2.287   1.890 -0.1518  0.1678 -0.1046
 1487WN      WN 4303   0.906   5.121  13.576  0.1309  0.2383 -0.2377
 1488WN      WN 4304   3.904   2.086   2.704  0.0734 -0.1934 -0.2925
 1489WN      WN 4305   6.350   4.011  13.953 -0.1492  0.2873  0.0003
 1490WN      WN 4306   6.157   2.900   1.361 -0.0175 -0.0350 -0.3120
 1491WN      WN 4307   5.975   0.251  12.979  0.0902 -0.0980  0.1482
 1492WN      WN 4308   3.908   2.819  14.211 -0.2781  0.0625  0.2388
 1493WN      WN 4309   5.850   5.282   0.665 -0.1627  0.4640 -0.0019
 1494WN      WN 4310   3.016   0.512  13.967 -0.0562 -0.0952 -0.3247
 1495WN      WN 4311   2.140   1.568   1.426 -0.0405  0.0766 -0.0723
 1496WN      WN 4312   6.050   6.197   1.793 -0.0353 -0.0704 -0.0637
 1497WN      WN 4313   4.284   1.858   3.085  0.0764  0.2209 -0.1298
 1498WN      WN 4314   5.898   0.441   1.505  0.1882  0.0616  0.0982
 1499WN      WN 4315   0.871   2.052  14.383 -0.0498 -0.1603  0.1294
 1500WN      WN 4316   0.392   3.227   0.777  0.2595  0.0888  0.2111
 1501WN      WN 4317   5.741   4.151  14.316  0.1506  0.1237  0.0093
 1502WN      WN 4318   4.312   3.601   0.037  0.0364  0.0740  0.2132
 1503WN      WN 4319   2.941   3.101  13.181  0.0171  0.2461  0.0351
 1504WN      WN 4320   6.298   0.116  13.552  0.0112  0.3568  0.0276
 1505WN      WN 4321   2.854   4.491  12.744  0.2792  0.2777 -0.3086
 1506WN      WN 4322   2.619   1.731   2.237  0.1245 -0.0475 -0.1336
 1507WN      WN 4323   5.136   4.853  14.189 -0.2943 -0.1689 -0.2450
 1508WN      WN 4324   2.516   5.061  13.714  0.0594  0.1812 -0.1633
 1509WN      WN 4325   4.368   1.489   0.906  0.2323 -0.2040  0.1141
 1510WN      WN 4326   4.461   6.514   2.561 -0.1102  0.1660  0.0199
 1511WN      WN 4327   4.580   4.850   2.981  0.1043  0.2639 -0.6284
 1512WN      WN 4328   5.052   3.398  13.904 -0.2789 -0.1293  0.0146
 1513WN      WN 4329   1.917   5.655   0.729 -0.0454  0.0377 -0.1499
 1514WN      WN 4330   4.837   3.872  13.177 -0.0978  0.3559 -0.0985
 1515WN      WN 4331   4.524   1.804  13.652  0.2792 -0.2821 -0.0745
 1516WN      WN 4332   3.982   0.877   1.608  0.1510  0.0847  0.0854
 1517WN      WN 4333   6.510   1.206   1.219 -0.0888  0.2969  0.1640
 1518WN      WN 4334   0.047   0.966   1.866  0.2872  0.0910 -0.0494
 1519WN      WN 4335   5.305   4.094   2.139  0.1491 -0.1345 -0.0936
 1520WN      WN 4336   5.729   1.939  11.956  0.1589  0.2300  0.1523
 1521WN      WN 4337   5.113   1.019  13.712  0.0943 -0.3063  0.3188
 1522WN      WN 4338   5.681   1.576   1.623 -0.4186  0.1171 -0.2333
 1523WN      WN 4339   0.233   1.755  12.087  0.2087  0.1747  0.1030
 1524WN      WN 4340   4.174   0.435  13.634 -0.0966 -0.0022 -0.1312
 1525WN      WN 4341   4.511   1.070  11.120 -0.2148 -0.0987 -0.2591
 1526WN      WN 4342   3.085   4.789   0.198  0.2402 -0.1260  0.0706
 1527WN      WN 4343   5.182   4.845   3.120  0.1329 -0.1622 -0.5799
 1528WN      WN 4344   1.894   4.833   2.637  0.1656 -0.0082  0.1217
 1529WN      WN 4345   6.380   6.420   0.819 -0.4414 -0.0574  0.0474
 1530WN      WN 4346   3.299   2.932   1.656  0.0703  0.0393  0.2051
 1531WN      WN 4347   1.046   5.464   2.353  0.1886 -0.2805 -0.0509
 1532WN      WN 4348   4.712   3.482  14.238  0.0971 -0.2118  0.0335
 1533WN      WN 4349   2.691   5.329  14.163 -0.2333  0.0100 -0.4452
 1534WN      WN 4350   3.222   5.474  13.224 -0.0184  0.3007  0.0023
 1535WN      WN 4351   4.807   5.439   0.914  0.2382  0.0473  0.0623
 1536WN      WN 4352   4.423   2.139   2.705 -0.0392  0.1535  0.0275
 1537WN      WN 4353   1.806   4.867  11.751 -0.5090 -0.3153 -0.0286
 1538WN      WN 4354   6.113   1.826   1.805  0.0787 -0.0180  0.0195
 1539WN      WN 4355   2.455   1.225   1.182  0.2190 -0.4085 -0.2577
 1540WN      WN 4356   2.815   5.406  12.966 -0.1363  0.1850 -0.0139
 1541WN      WN 4357   2.364   1.298  13.018 -0.1310 -0.2013 -0.1653
 1542WN      WN 4358   2.063   3.140   2.355  0.1297 -0.1366  0.1404
 1543WN      WN 4359   3.262   1.316   2.202  0.0350 -0.3044  0.2919
 1544WN      WN 4360   5.334   2.222  13.359 -0.3862  0.2395 -0.2291
 1545WN      WN 4361   2.945   2.734   0.215 -0.1623 -0.1721  0.1085
 1546WN      WN 4362   3.060   3.320   3.849  0.1529  0.1011  0.1269
 1547WN      WN 4363   2.350   2.997   0.138 -0.4601  0.1457  0.2324
 1548WN      WN 4364   1.692   4.884  12.817  0.0437  0.1080  0.1267
 1549WN      WN 4365   1.675   1.874  13.945 -0.0489 -0.4027 -0.0742
 1550WN      WN 4366   5.106   5.309  13.205 -0.1673 -0.1518 -0.2672
 1551WN      WN 4367   5.952   4.909   1.016  0.1260  0.0797 -0.3201
 1552WN      WN 4368   2.100   2.294  11.827 -0.0985  0.0750 -0.0231
 1553WN      WN 4369   0.648   5.379  12.645  0.0939 -0.3041 -0.0819
 1554WN      WN 4370   0.930   0.875  12.571 -0.3500 -0.1781 -0.0865
 1555WN      WN 4371   0.800   4.242   1.162  0.3022 -0.0862  0.5674
 1556WN      WN 4372   0.861   3.319   2.050  0.1242  0.3617 -0.0299
 1557WN      WN 4373   5.533   0.229   2.517 -0.1548 -0.2011  0.0718
 1558WN      WN 4374   6.206   5.848   2.303  0.3199  0.1340  0.0817
 1559WN      WN 4375   2.663   2.519  13.007 -0.1227  0.1795 -0.2957
 1560WN      WN 4376   0.623   5.530  13.655  0.1058  0.1015  0.0437
 1561WN      WN 4377   5.100   0.787  13.219 -0.0573 -0.4252  0.0709
 1562WN      WN 4378   3.857   3.261  11.367 -0.1110  0.3561  0.1042
 1563WN      WN 4379   5.487   3.626   1.837 -0.0712 -0.4150  0.0343
 1564WN      WN 4380   3.091   4.046  11.020  0.1953  0.0318  0.0955
 1565WN      WN 4381   2.387   4.557  12.585 -0.3378 -0.1560  0.1107
 1566WN      WN 4382   4.338   2.422   1.825  0.2841  0.0937  0.1046
 1567WN      WN 4383   3.492   1.634   1.873  0.1882 -0.1506  0.1065
 1568WN      WN 4384   3.045   1.353  13.956  0.0111 -0.0570 -0.0904
 1569WN      WN 4385   0.024   2.398  12.698 -0.1408  0.0883 -0.0119
 1570WN      WN 4386   2.324   3.322   1.421  0.2496  0.0156  0.0383
 1571WN      WN 4387   2.686   2.358   0.364 -0.0604 -0.1450  0.0353
 1572WN      WN 4388   1.740   5.633   2.931  0.0326  0.0320  0.2891
 1573WN      WN 4389   0.787   3.643   0.514  0.0167  0.1047  0.1707
 1574WN      WN 4390   6.049   3.720  12.989 -0.1909 -0.0489  0.2340
 1575WN      WN 4391   0.854   0.758   1.256 -0.4212 -0.2128 -0.1815
 1576WN      WN 4392   6.099   2.941   2.259  0.2336  0.1210  0.0668
 1577WN      WN 4393   4.685   4.321   1.536  0.1709 -0.2275 -0.1328
 1578WN      WN 4394   4.303   0.430   0.924 -0.1161  0.3740 -0.3355
 1579WN      WN 4395   2.256   3.928  14.143 -0.2451  0.2025 -0.1742
 1580WN      WN 4396   0.141   5.883   0.921  0.2615  0.0273  0.2384
 1581WN      WN 4397   4.503   6.454   0.291  0.1726 -0.0874  0.3364
 1582WN      WN 4398   4.761   5.780  12.306 -0.1776 -0.0103  0.1477
 1583WN      WN 4399   5.356   5.684  13.517  0.0310 -0.0478  0.0441
 1584WN      WN 4400   3.364   5.586  11.567 -0.0596  0.0392 -0.1062
 1585WN      WN 4401   4.330   0.741  12.566 -0.0377  0.3732 -0.2947
 1586WN      WN 4402   5.241   2.027  12.484  0.3967 -0.0948 -0.0945
 1587WN      WN 4403   0.330   1.367  14.429 -0.1082 -0.0410 -0.1964
 1588WN      WN 4404   3.984   6.133  11.935 -0.1559 -0.0446  0.1511
 1589WN      WN 4405   6.065   2.352   2.058  0.0694 -0.1933  0.4251
 1590WN      WN 4406   5.488   6.349   0.122  0.0419  0.0708 -0.1018
 1591WN      WN 4407   1.672   1.704   0.163 -0.1296  0.3907  0.0753
 1592WN      WN 4408   2.499   1.436   0.758 -0.0283 -0.3317  0.4612
 1593WN      WN 4409   6.311   0.243   2.375 -0.0679  0.1062  0.0206
 1594WN      WN 4410   2.227   2.603  13.800  0.3981 -0.0304  0.3920
 1595WN      WN 4411   6.302   5.427   0.920 -0.1681 -0.4485 -0.1837
 1596WN      WN 4412   2.421   5.292  12.194 -0.0429  0.2464 -0.0648
 1597WN      WN 4413   1.397   4.881  11.516  0.1238  0.3549 -0.0911
 1598WN      WN 4414   3.691   6.298   0.850 -0.1521 -0.1350 -0.1236
 1599WN      WN 4415   4.984   0.100   1.698  0.0333  0.4543 -0.0713
 1600WN      WN 4416   5.726   3.479  12.240  0.1448 -0.3821 -0.1654
 1601WN      WN 4417   1.398   5.470  12.107 -0.2361 -0.0783  0.0656
 1602WN      WN 4418   0.813   5.229   0.128  0.1844 -0.1925 -0.2266
 1603WN      WN 4419   6.108   4.659   1.387  0.0972  0.0562 -0.3659
 1604WN      WN 4420   3.845   1.529  14.144 -0.0235 -0.0470  0.2518
 1605WN      WN 4421   0.526   6.538   0.201  0.1867 -0.1667 -0.1578
 1606WN      WN 4422   2.009   4.486   3.371  0.4198  0.2691  0.3785
 1607WN      WN 4423   6.277   5.430  13.927 -0.1014  0.0068  0.0188
 1608WN      WN 4424   4.323   0.463   2.412 -0.1117  0.1655  0.1436
 1609WN      WN 4425   4.047   2.659  13.400  0.1597 -0.1193  0.0599
 1610WN      WN 4426   5.475   5.759  14.138 -0.0836 -0.0868 -0.0685
 1611WN      WN 4427   1.682   3.338   0.908  0.2468 -0.2238  0.0102
 1612WN      WN 4428   4.504   2.908   1.628 -0.1377  0.1120 -0.0237
 1613WN      WN 4429   4.856   4.342  12.375 -0.0349 -0.1614 -0.0293
 1614WN      WN 4430   4.942   3.678  12.698  0.0240 -0.2607 -0.2007
 1615WN      WN 4431   2.610   2.462  12.123  0.0495  0.0669  0.2851
 1616WN      WN 4432   1.975   6.083   2.901  0.0009  0.1097  0.2826
 1617WN      WN 4433   4.386   5.651  13.776 -0.4314 -0.1805 -0.1681
 1618WN      WN 4434   3.603   5.146   1.014 -0.3252 -0.1671 -0.2165
 1619WN      WN 4435   2.147   1.267  14.360 -0.0545  0.2994 -0.1265
 1620WN      WN 4436   0.134   5.712  12.876  0.1491 -0.2165  0.0947
 1621WN      WN 4437   0.538   1.040   1.001 -0.2558  0.1770 -0.3257
 1622WN      WN 4438   5.234   3.383  14.409 -0.3174 -0.2069 -0.0678
 1623WN      WN 4439   2.841   6.463   0.896 -0.2619 -0.1485  0.3250
 1624WN      WN 4440   3.151   3.121  12.690 -0.0997  0.2264 -0.3050
 1625WN      WN 4441   1.439   4.770  14.178  0.1603  0.1518  0.0517
 1626WN      WN 4442   2.934   2.887   3.053 -0.0272  0.1196 -0.3396
 1627WN      WN 4443   0.950   5.378  12.279  0.0354  0.2594 -0.0326
 1628WN      WN 4444   4.808   1.164  12.374  0.0876  0.1625 -0.3810
 1629WN      WN 4445   2.002   5.331  11.963  0.4404  0.1446  0.2146
 1630WN      WN 4446   2.121   6.276  13.088 -0.2220  0.1123 -0.1099
 1631WN      WN 4447   1.690   0.110  13.778 -0.0904 -0.0463  0.4114
 1632WN      WN 4448   1.732   1.163   0.743 -0.2458  0.0732  0.0604
 1633WN      WN 4449   1.972   5.229  11.330  0.0212 -0.2720  0.0861
 1634WN      WN 4450   3.931   3.359  12.903  0.0719 -0.2385 -0.1028
 1635WN      WN 4451   5.697   1.021   0.796  0.4178 -0.0906 -0.2518
 1636WN      WN 4452   3.641   6.245   1.371  0.3278 -0.1175  0.1739
 1637WN      WN 4453   5.997   4.112   1.359 -0.4686 -0.0412  0.3887
 1638WN      WN 4454   4.718   0.837  12.887 -0.1923 -0.0612 -0.4192
 1639WN      WN 4455   3.185   3.254  14.363 -0.0717 -0.2792  0.1138
 1640WN      WN 4456   4.351   4.536   2.312 -0.2262 -0.2331  0.1194
 1641WN      WN 4457   0.324   3.285   2.357 -0.5909 -0.2973  0.0539
 1642WN      WN 4458   1.351   5.260   1.205  0.5173  0.0680 -0.1133
 1643WN      WN 4459   0.276   2.498   1.912 -0.2068  0.0883  0.1534
 1644WN      WN 4460   4.720   4.928   0.996  0.2706 -0.3451 -0.0623
 1645WN      WN 4461   4.119   6.006   2.621 -0.0005  0.0937  0.1931
 1646WN      WN 4462   2.205   1.365   2.336 -0.1395 -0.1589  0.1548
 1647WN      WN 4463   4.373   4.050   0.820 -0.4776  0.0011 -0.1798
 1648WN      WN 4464   4.198   4.082   2.415 -0.0938 -0.0397 -0.3624
 1649WN      WN 4465   5.015   2.507   0.325  0.0182 -0.1645  0.3195
 1650WN      WN 4466   4.364   3.125  12.714  0.0166 -0.2303  0.4732
 1651WN      WN 4467   0.167   0.532   0.481  0.3417  0.0073  0.1011
 1652WN      WN 4468   4.808   2.466   2.770  0.6499 -0.3437 -0.1939
 1653WN      WN 4469   2.589   5.362   2.292  0.1797 -0.1259 -0.1864
 1654WN      WN 4470   6.415   6.192  14.208 -0.1715 -0.0617 -0.1159
 1655WN      WN 4471   2.453   6.263  13.489  0.2706  0.0267 -0.1160
 1656WN      WN 4472   4.116   4.941   2.832  0.1171 -0.1550 -0.0899
 1657WN      WN 4473   0.068   4.394  12.526  0.3210 -0.1325 -0.3009
 1658WN      WN 4474   1.567   5.642  12.859 -0.0744  0.3129 -0.0012
 1659WN      WN 4475   2.861   5.357  12.443  0.3954 -0.1253 -0.2321
 1660WN      WN 4476   0.271   2.154   1.412 -0.2259 -0.0166 -0.1006
 1661WN      WN 4477   5.692   4.177   3.320 -0.0574 -0.2638  0.0732
 1662WN      WN 4478   0.618   0.525   0.120 -0.2508 -0.2776  0.3018
 1663WN      WN 4479   2.199   4.061   2.040  0.2531 -0.0872 -0.3571
 1664WN      WN 4480   2.695   4.280   2.344 -0.2135 -0.0673 -0.0394
 1665WN      WN 4481   1.220   6.056  11.169 -0.0134  0.1614 -0.0517
 1666WN      WN 4482   1.891   4.748  11.245 -0.3276  0.2682 -0.0864
 1667WN      WN 4483   3.951   4.353   2.022 -0.0566  0.1335  0.1001
 1668WN      WN 4484   0.964   4.824  14.017 -0.1859  0.2114 -0.1031
 1669WN      WN 4485   3.720   5.244   2.780 -0.1046  0.1466 -0.2090
 1670WN      WN 4486   1.166   1.137  11.613  0.2087 -0.1005  0.1823
 1671WN      WN 4487   0.689   0.996  14.408 -0.3583  0.0283  0.1438
 1672WN      WN 4488   5.607   1.920   0.641 -0.1963 -0.0030 -0.0217
 1673WN      WN 4489   2.627   1.940   0.633  0.1526 -0.3916 -0.0857
 1674WN      WN 4490   5.754   2.169   0.210 -0.2429  0.0749  0.2338
 1675WN      WN 4491   1.281   6.470   2.757  0.0733  0.0478  0.1399
 1676WN      WN 4492   0.983   5.274   3.198  0.2058  0.1160 -0.1930
 1677WN      WN 4493   6.449   0.640  13.879 -0.2278 -0.1834 -0.3323
 1678WN      WN 4494   1.073   3.590  11.257 -0.1271 -0.0550 -0.1634
 1679WN      WN 4495   5.774   1.053  12.792 -0.4342 -0.2290  0.3392
 1680WN      WN 4496   3.741   3.699   1.570 -0.0238  0.1558 -0.0114
 1681WN      WN 4497   6.264   5.916   0.721  0.0722 -0.0410 -0.3059
 1682WN      WN 4498   5.942   1.343   2.006 -0.0268 -0.0019  0.3113
 1683WN      WN 4499   0.970   3.978  12.102 -0.2765  0.1726  0.1829
 1684WN      WN 4500   0.432   5.068   0.536 -0.2287  0.1358 -0.2071
 1685WN      WN 4501   5.369   3.439  11.859  0.0976  0.1937 -0.3127
 1686WN      WN 4502   2.763   3.238  12.317 -0.0782 -0.0532  0.0392
 1687WN      WN 4503   2.283   5.441   1.410  0.0331  0.0276  0.2751
 1688WN      WN 4504   3.365   2.157   2.804 -0.0668 -0.0701 -0.0818
 1689WN      WN 4505   1.774   5.468  12.410 -0.0342 -0.2395  0.0571
 1690WN      WN 4506   2.692   5.817  12.533 -0.2155 -0.0757  0.1877
 1691WN      WN 4507   1.326   3.486  13.328  0.1834 -0.1751  0.2059
 1692WN      WN 4508   0.498   3.087  12.272  0.1368 -0.0916  0.0958
 1693WN      WN 4509   6.362   3.323   2.035 -0.0124 -0.0039 -0.1613
 1694WN      WN 4510   0.709   2.198  12.837  0.2431  0.1847 -0.0849
 1695WN      WN 4511   6.505   2.711  13.111 -0.1338 -0.2240 -0.2881
 1696WN      WN 4512   0.946   1.205   2.186  0.2310  0.2726 -0.0210
 1697WN      WN 4513   1.114   2.748   2.055 -0.0926  0.2988 -0.0955
 1698WN      WN 4514   2.788   3.651  12.631 -0.1905 -0.0394 -0.2879
 1699WN      WN 4515   0.907   4.017   1.563 -0.5856  0.3509 -0.1475
 1700WN      WN 4516   0.103   6.034   2.471 -0.0823 -0.1335  0.1129
 1701WN      WN 4517   6.074   5.839  14.123 -0.1602 -0.0231  0.2647
 1702WN      WN 4518   2.156   4.372  14.355  0.1713  0.3423  0.2318
 1703WN      WN 4519   1.730   5.806  11.977 -0.1798  0.0433  0.1153
 1704WN      WN 4520   0.408   3.329  12.666  0.0218  0.2415  0.0247
 1705WN      WN 4521   5.440   6.509   1.118 -0.2852 -0.1274 -0.1867
 1706WN      WN 4522   3.443   2.717  12.565  0.0340  0.1596 -0.1258
 1707WN      WN 4523   0.864   0.681   2.848 -0.2187  0.1774  0.4583
 1708WN      WN 4524   3.348   0.730  13.672 -0.0437  0.0314 -0.1575
 1709WN      WN 4525   4.452   6.429   0.937  0.0240 -0.0740 -0.0638
 1710WN      WN 4526   0.459   4.409  13.394  0.2476 -0.1039  0.0193
 1711WN      WN 4527   5.110   3.932   2.667 -0.0357 -0.3703  0.2391
 1712WN      WN 4528   4.527   0.720   0.488  0.0899 -0.3050 -0.1146
 1713WN      WN 4529   2.469   0.828   2.165 -0.0795 -0.1019 -0.1957
 1714WN      WN 4530   0.878   2.178   3.031 -0.1569 -0.0301 -0.1719
 1715WN      WN 4531   3.746   1.959  14.307 -0.0051 -0.1531 -0.3887
 1716WN      WN 4532   6.022   0.545  14.076  0.1594  0.2233  0.1976
 1717WN      WN 4533   5.140   6.375  14.210 -0.1080  0.0188  0.1695
 1718WN      WN 4534   4.184   1.848  10.814  0.1436  0.1094 -0.0722
 1719WN      WN 4535   0.186   0.843   0.072 -0.2741  0.1020 -0.3658
 1720WN      WN 4536   1.473   6.236  11.962  0.0060 -0.0719  0.1110
 1721WN      WN 4537   1.036   0.714   1.989  0.1775 -0.0603  0.1588
 1722WN      WN 4538   0.183   3.504  11.855 -0.0611 -0.1466 -0.2098
 1723WN      WN 4539   6.295   0.882   3.538 -0.1289  0.0884 -0.2760
 1724WN      WN 4540   1.288   2.032   2.674  0.0063 -0.0914 -0.1407
 1725WN      WN 4541   5.201   5.088   1.050  0.2360  0.0889  0.0530
 1726WN      WN 4542   0.477   4.601   2.214  0.2448  0.2051 -0.3572
 1727WN      WN 4543   5.902   6.303   0.392 -0.0253 -0.0787  0.1152
 1728WN      WN 4544   2.856   0.471   2.125  0.0665  0.2056  0.1720
 1729WN      WN 4545   2.810   3.770  14.370 -0.0890 -0.2649 -0.0179
 1730WN      WN 4546   5.830   5.941   0.045  0.1288 -0.0558  0.1966
 1731WN      WN 4547   1.714   2.976   1.243 -0.0066 -0.0944  0.1588
 1732WN      WN 4548   1.718   2.463   1.454  0.1397  0.1001 -0.0320
 1733WN      WN 4549   2.463   1.091  11.526 -0.0739  0.0440 -0.2695
 1734WN      WN 4550   5.582   0.886  11.831  0.3341  0.0020 -0.3977
 1735WN      WN 4551   6.482   4.373  13.509  0.0367  0.2108  0.2954
 1736WN      WN 4552   3.914   2.294   1.220  0.0301 -0.4638  0.1067
 1737WN      WN 4553   0.518   1.211  13.967 -0.0163 -0.2502  0.3630
 1738WN      WN 4554   4.660   2.008   0.073 -0.0448 -0.2832 -0.1162
 1739WN      WN 4555   5.124   2.096   0.837 -0.0802 -0.0767 -0.2778
 1740WN      WN 4556   2.848   4.868  11.480  0.0037  0.1106  0.1335
 1741WN      WN 4557   4.306   4.431   2.818  0.4357 -0.1215  0.1207
 1742WN      WN 4558   0.572   0.954   0.447  0.2207 -0.1967  0.1903
 1743WN      WN 4559   4.402   5.003   1.918 -0.0271  0.2272  0.2497
 1744WN      WN 4560   1.274   2.703   0.558 -0.2776  0.1741 -0.2681
 1745WN      WN 4561   1.267   1.233  13.456  0.0971  0.0474 -0.2676
 1746WN      WN 4562   2.976   1.522   2.529  0.1782 -0.0805  0.2566
 1747WN      WN 4563   1.399   5.521   1.806  0.2007  0.3252  0.0002
 1748WN      WN 4564   6.157   0.973  14.362  0.0804 -0.0944  0.1209
 1749WN      WN 4565   0.410   0.639   1.954 -0.0014  0.0223  0.0081
 1750WN      WN 4566   3.146   3.017  13.912  0.2114  0.0436 -0.3756
 1751WN      WN 4567   4.416   2.640  11.729 -0.0929  0.0693  0.0380
 1752WN      WN 4568   1.533   3.956  14.176  0.0017  0.2306 -0.0514
 1753WN      WN 4569   1.183   5.624  13.271 -0.1773  0.0551  0.0578
 1754WN      WN 4570   4.768   1.132  14.176 -0.1034 -0.1327  0.3700
 1755WN      WN 4571   0.144   3.792   0.798 -0.0740  0.2765  0.1213
 1756WN      WN 4572   6.026   2.351  14.109 -0.2190  0.0805 -0.0239
 1757WN      WN 4573   0.649   3.364  11.843  0.1049  0.2320 -0.0275
 1758WN      WN 4574   3.999   4.521  12.140 -0.2675 -0.0230  0.0784
 1759WN      WN 4575   1.783   2.061   2.839  0.2141 -0.3072 -0.4880
 1760WN      WN 4576   3.101   1.651  13.547  0.0839  0.1606  0.0669
 1761WN      WN 4577   1.085   4.441   0.386  0.1112  0.0515  0.2991
 1762WN      WN 4578   3.670   1.942   3.672 -0.1124 -0.0138  0.2796
 1763WN      WN 4579   1.770   5.243   2.481 -0.0806 -0.1038 -0.0619
 1764WN      WN 4580   3.098   0.913   1.286  0.0917  0.2213  0.1863
 1765WN      WN 4581   5.511   5.203  12.912 -0.2107 -0.3721 -0.0197
 1766WN      WN 4582   2.903   5.703   2.683 -0.3362  0.1681 -0.1931
 1767WN      WN 4583   2.863   0.506  12.855 -0.5149 -0.1413 -0.0099
 1768WN      WN 4584   3.315   0.086  11.302  0.1368 -0.2363 -0.0648
 1769WN      WN 4585   5.895   5.306  14.252 -0.0564 -0.1649  0.3725
 1770WN      WN 4586   1.047   0.515  14.314 -0.0224  0.1500 -0.0233
 1771WN      WN 4587   2.368   1.729  12.776  0.0574 -0.0947  0.0382
 1772WN      WN 4588   2.836   3.101   1.541  0.1363  0.2332  0.2200
 1773WN      WN 4589   6.469   2.504  14.027 -0.0259  0.3023 -0.0561
 1774WN      WN 4590   0.823   3.271   3.227  0.0484 -0.1043  0.1301
 1775WN      WN 4591   3.167   2.279   0.160 -0.3372 -0.1002 -0.0215
 1776WN      WN 4592   6.215   0.900   2.265  0.2980 -0.0641 -0.0753
 1777WN      WN 4593   2.822   5.263   0.179 -0.0658  0.3314  0.3246
 1778WN      WN 4594   1.440   3.889   2.620  0.0427  0.1728  0.0187
 1779WN      WN 4595   4.557   5.885   1.089  0.2187 -0.1008 -0.2984
 1780WN      WN 4596   2.059   2.059  13.584 -0.0754 -0.0807 -0.1293
 1781WN      WN 4597   3.080   5.390   2.166  0.2579 -0.1000  0.1226
 1782WN      WN 4598   6.268   1.696  13.049  0.2006 -0.2598  0.2369
 1783WN      WN 4599   3.002   4.255   0.531  0.0468 -0.0197  0.0542
 1784WN      WN 4600   5.271   1.140   0.562 -0.0836  0.0579 -0.0363
 1785WN      WN 4601   1.366   2.468   1.004 -0.0847 -0.1240 -0.0833
 1786WN      WN 4602   2.659   5.632   1.916  0.1152  0.0800  0.3352
 1787WN      WN 4603   1.301   5.644   3.146  0.0935 -0.0767 -0.1690
 1788WN      WN 4604   4.866   2.572  11.373 -0.1309  0.0670 -0.0667
 1789WN      WN 4605   0.333   0.483  11.848  0.1174  0.0685  0.2543
 1790WN      WN 4606   3.504   4.093  13.750  0.0962  0.0135 -0.2801
 1791WN      WN 4607   5.677   1.973   2.596  0.1994 -0.0791 -0.0893
 1792WN      WN 4608   3.789   2.166  13.365  0.0981  0.2218 -0.0162
 1793WN      WN 4609   3.919   2.794   1.021  0.0702  0.2118 -0.1909
 1794WN      WN 4610   0.740   5.768  13.001 -0.0823 -0.0328 -0.0131
 1795WN      WN 4611   4.674   0.020   3.065 -0.1414  0.0595  0.0034
 1796WN      WN 4612   2.830   3.374  13.584 -0.1848 -0.1590 -0.0073
 1797WN      WN 4613   2.797   3.801   0.398  0.2575 -0.1991 -0.1375
 1798WN      WN 4614   4.060   1.621   0.454 -0.0572 -0.1751 -0.2730
 1799WN      WN 4615   1.718   5.980  12.429  0.1421  0.4118  0.1605
 1800WN      WN 4616   3.298   0.593  11.107 -0.3368 -0.3114  0.1262
 1801WN      WN 4617   5.709   3.684  13.335 -0.1255  0.1273  0.2691
 1802WN      WN 4618   3.845   0.113  13.826  0.2798  0.1507 -0.1804
 1803WN      WN 4619   5.194   0.003  12.475 -0.2758  0.0785  0.0842
 1804WN      WN 4620   5.177   2.218   2.569  0.0963 -0.0092 -0.0112
 1805WN      WN 4621   5.546   4.293   2.510 -0.0931  0.0521 -0.0122
 1806WN      WN 4622   1.596   4.610   3.032 -0.0425  0.1248 -0.0560
 1807WN      WN 4623   2.769   2.312  14.230 -0.1725  0.2384 -0.1520
 1808WN      WN 4624   5.886   3.159   1.710  0.2835  0.2368 -0.1338
 1809WN      WN 4625   0.288   0.880   1.424 -0.1841 -0.1627 -0.3168
 1810WN      WN 4626   0.469   5.984  13.827 -0.0029 -0.2980 -0.0423
 1811WN      WN 4627   4.710   4.612   1.947 -0.0216  0.0570 -0.0048
 1812WN      WN 4628   3.351   2.050  13.625  0.0043 -0.0989  0.2003
 1813WN      WN 4629   4.918   0.158  12.110  0.0184  0.2142 -0.1577
 1814WN      WN 4630   2.150   1.284  11.964 -0.1991  0.1880  0.1921
 1815WN      WN 4631   1.073   0.306   2.380  0.1863 -0.2470 -0.1752
 1816WN      WN 4632   3.300   5.618   0.719  0.0196 -0.0357 -0.0340
 1817WN      WN 4633   5.126   2.737  13.082  0.1026 -0.0006  0.3396
 1818WN      WN 4634   3.329   2.700   2.480 -0.3848  0.0328 -0.1293
 1819WN      WN 4635   6.090   5.368   2.690 -0.3151 -0.3625 -0.1207
 1820WN      WN 4636   1.325   6.101   0.030  0.3984 -0.0746 -0.0287
 1821WN      WN 4637   3.425   1.577   0.428  0.1736 -0.3193  0.2395
 1822WN      WN 4638   5.007   4.819   2.641 -0.2215  0.1833 -0.0860
 1823WN      WN 4639   3.174   5.160  14.291  0.1475 -0.0893  0.2413
 1824WN      WN 4640   1.786   5.505   2.088  0.0533 -0.2964  0.2995
 1825WN      WN 4641   5.195   1.986   0.273  0.4145 -0.2733  0.2588
 1826WN      WN 4642   2.224   3.112   1.021 -0.0456  0.0804  0.1786
 1827WN      WN 4643   1.213   0.392   0.500  0.0398  0.3595 -0.2305
 1828WN      WN 4644   5.103   2.293   1.995  0.0875 -0.0378 -0.0754
 1829WN      WN 4645   2.456   2.313   1.362  0.0310 -0.0386 -0.0184
 1830WN      WN 4646   4.763   5.334   1.885  0.2505 -0.0358  0.0851
 1831WN      WN 4647   3.098   5.433   1.654 -0.0039  0.1768  0.0465
 1832WN      WN 4648   1.952   1.093  12.799 -0.1969 -0.0168 -0.1469
 1833WN      WN 4649   3.348   2.146   1.823  0.2651 -0.0453 -0.4158
 1834WN      WN 4650   6.325   2.233   0.067 -0.0634  0.1294  0.1090
 1835WN      WN 4651   3.349   0.406   2.261 -0.2529  0.1649 -0.2282
 1836WN      WN 4652   6.183   6.144  13.234 -0.1873 -0.1559  0.0108
 1837WN      WN 4653   0.430   1.575   2.342  0.0083  0.0785 -0.4161
 1838WN      WN 4654   3.541   0.442  14.148  0.1096  0.0688  0.3792
 1839WN      WN 4655   2.278   3.790   0.474  0.1372 -0.3671  0.1187
 1840WN      WN 4656   4.847   2.424  13.338  0.0312  0.1431 -0.0830
 1841WN      WN 4657   5.967   1.877  14.365 -0.0533  0.2204 -0.2175
 1842WN      WN 4658   0.869   6.197   0.561  0.0687 -0.3101 -0.3046
 1843WN      WN 4659   4.978   3.737   0.874  0.0338 -0.0677 -0.0621
 1844WN      WN 4660   3.596   0.404  12.073  0.1114  0.1870 -0.2383
 1845WN      WN 4661   3.864   5.585   2.428 -0.6329 -0.4085  0.0512
 1846WN      WN 4662   4.961   6.294  12.900 -0.0668  0.1137  0.2920
 1847WN      WN 4663   5.547   0.528   1.098  0.1349 -0.0628 -0.1745
 1848WN      WN 4664   5.662   4.092  12.997  0.0688  0.0906 -0.1480
 1849WN      WN 4665   1.365   3.912   1.393 -0.0911 -0.1482 -0.1475
 1850WN      WN 4666   4.907   1.806  13.378  0.1379 -0.1126  0.0739
 1851WN      WN 4667   3.972   3.640   2.594 -0.3040  0.0573 -0.1843
 1852WN      WN 4668   0.898   5.106   2.726 -0.2273 -0.2345 -0.2271
 1853WN      WN 4669   6.177   1.470  14.037  0.0360  0.0604 -0.1639
 1854WN      WN 4670   2.522   0.121   1.278  0.1313  0.0726  0.1021
 1855WN      WN 4671   3.125   4.863  13.679  0.1070 -0.3530 -0.1644
 1856WN      WN 4672   3.024   3.283  11.441  0.1375 -0.1629 -0.1257
 1857WN      WN 4673   4.695   2.020   1.760  0.1329  0.1688 -0.1162
 1858WN      WN 4674   6.190   3.639  12.508  0.1857 -0.0180  0.0004
 1859WN      WN 4675   2.079   1.837  11.657 -0.2622 -0.0175  0.3334
 1860WN      WN 4676   4.937   6.388   1.099 -0.1724  0.2977 -0.1375
 1861WN      WN 4677   5.153   0.857   2.087 -0.0321 -0.0284  0.0732
 1862WN      WN 4678   5.207   0.500  12.802 -0.1933 -0.2400 -0.2832
 1863WN      WN 4679   2.053   2.793  11.692 -0.0509  0.0829  0.0275
 1864WN      WN 4680   1.724   3.520   1.366 -0.0989  0.1105 -0.0161
 1865WN      WN 4681   4.437   1.362   2.897  0.1980  0.3951  0.0837
 1866WN      WN 4682   2.849   2.886   2.581 -0.0901 -0.3876  0.1295
 1867WN      WN 4683   3.665   4.402  13.165  0.2451 -0.2069  0.0635
 1868WN      WN 4684   1.973   4.169   0.822  0.0597  0.2490 -0.1959
 1869WN      WN 4685   6.495   2.161  12.279 -0.2501  0.0152  0.0746
 1870WN      WN 4686   2.434   0.198   0.809  0.0697 -0.1114  0.1141
 1871WN      WN 4687   2.548   4.695   0.213  0.3240 -0.3216 -0.0326
 1872WN      WN 4688   4.192   3.128   1.222 -0.0581 -0.1311 -0.0659
 1873WN      WN 4689   2.560   2.864  13.516  0.0949  0.1584  0.2105
 1874WN      WN 4690   3.199   4.123  13.173  0.0216 -0.2846 -0.0452
 1875WN      WN 4691   1.740   4.386   1.351  0.2461 -0.2288  0.2448
 1876WN      WN 4692   4.923   2.345  12.213 -0.0541  0.0976 -0.2556
 1877WN      WN 4693   5.868   0.509   2.259  0.0497 -0.2117 -0.0384
 1878WN      WN 4694   0.076   3.728   2.288 -0.2400  0.3295  0.0414
 1879WN      WN 4695   5.623   3.857  12.547 -0.0989  0.0274 -0.2074
 1880WN      WN 4696   4.386   3.398   2.874  0.1312  0.0329 -0.1927
 1881WN      WN 4697   3.889   3.638  13.839 -0.1440 -0.2788  0.1993
 1882WN      WN 4698   1.774   1.362   1.899  0.0374  0.2629  0.1690
 1883WN      WN 4699   4.821   3.814   0.164 -0.1326 -0.0705 -0.0200
 1884WN      WN 4700   3.912   0.300  12.470  0.0470 -0.0868  0.0654
 1885WN      WN 4701   5.602   5.457   0.198  0.1400  0.0587  0.1303
 1886WN      WN 4702   0.668   4.688   0.838  0.3396 -0.1489 -0.1983
 1887WN      WN 4703   3.651   6.072   2.408  0.0502  0.2307 -0.0597
 1888WN      WN 4704   4.242   3.084  13.211  0.1318  0.2979  0.1094
 1889WN      WN 4705   0.999   0.799   0.783 -0.1392  0.1723  0.0134
 1890WN      WN 4706   4.484   2.524  14.436 -0.0633  0.0789  0.1440
 1891WN      WN 4707   3.207   1.664   0.864 -0.2523 -0.0034 -0.1950
 1892WN      WN 4708   4.389   1.474  11.640  0.2288  0.2077 -0.1181
 1893WN      WN 4709   3.216   6.393   1.769 -0.1665 -0.0796  0.1322
 1894WN      WN 4710   4.114   4.016  12.809 -0.0010  0.5427 -0.1590
 1895WN      WN 4711   6.421   1.639  14.435 -0.0476  0.1796  0.1182
 1896WN      WN 4712   4.329   2.059   1.435 -0.1304 -0.0342  0.1957
 1897WN      WN 4713   1.599   1.621  11.660  0.1545 -0.1604 -0.0764
 1898WN      WN 4714   5.001   5.107  12.808  0.0306  0.0968 -0.2290
 1899WN      WN 4715   3.499   5.348  12.282 -0.1430  0.3074  0.0076
 1900WN      WN 4716   5.597   4.949  13.478  0.2393  0.0997  0.0387
 1901WN      WN 4717   0.795   5.899   2.352  0.0711 -0.1159  0.0647
 1902WN      WN 4718   2.530   4.002  12.887  0.0508  0.3133  0.1195
 1903WN      WN 4719   0.095   6.305   1.662 -0.2931 -0.1003  0.1720
 1904WN      WN 4720   4.674   6.370  12.440  0.1596 -0.0377  0.2691
 1905WN      WN 4721   0.800   2.543   1.672 -0.0326 -0.2849 -0.0199
 1906WN      WN 4722   2.836   1.566  13.078 -0.0394  0.1205 -0.0061
 1907WN      WN 4723   3.418   2.855   0.915 -0.0580 -0.2683 -0.0900
 1908WN      WN 4724   3.459   6.043   0.439  0.1650  0.3628 -0.0921
 1909WN      WN 4725   4.355   4.294  12.458 -0.2221 -0.0478  0.1421
 1910WN      WN 4726   1.505   4.718   0.223  0.0127  0.0237  0.0098
 1911WN      WN 4727   5.304   3.130  12.684 -0.5093 -0.0857  0.3648
 1912WN      WN 4728   6.511   5.922   1.892 -0.3870  0.1036 -0.3974
 1913WN      WN 4729   0.084   0.594   0.994 -0.1977 -0.3706 -0.1759
 1914WN      WN 4730   1.184   0.887   2.523  0.0139  0.2958  0.0434
 1915WN      WN 4731   4.737   4.386   1.021 -0.1740 -0.0268  0.0559
 1916WN      WN 4732   2.467   2.442   0.834  0.0464  0.1283 -0.3178
 1917WN      WN 4733   0.270   5.416   0.893  0.3597  0.1709 -0.3314
 1918WN      WN 4734   2.678   4.613  13.609  0.0144  0.1144 -0.0522
 1919WN      WN 4735   5.366   2.910   0.831  0.1374 -0.5404 -0.2091
 1920WN      WN 4736   0.454   5.408  13.201  0.0472  0.1722  0.0825
 1921WN      WN 4737   2.078   0.204  13.305 -0.0637  0.0842  0.2542
 1922WN      WN 4738   1.512   0.628   0.085  0.1097 -0.0401  0.2172
 1923WN      WN 4739   2.921   5.345  13.719 -0.0825 -0.2680  0.1044
 1924WN      WN 4740   1.936   2.014   1.541 -0.1845  0.1389 -0.0461
 1925WN      WN 4741   2.010   0.966   2.156 -0.0324 -0.0348  0.0225
 1926WN      WN 4742   4.958   1.239   1.580 -0.1612 -0.2487  0.2025
 1927WN      WN 4743   2.822   1.000   0.838 -0.3645 -0.2332 -0.1576
 1928WN      WN 4744   3.819   1.814  11.661  0.1182 -0.0328  0.0349
 1929WN      WN 4745   3.241   4.381   2.517  0.1757  0.0195 -0.0018
 1930WN      WN 4746   3.268   6.337  12.142 -0.2113 -0.0693  0.1519
 1931WN      WN 4747   0.008   2.366   2.398  0.1480  0.0265  0.0359
 1932WN      WN 4748   0.333   2.371   0.971 -0.0444 -0.2706  0.0698
 1933WN      WN 4749   6.377   5.850  12.336  0.1031 -0.0395 -0.2884
 1934WN      WN 4750   1.331   3.208   1.995  0.1258 -0.3756  0.4253
 1935WN      WN 4751   1.811   3.980  12.267 -0.0447 -0.2573  0.0477
 1936WN      WN 4752   1.191   3.535  12.848  0.0291 -0.0315 -0.0326
 1937WN      WN 4753   2.501   3.135  11.440 -0.0648  0.1675  0.0011
 1938WN      WN 4754   0.892   5.986  13.496 -0.2259 -0.3366  0.0964
 1939WN      WN 4755   4.209   4.564   1.610 -0.0749 -0.5196  0.1658
 1940WN      WN 4756   5.230   6.064  13.789  0.0470 -0.1588  0.0283
 1941WN      WN 4757   2.125   2.597  13.279  0.0448 -0.1247 -0.2703
 1942WN      WN 4758   0.513   6.037   1.559 -0.2295  0.1783 -0.1537
 1943WN      WN 4759   0.731   3.715   1.023 -0.0021 -0.0386 -0.2110
 1944WN      WN 4760   1.373   4.703  12.458 -0.1033 -0.0349  0.0880
 1945WN      WN 4761   1.423   4.928   1.672  0.3363 -0.0732  0.1006
 1946WN      WN 4762   3.211   5.868  13.652  0.4073  0.1934 -0.1774
 1947WN      WN 4763   4.607   0.174   2.032  0.1039  0.0173  0.2271
 1948WN      WN 4764   0.764   5.504   1.385 -0.0054  0.0312  0.1370
 1949WN      WN 4765   0.015   0.545  12.828 -0.3887  0.1180 -0.4233
 1950WN      WN 4766   3.447   3.744   2.140  0.2837  0.1015  0.1805
 1951WN      WN 4767   5.882   5.973   1.339 -0.2609  0.0661 -0.2904
 1952WN      WN 4768   4.779   0.617   0.980  0.1153 -0.2455  0.3544
 1953WN      WN 4769   5.282   2.302  12.889 -0.3172 -0.1209  0.0342
 1954WN      WN 4770   3.176   4.784   1.020  0.2291  0.0595  0.0687
 1955WN      WN 4771   4.572   4.322  11.970  0.2143  0.0355 -0.1701
 1956WN      WN 4772   3.133   4.126  12.688  0.2490 -0.0466  0.0788
 1957WN      WN 4773   5.485   2.087  14.249  0.3177  0.0317  0.0751
 1958WN      WN 4774   2.048   0.320   1.313 -0.3196  0.2834 -0.0927
 1959WN      WN 4775   4.946   3.193   3.206 -0.5403  0.2143 -0.1188
 1960WN      WN 4776   6.297   3.464   0.961 -0.3511 -0.2458 -0.1115
 1961WN      WN 4777   0.820   2.843   0.892 -0.0669 -0.1213  0.1332
 1962WN      WN 4778   6.242   5.679  13.418  0.0255 -0.0517  0.0156
 1963WN      WN 4779   1.960   6.504   2.147  0.1962  0.0595  0.3282
 1964WN      WN 4780   2.619   3.513   1.116 -0.0219 -0.0300  0.0230
 1965WN      WN 4781   3.151   5.608  14.121 -0.1421  0.2093 -0.1200
 1966WN      WN 4782   3.537   3.334   0.800 -0.0454  0.0388  0.3118
 1967WN      WN 4783   2.754   6.221  14.263  0.0029 -0.0601  0.3438
 1968WN      WN 4784   4.391   5.405   2.250  0.1864  0.4374  0.1330
 1969WN      WN 4785   0.983   1.341   0.180  0.0422 -0.0806  0.1666
 1970WN      WN 4786   1.737   3.742  13.269  0.0456 -0.2677  0.1316
 1971WN      WN 4787   3.297   3.599  10.676 -0.1074 -0.2166  0.0291
 1972WN      WN 4788   3.487   6.456  13.317  0.1512  0.0064 -0.0804
 1973WN      WN 4789   4.018   5.727  13.412  0.2763  0.0214 -0.1119
 1974WN      WN 4790   3.843   0.911   1.092  0.1666 -0.3276  0.4429
 1975WN      WN 4791   2.602   4.655   1.496 -0.1122 -0.1354 -0.0768
 1976WN      WN 4792   6.125   0.049   0.059 -0.1235 -0.1656 -0.0286
 1977WN      WN 4793   1.676   0.989  13.746 -0.2256 -0.0786  0.0394
 1978WN      WN 4794   2.677   3.752  13.901 -0.3330  0.1600  0.3668
 1979WN      WN 4795   5.890   1.596  13.616  0.0682  0.1518  0.2587
 1980WN      WN 4796   1.931   0.901   3.081 -0.2603  0.0697  0.2961
 1981WN      WN 4797   3.165   0.690  12.157  0.2462  0.0351 -0.3622
 1982WN      WN 4798   2.512   2.276  12.558  0.0485 -0.1077  0.0040
 1983WN      WN 4799   5.395   1.209  13.220 -0.1075  0.5957  0.0671
 1984WN      WN 4800   5.509   5.284  13.832 -0.3171  0.0167  0.3792
 1985WN      WN 4801   1.080   3.601  11.764 -0.0746 -0.0229  0.3683
 1986WN      WN 4802   5.151   3.439   0.450  0.2459  0.0964 -0.1530
 1987WN      WN 4803   6.185   1.382  12.663  0.0629  0.0040  0.1859
 1988WN      WN 4804   1.980   1.321  11.505 -0.1469 -0.1625  0.2149
 1989WN      WN 4805   4.208   5.002   0.998 -0.1584  0.2893 -0.0330
 1990WN      WN 4806   1.861   3.519  14.153  0.1058  0.0654 -0.5661
 1991WN      WN 4807   4.626   4.010  14.204  0.4363  0.2773  0.3074
 1992WN      WN 4808   5.597   4.708  12.095  0.0431 -0.1380  0.1388
 1993WN      WN 4809   0.282   5.615  12.328  0.1836 -0.1921 -0.3719
 1994WN      WN 4810   4.561   2.184  14.040  0.1392 -0.1380 -0.0036
 1995WN      WN 4811   3.880   1.291  11.501 -0.2866  0.2950 -0.2305
 1996WN      WN 4812   3.495   5.619   1.973 -0.0702 -0.0668 -0.2122
 1997WN      WN 4813   4.277   4.565   0.753  0.3451  0.0448  0.0218
 1998WN      WN 4814   1.202   3.073  13.101  0.1071 -0.3039  0.1486
 1999WN      WN 4815   1.436   3.257  12.348  0.0472  0.0876 -0.4021
 2000WN      WN 4816   1.164   6.457  13.532 -0.0111 -0.0254  0.2799
 2001WN      WN 4817   4.076   2.717   0.174  0.1490  0.0854 -0.1399
 2002WN      WN 4818   5.507   5.632   1.673  0.1160 -0.0687  0.1477
 2003WN      WN 4819   0.988   0.205   1.333 -0.1621  0.2307 -0.0591
 2004WN      WN 4820   4.682   0.286   0.631  0.2859 -0.0530  0.0357
 2005WN      WN 4821   3.917   3.978   0.201  0.0858  0.1530 -0.1604
 2006WN      WN 4822   2.253   3.105  14.093 -0.0873 -0.0791 -0.0836
 2007WN      WN 4823   5.742   3.416  12.787  0.1632  0.0845  0.1923
 2008WN      WN 4824   4.187   3.622  13.306  0.0578  0.2364 -0.0099
 2009WN      WN 4825   3.604   0.896   2.388  0.1835 -0.1652  0.1418
 2010WN      WN 4826   3.172   3.447   1.763  0.1631 -0.2783  0.1849
 2011WN      WN 4827   1.126   2.644  11.758 -0.1364  0.2641 -0.1484
 2012WN      WN 4828   5.445   1.155   1.686  0.0739 -0.1608  0.2816
 2013WN      WN 4829   2.338   4.219  13.682 -0.0967 -0.2703  0.1434
 2014WN      WN 4830   5.691   3.930   1.002 -0.4760 -0.0199 -0.0397
 2015WN      WN 4831   0.222   5.801  13.391  0.0389 -0.0806  0.2129
 2016WN      WN 4832   2.282   1.241   1.819  0.1578 -0.5151  0.0569
 2017WN      WN 4833   5.030   3.587   2.067 -0.2583 -0.0749 -0.0660
 2018WN      WN 4834   3.805   2.900   0.578 -0.0670 -0.1288 -0.1293
 2019WN      WN 4835   0.772   4.373  13.955 -0.0651  0.3155  0.2603
 2020WN      WN 4836   4.685   1.167  11.899  0.1188  0.2905 -0.0964
 2021WN      WN 4837   3.863   3.034  12.459 -0.1085  0.0314 -0.3691
 2022WN      WN 4838   1.198   6.122  13.085 -0.0254 -0.1579 -0.3672
 2023WN      WN 4839   0.406   5.713   2.707  0.0757 -0.1809  0.2580
 2024WN      WN 4840   0.683   0.921   3.537 -0.2620  0.1470 -0.1368
 2025WN      WN 4841   5.332   4.409  14.338  0.0945  0.0285 -0.0781
 2026WN      WN 4842   1.054   0.836   0.306  0.0370  0.2862 -0.1805
 2027WN      WN 4843   5.333   5.762  13.018  0.0508  0.1498  0.0153
 2028WN      WN 4844   6.342   3.384   1.555  0.1265  0.0635  0.1687
 2029WN      WN 4845   1.481   3.611   0.051  0.0502 -0.1007 -0.4563
 2030WN      WN 4846   5.092   0.158   2.712  0.1523 -0.0124  0.1603
 2031WN      WN 4847   5.088   3.021  13.511  0.2058  0.0080  0.0179
 2032WN      WN 4848   3.555   1.430   1.345 -0.1111 -0.2228  0.1827
 2033WN      WN 4849   4.502   3.645   0.499 -0.1008 -0.2099  0.0085
 2034WN      WN 4850   4.819   0.525   2.434 -0.2657 -0.0141 -0.0457
 2035WN      WN 4851   0.841   0.795  13.978 -0.1349 -0.1363  0.0242
 2036WN      WN 4852   3.522   4.395   1.026 -0.3028 -0.2714  0.1466
 2037WN      WN 4853   2.175   3.233   3.475  0.0135  0.0968 -0.1174
 2038WN      WN 4854   5.511   1.136  12.310  0.2171  0.0163 -0.2232
 2039WN      WN 4855   1.642   3.020  13.929 -0.2734 -0.3909  0.0498
 2040WN      WN 4856   6.381   1.304  11.261 -0.1083 -0.1767  0.0387
 2041WN      WN 4857   4.180   6.465  12.296 -0.2234  0.0461  0.0812
 2042WN      WN 4858   2.252   0.514   3.133  0.0681 -0.2177  0.1375
 2043WN      WN 4859   3.724   4.714  11.193  0.3617  0.1183  0.1696
 2044WN      WN 4860   1.350   0.394  11.018  0.0717 -0.1018 -0.4817
 2045WN      WN 4861   4.595   4.935  13.148  0.2540  0.4699 -0.2806
 2046WN      WN 4862   1.545   6.451   1.903 -0.3325  0.0548  0.0746
 2047WN      WN 4863   2.723   5.089   1.820  0.1214  0.5484  0.0553
 2048WN      WN 4864   5.424   3.428   0.895 -0.1856  0.1851  0.1185
 2049WN      WN 4865   5.397   4.699   2.189 -0.0699 -0.1320  0.0081
 2050WN      WN 4866   4.677   1.181   1.171  0.4329 -0.0447 -0.0503
 2051WN      WN 4867   4.947   1.851   2.858 -0.4149 -0.1261 -0.0769
 2052WN      WN 4868   4.539   5.402   1.326 -0.0481 -0.0306  0.0790
 2053WN      WN 4869   4.783   6.138   3.420 -0.2318 -0.4626  0.2179
 2054WN      WN 4870   3.504   2.429  10.846  0.2512 -0.1632  0.1085
 2055WN      WN 4871   2.582   3.816   2.223 -0.0463 -0.2673  0.2881
 2056WN      WN 4872   1.249   0.097  12.972  0.1590  0.2557 -0.1008
 2057WN      WN 4873   3.119   3.468  11.990 -0.0700  0.0448  0.0971
 2058WN      WN 4874   2.371   0.916  13.350  0.0609 -0.2117 -0.0062
 2059WN      WN 4875   2.715   0.849  12.038  0.1232 -0.0226  0.1091
 2060WN      WN 4876   4.111   4.764  13.880 -0.1535  0.1781 -0.1504
 2061WN      WN 4877   3.848   0.705  13.892 -0.0318 -0.0423 -0.3451
 2062WN      WN 4878   4.919   1.310  13.269 -0.2295 -0.0028 -0.0037
 2063WN      WN 4879   1.796   4.823  13.817 -0.2149 -0.0385  0.1981
 2064WN      WN 4880   0.306   6.080   0.110 -0.0880  0.0846 -0.1067
 2065WN      WN 4881   2.497   2.339  13.446 -0.2480  0.1671 -0.1293
 2066WN      WN 4882   5.657   1.042   0.201  0.4407  0.3080  0.4180
 2067WN      WN 4883   1.247   2.619  13.406  0.0144  0.0509 -0.1177
 2068WN      WN 4884   4.039   5.043   2.286 -0.0695  0.2054 -0.0246
 2069WN      WN 4885   2.033   1.459   0.378  0.1282 -0.1139  0.2781
 2070WN      WN 4886   1.569   4.812   1.198 -0.0555 -0.2366  0.2278
 2071WN      WN 4887   4.426   6.497   3.539  0.0434  0.2318  0.3731
 2072WN      WN 4888   0.476   0.517  13.053 -0.4564  0.1413  0.2483
 2073WN      WN 4889   4.255   5.958  12.396 -0.0716 -0.0298 -0.0271
 2074WN      WN 4890   2.520   6.403  11.665  0.0473 -0.2896 -0.2593
 2075WN      WN 4891   3.660   6.455   0.301  0.2268  0.2745 -0.1385
 2076WN      WN 4892   0.002   0.520  13.366 -0.2471 -0.2355 -0.1305
 2077WN      WN 4893   2.308   4.711  14.017  0.0183  0.1634 -0.2214
 2078WN      WN 4894   4.066   3.315   0.755  0.0561  0.1781  0.0359
 2079WN      WN 4895   3.095   2.353   1.382  0.2478 -0.0163 -0.0429
 2080WN      WN 4896   4.760   3.263   0.220 -0.1019  0.0671 -0.0586
 2081WN      WN 4897   2.470   4.668   1.970  0.0193 -0.1763  0.1811
 2082WN      WN 4898   2.144   5.151  14.055  0.0315 -0.0516 -0.1924
 2083WN      WN 4899   4.945   4.316  14.001 -0.0728 -0.0483  0.2841
 2084WN      WN 4900   0.586   1.828   2.817 -0.2501 -0.0951  0.2038
 2085WN      WN 4901   5.943   1.455   0.103  0.0120  0.1147  0.5313
 2086WN      WN 4902   2.231   4.927   3.559 -0.0450  0.1211  0.2920
 2087WN      WN 4903   1.313   3.292   1.491 -0.0389  0.3215  0.3925
 2088WN      WN 4904   2.173   5.846  13.335  0.1106 -0.2010  0.1332
 2089WN      WN 4905   1.328   3.467  13.976 -0.0393 -0.2901  0.1909
 2090WN      WN 4906   1.044   3.940   0.211 -0.2649  0.0893 -0.2329
 2091WN      WN 4907   3.952   5.398   1.952  0.1095  0.1479 -0.1090
 2092WN      WN 4908   4.545   1.311   3.671 -0.2425  0.0681  0.0656
 2093WN      WN 4909   0.152   0.427  12.344 -0.3422  0.1520  0.0327
 2094WN      WN 4910   1.335   4.742  13.697 -0.0569 -0.0416  0.3118
 2095WN      WN 4911   6.474   5.315  13.154  0.0432 -0.0855 -0.0440
 2096WN      WN 4912   0.008   1.607   0.802 -0.3146 -0.1577  0.2936
 2097WN      WN 4913   3.826   4.759   0.686 -0.1625  0.1313  0.1205
 2098WN      WN 4914   0.138   0.235  14.351  0.1532 -0.2980  0.0499
 2099WN      WN 4915   3.545   3.433   3.541  0.1526  0.1377 -0.0350
 2100WN      WN 4916   6.347   4.471   0.987  0.1106 -0.0160  0.0401
 2101WN      WN 4917   6.543   4.938   1.583  0.1107 -0.0655  0.0322
 2102WN      WN 4918   5.800   3.137   0.479 -0.0596  0.1880 -0.1335
 2103WN      WN 4919   3.326   2.970   3.446 -0.0190 -0.1118 -0.1720
 2104WN      WN 4920   1.359   4.853   2.612  0.0997 -0.3565 -0.1676
 2105WN      WN 4921   2.696   5.139   1.265 -0.1744 -0.2754  0.2435
 2106WN      WN 4922   1.919   4.892   1.531  0.0736  0.1719  0.1753
 2107WN      WN 4923   2.228   1.067   0.738 -0.0765  0.1584  0.0533
 2108WN      WN 4924   3.718   5.789  13.898 -0.1580 -0.1256 -0.0448
 2109WN      WN 4925   2.081   1.355   2.871  0.1240  0.1560 -0.1975
 2110WN      WN 4926   6.303   2.790   0.377  0.2615 -0.1630 -0.0306
 2111WN      WN 4927   3.517   0.175   1.186  0.3142 -0.0341  0.0500
 2112WN      WN 4928   2.189   4.640  13.483 -0.1655 -0.0964 -0.1259
 2113WN      WN 4929   3.369   0.868  13.092 -0.0816  0.2828  0.1276
 2114WN      WN 4930   5.744   0.968   1.364  0.0683  0.2319 -0.0274
 2115WN      WN 4931   1.435   0.970  12.724  0.0040  0.5032  0.1077
 2116WN      WN 4932   0.682   2.621  12.447 -0.1279  0.0568 -0.1912
 2117WN      WN 4933   3.621   5.801  11.907  0.0079  0.2505  0.2117
 2118WN      WN 4934   2.871   4.390   0.038  0.0278 -0.0036 -0.0006
 2119WN      WN 4935   1.746   2.372   1.964  0.1370  0.3422 -0.1276
 2120WN      WN 4936   2.022   3.050   3.034  0.4796 -0.1184  0.1631
 2121WN      WN 4937   4.307   4.867  14.285 -0.3283 -0.0835 -0.3356
 2122WN      WN 4938   5.005   3.477   1.620  0.0459  0.1122 -0.0637
 2123WN      WN 4939   3.021   3.924   1.844 -0.2478  0.1427 -0.0578
 2124WN      WN 4940   2.189   0.089  13.793  0.1301  0.1097 -0.1889
 2125WN      WN 4941   5.296   3.777   1.278 -0.0162  0.1224  0.1286
 2126WN      WN 4942   1.460   5.528   0.850 -0.2647 -0.0741 -0.1159
 2127WN      WN 4943   4.250   4.480  12.904 -0.4071 -0.0748  0.0666
 2128WN      WN 4944   2.242   5.691   2.206  0.0327 -0.1660  0.0327
 2129WN      WN 4945   0.714   1.279   2.673 -0.0817 -0.3091  0.2175
 2130WN      WN 4946   3.227   3.053   0.520 -0.0999  0.0734 -0.0388
 2131WN      WN 4947   6.053   5.288  12.914 -0.0864 -0.1897  0.1571
 2132WN      WN 4948   5.642   2.915   2.473  0.0491  0.1231 -0.2690
 2133WN      WN 4949   4.887   4.722  11.887 -0.1321 -0.0209 -0.2610
 2134WN      WN 4950   2.098   6.468   0.504 -0.1281  0.1143  0.1474
 2135WN      WN 4951   4.314   3.574   2.199 -0.0113  0.0060  0.0580
 2136WN      WN 4952   2.278   6.175   2.019 -0.1190 -0.2152  0.3814
 2137WN      WN 4953   2.188   2.653  12.752 -0.1294 -0.1980 -0.0680
 2138WN      WN 4954   4.630   1.563  11.257  0.0648  0.0796 -0.0153
 2139WN      WN 4955   2.543   3.137  12.855 -0.0506 -0.0077  0.0606
 2140WN      WN 4956   0.864   0.102   2.994  0.3326  0.1171  0.2029
 2141WN      WN 4957   5.724   5.815   0.568 -0.2800 -0.0063 -0.0584
 2142WN      WN 4958   3.444   2.561   0.457 -0.0664 -0.0758 -0.0245
 2143WN      WN 4959   0.829   1.252   1.295 -0.1659 -0.0606 -0.0197
 2144WN      WN 4960   2.781   2.611  10.637  0.2877 -0.2393  0.0741
 2145WN      WN 4961   6.000   2.212  11.600  0.1232 -0.1303 -0.1352
 2146WN      WN 4962   4.701   2.898   1.162 -0.0463  0.3175  0.2936
 2147WN      WN 4963   5.534   0.642  14.078 -0.0768  0.2350 -0.0837
 2148WN      WN 4964   6.082   5.678  11.559 -0.0153 -0.1291 -0.0701
 2149WN      WN 4965   2.871   0.196  13.584  0.0052  0.2081  0.0594
 2150WN      WN 4966   3.281   0.377  11.698  0.0554 -0.1100  0.0790
 2151WN      WN 4967   6.415   1.577  13.522  0.1301  0.1075  0.2618
 2152WN      WN 4968   2.064   2.459  12.277  0.0586 -0.2695 -0.0183
 2153WN      WN 4969   2.127   6.410   1.062 -0.1021  0.5488 -0.4473
 2154WN      WN 4970   2.462   4.386  13.174 -0.0728  0.2665  0.1707
 2155WN      WN 4971   1.870   1.255  13.308 -0.0423 -0.1601  0.0710
 2156WN      WN 4972   5.826   2.218  13.699 -0.2363 -0.0761  0.1300
 2157WN      WN 4973   4.298   1.284   2.271 -0.1790 -0.1814  0.0270
 2158WN      WN 4974   2.711   1.841  12.456  0.0175  0.0454 -0.0552
 2159WN      WN 4975   1.484   2.589   0.101 -0.1094 -0.1015  0.1755
 2160WN      WN 4976   0.509   1.358   3.171  0.0223 -0.0577 -0.1757
 2161WN      WN 4977   3.686   2.422   0.049  0.0537 -0.1375 -0.0758
 2162WN      WN 4978   2.828   6.136   1.885  0.1235  0.3541  0.0459
 2163WN      WN 4979   0.627   1.955  13.502 -0.1752 -0.0215  0.0145
 2164WN      WN 4980   1.413   5.167  13.416 -0.0689  0.0271 -0.0459
 2165WN      WN 4981   3.504   3.412  12.733  0.2638 -0.4524 -0.0444
 2166WN      WN 4982   2.379   3.023   1.878 -0.1546 -0.1543  0.1618
 2167WN      WN 4983   4.788   5.598  12.876 -0.1332 -0.0118 -0.0569
 2168WN      WN 4984   4.121   0.091   0.593 -0.2823  0.0950 -0.1041
 2169WN      WN 4985   3.279   2.183  14.122  0.0575 -0.1796  0.2586
 2170WN      WN 4986   0.237   4.995   2.062  0.3080 -0.1275  0.0220
 2171WN      WN 4987   3.343   5.013   0.603 -0.2393  0.0804 -0.2539
 2172WN      WN 4988   0.447   5.159  12.291 -0.0439  0.1637  0.1586
 2173WN      WN 4989   3.375   4.560  11.486  0.0193 -0.2019  0.1571
 2174WN      WN 4990   3.283   1.815  14.433 -0.1770 -0.0244 -0.1232
 2175WN      WN 4991   0.493   4.445   1.705  0.2244 -0.0538  0.0261
 2176WN      WN 4992   2.167   4.295  12.145 -0.1879  0.1605 -0.1262
 2177WN      WN 4993   3.322   3.265  13.514 -0.5192 -0.0716  0.1578
 2178WN      WN 4994   1.675   4.371  14.394  0.2279  0.0617  0.0723
 2179WN      WN 4995   4.648   5.227  14.128  0.0060 -0.2536 -0.1870
 2180WN      WN 4996   0.180   2.803   0.761  0.0915 -0.2158 -0.0243
 2181WN      WN 4997   6.409   6.115  12.760  0.1280  0.1226  0.0632
 2182WN      WN 4998   6.073   0.691  13.584  0.0868 -0.0244 -0.2053
 2183WN      WN 4999   4.983   2.611  11.824 -0.0980  0.1394 -0.2285
 2184WN      WN 5000   4.051   5.294  13.957  0.0453  0.1674  0.0311
 2185WN      WN 5001   5.298   5.491   0.632 -0.1658  0.0929  0.3161
 2186WN      WN 5002   2.697   5.798  14.021  0.1700  0.1228 -0.1611
 2187WN      WN 5003   6.424   0.052  12.994 -0.2459  0.1178  0.1496
 2188WN      WN 5004   4.075   0.094  13.323 -0.0986  0.3099 -0.3057
 2189WN      WN 5005   0.340   3.526   1.336 -0.0118  0.3351 -0.0428
 2190WN      WN 5006   5.577   2.845   1.260 -0.0860 -0.1978  0.1081
 2191WN      WN 5007   1.343   5.991   0.569  0.2834 -0.1534 -0.1973
 2192WN      WN 5008   2.083   0.529   0.813 -0.3374 -0.0381  0.0055
 2193WN      WN 5009   1.591   2.872   1.739  0.2872 -0.0442  0.0376
 2194WN      WN 5010   2.840   2.155   1.027  0.0690 -0.0184 -0.1860
 2195WN      WN 5011   0.658   5.819   0.944  0.4314  0.0610  0.2209
 2196WN      WN 5012   2.885   0.517   0.995 -0.0034 -0.1288 -0.3624
 2197WN      WN 5013   5.009   5.945   0.878  0.1924  0.0521 -0.0499
 2198WN      WN 5014   3.014   6.270  13.331 -0.0292 -0.2391  0.0807
 2199WN      WN 5015   1.615   1.336  12.496  0.0743 -0.4499  0.0551
 2200WN      WN 5016   1.493   1.420  14.169  0.2722 -0.0452 -0.1687
 2201WN      WN 5017   3.240   5.880  12.379  0.1525 -0.1026  0.1593
 2202WN      WN 5018   5.488   4.645  12.868  0.2160 -0.1467  0.1719
 2203WN      WN 5019   4.837   4.178   0.596  0.0369 -0.0315  0.0912
 2204WN      WN 5020   4.528   6.079   0.627 -0.3221 -0.1331 -0.1910
 2205WN      WN 5021   2.371   2.909  12.183 -0.0409 -0.0393  0.0223
 2206WN      WN 5022   4.993   1.121   2.517 -0.1046 -0.2203  0.3639
 2207WN      WN 5023   0.118   5.367  13.597  0.0541 -0.0102 -0.1476
 2208WN      WN 5024   4.168   6.186   1.651  0.2761 -0.0522 -0.0042
 2209WN      WN 5025   5.615   1.020   2.254 -0.1306  0.1298 -0.2384
 2210WN      WN 5026   4.530   0.747   3.621 -0.0563  0.1889 -0.0161
 2211WN      WN 5027   3.679   3.221   1.269 -0.5020  0.0049 -0.0459
 2212WN      WN 5028   3.787   5.937  14.464  0.1822  0.0533  0.0109
 2213WN      WN 5029   2.472   2.142  13.897 -0.0740  0.2310  0.3166
 2214WN      WN 5030   5.999   3.521   3.262  0.1534  0.1122 -0.0970
 2215WN      WN 5031   2.407   5.414  11.698 -0.0790  0.1298  0.0454
 2216WN      WN 5032   4.571   3.552  11.456  0.1731  0.0584 -0.0807
 2217WN      WN 5033   1.288   3.998  13.226 -0.0741 -0.0350  0.0021
 2218WN      WN 5034   5.224   5.803   2.364 -0.1116 -0.1573 -0.2531
 2219WN      WN 5035   5.234   2.647  12.522  0.2722  0.3577 -0.1220
 2220WN      WN 5036   5.401   1.447   0.145 -0.0946  0.2087  0.4453
 2221WN      WN 5037   1.744   4.462   1.847 -0.0793  0.0053  0.0763
 2222WN      WN 5038   3.906   1.846   1.622  0.1149 -0.2708 -0.2052
 2223WN      WN 5039   4.042   1.683  12.445  0.3379  0.0816  0.5767
 2224WN      WN 5040   0.304   4.623   1.233  0.2791  0.2556  0.0379
 2225WN      WN 5041   1.115   4.183   2.364 -0.0660 -0.0518  0.0870
 2226WN      WN 5042   1.972   0.472  12.427 -0.0501  0.0664  0.0830
 2227WN      WN 5043   4.429   0.162  11.880  0.2741 -0.0287 -0.0442
 2228WN      WN 5044   0.582   2.772   0.410  0.1678  0.0166  0.1313
 2229WN      WN 5045   0.797   6.400   2.496  0.1665  0.1949 -0.1729
 2230WN      WN 5046   5.390   1.458  12.710  0.1182  0.0481 -0.0303
 2231WN      WN 5047   6.126   0.556   3.155  0.1020 -0.0359 -0.2190
 2232WN      WN 5048   3.118   4.086  14.157  0.0783 -0.1172 -0.0202
 2233WN      WN 5049   1.546   3.152  14.402  0.0157 -0.0824  0.2109
 2234WN      WN 5050   4.579   5.018   2.448  0.1059 -0.2033  0.2364
 2235WN      WN 5051   0.772   5.285   0.940 -0.1008  0.6631 -0.0428
 2236WN      WN 5052   5.745   4.571   0.183  0.0463 -0.2333  0.0313
 2237WN      WN 5053   3.106   5.499  12.052 -0.3066  0.0498  0.0670
 2238WN      WN 5054   5.248   3.967  13.601 -0.1393 -0.0442  0.4911
 2239WN      WN 5055   0.962   2.457   0.290  0.0480  0.0389 -0.3522
 2240WN      WN 5056   3.973   5.617  12.206  0.1948  0.0431  0.0062
 2241WN      WN 5057   0.672   0.979   1.741  0.0543 -0.2624 -0.2392
 2242WN      WN 5058   2.683   6.368  12.918 -0.0181 -0.0006  0.1057
 2243WN      WN 5059   2.089   1.733  14.235 -0.0568 -0.1089 -0.0538
 2244WN      WN 5060   1.743   1.014  11.853 -0.0278  0.0770 -0.1992
 2245WN      WN 5061   4.397   4.092  13.275 -0.3126 -0.2914  0.1867
 2246WN      WN 5062   1.733   2.577  13.609 -0.0844  0.2188  0.1564
 2247WN      WN 5063   1.452   0.170  14.254 -0.2396 -0.2106  0.0935
 2248WN      WN 5064   4.113   4.475  13.410  0.2069  0.0131  0.0946
 2249WN      WN 5065   5.698   2.302  12.525  0.2893 -0.1131  0.0561
 2250WN      WN 5066   2.587   3.614   2.706 -0.2116 -0.0775 -0.4351
 2251WN      WN 5067   1.788   5.012  12.311  0.1735 -0.0301  0.1492
 2252WN      WN 5068   0.056   4.862   0.215  0.0277  0.4726 -0.3483
 2253WN      WN 5069   2.005   4.756   0.796 -0.1066 -0.0567  0.1508
 2254WN      WN 5070   2.841   6.044   0.582  0.0178  0.2227 -0.0229
 2255WN      WN 5071   2.131   5.827   1.651  0.1205 -0.2896  0.3264
 2256WN      WN 5072   5.155   1.648   1.687  0.1781  0.0279 -0.1939
 2257WN      WN 5073   0.868   1.854   2.365 -0.2122 -0.2205 -0.1882
 2258WN      WN 5074   4.670   2.164  11.785  0.2189 -0.0973 -0.0214
 2259WN      WN 5075   6.173   0.730  13.042 -0.3700  0.1476 -0.0770
 2260WN      WN 5076   3.136   2.780   3.902 -0.0930 -0.2823 -0.0448
 2261WN      WN 5077   0.893   5.630   2.873  0.0248  0.1249 -0.1878
 2262WN      WN 5078   3.321   4.061   0.164  0.1257  0.2918 -0.2065
 2263WN      WN 5079   4.783   0.255  12.796  0.0243 -0.1929 -0.1481
 2264WN      WN 5080   3.601   4.035  12.397 -0.0923  0.4190 -0.1993
 2265WN      WN 5081   3.227   0.368   1.789 -0.0144 -0.1483  0.0287
 2266WN      WN 5082   2.787   4.876  14.143 -0.1995 -0.0080  0.1710
 2267WN      WN 5083   0.448   2.078   1.882 -0.3393 -0.3130 -0.0625
 2268WN      WN 5084   1.554   4.381  12.936 -0.1526  0.1802 -0.1193
 2269WN      WN 5085   3.149   4.612  11.887 -0.2411  0.0473  0.1665
 2270WN      WN 5086   4.956   0.135   0.094  0.2686 -0.2558 -0.0985
 2271WN      WN 5087   2.091   1.503  12.477  0.0176  0.1135  0.3201
 2272WN      WN 5088   0.238   5.680   1.397  0.1796  0.3116 -0.1896
 2273WN      WN 5089   3.413   4.933  13.248 -0.2924 -0.0170  0.0277
 2274WN      WN 5090   4.225   1.877  11.928  0.1918  0.2623  0.0617
 2275WN      WN 5091   1.661   0.768   2.507 -0.1324  0.0633  0.3143
 2276WN      WN 5092   2.346   3.559   0.046 -0.2701 -0.1338 -0.0360
 2277WN      WN 5093   0.400   6.336  14.181  0.0555 -0.0933  0.0407
 2278WN      WN 5094   1.953   0.475  11.090 -0.0394  0.0369  0.0895
 2279WN      WN 5095   5.224   3.503  12.343 -0.0797 -0.0418  0.0613
 2280WN      WN 5096   2.546   1.610  11.521  0.1739  0.0474 -0.2330
 2281WN      WN 5097   4.211   5.723   0.391  0.1354  0.1321  0.4669
 2282WN      WN 5098   2.706   6.184  12.101 -0.1957  0.0563  0.0974
 2283WN      WN 5099   5.834   4.487  12.587  0.3444  0.0695  0.3098
 2284WN      WN 5100   5.830   0.194   0.884 -0.4190  0.2298  0.3208
 2285WN      WN 5101   4.596   0.285   1.383  0.1452  0.1038  0.2226
 2286WN      WN 5102   0.910   3.479   2.724 -0.0771 -0.0690 -0.0387
 2287WN      WN 5103   0.423   4.009   1.450 -0.0996  0.1168 -0.1434
 2288WN      WN 5104   3.250   5.891   1.595 -0.0135  0.1625 -0.2896
 2289WN      WN 5105   5.564   2.046   1.604 -0.1274 -0.2995 -0.2929
 2290WN      WN 5106   3.061   2.356  12.593 -0.2004  0.1860  0.0759
 2291WN      WN 5107   3.739   1.715   3.067 -0.1910  0.1050 -0.1233
 2292WN      WN 5108   1.907   5.193   0.985 -0.1006 -0.2690  0.1460
 2293WN      WN 5109   6.383   4.803  13.160  0.3705  0.0238 -0.1994
 2294WN      WN 5110   6.202   4.024   0.796 -0.3309 -0.1897 -0.1698
 2295WN      WN 5111   4.437   2.491  13.064 -0.1910 -0.1875 -0.5962
 2296WN      WN 5112   4.216   5.640  12.832  0.4141  0.1553 -0.3710
 2297WN      WN 5113   2.068   2.023   1.032  0.2657 -0.0042 -0.0159
 2298WN      WN 5114   2.650   5.671  12.060 -0.1636  0.0046 -0.0454
 2299WN      WN 5115   6.052   0.896   1.783 -0.0102  0.3816  0.0804
 2300WN      WN 5116   3.842   0.258   2.332  0.1773 -0.1275  0.2950
 2301WN      WN 5117   0.816   1.741   0.445 -0.1622 -0.2122  0.0935
 2302WN      WN 5118   1.210   1.707  14.401 -0.2025  0.0692 -0.0502
 2303WN      WN 5119   1.707   6.185   1.367  0.3376 -0.0533  0.0899
 2304WN      WN 5120   6.292   0.185   1.210 -0.0900 -0.0045 -0.1887
 2305WN      WN 5121   2.819   5.845   0.134 -0.1949  0.2306  0.2640
 2306WN      WN 5122   2.149   2.546   0.286 -0.0732 -0.0411 -0.0201
 2307WN      WN 5123   3.179   2.135   2.326 -0.1779  0.0297  0.0189
 2308WN      WN 5124   0.260   0.994  13.193 -0.4918  0.1275  0.0396
 2309WN      WN 5125   5.893   6.466   1.354 -0.0892 -0.0113 -0.1010
 2310WN      WN 5126   4.710   2.168   3.163 -0.3398 -0.2935  0.1967
 2311WN      WN 5127   1.591   1.749   2.307  0.0150 -0.3855 -0.4509
 2312WN      WN 5128   4.025   6.206  14.070  0.0915  0.0771 -0.1835
 2313WN      WN 5129   1.024   6.361  12.135 -0.1407 -0.0445 -0.2827
 2314WN      WN 5130   1.949   3.949   0.041 -0.0657 -0.0074  0.0666
 2315WN      WN 5131   0.039   3.058  14.271  0.2532  0.1623 -0.1942
 2316WN      WN 5132   4.342   0.938   0.855  0.1763  0.0802  0.1264
 2317WN      WN 5133   3.649   4.620  13.615  0.0760 -0.1062 -0.0983
 2318WN      WN 5134   0.491   4.179  12.724  0.3655 -0.2205 -0.2614
 2319WN      WN 5135   4.217   4.768   0.274 -0.0700 -0.1267  0.3670
 2320WN      WN 5136   4.115   3.428   1.708 -0.1964  0.0515  0.0526
 2321WN      WN 5137   6.139   0.421  12.541  0.1867 -0.0742  0.1953
 2322WN      WN 5138   0.083   2.697   1.495  0.1218  0.0152  0.3876
 2323WN      WN 5139   2.550   6.102   2.908 -0.0787 -0.2325  0.0724
 2324WN      WN 5140   4.807   3.262  12.464  0.0726  0.3222 -0.1037
 2325WN      WN 5141   3.581   1.148   1.847 -0.0051  0.0108 -0.0619
 2326WN      WN 5142   1.301   0.555   1.521 -0.0034 -0.1041  0.0647
 2327WN      WN 5143   2.824   3.948   1.345 -0.1541 -0.0644 -0.1041
 2328WN      WN 5144   6.330   0.540   1.959  0.4297 -0.1701 -0.0284
 2329WN      WN 5145   5.686   5.856  12.573 -0.0204  0.1025 -0.0804
 2330WN      WN 5146   4.665   3.253   1.970  0.2681 -0.1860  0.2839
 2331WN      WN 5147   3.041   5.878  12.970 -0.3640 -0.3975 -0.1477
 2332WN      WN 5148   4.111   1.104   0.403  0.2951 -0.1553 -0.1366
 2333WN      WN 5149   4.992   1.344   2.974 -0.0499 -0.3657 -0.0249
 2334WN      WN 5150   0.948   6.371  14.048 -0.1633 -0.2439  0.3042
 2335WN      WN 5151   0.306   0.179   0.812 -0.1379  0.2061 -0.0288
 2336WN      WN 5152   1.412   6.507   0.548  0.1452 -0.3462 -0.0177
 2337WN      WN 5153   3.965   3.773   0.682 -0.0500  0.1299  0.0559
 2338WN      WN 5154   3.362   3.114   2.210  0.1473  0.2028  0.1685
 2339WN      WN 5155   4.544   3.407   1.442 -0.0588 -0.0670 -0.4485
 2340WN      WN 5156   4.878   3.874  12.239  0.0405  0.2741 -0.2127
 2341WN      WN 5157   4.679   4.926  12.373 -0.3162  0.1805  0.1995
 2342WN      WN 5158   6.053   3.620  13.771 -0.0244 -0.6034  0.0514
 2343WN      WN 5159   1.119   0.182   1.831 -0.1106  0.0651 -0.6207
 2344WN      WN 5160   0.123   2.366   0.503 -0.1792  0.0365  0.1532
 2345WN      WN 5161   2.273   6.040   0.642  0.0907 -0.2367 -0.2546
 2346WN      WN 5162   3.217   0.597   0.489 -0.2843  0.1814  0.0475
 2347WN      WN 5163   0.346   0.140  13.345 -0.4055  0.2300 -0.4241
 2348WN      WN 5164   2.207   0.992  13.851 -0.0848 -0.3074 -0.0800
 2349WN      WN 5165   4.629   1.598   3.276 -0.1896  0.3111 -0.1720
 2350WN      WN 5166   6.437   1.386  11.854 -0.1196 -0.0803  0.1045
 2351WN      WN 5167   0.462   4.704  12.514 -0.1834 -0.1153  0.1637
 2352WN      WN 5168   6.060   2.964  12.989  0.1067  0.2272  0.1538
 2353WN      WN 5169   3.275   6.019  14.272  0.2165  0.1764 -0.2345
 2354WN      WN 5170   0.936   5.844   1.716  0.0759  0.1833  0.2938
 2355WN      WN 5171   2.031   2.611   1.035 -0.2213  0.1899 -0.0898
 2356WN      WN 5172   1.955   4.542   0.360  0.1153  0.0123 -0.2031
 2357WN      WN 5173   0.018   5.283   2.824  0.3040 -0.0504 -0.0161
 2358WN      WN 5174   3.876   1.882   2.126 -0.2003  0.3883 -0.0069
 2359WN      WN 5175   2.765   2.806  14.155 -0.1373 -0.0087  0.1062
 2360WN      WN 5176   6.469   4.902  13.659  0.0408  0.2739 -0.1632
 2361WN      WN 5177   3.033   4.669   1.946  0.2238 -0.1781  0.2134
 2362WN      WN 5178   3.132   5.408   1.163  0.2788  0.1195 -0.2083
 2363WN      WN 5179   4.818   1.391   2.027 -0.0993 -0.1209 -0.0028
 2364WN      WN 5180   2.502   2.539  11.625 -0.0702  0.2336 -0.2053
 2365WN      WN 5181   2.573   1.148   2.600  0.0616 -0.0743  0.1690
 2366WN      WN 5182   0.004   1.135  14.067  0.1169  0.1800  0.0669
 2367WN      WN 5183   3.551   1.758   2.513 -0.1617 -0.1388 -0.0956
 2368WN      WN 5184   1.566   0.128   1.385 -0.2141  0.0544  0.1792
 2369WN      WN 5185   4.221   0.285   2.851  0.1605  0.4056 -0.0459
 2370WN      WN 5186   1.218   5.955   2.647  0.2143 -0.0961  0.0482
 2371WN      WN 5187   3.586   5.015  13.911  0.0060  0.0481 -0.0013
 2372WN      WN 5188   1.257   5.913   2.137 -0.0194  0.2387  0.0791
 2373WN      WN 5189   3.679   0.797  11.775 -0.2224  0.2581  0.1889
 2374WN      WN 5190   3.575   4.941  12.592  0.0026  0.1182  0.0434
 2375WN      WN 5191   5.565   0.674   1.815 -0.2128  0.0371 -0.0806
 2376WN      WN 5192   5.095   3.182   2.321  0.1380  0.0346  0.1528
 2377WN      WN 5193   3.407   1.699  13.949  0.0110 -0.1616 -0.0666
 2378WN      WN 5194   0.611   1.257  12.678  0.1671  0.4834  0.1183
 2379WN      WN 5195   3.604   5.020   0.201 -0.2402 -0.1001 -0.1080
 2380WN      WN 5196   3.613   4.837  12.136 -0.0495 -0.0484  0.2303
 2381WN      WN 5197   1.081   6.310   1.547  0.1370 -0.2844 -0.2149
 2382WN      WN 5198   5.995   2.431   2.577  0.1005 -0.1700 -0.2602
 2383WN      WN 5199   5.819   3.219  11.818  0.1169  0.1619 -0.0575
 2384WN      WN 5200   5.715   0.172  12.493 -0.1308 -0.1231  0.1552
 2385WN      WN 5201   4.159   1.031  13.617  0.1729 -0.0399 -0.1985
 2386WN      WN 5202   4.014   0.022   1.152 -0.1377 -0.0200 -0.1360
 2387WN      WN 5203   2.955   0.893   2.487  0.0294 -0.1116 -0.1150
 2388WN      WN 5204   3.933   1.482  12.002  0.3660  0.0810  0.1635
 2389WN      WN 5205   5.637   1.835   2.076  0.0485  0.0345 -0.3176
 2390WN      WN 5206   4.233   0.131   1.710 -0.0581 -0.1476  0.1144
 2391WN      WN 5207   3.826   3.385   3.002 -0.0416 -0.0350 -0.3101
 2392WN      WN 5208   0.083   4.178  13.054  0.2002  0.4643  0.2019
 2393WN      WN 5209   2.934   1.365   1.156  0.1248 -0.2498  0.0458
 2394WN      WN 5210   2.588   0.554   2.588 -0.0784  0.0849  0.3232
 2395WN      WN 5211   6.104   4.390  13.058  0.1365 -0.0727  0.0749
 2396WN      WN 5212   0.285   2.890  13.901 -0.0004  0.1249  0.0403
 2397WN      WN 5213   3.591   6.489   3.113 -0.1889  0.2197  0.0456
 2398WN      WN 5214   5.392   0.021  13.740  0.1516  0.1111  0.1508
 2399WN      WN 5215   6.322   1.369   1.664  0.0992 -0.2133 -0.0058
 2400WN      WN 5216   3.366   2.562   3.093 -0.0896 -0.2295 -0.2514
 2401WN      WN 5217   1.457   1.995  12.730 -0.1276 -0.0184 -0.1197
 2402WN      WN 5218   1.596   3.831   0.917  0.0612 -0.0759 -0.2811
 2403WN      WN 5219   4.449   1.513  12.239  0.0462  0.0362 -0.0477
 2404WN      WN 5220   1.277   2.461   2.979 -0.0440  0.1123 -0.0784
 2405WN      WN 5221   4.862   5.452   2.377 -0.3522  0.1018  0.1015
 2406WN      WN 5222   5.704   3.357   2.211 -0.0350 -0.0035 -0.2176
 2407WN      WN 5223   2.887   1.277  11.665  0.0038 -0.0626  0.3667
 2408WN      WN 5224   3.765   4.731   1.285 -0.2292  0.0865  0.6238
 2409WN      WN 5225   1.342   5.225   0.229  0.0713 -0.1832 -0.0546
 2410WN      WN 5226   1.188   5.228  14.222 -0.1095  0.0075 -0.0432
 2411WN      WN 5227   1.517   0.765   0.699  0.1799  0.2258 -0.2569
 2412WN      WN 5228   2.759   0.023   1.728  0.3287  0.2628  0.1794
 2413WN      WN 5229   1.060   5.676   0.019  0.0344 -0.2271 -0.3350
 2414WN      WN 5230   1.327   4.319  13.903 -0.1533  0.3544 -0.0549
 2415WN      WN 5231   0.443   3.653  11.390  0.0029 -0.1206  0.2418
 2416WN      WN 5232   2.040   2.660   2.617  0.0285  0.1231 -0.3535
 2417WN      WN 5233   0.463   3.676  12.260 -0.1731  0.1038  0.0960
 2418WN      WN 5234   5.467   5.696  12.100  0.2280  0.1705  0.1950
 2419WN      WN 5235   0.086   0.344  11.372 -0.1385  0.0409 -0.3545
 2420WN      WN 5236   3.552   5.729   1.186 -0.3768  0.0758 -0.2677
 2421WN      WN 5237   0.071   1.824  12.604  0.1101  0.1240 -0.3263
 2422WN      WN 5238   0.196   4.594  12.096 -0.1765  0.1386 -0.1356
 2423WN      WN 5239   0.911   4.905   2.250  0.0615 -0.4251  0.1932
 2424WN      WN 5240   3.179   4.046   0.960  0.0048  0.1456  0.0586
 2425WN      WN 5241   0.382   1.224  11.155  0.0126 -0.1419  0.2346
 2426WN      WN 5242   6.539   5.824  13.849 -0.2772 -0.0826  0.0121
 2427WN      WN 5243   3.496   3.663  11.312  0.1119  0.0605 -0.0419
 2428WN      WN 5244   3.679   6.085   1.852  0.1472  0.0618  0.2398
 2429WN      WN 5245   4.709   4.851   1.507  0.5013  0.2546  0.0972
 2430WN      WN 5246   3.500   3.824   0.625  0.5909  0.2876 -0.0239
 2431WN      WN 5247   0.715   1.568   1.912 -0.1431 -0.0077  0.0356
 2432WN      WN 5248   3.790   4.496  12.573  0.1378 -0.0895  0.0733
 2433WN      WN 5249   6.264   2.462   1.177  0.2899  0.0188  0.5458
 2434WN      WN 5250   2.564   1.621  14.194 -0.1326  0.1758  0.1954
 2435WN      WN 5251   0.353   5.097   1.248  0.0763 -0.0898  0.0420
 2436WN      WN 5252   3.348   5.436  12.724  0.1028  0.0985 -0.1114
 2437WN      WN 5253   5.471   1.363  13.687  0.1609 -0.2817 -0.4492
 2438WN      WN 5254   4.478   0.279  12.381  0.1209 -0.1665 -0.0697
 2439WN      WN 5255   2.875   5.210   0.680  0.0978 -0.2852  0.0083
 2440WN      WN 5256   3.975   5.231   0.624  0.1952  0.0293  0.1741
 2441WN      WN 5257   2.552   3.552  13.127 -0.1964 -0.2507  0.2089
 2442WN      WN 5258   0.732   1.505  11.378 -0.3898  0.1796  0.2371
 2443WN      WN 5259   5.695   2.771   1.995  0.0817 -0.1439  0.0151
 2444WN      WN 5260   4.105   4.255   1.174  0.0229 -0.0148  0.2231
 2445WN      WN 5261   2.494   0.559  12.396 -0.1542  0.1681 -0.0251
 2446WN      WN 5262   0.063   3.410  12.313  0.2198  0.0375 -0.3222
 2447WN      WN 5263   3.556   1.533  12.432 -0.0909  0.0541 -0.2461
 2448WN      WN 5264   6.427   1.331   0.328 -0.1756 -0.2545  0.1397
 2449WN      WN 5265   1.297   3.755  12.369  0.1165 -0.2076  0.3353
 2450WN      WN 5266   5.915   1.497   3.004  0.2480 -0.1229 -0.0970
 2451WN      WN 5267   2.999   2.298  11.735  0.0608  0.2349  0.2675
 2452WN      WN 5268   3.876   6.226  13.565  0.0736  0.1601  0.1103
 2453WN      WN 5269   1.284   1.557  11.247 -0.1485  0.3533 -0.2213
 2454WN      WN 5270   4.772   3.854   1.296  0.0427 -0.1636 -0.1047
 2455WN      WN 5271   5.523   6.169   1.683 -0.1851 -0.1960  0.3266
 2456WN      WN 5272   0.057   2.878   2.150 -0.0556  0.0372 -0.0453
 2457WN      WN 5273   6.504   4.953   1.005  0.4728  0.0443  0.0075
 2458WN      WN 5274   1.733   6.095   0.850  0.1810  0.2505 -0.0911
 2459WN      WN 5275   5.451   1.712  13.331  0.0745 -0.3445  0.2071
 2460WN      WN 5276   6.372   5.074   2.337 -0.2981 -0.1508 -0.2185
 2461WN      WN 5277   2.914   6.233  13.795  0.2785  0.3918  0.0110
 2462WN      WN 5278   5.625   4.437  13.396  0.2470  0.0639 -0.2308
 2463WN      WN 5279   4.751   1.711   1.177  0.1331 -0.2401  0.0604
 2464WN      WN 5280   2.107   1.970   0.491  0.1572  0.1325 -0.0574
 2465WN      WN 5281   4.787   3.986   2.279 -0.0789  0.3063  0.0706
 2466WN      WN 5282   2.286   1.768   2.626  0.3434 -0.0263  0.2093
 2467WN      WN 5283   6.224   4.208  14.405  0.2896  0.2508 -0.0906
 2468WN      WN 5284   5.576   2.355   2.282  0.1623 -0.3035 -0.0691
 2469WN      WN 5285   3.882   1.355   2.750  0.1419  0.1596 -0.1366
 2470WN      WN 5286   4.740   1.804   0.647  0.0677 -0.1450 -0.1860
 2471WN      WN 5287   3.756   3.439   0.328 -0.2562 -0.3417 -0.0532
 2472WN      WN 5288   2.359   2.312   2.542  0.1905  0.2008 -0.2728
 2473WN      WN 5289   5.575   1.552  14.197 -0.3142 -0.2918  0.2257
 2474WN      WN 5290   6.150   1.256   0.795  0.3277 -0.2250  0.0610
 2475WN      WN 5291   3.861   4.373   2.565  0.1136  0.2533 -0.0295
 2476WN      WN 5292   6.100   3.329  13.369  0.1776  0.3028 -0.0483
 2477WN      WN 5293   3.924   2.357   0.635 -0.2390  0.0862 -0.1809
 2478WN      WN 5294   0.254   4.171   0.449  0.3059  0.1414 -0.5620
 2479WN      WN 5295   3.845   5.762   0.748 -0.0697 -0.0306  0.1119
 2480WN      WN 5296   0.431   1.346   1.553  0.1562 -0.0451 -0.0703
 2481WN      WN 5297   1.740   3.403  13.641 -0.2752  0.0240  0.2613
 2482WN      WN 5298   0.717   3.222   1.150 -0.1738  0.0465  0.0661
 2483WN      WN 5299   5.516   0.849  13.539 -0.3028  0.3441 -0.0310
 2484WN      WN 5300   4.230   0.903  13.090 -0.0532  0.1187 -0.0849
 2485WN      WN 5301   1.870   4.451  12.546  0.3085 -0.0987  0.1102
 2486WN      WN 5302   4.687   4.666   0.462  0.1537  0.1923  0.4342
 2487WN      WN 5303   3.621   1.614  13.455  0.1164  0.2512  0.1553
 2488WN      WN 5304   3.096   1.308  12.240 -0.0916 -0.0930 -0.0648
 2489WN      WN 5305   6.054   2.293  12.185 -0.2780 -0.0993 -0.1164
 2490WN      WN 5306   1.398   4.628  11.088 -0.1177 -0.1762 -0.0721
 2491WN      WN 5307   0.966   0.091   0.796 -0.0580 -0.2364 -0.0490
 2492WN      WN 5308   0.429   0.806  12.684 -0.2967  0.0674  0.2686
 2493WN      WN 5309   1.605   3.928  12.762  0.1753 -0.0342  0.2702
 2494WN      WN 5310   5.134   3.844  14.144  0.3325 -0.2556 -0.3092
 2495WN      WN 5311   6.337   5.330   1.385  0.4515  0.1795 -0.5172
 2496WN      WN 5312   1.211   0.960  14.292 -0.3216  0.0223 -0.3782
 2497WN      WN 5313   3.534   0.845   3.544 -0.0048 -0.0554  0.0336
 2498WN      WN 5314   1.639   4.495  12.020  0.1667  0.2951 -0.1994
 2499WN      WN 5315   4.789   1.197   0.728 -0.2091  0.3151 -0.2250
 2500WN      WN 5316   5.358   3.166   1.904 -0.2223 -0.3439 -0.2386
 2501WN      WN 5317   4.529   6.469  14.238  0.0469  0.2835 -0.2609
 2502WN      WN 5318   6.338   5.786   2.785  0.2891  0.0323 -0.2222
 2503WN      WN 5319   5.677   0.210   0.360  0.0245  0.5800 -0.2087
 2504WN      WN 5320   0.316   4.246   0.946 -0.1555  0.2211 -0.0692
 2505WN      WN 5321   5.164   3.512  13.397  0.0299  0.0229  0.0398
 2506WN      WN 5322   2.831   0.631  14.413  0.3366 -0.0192  0.0741
 2507WN      WN 5323   1.584   5.088   3.012  0.0168  0.2850 -0.1760
 2508WN      WN 5324   4.768   2.230  12.702 -0.1550  0.1558 -0.3169
 2509WN      WN 5325   3.401   1.085  12.635 -0.0465 -0.1588 -0.0229
 2510WN      WN 5326   0.697   1.810   1.367  0.1555 -0.3112  0.0117
 2511WN      WN 5327   3.333   1.291   3.165 -0.2403 -0.0650 -0.0326
 2512WN      WN 5328   6.166   6.534   3.161  0.0937  0.1684 -0.2523
 2513WN      WN 5329   1.430   2.197  13.633 -0.1225  0.0531 -0.3019
 2514WN      WN 5330   1.893   2.722  14.319 -0.0900 -0.0277  0.0682
 2515WN      WN 5331   0.446   3.793  13.072  0.1083 -0.3442  0.1740
 2516WN      WN 5332   0.695   0.220   2.105 -0.0328 -0.0607 -0.2798
 2517WN      WN 5333   5.417   1.881  13.829 -0.1454  0.0235 -0.0655
 2518WN      WN 5334   2.690   3.307  14.208 -0.0804 -0.0434  0.0157
 2519WN      WN 5335   2.942   1.848  13.975  0.3670 -0.1031  0.2122
 2520WN      WN 5336   4.311   6.540  12.852 -0.2670 -0.1018 -0.0538
 2521WN      WN 5337   6.241   2.740   1.799 -0.0447  0.3267  0.1516
 2522WN      WN 5338   0.440   2.108   2.421 -0.4397  0.0351  0.0100
 2523WN      WN 5339   4.107   0.894  10.826 -0.1421  0.1197  0.1419
 2524WN      WN 5340   0.668   0.233  14.138  0.0565 -0.2595  0.1723
 2525WN      WN 5341   6.128   5.721   1.671  0.3073 -0.1407 -0.0149
 2526WN      WN 5342   2.332   6.197  12.477 -0.0568  0.1904 -0.0846
 2527WN      WN 5343   4.668   5.216  11.883 -0.0532 -0.1750 -0.1750
 2528WN      WN 5344   3.991   1.626   1.159 -0.0675  0.0616  0.1718
 2529WN      WN 5345   5.932   1.027   3.211  0.1370 -0.1106  0.4118
 2530WN      WN 5346   4.884   5.325  12.363 -0.0481 -0.2961  0.2694
 2531WN      WN 5347   2.026   4.463   2.303  0.0420 -0.0294 -0.0164
 2532WN      WN 5348   6.276   1.187  13.156  0.1495  0.1913  0.1946
 2533WN      WN 5349   2.212   0.188   2.664 -0.0613 -0.4776  0.0118
 2534WN      WN 5350   6.168   1.001  11.715  0.0024  0.0560  0.0760
 2535WN      WN 5351   0.032   1.243  12.330 -0.0781  0.0310 -0.1415
 2536WN      WN 5352   2.188   3.208  13.224  0.2410  0.2590 -0.2221
 2537WN      WN 5353   5.222   1.783  11.133  0.3668 -0.1290  0.4231
 2538WN      WN 5354   0.127   1.717   1.792  0.0325  0.1401 -0.0192
 2539WN      WN 5355   6.524   1.418   2.180  0.1070  0.2928 -0.2608
 2540WN      WN 5356   4.390   1.843   2.173  0.1110  0.0594 -0.0433
 2541WN      WN 5357   4.862   1.411  12.805 -0.0543 -0.0284  0.0730
 2542WN      WN 5358   0.828   2.339   1.189 -0.0560 -0.0381  0.0947
 2543WN      WN 5359   6.186   2.659  12.538  0.1601  0.2404  0.0358
 2544WN      WN 5360   6.063   5.038   3.101 -0.0545 -0.5631 -0.4524
 2545WN      WN 5361   1.158   2.777   1.370 -0.1325 -0.1100  0.2329
 2546WN      WN 5362   1.389   1.043   2.108  0.1100  0.2986  0.2953
 2547WN      WN 5363   5.359   3.919   0.111 -0.1836  0.3456 -0.0922
 2548WN      WN 5364   4.591   2.781  13.452  0.0237  0.0341 -0.0771
 2549WN      WN 5365   3.254   0.275   0.123 -0.3775  0.0431  0.3456
 2550WN      WN 5366   5.779   2.794  13.983 -0.0784  0.0184  0.0152
 2551WN      WN 5367   5.803   0.136  11.981  0.0515  0.2219 -0.1413
 2552WN      WN 5368   1.625   2.887   2.258  0.0524  0.0636 -0.1665
 2553WN      WN 5369   1.768   6.534   0.140 -0.3486  0.1033  0.1988
 2554WN      WN 5370   0.547   4.206  12.163 -0.1300 -0.0827  0.1415
 2555WN      WN 5371   0.940   4.940  12.586  0.2080 -0.1256  0.0015
 2556WN      WN 5372   3.334   4.529  12.824 -0.1239 -0.0365 -0.4339
 2557WN      WN 5373   2.753   0.521   1.536  0.2253 -0.2743 -0.1962
 2558WN      WN 5374   0.785   4.337   3.208 -0.1465  0.0320  0.0745
 2559WN      WN 5375   1.121   6.341  11.594  0.0753 -0.0680  0.1701
 2560WN      WN 5376   6.476   3.711  13.329  0.1759  0.0489  0.0311
 2561WN      WN 5377   3.258   3.243  11.003  0.1306 -0.0180  0.0083
 2562WN      WN 5378   1.754   2.858  12.321  0.0081 -0.1570  0.1632
 2563WN      WN 5379   0.210   5.425  14.070 -0.0478 -0.4493  0.2882
 2564WN      WN 5380   1.869   1.139   1.296 -0.4581  0.1280  0.1178
 2565WN      WN 5381   5.231   3.357   2.768  0.1969  0.0356  0.1264
 2566WN      WN 5382   5.587   0.657   0.548 -0.1594  0.0117  0.0268
 2567WN      WN 5383   3.413   2.972   2.917  0.1895 -0.3568  0.0861
 2568WN      WN 5384   2.456   4.125  11.764  0.0614  0.1092 -0.2193
 2569WN      WN 5385   3.827   1.916  13.791  0.2071 -0.1774  0.1603
 2570WN      WN 5386   4.382   5.714  11.935 -0.3778 -0.0417 -0.1038
 2571WN      WN 5387   5.410   1.114  14.235 -0.1011 -0.1161  0.3229
 2572WN      WN 5388   0.891   5.788  14.014 -0.1365 -0.1471  0.1224
 2573WN      WN 5389   5.128   5.004   1.691  0.0653 -0.1825 -0.0532
 2574WN      WN 5390   3.128   0.926  14.214  0.3465 -0.4103 -0.0643
 2575WN      WN 5391   5.780   6.309  12.884  0.0414 -0.0802 -0.2707
 2576WN      WN 5392   4.176   0.293  14.187 -0.0016 -0.0338  0.2627
 2577WN      WN 5393   6.466   2.008  11.760  0.0068 -0.1917  0.0054
 2578WN      WN 5394   3.547   2.572   1.441 -0.0807 -0.1369  0.3107
 2579WN      WN 5395   0.723   6.307   1.126 -0.3306 -0.0047  0.0330
 2580WN      WN 5396   1.350   0.948   1.105 -0.1175 -0.0069 -0.2777
 2581WN      WN 5397   3.038   6.527   3.069 -0.2774 -0.0084  0.1638
 2582WN      WN 5398   5.436   0.254   1.555  0.0902  0.1935 -0.0795
 2583WN      WN 5399   1.692   5.699   1.232 -0.2701  0.2407  0.0108
 2584WN      WN 5400   0.116   3.728  12.683 -0.1780 -0.1853 -0.2568
 2585WN      WN 5401   2.634   1.546   1.645  0.3359 -0.2018  0.1277
 2586WN      WN 5402   6.044   2.818  13.481 -0.1516 -0.2131  0.1449
 2587WN      WN 5403   5.259   5.913   0.212 -0.1689  0.1128 -0.2418
 2588WN      WN 5404   1.265   3.563   0.571  0.1773 -0.0741  0.2747
 2589WN      WN 5405   0.970   3.166   0.559 -0.0248 -0.3025 -0.0037
 2590WN      WN 5406   6.178   2.780  14.337 -0.1721 -0.1346  0.1015
 2591WN      WN 5407   4.464   3.597  12.887  0.0745 -0.1945 -0.2503
 2592WN      WN 5408   0.734   5.834  12.449  0.1868  0.1294 -0.0391
 2593WN      WN 5409   2.038   5.358   3.320  0.0073  0.1179 -0.1411
 2594WN      WN 5410   4.196   1.837  14.086  0.0625  0.3667  0.0621
 2595WN      WN 5411   4.038   1.706  13.077 -0.0072 -0.0057 -0.0573
 2596WN      WN 5412   5.182   4.586  13.616 -0.0009 -0.0409 -0.2611
 2597WN      WN 5413   4.985   2.808   1.869  0.0385 -0.0045  0.0181
 2598WN      WN 5414   5.858   3.228   0.969  0.0364 -0.4788 -0.1700
 2599WN      WN 5415   1.841   0.932  12.350  0.3060 -0.0317 -0.0549
 2600WN      WN 5416   2.638   3.297   3.130 -0.0732  0.0641 -0.2385
 2601WN      WN 5417   4.745   3.006   2.746  0.0423  0.3849  0.0130
 2602WN      WN 5418   0.788   2.419  13.399  0.2926 -0.3083 -0.2098
 2603WN      WN 5419   0.766   4.857   1.785 -0.2115  0.4035 -0.1575
 2604WN      WN 5420   4.066   2.222  12.840 -0.1655  0.0250 -0.1215
 2605WN      WN 5421   3.876   1.337   0.829 -0.0735  0.1707  0.2697
 2606WN      WN 5422   1.927   3.186  10.926  0.1879 -0.1302 -0.0960
 2607WN      WN 5423   3.356   0.256  13.677  0.1354  0.0561  0.0131
 2608WN      WN 5424   0.811   3.078  13.431  0.0384  0.0946 -0.1570
 2609WN      WN 5425   3.128   4.374  13.637 -0.3134 -0.4448 -0.2359
 2610WN      WN 5426   1.085   1.782  12.896  0.1761 -0.0308 -0.1183
 2611WN      WN 5427   5.642   1.759   1.138 -0.0599  0.2899 -0.0381
 2612WN      WN 5428   2.474   0.531  11.666  0.1138 -0.0692  0.0103
 2613WN      WN 5429   0.026   3.091   1.208  0.1520 -0.3216 -0.0202
 2614WN      WN 5430   4.201   1.676   2.604  0.1876 -0.0573  0.1160
 2615WN      WN 5431   5.763   4.025   2.055 -0.0139  0.2094  0.1752
 2616WN      WN 5432   3.868   4.256   0.665 -0.0275  0.1202 -0.0512
 2617WN      WN 5433   3.931   4.951  13.443 -0.2247 -0.2563 -0.1043
 2618WN      WN 5434   4.020   5.468   1.180 -0.1771 -0.2212  0.1211
 2619WN      WN 5435   4.900   4.362   0.082  0.2735  0.0200  0.2947
 2620WN      WN 5436   6.512   5.268   0.514  0.2012 -0.0292  0.2588
 2621WN      WN 5437   4.074   6.062   1.089 -0.0007  0.3664  0.1985
 2622WN      WN 5438   0.444   5.772   2.011 -0.0782  0.0217  0.1333
 2623WN      WN 5439   4.771   2.649  14.010 -0.2288 -0.0926 -0.3736
 2624WN      WN 5440   0.498   2.177   0.268 -0.0679  0.1829 -0.0897
 2625WN      WN 5441   1.859   5.761  13.832 -0.1554  0.1018 -0.2294
 2626WN      WN 5442   2.529   5.600   0.483 -0.0055  0.1950  0.1680
 2627WN      WN 5443   5.184   5.997  12.541 -0.0637  0.0818  0.0927
 2628WN      WN 5444   1.337   5.407   2.709  0.0251  0.0813 -0.0258
 2629WN      WN 5445   2.288   1.967  12.209 -0.1842  0.1305 -0.1541
 2630WN      WN 5446   5.301   6.380   2.050 -0.0088 -0.1251  0.0130
 2631WN      WN 5447   2.736   5.145   2.711 -0.0813 -0.2562 -0.2652
 2632WN      WN 5448   3.587   4.649   2.261 -0.0778 -0.3059 -0.1246
 2633WN      WN 5449   4.809   0.539   1.748 -0.1071 -0.2277  0.0545
 2634WN      WN 5450   4.149   5.686  14.185 -0.2133 -0.0769 -0.3268
 2635WN      WN 5451   2.297   5.183   0.083 -0.3409 -0.0489 -0.4045
 2636WN      WN 5452   2.619   4.634  11.906  0.3033 -0.0702  0.0845
 2637WN      WN 5453   5.202   4.180   1.003  0.0682  0.0245 -0.1281
 2638WN      WN 5454   5.686   6.082  13.787 -0.2960  0.1227  0.0471
 2639WN      WN 5455   2.497   0.094  12.209 -0.0766  0.1033  0.1121
 2640WN      WN 5456   0.485   0.388   1.218  0.1262  0.1464  0.1544
 2641WN      WN 5457   0.034   3.032  12.683 -0.2569 -0.0801  0.0040
 2642WN      WN 5458   0.924   1.752   0.936  0.0145  0.1585  0.5147
 2643WN      WN 5459   0.894   4.442  12.409 -0.0909  0.3475  0.3598
 2644WN      WN 5460   2.682   1.879  13.440  0.1656 -0.0282 -0.2495
 2645WN      WN 5461   3.716   0.318   0.743 -0.0415  0.0213 -0.0110
 2646WN      WN 5462   4.946   5.786  14.320 -0.0756  0.1554  0.3643
 2647WN      WN 5463   2.688   2.097   1.808 -0.0576 -0.2269 -0.2177
 2648WN      WN 5464   0.279   6.111  12.152  0.0799  0.1834  0.0486
 2649WN      WN 5465   0.045   0.975   2.558 -0.0788 -0.2477 -0.0741
 2650WN      WN 5466   0.708   1.960  12.243 -0.1648 -0.0210  0.0426
 2651WN      WN 5467   1.369   3.296   2.545  0.0727  0.1403 -0.0336
 2652WN      WN 5468   2.499   0.828   3.501 -0.0603 -0.3658 -0.2596
 2653WN      WN 5469   0.419   3.025   2.902  0.1749  0.1022  0.2800
 2654WN      WN 5470   4.671   0.397  13.570  0.1898 -0.1459  0.3043
 2655WN      WN 5471   4.057   0.863   2.172  0.0212  0.0713  0.1012
 2656WN      WN 5472   5.798   0.492  11.632 -0.1691  0.0951  0.1959
 2657WN      WN 5473   6.059   4.633  13.499 -0.1091  0.0136  0.0869
 2658WN      WN 5474   4.140   2.397  10.799 -0.1208  0.3341 -0.0240
 2659WN      WN 5475   2.563   3.354   0.624 -0.0153 -0.0298 -0.0780
 2660WN      WN 5476   5.424   2.443   0.566  0.1683  0.3040  0.2123
 2661WN      WN 5477   5.138   1.023  12.704  0.2460  0.1838  0.2016
 2662WN      WN 5478   1.288   3.015   0.982 -0.3279  0.1743 -0.2244
 2663WN      WN 5479   5.855   5.022   2.355  0.0535 -0.0086 -0.0269
 2664WN      WN 5480   2.112   5.845  12.783 -0.0010 -0.1233 -0.0732
 2665WN      WN 5481   3.069   4.964  12.792  0.1200  0.0941  0.0589
 2666WN      WN 5482   6.349   5.504  11.974  0.0704 -0.0909 -0.1253
 2667WN      WN 5483   3.585   2.997   0.147 -0.0167 -0.0979 -0.3998
 2668WN      WN 5484   3.489   0.795   0.076 -0.3000 -0.1598  0.0993
 2669WN      WN 5485   2.351   3.462  11.031  0.2704 -0.0253  0.3270
 2670WN      WN 5486   6.266   4.410  12.039 -0.1173  0.0078 -0.0337
 2671WN      WN 5487   5.859   6.308  14.195 -0.3446 -0.0321 -0.0273
 2672WN      WN 5488   3.816   2.196   3.166  0.0960 -0.0173  0.1835
 2673WN      WN 5489   6.504   0.867  12.014 -0.1186 -0.0318  0.0656
 2674WN      WN 5490   5.710   2.476  13.097 -0.0516 -0.0325  0.3199
 2675WN      WN 5491   2.311   5.615  11.187 -0.0609  0.2725  0.1321
 2676WN      WN 5492   2.633   1.414  12.086  0.2855  0.1513 -0.3009
 2677WN      WN 5493   5.966   3.273  14.088 -0.0853 -0.0183  0.1419
 2678WN      WN 5494   2.271   1.691  13.293  0.0932  0.2214  0.0211
 2679WN      WN 5495   0.278   2.980  11.833  0.0382  0.1416 -0.0992
 2680WN      WN 5496   0.096   4.441  14.442  0.0240  0.4301 -0.0852
 2681WN      WN 5497   2.779   5.613   0.925 -0.1443 -0.2433  0.0447
 2682WN      WN 5498   0.105   0.419   1.529 -0.0645  0.0458 -0.0720
 2683WN      WN 5499   3.316   4.487  12.315 -0.2040 -0.0940  0.2469
 2684WN      WN 5500   1.136   0.723  13.563  0.3248  0.1138  0.0833
   6.54396   6.54396  14.47374
