# Supplementary material for: Free energies of membrane stalk formation from a lipidomics perspective
Source: Nat Commun. 2021 Nov 15;12:6594. doi: 10.1038/s41467-021-26924-2 (PMC8593120; doi:10.1038/s41467-021-26924-2)
Supplement: Supplementary file 4 — Source Data [file 41467_2021_26924_MOESM4_ESM.zip › SI_data/Fig_S9/DYPC_stalk.gro]

Membrane with DYPC (128)
 4974
    1DYPC   NC3    1   5.983   3.716   6.252 -0.1844  0.1138  0.1930
    1DYPC   PO4    2   5.824   3.357   6.205 -0.0720 -0.0939 -0.0020
    1DYPC   GL1    3   6.132   3.351   5.876  0.3182  0.1878  0.0245
    1DYPC   GL2    4   6.139   3.119   5.647  0.2243  0.0441  0.0712
    1DYPC   C1A    5   6.032   3.615   5.473 -0.3621 -0.4008 -0.3718
    1DYPC   D2A    6   6.086   4.017   5.219 -0.1663 -0.1343 -0.5589
    1DYPC   C3A    7   6.563   4.168   5.206  0.0018  0.2516 -0.2000
    1DYPC   C1B    8   5.897   3.101   5.303 -0.1236  0.0268  0.3197
    1DYPC   D2B    9   5.455   3.167   5.150  0.0997  0.0188 -0.2568
    1DYPC   C3B   10   5.320   2.851   4.807 -0.1547  0.1795  0.1090
    2DYPC   NC3   11   5.937   6.055   6.477  0.1646  0.0871  0.0422
    2DYPC   PO4   12   6.358   6.243   6.567 -0.2440 -0.1184 -0.2496
    2DYPC   GL1   13   6.361   6.186   6.195 -0.2686  0.2275  0.0951
    2DYPC   GL2   14   6.153   5.979   6.003  0.2194  0.0881 -0.0082
    2DYPC   C1A   15   6.476   6.367   5.844 -0.3206  0.1778  0.3205
    2DYPC   D2A   16   6.640   6.209   5.485  0.0049  0.0467 -0.0916
    2DYPC   C3A   17   6.710   5.786   5.564 -0.1199  0.0461 -0.0278
    2DYPC   C1B   18   6.164   6.060   5.586 -0.0359 -0.0032 -0.0575
    2DYPC   D2B   19   6.364   5.859   5.137  0.3225 -0.1262  0.0563
    2DYPC   C3B   20   6.293   5.453   4.870  0.2531  0.0874 -0.1752
    3DYPC   NC3   21   5.218   0.590   6.463 -0.1930 -0.0431  0.4173
    3DYPC   PO4   22   5.663   0.545   6.608 -0.0730  0.3237  0.1789
    3DYPC   GL1   23   5.918   0.702   6.247 -0.0812 -0.0011 -0.4216
    3DYPC   GL2   24   5.846   0.955   6.133  0.0875 -0.2943  0.3377
    3DYPC   C1A   25   6.369   0.625   6.140  0.4406  0.0528 -0.1233
    3DYPC   D2A   26   6.435   0.593   5.655 -0.0559 -0.0580 -0.0720
    3DYPC   C3A   27   6.799   0.402   5.414  0.0627 -0.3482 -0.1137
    3DYPC   C1B   28   5.585   1.132   5.790  0.3052 -0.2900 -0.0818
    3DYPC   D2B   29   5.295   1.399   5.516 -0.0662 -0.0515 -0.3625
    3DYPC   C3B   30   5.460   1.758   5.413  0.1764  0.1239  0.4811
    4DYPC   NC3   31   1.124   0.777   6.581 -0.0854 -0.0194  0.1140
    4DYPC   PO4   32   1.044   1.239   6.775 -0.1826 -0.0154 -0.0069
    4DYPC   GL1   33   1.259   1.239   6.476 -0.0066  0.0870  0.2268
    4DYPC   GL2   34   1.298   1.506   6.453 -0.1861 -0.0096 -0.1589
    4DYPC   C1A   35   1.275   1.221   6.003  0.0793 -0.0964  0.0782
    4DYPC   D2A   36   1.407   1.046   5.468  0.0524 -0.0034  0.1109
    4DYPC   C3A   37   1.778   0.803   5.331  0.1478  0.0483  0.0684
    4DYPC   C1B   38   1.496   1.683   6.054 -0.3304  0.0418 -0.1062
    4DYPC   D2B   39   1.458   1.775   5.654 -0.2453  0.1853 -0.0754
    4DYPC   C3B   40   1.180   1.465   5.562 -0.1924  0.0126  0.0132
    5DYPC   NC3   41   1.108   3.451   7.224  0.1404 -0.2793  0.1924
    5DYPC   PO4   42   1.348   3.251   7.608 -0.0964 -0.1754 -0.2370
    5DYPC   GL1   43   1.642   3.213   7.978  0.1019 -0.1226 -0.1079
    5DYPC   GL2   44   1.962   3.044   7.858  0.2641 -0.2790 -0.0626
    5DYPC   C1A   45   1.634   3.166   8.401 -0.1615  0.2386  0.3814
    5DYPC   D2A   46   1.763   3.295   8.806 -0.1115  0.2127  0.1597
    5DYPC   C3A   47   1.933   3.737   8.778  0.3364  0.0441  0.0499
    5DYPC   C1B   48   1.849   2.813   8.069 -0.1476  0.1470 -0.0659
    5DYPC   D2B   49   1.678   2.537   8.466  0.2812 -0.0105 -0.1137
    5DYPC   C3B   50   1.865   2.772   8.791  0.0039  0.0326  0.0111
    6DYPC   NC3   51   1.582   5.004   7.538 -0.1384  0.0253  0.0961
    6DYPC   PO4   52   1.375   5.421   7.389  0.1344 -0.1016 -0.0022
    6DYPC   GL1   53   1.506   5.626   7.809  0.1030  0.0338 -0.3124
    6DYPC   GL2   54   1.715   5.453   8.046 -0.2733 -0.0779  0.0600
    6DYPC   C1A   55   1.414   5.886   8.188 -0.0608 -0.0010 -0.2744
    6DYPC   D2A   56   1.653   6.083   8.506 -0.0179  0.2361  0.1546
    6DYPC   C3A   57   1.936   5.933   8.628 -0.1525  0.1160  0.2636
    6DYPC   C1B   58   1.760   5.370   8.460 -0.0434 -0.3063  0.0712
    6DYPC   D2B   59   1.524   5.219   8.730  0.0940 -0.1753  0.1974
    6DYPC   C3B   60   1.673   5.487   9.116 -0.0892  0.0321 -0.0430
    7DYPC   NC3   61   0.208   1.468   7.586  0.1173 -0.0989  0.0864
    7DYPC   PO4   62   0.192   1.907   7.352 -0.3408 -0.1689  0.1936
    7DYPC   GL1   63   0.240   1.932   7.828  0.1277  0.0117  0.0595
    7DYPC   GL2   64   0.245   1.620   8.059 -0.2110  0.0988 -0.1359
    7DYPC   C1A   65   0.487   2.168   8.104 -0.0842  0.0117  0.4928
    7DYPC   D2A   66   0.971   2.363   8.068  0.2997 -0.2519 -0.1586
    7DYPC   C3A   67   1.169   2.265   8.369 -0.1293  0.0817  0.1546
    7DYPC   C1B   68   0.142   1.899   8.385 -0.1305 -0.2229  0.0689
    7DYPC   D2B   69   0.115   2.202   8.633  0.2711 -0.2569 -0.0230
    7DYPC   C3B   70   0.455   2.285   8.987 -0.1125  0.2290  0.0842
    8DYPC   NC3   71   6.785   4.210   7.443 -0.0900 -0.1327  0.1300
    8DYPC   PO4   72   6.596   4.546   7.758  0.0578  0.0737 -0.2816
    8DYPC   GL1   73   6.360   4.280   8.070  0.5780  0.1988 -0.0362
    8DYPC   GL2   74   6.063   4.275   7.973  0.2171  0.4386  0.3003
    8DYPC   C1A   75   6.304   4.125   8.431 -0.1943 -0.0313  0.5619
    8DYPC   D2A   76   6.358   3.987   8.818  0.0895 -0.1462  0.2160
    8DYPC   C3A   77   6.023   4.004   9.151  0.2255 -0.1661  0.0674
    8DYPC   C1B   78   5.803   4.102   8.302  0.1575  0.1439  0.1191
    8DYPC   D2B   79   5.656   3.887   8.726  0.3339  0.3569 -0.0249
    8DYPC   C3B   80   5.263   3.789   8.938 -0.0738  0.1729 -0.0934
    9DYPC   NC3   81   4.098   5.194   6.957  0.3062  0.2414 -0.3847
    9DYPC   PO4   82   4.282   5.033   6.572  0.2561 -0.1575  0.0326
    9DYPC   GL1   83   4.212   5.179   6.119 -0.2492  0.2122 -0.0730
    9DYPC   GL2   84   4.019   5.182   5.866  0.2600 -0.3090 -0.1453
    9DYPC   C1A   85   4.409   4.917   5.749  0.1043  0.2249 -0.1429
    9DYPC   D2A   86   4.796   4.696   5.489  0.4215  0.1475  0.0273
    9DYPC   C3A   87   5.133   5.134   5.463  0.0185 -0.0024 -0.2038
    9DYPC   C1B   88   3.795   5.373   5.498  0.1067  0.1287 -0.1292
    9DYPC   D2B   89   3.640   5.489   5.210  0.0005  0.0454  0.0644
    9DYPC   C3B   90   3.873   5.846   4.945  0.0656  0.1256  0.1156
   10DYPC   NC3   91   3.119   3.688   6.283  0.0684 -0.2491  0.0139
   10DYPC   PO4   92   3.188   4.122   6.349 -0.1080  0.2484  0.0762
   10DYPC   GL1   93   3.171   4.175   5.871 -0.3440 -0.0116  0.3004
   10DYPC   GL2   94   3.436   4.034   5.557  0.1741 -0.1153 -0.1782
   10DYPC   C1A   95   3.044   4.238   5.362 -0.0713  0.1906 -0.1284
   10DYPC   D2A   96   3.166   4.133   4.912 -0.0412  0.0238 -0.3384
   10DYPC   C3A   97   3.358   3.837   4.724  0.0133 -0.2699 -0.0797
   10DYPC   C1B   98   3.647   3.915   5.119  0.0308 -0.3958 -0.1770
   10DYPC   D2B   99   3.751   4.202   4.825  0.2252  0.0897 -0.1657
   10DYPC   C3B  100   3.424   4.400   4.571 -0.0426 -0.0164  0.1496
   11DYPC   NC3  101   5.353   3.254   6.742  0.0179  0.3615  0.0386
   11DYPC   PO4  102   5.236   2.728   6.753 -0.1319  0.1429 -0.0805
   11DYPC   GL1  103   5.209   2.753   6.328  0.1103  0.0737  0.0300
   11DYPC   GL2  104   5.307   2.520   6.126 -0.1724 -0.1250  0.0526
   11DYPC   C1A  105   4.928   2.853   6.025  0.3794 -0.2150  0.3331
   11DYPC   D2A  106   4.666   2.561   5.867  0.0214 -0.1718 -0.0588
   11DYPC   C3A  107   4.571   2.606   5.375  0.2927 -0.1109 -0.0579
   11DYPC   C1B  108   5.233   2.610   5.742 -0.1954  0.1229  0.2087
   11DYPC   D2B  109   5.064   2.545   5.449 -0.0067 -0.3355 -0.3278
   11DYPC   C3B  110   4.929   2.993   5.319 -0.0630  0.0463  0.1723
   12DYPC   NC3  111   4.488   3.520   7.287  0.2551 -0.1821  0.0828
   12DYPC   PO4  112   4.198   3.742   7.199  0.1679  0.1169  0.1272
   12DYPC   GL1  113   4.182   3.488   7.705 -0.0567  0.3290 -0.1682
   12DYPC   GL2  114   4.452   3.313   7.859  0.0065  0.1395 -0.2206
   12DYPC   C1A  115   4.059   3.507   8.142  0.2503  0.1087  0.6636
   12DYPC   D2A  116   4.224   3.620   8.566  0.3259  0.0607  0.0996
   12DYPC   C3A  117   4.665   3.570   8.596  0.1672  0.0986 -0.2447
   12DYPC   C1B  118   4.477   3.133   8.289 -0.2259 -0.1569  0.0050
   12DYPC   D2B  119   4.309   3.162   8.692  0.0195 -0.0366  0.1708
   12DYPC   C3B  120   4.040   2.967   8.719  0.1321 -0.0009  0.4970
   13DYPC   NC3  121   2.238   4.722   6.547 -0.3852 -0.2591  0.0489
   13DYPC   PO4  122   2.248   5.178   6.342 -0.3294 -0.3102 -0.2436
   13DYPC   GL1  123   2.171   5.192   5.882 -0.0599  0.1652 -0.1905
   13DYPC   GL2  124   1.914   5.005   5.728  0.5967 -0.1464  0.2560
   13DYPC   C1A  125   2.241   5.337   5.536  0.0048  0.0815  0.0365
   13DYPC   D2A  126   2.187   5.290   5.092  0.4356 -0.2048 -0.4325
   13DYPC   C3A  127   1.883   5.235   4.796  0.0072  0.0632  0.2540
   13DYPC   C1B  128   1.718   5.011   5.241  0.1556  0.1244  0.0876
   13DYPC   D2B  129   1.488   4.834   4.804 -0.4670 -0.0673  0.2469
   13DYPC   C3B  130   1.886   4.785   4.552 -0.1962  0.1372 -0.0498
   14DYPC   NC3  131   4.445   0.851   6.962  0.3730  0.3912  0.0620
   14DYPC   PO4  132   4.250   0.560   7.232  0.1706  0.1877 -0.1254
   14DYPC   GL1  133   4.165   0.840   7.669 -0.0116  0.0864  0.2247
   14DYPC   GL2  134   4.047   1.248   7.670  0.2800  0.2151  0.2724
   14DYPC   C1A  135   4.327   1.034   8.095 -0.1271  0.1906  0.0457
   14DYPC   D2A  136   4.663   1.350   8.054 -0.0317 -0.3963 -0.1740
   14DYPC   C3A  137   4.828   1.394   8.459  0.2752  0.1162 -0.1353
   14DYPC   C1B  138   3.699   1.479   7.719  0.0743 -0.0637  0.2418
   14DYPC   D2B  139   3.561   1.698   7.359  0.4900  0.0050  0.2806
   14DYPC   C3B  140   3.508   2.109   7.355  0.1268  0.0474 -0.2082
   15DYPC   NC3  141   2.138   5.641   6.137 -0.0469  0.0213 -0.2631
   15DYPC   PO4  142   2.252   5.967   6.379  0.0947 -0.0171  0.1275
   15DYPC   GL1  143   2.108   6.051   5.854 -0.0593  0.0479  0.1776
   15DYPC   GL2  144   1.962   5.872   5.718 -0.0031  0.1264 -0.3863
   15DYPC   C1A  145   2.066   6.373   5.645 -0.1420  0.0997 -0.0492
   15DYPC   D2A  146   1.956   6.805   5.701 -0.1150  0.1565 -0.1618
   15DYPC   C3A  147   2.171   7.083   5.931  0.0890  0.1547  0.1633
   15DYPC   C1B  148   2.044   5.929   5.290 -0.1186 -0.4315 -0.1539
   15DYPC   D2B  149   2.231   6.222   4.910  0.0814  0.0915  0.0467
   15DYPC   C3B  150   2.457   6.084   4.583 -0.2257  0.2273  0.3085
   16DYPC   NC3  151  -0.154   3.072   6.303  0.2068  0.0477  0.0279
   16DYPC   PO4  152  -0.209   2.600   6.381  0.0040 -0.0883 -0.1125
   16DYPC   GL1  153  -0.096   2.686   6.008  0.0409  0.2851 -0.0985
   16DYPC   GL2  154   0.158   3.018   5.939  0.4735  0.1493 -0.0286
   16DYPC   C1A  155   0.013   2.684   5.590  0.1311 -0.0320  0.1074
   16DYPC   D2A  156  -0.062   2.621   5.184  0.0650  0.2894 -0.1958
   16DYPC   C3A  157  -0.021   2.961   4.910 -0.0528  0.1993 -0.0175
   16DYPC   C1B  158   0.191   3.128   5.463 -0.2030  0.0331  0.3633
   16DYPC   D2B  159   0.446   2.840   5.175 -0.1438  0.6370  0.2078
   16DYPC   C3B  160   0.329   2.473   4.855  0.1168  0.1528  0.0696
   17DYPC   NC3  161   1.104   2.566   7.556 -0.0469  0.0065 -0.2283
   17DYPC   PO4  162   1.080   2.104   7.688 -0.3040  0.0270  0.1789
   17DYPC   GL1  163   1.394   2.089   7.949  0.0945  0.0392 -0.1847
   17DYPC   GL2  164   1.606   2.366   7.972  0.0075 -0.0664  0.1800
   17DYPC   C1A  165   1.687   2.054   8.336 -0.1471 -0.1843  0.2034
   17DYPC   D2A  166   1.875   1.937   8.608  0.0696 -0.0994  0.2529
   17DYPC   C3A  167   2.179   2.185   8.703  0.2209  0.1260 -0.1277
   17DYPC   C1B  168   1.381   2.675   8.119 -0.1659  0.0442 -0.1287
   17DYPC   D2B  169   1.330   2.784   8.626  0.1180 -0.1483  0.1196
   17DYPC   C3B  170   0.891   2.885   8.825 -0.0511  0.3486 -0.4259
   18DYPC   NC3  171   1.769  -0.254   6.315  0.1026  0.2311  0.1816
   18DYPC   PO4  172   1.486  -0.045   6.692  0.0272 -0.1243  0.1900
   18DYPC   GL1  173   1.349   0.170   6.307 -0.1807  0.0587 -0.0170
   18DYPC   GL2  174   0.897   0.225   6.150 -0.3077 -0.2075  0.4628
   18DYPC   C1A  175   1.342   0.186   5.875 -0.1900 -0.0540  0.3044
   18DYPC   D2A  176   1.491   0.477   5.628  0.2834  0.0702  0.0459
   18DYPC   C3A  177   1.653   0.940   5.839 -0.1769  0.0212  0.0027
   18DYPC   C1B  178   0.935   0.479   5.754 -0.0723 -0.1257 -0.0371
   18DYPC   D2B  179   0.989   0.310   5.376 -0.2093 -0.0455 -0.2762
   18DYPC   C3B  180   0.743   0.054   5.230  0.5052 -0.0934  0.0202
   19DYPC   NC3  181   2.659   5.538   7.140  0.1036  0.0035  0.1621
   19DYPC   PO4  182   2.800   5.104   7.228  0.1071  0.0954  0.0447
   19DYPC   GL1  183   2.891   5.184   7.698 -0.1902 -0.2367  0.2625
   19DYPC   GL2  184   3.223   5.198   7.535  0.0167 -0.0735  0.1307
   19DYPC   C1A  185   2.999   5.273   8.126 -0.1753 -0.1928 -0.3816
   19DYPC   D2A  186   3.032   5.315   8.539 -0.2425 -0.1243  0.1612
   19DYPC   C3A  187   3.374   5.028   8.702 -0.2238  0.1585 -0.1903
   19DYPC   C1B  188   3.276   4.879   7.838  0.1715 -0.0583 -0.4079
   19DYPC   D2B  189   3.386   4.913   8.268  0.0218 -0.0539 -0.1404
   19DYPC   C3B  190   3.716   4.632   8.414  0.0846  0.0893  0.2629
   20DYPC   NC3  191  -0.159   3.837   6.702 -0.2120  0.0956 -0.1384
   20DYPC   PO4  192   0.013   3.470   6.584 -0.2035 -0.0373 -0.5766
   20DYPC   GL1  193   0.137   3.446   6.238  0.3000 -0.0129  0.0339
   20DYPC   GL2  194   0.498   3.600   6.162  0.1069 -0.0899 -0.1283
   20DYPC   C1A  195   0.174   3.549   5.821  0.2243 -0.0544  0.0504
   20DYPC   D2A  196   0.222   3.715   5.432 -0.0381 -0.1332 -0.0672
   20DYPC   C3A  197   0.474   3.364   5.169  0.0968 -0.3209 -0.2225
   20DYPC   C1B  198   0.362   3.985   5.886 -0.2565  0.3344  0.1010
   20DYPC   D2B  199   0.473   4.346   5.586  0.0670  0.5345 -0.0191
   20DYPC   C3B  200   0.880   4.441   5.654 -0.0085  0.1419 -0.0199
   21DYPC   NC3  201   5.812   3.481   7.521  0.1873  0.0392 -0.4376
   21DYPC   PO4  202   5.437   3.387   7.290  0.2869 -0.0159  0.2649
   21DYPC   GL1  203   5.411   3.518   7.769 -0.1443  0.0389 -0.3133
   21DYPC   GL2  204   5.489   3.206   7.925 -0.2187 -0.1411 -0.2163
   21DYPC   C1A  205   5.084   3.657   8.085 -0.1058  0.2930 -0.0137
   21DYPC   D2A  206   5.158   3.810   8.474 -0.0363 -0.4534  0.0564
   21DYPC   C3A  207   4.886   4.071   8.564  0.2276  0.1063 -0.1031
   21DYPC   C1B  208   5.669   2.839   8.052  0.1147 -0.1381  0.1004
   21DYPC   D2B  209   5.844   2.416   7.969 -0.2343  0.1361  0.0502
   21DYPC   C3B  210   6.314   2.258   8.087  0.1678 -0.0959  0.0978
   22DYPC   NC3  211   6.561   2.349   6.543 -0.0314 -0.0673  0.0561
   22DYPC   PO4  212   6.026   2.095   6.479  0.0116 -0.3039 -0.3566
   22DYPC   GL1  213   5.897   1.828   6.217 -0.1514 -0.2173  0.1781
   22DYPC   GL2  214   5.600   2.040   6.116  0.0302  0.4944 -0.1470
   22DYPC   C1A  215   5.883   1.597   5.779  0.0865  0.1455  0.0944
   22DYPC   D2A  216   5.903   1.267   5.419 -0.0121  0.0957  0.1984
   22DYPC   C3A  217   5.755   1.534   5.033  0.0092 -0.1805  0.0844
   22DYPC   C1B  218   5.664   2.055   5.741  0.1100 -0.1123 -0.1412
   22DYPC   D2B  219   5.462   2.248   5.414  0.0304  0.0577  0.3036
   22DYPC   C3B  220   5.597   2.130   5.063  0.3100  0.0653  0.0397
   23DYPC   NC3  221   2.051   0.321   7.344 -0.1854 -0.1801  0.2269
   23DYPC   PO4  222   2.215   0.645   7.634  0.0474 -0.0394  0.0250
   23DYPC   GL1  223   2.079   0.340   8.005 -0.2321 -0.2123 -0.1644
   23DYPC   GL2  224   2.027   0.052   7.865  0.2435  0.1778  0.0229
   23DYPC   C1A  225   2.240   0.381   8.378 -0.0910  0.2965  0.0002
   23DYPC   D2A  226   2.541   0.351   8.792  0.2274 -0.3070 -0.0752
   23DYPC   C3A  227   2.785   0.624   8.732 -0.2369 -0.3751  0.3515
   23DYPC   C1B  228   2.059  -0.051   8.355  0.2522  0.0305 -0.3918
   23DYPC   D2B  229   2.407  -0.096   8.532  0.1302  0.0303 -0.1073
   23DYPC   C3B  230   2.358  -0.471   9.014 -0.2856 -0.0279  0.0845
   24DYPC   NC3  231   6.808   4.833   6.521  0.0527 -0.0730  0.0621
   24DYPC   PO4  232   6.339   4.672   6.661 -0.0417 -0.0304 -0.3128
   24DYPC   GL1  233   6.261   4.738   6.216  0.0054  0.2697 -0.1466
   24DYPC   GL2  234   6.421   4.418   6.212  0.0803  0.0417 -0.1211
   24DYPC   C1A  235   6.548   4.820   5.847 -0.4164 -0.2596 -0.1504
   24DYPC   D2A  236   6.523   4.653   5.420  0.1877 -0.1264 -0.0984
   24DYPC   C3A  237   6.193   4.488   5.249  0.0450  0.1118  0.0670
   24DYPC   C1B  238   6.165   4.408   5.802  0.2383 -0.2531  0.0053
   24DYPC   D2B  239   5.754   4.623   5.594  0.3298 -0.2114  0.0469
   24DYPC   C3B  240   5.434   4.874   5.768  0.2345 -0.2306  0.0543
   25DYPC   NC3  241   2.099   3.799   6.997  0.1717 -0.1093  0.1476
   25DYPC   PO4  242   1.995   3.411   6.860  0.1256  0.1135  0.3829
   25DYPC   GL1  243   1.933   3.216   6.451  0.1471 -0.2972  0.1400
   25DYPC   GL2  244   1.984   3.421   6.134 -0.1604 -0.2771  0.2747
   25DYPC   C1A  245   2.219   2.863   6.266  0.0549 -0.1712  0.0493
   25DYPC   D2A  246   2.207   2.443   6.173 -0.2559  0.0854 -0.1159
   25DYPC   C3A  247   2.232   2.307   5.744 -0.0904  0.2266 -0.2241
   25DYPC   C1B  248   2.328   3.347   5.898 -0.2162 -0.0154 -0.0733
   25DYPC   D2B  249   2.458   3.643   5.500 -0.0631 -0.2917 -0.1375
   25DYPC   C3B  250   2.658   3.913   5.212 -0.0338  0.1583 -0.2471
   26DYPC   NC3  251   5.003   6.489   6.368  0.0939 -0.2751 -0.1191
   26DYPC   PO4  252   5.119   6.077   6.192 -0.0913  0.0607 -0.4168
   26DYPC   GL1  253   5.150   5.966   5.889  0.3189 -0.0893  0.0050
   26DYPC   GL2  254   4.925   6.109   5.739  0.2324 -0.0994 -0.0505
   26DYPC   C1A  255   5.325   6.101   5.389 -0.1950 -0.3033 -0.0788
   26DYPC   D2A  256   5.233   6.162   4.902  0.0561 -0.0683 -0.0466
   26DYPC   C3A  257   4.952   5.822   4.768  0.1204  0.1404 -0.0182
   26DYPC   C1B  258   4.473   6.159   5.517 -0.0056  0.2809 -0.0108
   26DYPC   D2B  259   4.273   5.948   5.224 -0.1521  0.1907 -0.1220
   26DYPC   C3B  260   4.151   5.490   5.222 -0.0685 -0.0791 -0.0942
   27DYPC   NC3  261   6.345   4.168   7.534  0.1427  0.0910 -0.1011
   27DYPC   PO4  262   6.139   3.798   7.694  0.2682 -0.2320 -0.1764
   27DYPC   GL1  263   6.116   3.671   7.990  0.0527 -0.1253  0.1975
   27DYPC   GL2  264   5.969   3.331   7.979 -0.1585  0.1958  0.1392
   27DYPC   C1A  265   6.180   3.620   8.362  0.0214 -0.1297  0.0861
   27DYPC   D2A  266   6.062   3.638   8.716  0.2029  0.0824 -0.1554
   27DYPC   C3A  267   5.907   3.380   8.955 -0.2913 -0.1043 -0.2482
   27DYPC   C1B  268   5.944   3.182   8.428  0.0250  0.1858 -0.0908
   27DYPC   D2B  269   5.793   2.819   8.641 -0.1184 -0.3385  0.1957
   27DYPC   C3B  270   5.595   2.848   8.966  0.1651  0.2605  0.0019
   28DYPC   NC3  271   2.089   0.606   6.613  0.0094 -0.2556  0.0115
   28DYPC   PO4  272   2.553   0.453   6.621  0.2705 -0.0013 -0.3350
   28DYPC   GL1  273   2.890   0.801   6.574  0.0658 -0.2685  0.0708
   28DYPC   GL2  274   3.152   0.817   6.471 -0.2333  0.2352 -0.2089
   28DYPC   C1A  275   2.801   1.197   6.480 -0.0244  0.2508  0.1987
   28DYPC   D2A  276   2.509   1.438   6.649 -0.1801 -0.1892 -0.2459
   28DYPC   C3A  277   2.125   1.583   6.548  0.1042  0.2069  0.2365
   28DYPC   C1B  278   3.254   1.142   6.755 -0.1099  0.1101  0.0912
   28DYPC   D2B  279   3.341   1.557   6.922 -0.1126 -0.1946 -0.2373
   28DYPC   C3B  280   3.583   1.897   6.873 -0.0339  0.0759  0.1482
   29DYPC   NC3  281   4.607   1.591   7.062 -0.2186 -0.0708  0.1302
   29DYPC   PO4  282   4.353   1.327   6.888  0.2501 -0.0110  0.0311
   29DYPC   GL1  283   4.349   1.377   6.375  0.0540  0.0759 -0.0536
   29DYPC   GL2  284   3.966   1.295   6.417  0.0351 -0.0162  0.1752
   29DYPC   C1A  285   4.280   1.655   6.053 -0.1569  0.2769  0.0435
   29DYPC   D2A  286   4.425   1.902   5.671  0.2598 -0.0612  0.0943
   29DYPC   C3A  287   4.321   1.899   5.165 -0.3259 -0.0209  0.2689
   29DYPC   C1B  288   3.854   1.264   5.947  0.2662  0.0067 -0.2249
   29DYPC   D2B  289   3.563   1.562   5.636 -0.1028  0.4188 -0.1453
   29DYPC   C3B  290   3.280   1.798   5.318  0.2726  0.0259  0.1784
   30DYPC   NC3  291   4.850   1.142   7.654 -0.2805 -0.1582  0.0776
   30DYPC   PO4  292   5.185   0.989   7.427 -0.1392 -0.1610 -0.2880
   30DYPC   GL1  293   5.376   0.869   7.874  0.0103 -0.0429  0.4906
   30DYPC   GL2  294   5.235   0.843   7.946  0.1014  0.1771 -0.0717
   30DYPC   C1A  295   5.699   1.116   8.114  0.2727 -0.0743  0.0870
   30DYPC   D2A  296   5.941   1.335   8.479  0.1230  0.2486  0.2109
   30DYPC   C3A  297   6.407   1.443   8.584 -0.3042  0.0984 -0.3164
   30DYPC   C1B  298   5.070   0.639   8.369  0.1960 -0.2120 -0.4149
   30DYPC   D2B  299   4.858   0.441   8.587 -0.2994  0.0212 -0.0839
   30DYPC   C3B  300   5.054   0.589   9.068 -0.1690  0.1197  0.1020
   31DYPC   NC3  301   0.425   3.754   6.707  0.4201 -0.1019  0.0100
   31DYPC   PO4  302   0.901   3.994   6.645  0.0689  0.0932 -0.0263
   31DYPC   GL1  303   0.980   3.909   6.243  0.0737 -0.3152 -0.0626
   31DYPC   GL2  304   1.189   3.650   6.297 -0.0933  0.0925  0.1796
   31DYPC   C1A  305   0.864   3.945   5.784 -0.3173  0.0996 -0.0031
   31DYPC   D2A  306   0.650   3.982   5.347  0.1660  0.0763 -0.4992
   31DYPC   C3A  307   0.754   4.348   5.061  0.1325 -0.0889 -0.1753
   31DYPC   C1B  308   1.131   3.417   6.001 -0.1797  0.1280  0.1274
   31DYPC   D2B  309   1.060   3.090   5.658  0.0310  0.1460 -0.1383
   31DYPC   C3B  310   0.913   3.074   5.256 -0.0259 -0.1039  0.3525
   32DYPC   NC3  311   5.780   1.093   6.568 -0.2061  0.2050  0.0679
   32DYPC   PO4  312   5.666   1.427   6.358  0.0663 -0.2082 -0.4405
   32DYPC   GL1  313   5.311   1.436   6.129 -0.0012 -0.1526 -0.2165
   32DYPC   GL2  314   5.206   1.735   6.278  0.2004 -0.2356 -0.1451
   32DYPC   C1A  315   4.965   1.497   5.922 -0.1937 -0.1933 -0.0739
   32DYPC   D2A  316   4.732   1.864   6.061  0.3709 -0.0265 -0.1638
   32DYPC   C3A  317   4.868   2.225   6.176  0.1738 -0.3049 -0.2103
   32DYPC   C1B  318   5.225   1.901   5.839 -0.0764 -0.1510 -0.0735
   32DYPC   D2B  319   4.884   2.102   5.645  0.1658  0.2917 -0.0273
   32DYPC   C3B  320   4.772   2.130   5.224 -0.0525  0.4447 -0.0274
   33DYPC   NC3  321   4.831   2.416   6.951  0.0212  0.1659 -0.0439
   33DYPC   PO4  322   4.916   1.962   6.970 -0.2588 -0.1568 -0.1416
   33DYPC   GL1  323   4.690   2.047   6.585 -0.2569 -0.2616  0.0040
   33DYPC   GL2  324   4.406   1.789   6.651 -0.0597 -0.1367 -0.0622
   33DYPC   C1A  325   4.385   2.174   6.295  0.0817  0.1067  0.1853
   33DYPC   D2A  326   4.082   2.116   6.014  0.7743  0.0723 -0.2389
   33DYPC   C3A  327   4.103   2.407   5.744  0.2052 -0.0156  0.2684
   33DYPC   C1B  328   3.974   1.812   6.443  0.3506 -0.2418  0.1324
   33DYPC   D2B  329   3.672   1.691   6.204  0.1980  0.2190  0.0569
   33DYPC   C3B  330   3.546   1.959   5.933 -0.3371  0.0889 -0.0735
   34DYPC   NC3  331   0.887   3.026   6.491 -0.2673  0.0287 -0.0005
   34DYPC   PO4  332   0.460   3.221   6.541  0.0745  0.1894 -0.0091
   34DYPC   GL1  333   0.673   3.062   6.070  0.6667 -0.1501  0.0952
   34DYPC   GL2  334   0.556   2.792   5.849 -0.3436  0.2577  0.1745
   34DYPC   C1A  335   0.649   3.350   5.723 -0.0729 -0.0740 -0.2779
   34DYPC   D2A  336   0.921   3.555   5.479  0.1466 -0.1081 -0.2791
   34DYPC   C3A  337   1.002   3.591   5.064 -0.4816  0.2783  0.0063
   34DYPC   C1B  338   0.700   2.583   5.482 -0.2236 -0.0629 -0.2084
   34DYPC   D2B  339   0.800   2.317   5.124  0.1577 -0.3542 -0.0702
   34DYPC   C3B  340   0.615   1.899   5.035  0.0556 -0.0530  0.2217
   35DYPC   NC3  341   4.040   1.048   7.212 -0.0004  0.2300 -0.0480
   35DYPC   PO4  342   3.808   1.251   7.082 -0.0722  0.1130  0.2485
   35DYPC   GL1  343   4.103   1.549   7.285 -0.2697  0.0492 -0.2660
   35DYPC   GL2  344   4.008   1.730   6.986  0.2558 -0.4489 -0.2071
   35DYPC   C1A  345   3.960   1.931   7.429  0.0535  0.2742 -0.1834
   35DYPC   D2A  346   3.749   1.948   7.871 -0.1693  0.1397 -0.0738
   35DYPC   C3A  347   3.529   2.349   7.886  0.2993  0.0246  0.3806
   35DYPC   C1B  348   4.010   2.185   6.855  0.0394  0.0134  0.0607
   35DYPC   D2B  349   3.996   2.406   6.481  0.2538 -0.0212 -0.3321
   35DYPC   C3B  350   3.617   2.360   6.214  0.0269 -0.0187  0.0841
   36DYPC   NC3  351   5.789   4.588   6.668 -0.0383  0.2617  0.0943
   36DYPC   PO4  352   5.982   4.372   6.451  0.1276 -0.0986  0.2548
   36DYPC   GL1  353   5.722   4.114   6.083 -0.0340  0.0851  0.3462
   36DYPC   GL2  354   5.444   4.357   6.030  0.0216 -0.0973 -0.0279
   36DYPC   C1A  355   5.722   4.132   5.614 -0.1039 -0.1122  0.3449
   36DYPC   D2A  356   5.659   4.273   5.256  0.0679 -0.0976 -0.0412
   36DYPC   C3A  357   5.297   4.134   5.046  0.2870 -0.2474  0.3430
   36DYPC   C1B  358   5.241   4.364   5.539 -0.2819  0.0882  0.0467
   36DYPC   D2B  359   5.306   4.679   5.215  0.0060 -0.1117  0.2759
   36DYPC   C3B  360   5.798   4.672   5.016  0.0248 -0.2177  0.2375
   37DYPC   NC3  361   4.142   5.996   7.301 -0.1013  0.0512 -0.0872
   37DYPC   PO4  362   4.375   5.502   7.266 -0.0942  0.1299  0.1879
   37DYPC   GL1  363   4.300   5.673   7.718 -0.2199 -0.0643 -0.2019
   37DYPC   GL2  364   3.973   5.654   7.701  0.1288  0.3033  0.4867
   37DYPC   C1A  365   4.141   6.079   8.031 -0.0071  0.0094  0.2420
   37DYPC   D2A  366   3.884   6.353   8.323  0.2992  0.0554  0.0781
   37DYPC   C3A  367   3.932   6.742   8.742 -0.0167  0.0978  0.0006
   37DYPC   C1B  368   3.966   5.534   8.031  0.1405 -0.0671  0.0810
   37DYPC   D2B  369   3.516   5.442   8.249  0.1741  0.3265  0.0161
   37DYPC   C3B  370   3.467   5.521   8.743  0.0303 -0.1182  0.1263
   38DYPC   NC3  371   1.536   1.891   6.673  0.0661 -0.1023 -0.0417
   38DYPC   PO4  372   1.550   2.325   6.648 -0.0544  0.1463  0.2870
   38DYPC   GL1  373   1.764   2.275   6.387 -0.0519 -0.0477  0.2240
   38DYPC   GL2  374   1.981   2.100   6.515  0.0323  0.1440 -0.0334
   38DYPC   C1A  375   1.835   2.035   5.973 -0.1650 -0.3741 -0.1085
   38DYPC   D2A  376   1.971   1.870   5.562  0.2347  0.0060  0.0343
   38DYPC   C3A  377   2.423   1.830   5.579 -0.0150 -0.1828  0.1333
   38DYPC   C1B  378   2.375   1.982   6.494 -0.1205  0.0946 -0.1422
   38DYPC   D2B  379   2.848   2.139   6.470  0.0308 -0.1938 -0.2061
   38DYPC   C3B  380   3.299   1.939   6.397 -0.0951 -0.2471 -0.0029
   39DYPC   NC3  381   1.707   2.786   6.850 -0.0916 -0.1025 -0.0937
   39DYPC   PO4  382   1.994   2.359   6.938 -0.2813  0.1760 -0.4293
   39DYPC   GL1  383   2.338   2.420   6.757 -0.0218  0.0928  0.3456
   39DYPC   GL2  384   2.459   2.461   7.016 -0.0826  0.0143  0.0501
   39DYPC   C1A  385   2.617   2.645   6.516  0.1789  0.0678 -0.3394
   39DYPC   D2A  386   2.789   2.569   6.120 -0.0065 -0.1385 -0.2090
   39DYPC   C3A  387   3.162   2.251   5.975  0.0437 -0.0311 -0.0884
   39DYPC   C1B  388   2.628   1.962   6.966 -0.1520 -0.1904  0.1387
   39DYPC   D2B  389   2.492   1.556   7.188  0.0503 -0.4387  0.2354
   39DYPC   C3B  390   2.679   1.470   7.560  0.2248 -0.1450  0.0430
   40DYPC   NC3  391   1.607   3.511   6.566 -0.3441  0.0313  0.2480
   40DYPC   PO4  392   1.329   3.163   6.715  0.1207  0.1683  0.1446
   40DYPC   GL1  393   1.441   3.088   6.252 -0.1451  0.1272 -0.1051
   40DYPC   GL2  394   1.609   2.725   6.257  0.1209  0.2423  0.1606
   40DYPC   C1A  395   1.592   3.220   5.909 -0.1969 -0.2721  0.0371
   40DYPC   D2A  396   1.920   3.394   5.596  0.1359  0.0576 -0.2017
   40DYPC   C3A  397   2.242   3.196   5.330 -0.0768  0.1651  0.2348
   40DYPC   C1B  398   1.761   2.465   5.816 -0.1701 -0.1663 -0.0141
   40DYPC   D2B  399   1.880   2.412   5.321 -0.0432 -0.0551  0.1920
   40DYPC   C3B  400   2.153   2.706   5.249 -0.0421  0.0304 -0.0089
   41DYPC   NC3  401   0.502   1.173   7.248  0.0033  0.0318 -0.1818
   41DYPC   PO4  402   0.526   0.783   7.430 -0.0918  0.1982  0.4329
   41DYPC   GL1  403   0.449   0.787   7.852  0.0245 -0.0785 -0.1290
   41DYPC   GL2  404   0.322   1.118   8.049 -0.3750 -0.1232  0.2549
   41DYPC   C1A  405   0.297   0.663   8.300  0.2787 -0.0356 -0.0730
   41DYPC   D2A  406   0.132   0.887   8.606  0.0466 -0.2290 -0.3297
   41DYPC   C3A  407   0.326   0.703   9.080 -0.1348  0.2478 -0.2452
   41DYPC   C1B  408   0.534   1.071   8.423 -0.0863 -0.4713 -0.3329
   41DYPC   D2B  409   0.523   1.174   8.859 -0.1521 -0.0430 -0.1546
   41DYPC   C3B  410   0.857   0.982   9.117  0.0140 -0.1158  0.1981
   42DYPC   NC3  411   3.140   5.434   6.380 -0.4252 -0.2051 -0.4686
   42DYPC   PO4  412   3.267   5.730   6.379 -0.1953 -0.0626  0.3753
   42DYPC   GL1  413   3.120   5.847   6.001 -0.0146  0.2426 -0.1383
   42DYPC   GL2  414   2.945   5.685   5.900 -0.0925  0.0074 -0.4092
   42DYPC   C1A  415   3.237   6.203   5.684 -0.0505  0.0230  0.0358
   42DYPC   D2A  416   3.444   6.481   5.282 -0.1997 -0.0745  0.1185
   42DYPC   C3A  417   3.282   6.900   5.192 -0.0676 -0.4151  0.0608
   42DYPC   C1B  418   2.895   5.646   5.468 -0.1813  0.0930  0.0109
   42DYPC   D2B  419   2.778   5.628   5.117  0.0068 -0.0073  0.2822
   42DYPC   C3B  420   2.420   5.700   4.986  0.2202 -0.1472 -0.4779
   43DYPC   NC3  421   4.398   3.027   6.570  0.0119 -0.0875  0.3575
   43DYPC   PO4  422   4.193   3.235   6.963  0.2005  0.1684 -0.2624
   43DYPC   GL1  423   4.043   3.008   7.303  0.2308  0.3499  0.1248
   43DYPC   GL2  424   3.711   2.993   7.335  0.0107 -0.3819 -0.1618
   43DYPC   C1A  425   4.011   2.941   7.735  0.3073  0.1935 -0.1285
   43DYPC   D2A  426   3.891   2.900   8.197 -0.1810  0.1050 -0.0253
   43DYPC   C3A  427   3.538   2.746   8.519 -0.0749 -0.0011  0.1852
   43DYPC   C1B  428   3.754   2.683   7.021  0.0314  0.0505 -0.0634
   43DYPC   D2B  429   3.494   2.328   6.735 -0.2756 -0.1398 -0.1075
   43DYPC   C3B  430   3.241   2.487   6.482 -0.2932 -0.2319  0.0571
   44DYPC   NC3  431   3.761   5.002   6.205  0.1078  0.2849 -0.1474
   44DYPC   PO4  432   3.843   5.362   6.489  0.0385 -0.3538 -0.4510
   44DYPC   GL1  433   3.612   5.489   6.088  0.1386  0.1364 -0.1716
   44DYPC   GL2  434   3.414   5.281   5.949 -0.1404 -0.3145  0.0372
   44DYPC   C1A  435   3.420   5.703   5.658 -0.1634 -0.2310 -0.0578
   44DYPC   D2A  436   3.410   5.936   5.328  0.2969 -0.1301 -0.0595
   44DYPC   C3A  437   3.047   6.128   5.231  0.0703 -0.1840  0.0953
   44DYPC   C1B  438   3.276   5.194   5.511 -0.1955  0.0064 -0.1973
   44DYPC   D2B  439   3.073   5.150   5.126 -0.1507 -0.1864 -0.2428
   44DYPC   C3B  440   2.621   5.091   5.085  0.1252 -0.2663  0.0951
   45DYPC   NC3  441   0.343   0.565   6.853  0.0109 -0.2536  0.1519
   45DYPC   PO4  442   0.718   0.497   6.482  0.0652  0.1496 -0.0703
   45DYPC   GL1  443   0.599   0.756   6.125  0.1665  0.0036  0.1586
   45DYPC   GL2  444   0.458   0.432   5.888  0.0759 -0.2484 -0.3308
   45DYPC   C1A  445   0.433   1.015   5.880 -0.1865  0.0868  0.0986
   45DYPC   D2A  446   0.461   1.199   5.468  0.1718  0.1438 -0.5133
   45DYPC   C3A  447   0.661   0.864   5.264  0.0892  0.0028 -0.0146
   45DYPC   C1B  448   0.640   0.071   5.719  0.0894  0.1954 -0.4468
   45DYPC   D2B  449   0.744  -0.359   5.873 -0.0133  0.0300 -0.1733
   45DYPC   C3B  450   1.122  -0.628   5.641  0.2818  0.0274  0.1739
   46DYPC   NC3  451   2.871   4.519   5.961  0.2031 -0.4009  0.1036
   46DYPC   PO4  452   2.530   4.868   6.098 -0.1282  0.0562  0.1440
   46DYPC   GL1  453   2.426   4.797   5.688  0.1878 -0.0372 -0.1544
   46DYPC   GL2  454   2.729   4.765   5.474  0.0294  0.0866 -0.0501
   46DYPC   C1A  455   2.188   4.749   5.285 -0.1305 -0.1915  0.3018
   46DYPC   D2A  456   2.221   4.771   4.957 -0.0625 -0.1907 -0.0763
   46DYPC   C3A  457   2.187   4.400   4.831  0.0494 -0.3332  0.3269
   46DYPC   C1B  458   2.657   4.500   5.218  0.4030 -0.1415 -0.1375
   46DYPC   D2B  459   2.636   4.249   4.873 -0.1833 -0.3113  0.0342
   46DYPC   C3B  460   2.797   3.761   4.763  0.2323 -0.0856 -0.1983
   47DYPC   NC3  461   1.805   1.067   7.518  0.0945  0.3099  0.0548
   47DYPC   PO4  462   1.373   1.272   7.531  0.4633  0.1407  0.0067
   47DYPC   GL1  463   1.292   1.046   7.859 -0.1595 -0.0028  0.2477
   47DYPC   GL2  464   0.947   1.029   7.789 -0.1357 -0.1429  0.2128
   47DYPC   C1A  465   1.064   1.131   8.262 -0.0325 -0.2690 -0.1132
   47DYPC   D2A  466   1.059   1.061   8.659 -0.1430  0.0495 -0.0876
   47DYPC   C3A  467   1.371   1.001   8.931 -0.2776  0.1532 -0.0163
   47DYPC   C1B  468   0.857   0.720   8.181  0.1157 -0.3533 -0.2254
   47DYPC   D2B  469   0.693   0.671   8.621 -0.1691 -0.2130 -0.0338
   47DYPC   C3B  470   0.345   0.437   8.702 -0.0061  0.1215 -0.3099
   48DYPC   NC3  471   5.433   3.624   6.315  0.0590 -0.1515  0.0418
   48DYPC   PO4  472   5.180   3.978   6.168  0.1430  0.1320 -0.0868
   48DYPC   GL1  473   5.402   3.814   5.857  0.1639 -0.1019  0.2547
   48DYPC   GL2  474   5.576   3.510   5.779  0.0442 -0.1976 -0.0064
   48DYPC   C1A  475   5.604   3.779   5.301  0.0489  0.3230  0.2944
   48DYPC   D2A  476   5.893   3.499   5.045 -0.0618  0.0774 -0.0167
   48DYPC   C3A  477   6.388   3.469   5.051 -0.0149 -0.1128 -0.0872
   48DYPC   C1B  478   5.146   3.364   5.646 -0.0481  0.1569  0.0004
   48DYPC   D2B  479   4.761   3.482   5.457  0.0781  0.2125  0.4121
   48DYPC   C3B  480   4.520   3.212   5.191  0.0880  0.2199 -0.0205
   49DYPC   NC3  481   3.415   3.665   7.379  0.2032 -0.0218  0.0164
   49DYPC   PO4  482   3.757   3.540   7.427 -0.0833  0.2322  0.1725
   49DYPC   GL1  483   3.605   3.438   7.844  0.1677  0.1618 -0.1808
   49DYPC   GL2  484   3.545   3.752   7.873  0.2644  0.2414 -0.1912
   49DYPC   C1A  485   3.421   3.169   8.129  0.2931  0.2027  0.2022
   49DYPC   D2A  486   3.102   2.980   8.429  0.3714  0.1098 -0.0769
   49DYPC   C3A  487   2.803   2.827   8.777 -0.0678  0.3053 -0.0007
   49DYPC   C1B  488   4.000   3.918   7.880 -0.2524  0.1114 -0.1439
   49DYPC   D2B  489   4.188   4.291   7.881  0.2990  0.0249  0.0314
   49DYPC   C3B  490   3.975   4.616   7.966 -0.0766  0.2165 -0.3519
   50DYPC   NC3  491   1.004   4.472   6.420 -0.1188  0.0250 -0.0629
   50DYPC   PO4  492   1.397   4.713   6.537 -0.3277 -0.1071 -0.2828
   50DYPC   GL1  493   1.518   4.603   6.131  0.2681  0.0055  0.0669
   50DYPC   GL2  494   1.364   4.207   6.071  0.1114  0.0286  0.0591
   50DYPC   C1A  495   1.445   4.762   5.757 -0.1886  0.3002  0.1797
   50DYPC   D2A  496   1.133   4.943   5.612  0.0564 -0.0562  0.0701
   50DYPC   C3A  497   0.595   4.952   5.634 -0.3573  0.0666  0.4123
   50DYPC   C1B  498   1.284   4.198   5.524 -0.0644  0.1074 -0.0537
   50DYPC   D2B  499   1.234   4.128   5.193  0.1072  0.2398 -0.2290
   50DYPC   C3B  500   1.207   4.473   4.931 -0.3701 -0.0508  0.0480
   51DYPC   NC3  501   6.126   1.650   6.646 -0.0350  0.1411  0.0763
   51DYPC   PO4  502   6.256   1.215   6.682 -0.2388 -0.1802  0.0054
   51DYPC   GL1  503   6.185   1.299   6.266 -0.0596 -0.5121  0.0182
   51DYPC   GL2  504   6.255   1.562   6.080  0.1766 -0.2529 -0.0375
   51DYPC   C1A  505   6.209   1.092   5.869 -0.0847  0.0503 -0.5413
   51DYPC   D2A  506   6.345   1.066   5.419 -0.1533 -0.2659  0.1406
   51DYPC   C3A  507   6.554   1.033   5.028  0.0160 -0.1070 -0.0197
   51DYPC   C1B  508   6.387   1.583   5.641  0.2680  0.0274  0.3096
   51DYPC   D2B  509   6.491   1.536   5.238  0.2329 -0.0214 -0.0500
   51DYPC   C3B  510   6.274   1.523   4.902 -0.0962 -0.0330 -0.3458
   52DYPC   NC3  511   4.774   4.865   6.304  0.2908 -0.1647  0.0282
   52DYPC   PO4  512   4.695   5.317   6.323 -0.2247 -0.1405 -0.0622
   52DYPC   GL1  513   4.691   5.319   5.885  0.0699  0.3214 -0.2052
   52DYPC   GL2  514   4.891   5.609   5.677 -0.0157 -0.0044  0.3240
   52DYPC   C1A  515   4.338   5.579   5.669 -0.1155 -0.1140  0.0152
   52DYPC   D2A  516   3.896   5.856   5.774 -0.2153  0.0657 -0.1985
   52DYPC   C3A  517   3.821   6.183   5.538  0.0134 -0.2214 -0.0233
   52DYPC   C1B  518   4.755   5.657   5.259 -0.2261 -0.2934 -0.1319
   52DYPC   D2B  519   4.821   5.336   4.953 -0.2409  0.3718  0.0388
   52DYPC   C3B  520   5.048   4.938   4.877  0.0550 -0.1358  0.2288
   53DYPC   NC3  521   1.341   3.767   7.480  0.0079 -0.0246  0.1763
   53DYPC   PO4  522   1.240   4.244   7.481  0.0135  0.0831 -0.2219
   53DYPC   GL1  523   1.308   4.499   7.811  0.0106 -0.0172 -0.0064
   53DYPC   GL2  524   1.577   4.560   7.885 -0.0118  0.0607  0.1252
   53DYPC   C1A  525   1.323   4.540   8.378  0.2280 -0.2866  0.2234
   53DYPC   D2A  526   1.178   4.455   8.813 -0.2448  0.1218 -0.2592
   53DYPC   C3A  527   0.875   4.649   9.126 -0.2383  0.0686  0.0884
   53DYPC   C1B  528   1.776   4.402   8.195  0.0066 -0.0704 -0.1478
   53DYPC   D2B  529   1.977   4.219   8.640  0.0113 -0.1741 -0.1986
   53DYPC   C3B  530   2.401   4.097   8.740  0.1391  0.1849 -0.1326
   54DYPC   NC3  531   5.213   2.910   7.255 -0.0670  0.4812  0.0812
   54DYPC   PO4  532   5.023   3.058   7.609  0.2323  0.2982 -0.2396
   54DYPC   GL1  533   4.896   3.098   8.052  0.2082  0.1584  0.1524
   54DYPC   GL2  534   5.129   2.894   8.093  0.0409 -0.0132 -0.0464
   54DYPC   C1A  535   4.992   3.285   8.450 -0.1951  0.1632  0.3343
   54DYPC   D2A  536   4.840   3.124   8.774  0.2810  0.0095 -0.0873
   54DYPC   C3A  537   5.103   3.074   9.145 -0.0051  0.1318  0.0609
   54DYPC   C1B  538   4.739   2.693   8.375  0.0137  0.3253  0.2801
   54DYPC   D2B  539   4.439   2.684   8.772  0.2094  0.1222 -0.1105
   54DYPC   C3B  540   4.603   2.856   9.081  0.3227  0.1322  0.4408
   55DYPC   NC3  541   5.243   5.578   6.819 -0.3125  0.1501 -0.1922
   55DYPC   PO4  542   5.057   5.196   7.109  0.0331  0.0376 -0.1292
   55DYPC   GL1  543   5.282   5.375   7.530 -0.1909 -0.3309 -0.0039
   55DYPC   GL2  544   5.382   5.606   7.350  0.3058  0.1179 -0.2824
   55DYPC   C1A  545   5.369   5.455   7.928 -0.0522 -0.1023 -0.0283
   55DYPC   D2A  546   5.338   5.393   8.363 -0.0328  0.0052 -0.1597
   55DYPC   C3A  547   5.686   5.163   8.511 -0.1653  0.2825 -0.0926
   55DYPC   C1B  548   5.378   5.901   7.690  0.2538 -0.1454 -0.0501
   55DYPC   D2B  549   5.087   6.084   7.998 -0.1102 -0.5159  0.0994
   55DYPC   C3B  550   5.225   5.872   8.393  0.2605  0.0450  0.3447
   56DYPC   NC3  551   0.904   3.414   7.749  0.1939 -0.0970  0.1099
   56DYPC   PO4  552   0.944   3.017   7.402 -0.1315 -0.1725  0.1266
   56DYPC   GL1  553   0.791   2.981   7.884  0.2479 -0.0014 -0.1776
   56DYPC   GL2  554   1.095   3.016   7.962  0.2265  0.2050 -0.0996
   56DYPC   C1A  555   0.836   2.749   8.305  0.1281 -0.0627 -0.0826
   56DYPC   D2A  556   0.652   2.480   8.574  0.2864  0.0253  0.4310
   56DYPC   C3A  557   0.639   2.065   8.596  0.0389 -0.0524  0.0437
   56DYPC   C1B  558   1.110   3.183   8.425 -0.0194 -0.1828  0.0057
   56DYPC   D2B  559   1.364   3.582   8.585  0.1672 -0.0784 -0.2734
   56DYPC   C3B  560   1.715   3.808   8.315 -0.1717 -0.0746  0.1653
   57DYPC   NC3  561   4.212   0.173   6.512 -0.0488  0.1764  0.1931
   57DYPC   PO4  562   4.538   0.418   6.292 -0.0857  0.3564  0.0941
   57DYPC   GL1  563   4.877   0.384   5.943 -0.2125 -0.0320  0.1008
   57DYPC   GL2  564   4.814   0.243   5.592  0.1233 -0.0602  0.1013
   57DYPC   C1A  565   5.139   0.604   5.639 -0.1362  0.0736 -0.0070
   57DYPC   D2A  566   5.133   0.873   5.419 -0.0750  0.3402 -0.3107
   57DYPC   C3A  567   5.472   0.986   5.169  0.0280 -0.1581 -0.4060
   57DYPC   C1B  568   4.855  -0.139   5.251 -0.1061 -0.0413  0.3707
   57DYPC   D2B  569   4.603  -0.233   4.814 -0.1701 -0.1268 -0.2727
   57DYPC   C3B  570   4.409  -0.762   4.804  0.1193  0.1637 -0.0431
   58DYPC   NC3  571   6.033   4.913   7.007 -0.2280  0.6070  0.2010
   58DYPC   PO4  572   5.720   4.610   7.247  0.1548 -0.0461 -0.0877
   58DYPC   GL1  573   5.709   4.532   7.674 -0.0049 -0.1441  0.1642
   58DYPC   GL2  574   5.350   4.522   7.754  0.0564  0.1095 -0.1386
   58DYPC   C1A  575   5.706   4.534   8.149 -0.0223 -0.0898 -0.0169
   58DYPC   D2A  576   5.968   4.613   8.409  0.0149  0.5774 -0.0397
   58DYPC   C3A  577   6.049   4.389   8.767 -0.3525  0.3723 -0.2905
   58DYPC   C1B  578   5.084   4.631   8.097  0.1446 -0.3981 -0.1701
   58DYPC   D2B  579   4.810   4.867   8.403  0.0277 -0.1800 -0.0434
   58DYPC   C3B  580   4.562   4.610   8.684  0.1174 -0.6363  0.1258
   59DYPC   NC3  581   1.482   1.842   7.536  0.3451  0.1650  0.0757
   59DYPC   PO4  582   1.712   2.268   7.466  0.0344  0.1365  0.0202
   59DYPC   GL1  583   2.090   2.424   7.725 -0.0577  0.2345 -0.0444
   59DYPC   GL2  584   2.384   2.447   7.487 -0.1333 -0.0806  0.0366
   59DYPC   C1A  585   2.180   2.343   8.193  0.0579 -0.2064 -0.2017
   59DYPC   D2A  586   2.657   2.248   8.421 -0.3297  0.1150  0.1339
   59DYPC   C3A  587   3.098   2.066   8.687 -0.2557 -0.0111 -0.0989
   59DYPC   C1B  588   2.657   2.099   7.445  0.1251 -0.0414  0.2774
   59DYPC   D2B  589   3.039   1.806   7.235  0.1044 -0.1632  0.0035
   59DYPC   C3B  590   3.106   2.032   6.880 -0.0947  0.0588  0.2992
   60DYPC   NC3  591   1.004   5.538   6.693  0.0491 -0.1247 -0.0633
   60DYPC   PO4  592   0.880   5.179   6.524 -0.0688 -0.0957  0.0228
   60DYPC   GL1  593   0.652   5.236   6.166 -0.2273  0.1591  0.2416
   60DYPC   GL2  594   0.321   5.228   6.264 -0.0754  0.2732  0.0440
   60DYPC   C1A  595   0.849   5.382   5.800 -0.0715  0.2695 -0.0144
   60DYPC   D2A  596   0.815   5.459   5.348  0.0644  0.1776 -0.2325
   60DYPC   C3A  597   0.754   5.941   5.348 -0.1312  0.1261 -0.0396
   60DYPC   C1B  598   0.329   5.336   5.828  0.2640 -0.0696 -0.1155
   60DYPC   D2B  599   0.192   5.215   5.319  0.0348  0.2604 -0.0167
   60DYPC   C3B  600   0.402   5.049   4.934  0.0597 -0.0721  0.1185
   61DYPC   NC3  601   5.312   4.891   7.450 -0.1092 -0.0382 -0.0363
   61DYPC   PO4  602   4.886   4.719   7.293 -0.0168 -0.2401  0.0576
   61DYPC   GL1  603   4.843   4.979   7.630  0.2866  0.1397  0.1514
   61DYPC   GL2  604   4.760   5.333   7.612 -0.0448  0.1277  0.0415
   61DYPC   C1A  605   4.898   5.139   8.041  0.1905  0.1377 -0.0178
   61DYPC   D2A  606   4.805   5.438   8.583  0.0121 -0.0607  0.0037
   61DYPC   C3A  607   5.145   5.488   8.858  0.0119 -0.0005 -0.0610
   61DYPC   C1B  608   4.850   5.616   7.998  0.0543  0.0602 -0.1385
   61DYPC   D2B  609   4.668   5.930   8.118  0.0016 -0.1842  0.0981
   61DYPC   C3B  610   4.508   5.973   8.602  0.0101 -0.1982  0.3658
   62DYPC   NC3  611   2.478   0.171   7.561  0.0717  0.2436 -0.1142
   62DYPC   PO4  612   2.930   0.186   7.371  0.1113 -0.0926  0.0132
   62DYPC   GL1  613   2.975   0.323   7.699 -0.5413 -0.1735 -0.1517
   62DYPC   GL2  614   2.668   0.518   7.908  0.0118  0.1887 -0.0126
   62DYPC   C1A  615   3.153   0.498   8.167  0.2703  0.3421  0.0951
   62DYPC   D2A  616   3.230   0.816   8.508 -0.2407  0.0880 -0.1906
   62DYPC   C3A  617   2.942   1.174   8.441 -0.5945  0.0251 -0.0096
   62DYPC   C1B  618   2.632   0.792   8.233 -0.0008 -0.0449 -0.2111
   62DYPC   D2B  619   2.394   0.925   8.619 -0.1668 -0.2218  0.1652
   62DYPC   C3B  620   2.527   1.344   8.735  0.0142  0.0541  0.4041
   63DYPC   NC3  621  -0.252   2.965   6.751  0.0038 -0.0171  0.0391
   63DYPC   PO4  622  -0.117   2.845   7.276 -0.1239 -0.1668  0.2868
   63DYPC   GL1  623  -0.025   2.752   7.644  0.4387 -0.0060  0.3435
   63DYPC   GL2  624   0.234   2.555   7.782  0.4353 -0.0164 -0.0172
   63DYPC   C1A  625  -0.139   2.828   8.000  0.0175 -0.0888 -0.1579
   63DYPC   D2A  626  -0.127   2.672   8.483 -0.2053  0.0935 -0.1662
   63DYPC   C3A  627  -0.365   2.332   8.429  0.2596  0.0562  0.0900
   63DYPC   C1B  628   0.370   2.705   8.155 -0.0012  0.1692 -0.0705
   63DYPC   D2B  629   0.390   2.915   8.513  0.3281 -0.1820 -0.2744
   63DYPC   C3B  630   0.131   2.678   8.964  0.1326  0.0282  0.0053
   64DYPC   NC3  631   5.610   6.086   6.888  0.1506 -0.2503  0.0517
   64DYPC   PO4  632   5.497   5.889   6.517 -0.4225 -0.4330  0.1013
   64DYPC   GL1  633   5.658   5.842   6.120 -0.0650  0.4027 -0.1799
   64DYPC   GL2  634   5.623   6.094   6.012  0.3279  0.0606 -0.2731
   64DYPC   C1A  635   5.691   5.822   5.603  0.2461 -0.1402  0.0297
   64DYPC   D2A  636   5.789   6.117   5.314  0.0018 -0.1545 -0.1485
   64DYPC   C3A  637   5.678   6.322   4.897 -0.0963  0.2154  0.2050
   64DYPC   C1B  638   5.851   6.371   5.739  0.0870 -0.2837  0.2373
   64DYPC   D2B  639   5.965   6.784   5.782  0.1178  0.2681  0.0875
   64DYPC   C3B  640   6.002   7.102   5.467 -0.0906  0.0963 -0.2100
   65DYPC   NC3  641   0.900   3.650   2.909 -0.2345 -0.0122  0.1206
   65DYPC   PO4  642   0.514   3.758   3.102 -0.2900 -0.0594 -0.1666
   65DYPC   GL1  643   0.411   3.878   3.603 -0.0109  0.1934 -0.0076
   65DYPC   GL2  644   0.220   3.586   3.735  0.0302 -0.2122  0.0845
   65DYPC   C1A  645   0.374   3.981   4.043  0.0032 -0.3693  0.1221
   65DYPC   D2A  646   0.477   4.115   4.457 -0.1136 -0.1002 -0.0103
   65DYPC   C3A  647   0.342   4.410   4.821 -0.1057  0.1827  0.0752
   65DYPC   C1B  648   0.116   3.481   4.071  0.0149 -0.3984 -0.1450
   65DYPC   D2B  649  -0.026   3.541   4.555  0.1722  0.2896 -0.2634
   65DYPC   C3B  650  -0.026   3.925   4.660 -0.0544 -0.0369 -0.0485
   66DYPC   NC3  651   3.330   5.862   2.687  0.2195  0.1717  0.0440
   66DYPC   PO4  652   3.453   6.054   3.068  0.0130  0.0400  0.0549
   66DYPC   GL1  653   3.458   5.696   3.433 -0.3935  0.1174  0.3341
   66DYPC   GL2  654   3.648   5.919   3.701 -0.3627  0.2882  0.2066
   66DYPC   C1A  655   3.259   5.656   3.827  0.3367 -0.0412 -0.4167
   66DYPC   D2A  656   3.344   5.410   4.232  0.2914 -0.2023  0.3538
   66DYPC   C3A  657   3.176   5.470   4.673  0.0739  0.1733 -0.0321
   66DYPC   C1B  658   3.679   5.720   4.085 -0.0181  0.0815  0.0713
   66DYPC   D2B  659   3.654   5.741   4.555  0.1555  0.0521 -0.1772
   66DYPC   C3B  660   3.477   6.163   4.789  0.2705  0.0232 -0.0740
   67DYPC   NC3  661   4.478   4.616   2.950 -0.4351 -0.0183 -0.0467
   67DYPC   PO4  662   4.194   4.769   3.234  0.0079  0.0012  0.1289
   67DYPC   GL1  663   4.151   4.517   3.529  0.0539 -0.1025  0.0579
   67DYPC   GL2  664   3.932   4.312   3.439 -0.2393 -0.2126 -0.1190
   67DYPC   C1A  665   3.995   4.404   3.973 -0.0036  0.0240  0.0166
   67DYPC   D2A  666   3.990   4.361   4.375 -0.2279  0.1252 -0.0201
   67DYPC   C3A  667   4.161   4.051   4.575 -0.2673  0.0968  0.0228
   67DYPC   C1B  668   3.529   4.402   3.651  0.2311 -0.1874 -0.3727
   67DYPC   D2B  669   3.281   4.642   3.966  0.0826  0.0866  0.1546
   67DYPC   C3B  670   2.972   4.534   4.223  0.1004  0.0498  0.2371
   68DYPC   NC3  671   4.647   0.425   3.299  0.0686 -0.0863 -0.0404
   68DYPC   PO4  672   4.259   0.533   3.286 -0.5299  0.1780  0.1262
   68DYPC   GL1  673   3.964   0.330   3.649 -0.1404 -0.1649 -0.1852
   68DYPC   GL2  674   3.903   0.391   3.947  0.1997  0.5348  0.0640
   68DYPC   C1A  675   3.654   0.003   3.838  0.0415  0.0813 -0.0684
   68DYPC   D2A  676   3.338  -0.200   3.973 -0.1529  0.0698  0.0619
   68DYPC   C3A  677   3.291  -0.480   4.318  0.1356  0.1468  0.2571
   68DYPC   C1B  678   3.692   0.325   4.329 -0.2212 -0.1573 -0.2216
   68DYPC   D2B  679   3.895   0.319   4.696 -0.2300 -0.4246 -0.0344
   68DYPC   C3B  680   4.242   0.571   4.798  0.0709  0.0122 -0.0694
   69DYPC   NC3  681   0.023   2.739   3.189  0.0406  0.1404  0.0257
   69DYPC   PO4  682   0.483   2.947   3.341  0.2573  0.4550  0.2521
   69DYPC   GL1  683   0.675   3.038   3.823 -0.2637  0.1019  0.0713
   69DYPC   GL2  684   0.581   3.289   3.933  0.1495  0.1964 -0.0529
   69DYPC   C1A  685   0.697   2.907   4.303 -0.2053  0.3776 -0.0389
   69DYPC   D2A  686   0.307   2.709   4.380  0.0727  0.3163 -0.2176
   69DYPC   C3A  687  -0.166   2.635   4.601  0.1561 -0.1935 -0.1963
   69DYPC   C1B  688   0.563   3.538   4.357  0.1575  0.1742 -0.2273
   69DYPC   D2B  689   0.427   3.611   4.721 -0.0064  0.0239 -0.1471
   69DYPC   C3B  690   0.513   3.924   4.905  0.0740  0.1569 -0.4071
   70DYPC   NC3  691   2.177   1.981   3.725 -0.2005 -0.1937  0.1449
   70DYPC   PO4  692   2.598   1.988   3.577  0.4377  0.0390 -0.2975
   70DYPC   GL1  693   2.673   2.246   4.009 -0.1013  0.1042  0.5485
   70DYPC   GL2  694   2.365   2.193   4.112 -0.1064  0.0804 -0.2030
   70DYPC   C1A  695   3.029   2.539   4.170  0.2929 -0.0701 -0.0614
   70DYPC   D2A  696   3.364   2.606   4.462  0.2075 -0.1399 -0.3818
   70DYPC   C3A  697   3.244   2.916   4.745  0.1603 -0.2426  0.2591
   70DYPC   C1B  698   2.572   2.269   4.475  0.0927  0.0201  0.0323
   70DYPC   D2B  699   2.835   2.637   4.702  0.3580  0.0246  0.2401
   70DYPC   C3B  700   2.827   3.085   4.604  0.1394  0.4226 -0.0353
   71DYPC   NC3  701   4.112   3.168   2.826 -0.0101  0.3028  0.1114
   71DYPC   PO4  702   4.053   3.083   3.200 -0.0791  0.3067 -0.2639
   71DYPC   GL1  703   4.059   3.148   3.721 -0.0688  0.1281  0.2767
   71DYPC   GL2  704   4.293   2.988   3.877  0.3788 -0.1810  0.2484
   71DYPC   C1A  705   4.027   3.335   4.170  0.1907  0.3030  0.2244
   71DYPC   D2A  706   4.106   3.490   4.525 -0.0147 -0.1106 -0.0860
   71DYPC   C3A  707   3.786   3.489   4.882 -0.0659 -0.0606  0.1576
   71DYPC   C1B  708   4.681   2.959   4.106  0.2268  0.0339  0.3204
   71DYPC   D2B  709   4.949   2.933   4.496 -0.1147 -0.0718 -0.1393
   71DYPC   C3B  710   5.197   2.811   4.173  0.0133  0.0172  0.3063
   72DYPC   NC3  711   3.328   2.425   3.224 -0.1201  0.1245 -0.4716
   72DYPC   PO4  712   3.725   2.341   3.280 -0.2236  0.3163 -0.0424
   72DYPC   GL1  713   3.618   2.173   3.675  0.2571 -0.0649  0.1240
   72DYPC   GL2  714   3.331   2.422   3.744  0.0573  0.0442 -0.0169
   72DYPC   C1A  715   3.879   2.167   4.069  0.0868  0.0777 -0.1116
   72DYPC   D2A  716   3.846   2.443   4.439 -0.1305 -0.1945 -0.2375
   72DYPC   C3A  717   4.009   2.170   4.745  0.2102  0.1741 -0.0105
   72DYPC   C1B  718   3.629   2.589   3.979 -0.2712  0.2794  0.2429
   72DYPC   D2B  719   3.751   2.926   4.248 -0.2161 -0.0680 -0.3183
   72DYPC   C3B  720   3.830   3.001   4.723  0.0640  0.0465 -0.2244
   73DYPC   NC3  721   4.212   2.269   3.463  0.0302 -0.2922  0.0503
   73DYPC   PO4  722   4.429   1.954   3.660 -0.1635 -0.3364  0.1357
   73DYPC   GL1  723   4.341   2.008   4.049  0.2200  0.0727 -0.0821
   73DYPC   GL2  724   4.497   1.720   4.093  0.1140 -0.3221  0.0745
   73DYPC   C1A  725   4.364   2.218   4.392  0.3763  0.1017 -0.1275
   73DYPC   D2A  726   4.432   2.480   4.762  0.0588 -0.2221 -0.0557
   73DYPC   C3A  727   4.663   2.795   4.877 -0.1279  0.1554  0.1358
   73DYPC   C1B  728   4.808   1.928   4.271  0.1211 -0.0223  0.0184
   73DYPC   D2B  729   5.156   1.699   4.473 -0.1700  0.1872 -0.2477
   73DYPC   C3B  730   5.618   1.788   4.212  0.2373  0.4828  0.0030
   74DYPC   NC3  731   2.197   0.751   3.561  0.1314  0.0010 -0.3134
   74DYPC   PO4  732   1.898   0.993   3.860  0.1313 -0.0265  0.0990
   74DYPC   GL1  733   1.506   0.849   4.107 -0.1767  0.0654 -0.0370
   74DYPC   GL2  734   1.547   0.580   4.217 -0.2595  0.3717  0.0810
   74DYPC   C1A  735   1.281   0.936   4.501  0.0215 -0.2036 -0.0108
   74DYPC   D2A  736   1.025   1.258   4.762  0.0659 -0.2347 -0.0466
   74DYPC   C3A  737   1.005   1.682   4.826 -0.4750  0.2201 -0.0141
   74DYPC   C1B  738   1.846   0.229   4.268  0.1320  0.0888 -0.2499
   74DYPC   D2B  739   2.198   0.217   4.514  0.2464  0.1561  0.1049
   74DYPC   C3B  740   2.329   0.499   4.832  0.0818 -0.1413 -0.0257
   75DYPC   NC3  741   3.899   6.130   3.337 -0.2006 -0.0589  0.1469
   75DYPC   PO4  742   4.038   6.546   3.047  0.0527 -0.0224 -0.1379
   75DYPC   GL1  743   4.309   6.409   3.458 -0.2414  0.1194 -0.0893
   75DYPC   GL2  744   4.407   6.025   3.436  0.0502  0.2417  0.0588
   75DYPC   C1A  745   4.377   6.546   3.914 -0.1690  0.2839 -0.2865
   75DYPC   D2A  746   4.231   6.705   4.268  0.2339 -0.1382 -0.1966
   75DYPC   C3A  747   4.536   6.565   4.592  0.1623 -0.3052 -0.1238
   75DYPC   C1B  748   4.515   6.085   3.815 -0.2055  0.0610  0.0674
   75DYPC   D2B  749   4.512   6.121   4.292 -0.0155 -0.1290  0.2279
   75DYPC   C3B  750   4.101   6.233   4.613 -0.2244 -0.2276 -0.0051
   76DYPC   NC3  751   2.500   1.521   3.423 -0.1938 -0.1875  0.0332
   76DYPC   PO4  752   2.166   1.309   3.484 -0.0858 -0.0283 -0.1536
   76DYPC   GL1  753   2.299   1.402   3.946 -0.0472  0.1306 -0.2775
   76DYPC   GL2  754   2.003   1.295   4.236 -0.1621 -0.1786 -0.0937
   76DYPC   C1A  755   2.278   1.704   4.291  0.1743 -0.0158 -0.0345
   76DYPC   D2A  756   2.260   1.820   4.720 -0.2124 -0.2555 -0.1515
   76DYPC   C3A  757   2.303   1.555   5.098 -0.3401  0.1869  0.2472
   76DYPC   C1B  758   2.317   1.281   4.604 -0.2892  0.0047 -0.0749
   76DYPC   D2B  759   2.686   1.335   4.806 -0.1060 -0.0309 -0.0333
   76DYPC   C3B  760   2.603   1.184   5.250  0.2164  0.2826 -0.2082
   77DYPC   NC3  761   4.090   0.900   3.601 -0.1383  0.1019 -0.0585
   77DYPC   PO4  762   3.806   1.266   3.630 -0.1807 -0.0604  0.0175
   77DYPC   GL1  763   3.613   1.278   4.039  0.3516 -0.1173  0.0176
   77DYPC   GL2  764   3.282   1.374   4.056 -0.1273 -0.2342 -0.1778
   77DYPC   C1A  765   3.623   1.349   4.427 -0.1132  0.0542  0.1617
   77DYPC   D2A  766   3.569   1.207   4.818  0.0958  0.0615  0.2185
   77DYPC   C3A  767   3.565   1.310   5.148  0.4457 -0.2569 -0.3614
   77DYPC   C1B  768   3.163   1.618   4.495  0.0694  0.4988  0.1499
   77DYPC   D2B  769   3.098   1.571   4.862 -0.3589 -0.2855  0.1435
   77DYPC   C3B  770   2.792   1.672   5.249 -0.1203 -0.2681  0.0567
   78DYPC   NC3  771   5.048   1.688   3.364  0.1472 -0.2108 -0.1888
   78DYPC   PO4  772   5.087   1.276   3.572 -0.1180 -0.0875 -0.2202
   78DYPC   GL1  773   5.066   1.420   4.074  0.0779  0.0583  0.1754
   78DYPC   GL2  774   5.337   1.341   4.128 -0.3713  0.0457  0.1129
   78DYPC   C1A  775   4.700   1.340   4.494  0.1003  0.1374 -0.2461
   78DYPC   D2A  776   4.500   1.105   4.769  0.0663 -0.1704 -0.0635
   78DYPC   C3A  777   4.488   1.163   5.224 -0.2012  0.2228  0.1399
   78DYPC   C1B  778   5.540   1.334   4.523  0.0976  0.1192 -0.0226
   78DYPC   D2B  779   5.258   1.426   5.004  0.0101  0.0849  0.0345
   78DYPC   C3B  780   5.182   1.888   4.998  0.1337  0.0065  0.1013
   79DYPC   NC3  781   3.733   1.518   3.174 -0.1868  0.0946  0.2668
   79DYPC   PO4  782   3.962   1.808   3.478 -0.0522 -0.2232 -0.0781
   79DYPC   GL1  783   3.921   1.663   3.883  0.0021 -0.1090 -0.1856
   79DYPC   GL2  784   4.094   1.399   3.984 -0.1567  0.1039  0.0485
   79DYPC   C1A  785   3.997   1.738   4.394  0.0139 -0.1019  0.3235
   79DYPC   D2A  786   4.314   1.720   4.667 -0.1438  0.0463  0.1437
   79DYPC   C3A  787   4.596   1.975   4.746  0.2132 -0.1153  0.0569
   79DYPC   C1B  788   4.254   1.326   4.274 -0.0767  0.1275  0.1197
   79DYPC   D2B  789   4.031   1.153   4.664  0.1416 -0.1121 -0.1159
   79DYPC   C3B  790   4.058   1.421   5.039 -0.0368  0.0463  0.2027
   80DYPC   NC3  791   5.556   3.452   2.914  0.0754  0.1402 -0.3548
   80DYPC   PO4  792   5.305   3.257   3.256  0.0770 -0.0095  0.0461
   80DYPC   GL1  793   5.115   3.370   3.569 -0.1528  0.2561 -0.2874
   80DYPC   GL2  794   5.049   3.085   3.786 -0.1809 -0.1090  0.0906
   80DYPC   C1A  795   4.747   3.442   3.920 -0.0876 -0.0558 -0.1149
   80DYPC   D2A  796   4.392   3.527   3.956 -0.0684 -0.0344  0.7151
   80DYPC   C3A  797   4.437   3.779   4.321 -0.2961  0.3025  0.3064
   80DYPC   C1B  798   5.155   3.333   4.144 -0.2107  0.2246  0.0335
   80DYPC   D2B  799   5.416   3.609   4.269  0.1033 -0.0529  0.0209
   80DYPC   C3B  800   5.342   3.571   4.682  0.1232  0.1672 -0.0367
   81DYPC   NC3  801   5.502   2.481   2.954  0.1057  0.0250  0.0048
   81DYPC   PO4  802   5.304   2.726   3.176 -0.0887  0.1660 -0.1827
   81DYPC   GL1  803   5.454   2.877   3.537 -0.1099 -0.0913 -0.2583
   81DYPC   GL2  804   5.735   3.076   3.558 -0.1465  0.5327 -0.2349
   81DYPC   C1A  805   5.617   2.700   3.864 -0.2400 -0.0135  0.0917
   81DYPC   D2A  806   5.894   2.725   4.208 -0.0661  0.2830 -0.3753
   81DYPC   C3A  807   6.298   2.514   4.099 -0.2143 -0.2318 -0.1690
   81DYPC   C1B  808   5.595   3.188   3.988  0.1682 -0.1672  0.1160
   81DYPC   D2B  809   5.564   3.043   4.438 -0.1868  0.2234  0.0895
   81DYPC   C3B  810   5.841   3.014   4.795 -0.0390  0.3298 -0.0430
   82DYPC   NC3  811   1.158   4.508   3.030 -0.2906 -0.2227 -0.1458
   82DYPC   PO4  812   0.827   4.709   3.173  0.0420 -0.2708  0.0302
   82DYPC   GL1  813   1.015   4.576   3.590  0.2228  0.1141  0.0262
   82DYPC   GL2  814   0.756   4.416   3.660  0.0398  0.1448 -0.3740
   82DYPC   C1A  815   1.221   4.891   3.853  0.1735 -0.0274 -0.0814
   82DYPC   D2A  816   1.411   4.749   4.327 -0.0687  0.1305 -0.0636
   82DYPC   C3A  817   1.508   4.423   4.494  0.0805  0.1307 -0.1553
   82DYPC   C1B  818   0.560   4.580   4.002 -0.1643  0.0324 -0.2898
   82DYPC   D2B  819   0.480   4.708   4.374  0.1534  0.2113  0.1130
   82DYPC   C3B  820   0.792   4.740   4.702 -0.0934 -0.0240 -0.0021
   83DYPC   NC3  821   3.789   0.591   3.245  0.0487 -0.2612  0.1019
   83DYPC   PO4  822   3.620   0.718   3.607  0.2891 -0.1270 -0.1414
   83DYPC   GL1  823   3.627   0.747   3.972 -0.0049 -0.0037 -0.1157
   83DYPC   GL2  824   3.967   0.927   4.108  0.0594 -0.2929  0.2014
   83DYPC   C1A  825   3.401   0.807   4.313  0.0267 -0.1396  0.0808
   83DYPC   D2A  826   3.045   0.666   4.585  0.0349  0.0174 -0.2192
   83DYPC   C3A  827   2.685   0.434   4.438  0.1686 -0.2302 -0.4883
   83DYPC   C1B  828   3.843   0.778   4.503 -0.0624 -0.0159  0.2340
   83DYPC   D2B  829   3.516   0.671   4.774 -0.2949 -0.1936 -0.0268
   83DYPC   C3B  830   3.354   0.304   4.679  0.0905  0.0424  0.1418
   84DYPC   NC3  831   4.237   4.225   3.020 -0.1809 -0.1693  0.0401
   84DYPC   PO4  832   4.616   4.289   3.271 -0.0430  0.4418  0.0810
   84DYPC   GL1  833   4.847   4.222   3.626 -0.3078 -0.1580 -0.0630
   84DYPC   GL2  834   5.138   4.457   3.681 -0.1143  0.0009 -0.0358
   84DYPC   C1A  835   4.761   3.972   3.990 -0.3487  0.0321  0.2391
   84DYPC   D2A  836   4.920   3.763   4.362 -0.0281  0.1420  0.0177
   84DYPC   C3A  837   4.959   3.928   4.743 -0.1147  0.1038  0.1051
   84DYPC   C1B  838   4.948   4.519   4.105 -0.1105 -0.1884 -0.0776
   84DYPC   D2B  839   5.102   4.596   4.493  0.3023 -0.0681  0.2190
   84DYPC   C3B  840   4.873   4.396   4.833  0.1378 -0.4119 -0.2658
   85DYPC   NC3  841   2.440   3.294   2.676 -0.0909  0.2713  0.1920
   85DYPC   PO4  842   2.092   3.210   2.995  0.0666  0.1657  0.0497
   85DYPC   GL1  843   2.075   3.291   3.494 -0.2117 -0.0050  0.1879
   85DYPC   GL2  844   1.965   3.392   3.735  0.0479  0.1549 -0.0361
   85DYPC   C1A  845   2.206   2.992   3.834  0.0157  0.0463 -0.2940
   85DYPC   D2A  846   2.138   3.005   4.324 -0.0521  0.0248  0.0339
   85DYPC   C3A  847   2.165   2.934   4.785  0.2301  0.5777 -0.2148
   85DYPC   C1B  848   2.118   3.414   4.121 -0.0443 -0.0376  0.2425
   85DYPC   D2B  849   2.072   3.766   4.391  0.0906 -0.3626  0.1929
   85DYPC   C3B  850   2.294   3.895   4.677 -0.0417  0.2622 -0.2999
   86DYPC   NC3  851   5.250   5.897   2.895 -0.3469  0.0991  0.3474
   86DYPC   PO4  852   5.340   5.476   2.955 -0.2467  0.0160  0.0896
   86DYPC   GL1  853   5.055   5.454   3.373 -0.1155  0.0090 -0.0808
   86DYPC   GL2  854   5.017   5.302   3.782  0.0842  0.2158  0.2390
   86DYPC   C1A  855   4.960   5.844   3.715 -0.1992  0.0420  0.0688
   86DYPC   D2A  856   4.954   6.205   3.938 -0.1204  0.2536  0.2424
   86DYPC   C3A  857   5.327   6.314   4.125 -0.6763  0.1198 -0.0079
   86DYPC   C1B  858   4.813   5.490   4.119 -0.0483  0.1562 -0.1464
   86DYPC   D2B  859   4.418   5.637   4.309  0.1996 -0.1109 -0.1237
   86DYPC   C3B  860   4.138   5.803   4.481 -0.1188  0.4016  0.1217
   87DYPC   NC3  861  -0.052   4.610   3.343  0.0150 -0.0243 -0.1119
   87DYPC   PO4  862   0.243   4.352   3.508 -0.0801  0.1135 -0.3221
   87DYPC   GL1  863   0.444   4.769   3.487  0.3335  0.5822 -0.0566
   87DYPC   GL2  864   0.332   5.059   3.497  0.0140  0.0029 -0.3002
   87DYPC   C1A  865   0.733   5.063   3.804 -0.2354  0.2096 -0.1049
   87DYPC   D2A  866   0.752   5.150   4.216  0.0068  0.2574 -0.2475
   87DYPC   C3A  867   1.141   5.114   4.515 -0.1220  0.1010 -0.1024
   87DYPC   C1B  868   0.292   5.092   3.999 -0.1429  0.1660  0.1033
   87DYPC   D2B  869  -0.087   5.320   4.217  0.1056 -0.1266 -0.1118
   87DYPC   C3B  870  -0.196   5.090   4.509  0.0805 -0.1358 -0.2606
   88DYPC   NC3  871   5.120   0.781   3.483 -0.1819 -0.0567 -0.2459
   88DYPC   PO4  872   5.218   0.334   3.343  0.2515 -0.2034 -0.0395
   88DYPC   GL1  873   5.172   0.377   3.752 -0.3172 -0.0812 -0.0868
   88DYPC   GL2  874   4.867   0.471   3.764  0.2003 -0.0427  0.0799
   88DYPC   C1A  875   5.271   0.442   4.128 -0.0253 -0.0186 -0.0647
   88DYPC   D2A  876   5.332   0.540   4.495 -0.2067 -0.1055 -0.0707
   88DYPC   C3A  877   5.628   0.384   4.706  0.2356 -0.1044  0.0007
   88DYPC   C1B  878   4.810   0.258   4.191 -0.3131 -0.0494 -0.3403
   88DYPC   D2B  879   4.996  -0.123   4.413 -0.0569 -0.1700  0.1606
   88DYPC   C3B  880   5.119  -0.498   4.274 -0.1952  0.2323  0.4297
   89DYPC   NC3  881   2.976   1.093   3.317 -0.4382  0.0166 -0.0010
   89DYPC   PO4  882   3.026   1.437   3.514  0.0740 -0.0569  0.0050
   89DYPC   GL1  883   2.829   1.551   3.846  0.1411 -0.3463 -0.2770
   89DYPC   GL2  884   2.799   1.780   4.100  0.2069 -0.3196 -0.2871
   89DYPC   C1A  885   2.710   1.289   4.287  0.1667 -0.3235 -0.0478
   89DYPC   D2A  886   2.617   0.880   4.618 -0.0267  0.0553  0.1392
   89DYPC   C3A  887   2.758   0.689   5.030 -0.0946  0.0560 -0.2336
   89DYPC   C1B  888   2.700   1.756   4.563 -0.0257  0.0687  0.0471
   89DYPC   D2B  889   2.824   1.975   4.860  0.1293 -0.1289 -0.1123
   89DYPC   C3B  890   2.483   2.048   5.113  0.2362 -0.0562  0.0959
   90DYPC   NC3  891   5.641   5.005   3.064  0.3950 -0.0803 -0.2993
   90DYPC   PO4  892   6.091   5.011   3.063  0.0713 -0.0691  0.1927
   90DYPC   GL1  893   6.058   5.073   3.498  0.0349 -0.2390 -0.0229
   90DYPC   GL2  894   5.841   4.688   3.589  0.2436 -0.0241 -0.0004
   90DYPC   C1A  895   6.197   4.894   3.945  0.1979  0.1024  0.1677
   90DYPC   D2A  896   6.312   4.691   4.234  0.1436 -0.3897  0.0587
   90DYPC   C3A  897   6.445   4.345   4.257 -0.1420  0.5168 -0.1753
   90DYPC   C1B  898   5.631   4.775   3.862  0.0421 -0.3194 -0.1292
   90DYPC   D2B  899   5.297   4.968   4.103 -0.1020  0.2492 -0.0821
   90DYPC   C3B  900   5.508   5.500   4.289 -0.2880 -0.0369 -0.3908
   91DYPC   NC3  901   1.551   0.767   3.614 -0.4252  0.1922 -0.0272
   91DYPC   PO4  902   1.801   0.455   3.301  0.0429  0.0971  0.0953
   91DYPC   GL1  903   1.579   0.162   3.590 -0.0741  0.2477 -0.0687
   91DYPC   GL2  904   1.581  -0.117   3.567  0.0571 -0.1068 -0.2638
   91DYPC   C1A  905   1.240   0.202   3.974 -0.1351  0.2534 -0.1967
   91DYPC   D2A  906   1.340   0.209   4.384  0.2008 -0.0831 -0.2567
   91DYPC   C3A  907   1.646  -0.019   4.734 -0.0490  0.2503  0.4095
   91DYPC   C1B  908   1.824  -0.268   4.019  0.0907 -0.0606  0.0179
   91DYPC   D2B  909   1.999  -0.205   4.312  0.0614  0.0411 -0.0786
   91DYPC   C3B  910   2.477  -0.040   4.167  0.4245 -0.0275  0.0132
   92DYPC   NC3  911   5.604   1.160   2.784 -0.1264  0.2522 -0.2399
   92DYPC   PO4  912   5.567   1.455   3.175  0.0645  0.2946 -0.0077
   92DYPC   GL1  913   5.680   1.707   3.519  0.0720  0.0319 -0.1794
   92DYPC   GL2  914   5.422   1.576   3.702 -0.1342  0.0131  0.0286
   92DYPC   C1A  915   5.525   2.021   3.824  0.2257 -0.3981 -0.1205
   92DYPC   D2A  916   5.240   2.227   4.103  0.0737 -0.1562 -0.5238
   92DYPC   C3A  917   5.502   2.505   4.332 -0.4200 -0.2545  0.0564
   92DYPC   C1B  918   5.783   1.428   3.952 -0.3192 -0.3251 -0.2693
   92DYPC   D2B  919   5.926   1.092   4.088  0.0907 -0.0546  0.1541
   92DYPC   C3B  920   6.073   1.204   4.564 -0.0551 -0.0521  0.1475
   93DYPC   NC3  921   0.531   1.915   3.286  0.1185  0.1232  0.1584
   93DYPC   PO4  922   0.134   1.551   3.280 -0.3957 -0.1597  0.3251
   93DYPC   GL1  923   0.219   1.801   3.677  0.1535 -0.0513 -0.1072
   93DYPC   GL2  924   0.046   2.128   3.719 -0.2198 -0.0563  0.0218
   93DYPC   C1A  925   0.239   2.061   4.169 -0.2116  0.1274  0.6437
   93DYPC   D2A  926   0.065   2.189   4.504 -0.2452 -0.3234 -0.1226
   93DYPC   C3A  927   0.077   1.983   5.014 -0.0162  0.0212 -0.1072
   93DYPC   C1B  928  -0.299   1.837   3.997 -0.0731  0.0034  0.4152
   93DYPC   D2B  929  -0.205   1.612   4.348 -0.0981 -0.4447 -0.0927
   93DYPC   C3B  930  -0.348   1.934   4.715  0.0035  0.1686 -0.0717
   94DYPC   NC3  931   0.970   0.565   2.950 -0.2425  0.0439  0.1605
   94DYPC   PO4  932   0.648   0.448   3.328  0.0221 -0.0328  0.4237
   94DYPC   GL1  933   0.627   0.341   3.789  0.0987 -0.0492 -0.1079
   94DYPC   GL2  934   0.347   0.141   3.799 -0.4012  0.0167  0.0394
   94DYPC   C1A  935   0.522   0.363   4.282  0.0843 -0.0077  0.3428
   94DYPC   D2A  936   0.195   0.190   4.554 -0.0396 -0.0078  0.3446
   94DYPC   C3A  937   0.230   0.105   4.908  0.0115 -0.1833 -0.1236
   94DYPC   C1B  938   0.159   0.591   3.944 -0.1152 -0.1324  0.1751
   94DYPC   D2B  939  -0.010   0.921   4.097 -0.2072 -0.0126  0.0806
   94DYPC   C3B  940   0.127   0.769   4.525  0.0579  0.0238  0.2000
   95DYPC   NC3  941   0.748   5.986   3.063  0.0575  0.1560  0.2995
   95DYPC   PO4  942   1.086   5.737   3.331  0.3077 -0.0547 -0.0178
   95DYPC   GL1  943   1.072   5.987   3.627 -0.4116 -0.2715 -0.0072
   95DYPC   GL2  944   0.817   6.274   3.710  0.2090  0.1639 -0.1002
   95DYPC   C1A  945   1.292   6.052   4.105  0.3034  0.1716 -0.0120
   95DYPC   D2A  946   1.200   6.125   4.554 -0.1979  0.0624 -0.2367
   95DYPC   C3A  947   1.061   5.878   4.960  0.0916  0.2845  0.1720
   95DYPC   C1B  948   0.802   6.354   4.240  0.1342 -0.1049 -0.2763
   95DYPC   D2B  949   0.740   6.361   4.631  0.0692  0.1393  0.1325
   95DYPC   C3B  950   0.518   6.082   4.945 -0.1832 -0.1818 -0.1338
   96DYPC   NC3  951   4.639   5.134   3.299  0.0339 -0.1625  0.2122
   96DYPC   PO4  952   4.436   5.483   3.349  0.1704  0.0092  0.0394
   96DYPC   GL1  953   4.442   5.545   3.656  0.1897 -0.3249 -0.1672
   96DYPC   GL2  954   4.447   5.305   3.843  0.1950  0.1216 -0.1417
   96DYPC   C1A  955   4.164   5.727   3.862  0.0683  0.1341 -0.0329
   96DYPC   D2A  956   4.059   6.086   4.007 -0.1005  0.0180 -0.0115
   96DYPC   C3A  957   3.733   6.166   4.336  0.1074  0.0475  0.3032
   96DYPC   C1B  958   4.096   5.291   4.105 -0.2034  0.1319 -0.1300
   96DYPC   D2B  959   3.782   5.264   4.453  0.1182 -0.1691  0.0540
   96DYPC   C3B  960   3.872   5.198   4.860  0.0451  0.1727  0.1052
   97DYPC   NC3  961   4.612   1.503   3.669  0.0594 -0.2585  0.2098
   97DYPC   PO4  962   4.286   1.422   3.534  0.0426  0.1370  0.0510
   97DYPC   GL1  963   4.508   1.045   3.883 -0.0399  0.0068 -0.1086
   97DYPC   GL2  964   4.416   0.705   3.856  0.0924  0.0923  0.2832
   97DYPC   C1A  965   4.850   0.899   4.139  0.1224 -0.1113 -0.1567
   97DYPC   D2A  966   5.121   1.025   4.543  0.0756  0.0753  0.2343
   97DYPC   C3A  967   4.985   0.981   4.958 -0.0095 -0.0819  0.0439
   97DYPC   C1B  968   4.455   0.778   4.387  0.0062 -0.0611 -0.0022
   97DYPC   D2B  969   4.735   0.693   4.629  0.2900 -0.0380 -0.3323
   97DYPC   C3B  970   4.975   0.216   4.762  0.1103 -0.2834 -0.1224
   98DYPC   NC3  971   1.215   2.248   3.643 -0.0870  0.3168 -0.2048
   98DYPC   PO4  972   1.186   1.818   3.884 -0.2549 -0.1561  0.0441
   98DYPC   GL1  973   1.123   1.907   4.273 -0.0346 -0.2348 -0.1123
   98DYPC   GL2  974   1.075   2.240   4.167 -0.1705  0.0179 -0.1362
   98DYPC   C1A  975   0.736   1.831   4.455  0.2267  0.0629  0.1465
   98DYPC   D2A  976   0.310   1.709   4.666 -0.0531  0.1560 -0.0776
   98DYPC   C3A  977   0.280   1.312   4.534  0.2577 -0.1147 -0.0825
   98DYPC   C1B  978   1.001   2.504   4.332 -0.0243 -0.0066  0.0367
   98DYPC   D2B  979   0.865   2.652   4.724  0.5520  0.1463  0.0684
   98DYPC   C3B  980   1.187   2.610   4.903 -0.0405  0.0887 -0.0900
   99DYPC   NC3  981   4.891   2.879   3.366 -0.0674 -0.2202 -0.1908
   99DYPC   PO4  982   4.451   2.758   3.482  0.1507 -0.1530  0.0777
   99DYPC   GL1  983   4.501   2.555   3.848 -0.0458  0.1590  0.0236
   99DYPC   GL2  984   4.185   2.522   3.960 -0.0711 -0.1453 -0.0894
   99DYPC   C1A  985   4.796   2.409   4.161 -0.3978  0.2647  0.0759
   99DYPC   D2A  986   4.993   2.337   4.533 -0.3601  0.0183  0.1004
   99DYPC   C3A  987   5.015   2.469   4.951  0.3076 -0.2993  0.1829
   99DYPC   C1B  988   4.246   2.734   4.325  0.0284 -0.1880 -0.2859
   99DYPC   D2B  989   4.337   3.064   4.566 -0.1133  0.1050  0.3424
   99DYPC   C3B  990   4.638   3.326   4.422  0.0362  0.3364 -0.2182
  100DYPC   NC3  991   2.309   6.166   3.034  0.1026  0.2022  0.2666
  100DYPC   PO4  992   2.642   6.192   3.333  0.1799  0.2394 -0.0658
  100DYPC   GL1  993   2.572   6.033   3.722  0.0845  0.1716  0.0057
  100DYPC   GL2  994   2.702   5.743   3.717 -0.3524  0.1033  0.1416
  100DYPC   C1A  995   2.821   6.039   4.108  0.1855  0.1577 -0.0125
  100DYPC   D2A  996   3.018   6.326   4.377 -0.1666  0.1154 -0.0067
  100DYPC   C3A  997   3.116   6.745   4.183 -0.0060  0.0031  0.1882
  100DYPC   C1B  998   2.753   5.563   4.238  0.1243  0.0099 -0.2193
  100DYPC   D2B  999   2.700   5.580   4.595 -0.0482 -0.1801  0.1213
  100DYPC   C3B 1000   2.959   5.914   4.771  0.0367  0.0644  0.0926
  101DYPC   NC3 1001   0.071   5.378   2.936 -0.0908 -0.0872  0.0045
  101DYPC   PO4 1002   0.233   5.698   3.168  0.0848  0.3993 -0.0195
  101DYPC   GL1 1003   0.570   5.756   3.614  0.3082  0.2135  0.1424
  101DYPC   GL2 1004   0.552   5.471   3.754  0.3770  0.3174 -0.1169
  101DYPC   C1A 1005   0.867   5.884   4.044 -0.0065 -0.1854 -0.1566
  101DYPC   D2A 1006   0.756   5.821   4.534  0.0871  0.1752  0.0318
  101DYPC   C3A 1007   0.862   5.398   4.829 -0.1290  0.1559 -0.3799
  101DYPC   C1B 1008   0.449   5.596   4.152 -0.3072  0.1440  0.3762
  101DYPC   D2B 1009   0.393   5.391   4.575 -0.1225  0.1228 -0.1181
  101DYPC   C3B 1010   0.413   5.564   5.052 -0.2755 -0.0038 -0.1537
  102DYPC   NC3 1011   1.031   2.935   3.346 -0.0749  0.1930  0.1301
  102DYPC   PO4 1012   1.373   2.742   3.190  0.3755 -0.1080 -0.1008
  102DYPC   GL1 1013   1.464   2.707   3.649 -0.0574 -0.2035  0.1342
  102DYPC   GL2 1014   1.734   2.843   3.687  0.0810 -0.1715  0.1922
  102DYPC   C1A 1015   1.543   2.454   4.091  0.0933  0.0495  0.1095
  102DYPC   D2A 1016   1.426   2.261   4.532  0.3078  0.0055 -0.1174
  102DYPC   C3A 1017   1.554   2.285   4.901  0.0109  0.3619  0.0808
  102DYPC   C1B 1018   1.610   3.031   4.068 -0.1419  0.1661 -0.3159
  102DYPC   D2B 1019   1.710   3.107   4.534  0.0850 -0.0188 -0.1270
  102DYPC   C3B 1020   1.310   3.079   4.850 -0.1566 -0.2189  0.2384
  103DYPC   NC3 1021   5.067   5.001   3.009  0.0890 -0.0103  0.0180
  103DYPC   PO4 1022   4.891   4.671   3.258  0.0814  0.1418 -0.2737
  103DYPC   GL1 1023   4.635   4.668   3.597  0.1957  0.2391 -0.1906
  103DYPC   GL2 1024   4.772   4.849   3.743 -0.0509  0.0755  0.1706
  103DYPC   C1A 1025   4.276   4.852   3.919 -0.1328  0.1110  0.2099
  103DYPC   D2A 1026   4.169   4.796   4.310  0.0063 -0.1588  0.0836
  103DYPC   C3A 1027   4.322   5.132   4.520  0.0645 -0.1970  0.0810
  103DYPC   C1B 1028   4.759   4.992   4.196  0.1512  0.1004 -0.1068
  103DYPC   D2B 1029   4.680   4.766   4.543  0.3670  0.0864  0.0048
  103DYPC   C3B 1030   4.514   4.858   4.954  0.1459 -0.0728 -0.1002
  104DYPC   NC3 1031   5.646   0.595   3.505 -0.4147 -0.0242 -0.0473
  104DYPC   PO4 1032   6.047   0.408   3.546 -0.0027 -0.0013 -0.1921
  104DYPC   GL1 1033   6.042   0.534   3.880 -0.0471 -0.2407 -0.2897
  104DYPC   GL2 1034   5.736   0.559   3.966 -0.1020  0.4185  0.0138
  104DYPC   C1A 1035   6.173   0.403   4.270  0.0600 -0.0679 -0.0854
  104DYPC   D2A 1036   6.146   0.276   4.754 -0.1793 -0.1007  0.1375
  104DYPC   C3A 1037   6.347   0.540   5.110  0.0806  0.2007 -0.2393
  104DYPC   C1B 1038   5.747   0.776   4.347  0.0794  0.0914  0.1782
  104DYPC   D2B 1039   5.635   0.899   4.690 -0.2767  0.1927  0.1976
  104DYPC   C3B 1040   5.953   0.934   4.995  0.0613 -0.0743 -0.0796
  105DYPC   NC3 1041   0.524   1.157   3.239 -0.0640 -0.1810 -0.0884
  105DYPC   PO4 1042   0.850   0.948   3.279 -0.1231 -0.3012 -0.1458
  105DYPC   GL1 1043   0.692   0.853   3.690  0.0756 -0.4396  0.2187
  105DYPC   GL2 1044   1.008   0.860   3.993 -0.0318 -0.2392  0.0060
  105DYPC   C1A 1045   0.552   0.987   4.047  0.2885  0.0401 -0.0072
  105DYPC   D2A 1046   0.621   0.884   4.451 -0.2236  0.0344  0.0397
  105DYPC   C3A 1047   0.462   0.535   4.877  0.2845 -0.0945  0.2763
  105DYPC   C1B 1048   0.980   0.557   4.261  0.1306 -0.1114  0.1327
  105DYPC   D2B 1049   0.938   0.498   4.700 -0.1304 -0.3297 -0.4261
  105DYPC   C3B 1050   1.159   0.798   5.069  0.0361  0.3849  0.2094
  106DYPC   NC3 1051   6.256   6.993   3.132  0.0420  0.3111  0.1052
  106DYPC   PO4 1052   5.875   6.801   3.037  0.0981  0.1320 -0.1626
  106DYPC   GL1 1053   5.763   6.336   3.357  0.1193  0.1576  0.0407
  106DYPC   GL2 1054   5.584   6.541   3.651 -0.1530  0.3387 -0.0754
  106DYPC   C1A 1055   5.903   5.969   3.648  0.1934  0.0259  0.1472
  106DYPC   D2A 1056   5.920   5.577   3.841  0.3238  0.2031 -0.0584
  106DYPC   C3A 1057   6.312   5.443   3.777  0.2338  0.0630  0.2882
  106DYPC   C1B 1058   5.852   6.439   4.022  0.2100  0.2847  0.2348
  106DYPC   D2B 1059   5.776   6.371   4.443  0.0516  0.4173 -0.1025
  106DYPC   C3B 1060   5.554   5.955   4.612  0.0769  0.1149 -0.1540
  107DYPC   NC3 1061   1.773   3.912   3.424 -0.0685  0.0373 -0.0474
  107DYPC   PO4 1062   1.453   3.743   3.501 -0.0444 -0.0484 -0.3891
  107DYPC   GL1 1063   1.435   3.538   3.827 -0.1156 -0.1601 -0.2437
  107DYPC   GL2 1064   1.251   3.239   3.718 -0.0582 -0.3065  0.3146
  107DYPC   C1A 1065   1.644   3.494   4.210  0.2064 -0.2724 -0.0727
  107DYPC   D2A 1066   1.591   3.652   4.541  0.0364 -0.0284  0.0502
  107DYPC   C3A 1067   1.502   3.565   4.940  0.0400  0.2944 -0.1151
  107DYPC   C1B 1068   1.077   3.433   4.133 -0.1117  0.1186 -0.2522
  107DYPC   D2B 1069   1.083   3.547   4.513 -0.0836 -0.1011  0.0445
  107DYPC   C3B 1070   0.823   3.247   4.712  0.1721  0.1270  0.0865
  108DYPC   NC3 1071   0.737   4.168   3.249  0.1233 -0.3121  0.0895
  108DYPC   PO4 1072   1.162   4.017   3.256 -0.2629 -0.3034 -0.0265
  108DYPC   GL1 1073   1.086   4.081   3.748 -0.0606  0.2326  0.0982
  108DYPC   GL2 1074   0.855   3.770   3.788 -0.1917  0.1760 -0.2708
  108DYPC   C1A 1075   1.312   4.411   3.993 -0.2149  0.1088 -0.0992
  108DYPC   D2A 1076   1.735   4.567   3.979  0.0887  0.1300 -0.1698
  108DYPC   C3A 1077   1.987   4.351   4.294 -0.1162 -0.1088  0.1162
  108DYPC   C1B 1078   0.929   3.911   4.188  0.1696 -0.2074 -0.0396
  108DYPC   D2B 1079   0.898   4.353   4.394 -0.1141 -0.3737  0.0025
  108DYPC   C3B 1080   0.969   4.670   4.178 -0.4935  0.1999  0.0109
  109DYPC   NC3 1081   3.405   4.517   2.869 -0.1408  0.2844 -0.1297
  109DYPC   PO4 1082   3.752   4.215   2.992  0.2012  0.1958 -0.0047
  109DYPC   GL1 1083   3.488   4.046   3.216 -0.2258  0.2928 -0.0314
  109DYPC   GL2 1084   3.176   4.184   3.256  0.0676  0.0831 -0.1538
  109DYPC   C1A 1085   3.287   3.707   3.520  0.0505 -0.4207  0.3521
  109DYPC   D2A 1086   3.406   3.775   4.027  0.2563  0.2503  0.1791
  109DYPC   C3A 1087   3.555   4.243   4.129 -0.1679 -0.2010 -0.0861
  109DYPC   C1B 1088   3.005   4.228   3.683  0.1953 -0.2618  0.2287
  109DYPC   D2B 1089   2.943   4.053   4.059 -0.0969 -0.0144 -0.0920
  109DYPC   C3B 1090   3.055   4.111   4.414  0.2552  0.2885  0.3641
  110DYPC   NC3 1091   1.527   1.775   3.490 -0.0201  0.2213 -0.1595
  110DYPC   PO4 1092   1.822   1.604   3.749 -0.0962 -0.2936 -0.1983
  110DYPC   GL1 1093   1.841   1.858   4.093  0.0353 -0.1130  0.0564
  110DYPC   GL2 1094   1.590   1.785   4.245 -0.3504  0.0273 -0.0158
  110DYPC   C1A 1095   1.908   2.076   4.448 -0.0203  0.0349 -0.0699
  110DYPC   D2A 1096   2.084   2.309   4.853 -0.1703  0.1169 -0.0213
  110DYPC   C3A 1097   2.467   2.461   4.952 -0.2590  0.1281  0.0086
  110DYPC   C1B 1098   1.460   1.821   4.681  0.1061  0.1350 -0.1398
  110DYPC   D2B 1099   1.444   1.524   5.010  0.2821 -0.2144 -0.0690
  110DYPC   C3B 1100   1.564   1.089   4.993 -0.0852  0.2847  0.0338
  111DYPC   NC3 1101   3.501   1.642   3.636 -0.2537 -0.0050  0.2127
  111DYPC   PO4 1102   3.127   1.927   3.714  0.3047  0.1259 -0.1086
  111DYPC   GL1 1103   3.294   1.998   4.086  0.4129 -0.0511  0.0272
  111DYPC   GL2 1104   3.512   1.830   4.146  0.0786  0.1703  0.3254
  111DYPC   C1A 1105   3.052   2.134   4.459 -0.2804 -0.2071  0.5555
  111DYPC   D2A 1106   3.278   2.255   4.895  0.0184 -0.0461 -0.1773
  111DYPC   C3A 1107   3.647   2.487   4.922 -0.1769 -0.1387 -0.0416
  111DYPC   C1B 1108   3.549   1.983   4.573 -0.2394  0.2056 -0.0227
  111DYPC   D2B 1109   3.740   1.831   4.998 -0.1733 -0.0349  0.0780
  111DYPC   C3B 1110   3.903   2.160   5.325 -0.0825 -0.1696  0.0999
  112DYPC   NC3 1111   0.827   2.738   2.786 -0.1062  0.1497  0.1586
  112DYPC   PO4 1112   0.535   2.413   3.070  0.3301  0.1700  0.1032
  112DYPC   GL1 1113   0.545   2.468   3.534 -0.1661  0.2960 -0.1268
  112DYPC   GL2 1114   0.835   2.632   3.650  0.2076 -0.0984  0.1353
  112DYPC   C1A 1115   0.555   2.435   4.008 -0.2143 -0.2338  0.0471
  112DYPC   D2A 1116   0.596   2.272   4.492 -0.0221  0.2158 -0.1730
  112DYPC   C3A 1117   0.976   2.164   4.701 -0.1867  0.2365 -0.0819
  112DYPC   C1B 1118   1.102   2.848   3.984  0.2598  0.2668 -0.0669
  112DYPC   D2B 1119   1.151   3.011   4.354  0.0742 -0.2300  0.1179
  112DYPC   C3B 1120   1.414   2.763   4.477  0.0693  0.3277  0.2157
  113DYPC   NC3 1121   2.572   2.452   3.132 -0.0701 -0.1541  0.2903
  113DYPC   PO4 1122   2.881   2.694   3.052 -0.1154 -0.5567  0.0780
  113DYPC   GL1 1123   3.074   2.935   3.326 -0.1189  0.0334  0.0951
  113DYPC   GL2 1124   2.967   3.364   3.452  0.0605  0.0519  0.0176
  113DYPC   C1A 1125   3.397   3.093   3.729 -0.1502 -0.4034  0.1804
  113DYPC   D2A 1126   3.574   3.342   4.033  0.1520  0.3973 -0.0221
  113DYPC   C3A 1127   3.475   3.268   4.481  0.0071 -0.0495  0.4349
  113DYPC   C1B 1128   2.691   3.264   3.753  0.2702 -0.1257 -0.1221
  113DYPC   D2B 1129   2.643   3.113   4.120 -0.2013  0.4397 -0.0776
  113DYPC   C3B 1130   2.576   2.762   4.287  0.0841  0.0679 -0.2246
  114DYPC   NC3 1131   2.477   4.073   2.646 -0.2970  0.0666  0.0088
  114DYPC   PO4 1132   2.658   4.069   2.983 -0.1493  0.2376  0.1505
  114DYPC   GL1 1133   2.630   3.950   3.342  0.0714  0.1035 -0.0717
  114DYPC   GL2 1134   2.369   4.004   3.442  0.2489 -0.0587 -0.1493
  114DYPC   C1A 1135   2.842   3.764   3.632  0.0744 -0.0803  0.1483
  114DYPC   D2A 1136   3.084   3.450   3.934 -0.0230  0.0538  0.0683
  114DYPC   C3A 1137   3.073   3.607   4.339 -0.3000  0.5079 -0.1194
  114DYPC   C1B 1138   2.367   3.684   3.783 -0.1520  0.0516 -0.0597
  114DYPC   D2B 1139   2.629   3.619   4.147 -0.0879 -0.1739 -0.4152
  114DYPC   C3B 1140   2.516   3.423   4.489 -0.0176 -0.0938 -0.1155
  115DYPC   NC3 1141   3.731   5.037   2.833  0.1327 -0.2007  0.1835
  115DYPC   PO4 1142   3.227   5.016   2.830  0.2855  0.0561  0.2278
  115DYPC   GL1 1143   3.303   4.956   3.153 -0.2368 -0.1664 -0.3066
  115DYPC   GL2 1144   3.237   4.700   3.354 -0.0248 -0.0434  0.1693
  115DYPC   C1A 1145   3.420   5.045   3.578  0.7296 -0.1544  0.1382
  115DYPC   D2A 1146   3.769   4.895   3.841 -0.0903  0.0171 -0.0577
  115DYPC   C3A 1147   3.681   4.743   4.268 -0.0686 -0.0178  0.1751
  115DYPC   C1B 1148   2.952   4.847   3.564  0.1525 -0.0601 -0.0831
  115DYPC   D2B 1149   2.672   4.648   3.892  0.1065  0.3958  0.2194
  115DYPC   C3B 1150   2.284   4.761   4.053 -0.1161  0.0860  0.0789
  116DYPC   NC3 1151   2.878   0.253   3.334 -0.1706  0.0566 -0.0110
  116DYPC   PO4 1152   2.709   0.573   3.461 -0.0116  0.1024  0.1784
  116DYPC   GL1 1153   2.727   0.606   3.912  0.4653  0.0003 -0.1769
  116DYPC   GL2 1154   2.454   0.527   3.961  0.0693 -0.1108  0.0255
  116DYPC   C1A 1155   2.937   0.857   4.161 -0.2312 -0.0390  0.2632
  116DYPC   D2A 1156   3.106   1.167   4.551 -0.2564 -0.1488  0.0430
  116DYPC   C3A 1157   3.092   1.050   4.962 -0.1829 -0.0503 -0.2522
  116DYPC   C1B 1158   2.230   0.697   4.265 -0.0678  0.1084 -0.0020
  116DYPC   D2B 1159   1.906   0.888   4.439 -0.1207  0.3183  0.3540
  116DYPC   C3B 1160   1.587   0.655   4.757 -0.1435 -0.1007  0.2837
  117DYPC   NC3 1161   1.906   2.735   3.240 -0.0066  0.0247  0.0491
  117DYPC   PO4 1162   2.142   2.339   3.340  0.1761  0.0539  0.0647
  117DYPC   GL1 1163   2.257   2.529   3.705 -0.0708  0.0545  0.0378
  117DYPC   GL2 1164   2.075   2.601   4.047  0.1269  0.0435 -0.2710
  117DYPC   C1A 1165   2.661   2.705   3.718  0.1464 -0.0898 -0.1149
  117DYPC   D2A 1166   2.992   2.862   3.813  0.1470 -0.0029  0.0748
  117DYPC   C3A 1167   3.127   2.994   4.206 -0.0406 -0.3331 -0.0804
  117DYPC   C1B 1168   1.903   2.633   4.457 -0.1674  0.3256 -0.1521
  117DYPC   D2B 1169   1.697   2.721   4.884  0.2235  0.1638 -0.4326
  117DYPC   C3B 1170   1.787   3.119   5.106 -0.0659 -0.2273  0.1926
  118DYPC   NC3 1171   2.386   5.235   2.664 -0.1825  0.0716 -0.0032
  118DYPC   PO4 1172   2.117   4.932   2.892 -0.0054 -0.0864 -0.1082
  118DYPC   GL1 1173   1.783   5.083   3.285  0.2532 -0.0184 -0.0337
  118DYPC   GL2 1174   1.864   4.878   3.528 -0.0974  0.1997  0.0567
  118DYPC   C1A 1175   1.512   5.223   3.692  0.1533 -0.0017  0.2207
  118DYPC   D2A 1176   1.112   5.424   3.863  0.4716 -0.1432  0.2319
  118DYPC   C3A 1177   1.163   5.560   4.346  0.0276 -0.0224  0.1963
  118DYPC   C1B 1178   2.079   5.148   3.762  0.0733  0.0362  0.1359
  118DYPC   D2B 1179   2.107   5.271   4.196  0.1126 -0.0587  0.0137
  118DYPC   C3B 1180   2.325   5.084   4.541  0.1993 -0.4538 -0.2984
  119DYPC   NC3 1181   2.301   4.427   3.084  0.3530  0.2458  0.1926
  119DYPC   PO4 1182   1.955   4.423   3.354  0.3097 -0.1296 -0.3953
  119DYPC   GL1 1183   2.140   4.373   3.755  0.0194  0.4032 -0.0490
  119DYPC   GL2 1184   1.964   4.069   3.855  0.0003  0.1646  0.0423
  119DYPC   C1A 1185   2.488   4.143   3.923  0.2352  0.3299  0.2007
  119DYPC   D2A 1186   2.555   4.181   4.357  0.3228 -0.0481  0.1829
  119DYPC   C3A 1187   2.523   4.591   4.505  0.2103 -0.1137  0.4495
  119DYPC   C1B 1188   1.593   4.051   4.182 -0.0567 -0.0278  0.0261
  119DYPC   D2B 1189   1.354   4.025   4.676 -0.2821 -0.3748  0.0597
  119DYPC   C3B 1190   0.967   4.021   4.765 -0.0713  0.2340 -0.0175
  120DYPC   NC3 1191   6.112   1.898   3.386  0.0863  0.1959  0.1505
  120DYPC   PO4 1192   6.006   2.267   3.105 -0.0100  0.1406  0.1564
  120DYPC   GL1 1193   6.107   2.461   3.492 -0.1099  0.4303 -0.3011
  120DYPC   GL2 1194   6.096   2.831   3.698 -0.0120 -0.0236 -0.0906
  120DYPC   C1A 1195   5.882   2.311   3.909  0.1195  0.0388  0.3789
  120DYPC   D2A 1196   5.859   2.193   4.289 -0.1704  0.0497  0.1724
  120DYPC   C3A 1197   5.475   2.146   4.619 -0.0753 -0.2842 -0.0260
  120DYPC   C1B 1198   6.137   3.103   4.063 -0.1721  0.0827  0.0568
  120DYPC   D2B 1199   6.175   3.093   4.458 -0.0749  0.0792 -0.1703
  120DYPC   C3B 1200   6.692   3.134   4.575 -0.1051  0.0738  0.0128
  121DYPC   NC3 1201   5.602   4.124   3.004 -0.2500 -0.0516  0.0034
  121DYPC   PO4 1202   5.846   3.808   3.116 -0.0966 -0.1063  0.2397
  121DYPC   GL1 1203   5.847   3.855   3.619  0.1614  0.2625  0.0936
  121DYPC   GL2 1204   5.963   3.512   3.762  0.2179  0.0056  0.1480
  121DYPC   C1A 1205   5.676   3.991   4.031 -0.3551 -0.2781 -0.0159
  121DYPC   D2A 1206   5.418   4.364   4.191 -0.3707 -0.0450 -0.0416
  121DYPC   C3A 1207   5.239   4.135   4.359  0.1006 -0.0289  0.4441
  121DYPC   C1B 1208   5.906   3.532   4.154 -0.0657  0.3095  0.1831
  121DYPC   D2B 1209   5.865   3.523   4.542 -0.2158  0.1539 -0.1234
  121DYPC   C3B 1210   5.711   3.868   4.798  0.0137  0.0125  0.0471
  122DYPC   NC3 1211   0.454   6.237   3.406  0.1711 -0.3542 -0.0388
  122DYPC   PO4 1212   0.097   6.545   3.254 -0.0204  0.1026  0.1846
  122DYPC   GL1 1213  -0.038   6.282   3.629 -0.1858  0.1656  0.0048
  122DYPC   GL2 1214   0.084   5.935   3.687 -0.0621 -0.0788  0.1288
  122DYPC   C1A 1215  -0.016   6.380   4.082 -0.3123 -0.1584 -0.2904
  122DYPC   D2A 1216  -0.131   6.115   4.359 -0.0280 -0.1015 -0.0796
  122DYPC   C3A 1217  -0.018   5.847   4.205 -0.1227 -0.2334 -0.0122
  122DYPC   C1B 1218   0.415   6.086   4.001 -0.0722  0.2106 -0.2518
  122DYPC   D2B 1219   0.387   6.117   4.404 -0.1049 -0.1007  0.1179
  122DYPC   C3B 1220   0.143   5.862   4.654  0.3538 -0.1303  0.1347
  123DYPC   NC3 1221   3.653   3.705   2.883 -0.3547 -0.3570  0.0842
  123DYPC   PO4 1222   4.124   3.645   3.053  0.1751 -0.0040  0.0526
  123DYPC   GL1 1223   4.018   3.850   3.357 -0.1022  0.0524  0.1653
  123DYPC   GL2 1224   4.316   3.852   3.457  0.2083 -0.0401 -0.2500
  123DYPC   C1A 1225   3.791   3.937   3.765 -0.0577  0.0870  0.1380
  123DYPC   D2A 1226   3.981   3.897   4.074 -0.2792 -0.1497 -0.3106
  123DYPC   C3A 1227   3.720   3.789   4.390 -0.0622  0.0995  0.0257
  123DYPC   C1B 1228   4.305   4.101   3.766 -0.1896 -0.0622  0.2508
  123DYPC   D2B 1229   4.489   4.386   4.035  0.2841  0.0469  0.1407
  123DYPC   C3B 1230   4.600   4.236   4.420 -0.0188 -0.0538  0.0763
  124DYPC   NC3 1231   1.898   1.010   3.229  0.2038 -0.2238  0.0545
  124DYPC   PO4 1232   1.576   1.254   3.561  0.1143 -0.1076  0.0391
  124DYPC   GL1 1233   1.467   1.326   4.078 -0.0723 -0.0989 -0.0089
  124DYPC   GL2 1234   1.123   1.432   4.192 -0.2285 -0.0298  0.1329
  124DYPC   C1A 1235   1.595   1.328   4.543 -0.1248 -0.3067 -0.2680
  124DYPC   D2A 1236   1.912   1.460   4.801  0.0090  0.2021 -0.2307
  124DYPC   C3A 1237   1.876   1.903   5.076 -0.2481 -0.0132  0.0635
  124DYPC   C1B 1238   0.750   1.408   4.236 -0.0875 -0.1465  0.3407
  124DYPC   D2B 1239   0.327   1.564   4.096  0.2569 -0.2722 -0.0345
  124DYPC   C3B 1240  -0.039   1.411   3.939  0.1133 -0.1107  0.0168
  125DYPC   NC3 1241   2.927   5.794   3.188 -0.1961 -0.4584 -0.0676
  125DYPC   PO4 1242   3.244   5.455   3.032  0.0900  0.0542  0.1095
  125DYPC   GL1 1243   3.045   5.330   3.510 -0.2069  0.2415 -0.0512
  125DYPC   GL2 1244   2.743   5.316   3.526 -0.0263 -0.1897 -0.1178
  125DYPC   C1A 1245   3.018   5.179   3.931 -0.2330 -0.2276  0.0909
  125DYPC   D2A 1246   3.196   4.963   4.309  0.0224 -0.1092 -0.0005
  125DYPC   C3A 1247   3.380   4.961   4.654 -0.2891  0.0269 -0.1186
  125DYPC   C1B 1248   2.540   5.185   3.904  0.0379 -0.1959 -0.3674
  125DYPC   D2B 1249   2.708   5.012   4.259  0.2259  0.0676  0.1411
  125DYPC   C3B 1250   2.850   5.052   4.649  0.0244 -0.3854  0.0453
  126DYPC   NC3 1251   1.733   5.262   2.832 -0.2439  0.0426 -0.0508
  126DYPC   PO4 1252   2.101   5.660   2.959  0.2174 -0.0136 -0.1623
  126DYPC   GL1 1253   1.916   5.594   3.413  0.4783  0.0677  0.2643
  126DYPC   GL2 1254   1.685   5.741   3.523 -0.6232 -0.3105 -0.1646
  126DYPC   C1A 1255   2.107   5.743   3.854  0.0107  0.2652 -0.0112
  126DYPC   D2A 1256   2.332   5.810   4.154  0.1880 -0.1027 -0.1776
  126DYPC   C3A 1257   2.118   5.690   4.479  0.1579 -0.1349  0.0710
  126DYPC   C1B 1258   1.622   5.677   4.032  0.1532  0.1088 -0.0120
  126DYPC   D2B 1259   1.584   5.337   4.373  0.1729 -0.0114 -0.0621
  126DYPC   C3B 1260   1.463   5.416   4.871  0.5624 -0.1593 -0.0492
  127DYPC   NC3 1261   6.190   5.873   2.748 -0.4750  0.1907 -0.2004
  127DYPC   PO4 1262   5.734   5.877   2.975 -0.3515  0.0643 -0.2912
  127DYPC   GL1 1263   5.528   5.705   3.421  0.1033  0.0999  0.4240
  127DYPC   GL2 1264   5.637   5.432   3.399 -0.1296 -0.4310  0.0389
  127DYPC   C1A 1265   5.446   5.761   3.869  0.2642  0.1839 -0.3902
  127DYPC   D2A 1266   5.775   5.942   4.140 -0.2140  0.1884 -0.5673
  127DYPC   C3A 1267   5.967   5.720   4.486 -0.0404 -0.3353 -0.1024
  127DYPC   C1B 1268   5.529   5.262   3.803 -0.1385  0.0843  0.0164
  127DYPC   D2B 1269   5.796   5.130   4.189  0.2384  0.0040 -0.0329
  127DYPC   C3B 1270   5.528   4.941   4.530 -0.0041  0.2885  0.1558
  128DYPC   NC3 1271   6.363   3.728   3.361 -0.1300 -0.4519 -0.1465
  128DYPC   PO4 1272   6.117   4.161   3.303  0.1653  0.0196  0.1061
  128DYPC   GL1 1273   6.092   4.268   3.690 -0.0640 -0.0000  0.2149
  128DYPC   GL2 1274   6.316   4.066   3.769 -0.0328 -0.0954 -0.0638
  128DYPC   C1A 1275   5.955   4.408   4.023  0.0096  0.2022 -0.3780
  128DYPC   D2A 1276   5.835   4.619   4.390  0.0887 -0.1149 -0.0202
  128DYPC   C3A 1277   5.571   4.378   4.717 -0.2218 -0.1838  0.4188
  128DYPC   C1B 1278   6.172   3.930   4.158  0.0338 -0.0984  0.0058
  128DYPC   D2B 1279   5.974   4.069   4.407  0.0514  0.1213 -0.2297
  128DYPC   C3B 1280   6.094   4.341   4.722 -0.0469 -0.0915 -0.0241
  129DYPC   NC3 1281   5.790   4.788  10.508  0.1450  0.0308 -0.2462
  129DYPC   PO4 1282   5.728   5.240  10.740  0.3214 -0.0398  0.0500
  129DYPC   GL1 1283   5.859   5.273  10.331 -0.1912 -0.1223 -0.1538
  129DYPC   GL2 1284   6.248   5.302  10.342  0.1872  0.1245  0.0794
  129DYPC   C1A 1285   5.858   5.481   9.896  0.1706  0.1456 -0.1672
  129DYPC   D2A 1286   5.902   5.487   9.490 -0.1074  0.1713 -0.1031
  129DYPC   C3A 1287   6.186   5.690   9.516 -0.2650  0.2969  0.1295
  129DYPC   C1B 1288   6.387   5.211   9.932  0.1439 -0.0715 -0.2698
  129DYPC   D2B 1289   6.291   5.120   9.529 -0.0898  0.1281  0.0661
  129DYPC   C3B 1290   5.862   4.947   9.464 -0.2658 -0.0916  0.0700
  130DYPC   NC3 1291   3.101   4.026  10.290 -0.0979 -0.1244 -0.1120
  130DYPC   PO4 1292   3.499   3.858  10.273  0.3370 -0.0211 -0.1207
  130DYPC   GL1 1293   3.590   3.856   9.816 -0.1869 -0.2217 -0.4015
  130DYPC   GL2 1294   3.257   3.903   9.830  0.1049 -0.1700  0.2950
  130DYPC   C1A 1295   3.826   4.043   9.479 -0.3532  0.1745 -0.1940
  130DYPC   D2A 1296   4.114   3.983   9.122  0.3717  0.1732 -0.0998
  130DYPC   C3A 1297   3.945   4.298   8.801  0.2549  0.4735  0.1796
  130DYPC   C1B 1298   3.329   3.494   9.671  0.1936  0.1253  0.0076
  130DYPC   D2B 1299   3.625   3.581   9.333 -0.2255 -0.1458 -0.1057
  130DYPC   C3B 1300   4.107   3.636   9.527 -0.2142 -0.3010  0.2434
  131DYPC   NC3 1301   2.584   1.604  10.432 -0.0191 -0.2222  0.1645
  131DYPC   PO4 1302   2.782   1.207  10.497 -0.3437  0.0694  0.1917
  131DYPC   GL1 1303   2.690   1.169   9.999  0.1313 -0.3286  0.0044
  131DYPC   GL2 1304   2.396   1.187   9.950 -0.3073  0.0015  0.1722
  131DYPC   C1A 1305   2.736   1.320   9.572  0.0738  0.0785 -0.0430
  131DYPC   D2A 1306   2.707   1.586   9.170 -0.0416  0.0647  0.1736
  131DYPC   C3A 1307   2.963   1.565   8.725 -0.0868  0.2212 -0.2280
  131DYPC   C1B 1308   1.962   1.373   9.777 -0.0734 -0.1519 -0.0954
  131DYPC   D2B 1309   1.794   1.450   9.426  0.2434 -0.1811 -0.1875
  131DYPC   C3B 1310   1.515   1.156   9.393 -0.0996  0.0428  0.1623
  132DYPC   NC3 1311   4.011   3.634  10.429 -0.2440  0.0694  0.2092
  132DYPC   PO4 1312   4.360   3.558  10.598 -0.0593  0.2396  0.2912
  132DYPC   GL1 1313   4.604   3.278  10.377 -0.1765  0.3561  0.0147
  132DYPC   GL2 1314   4.914   3.244  10.465  0.4249  0.0245  0.1245
  132DYPC   C1A 1315   4.704   3.027  10.030 -0.0478 -0.1316  0.2346
  132DYPC   D2A 1316   4.965   2.776   9.862 -0.2101  0.0085 -0.0688
  132DYPC   C3A 1317   4.883   2.409   9.549 -0.0031 -0.1091  0.4551
  132DYPC   C1B 1318   5.027   3.506  10.053  0.1054 -0.0704 -0.0075
  132DYPC   D2B 1319   5.279   3.581   9.731 -0.1988 -0.1979  0.0561
  132DYPC   C3B 1320   5.098   3.563   9.395  0.3216 -0.2472  0.4423
  133DYPC   NC3 1321   3.888   6.451  11.347  0.1944 -0.0129  0.0267
  133DYPC   PO4 1322   4.161   6.457  10.997 -0.0455  0.1056  0.2021
  133DYPC   GL1 1323   4.050   6.480  10.523  0.1006  0.4424 -0.0118
  133DYPC   GL2 1324   4.207   6.198  10.389  0.1586  0.4183  0.0519
  133DYPC   C1A 1325   4.188   6.541  10.042 -0.1781  0.0977  0.0274
  133DYPC   D2A 1326   3.978   6.438   9.540 -0.2440  0.1757  0.0833
  133DYPC   C3A 1327   4.174   6.539   9.164  0.0670 -0.3032 -0.0541
  133DYPC   C1B 1328   4.208   6.058   9.858 -0.3718  0.1154 -0.3451
  133DYPC   D2B 1329   4.140   5.863   9.418 -0.2070 -0.1329 -0.3379
  133DYPC   C3B 1330   4.385   6.027   9.102  0.0631 -0.1478  0.1737
  134DYPC   NC3 1331   3.148   0.211  10.848  0.2231 -0.3840 -0.1826
  134DYPC   PO4 1332   2.941   0.679  10.604 -0.4647  0.1369  0.3094
  134DYPC   GL1 1333   3.111   0.837  10.174  0.0792 -0.2072 -0.1386
  134DYPC   GL2 1334   3.180   1.211  10.109 -0.0253  0.0932  0.0009
  134DYPC   C1A 1335   2.911   0.863   9.727 -0.0588 -0.0079 -0.3534
  134DYPC   D2A 1336   2.708   0.882   9.321 -0.0858 -0.0909  0.0827
  134DYPC   C3A 1337   3.045   1.151   9.012 -0.2669 -0.0408 -0.1772
  134DYPC   C1B 1338   3.216   1.352   9.684  0.3112 -0.0435  0.0601
  134DYPC   D2B 1339   3.128   1.604   9.378 -0.3392 -0.1995 -0.0831
  134DYPC   C3B 1340   3.382   1.713   8.981  0.0522  0.2304 -0.1982
  135DYPC   NC3 1341   4.193   5.796  10.672  0.1300 -0.0610 -0.0146
  135DYPC   PO4 1342   4.542   5.474  10.624  0.1325  0.0500 -0.0381
  135DYPC   GL1 1343   4.353   5.620  10.225  0.1884 -0.1024 -0.0059
  135DYPC   GL2 1344   4.273   5.445   9.949 -0.0313  0.1413  0.4360
  135DYPC   C1A 1345   4.648   5.819   9.901  0.0298 -0.2704 -0.0116
  135DYPC   D2A 1346   4.588   5.912   9.541  0.1421  0.0871 -0.2499
  135DYPC   C3A 1347   4.908   5.743   9.234 -0.2574 -0.2856 -0.1110
  135DYPC   C1B 1348   4.337   5.374   9.496  0.2389  0.0798 -0.1519
  135DYPC   D2B 1349   4.046   5.293   9.109 -0.1080  0.3679 -0.2085
  135DYPC   C3B 1350   3.744   5.027   9.138 -0.1290 -0.2572 -0.0967
  136DYPC   NC3 1351   1.966   6.015  10.930 -0.2829  0.1148  0.0858
  136DYPC   PO4 1352   2.304   6.364  10.891  0.0080 -0.0325 -0.1021
  136DYPC   GL1 1353   2.388   6.116  10.397 -0.3298 -0.1748  0.2223
  136DYPC   GL2 1354   2.112   6.071  10.263  0.2615  0.0990  0.2503
  136DYPC   C1A 1355   2.554   6.298   9.952  0.0513  0.3302 -0.0440
  136DYPC   D2A 1356   2.764   6.237   9.529 -0.2173 -0.0152 -0.2174
  136DYPC   C3A 1357   2.404   6.388   9.301  0.0833  0.3800 -0.1154
  136DYPC   C1B 1358   2.095   6.290   9.855 -0.0636  0.0016  0.1615
  136DYPC   D2B 1359   2.051   6.617   9.628 -0.0232  0.0867 -0.0283
  136DYPC   C3B 1360   1.665   6.756   9.668  0.2238  0.0339  0.0105
  137DYPC   NC3 1361   1.785   1.944  10.382 -0.0225 -0.0282 -0.3645
  137DYPC   PO4 1362   1.323   1.964  10.530  0.1015 -0.0139  0.2843
  137DYPC   GL1 1363   1.431   2.307  10.268 -0.0984 -0.1657  0.1988
  137DYPC   GL2 1364   1.425   2.090   9.969 -0.1895 -0.1479 -0.3228
  137DYPC   C1A 1365   1.292   2.693  10.142  0.0803  0.0036 -0.2951
  137DYPC   D2A 1366   1.045   2.914  10.018 -0.0973 -0.1387 -0.0277
  137DYPC   C3A 1367   0.618   2.764   9.885  0.1102  0.1096  0.2095
  137DYPC   C1B 1368   1.473   1.964   9.593 -0.2117 -0.2299  0.2358
  137DYPC   D2B 1369   1.877   1.956   9.367 -0.0438 -0.1397  0.1209
  137DYPC   C3B 1370   1.886   2.360   9.246  0.2960  0.1664  0.1172
  138DYPC   NC3 1371   5.445   4.076  11.372  0.0829 -0.1811 -0.1463
  138DYPC   PO4 1372   5.260   3.980  10.999  0.0445  0.0446  0.0811
  138DYPC   GL1 1373   5.348   3.984  10.637 -0.1532  0.4294  0.2700
  138DYPC   GL2 1374   5.048   3.870  10.459 -0.2726  0.1523 -0.0033
  138DYPC   C1A 1375   5.672   4.107  10.333 -0.7595 -0.2883  0.3066
  138DYPC   D2A 1376   5.607   4.520  10.169  0.1084 -0.1187 -0.0506
  138DYPC   C3A 1377   5.686   4.552   9.750  0.1961  0.0364  0.2457
  138DYPC   C1B 1378   5.263   4.011  10.055 -0.0000  0.2142 -0.1841
  138DYPC   D2B 1379   5.552   4.042   9.814 -0.0999 -0.3916  0.0971
  138DYPC   C3B 1380   5.567   3.786   9.420 -0.0553 -0.0257  0.1266
  139DYPC   NC3 1381   5.711   2.080  10.688  0.1290 -0.0741 -0.3269
  139DYPC   PO4 1382   5.577   2.374  10.519  0.2479 -0.1285  0.2937
  139DYPC   GL1 1383   5.772   2.309  10.137 -0.2324  0.2322 -0.1032
  139DYPC   GL2 1384   5.887   1.925  10.127 -0.3263  0.2953 -0.1014
  139DYPC   C1A 1385   5.960   2.396   9.793 -0.2508  0.1535 -0.1015
  139DYPC   D2A 1386   6.098   2.107   9.602  0.2519 -0.2138  0.0567
  139DYPC   C3A 1387   6.351   2.235   9.236  0.0119 -0.1427 -0.3116
  139DYPC   C1B 1388   5.686   1.963   9.885 -0.1587  0.0034  0.0043
  139DYPC   D2B 1389   5.596   1.933   9.472 -0.3314 -0.3064  0.1687
  139DYPC   C3B 1390   5.897   2.034   9.130  0.0199 -0.1642  0.1423
  140DYPC   NC3 1391   3.254  -0.310  10.727  0.0421  0.0575  0.0670
  140DYPC   PO4 1392   3.528  -0.014  10.504 -0.2260  0.0155  0.0559
  140DYPC   GL1 1393   3.449   0.048  10.118  0.0467 -0.1505  0.0599
  140DYPC   GL2 1394   3.658   0.310   9.951  0.0707  0.2157  0.2365
  140DYPC   C1A 1395   3.704  -0.236   9.800 -0.2243  0.2976  0.2866
  140DYPC   D2A 1396   3.538  -0.265   9.465  0.0146  0.0953  0.6303
  140DYPC   C3A 1397   3.620  -0.041   9.116  0.2052 -0.0296  0.2235
  140DYPC   C1B 1398   3.640   0.447   9.509 -0.1859 -0.1335  0.3364
  140DYPC   D2B 1399   3.814   0.480   9.199 -0.1613 -0.1358  0.0868
  140DYPC   C3B 1400   3.506   0.659   8.965 -0.2804 -0.3654 -0.0630
  141DYPC   NC3 1401   3.042   3.072  10.409  0.1213  0.2305  0.1281
  141DYPC   PO4 1402   3.429   3.175  10.231  0.1344  0.0058  0.1613
  141DYPC   GL1 1403   3.642   3.356  10.017  0.1414 -0.0982  0.1170
  141DYPC   GL2 1404   3.940   3.506   9.944  0.0879 -0.0442  0.0839
  141DYPC   C1A 1405   3.767   3.205   9.576  0.3775 -0.5085  0.1615
  141DYPC   D2A 1406   3.833   3.260   9.069 -0.0961  0.0399 -0.2587
  141DYPC   C3A 1407   3.767   3.735   8.859 -0.2776 -0.0836 -0.3796
  141DYPC   C1B 1408   4.462   3.512   9.869  0.0430 -0.2184  0.2439
  141DYPC   D2B 1409   4.663   3.371   9.603  0.0290 -0.0445 -0.0532
  141DYPC   C3B 1410   4.641   2.933   9.523  0.0515 -0.2719  0.3286
  142DYPC   NC3 1411   2.476   2.394  10.628 -0.2602 -0.0021 -0.3885
  142DYPC   PO4 1412   2.343   2.051  10.346 -0.2456  0.0290 -0.0405
  142DYPC   GL1 1413   2.176   1.763  10.057  0.1031  0.1054 -0.0613
  142DYPC   GL2 1414   1.865   1.821   9.901 -0.3827 -0.0653 -0.1582
  142DYPC   C1A 1415   2.328   1.641   9.653  0.1294  0.4065 -0.0205
  142DYPC   D2A 1416   2.304   1.339   9.272 -0.0352 -0.1230 -0.2321
  142DYPC   C3A 1417   2.213   1.020   9.264  0.0434  0.0256  0.2736
  142DYPC   C1B 1418   2.267   2.117   9.733  0.0018  0.0502  0.3115
  142DYPC   D2B 1419   2.381   2.017   9.286 -0.0405 -0.0477 -0.1803
  142DYPC   C3B 1420   2.110   1.707   9.005  0.0075 -0.1993 -0.1654
  143DYPC   NC3 1421   2.886   1.975  10.574  0.1663 -0.2349 -0.3439
  143DYPC   PO4 1422   3.148   2.235  10.448  0.0974  0.0338  0.1203
  143DYPC   GL1 1423   3.442   1.963  10.250 -0.1895  0.0545 -0.0153
  143DYPC   GL2 1424   3.660   2.218   9.998  0.1851 -0.0678  0.0982
  143DYPC   C1A 1425   3.462   1.808   9.890 -0.1431  0.1059  0.3603
  143DYPC   D2A 1426   3.526   1.945   9.451 -0.0136  0.3134 -0.0030
  143DYPC   C3A 1427   3.829   1.840   9.184 -0.1898 -0.3222  0.0293
  143DYPC   C1B 1428   3.457   2.570   9.824  0.0728  0.1538  0.1613
  143DYPC   D2B 1429   3.288   3.022   9.755 -0.0525 -0.0734 -0.2275
  143DYPC   C3B 1430   2.853   3.092   9.810 -0.4657  0.1501  0.0930
  144DYPC   NC3 1431   5.682   5.753  10.754  0.2652  0.0686 -0.0803
  144DYPC   PO4 1432   5.271   5.513  10.804 -0.3231 -0.1679  0.0313
  144DYPC   GL1 1433   5.312   5.414  10.437  0.2568  0.0291  0.1697
  144DYPC   GL2 1434   5.386   5.155  10.351  0.1414 -0.1921 -0.0073
  144DYPC   C1A 1435   5.338   5.569  10.017  0.0387 -0.2908 -0.1740
  144DYPC   D2A 1436   5.112   5.721   9.679  0.1591 -0.1072  0.1556
  144DYPC   C3A 1437   5.385   5.775   9.328 -0.3116 -0.1606  0.1665
  144DYPC   C1B 1438   5.459   5.075   9.915  0.0693 -0.0539  0.1384
  144DYPC   D2B 1439   5.414   5.291   9.583 -0.2313 -0.1616  0.0762
  144DYPC   C3B 1440   5.536   5.285   9.179  0.0035 -0.2544  0.3515
  145DYPC   NC3 1441  -0.164   1.247  10.841  0.0420 -0.3702  0.2153
  145DYPC   PO4 1442   0.346   1.241  10.782 -0.0226 -0.2464  0.0906
  145DYPC   GL1 1443   0.526   1.177  10.394  0.1566 -0.1853 -0.2112
  145DYPC   GL2 1444   0.849   1.369  10.330 -0.0843 -0.1349 -0.0850
  145DYPC   C1A 1445   0.550   1.082   9.957  0.1803 -0.0641  0.0399
  145DYPC   D2A 1446   0.446   1.040   9.438  0.2500  0.1387 -0.0797
  145DYPC   C3A 1447  -0.014   1.091   9.272 -0.0393 -0.2659  0.1521
  145DYPC   C1B 1448   0.962   1.550   9.966  0.0659  0.1253 -0.0033
  145DYPC   D2B 1449   1.014   1.879   9.839 -0.0918 -0.1861 -0.0567
  145DYPC   C3B 1450   0.852   2.007   9.377  0.0247  0.1558  0.0899
  146DYPC   NC3 1451   5.380   3.102  11.158 -0.2055 -0.0668  0.0600
  146DYPC   PO4 1452   5.131   2.889  10.849 -0.2073  0.0293  0.1665
  146DYPC   GL1 1453   5.213   2.840  10.470  0.0203 -0.1044  0.0454
  146DYPC   GL2 1454   5.019   2.586  10.398  0.0969 -0.0365  0.1288
  146DYPC   C1A 1455   5.304   3.058  10.148  0.2516  0.3220 -0.0565
  146DYPC   D2A 1456   5.282   3.072   9.656 -0.0331  0.0344  0.1011
  146DYPC   C3A 1457   5.575   3.258   9.304  0.4129 -0.1523 -0.1341
  146DYPC   C1B 1458   5.176   2.346   9.983 -0.1946  0.2841 -0.1488
  146DYPC   D2B 1459   5.372   2.345   9.642 -0.1358 -0.0520  0.1369
  146DYPC   C3B 1460   5.328   2.665   9.340  0.2211  0.1612 -0.1691
  147DYPC   NC3 1461   4.169   2.443  10.660  0.1949 -0.3922 -0.3136
  147DYPC   PO4 1462   3.867   2.828  10.614 -0.0853  0.1574 -0.3258
  147DYPC   GL1 1463   3.912   2.888  10.140 -0.1279 -0.5637 -0.0545
  147DYPC   GL2 1464   4.153   3.112  10.158  0.4271 -0.1032  0.1138
  147DYPC   C1A 1465   3.942   2.686   9.757  0.2445 -0.1270 -0.0569
  147DYPC   D2A 1466   3.942   2.808   9.311 -0.2046  0.3600  0.1453
  147DYPC   C3A 1467   3.510   2.881   9.189 -0.3190 -0.1834 -0.0595
  147DYPC   C1B 1468   4.234   3.099   9.759 -0.0469  0.0352 -0.1603
  147DYPC   D2B 1469   4.312   3.207   9.275  0.1287 -0.1683  0.1175
  147DYPC   C3B 1470   4.343   3.534   9.045  0.2199  0.3837  0.0162
  148DYPC   NC3 1471   0.805   2.023  10.449 -0.1838 -0.3263 -0.0947
  148DYPC   PO4 1472   0.640   2.412  10.672  0.1460 -0.1211 -0.2479
  148DYPC   GL1 1473   0.538   2.369  10.212  0.0181  0.2456  0.2663
  148DYPC   GL2 1474   0.901   2.426  10.110  0.2234  0.0537 -0.0998
  148DYPC   C1A 1475   0.523   2.275   9.817  0.0250  0.2862 -0.1924
  148DYPC   D2A 1476   0.311   2.481   9.450  0.0015  0.0287 -0.0797
  148DYPC   C3A 1477   0.423   2.962   9.462 -0.1658 -0.0411 -0.1664
  148DYPC   C1B 1478   1.049   2.353   9.716  0.2105  0.3645 -0.0658
  148DYPC   D2B 1479   1.257   2.355   9.368 -0.0676 -0.1769 -0.3643
  148DYPC   C3B 1480   1.413   2.723   9.153 -0.3260  0.0886 -0.2229
  149DYPC   NC3 1481   3.662   2.306  10.552 -0.0719  0.0780 -0.0236
  149DYPC   PO4 1482   3.941   1.970  10.460  0.2432  0.1470 -0.1035
  149DYPC   GL1 1483   3.979   1.784  10.092  0.1272 -0.1231  0.0908
  149DYPC   GL2 1484   4.269   1.985   9.977 -0.3652  0.0682  0.1256
  149DYPC   C1A 1485   3.981   1.571   9.687 -0.0700  0.2078  0.2489
  149DYPC   D2A 1486   4.134   1.177   9.504  0.1699  0.1860 -0.1246
  149DYPC   C3A 1487   3.910   0.962   9.449  0.4751 -0.2129 -0.0353
  149DYPC   C1B 1488   3.966   2.191   9.582  0.1104 -0.1475  0.4509
  149DYPC   D2B 1489   3.769   2.313   9.277  0.0423  0.1753 -0.0094
  149DYPC   C3B 1490   3.936   2.546   8.895 -0.0540  0.0530 -0.0891
  150DYPC   NC3 1491   0.784   0.568  10.752 -0.0324  0.1868 -0.0671
  150DYPC   PO4 1492   1.013   0.398  10.457 -0.1440  0.0773  0.2128
  150DYPC   GL1 1493   1.087   0.003  10.154 -0.0500  0.1368  0.1208
  150DYPC   GL2 1494   0.844  -0.147  10.141  0.1093  0.3695  0.1885
  150DYPC   C1A 1495   1.166   0.029   9.729  0.2207 -0.1206 -0.0562
  150DYPC   D2A 1496   1.163   0.313   9.362 -0.1148 -0.0517  0.2813
  150DYPC   C3A 1497   1.264   0.730   9.398  0.1252 -0.1095  0.0284
  150DYPC   C1B 1498   0.707  -0.235   9.744  0.2456  0.0309  0.4291
  150DYPC   D2B 1499   0.912  -0.312   9.247 -0.1489  0.1656 -0.0275
  150DYPC   C3B 1500   0.830  -0.343   8.811  0.1919 -0.3413 -0.0283
  151DYPC   NC3 1501   0.414   5.300  11.225 -0.1189 -0.1664 -0.1716
  151DYPC   PO4 1502   0.287   5.354  10.741 -0.0475 -0.0689 -0.4500
  151DYPC   GL1 1503   0.191   5.686  10.421 -0.1064 -0.1015  0.0259
  151DYPC   GL2 1504   0.568   5.911  10.460  0.3601  0.0636  0.1795
  151DYPC   C1A 1505   0.214   6.090  10.160  0.2416  0.0890 -0.0767
  151DYPC   D2A 1506   0.349   6.466   9.936 -0.1514 -0.1331  0.0450
  151DYPC   C3A 1507   0.297   6.501   9.530  0.0221 -0.2276  0.0764
  151DYPC   C1B 1508   0.788   5.705  10.085 -0.0511  0.0183  0.1253
  151DYPC   D2B 1509   0.975   5.290  10.015  0.0571 -0.0562  0.3542
  151DYPC   C3B 1510   0.686   4.808   9.973  0.2610 -0.0270 -0.3478
  152DYPC   NC3 1511   4.847   4.761  10.435  0.0076 -0.0193 -0.1444
  152DYPC   PO4 1512   5.217   4.615  10.374 -0.3874  0.2335  0.1128
  152DYPC   GL1 1513   5.146   4.577   9.958 -0.0806 -0.3170 -0.1051
  152DYPC   GL2 1514   4.977   4.951   9.879 -0.4625 -0.1042  0.2511
  152DYPC   C1A 1515   5.143   4.363   9.601  0.1382 -0.1658 -0.2616
  152DYPC   D2A 1516   5.099   4.060   9.307 -0.0131  0.0036  0.2157
  152DYPC   C3A 1517   5.078   4.333   9.013 -0.1261  0.1461  0.1579
  152DYPC   C1B 1518   5.217   4.848   9.490 -0.1081 -0.2210  0.0620
  152DYPC   D2B 1519   5.397   4.658   9.217 -0.1569 -0.1487 -0.2190
  152DYPC   C3B 1520   5.796   4.420   9.243  0.0137 -0.1931 -0.0902
  153DYPC   NC3 1521   4.525   5.026  11.036  0.2541  0.0553  0.0138
  153DYPC   PO4 1522   4.407   4.947  10.663 -0.1062  0.1816  0.2186
  153DYPC   GL1 1523   4.455   5.077  10.263  0.3354  0.0747  0.1101
  153DYPC   GL2 1524   4.708   5.327  10.067 -0.1571  0.2534 -0.3197
  153DYPC   C1A 1525   4.452   4.878   9.838 -0.4057  0.4028 -0.0374
  153DYPC   D2A 1526   4.685   4.906   9.418  0.1503 -0.1607  0.1512
  153DYPC   C3A 1527   4.919   4.809   9.004  0.1268 -0.2435 -0.0428
  153DYPC   C1B 1528   4.763   5.345   9.715 -0.0423  0.1980  0.0952
  153DYPC   D2B 1529   4.986   5.259   9.263 -0.1394  0.2109  0.1234
  153DYPC   C3B 1530   4.664   5.301   9.008 -0.0030 -0.2702 -0.1107
  154DYPC   NC3 1531   2.275   3.892  11.067  0.1208 -0.1692  0.1167
  154DYPC   PO4 1532   2.415   3.959  10.554  0.2889 -0.4106 -0.1093
  154DYPC   GL1 1533   2.413   3.864  10.197  0.2789 -0.2787  0.1276
  154DYPC   GL2 1534   2.738   3.831  10.010  0.2679 -0.0742 -0.1804
  154DYPC   C1A 1535   2.304   3.973   9.745 -0.1421  0.0800  0.0625
  154DYPC   D2A 1536   2.470   4.138   9.309  0.1146 -0.0233 -0.0751
  154DYPC   C3A 1537   2.682   3.871   9.113  0.0406  0.1214  0.0399
  154DYPC   C1B 1538   2.878   3.667   9.662  0.0850  0.0506  0.2054
  154DYPC   D2B 1539   2.974   3.523   9.303  0.0706 -0.1757  0.2638
  154DYPC   C3B 1540   3.019   3.098   9.338  0.1580  0.0610  0.1854
  155DYPC   NC3 1541   4.711   2.610  10.785 -0.1551 -0.3460 -0.1479
  155DYPC   PO4 1542   4.586   2.196  10.935 -0.0117 -0.0350 -0.1224
  155DYPC   GL1 1543   4.610   2.273  10.460 -0.2707 -0.1626 -0.1010
  155DYPC   GL2 1544   4.869   2.073  10.287 -0.0512  0.1467  0.0150
  155DYPC   C1A 1545   4.577   2.436   9.995 -0.0901  0.1350  0.0676
  155DYPC   D2A 1546   4.385   2.503   9.668  0.2585  0.0381 -0.1455
  155DYPC   C3A 1547   4.277   2.452   9.267  0.0162  0.0161 -0.0007
  155DYPC   C1B 1548   4.738   1.987   9.854 -0.0606  0.1249 -0.4047
  155DYPC   D2B 1549   4.814   1.971   9.449  0.3621 -0.0336 -0.4258
  155DYPC   C3B 1550   4.593   2.072   9.040  0.2717  0.3157 -0.2032
  156DYPC   NC3 1551  -0.282   0.158  10.826 -0.1113 -0.0753 -0.0004
  156DYPC   PO4 1552   0.061   0.321  10.853 -0.0288 -0.0940  0.0591
  156DYPC   GL1 1553  -0.052   0.457  10.450 -0.0901  0.1776  0.2976
  156DYPC   GL2 1554   0.037   0.202  10.297 -0.0954 -0.2588 -0.1241
  156DYPC   C1A 1555   0.344   0.668  10.165 -0.0549  0.2133  0.0536
  156DYPC   D2A 1556   0.385   0.652   9.753 -0.2441 -0.2245 -0.2714
  156DYPC   C3A 1557   0.760   0.672   9.482  0.2019  0.0689  0.0361
  156DYPC   C1B 1558  -0.084   0.467   9.960  0.2312 -0.1088 -0.1238
  156DYPC   D2B 1559  -0.044   0.657   9.534  0.1896  0.2942 -0.1873
  156DYPC   C3B 1560  -0.280   0.571   9.138  0.0057  0.0700  0.1911
  157DYPC   NC3 1561   3.295   1.014  10.594  0.1206 -0.1352  0.2064
  157DYPC   PO4 1562   3.675   1.052  10.634 -0.0889 -0.2046 -0.0461
  157DYPC   GL1 1563   3.742   0.932  10.298 -0.1666 -0.0235 -0.1525
  157DYPC   GL2 1564   3.963   0.626  10.278  0.3214 -0.0536 -0.1248
  157DYPC   C1A 1565   3.491   0.793   9.914  0.1000 -0.0177 -0.0989
  157DYPC   D2A 1566   3.434   0.905   9.398 -0.2492 -0.1344 -0.0644
  157DYPC   C3A 1567   3.587   1.347   9.302 -0.2326 -0.2431 -0.0279
  157DYPC   C1B 1568   4.046   0.732   9.944 -0.0798  0.1638 -0.0247
  157DYPC   D2B 1569   4.162   0.510   9.560  0.2835  0.0419  0.0332
  157DYPC   C3B 1570   4.561   0.551   9.269 -0.1827 -0.4163 -0.0775
  158DYPC   NC3 1571   5.429   6.536  10.598 -0.1527 -0.1662  0.0029
  158DYPC   PO4 1572   5.739   6.219  10.638  0.0708 -0.3367 -0.1186
  158DYPC   GL1 1573   5.892   6.326  10.295 -0.0146 -0.0080 -0.0544
  158DYPC   GL2 1574   5.600   6.311  10.056 -0.2280  0.2968 -0.0908
  158DYPC   C1A 1575   6.144   6.342   9.959 -0.2631 -0.0142  0.2137
  158DYPC   D2A 1576   6.348   6.129   9.702  0.0831  0.0691 -0.2596
  158DYPC   C3A 1577   6.284   6.097   9.229 -0.4204 -0.0425  0.0965
  158DYPC   C1B 1578   5.407   6.197   9.659  0.1457  0.1401 -0.3533
  158DYPC   D2B 1579   5.180   6.258   9.264  0.0892 -0.1933 -0.3510
  158DYPC   C3B 1580   4.937   6.151   8.908  0.2956  0.3723  0.1722
  159DYPC   NC3 1581   3.050   4.619  10.307 -0.0942 -0.1554 -0.1378
  159DYPC   PO4 1582   2.703   4.354  10.343  0.0298 -0.2555 -0.0499
  159DYPC   GL1 1583   2.868   4.294   9.934  0.0784  0.0789 -0.2722
  159DYPC   GL2 1584   2.544   4.358   9.856 -0.0342  0.0964 -0.0726
  159DYPC   C1A 1585   2.940   4.136   9.534  0.2524  0.0942  0.0097
  159DYPC   D2A 1586   3.273   3.932   9.348  0.1436 -0.2848 -0.1593
  159DYPC   C3A 1587   3.545   4.109   9.101  0.0406  0.0990 -0.0516
  159DYPC   C1B 1588   2.499   4.680   9.621  0.0598  0.1299  0.1967
  159DYPC   D2B 1589   2.603   4.587   9.136 -0.0562 -0.3171  0.0382
  159DYPC   C3B 1590   2.748   4.598   8.706  0.0919  0.0603 -0.2107
  160DYPC   NC3 1591   0.984   4.642  10.814 -0.0550 -0.1997  0.4170
  160DYPC   PO4 1592   0.620   4.373  10.824 -0.1513  0.2385  0.0749
  160DYPC   GL1 1593   0.725   4.516  10.411 -0.1853 -0.1023 -0.0740
  160DYPC   GL2 1594   0.402   4.467  10.244  0.0611  0.2565 -0.0530
  160DYPC   C1A 1595   1.017   4.465  10.086  0.5271 -0.1098  0.0772
  160DYPC   D2A 1596   1.035   4.519   9.647 -0.1989 -0.0824 -0.0710
  160DYPC   C3A 1597   0.577   4.581   9.532 -0.0081  0.0070  0.2162
  160DYPC   C1B 1598   0.233   4.201   9.895 -0.0479 -0.1024  0.0590
  160DYPC   D2B 1599  -0.015   3.870   9.577 -0.0178 -0.1412  0.0787
  160DYPC   C3B 1600  -0.273   3.543   9.399  0.0969  0.3586 -0.2939
  161DYPC   NC3 1601   0.614   1.666  10.653 -0.1700  0.0426  0.1405
  161DYPC   PO4 1602   0.274   2.004  10.561  0.1778 -0.1391  0.1615
  161DYPC   GL1 1603   0.379   1.920  10.152  0.0077  0.0528 -0.2231
  161DYPC   GL2 1604   0.349   1.489  10.093  0.0018  0.0265 -0.0047
  161DYPC   C1A 1605   0.206   1.922   9.690  0.1702 -0.0699 -0.1750
  161DYPC   D2A 1606   0.345   1.890   9.350 -0.2005 -0.1076 -0.1360
  161DYPC   C3A 1607   0.207   1.728   8.997  0.1044  0.0605  0.0709
  161DYPC   C1B 1608  -0.089   1.647  10.045 -0.1900  0.3130  0.0218
  161DYPC   D2B 1609  -0.319   1.623   9.665  0.1761  0.1896 -0.0445
  161DYPC   C3B 1610  -0.133   1.623   9.334 -0.3615  0.0451  0.1026
  162DYPC   NC3 1611   2.543   5.419  10.762  0.2862 -0.0864 -0.3830
  162DYPC   PO4 1612   2.273   5.212  10.624 -0.1176 -0.1303 -0.0141
  162DYPC   GL1 1613   2.150   5.219  10.229 -0.0223 -0.1761 -0.1525
  162DYPC   GL2 1614   2.157   5.523  10.093 -0.0868  0.3175  0.1222
  162DYPC   C1A 1615   1.942   5.171   9.833 -0.0495  0.0368  0.0770
  162DYPC   D2A 1616   1.977   4.850   9.499 -0.3894 -0.1845 -0.0535
  162DYPC   C3A 1617   1.788   4.926   9.260  0.2339 -0.3293  0.1170
  162DYPC   C1B 1618   2.464   5.186   9.777  0.1147  0.0578  0.0307
  162DYPC   D2B 1619   2.307   5.438   9.392 -0.0300 -0.2980 -0.2159
  162DYPC   C3B 1620   2.567   5.445   9.026  0.3474  0.0331 -0.1318
  163DYPC   NC3 1621   4.382   1.000  10.997 -0.0251 -0.1261 -0.1653
  163DYPC   PO4 1622   4.748   1.248  11.128  0.1716  0.2127  0.0108
  163DYPC   GL1 1623   4.844   1.191  10.779  0.3514  0.2781  0.0187
  163DYPC   GL2 1624   4.576   1.334  10.661  0.1543  0.0250 -0.0728
  163DYPC   C1A 1625   4.843   1.071  10.372  0.0413  0.3505  0.0636
  163DYPC   D2A 1626   4.640   1.061   9.999  0.0569  0.0408 -0.2775
  163DYPC   C3A 1627   4.525   0.915   9.657 -0.3034 -0.1176 -0.0231
  163DYPC   C1B 1628   4.354   1.459  10.279 -0.1010 -0.1926 -0.0529
  163DYPC   D2B 1629   4.063   1.227   9.994  0.2471  0.3659  0.3015
  163DYPC   C3B 1630   3.637   1.263   9.946 -0.0068  0.0759  0.1203
  164DYPC   NC3 1631   0.151   4.451  10.816  0.1211  0.3933 -0.1285
  164DYPC   PO4 1632   0.428   4.848  10.831  0.1495 -0.0871 -0.1025
  164DYPC   GL1 1633   0.516   4.971  10.483  0.1176 -0.0135  0.1509
  164DYPC   GL2 1634   0.225   4.938  10.282 -0.0754  0.0603 -0.0826
  164DYPC   C1A 1635   0.477   5.318  10.151  0.2135  0.0276  0.1142
  164DYPC   D2A 1636   0.478   5.209   9.687 -0.2944 -0.1099 -0.2788
  164DYPC   C3A 1637   0.783   5.005   9.437  0.2962 -0.1521 -0.0243
  164DYPC   C1B 1638   0.166   4.772   9.813 -0.2539  0.3495  0.0649
  164DYPC   D2B 1639  -0.017   4.559   9.467 -0.1936 -0.2067 -0.2095
  164DYPC   C3B 1640   0.084   4.397   9.076  0.0148 -0.1277  0.0789
  165DYPC   NC3 1641   2.257   4.516  10.676 -0.0838  0.3601 -0.3442
  165DYPC   PO4 1642   1.808   4.590  10.700 -0.3540  0.0245 -0.1121
  165DYPC   GL1 1643   1.865   4.796  10.345 -0.0321 -0.0273 -0.2240
  165DYPC   GL2 1644   1.630   5.031  10.223  0.0484 -0.0807 -0.0167
  165DYPC   C1A 1645   2.085   4.713   9.961 -0.3528 -0.0311 -0.1903
  165DYPC   D2A 1646   2.108   4.405   9.601 -0.2061 -0.1166  0.0648
  165DYPC   C3A 1647   2.008   4.528   9.105  0.0435  0.3879  0.0224
  165DYPC   C1B 1648   1.530   4.765   9.892 -0.1934  0.1047 -0.2039
  165DYPC   D2B 1649   1.555   4.325   9.641 -0.1050  0.0232 -0.0514
  165DYPC   C3B 1650   1.454   4.446   9.237 -0.0367 -0.1651  0.2317
  166DYPC   NC3 1651   6.365   0.821  11.062 -0.0217 -0.0862  0.1494
  166DYPC   PO4 1652   6.068   0.732  10.850 -0.0186  0.2596  0.1329
  166DYPC   GL1 1653   6.059   0.907  10.490 -0.3741 -0.1688  0.1313
  166DYPC   GL2 1654   6.347   1.070  10.381 -0.0538  0.0070  0.0675
  166DYPC   C1A 1655   5.993   0.873  10.014 -0.1267 -0.2189  0.0390
  166DYPC   D2A 1656   5.996   1.127   9.655  0.2189 -0.1546 -0.1759
  166DYPC   C3A 1657   5.868   0.967   9.254  0.0565  0.1507 -0.5118
  166DYPC   C1B 1658   6.414   1.126   9.962 -0.2950  0.2351 -0.1038
  166DYPC   D2B 1659   6.613   1.386   9.649  0.0164 -0.0620  0.3523
  166DYPC   C3B 1660   6.935   1.467   9.301 -0.1685 -0.2407  0.3852
  167DYPC   NC3 1661   1.588   5.276  11.099 -0.1538  0.0976 -0.3244
  167DYPC   PO4 1662   1.227   5.436  10.887 -0.0922 -0.0390 -0.2512
  167DYPC   GL1 1663   1.293   5.393  10.389 -0.2061 -0.1031  0.0362
  167DYPC   GL2 1664   1.294   5.767  10.187  0.0665  0.2885  0.0361
  167DYPC   C1A 1665   1.540   5.435   9.901 -0.0565  0.3010  0.0060
  167DYPC   D2A 1666   1.328   5.345   9.500  0.1746  0.2179 -0.1992
  167DYPC   C3A 1667   1.275   4.895   9.324  0.0383 -0.0204 -0.1920
  167DYPC   C1B 1668   1.051   5.790   9.700 -0.0327  0.1299 -0.1386
  167DYPC   D2B 1669   0.833   5.509   9.427  0.1173  0.0445  0.0041
  167DYPC   C3B 1670   0.591   5.616   9.031  0.1975 -0.1761  0.0290
  168DYPC   NC3 1671   3.849   4.451  10.050 -0.0103 -0.5006  0.2121
  168DYPC   PO4 1672   3.444   4.320  10.115 -0.1250  0.1370 -0.1683
  168DYPC   GL1 1673   3.278   4.599   9.850 -0.1826  0.0990  0.3156
  168DYPC   GL2 1674   3.483   4.368   9.594  0.1108 -0.0192  0.2360
  168DYPC   C1A 1675   2.951   4.648   9.611 -0.1843  0.0402  0.1148
  168DYPC   D2A 1676   2.831   5.062   9.384  0.1282  0.0766  0.2146
  168DYPC   C3A 1677   2.310   5.038   9.166  0.4188  0.0163  0.1198
  168DYPC   C1B 1678   3.830   4.517   9.340 -0.1826 -0.0068 -0.0711
  168DYPC   D2B 1679   4.238   4.423   9.482 -0.0511  0.1527 -0.1988
  168DYPC   C3B 1680   4.323   4.077   9.655  0.2301 -0.3883 -0.0445
  169DYPC   NC3 1681   2.283   1.177  10.456 -0.0924  0.0935  0.0383
  169DYPC   PO4 1682   2.027   0.844  10.401  0.2040 -0.0424  0.0235
  169DYPC   GL1 1683   2.009   0.774  10.004 -0.1673 -0.1188  0.0024
  169DYPC   GL2 1684   1.833   0.895   9.718  0.0249  0.3214 -0.4345
  169DYPC   C1A 1685   2.326   0.630   9.645 -0.0206  0.1389  0.2299
  169DYPC   D2A 1686   2.257   0.471   9.221 -0.0954  0.0951 -0.1088
  169DYPC   C3A 1687   2.058   0.606   8.834  0.1447  0.4788  0.0220
  169DYPC   C1B 1688   1.762   0.645   9.275 -0.0986 -0.2856  0.5020
  169DYPC   D2B 1689   1.741   0.228   9.000 -0.4544 -0.1485  0.0745
  169DYPC   C3B 1690   1.952  -0.009   8.885 -0.3247  0.0010  0.0146
  170DYPC   NC3 1691   2.461   0.335  10.588 -0.0208 -0.3415 -0.1523
  170DYPC   PO4 1692   2.767  -0.062  10.649 -0.0671 -0.2179  0.2144
  170DYPC   GL1 1693   2.820   0.280  10.259  0.0074  0.2219  0.2022
  170DYPC   GL2 1694   3.086   0.367  10.240 -0.0492  0.0693  0.0477
  170DYPC   C1A 1695   2.724   0.368   9.855 -0.2639 -0.2738 -0.4703
  170DYPC   D2A 1696   2.727   0.365   9.479 -0.0388 -0.0671 -0.0712
  170DYPC   C3A 1697   3.065   0.571   9.181 -0.0346 -0.1544 -0.1513
  170DYPC   C1B 1698   3.206   0.318   9.745 -0.0578  0.2283 -0.1198
  170DYPC   D2B 1699   3.245   0.122   9.379  0.3561 -0.0381  0.0443
  170DYPC   C3B 1700   2.968  -0.000   9.103 -0.3421 -0.0489  0.1047
  171DYPC   NC3 1701   4.838   1.710  10.993  0.0853 -0.2487 -0.0577
  171DYPC   PO4 1702   5.303   1.510  10.928 -0.3847 -0.0321  0.0764
  171DYPC   GL1 1703   5.031   1.600  10.499  0.1511 -0.2832  0.1222
  171DYPC   GL2 1704   5.272   1.809  10.211  0.3681  0.0121 -0.0534
  171DYPC   C1A 1705   4.814   1.547  10.108  0.1393 -0.1354 -0.0669
  171DYPC   D2A 1706   4.450   1.458   9.786 -0.1971  0.2060  0.2339
  171DYPC   C3A 1707   4.311   1.836   9.427 -0.2458  0.1198  0.0081
  171DYPC   C1B 1708   5.155   1.751   9.768 -0.0027  0.3290  0.2080
  171DYPC   D2B 1709   5.274   1.581   9.315 -0.4829 -0.1616 -0.0373
  171DYPC   C3B 1710   5.012   1.490   8.922 -0.2286  0.0715 -0.2554
  172DYPC   NC3 1711   1.952   1.231  10.839  0.0954 -0.0705  0.1992
  172DYPC   PO4 1712   2.091   1.616  10.608  0.1192 -0.3080 -0.2398
  172DYPC   GL1 1713   1.831   1.370  10.361  0.1990 -0.1774  0.0134
  172DYPC   GL2 1714   1.456   1.549  10.306 -0.0280  0.4862  0.1419
  172DYPC   C1A 1715   1.501   1.100  10.080  0.1562 -0.2157  0.0036
  172DYPC   D2A 1716   1.080   0.927   9.912 -0.1807 -0.1244 -0.4739
  172DYPC   C3A 1717   0.874   1.211   9.616 -0.0678  0.3362 -0.1136
  172DYPC   C1B 1718   1.467   1.507   9.791  0.1300  0.1269  0.0392
  172DYPC   D2B 1719   1.196   1.620   9.466  0.1781 -0.0726 -0.0066
  172DYPC   C3B 1720   1.151   1.391   9.065 -0.0424  0.3032  0.0293
  173DYPC   NC3 1721   3.606   5.264  10.665 -0.0401  0.2623  0.0971
  173DYPC   PO4 1722   3.669   5.723  10.641 -0.0113 -0.0492 -0.0687
  173DYPC   GL1 1723   3.379   5.914  10.225  0.0712 -0.2583 -0.2569
  173DYPC   GL2 1724   3.060   6.183  10.234  0.5537  0.2405 -0.1315
  173DYPC   C1A 1725   3.459   5.716   9.737  0.0318 -0.2971 -0.1767
  173DYPC   D2A 1726   3.242   5.350   9.495  0.4833 -0.0768  0.5600
  173DYPC   C3A 1727   3.147   5.410   9.109 -0.2192 -0.2247  0.2490
  173DYPC   C1B 1728   3.138   6.048   9.799  0.0846 -0.1010 -0.0706
  173DYPC   D2B 1729   3.086   5.896   9.362 -0.1476 -0.0064 -0.0338
  173DYPC   C3B 1730   2.801   5.605   9.461 -0.0592 -0.2885  0.3350
  174DYPC   NC3 1731   1.522   2.699  10.799  0.0087  0.1832  0.1160
  174DYPC   PO4 1732   1.849   2.572  10.489  0.0352  0.0640 -0.2745
  174DYPC   GL1 1733   1.996   2.630  10.091  0.1604  0.1219 -0.0519
  174DYPC   GL2 1734   1.947   2.317  10.057 -0.0596 -0.2492  0.2078
  174DYPC   C1A 1735   1.934   3.014   9.855  0.1405 -0.1028 -0.2252
  174DYPC   D2A 1736   1.793   3.293   9.727  0.2554  0.1447 -0.0793
  174DYPC   C3A 1737   1.626   3.570  10.019  0.3218  0.1787 -0.0479
  174DYPC   C1B 1738   1.656   2.446   9.760 -0.1967  0.0732  0.2399
  174DYPC   D2B 1739   1.513   2.823   9.648  0.0935  0.0589  0.1219
  174DYPC   C3B 1740   1.849   2.880   9.339 -0.2733 -0.0979  0.1898
  175DYPC   NC3 1741   2.407   3.516  11.474  0.2567 -0.0969 -0.1282
  175DYPC   PO4 1742   2.318   3.388  11.015 -0.0674 -0.2967  0.1688
  175DYPC   GL1 1743   2.248   3.471  10.505 -0.0975  0.3344 -0.2400
  175DYPC   GL2 1744   1.973   3.324  10.389  0.0111  0.1988  0.3095
  175DYPC   C1A 1745   2.468   3.156  10.178 -0.2558  0.0323  0.1946
  175DYPC   D2A 1746   2.413   3.096   9.678  0.1063  0.0182 -0.2025
  175DYPC   C3A 1747   2.503   3.173   9.280 -0.0544  0.0683  0.0269
  175DYPC   C1B 1748   2.139   3.545   9.944  0.1377 -0.3293 -0.4177
  175DYPC   D2B 1749   2.232   3.611   9.451 -0.0894 -0.0045  0.0467
  175DYPC   C3B 1750   1.898   3.395   9.252 -0.2093  0.2642  0.2485
  176DYPC   NC3 1751   0.313   3.057  10.708 -0.2989 -0.0284  0.0019
  176DYPC   PO4 1752   0.161   3.438  10.746 -0.1697 -0.0441 -0.0107
  176DYPC   GL1 1753   0.276   3.454  10.311  0.0492 -0.1662  0.0156
  176DYPC   GL2 1754   0.395   3.640  10.205  0.0519 -0.1230 -0.0015
  176DYPC   C1A 1755   0.253   3.065   9.983  0.0832  0.0020 -0.2662
  176DYPC   D2A 1756   0.157   2.614  10.011  0.1226 -0.1762  0.0440
  176DYPC   C3A 1757   0.021   2.219  10.011  0.0468 -0.1553 -0.1908
  176DYPC   C1B 1758   0.551   3.639   9.873  0.0921  0.0490  0.0155
  176DYPC   D2B 1759   0.800   3.637   9.519  0.2518 -0.0152  0.0818
  176DYPC   C3B 1760   0.863   3.441   9.176  0.1569 -0.2738 -0.0223
  177DYPC   NC3 1761   4.745   3.750  10.891  0.3369  0.1703 -0.1474
  177DYPC   PO4 1762   4.471   4.053  10.519 -0.2848  0.0037  0.1120
  177DYPC   GL1 1763   4.699   3.981  10.144 -0.2115  0.0267 -0.1242
  177DYPC   GL2 1764   4.869   4.325  10.228  0.2953 -0.1147  0.0124
  177DYPC   C1A 1765   4.800   3.879   9.693 -0.1155 -0.2375 -0.0876
  177DYPC   D2A 1766   4.581   3.842   9.312  0.3002 -0.0731 -0.0071
  177DYPC   C3A 1767   4.723   3.889   8.994 -0.3102  0.0484 -0.1317
  177DYPC   C1B 1768   4.687   4.420   9.809 -0.0564 -0.1127 -0.0284
  177DYPC   D2B 1769   4.716   4.339   9.406 -0.0687 -0.2733 -0.1919
  177DYPC   C3B 1770   4.461   4.339   9.058 -0.0868  0.1579 -0.0129
  178DYPC   NC3 1771   1.039   3.647  10.518 -0.0213 -0.1727 -0.0277
  178DYPC   PO4 1772   0.702   3.319  10.567 -0.3969  0.2654  0.1776
  178DYPC   GL1 1773   0.774   3.305  10.165  0.0818 -0.0844 -0.0372
  178DYPC   GL2 1774   1.029   3.571  10.004  0.0437  0.0353 -0.1088
  178DYPC   C1A 1775   0.758   3.217   9.726  0.0021  0.3650 -0.0859
  178DYPC   D2A 1776   1.002   2.953   9.481 -0.2265  0.2352 -0.3820
  178DYPC   C3A 1777   0.798   2.554   9.216 -0.1201  0.2646 -0.2521
  178DYPC   C1B 1778   1.320   3.492   9.633 -0.1052 -0.1055 -0.1960
  178DYPC   D2B 1779   1.410   3.204   9.263  0.1980  0.0738 -0.0685
  178DYPC   C3B 1780   1.213   3.206   8.877 -0.0523  0.0292  0.0902
  179DYPC   NC3 1781   6.545   2.601  10.517  0.4629  0.2387 -0.0127
  179DYPC   PO4 1782   6.268   2.803  10.753 -0.0346 -0.2564 -0.0953
  179DYPC   GL1 1783   6.024   2.679  10.393  0.4304  0.2651 -0.2655
  179DYPC   GL2 1784   5.693   2.875  10.300  0.1694  0.0994 -0.1080
  179DYPC   C1A 1785   6.067   2.919   9.944 -0.2880 -0.0231 -0.5860
  179DYPC   D2A 1786   6.250   2.771   9.576 -0.0649 -0.4348 -0.1136
  179DYPC   C3A 1787   6.058   3.028   9.242 -0.2032 -0.0979 -0.0266
  179DYPC   C1B 1788   5.577   2.715   9.936  0.1952 -0.2770 -0.0076
  179DYPC   D2B 1789   5.704   2.803   9.573 -0.1317  0.0231 -0.0798
  179DYPC   C3B 1790   5.760   2.443   9.338 -0.3236  0.0082 -0.0984
  180DYPC   NC3 1791   2.967   2.721  11.069  0.0027  0.2510 -0.2510
  180DYPC   PO4 1792   2.940   2.678  10.679 -0.0674  0.0364 -0.0444
  180DYPC   GL1 1793   2.798   2.605  10.259 -0.0124  0.1399  0.4036
  180DYPC   GL2 1794   2.983   2.654  10.082  0.0178 -0.2652 -0.0523
  180DYPC   C1A 1795   2.441   2.600   9.946  0.2066 -0.1974 -0.0796
  180DYPC   D2A 1796   2.128   2.550   9.595 -0.0081 -0.0630  0.0957
  180DYPC   C3A 1797   2.269   2.628   9.109  0.1584 -0.2334  0.2861
  180DYPC   C1B 1798   3.000   2.624   9.671 -0.2102 -0.0513  0.0290
  180DYPC   D2B 1799   3.213   2.534   9.294  0.0859 -0.1532 -0.0827
  180DYPC   C3B 1800   3.157   2.520   8.903 -0.0317  0.0912 -0.1301
  181DYPC   NC3 1801   5.202   1.028  11.111 -0.1489 -0.0738  0.0408
  181DYPC   PO4 1802   5.583   0.761  10.976  0.2128 -0.3989  0.2253
  181DYPC   GL1 1803   5.628   0.691  10.578  0.0923  0.0473 -0.0158
  181DYPC   GL2 1804   5.794   0.427  10.461  0.0322  0.2667 -0.0732
  181DYPC   C1A 1805   5.513   0.788  10.166 -0.0607  0.2961  0.0307
  181DYPC   D2A 1806   5.511   0.833   9.832  0.0571 -0.2209  0.1197
  181DYPC   C3A 1807   5.466   0.656   9.284 -0.2648 -0.0269 -0.0818
  181DYPC   C1B 1808   5.772   0.414  10.031  0.2673 -0.0045 -0.0858
  181DYPC   D2B 1809   5.868   0.472   9.569 -0.1536 -0.2204 -0.2122
  181DYPC   C3B 1810   6.153   0.187   9.451  0.1086  0.0769  0.1556
  182DYPC   NC3 1811   4.881   5.808  10.927  0.4180 -0.2186 -0.0924
  182DYPC   PO4 1812   4.552   6.114  10.911  0.0849  0.3180  0.0299
  182DYPC   GL1 1813   4.629   5.994  10.508  0.4111  0.2505 -0.1075
  182DYPC   GL2 1814   4.799   5.785  10.363 -0.2635  0.2149 -0.3077
  182DYPC   C1A 1815   4.637   6.273  10.090 -0.0910 -0.1948 -0.1780
  182DYPC   D2A 1816   4.912   6.288   9.708 -0.1330  0.0722 -0.1331
  182DYPC   C3A 1817   4.989   6.657   9.485  0.0520 -0.0121 -0.0268
  182DYPC   C1B 1818   5.078   6.014  10.111  0.0941  0.1692 -0.0238
  182DYPC   D2B 1819   5.092   6.551  10.143 -0.0404 -0.0773  0.1924
  182DYPC   C3B 1820   5.376   6.735   9.746 -0.1627  0.0935  0.3372
  183DYPC   NC3 1821   4.653   0.254  10.995 -0.2802 -0.0549  0.1337
  183DYPC   PO4 1822   4.805   0.719  11.096 -0.3423  0.2241  0.0521
  183DYPC   GL1 1823   4.786   0.667  10.651 -0.0103  0.1335  0.1209
  183DYPC   GL2 1824   5.091   0.567  10.435  0.0979  0.1354  0.1309
  183DYPC   C1A 1825   4.539   0.580  10.218  0.1200  0.2200 -0.1063
  183DYPC   D2A 1826   4.643   0.440   9.788  0.3820  0.1955  0.1969
  183DYPC   C3A 1827   4.475   0.047   9.604  0.0211 -0.2025  0.0033
  183DYPC   C1B 1828   5.013   0.728  10.017  0.0960  0.2235  0.0575
  183DYPC   D2B 1829   5.034   0.746   9.547  0.2060 -0.0223  0.0434
  183DYPC   C3B 1830   5.254   1.064   9.399  0.2378  0.1582  0.2770
  184DYPC   NC3 1831   5.721   1.321  10.682 -0.0537  0.0743  0.0201
  184DYPC   PO4 1832   5.563   1.600  10.490  0.0544  0.2115 -0.1972
  184DYPC   GL1 1833   5.448   1.261  10.164  0.0134 -0.1003 -0.0680
  184DYPC   GL2 1834   5.811   1.392  10.014  0.1189  0.0370  0.0895
  184DYPC   C1A 1835   5.136   1.206   9.901  0.0615 -0.0876 -0.1374
  184DYPC   D2A 1836   4.834   1.347   9.521 -0.1415  0.4309  0.0105
  184DYPC   C3A 1837   4.808   1.049   9.144 -0.0754 -0.0515  0.0158
  184DYPC   C1B 1838   5.581   1.313   9.715 -0.0685 -0.3853  0.0997
  184DYPC   D2B 1839   5.774   1.450   9.292  0.3837 -0.0607 -0.1900
  184DYPC   C3B 1840   5.610   1.301   8.957  0.2907 -0.2013  0.3143
  185DYPC   NC3 1841   0.011   3.634  11.131 -0.0506  0.3805  0.0880
  185DYPC   PO4 1842   0.243   4.045  11.048 -0.1223 -0.0733 -0.2224
  185DYPC   GL1 1843   0.299   4.044  10.542 -0.2342  0.0248 -0.0070
  185DYPC   GL2 1844   0.621   3.998  10.473  0.2252  0.1166  0.0903
  185DYPC   C1A 1845  -0.043   3.921  10.238 -0.4097 -0.5408  0.1012
  185DYPC   D2A 1846  -0.340   4.178  10.020  0.0074 -0.1906 -0.1355
  185DYPC   C3A 1847  -0.339   4.197   9.595 -0.1492  0.1872  0.0889
  185DYPC   C1B 1848   0.688   4.114  10.117 -0.4446 -0.2030  0.2959
  185DYPC   D2B 1849   0.772   4.136   9.702  0.3086  0.1310  0.0915
  185DYPC   C3B 1850   0.432   4.127   9.427 -0.2265  0.1410 -0.0450
  186DYPC   NC3 1851   3.969   5.346  10.309 -0.0229  0.1898  0.1691
  186DYPC   PO4 1852   3.944   4.900  10.375  0.1733 -0.1814 -0.0291
  186DYPC   GL1 1853   4.006   4.989   9.980  0.0615 -0.3396  0.1924
  186DYPC   GL2 1854   3.834   5.295   9.772 -0.4065 -0.1132 -0.1078
  186DYPC   C1A 1855   4.067   4.957   9.528  0.2325 -0.0574  0.2333
  186DYPC   D2A 1856   4.233   4.793   9.172 -0.0047 -0.3595 -0.3178
  186DYPC   C3A 1857   4.049   4.793   8.764  0.1027  0.2314  0.2847
  186DYPC   C1B 1858   3.737   5.491   9.394 -0.1436  0.1506  0.0627
  186DYPC   D2B 1859   3.758   5.769   9.077 -0.0598 -0.0124  0.1536
  186DYPC   C3B 1860   4.010   6.202   8.819  0.1464 -0.1681 -0.0472
  187DYPC   NC3 1861   1.077   5.874  10.684  0.1820  0.3979  0.1327
  187DYPC   PO4 1862   1.353   6.254  10.595  0.2546 -0.0848 -0.1689
  187DYPC   GL1 1863   1.586   6.221  10.258 -0.0699  0.2334  0.1555
  187DYPC   GL2 1864   1.556   6.463  10.034 -0.0565 -0.1260 -0.1953
  187DYPC   C1A 1865   1.828   5.844  10.017  0.1469 -0.2314  0.0257
  187DYPC   D2A 1866   1.861   5.737   9.585 -0.0342  0.0022 -0.0857
  187DYPC   C3A 1867   1.978   6.150   9.335  0.2747  0.1336  0.2224
  187DYPC   C1B 1868   1.593   6.183   9.731 -0.0935  0.1999  0.1953
  187DYPC   D2B 1869   1.399   5.956   9.336  0.0758 -0.2581 -0.0997
  187DYPC   C3B 1870   1.652   5.967   9.022 -0.1877 -0.0551 -0.0348
  188DYPC   NC3 1871   5.151   3.473  10.910 -0.2367 -0.0792 -0.2059
  188DYPC   PO4 1872   5.467   3.591  11.266 -0.1908 -0.0364 -0.0421
  188DYPC   GL1 1873   5.625   3.546  10.788  0.2228  0.0928  0.0758
  188DYPC   GL2 1874   5.510   3.275  10.575  0.0575 -0.1242 -0.1959
  188DYPC   C1A 1875   5.549   3.626  10.245  0.2757 -0.0890 -0.0114
  188DYPC   D2A 1876   5.739   3.595   9.891  0.2431 -0.1291  0.0417
  188DYPC   C3A 1877   5.833   3.302   9.749  0.0973 -0.0262  0.0792
  188DYPC   C1B 1878   5.943   3.340  10.323  0.0649  0.2813 -0.0842
  188DYPC   D2B 1879   6.260   3.473   9.957 -0.0812 -0.0568  0.3141
  188DYPC   C3B 1880   6.579   3.404   9.561 -0.1462  0.0468  0.4318
  189DYPC   NC3 1881   1.395   3.867  11.244 -0.1876  0.0890 -0.0186
  189DYPC   PO4 1882   1.473   3.828  10.725 -0.3585  0.2709  0.0202
  189DYPC   GL1 1883   1.384   4.061  10.364 -0.0436 -0.0424 -0.2077
  189DYPC   GL2 1884   1.664   4.263  10.245 -0.2865 -0.2871  0.0669
  189DYPC   C1A 1885   1.278   3.970   9.869 -0.0880  0.3653 -0.2444
  189DYPC   D2A 1886   1.217   4.012   9.449  0.1265  0.2454  0.1697
  189DYPC   C3A 1887   1.320   3.689   9.185 -0.4557 -0.2113 -0.2386
  189DYPC   C1B 1888   1.812   3.979   9.900  0.1461 -0.0207  0.3315
  189DYPC   D2B 1889   1.667   3.835   9.523 -0.3974 -0.0761  0.0220
  189DYPC   C3B 1890   1.940   4.070   9.245 -0.0705  0.1679  0.0607
  190DYPC   NC3 1891   3.641   4.533  10.556  0.0664 -0.1730 -0.0706
  190DYPC   PO4 1892   3.284   4.884  10.675  0.1153  0.3053  0.3897
  190DYPC   GL1 1893   3.454   4.920  10.151 -0.0378  0.0371 -0.1309
  190DYPC   GL2 1894   3.150   5.049  10.014  0.1851  0.1820  0.0373
  190DYPC   C1A 1895   3.606   4.876   9.716  0.3115 -0.5154 -0.0416
  190DYPC   D2A 1896   3.343   4.918   9.336  0.4029 -0.0715  0.1792
  190DYPC   C3A 1897   3.101   4.637   9.138  0.2698 -0.1341 -0.2423
  190DYPC   C1B 1898   2.985   5.505   9.894 -0.4521 -0.1046 -0.1121
  190DYPC   D2B 1899   2.624   5.738   9.948  0.2227  0.0378  0.0767
  190DYPC   C3B 1900   2.383   5.910   9.595  0.0869 -0.0410  0.0361
  191DYPC   NC3 1901   3.539   1.563  10.533 -0.0073  0.1270 -0.1871
  191DYPC   PO4 1902   3.117   1.594  10.421  0.0465 -0.1424 -0.2553
  191DYPC   GL1 1903   2.899   1.870  10.112  0.2047  0.0613  0.3651
  191DYPC   GL2 1904   2.805   1.649   9.897 -0.0365 -0.1601 -0.2075
  191DYPC   C1A 1905   2.792   2.251   9.889  0.2753  0.2910  0.0449
  191DYPC   D2A 1906   2.580   2.406   9.484 -0.0577  0.0205 -0.1826
  191DYPC   C3A 1907   2.715   2.721   9.287  0.2996  0.1890 -0.0057
  191DYPC   C1B 1908   2.804   1.938   9.548  0.3815  0.1893 -0.1273
  191DYPC   D2B 1909   2.988   2.073   9.177  0.0018 -0.0534  0.2717
  191DYPC   C3B 1910   2.712   2.345   8.953  0.1181  0.2847  0.2725
  192DYPC   NC3 1911   6.253   5.590  10.773  0.3403  0.0020  0.2713
  192DYPC   PO4 1912   6.162   5.967  10.812 -0.1247  0.0886 -0.0435
  192DYPC   GL1 1913   6.091   5.848  10.400 -0.1063  0.2403  0.0585
  192DYPC   GL2 1914   5.711   5.787  10.253  0.4419 -0.0933  0.0075
  192DYPC   C1A 1915   6.257   5.693  10.020  0.2627 -0.2334 -0.1050
  192DYPC   D2A 1916   6.726   5.721   9.807 -0.1266  0.2190  0.0390
  192DYPC   C3A 1917   6.736   5.929   9.362 -0.0913 -0.1197 -0.0199
  192DYPC   C1B 1918   5.901   5.942   9.858 -0.0625 -0.1829 -0.0118
  192DYPC   D2B 1919   5.881   6.187   9.490 -0.2219 -0.1429  0.0970
  192DYPC   C3B 1920   5.621   6.489   9.296  0.0271 -0.1396  0.0209
  193DYPC   NC3 1921   4.662  -0.429   7.527 -0.0670 -0.1925 -0.3432
  193DYPC   PO4 1922   4.685  -0.206   7.171 -0.1470 -0.0384 -0.0842
  193DYPC   GL1 1923   4.384  -0.021   7.604  0.0124  0.0134  0.0584
  193DYPC   GL2 1924   4.224   0.139   7.515 -0.1526  0.0592 -0.0133
  193DYPC   C1A 1925   4.486   0.065   8.054 -0.2175  0.2895  0.1547
  193DYPC   D2A 1926   4.393   0.112   8.521 -0.1391  0.2810  0.1190
  193DYPC   C3A 1927   4.598   0.161   8.898 -0.0249 -0.0140 -0.2297
  193DYPC   C1B 1928   4.135   0.334   7.914  0.0470 -0.2384 -0.3947
  193DYPC   D2B 1929   3.993   0.502   8.271  0.1057 -0.2748  0.0328
  193DYPC   C3B 1930   3.587   0.418   8.399  0.0876 -0.0288  0.0279
  194DYPC   NC3 1931   0.627   5.761   6.283  0.2002  0.0287  0.1361
  194DYPC   PO4 1932   0.965   6.036   6.350 -0.0950 -0.0959 -0.2687
  194DYPC   GL1 1933   1.215   6.097   6.061  0.0231  0.0039 -0.1044
  194DYPC   GL2 1934   1.518   5.864   5.901 -0.0593  0.0111  0.0562
  194DYPC   C1A 1935   1.096   6.225   5.611 -0.5734  0.0634  0.1639
  194DYPC   D2A 1936   1.229   6.302   5.141  0.0506  0.0375  0.4327
  194DYPC   C3A 1937   1.355   6.675   5.063  0.0441 -0.1188  0.1346
  194DYPC   C1B 1938   1.609   6.254   5.593  0.0585  0.2636  0.1596
  194DYPC   D2B 1939   1.750   6.368   5.204  0.0382  0.0586  0.1921
  194DYPC   C3B 1940   1.886   6.771   5.086 -0.3544 -0.0972 -0.2031
  195DYPC   NC3 1941   4.041   4.169   6.720  0.0951 -0.2611 -0.1326
  195DYPC   PO4 1942   4.083   3.985   6.294  0.2182  0.0508 -0.0598
  195DYPC   GL1 1943   4.017   4.094   5.935 -0.2723  0.0707  0.2571
  195DYPC   GL2 1944   3.873   3.845   5.738 -0.1397 -0.0701  0.1924
  195DYPC   C1A 1945   3.863   4.245   5.497  0.0378 -0.0064  0.0833
  195DYPC   D2A 1946   3.800   4.542   5.177 -0.0718 -0.0607  0.1570
  195DYPC   C3A 1947   3.648   4.936   5.247  0.2761  0.0050  0.5247
  195DYPC   C1B 1948   4.304   3.953   5.576 -0.1906 -0.1670  0.2486
  195DYPC   D2B 1949   4.625   4.001   5.224  0.2986 -0.2927 -0.1001
  195DYPC   C3B 1950   4.607   3.632   4.788 -0.0688 -0.0067  0.0532
  196DYPC   NC3 1951   2.480  -0.002   6.496 -0.0686  0.4467  0.0577
  196DYPC   PO4 1952   1.983   0.172   6.407 -0.1838 -0.2021 -0.1117
  196DYPC   GL1 1953   2.287   0.197   6.087 -0.1148 -0.2503 -0.0612
  196DYPC   GL2 1954   2.548  -0.097   6.019  0.2343 -0.0083  0.1244
  196DYPC   C1A 1955   2.534   0.315   5.767  0.0178  0.0419 -0.0922
  196DYPC   D2A 1956   2.582   0.798   5.621  0.0308 -0.0920  0.1408
  196DYPC   C3A 1957   2.208   1.013   5.508 -0.0431 -0.3059  0.3228
  196DYPC   C1B 1958   2.710  -0.197   5.696 -0.1585 -0.1723 -0.0856
  196DYPC   D2B 1959   2.592  -0.325   5.270  0.0984  0.0931 -0.1447
  196DYPC   C3B 1960   2.717   0.027   4.880 -0.3489  0.0445  0.2917
  197DYPC   NC3 1961   6.153   5.092   7.559 -0.0062  0.3289 -0.0969
  197DYPC   PO4 1962   5.765   5.286   7.362 -0.1008 -0.2879 -0.0975
  197DYPC   GL1 1963   5.704   5.045   7.810  0.0253  0.1815  0.0507
  197DYPC   GL2 1964   5.937   5.074   8.100  0.1582  0.0117  0.0918
  197DYPC   C1A 1965   5.430   4.988   8.064  0.0695  0.1690 -0.3545
  197DYPC   D2A 1966   5.393   4.776   8.414 -0.1341  0.0131  0.0257
  197DYPC   C3A 1967   5.292   5.038   8.783  0.0252 -0.2510  0.3569
  197DYPC   C1B 1968   6.171   5.086   8.494 -0.0316 -0.1104 -0.1640
  197DYPC   D2B 1969   6.507   5.196   8.785  0.0054 -0.0616  0.0543
  197DYPC   C3B 1970   6.698   4.849   9.157 -0.0953 -0.0120  0.0219
  198DYPC   NC3 1971   5.992   5.078   6.527  0.0353 -0.0021 -0.2069
  198DYPC   PO4 1972   6.317   5.230   6.553 -0.2995 -0.1641  0.0317
  198DYPC   GL1 1973   6.251   5.224   6.124 -0.1154 -0.1548 -0.0383
  198DYPC   GL2 1974   6.157   5.433   5.697 -0.2367 -0.1435 -0.2457
  198DYPC   C1A 1975   6.044   4.981   5.818 -0.1986  0.0493 -0.1119
  198DYPC   D2A 1976   6.131   5.037   5.329  0.0826 -0.2462 -0.0693
  198DYPC   C3A 1977   6.318   4.831   4.927  0.2188 -0.2636  0.0308
  198DYPC   C1B 1978   6.036   5.544   5.330  0.1775 -0.2970  0.2186
  198DYPC   D2B 1979   5.882   5.741   5.026 -0.0981 -0.1573 -0.3594
  198DYPC   C3B 1980   6.101   6.113   4.815 -0.2377  0.4322 -0.0903
  199DYPC   NC3 1981   1.477   5.673   6.999 -0.1049 -0.1603  0.1908
  199DYPC   PO4 1982   1.726   5.827   7.343 -0.1391  0.2211  0.0297
  199DYPC   GL1 1983   1.834   5.986   7.640  0.2715  0.0309  0.2200
  199DYPC   GL2 1984   1.597   6.148   7.791 -0.1506  0.0728  0.1742
  199DYPC   C1A 1985   1.971   5.951   8.046  0.1298 -0.1473 -0.0256
  199DYPC   D2A 1986   2.152   5.703   8.263  0.1235 -0.1022  0.2486
  199DYPC   C3A 1987   2.504   5.379   7.972 -0.0704 -0.0855 -0.2973
  199DYPC   C1B 1988   1.598   6.458   8.126 -0.4406  0.1578 -0.0018
  199DYPC   D2B 1989   1.664   6.621   8.548  0.0389 -0.1040 -0.1306
  199DYPC   C3B 1990   1.662   7.112   8.559 -0.1466 -0.2522 -0.0246
  200DYPC   NC3 1991   0.699   2.517   7.259 -0.0065  0.0483 -0.0274
  200DYPC   PO4 1992   0.652   2.586   6.767  0.0761  0.0276  0.1703
  200DYPC   GL1 1993   0.811   2.590   6.251 -0.2042  0.0620  0.0869
  200DYPC   GL2 1994   1.093   2.735   6.044 -0.2559 -0.0458 -0.0949
  200DYPC   C1A 1995   0.797   2.290   5.864 -0.3667 -0.0018  0.2393
  200DYPC   D2A 1996   0.928   2.014   5.458 -0.0895 -0.2331 -0.3324
  200DYPC   C3A 1997   1.270   1.981   5.138 -0.3429  0.0671  0.0328
  200DYPC   C1B 1998   1.414   2.776   5.775  0.2609  0.1802 -0.0202
  200DYPC   D2B 1999   1.746   2.902   5.557 -0.2455 -0.1533  0.2142
  200DYPC   C3B 2000   2.110   2.905   5.755  0.2854 -0.0496 -0.0195
  201DYPC   NC3 2001   1.287   0.133   7.579  0.3327  0.1997  0.1342
  201DYPC   PO4 2002   0.855   0.321   7.450 -0.2828  0.0587 -0.0811
  201DYPC   GL1 2003   0.772   0.305   7.811 -0.1491  0.1152 -0.0253
  201DYPC   GL2 2004   0.539   0.124   7.848 -0.1360 -0.4215 -0.2205
  201DYPC   C1A 2005   1.032   0.244   8.131  0.0790 -0.0937 -0.2999
  201DYPC   D2A 2006   1.202  -0.026   8.399  0.1110  0.1212 -0.3233
  201DYPC   C3A 2007   1.345   0.002   8.857 -0.4175  0.0267 -0.1635
  201DYPC   C1B 2008   0.609   0.151   8.330 -0.2216 -0.3180 -0.2005
  201DYPC   D2B 2009   0.847   0.197   8.737 -0.3370 -0.0271 -0.2185
  201DYPC   C3B 2010   0.657   0.334   9.117 -0.0253  0.1893  0.0003
  202DYPC   NC3 2011   2.676   0.654   7.433 -0.2835 -0.0926  0.1087
  202DYPC   PO4 2012   2.377   0.610   7.073 -0.0601 -0.0223 -0.0373
  202DYPC   GL1 2013   2.698   0.951   7.043  0.0663 -0.0015 -0.4868
  202DYPC   GL2 2014   2.991   1.065   7.319  0.1344  0.1105 -0.2442
  202DYPC   C1A 2015   2.889   1.357   6.976  0.2827  0.0955  0.4017
  202DYPC   D2A 2016   2.924   1.659   6.615 -0.0691  0.0435  0.0434
  202DYPC   C3A 2017   2.678   1.602   6.235  0.1526  0.1554 -0.0404
  202DYPC   C1B 2018   3.214   1.382   7.487 -0.2058  0.0810  0.0550
  202DYPC   D2B 2019   3.274   1.765   7.758 -0.3561  0.0983  0.0456
  202DYPC   C3B 2020   3.134   2.149   7.680 -0.1116  0.2637 -0.2703
  203DYPC   NC3 2021   1.767   5.040   6.233 -0.2916  0.0153  0.1219
  203DYPC   PO4 2022   1.694   5.407   6.128  0.0944 -0.3193 -0.1231
  203DYPC   GL1 2023   1.489   5.367   5.766  0.1129  0.1428 -0.0834
  203DYPC   GL2 2024   1.704   5.518   5.526 -0.2628  0.1018  0.3215
  203DYPC   C1A 2025   1.258   5.316   5.401 -0.0692  0.0052 -0.1311
  203DYPC   D2A 2026   1.105   5.072   5.101 -0.0736  0.2321  0.0123
  203DYPC   C3A 2027   0.778   4.846   5.208 -0.2211  0.2539 -0.2859
  203DYPC   C1B 2028   1.539   5.784   5.238 -0.0423  0.0338 -0.1230
  203DYPC   D2B 2029   1.736   5.871   4.935  0.2892 -0.1312  0.1207
  203DYPC   C3B 2030   1.603   5.875   4.494 -0.1895  0.4587  0.0514
  204DYPC   NC3 2031   6.062   1.782   7.197 -0.1335  0.2663  0.0362
  204DYPC   PO4 2032   6.191   1.362   7.261  0.0013  0.2273  0.1999
  204DYPC   GL1 2033   6.087   1.469   7.648  0.0060 -0.2239 -0.1053
  204DYPC   GL2 2034   6.094   1.704   7.787  0.2287 -0.0752 -0.1917
  204DYPC   C1A 2035   6.271   1.239   8.123 -0.1479 -0.4186  0.1810
  204DYPC   D2A 2036   6.102   0.883   8.336  0.1413 -0.1636  0.3593
  204DYPC   C3A 2037   5.990   0.942   8.772 -0.3014 -0.0031  0.1370
  204DYPC   C1B 2038   6.062   1.744   8.242 -0.1466 -0.2023 -0.2247
  204DYPC   D2B 2039   6.099   1.911   8.666  0.0661  0.0811 -0.3751
  204DYPC   C3B 2040   6.055   1.562   8.916 -0.2978 -0.1642 -0.0400
  205DYPC   NC3 2041   2.919   3.454   7.251  0.0888 -0.0045 -0.2479
  205DYPC   PO4 2042   2.672   3.347   7.551  0.0448  0.0516  0.1339
  205DYPC   GL1 2043   2.604   3.742   7.849 -0.3212 -0.0239 -0.1009
  205DYPC   GL2 2044   2.552   3.992   7.780 -0.1721 -0.0615 -0.0123
  205DYPC   C1A 2045   2.682   3.755   8.254 -0.0205 -0.1817 -0.0917
  205DYPC   D2A 2046   2.715   3.675   8.669 -0.1591  0.0809  0.1111
  205DYPC   C3A 2047   2.354   3.514   8.949 -0.1266  0.0150 -0.1954
  205DYPC   C1B 2048   2.739   4.250   8.048  0.0856 -0.1621  0.0769
  205DYPC   D2B 2049   2.916   4.150   8.476  0.0370  0.1036  0.1285
  205DYPC   C3B 2050   3.056   4.178   8.934  0.0814  0.1199 -0.2360
  206DYPC   NC3 2051   5.473   1.807   7.644  0.0437 -0.1630  0.0417
  206DYPC   PO4 2052   5.610   2.128   7.570 -0.3364  0.3286  0.1864
  206DYPC   GL1 2053   5.600   1.980   8.049 -0.2853  0.1849  0.1121
  206DYPC   GL2 2054   5.618   1.590   8.132 -0.2592 -0.1855 -0.0808
  206DYPC   C1A 2055   5.551   2.031   8.443  0.1658 -0.1063 -0.3100
  206DYPC   D2A 2056   5.519   2.324   8.874  0.0550  0.0114 -0.3540
  206DYPC   C3A 2057   6.020   2.431   8.903 -0.1587  0.0464 -0.1105
  206DYPC   C1B 2058   5.434   1.572   8.505  0.1370 -0.0327 -0.2014
  206DYPC   D2B 2059   5.486   1.801   8.899  0.2001 -0.2141 -0.2175
  206DYPC   C3B 2060   5.115   2.067   9.085  0.2486  0.4022 -0.1805
  207DYPC   NC3 2061   0.853   6.282   7.163 -0.0032  0.0427 -0.2078
  207DYPC   PO4 2062   0.803   6.168   7.532  0.3471  0.0198 -0.0648
  207DYPC   GL1 2063   0.631   5.985   8.002 -0.1153  0.1905 -0.1233
  207DYPC   GL2 2064   0.277   6.086   8.099 -0.0674  0.0621  0.1218
  207DYPC   C1A 2065   0.787   5.617   8.471  0.0159  0.1728 -0.0089
  207DYPC   D2A 2066   0.867   5.386   8.694  0.0593 -0.1299  0.3409
  207DYPC   C3A 2067   0.640   5.169   8.894 -0.0543 -0.0759 -0.0515
  207DYPC   C1B 2068   0.366   5.984   8.526 -0.0229  0.2742  0.3129
  207DYPC   D2B 2069   0.359   6.211   8.964  0.3585 -0.2159  0.0062
  207DYPC   C3B 2070   0.115   6.629   9.086  0.0850 -0.0344 -0.3900
  208DYPC   NC3 2071   1.019   1.644   7.596  0.1509 -0.2189  0.0918
  208DYPC   PO4 2072   0.672   1.366   7.625 -0.0534  0.3676 -0.0402
  208DYPC   GL1 2073   0.758   1.435   8.083  0.2061 -0.2627  0.1664
  208DYPC   GL2 2074   0.794   1.773   8.049 -0.0722 -0.0468  0.2766
  208DYPC   C1A 2075   0.614   1.575   8.525  0.1020  0.5463  0.0807
  208DYPC   D2A 2076   0.779   1.733   8.892 -0.1693  0.2613  0.0659
  208DYPC   C3A 2077   0.968   2.274   8.878  0.1963 -0.0944  0.1929
  208DYPC   C1B 2078   1.073   1.727   8.379 -0.4721 -0.0128 -0.0995
  208DYPC   D2B 2079   1.306   1.951   8.739 -0.2307  0.2952  0.2885
  208DYPC   C3B 2080   1.611   2.257   8.873 -0.1570 -0.1585 -0.1106
  209DYPC   NC3 2081   1.072   4.451   7.102  0.0536 -0.1262 -0.0318
  209DYPC   PO4 2082   1.094   4.776   7.436 -0.0321 -0.1779 -0.2917
  209DYPC   GL1 2083   1.200   4.998   7.810 -0.2616  0.0513 -0.2908
  209DYPC   GL2 2084   1.148   5.267   7.801 -0.2916 -0.2081  0.1716
  209DYPC   C1A 2085   1.457   4.970   8.165  0.0496  0.1063  0.1176
  209DYPC   D2A 2086   1.731   4.860   8.420 -0.1818 -0.0554  0.1529
  209DYPC   C3A 2087   1.598   4.733   8.809  0.3742 -0.0101  0.0691
  209DYPC   C1B 2088   1.200   5.382   8.215  0.1257  0.0585 -0.0361
  209DYPC   D2B 2089   1.247   5.628   8.553 -0.0185  0.0761 -0.2069
  209DYPC   C3B 2090   1.194   5.730   8.967  0.1481 -0.2711 -0.0774
  210DYPC   NC3 2091   1.739   4.489   7.439 -0.0841 -0.1070  0.0732
  210DYPC   PO4 2092   1.804   4.060   7.375  0.0591  0.2120  0.2944
  210DYPC   GL1 2093   2.063   4.139   7.762  0.1522 -0.1975 -0.1899
  210DYPC   GL2 2094   2.218   4.385   7.899  0.3378  0.0762 -0.3537
  210DYPC   C1A 2095   2.186   3.959   8.252  0.1971  0.1387  0.2053
  210DYPC   D2A 2096   2.269   3.566   8.439 -0.0264  0.1450  0.1218
  210DYPC   C3A 2097   2.136   3.072   8.378 -0.0223 -0.1290  0.1235
  210DYPC   C1B 2098   2.355   4.582   8.309 -0.1915  0.0942 -0.1125
  210DYPC   D2B 2099   2.239   4.613   8.702 -0.2357  0.1618 -0.0763
  210DYPC   C3B 2100   2.034   5.043   8.750 -0.0191  0.1845  0.1818
  211DYPC   NC3 2101   6.435   0.555   7.339 -0.0468  0.2023 -0.4123
  211DYPC   PO4 2102   6.062   0.484   7.220 -0.1285 -0.0356  0.1128
  211DYPC   GL1 2103   5.946   0.296   7.644  0.1587  0.2125 -0.1830
  211DYPC   GL2 2104   5.640   0.372   7.598  0.0386  0.1155  0.0850
  211DYPC   C1A 2105   5.903   0.092   8.029  0.0577 -0.0037  0.0234
  211DYPC   D2A 2106   5.886   0.188   8.434 -0.2070  0.1298 -0.2721
  211DYPC   C3A 2107   6.185   0.463   8.575 -0.1307 -0.0231 -0.2782
  211DYPC   C1B 2108   5.424   0.295   7.942 -0.2802 -0.3220  0.3723
  211DYPC   D2B 2109   5.001   0.243   8.100 -0.0964  0.2043  0.0703
  211DYPC   C3B 2110   4.883  -0.020   8.400 -0.1791  0.2083  0.0248
  212DYPC   NC3 2111   4.561   2.982   7.405  0.3674  0.0837  0.1979
  212DYPC   PO4 2112   4.565   2.624   7.322  0.0302  0.1132 -0.2425
  212DYPC   GL1 2113   4.190   2.510   7.564 -0.1889 -0.0595 -0.0129
  212DYPC   GL2 2114   3.860   2.493   7.490  0.3379 -0.1246 -0.1921
  212DYPC   C1A 2115   3.952   2.449   8.024  0.3015  0.0296 -0.2783
  212DYPC   D2A 2116   4.086   2.466   8.446 -0.2189  0.0703  0.0275
  212DYPC   C3A 2117   4.143   2.100   8.786 -0.1558 -0.1310 -0.2005
  212DYPC   C1B 2118   3.534   2.820   7.802 -0.0365 -0.0777 -0.0481
  212DYPC   D2B 2119   3.154   2.699   7.960  0.1249 -0.1071  0.0066
  212DYPC   C3B 2120   3.145   2.464   8.350  0.2450  0.0067 -0.1639
  213DYPC   NC3 2121   3.779   0.439   7.457 -0.0710  0.1599 -0.2218
  213DYPC   PO4 2122   3.857   0.384   6.887  0.1139  0.0841  0.2719
  213DYPC   GL1 2123   3.620   0.605   6.579 -0.2618  0.1431  0.1822
  213DYPC   GL2 2124   3.914   0.524   6.391 -0.0195  0.0576 -0.0092
  213DYPC   C1A 2125   3.525   1.079   6.310  0.0607  0.0106  0.1022
  213DYPC   D2A 2126   3.178   1.415   6.294  0.1122 -0.0302  0.2459
  213DYPC   C3A 2127   3.097   1.739   5.879  0.0187  0.1240 -0.5953
  213DYPC   C1B 2128   3.777   0.791   5.942 -0.0953 -0.2213 -0.1468
  213DYPC   D2B 2129   3.580   0.901   5.510  0.0564  0.1808  0.3727
  213DYPC   C3B 2130   3.069   0.847   5.575  0.0354  0.0757 -0.2057
  214DYPC   NC3 2131   4.968   1.929   7.484  0.0663 -0.0379  0.1252
  214DYPC   PO4 2132   4.628   1.648   7.571 -0.1764  0.4184  0.1761
  214DYPC   GL1 2133   4.298   1.652   7.789 -0.0455 -0.0412  0.0811
  214DYPC   GL2 2134   4.274   2.107   7.859 -0.0774  0.0685 -0.0558
  214DYPC   C1A 2135   3.935   1.570   8.116 -0.0342 -0.1153  0.0729
  214DYPC   D2A 2136   3.823   1.689   8.534 -0.1529 -0.3726 -0.0187
  214DYPC   C3A 2137   4.003   1.325   9.000  0.0434 -0.1467 -0.2900
  214DYPC   C1B 2138   4.080   2.007   8.212  0.0059  0.0603  0.0719
  214DYPC   D2B 2139   3.646   2.116   8.374 -0.1623  0.1970  0.0580
  214DYPC   C3B 2140   3.609   2.116   8.811  0.0705  0.0798 -0.6074
  215DYPC   NC3 2141   4.487   4.998   7.241  0.0177  0.0990  0.0575
  215DYPC   PO4 2142   4.051   4.748   7.160 -0.0264  0.3122 -0.3300
  215DYPC   GL1 2143   4.025   5.150   7.512  0.1635  0.0332 -0.1747
  215DYPC   GL2 2144   4.253   5.092   7.690  0.0490 -0.0953 -0.0260
  215DYPC   C1A 2145   3.757   5.129   7.939 -0.4121 -0.0677 -0.0824
  215DYPC   D2A 2146   3.972   5.007   8.321 -0.0959 -0.0242  0.0773
  215DYPC   C3A 2147   3.802   5.207   8.651  0.1571 -0.0565  0.0390
  215DYPC   C1B 2148   4.396   5.309   8.029 -0.0696  0.0917  0.1666
  215DYPC   D2B 2149   4.380   5.544   8.321 -0.1424 -0.2018 -0.2215
  215DYPC   C3B 2150   4.333   5.276   8.593 -0.1941 -0.1489 -0.1568
  216DYPC   NC3 2151   5.409   3.952   7.432  0.2154 -0.1931 -0.1062
  216DYPC   PO4 2152   5.787   4.080   7.464 -0.3773  0.1510  0.0264
  216DYPC   GL1 2153   5.698   3.928   7.879  0.0040  0.0629  0.1030
  216DYPC   GL2 2154   5.355   4.064   7.917  0.0726  0.3582  0.1796
  216DYPC   C1A 2155   5.577   3.663   8.234  0.1012 -0.1498 -0.0484
  216DYPC   D2A 2156   5.437   3.370   8.394  0.1446  0.1136 -0.0255
  216DYPC   C3A 2157   5.430   3.266   8.819 -0.1184 -0.1336 -0.1836
  216DYPC   C1B 2158   5.338   4.263   8.371  0.2379 -0.0025 -0.2500
  216DYPC   D2B 2159   5.480   4.370   8.749 -0.2327  0.3290  0.0484
  216DYPC   C3B 2160   5.718   4.739   8.827  0.2833  0.2868 -0.0209
  217DYPC   NC3 2161   4.887   4.215   6.949 -0.0813  0.1263  0.3431
  217DYPC   PO4 2162   4.896   3.876   7.222 -0.1566  0.0852 -0.0023
  217DYPC   GL1 2163   4.946   3.813   7.645  0.0791 -0.5827  0.0752
  217DYPC   GL2 2164   4.881   3.485   7.663  0.0403  0.1551 -0.0641
  217DYPC   C1A 2165   4.821   4.061   8.023  0.1767 -0.0339 -0.3685
  217DYPC   D2A 2166   4.664   4.386   8.232 -0.1950  0.2645  0.1189
  217DYPC   C3A 2167   4.542   4.737   8.019 -0.0644  0.1354  0.1210
  217DYPC   C1B 2168   4.567   3.667   8.145  0.0365  0.0919  0.1640
  217DYPC   D2B 2169   4.360   4.004   8.269  0.0664  0.0166  0.2232
  217DYPC   C3B 2170   4.386   4.090   8.658  0.0435  0.0793  0.2244
  218DYPC   NC3 2171   2.679   4.092   6.183 -0.0270  0.2050 -0.0654
  218DYPC   PO4 2172   2.835   3.789   5.804  0.1964 -0.0515 -0.0091
  218DYPC   GL1 2173   3.123   3.626   5.583 -0.2018 -0.0017 -0.1745
  218DYPC   GL2 2174   2.886   3.365   5.470  0.0398 -0.1210 -0.0386
  218DYPC   C1A 2175   3.236   3.593   5.181 -0.1271  0.0338  0.0285
  218DYPC   D2A 2176   3.112   3.416   4.828  0.0418 -0.1859 -0.2681
  218DYPC   C3A 2177   2.570   3.422   4.989  0.4058 -0.1968 -0.1643
  218DYPC   C1B 2178   3.249   3.128   5.417  0.1629  0.1619 -0.2118
  218DYPC   D2B 2179   3.533   3.032   5.137 -0.1771 -0.3069 -0.2257
  218DYPC   C3B 2180   3.958   3.200   5.195 -0.0385  0.3019  0.0513
  219DYPC   NC3 2181   2.958   0.543   7.014 -0.4124 -0.0363  0.0208
  219DYPC   PO4 2182   3.255   0.654   7.432 -0.2304 -0.1376 -0.1074
  219DYPC   GL1 2183   3.095   0.827   7.791 -0.1835  0.1490 -0.0007
  219DYPC   GL2 2184   2.785   0.990   7.794 -0.0007  0.1875  0.0432
  219DYPC   C1A 2185   3.236   1.242   7.949  0.2275 -0.1297 -0.2958
  219DYPC   D2A 2186   3.366   1.561   8.305  0.2216 -0.1996 -0.1955
  219DYPC   C3A 2187   3.417   1.283   8.679 -0.2440  0.0393 -0.3139
  219DYPC   C1B 2188   2.698   1.438   8.052 -0.0427 -0.1508  0.1132
  219DYPC   D2B 2189   2.858   1.737   8.290  0.1875  0.0041  0.0922
  219DYPC   C3B 2190   3.185   2.006   8.195  0.0891 -0.0852  0.1480
  220DYPC   NC3 2191   0.739   5.216   7.506  0.3276 -0.0305 -0.1821
  220DYPC   PO4 2192   0.624   4.881   7.748  0.0117  0.2941 -0.2116
  220DYPC   GL1 2193   0.699   4.594   8.064  0.1187 -0.3663  0.1528
  220DYPC   GL2 2194   0.373   4.591   8.277 -0.1716 -0.3920 -0.1657
  220DYPC   C1A 2195   0.912   4.377   8.309  0.1855  0.1767  0.3110
  220DYPC   D2A 2196   1.243   4.020   8.440  0.1264 -0.1113 -0.0348
  220DYPC   C3A 2197   1.448   4.055   8.835  0.2479 -0.1840  0.0286
  220DYPC   C1B 2198   0.147   4.710   8.662  0.0259 -0.2287 -0.0859
  220DYPC   D2B 2199  -0.225   4.887   9.031  0.0889  0.2976  0.0454
  220DYPC   C3B 2200  -0.324   5.268   9.017  0.1597  0.1909  0.2766
  221DYPC   NC3 2201   3.545   3.963   6.068  0.0570 -0.4058 -0.0428
  221DYPC   PO4 2202   3.674   4.285   6.321 -0.0502 -0.1896  0.1279
  221DYPC   GL1 2203   3.713   4.498   5.997  0.0553  0.2469  0.2285
  221DYPC   GL2 2204   3.435   4.731   5.905  0.2139 -0.1876  0.0949
  221DYPC   C1A 2205   3.918   4.763   5.648  0.0261  0.1046  0.0217
  221DYPC   D2A 2206   4.195   4.975   5.317  0.0987 -0.0098 -0.0781
  221DYPC   C3A 2207   4.620   5.158   5.391 -0.1749 -0.0358 -0.0408
  221DYPC   C1B 2208   3.432   4.571   5.540  0.3337 -0.0324 -0.0290
  221DYPC   D2B 2209   3.304   4.658   5.108 -0.1794  0.1486  0.2072
  221DYPC   C3B 2210   3.001   4.591   4.767 -0.0334 -0.1747  0.1540
  222DYPC   NC3 2211   5.879   0.176   6.873  0.3897 -0.1859 -0.0769
  222DYPC   PO4 2212   5.457   0.061   6.538  0.0388  0.1312  0.0908
  222DYPC   GL1 2213   5.502   0.181   6.075  0.3395 -0.0729 -0.2264
  222DYPC   GL2 2214   5.478   0.527   5.994 -0.1623 -0.0593  0.1244
  222DYPC   C1A 2215   5.331   0.117   5.744  0.1391  0.1480 -0.1566
  222DYPC   D2A 2216   5.259   0.195   5.260  0.2230 -0.1693  0.2271
  222DYPC   C3A 2217   5.246   0.570   5.065 -0.0047 -0.2528  0.0480
  222DYPC   C1B 2218   5.575   0.485   5.512  0.0602  0.0106 -0.1695
  222DYPC   D2B 2219   5.783   0.389   5.247  0.0893  0.0971  0.5149
  222DYPC   C3B 2220   6.089   0.086   5.227  0.3765 -0.0995  0.0382
  223DYPC   NC3 2221   4.318  -0.351   6.354 -0.1848 -0.0414  0.1780
  223DYPC   PO4 2222   4.056  -0.123   6.187 -0.0790 -0.2365 -0.2569
  223DYPC   GL1 2223   4.140   0.305   5.896  0.1971 -0.0836  0.0446
  223DYPC   GL2 2224   4.320   0.623   5.940  0.0469 -0.3336 -0.0643
  223DYPC   C1A 2225   4.365   0.390   5.482 -0.2799  0.0202 -0.2190
  223DYPC   D2A 2226   4.265   0.143   5.084 -0.2221 -0.1648 -0.0834
  223DYPC   C3A 2227   3.980  -0.046   5.084  0.0171  0.1010 -0.3920
  223DYPC   C1B 2228   4.068   0.869   5.558 -0.0617 -0.0709  0.3443
  223DYPC   D2B 2229   3.975   1.241   5.446 -0.2635 -0.2035 -0.1184
  223DYPC   C3B 2230   3.993   1.677   5.474  0.0370 -0.0751  0.0352
  224DYPC   NC3 2231   0.258   5.123   7.935 -0.1248  0.2557 -0.0056
  224DYPC   PO4 2232   0.199   5.407   7.570  0.1121 -0.0228 -0.2137
  224DYPC   GL1 2233   0.110   5.642   7.963 -0.0876 -0.3589 -0.3139
  224DYPC   GL2 2234   0.240   5.490   8.281 -0.2444  0.3280 -0.1695
  224DYPC   C1A 2235  -0.149   5.884   8.276 -0.1646  0.4206  0.1428
  224DYPC   D2A 2236  -0.498   5.990   8.613  0.1391 -0.0017  0.2290
  224DYPC   C3A 2237  -0.451   5.793   9.091 -0.1242 -0.1536  0.1283
  224DYPC   C1B 2238  -0.013   5.638   8.663 -0.0845  0.1257 -0.2944
  224DYPC   D2B 2239   0.063   5.573   9.074 -0.0367  0.0264  0.0018
  224DYPC   C3B 2240   0.276   5.375   9.287 -0.0893 -0.0468 -0.2187
  225DYPC   NC3 2241   3.545   5.055   7.064  0.0996 -0.5194  0.0057
  225DYPC   PO4 2242   3.670   5.415   7.351  0.1402  0.2152 -0.2505
  225DYPC   GL1 2243   3.496   5.549   7.769 -0.1369  0.0679 -0.3440
  225DYPC   GL2 2244   3.409   5.938   7.689 -0.3349  0.2404 -0.1349
  225DYPC   C1A 2245   3.132   5.768   8.048  0.2471  0.2251  0.1901
  225DYPC   D2A 2246   3.183   5.850   8.469  0.2650  0.1315 -0.0473
  225DYPC   C3A 2247   2.842   5.823   8.853 -0.1459 -0.2139  0.1571
  225DYPC   C1B 2248   3.660   5.955   8.071  0.0455  0.2677 -0.2526
  225DYPC   D2B 2249   3.807   5.840   8.439  0.2742 -0.0697  0.1082
  225DYPC   C3B 2250   4.086   5.697   8.721 -0.2559  0.3395  0.0325
  226DYPC   NC3 2251   3.411   0.343   7.056 -0.0632 -0.0690  0.2277
  226DYPC   PO4 2252   3.379   0.058   7.418 -0.1806 -0.1574  0.0772
  226DYPC   GL1 2253   3.510   0.187   7.819 -0.1204 -0.2940  0.2478
  226DYPC   GL2 2254   3.527   0.496   7.874  0.0145  0.0351  0.1440
  226DYPC   C1A 2255   3.331  -0.008   8.184  0.0532 -0.0454 -0.2503
  226DYPC   D2A 2256   3.451   0.009   8.647  0.0651 -0.1092 -0.0062
  226DYPC   C3A 2257   3.187   0.336   8.691 -0.2451 -0.0952  0.0920
  226DYPC   C1B 2258   3.658   0.800   8.006  0.3637  0.1755  0.0053
  226DYPC   D2B 2259   3.650   1.148   8.163 -0.0156  0.3793 -0.1962
  226DYPC   C3B 2260   4.093   1.313   8.516  0.1616  0.0992  0.3251
  227DYPC   NC3 2261   2.745  -0.511   6.378 -0.0241 -0.4241 -0.0093
  227DYPC   PO4 2262   2.978  -0.204   6.458  0.0753 -0.0662 -0.0113
  227DYPC   GL1 2263   3.007   0.057   6.097  0.1817  0.0358  0.1827
  227DYPC   GL2 2264   2.884   0.411   6.170 -0.1784 -0.0586 -0.1875
  227DYPC   C1A 2265   3.061   0.281   5.723 -0.1706  0.2716 -0.2372
  227DYPC   D2A 2266   2.874   0.209   5.361  0.0521 -0.0241  0.1947
  227DYPC   C3A 2267   2.500   0.432   5.305 -0.0558  0.1880 -0.0186
  227DYPC   C1B 2268   2.863   0.861   6.051 -0.2185  0.0847  0.3961
  227DYPC   D2B 2269   2.892   1.230   5.931 -0.0840 -0.0599  0.2287
  227DYPC   C3B 2270   2.569   1.383   5.747  0.1054  0.0295 -0.1914
  228DYPC   NC3 2271   3.704   3.420   6.965 -0.0245 -0.2374  0.3281
  228DYPC   PO4 2272   3.365   3.377   6.556 -0.2796 -0.2445 -0.1563
  228DYPC   GL1 2273   3.120   3.156   6.295 -0.2750 -0.2768  0.1027
  228DYPC   GL2 2274   3.129   3.269   5.988  0.0587 -0.0226  0.0925
  228DYPC   C1A 2275   3.206   2.783   6.005 -0.0794 -0.1423  0.0629
  228DYPC   D2A 2276   2.986   2.587   5.648 -0.0449 -0.0183 -0.2335
  228DYPC   C3A 2277   3.101   2.702   5.161 -0.5069  0.1667  0.1766
  228DYPC   C1B 2278   2.775   3.039   5.900  0.0320  0.5266  0.2886
  228DYPC   D2B 2279   2.568   2.831   5.569 -0.0745 -0.1259 -0.1478
  228DYPC   C3B 2280   2.679   2.949   5.141 -0.3432 -0.0543 -0.1169
  229DYPC   NC3 2281   1.547   1.159   7.091  0.1117  0.0602  0.0362
  229DYPC   PO4 2282   1.716   0.929   6.644  0.0030  0.0340  0.2403
  229DYPC   GL1 2283   1.951   1.071   6.366 -0.1425 -0.3298 -0.1385
  229DYPC   GL2 2284   1.735   1.271   6.222  0.0200 -0.3534 -0.1608
  229DYPC   C1A 2285   2.281   1.214   6.193 -0.0672  0.0439 -0.0288
  229DYPC   D2A 2286   2.269   1.653   6.032  0.0682  0.0145  0.2395
  229DYPC   C3A 2287   2.592   2.059   6.033  0.1385 -0.3870 -0.0892
  229DYPC   C1B 2288   1.859   1.385   5.791 -0.1616 -0.2114  0.0995
  229DYPC   D2B 2289   1.802   1.419   5.321 -0.1537 -0.3100  0.0106
  229DYPC   C3B 2290   2.052   1.079   5.064 -0.1546  0.0027 -0.0102
  230DYPC   NC3 2291   4.048   4.620   6.330 -0.0021  0.2354  0.0267
  230DYPC   PO4 2292   4.451   4.377   6.247  0.1866 -0.2493 -0.2144
  230DYPC   GL1 2293   4.432   4.409   5.765  0.1310 -0.2461  0.2327
  230DYPC   GL2 2294   4.743   4.256   5.668 -0.0771  0.2459  0.0230
  230DYPC   C1A 2295   4.369   4.486   5.313 -0.1634 -0.0825 -0.1194
  230DYPC   D2A 2296   4.287   4.517   4.762  0.0246 -0.1835  0.0589
  230DYPC   C3A 2297   3.868   4.741   4.742 -0.2588  0.0094 -0.2157
  230DYPC   C1B 2298   5.052   3.938   5.439  0.0591  0.2275 -0.0357
  230DYPC   D2B 2299   5.150   3.600   5.135 -0.0792 -0.2207 -0.0286
  230DYPC   C3B 2300   4.919   3.234   4.844  0.0244 -0.0972 -0.2722
  231DYPC   NC3 2301   6.333   5.806   7.414  0.1810 -0.3290  0.1101
  231DYPC   PO4 2302   5.873   5.818   7.237  0.1397  0.2050  0.1144
  231DYPC   GL1 2303   5.868   5.749   7.690 -0.1559 -0.2458 -0.0552
  231DYPC   GL2 2304   5.999   5.495   7.836  0.0353  0.1181  0.2295
  231DYPC   C1A 2305   5.627   6.005   8.109  0.1332  0.1791  0.1539
  231DYPC   D2A 2306   5.420   6.320   8.336 -0.2614 -0.1721  0.3252
  231DYPC   C3A 2307   5.374   6.653   8.560  0.0710 -0.1444 -0.0459
  231DYPC   C1B 2308   5.829   5.580   8.325  0.2135 -0.1761  0.0964
  231DYPC   D2B 2309   5.652   5.564   8.743  0.0790  0.0505 -0.1303
  231DYPC   C3B 2310   5.434   5.951   8.865 -0.0125  0.1377  0.1086
  232DYPC   NC3 2311   2.827   4.311   7.364  0.1078 -0.2739  0.0273
  232DYPC   PO4 2312   3.011   3.905   7.508 -0.2282 -0.4425  0.2588
  232DYPC   GL1 2313   3.028   3.821   7.887 -0.0272  0.3114  0.2199
  232DYPC   GL2 2314   3.106   3.492   7.935 -0.1827 -0.0370 -0.1002
  232DYPC   C1A 2315   3.245   3.919   8.163  0.1226  0.1766  0.4450
  232DYPC   D2A 2316   3.654   3.734   8.324 -0.0323 -0.1464  0.0381
  232DYPC   C3A 2317   3.790   3.318   8.508  0.1477 -0.1632 -0.0875
  232DYPC   C1B 2318   3.088   3.465   8.380  0.0850  0.0072 -0.0163
  232DYPC   D2B 2319   3.222   3.726   8.680  0.1740  0.1003 -0.0069
  232DYPC   C3B 2320   3.419   4.102   8.588  0.1575  0.0580  0.3356
  233DYPC   NC3 2321   3.862   3.465   6.297  0.0885 -0.2251 -0.0566
  233DYPC   PO4 2322   3.550   3.499   5.981 -0.0181 -0.1317  0.2153
  233DYPC   GL1 2323   3.575   3.052   5.931  0.0699 -0.0045  0.1875
  233DYPC   GL2 2324   3.628   2.995   6.204  0.2543  0.1831 -0.0370
  233DYPC   C1A 2325   3.596   2.625   5.689  0.1007  0.1173 -0.1981
  233DYPC   D2A 2326   3.439   2.261   5.457  0.0832  0.1350 -0.1770
  233DYPC   C3A 2327   2.911   2.180   5.371 -0.1013  0.0247  0.0529
  233DYPC   C1B 2328   3.965   2.800   6.040 -0.1882  0.4282 -0.1813
  233DYPC   D2B 2329   4.313   2.931   6.088 -0.0374 -0.0088  0.0668
  233DYPC   C3B 2330   4.587   3.103   5.723  0.0874 -0.0643 -0.1028
  234DYPC   NC3 2331   4.368   0.934   6.356  0.2116 -0.1275 -0.2339
  234DYPC   PO4 2332   4.766   0.809   6.552 -0.0589  0.1065  0.0759
  234DYPC   GL1 2333   4.772   1.040   6.062  0.2515 -0.0809  0.0372
  234DYPC   GL2 2334   4.450   1.138   5.945 -0.3354  0.1054  0.1802
  234DYPC   C1A 2335   4.638   0.812   5.625 -0.3983 -0.1993  0.3458
  234DYPC   D2A 2336   4.676   0.722   5.246 -0.0338  0.2188 -0.0878
  234DYPC   C3A 2337   4.723   0.386   5.096  0.0560 -0.2495 -0.1472
  234DYPC   C1B 2338   4.478   1.423   5.632 -0.1607  0.1870  0.2747
  234DYPC   D2B 2339   4.819   1.546   5.417  0.4461  0.1048  0.0805
  234DYPC   C3B 2340   4.768   1.505   4.970  0.1237  0.3588 -0.0227
  235DYPC   NC3 2341   3.085   6.084   7.253  0.1106 -0.2056 -0.0448
  235DYPC   PO4 2342   2.625   6.042   7.321 -0.1952  0.2953  0.0838
  235DYPC   GL1 2343   2.511   6.100   7.883  0.0807  0.1956  0.3662
  235DYPC   GL2 2344   2.491   6.428   8.070 -0.0955  0.0443  0.1611
  235DYPC   C1A 2345   2.636   5.896   8.273  0.1623  0.3323 -0.1955
  235DYPC   D2A 2346   2.536   5.573   8.554  0.2146 -0.2335 -0.1202
  235DYPC   C3A 2347   2.110   5.519   8.832 -0.1161  0.1442  0.1070
  235DYPC   C1B 2348   2.813   6.610   8.336  0.0097  0.1766 -0.2096
  235DYPC   D2B 2349   2.909   6.287   8.623 -0.2577  0.2675  0.2862
  235DYPC   C3B 2350   3.297   6.013   8.903 -0.3298  0.1790 -0.1878
  236DYPC   NC3 2351   3.609   4.483   7.182  0.0280  0.2442  0.1043
  236DYPC   PO4 2352   3.321   4.222   7.271 -0.0253  0.2260  0.0734
  236DYPC   GL1 2353   3.512   4.379   7.685  0.0933 -0.1193  0.1713
  236DYPC   GL2 2354   3.219   4.329   7.787  0.2093  0.2720  0.1795
  236DYPC   C1A 2355   3.674   4.249   8.062 -0.2762 -0.3255 -0.0550
  236DYPC   D2A 2356   3.875   4.155   8.356  0.1846 -0.0691 -0.0786
  236DYPC   C3A 2357   4.183   4.474   8.379 -0.0722  0.1182 -0.2334
  236DYPC   C1B 2358   3.232   4.424   8.178  0.1628 -0.1882  0.1478
  236DYPC   D2B 2359   3.243   4.556   8.574  0.0715  0.1718 -0.2855
  236DYPC   C3B 2360   3.543   4.596   8.895 -0.0319 -0.1706 -0.0299
  237DYPC   NC3 2361   5.202   5.577   6.250  0.0669  0.1740  0.0146
  237DYPC   PO4 2362   5.535   5.250   6.313 -0.2432  0.0963  0.2301
  237DYPC   GL1 2363   5.645   5.331   5.890  0.2083  0.2467  0.0384
  237DYPC   GL2 2364   5.400   5.477   5.775 -0.1576  0.4121  0.1680
  237DYPC   C1A 2365   5.666   5.191   5.437  0.2264 -0.2134  0.3070
  237DYPC   D2A 2366   5.525   5.102   5.068  0.2560 -0.3592  0.1303
  237DYPC   C3A 2367   5.787   5.278   4.748 -0.3030  0.1519  0.3477
  237DYPC   C1B 2368   5.337   5.559   5.328  0.3194 -0.1472  0.2075
  237DYPC   D2B 2369   5.381   5.517   4.817 -0.0687  0.0800  0.3492
  237DYPC   C3B 2370   5.092   5.285   4.557  0.1970 -0.1835  0.0750
  238DYPC   NC3 2371   0.821   4.413   7.595  0.0689  0.0346 -0.0682
  238DYPC   PO4 2372   0.842   3.882   7.489  0.0647  0.0260 -0.3119
  238DYPC   GL1 2373   0.629   3.829   7.829 -0.0613  0.0293  0.1424
  238DYPC   GL2 2374   0.511   4.137   7.951  0.3674 -0.1668  0.1204
  238DYPC   C1A 2375   0.240   3.779   8.104 -0.3736  0.0222 -0.2535
  238DYPC   D2A 2376   0.270   3.621   8.582 -0.1345  0.1052 -0.3194
  238DYPC   C3A 2377   0.454   3.716   9.025  0.2050  0.0566  0.0473
  238DYPC   C1B 2378   0.783   3.838   8.308 -0.0465  0.0100 -0.0211
  238DYPC   D2B 2379   0.865   3.786   8.735  0.0230 -0.2598  0.1404
  238DYPC   C3B 2380   0.990   4.042   9.006 -0.0798 -0.0359 -0.1398
  239DYPC   NC3 2381   6.645  -0.204   7.609  0.1793  0.0307  0.2573
  239DYPC   PO4 2382   6.275  -0.040   7.432 -0.2198 -0.1614  0.4306
  239DYPC   GL1 2383   6.339   0.197   7.891 -0.0066  0.0171  0.2452
  239DYPC   GL2 2384   6.399   0.546   7.924  0.1106  0.0401  0.0031
  239DYPC   C1A 2385   6.488   0.161   8.305 -0.0090 -0.2676 -0.1810
  239DYPC   D2A 2386   6.366  -0.064   8.608 -0.0025 -0.1314  0.1432
  239DYPC   C3A 2387   6.032   0.092   8.908  0.0209  0.0094  0.0719
  239DYPC   C1B 2388   5.871   0.586   8.046 -0.0988 -0.0345  0.2605
  239DYPC   D2B 2389   5.711   0.634   8.382  0.2048 -0.0311  0.1881
  239DYPC   C3B 2390   5.709   0.524   8.790 -0.0916  0.1089  0.0747
  240DYPC   NC3 2391   0.632   1.452   6.765  0.1691  0.0403 -0.3327
  240DYPC   PO4 2392   0.347   1.789   6.602  0.0259 -0.2656 -0.0937
  240DYPC   GL1 2393   0.165   1.910   6.295  0.1083  0.0211 -0.1371
  240DYPC   GL2 2394   0.410   1.854   6.048  0.0819  0.3262 -0.0717
  240DYPC   C1A 2395  -0.028   2.070   5.943 -0.0578  0.0799  0.3568
  240DYPC   D2A 2396   0.031   2.042   5.540 -0.1154  0.3113  0.1959
  240DYPC   C3A 2397   0.354   2.218   5.352  0.0462  0.0597 -0.0210
  240DYPC   C1B 2398   0.548   1.737   5.579 -0.1437 -0.0538  0.1048
  240DYPC   D2B 2399   0.798   1.453   5.225 -0.1641  0.1071  0.1472
  240DYPC   C3B 2400   0.552   1.297   4.920 -0.1594 -0.1075  0.3084
  241DYPC   NC3 2401   3.425  -0.168   6.342 -0.0076 -0.0996 -0.0308
  241DYPC   PO4 2402   3.739   0.054   6.558  0.3266  0.0353  0.3252
  241DYPC   GL1 2403   3.518   0.311   6.155  0.0531  0.0327 -0.0489
  241DYPC   GL2 2404   3.643   0.171   5.955 -0.3483 -0.1878  0.0016
  241DYPC   C1A 2405   3.317   0.661   6.007  0.1852 -0.0233 -0.0705
  241DYPC   D2A 2406   3.366   1.159   5.860  0.1659 -0.1089  0.0485
  241DYPC   C3A 2407   3.101   1.370   5.464 -0.0956 -0.2031  0.0342
  241DYPC   C1B 2408   3.617   0.383   5.620  0.1034 -0.3258 -0.3238
  241DYPC   D2B 2409   3.878   0.418   5.253 -0.3219  0.3088 -0.0630
  241DYPC   C3B 2410   3.877   0.836   5.071  0.0406  0.2043 -0.4694
  242DYPC   NC3 2411   1.777   4.397   6.492  0.0327  0.0876 -0.0544
  242DYPC   PO4 2412   1.874   3.974   6.561  0.0203  0.0632  0.1599
  242DYPC   GL1 2413   1.724   3.907   6.242  0.3901 -0.0572  0.1126
  242DYPC   GL2 2414   1.844   4.168   6.041  0.0023 -0.0978  0.0067
  242DYPC   C1A 2415   1.486   3.760   5.972 -0.1714  0.0188  0.1190
  242DYPC   D2A 2416   1.428   3.686   5.526  0.1733  0.2115 -0.2531
  242DYPC   C3A 2417   1.451   3.298   5.438  0.2688  0.0032 -0.1250
  242DYPC   C1B 2418   1.809   4.050   5.720 -0.5157 -0.2149 -0.0496
  242DYPC   D2B 2419   1.720   3.973   5.301  0.1944 -0.1187  0.2344
  242DYPC   C3B 2420   1.767   3.976   4.888  0.0329  0.1971 -0.1191
  243DYPC   NC3 2421   4.789   2.658   7.764 -0.0844 -0.1987 -0.0992
  243DYPC   PO4 2422   4.735   2.367   7.676  0.3191  0.0404 -0.2851
  243DYPC   GL1 2423   4.703   2.239   8.108 -0.1541  0.2019  0.3333
  243DYPC   GL2 2424   4.705   1.909   7.987  0.0181 -0.1335 -0.1502
  243DYPC   C1A 2425   4.613   2.208   8.539  0.2036 -0.2647  0.1973
  243DYPC   D2A 2426   4.900   2.465   8.880 -0.3174  0.1793  0.1617
  243DYPC   C3A 2427   5.241   2.811   8.648 -0.0216  0.1997 -0.1849
  243DYPC   C1B 2428   4.465   1.728   8.262  0.3416 -0.1511 -0.0876
  243DYPC   D2B 2429   4.561   1.764   8.682 -0.0672  0.2750  0.2533
  243DYPC   C3B 2430   4.503   1.509   9.046 -0.3467 -0.1980  0.1739
  244DYPC   NC3 2431   4.739   0.317   7.233  0.0703  0.0782 -0.0279
  244DYPC   PO4 2432   4.710   0.706   7.410  0.0261 -0.0323 -0.1053
  244DYPC   GL1 2433   4.585   0.551   7.817  0.1293  0.1595 -0.4099
  244DYPC   GL2 2434   4.775   0.672   7.936  0.0024  0.0694  0.0953
  244DYPC   C1A 2435   4.488   0.542   8.279 -0.0623 -0.2759 -0.0604
  244DYPC   D2A 2436   4.307   0.678   8.664  0.0365 -0.0328 -0.2628
  244DYPC   C3A 2437   3.892   0.899   8.849 -0.2293 -0.2407  0.0778
  244DYPC   C1B 2438   4.721   0.927   8.375  0.1266 -0.0877  0.2616
  244DYPC   D2B 2439   4.493   1.148   8.700 -0.0567 -0.0743 -0.3504
  244DYPC   C3B 2440   4.299   0.952   9.119 -0.1333  0.1062 -0.0744
  245DYPC   NC3 2441   2.428   3.362   7.082 -0.1088  0.2661  0.2365
  245DYPC   PO4 2442   2.933   3.288   6.807  0.0442  0.0961  0.0238
  245DYPC   GL1 2443   2.712   2.938   6.912  0.0986  0.1715  0.1429
  245DYPC   GL2 2444   2.889   2.893   7.323  0.3727 -0.2443  0.1949
  245DYPC   C1A 2445   2.960   2.544   6.954 -0.0040 -0.0023  0.1363
  245DYPC   D2A 2446   3.035   2.319   7.216  0.0963 -0.1874 -0.3069
  245DYPC   C3A 2447   3.338   2.596   7.393  0.1287  0.1449 -0.0358
  245DYPC   C1B 2448   2.866   2.665   7.542 -0.0767 -0.0189  0.0090
  245DYPC   D2B 2449   2.781   2.423   7.854  0.3518 -0.1179 -0.0563
  245DYPC   C3B 2450   2.716   2.050   7.956 -0.0754 -0.0325  0.1222
  246DYPC   NC3 2451   5.666   0.874   7.480 -0.2024 -0.2337  0.1534
  246DYPC   PO4 2452   5.542   1.379   7.430 -0.1990  0.1800 -0.1461
  246DYPC   GL1 2453   5.303   1.360   7.818  0.0825  0.0180 -0.0933
  246DYPC   GL2 2454   5.061   1.598   7.881  0.1761 -0.0317 -0.0268
  246DYPC   C1A 2455   5.192   1.212   8.263  0.0153 -0.1663 -0.1399
  246DYPC   D2A 2456   5.466   1.061   8.534 -0.0965 -0.1346 -0.1419
  246DYPC   C3A 2457   5.253   0.992   8.840  0.1541  0.3015 -0.1142
  246DYPC   C1B 2458   5.043   1.823   8.336 -0.0261  0.1232 -0.1088
  246DYPC   D2B 2459   5.080   2.257   8.504 -0.0452 -0.0209  0.3037
  246DYPC   C3B 2460   5.450   2.505   8.353 -0.0494 -0.2626  0.3461
  247DYPC   NC3 2461   1.038   2.223   6.696  0.1294 -0.2308  0.1391
  247DYPC   PO4 2462   1.032   1.806   6.772  0.1426 -0.3108  0.3857
  247DYPC   GL1 2463   1.184   1.975   6.258 -0.2365  0.0629  0.0240
  247DYPC   GL2 2464   1.241   2.322   6.225  0.0739  0.1024  0.3564
  247DYPC   C1A 2465   0.986   1.807   5.884  0.0765 -0.2303  0.1044
  247DYPC   D2A 2466   0.739   1.389   5.894 -0.1034 -0.0585  0.0340
  247DYPC   C3A 2467   0.914   1.036   5.703 -0.0234 -0.1163 -0.0279
  247DYPC   C1B 2468   1.319   2.246   5.770  0.0940  0.3356 -0.2275
  247DYPC   D2B 2469   1.330   2.426   5.374 -0.0782 -0.1807  0.1311
  247DYPC   C3B 2470   1.363   2.793   5.280 -0.1690 -0.3020  0.0209
  248DYPC   NC3 2471   2.399   5.179   7.394 -0.1601 -0.0581  0.0239
  248DYPC   PO4 2472   2.073   4.867   7.243 -0.0024 -0.0350  0.0245
  248DYPC   GL1 2473   2.083   4.848   7.599  0.0422 -0.0305  0.1242
  248DYPC   GL2 2474   1.911   4.939   7.911 -0.0524 -0.0085  0.1616
  248DYPC   C1A 2475   2.372   4.881   7.928  0.0738 -0.1025 -0.3554
  248DYPC   D2A 2476   2.800   4.717   7.948 -0.0938  0.1204  0.0273
  248DYPC   C3A 2477   2.958   4.787   8.298  0.2013  0.2812 -0.3890
  248DYPC   C1B 2478   2.158   5.170   8.258 -0.4489  0.0351  0.0682
  248DYPC   D2B 2479   2.592   5.039   8.457 -0.1795  0.0245 -0.0684
  248DYPC   C3B 2480   2.887   5.034   8.906  0.0701 -0.0648 -0.0759
  249DYPC   NC3 2481   2.265   3.776   6.413  0.3624 -0.0717  0.1127
  249DYPC   PO4 2482   2.242   4.258   6.300 -0.1826 -0.3155 -0.2086
  249DYPC   GL1 2483   2.378   4.331   5.846  0.0544  0.2107  0.2230
  249DYPC   GL2 2484   2.631   4.236   5.623  0.0776  0.1861  0.0908
  249DYPC   C1A 2485   2.003   4.500   5.649 -0.1858  0.0715  0.0227
  249DYPC   D2A 2486   1.675   4.509   5.369 -0.1226 -0.1743 -0.0219
  249DYPC   C3A 2487   1.717   4.479   5.027 -0.1457 -0.1037  0.1372
  249DYPC   C1B 2488   2.237   4.169   5.243  0.0931  0.2251 -0.0964
  249DYPC   D2B 2489   2.166   3.712   5.073  0.0138 -0.0211 -0.4171
  249DYPC   C3B 2490   2.007   3.438   4.786 -0.1229  0.0882 -0.0619
  250DYPC   NC3 2491   0.996   5.718   7.712  0.0566  0.1254  0.0968
  250DYPC   PO4 2492   0.596   5.528   7.867  0.3298  0.1902  0.2557
  250DYPC   GL1 2493   0.737   5.152   8.147 -0.1794  0.0487  0.3153
  250DYPC   GL2 2494   0.516   5.039   8.399 -0.0605 -0.1949  0.1099
  250DYPC   C1A 2495   0.987   4.952   8.361  0.1399  0.1447  0.0559
  250DYPC   D2A 2496   1.079   4.973   8.756 -0.1229 -0.1123 -0.1322
  250DYPC   C3A 2497   1.168   5.268   9.037  0.1518 -0.1057  0.1073
  250DYPC   C1B 2498   0.704   4.677   8.648 -0.0198 -0.0606 -0.2656
  250DYPC   D2B 2499   0.593   4.257   8.872  0.0756 -0.0087 -0.1573
  250DYPC   C3B 2500   0.426   4.102   8.524  0.1734 -0.2324 -0.1509
  251DYPC   NC3 2501   0.403   2.893   7.421  0.1242 -0.1696 -0.1055
  251DYPC   PO4 2502   0.487   3.291   7.485 -0.4410 -0.2157  0.0629
  251DYPC   GL1 2503   0.392   3.347   7.868  0.1446  0.0725 -0.0873
  251DYPC   GL2 2504   0.302   3.083   7.909 -0.1809  0.2190 -0.1434
  251DYPC   C1A 2505   0.614   3.282   8.297  0.0105 -0.0057  0.1015
  251DYPC   D2A 2506   0.677   3.316   8.711  0.0303  0.1583  0.1486
  251DYPC   C3A 2507   0.448   3.144   8.954 -0.0916  0.3914  0.0193
  251DYPC   C1B 2508   0.021   3.220   8.249  0.0188  0.1591  0.0690
  251DYPC   D2B 2509  -0.050   3.129   8.729  0.2868  0.1287  0.1466
  251DYPC   C3B 2510   0.041   3.447   9.078 -0.1840  0.0941 -0.0626
  252DYPC   NC3 2511   5.650   2.462   6.578 -0.0820  0.0716  0.2221
  252DYPC   PO4 2512   5.706   2.942   6.498 -0.1482  0.3170 -0.4929
  252DYPC   GL1 2513   5.764   2.863   6.033  0.2374  0.0854  0.0844
  252DYPC   GL2 2514   5.779   2.513   6.054 -0.2905 -0.0228 -0.2356
  252DYPC   C1A 2515   5.519   2.983   5.581  0.0876  0.2535 -0.0125
  252DYPC   D2A 2516   5.568   2.673   5.224 -0.3194  0.2229 -0.1183
  252DYPC   C3A 2517   5.767   2.508   4.854  0.1575 -0.1500  0.2499
  252DYPC   C1B 2518   5.880   2.594   5.623  0.0411  0.2537  0.0591
  252DYPC   D2B 2519   5.965   2.284   5.346  0.0645 -0.1936 -0.0287
  252DYPC   C3B 2520   5.963   1.877   5.350 -0.2341  0.0520  0.2173
  253DYPC   NC3 2521   1.952   2.698   7.289  0.0786 -0.2641 -0.0676
  253DYPC   PO4 2522   2.286   2.983   7.387  0.0486  0.0328  0.1154
  253DYPC   GL1 2523   2.498   2.934   7.804 -0.1681  0.0704 -0.0157
  253DYPC   GL2 2524   2.495   3.190   8.036  0.1895  0.1121 -0.0966
  253DYPC   C1A 2525   2.598   2.670   8.224  0.0777 -0.0274 -0.0887
  253DYPC   D2A 2526   2.410   2.665   8.596  0.1506 -0.0733 -0.0020
  253DYPC   C3A 2527   2.261   3.051   8.844 -0.0309 -0.3520  0.1330
  253DYPC   C1B 2528   2.635   3.220   8.461 -0.0593  0.1884  0.1256
  253DYPC   D2B 2529   2.873   3.298   8.897 -0.3276  0.1974 -0.2133
  253DYPC   C3B 2530   3.319   3.164   8.828  0.0762  0.1740  0.0095
  254DYPC   NC3 2531   1.646   2.006   7.094  0.1846  0.2424  0.0821
  254DYPC   PO4 2532   1.852   1.568   7.265 -0.1460 -0.2271  0.1580
  254DYPC   GL1 2533   2.045   1.523   7.590  0.2386  0.2241  0.0650
  254DYPC   GL2 2534   1.783   1.465   7.803  0.2383 -0.3063 -0.0453
  254DYPC   C1A 2535   2.318   1.704   7.913  0.1564 -0.1814  0.1138
  254DYPC   D2A 2536   2.380   1.783   8.359 -0.0800  0.1264  0.3212
  254DYPC   C3A 2537   2.578   1.856   8.806 -0.1107 -0.0557  0.3477
  254DYPC   C1B 2538   1.805   1.602   8.196  0.0832  0.4219 -0.1729
  254DYPC   D2B 2539   2.069   1.418   8.526 -0.4014 -0.2367  0.1963
  254DYPC   C3B 2540   1.893   1.133   8.832  0.0659  0.2485  0.2012
  255DYPC   NC3 2541   1.206   0.692   7.553 -0.1516  0.2343 -0.0439
  255DYPC   PO4 2542   1.639   0.509   7.400  0.2910 -0.1270 -0.2180
  255DYPC   GL1 2543   1.638   0.572   7.795  0.2154 -0.2265  0.1421
  255DYPC   GL2 2544   1.808   0.813   7.964 -0.0334  0.1002 -0.0441
  255DYPC   C1A 2545   1.429   0.588   8.137 -0.1278 -0.1418 -0.0752
  255DYPC   D2A 2546   1.177   0.584   8.537 -0.0691 -0.0702  0.0361
  255DYPC   C3A 2547   1.351   0.473   8.905 -0.3021 -0.2402  0.2114
  255DYPC   C1B 2548   1.694   1.110   8.213  0.0950  0.0117 -0.2479
  255DYPC   D2B 2549   1.443   1.365   8.510  0.0697  0.0268 -0.1396
  255DYPC   C3B 2550   1.640   1.572   8.939  0.1118 -0.1107  0.1342
  256DYPC   NC3 2551   4.591   3.879   6.159  0.1471  0.3933 -0.1332
  256DYPC   PO4 2552   4.376   3.443   6.320  0.1197  0.0484  0.0593
  256DYPC   GL1 2553   4.239   3.368   5.963 -0.0661  0.2212 -0.1230
  256DYPC   GL2 2554   3.986   3.287   5.825 -0.1979  0.0991 -0.1789
  256DYPC   C1A 2555   4.266   3.463   5.484  0.2502 -0.1253 -0.2517
  256DYPC   D2A 2556   4.192   3.689   5.082 -0.0052 -0.0155  0.0814
  256DYPC   C3A 2557   4.152   4.114   5.088  0.2913 -0.0201  0.1356
  256DYPC   C1B 2558   4.101   2.995   5.610 -0.0389  0.0687 -0.0350
  256DYPC   D2B 2559   3.976   2.758   5.337  0.0181 -0.1189 -0.1708
  256DYPC   C3B 2560   4.163   2.760   5.014  0.1281 -0.2587 -0.1884
  257WN      WN 2561   5.185   0.473   7.479  0.0876 -0.1720 -0.3828
  258WN      WN 2562   1.277   5.054   6.157  0.1169  0.2049 -0.0330
  259WN      WN 2563   1.171   3.917   7.016  0.0893  0.0284 -0.1318
  260WN      WN 2564   5.090   5.118   6.607 -0.1505 -0.0097  0.3129
  261WN      WN 2565   0.370   4.357   6.583 -0.0941  0.2344  0.0499
  262WN      WN 2566   2.196   2.958   6.846  0.1811  0.2136  0.3206
  263WN      WN 2567   1.111   5.566   6.185 -0.1432  0.2282 -0.2779
  264WN      WN 2568   2.425   4.187   6.731  0.1070  0.4669 -0.0714
  265WN      WN 2569   2.055   1.206   6.915 -0.0987 -0.4403 -0.0567
  266WN      WN 2570   0.199   5.020   6.944 -0.0202  0.0698 -0.0622
  267WN      WN 2571   6.304   5.721   6.690  0.3077  0.0605 -0.1778
  268WN      WN 2572   0.266   0.920   6.450 -0.1177  0.2979  0.2608
  269WN      WN 2573   0.541   5.788   7.394 -0.3645  0.4459 -0.1554
  270WN      WN 2574   1.100   4.050   7.919 -0.0490  0.0965 -0.2240
  271WN      WN 2575   1.405   2.428   7.103 -0.0877 -0.0315 -0.0587
  272WN      WN 2576   5.811   2.171   7.011 -0.0166 -0.0889 -0.1412
  273WN      WN 2577   4.909   3.322   7.147 -0.2018  0.1227  0.0111
  274WN      WN 2578   1.627   3.643   7.075 -0.0895 -0.0660 -0.2844
  275WN      WN 2579   2.629   5.413   6.187  0.2903 -0.1980  0.1931
  276WN      WN 2580   0.966   0.107   6.692  0.0714 -0.2316  0.1746
  277WN      WN 2581   5.952   0.190   6.367 -0.3832  0.0275  0.0688
  278WN      WN 2582   3.479   5.583   6.829  0.3304  0.2082  0.0425
  279WN      WN 2583   1.364   0.700   7.046 -0.0006 -0.5024 -0.1212
  280WN      WN 2584   0.012   0.208   6.943  0.1810 -0.0644 -0.1596
  281WN      WN 2585   3.404   2.919   6.692  0.0945  0.0052  0.0381
  282WN      WN 2586   0.645   4.318   6.124 -0.2247  0.0493  0.2772
  283WN      WN 2587   3.643   3.426   5.480 -0.2334  0.1182 -0.2740
  284WN      WN 2588   5.607   1.886   6.606  0.0126  0.2847 -0.2150
  285WN      WN 2589   5.800   2.524   7.365  0.1225  0.0179  0.0792
  286WN      WN 2590   4.465   4.210   7.165  0.1768 -0.1106  0.0763
  287WN      WN 2591   0.364   2.800   6.351  0.1882 -0.0490 -0.1942
  288WN      WN 2592   1.666   6.325   7.232 -0.0765 -0.2266 -0.1821
  289WN      WN 2593   4.559   6.362   6.008  0.1870 -0.1393  0.0140
  290WN      WN 2594   0.956   5.645   7.174  0.0547 -0.0585  0.1455
  291WN      WN 2595   0.115   3.929   6.296  0.1507 -0.0564  0.1510
  292WN      WN 2596   4.910   3.123   6.529  0.0669  0.0840 -0.2367
  293WN      WN 2597   3.594   4.822   7.501 -0.2192 -0.1789  0.1560
  294WN      WN 2598   3.981   0.931   6.763  0.1512  0.0306  0.0876
  295WN      WN 2599   1.561   4.261   6.985 -0.0918  0.1792  0.0662
  296WN      WN 2600   3.427   6.165   6.875  0.3448  0.3669  0.2552
  297WN      WN 2601   6.200   4.631   7.413 -0.2317 -0.0654 -0.1240
  298WN      WN 2602   4.889   4.311   6.422 -0.1286 -0.1013 -0.0904
  299WN      WN 2603   2.956   0.063   6.875 -0.1167  0.0557  0.2098
  300WN      WN 2604   1.770   3.572   7.651  0.2602 -0.0552 -0.1463
  301WN      WN 2605   4.950   3.623   6.528 -0.0316  0.1538 -0.0792
  302WN      WN 2606   0.126   2.382   7.216  0.1869  0.0233 -0.0665
  303WN      WN 2607   5.190   4.635   6.822  0.3317  0.0166 -0.1664
  304WN      WN 2608   3.298   3.218   7.120 -0.2580  0.1391 -0.0050
  305WN      WN 2609   0.168   4.048   7.053  0.0077 -0.0874 -0.2453
  306WN      WN 2610   4.630   5.776   6.019  0.2230 -0.0098 -0.3754
  307WN      WN 2611   2.126   3.545   7.970  0.1288  0.0905  0.3440
  308WN      WN 2612   5.399   4.312   6.506 -0.3572  0.1500 -0.1405
  309WN      WN 2613   3.994   5.654   6.977 -0.1556 -0.0363  0.2845
  310WN      WN 2614   0.667   5.235   7.014 -0.0531 -0.0855 -0.0525
  311WN      WN 2615   0.244   3.713   7.487 -0.1109  0.2495  0.2617
  312WN      WN 2616   0.121   0.951   7.035 -0.0895 -0.1973  0.1279
  313WN      WN 2617   2.589   4.594   7.011 -0.1603 -0.1512 -0.2800
  314WN      WN 2618   2.756   5.237   5.681 -0.0080 -0.1206  0.0337
  315WN      WN 2619   5.396   1.828   7.158 -0.0528 -0.2137 -0.0768
  316WN      WN 2620   1.909   6.022   6.888  0.1435 -0.0805  0.3265
  317WN      WN 2621   2.060   0.135   6.889 -0.0153  0.0116  0.1428
  318WN      WN 2622   0.682   4.161   7.018  0.1342 -0.0658  0.0243
  319WN      WN 2623   1.381   2.933   7.214  0.1893 -0.0220  0.0138
  320WN      WN 2624   3.204   0.312   6.540  0.2285  0.1961  0.0533
  321WN      WN 2625   5.115   6.087   6.793  0.3056  0.0778  0.2668
  322WN      WN 2626   5.261   3.782   6.886  0.0257  0.1302 -0.1659
  323WN      WN 2627   5.122   0.208   6.920 -0.0715  0.1201 -0.0926
  324WN      WN 2628   5.347   4.776   6.356 -0.2008  0.1731  0.0217
  325WN      WN 2629   5.194   2.174   6.556  0.3358 -0.2271  0.0872
  326WN      WN 2630   2.266   3.638   7.502 -0.2059 -0.2301  0.3234
  327WN      WN 2631   1.261   6.028   7.358 -0.1908  0.2638 -0.4017
  328WN      WN 2632   1.880   0.804   7.083  0.1740 -0.3410 -0.4868
  329WN      WN 2633   5.542   0.530   7.087  0.3559  0.0967  0.0502
  330WN      WN 2634   0.501   0.101   6.775  0.1644 -0.1587  0.0033
  331WN      WN 2635   2.120   2.009   7.404  0.0054 -0.1828 -0.0303
  332WN      WN 2636   3.606   1.030   7.512  0.0548 -0.0720 -0.3337
  333WN      WN 2637   3.850   5.851   6.393 -0.0565 -0.4322 -0.1244
  334WN      WN 2638   5.722   3.740   7.050 -0.0534  0.1156 -0.2614
  335WN      WN 2639   4.454   3.957   7.603  0.1438  0.0462 -0.1499
  336WN      WN 2640   2.982   6.225   7.849  0.0345  0.0559  0.0414
  337WN      WN 2641   2.665   3.528   6.185 -0.0603 -0.0620  0.1121
  338WN      WN 2642   2.985   5.811   6.836 -0.0566 -0.0893 -0.2137
  339WN      WN 2643   0.656   2.148   6.440  0.2964 -0.0746  0.0080
  340WN      WN 2644   6.085   4.341   6.999 -0.1093  0.2504 -0.3776
  341WN      WN 2645   2.368   5.973   6.861 -0.0434 -0.1386  0.1597
  342WN      WN 2646   5.181   1.103   6.535 -0.0270  0.1317  0.0736
  343WN      WN 2647   1.228   2.669   6.526 -0.1164 -0.0607 -0.4413
  344WN      WN 2648   4.793   2.915   6.952  0.0238  0.3496  0.2002
  345WN      WN 2649   2.580   4.735   7.507  0.0160  0.0923 -0.0283
  346WN      WN 2650   4.437   2.064   7.259  0.3150  0.1782  0.0552
  347WN      WN 2651   1.668   0.592   6.198  0.1164 -0.1942 -0.3120
  348WN      WN 2652   1.383   4.071   6.550  0.0587 -0.0724 -0.1244
  349WN      WN 2653   4.751   4.862   6.832  0.2778 -0.0034 -0.3024
  350WN      WN 2654   0.309   1.391   6.273 -0.1696  0.3003 -0.1948
  351WN      WN 2655   4.032   4.269   7.393  0.0180 -0.4046  0.1034
  352WN      WN 2656   3.439   4.315   6.751  0.2509  0.4450 -0.0321
  353WN      WN 2657   4.457   5.831   6.894  0.2811 -0.1842 -0.1435
  354WN      WN 2658   0.444   5.464   6.644  0.0187 -0.1722 -0.0398
  355WN      WN 2659   3.099   4.715   6.869  0.0125  0.1405 -0.0332
  356WN      WN 2660   6.160   2.504   6.863 -0.2792 -0.1453  0.2505
  357WN      WN 2661   0.282   6.085   7.087 -0.1850  0.1262  0.0532
  358WN      WN 2662   5.753   3.927   6.625 -0.3028  0.2126 -0.1943
  359WN      WN 2663   1.348   1.556   8.000 -0.0846 -0.1362  0.2509
  360WN      WN 2664   0.790   1.120   6.353 -0.1002  0.0653  0.4230
  361WN      WN 2665   4.890   5.656   7.209  0.0748  0.0780  0.0325
  362WN      WN 2666   1.930   5.348   7.576  0.1219  0.1956 -0.0394
  363WN      WN 2667   2.321   3.845   5.912 -0.2104 -0.1744  0.3760
  364WN      WN 2668   1.843   4.918   6.758 -0.3617  0.1116  0.1173
  365WN      WN 2669   5.299   2.322   7.091 -0.4428  0.3135  0.1509
  366WN      WN 2670   0.783   1.608   6.340 -0.3013 -0.3275  0.1306
  367WN      WN 2671   5.031   0.687   7.026 -0.3190 -0.0633  0.3439
  368WN      WN 2672   0.206   2.784   6.861 -0.0036 -0.2765 -0.2048
  369WN      WN 2673   4.736   2.654   6.499 -0.2936 -0.3056  0.4796
  370WN      WN 2674   2.303   1.114   7.904  0.2336 -0.3638  0.1265
  371WN      WN 2675   2.115   5.570   7.090 -0.2821  0.1393  0.0729
  372WN      WN 2676   0.691   1.701   7.214  0.3282 -0.1230  0.0586
  373WN      WN 2677   3.653   5.918   7.213 -0.1519 -0.0806 -0.0365
  374WN      WN 2678   6.194   4.761   7.931  0.0661 -0.2578  0.1916
  375WN      WN 2679   6.202   6.085   7.865  0.0393  0.1349  0.0757
  376WN      WN 2680   5.576   0.017   7.248 -0.0589 -0.0203  0.2210
  377WN      WN 2681   6.231   0.658   6.718 -0.2118  0.0597  0.1270
  378WN      WN 2682   3.595   3.888   6.555 -0.0864 -0.2413 -0.0224
  379WN      WN 2683   1.431   5.795   6.474  0.2170 -0.3182 -0.2596
  380WN      WN 2684   5.440   1.029   6.953  0.0431  0.0160 -0.0008
  381WN      WN 2685   3.186   5.580   7.279 -0.0397  0.0900 -0.1289
  382WN      WN 2686   2.022   4.471   6.954 -0.4302  0.0354  0.3079
  383WN      WN 2687   2.405   0.966   6.626 -0.1283 -0.4130 -0.1861
  384WN      WN 2688   4.397   4.597   7.522  0.4097 -0.1331  0.1231
  385WN      WN 2689   2.386   5.097   6.921 -0.1335 -0.1326  0.2721
  386WN      WN 2690   6.183   3.749   7.232  0.1821 -0.0916  0.1127
  387WN      WN 2691   3.733   3.944   7.053  0.2208  0.0375 -0.0441
  388WN      WN 2692   1.299   1.583   7.151  0.3275  0.0760 -0.0409
  389WN      WN 2693   1.897   5.476   6.649  0.1852  0.0161 -0.0640
  390WN      WN 2694   1.569   4.066   7.806 -0.2075  0.1890 -0.5609
  391WN      WN 2695   1.396   5.208   6.610 -0.0365  0.1734 -0.1238
  392WN      WN 2696   4.882   0.029   7.652 -0.1716  0.1115  0.1249
  393WN      WN 2697   0.205   1.541   7.012 -0.2242 -0.1100  0.2929
  394WN      WN 2698   5.032   1.490   7.345 -0.0577 -0.2079  0.0569
  395WN      WN 2699   4.305   0.097   7.005 -0.2849 -0.0218 -0.1090
  396WN      WN 2700   3.824   6.234   7.638  0.3664 -0.0052 -0.2663
  397WN      WN 2701   1.239   0.221   7.075 -0.2740  0.0117 -0.1019
  398WN      WN 2702   4.932   3.473   6.035 -0.0031  0.2178 -0.1161
  399WN      WN 2703   2.703   3.773   6.618 -0.2873 -0.1498  0.0884
  400WN      WN 2704   4.665   0.383   6.776  0.1585  0.0150 -0.0571
  401WN      WN 2705   1.009   1.072   7.271 -0.3027 -0.1156  0.1341
  402WN      WN 2706   0.624   3.617   7.135  0.0596 -0.3827  0.1719
  403WN      WN 2707   2.723   5.082   6.553 -0.0387  0.1604  0.1010
  404WN      WN 2708   1.568   2.796   7.644  0.1046  0.0346 -0.0861
  405WN      WN 2709   5.677   3.011   7.506  0.3049  0.0042  0.1359
  406WN      WN 2710   4.483   3.977   6.646  0.0004  0.0996  0.3368
  407WN      WN 2711   0.916   3.494   6.742 -0.0683 -0.1094 -0.0248
  408WN      WN 2712   1.705   1.449   6.703  0.1332  0.0022 -0.3330
  409WN      WN 2713   3.769   6.361   7.160 -0.0678 -0.0101  0.0360
  410WN      WN 2714   2.106   1.873   6.920  0.4444  0.1060  0.1750
  411WN      WN 2715   5.279   0.962   6.067  0.0536 -0.1253 -0.2783
  412WN      WN 2716   4.622   6.286   6.645 -0.0158 -0.0477 -0.4767
  413WN      WN 2717   4.822   5.799   6.537  0.1244  0.1003 -0.0788
  414WN      WN 2718   2.293   4.317   7.379  0.1053 -0.1956  0.1827
  415WN      WN 2719   5.502   5.051   6.889 -0.1706  0.4459 -0.0689
  416WN      WN 2720   6.205   2.154   7.604  0.2017 -0.0842  0.0877
  417WN      WN 2721   0.289   4.962   7.417 -0.0958 -0.2078  0.0499
  418WN      WN 2722   5.249   4.388   7.309 -0.1577 -0.0183  0.2396
  419WN      WN 2723   2.420   3.297   6.598  0.1655 -0.0836 -0.1767
  420WN      WN 2724   3.523   0.829   7.023 -0.2350  0.0070  0.1938
  421WN      WN 2725   1.808   3.231   7.379 -0.1473  0.1070  0.3187
  422WN      WN 2726   4.831   1.164   6.942  0.0929 -0.1515 -0.0846
  423WN      WN 2727   3.024   5.035   6.050  0.1022 -0.0441  0.1833
  424WN      WN 2728   2.272   5.706   7.578 -0.0867 -0.0590  0.3001
  425WN      WN 2729   5.242   1.548   6.789  0.0081 -0.1428 -0.1808
  426WN      WN 2730   5.608   4.236   6.971  0.2038  0.1159 -0.0639
  427WN      WN 2731   5.968   0.988   7.065 -0.1630 -0.2529 -0.0257
  428WN      WN 2732   4.811   1.459   6.563 -0.3189  0.0852  0.1375
  429WN      WN 2733   4.249   2.646   6.891 -0.1164 -0.2803  0.1956
  430WN      WN 2734   0.622   3.131   7.016  0.4569  0.2125 -0.0203
  431WN      WN 2735   0.890   4.770   6.058 -0.1280 -0.2051  0.2731
  432WN      WN 2736   2.478   5.660   5.763  0.0321 -0.0128 -0.1054
  433WN      WN 2737   3.113   4.747   7.350 -0.0727  0.2820 -0.0049
  434WN      WN 2738   3.412   5.089   6.537 -0.0078  0.0115 -0.3867
  435WN      WN 2739   4.599   5.351   6.816  0.0414 -0.1213 -0.4205
  436WN      WN 2740   0.007   0.979   7.629  0.0720 -0.1123 -0.1384
  437WN      WN 2741   2.122   6.207   7.305  0.1492  0.0466 -0.1189
  438WN      WN 2742   1.869   1.944   7.814 -0.0935  0.0780 -0.1742
  439WN      WN 2743   0.392   0.190   7.330 -0.1308  0.1240  0.1699
  440WN      WN 2744   5.370   2.620   7.741  0.2685 -0.0593 -0.2775
  441WN      WN 2745   6.342   3.249   7.581 -0.0595 -0.0102  0.0751
  442WN      WN 2746   3.116   5.284   6.882  0.3487 -0.3897  0.0302
  443WN      WN 2747   4.982   4.584   5.979  0.0086  0.0973 -0.0305
  444WN      WN 2748   0.028   2.037   6.905 -0.0070  0.1118 -0.0246
  445WN      WN 2749   0.192   4.524   7.117  0.0903  0.2137 -0.2327
  446WN      WN 2750   3.229   3.773   6.916 -0.2009 -0.1077 -0.2858
  447WN      WN 2751   4.382   2.720   8.015 -0.0669  0.3046  0.0570
  448WN      WN 2752   0.648   4.729   7.229  0.1313  0.1220  0.2947
  449WN      WN 2753   5.965   5.535   6.337 -0.1364 -0.2876 -0.1364
  450WN      WN 2754   2.905   4.214   6.776 -0.1714  0.1980 -0.1804
  451WN      WN 2755   1.643   0.391   6.738 -0.2987  0.2368 -0.0850
  452WN      WN 2756   1.035   2.800   6.955  0.1066  0.1309  0.1088
  453WN      WN 2757   6.186   5.403   7.154 -0.0216  0.0373 -0.3679
  454WN      WN 2758   2.801   5.647   7.595 -0.0324 -0.2238 -0.1028
  455WN      WN 2759   5.763   5.511   6.842  0.0253 -0.2492 -0.3701
  456WN      WN 2760   5.675   2.889   7.007 -0.0224 -0.0129 -0.0562
  457WN      WN 2761   0.177   3.340   7.105 -0.1453  0.3398 -0.2291
  458WN      WN 2762   2.732   4.525   6.429  0.2201  0.2470  0.0138
  459WN      WN 2763   0.614   2.203   7.659 -0.1735  0.2116  0.1791
  460WN      WN 2764   5.835   6.203   7.608  0.1745 -0.2620  0.2960
  461WN      WN 2765   4.454   1.184   7.377 -0.2346  0.0951  0.2962
  462WN      WN 2766   0.505   6.280   6.231 -0.0089  0.1112  0.2165
  463WN      WN 2767   5.746   1.466   6.949  0.0685  0.0068  0.1763
  464WN      WN 2768   4.032   6.132   6.756  0.0091  0.2839  0.1117
  465WN      WN 2769   0.909   4.785   6.795  0.1779  0.1715 -0.1866
  466WN      WN 2770   1.492   4.740   7.056  0.0913  0.0232 -0.0142
  467WN      WN 2771   3.798   4.844   6.688 -0.0864  0.1985  0.1039
  468WN      WN 2772   2.456   5.525   6.659  0.1738 -0.3294  0.1350
  469WN      WN 2773   4.568   3.488   6.829  0.0061 -0.2323  0.1415
  470WN      WN 2774   3.292   3.179   7.606 -0.0559 -0.0153 -0.1624
  471WN      WN 2775   0.106   5.661   6.203  0.2073 -0.3050  0.2098
  472WN      WN 2776   1.146   5.157   7.060  0.0155  0.1013  0.1637
  473WN      WN 2777   3.866   3.049   6.640  0.0014  0.1463 -0.0232
  474WN      WN 2778   1.054   2.073   7.177 -0.1144  0.3243  0.2623
  475WN      WN 2779   3.291   4.643   6.404  0.0505  0.2591  0.2275
  476WN      WN 2780   4.849   4.310   7.565 -0.0778 -0.1452 -0.3422
  477WN      WN 2781   4.052   3.660   6.710  0.1810  0.1069 -0.2689
  478WN      WN 2782   4.295   5.554   6.521 -0.0887 -0.1166  0.1763
  479WN      WN 2783   0.797   0.497   6.995  0.0569  0.2331 -0.1059
  480WN      WN 2784   0.521   2.117   6.936 -0.2288  0.0998 -0.0558
  481WN      WN 2785   6.103   6.142   7.001 -0.0283  0.1168  0.2379
  482WN      WN 2786   5.342   3.170   6.172 -0.1550  0.4966  0.0229
  483WN      WN 2787   5.845   3.453   6.645  0.0746  0.1330 -0.0687
  484WN      WN 2788   2.612   3.906   7.112 -0.0503  0.1339  0.2718
  485WN      WN 2789   0.263   5.563   7.068  0.1916  0.0705 -0.1493
  486WN      WN 2790   0.345   2.329   5.983  0.0634 -0.0097 -0.1695
  487WN      WN 2791   1.197   0.717   6.129 -0.3524 -0.0710 -0.1300
  488WN      WN 2792   6.186   3.920   5.840 -0.0552 -0.0653 -0.0155
  489WN      WN 2793   1.132   6.004   6.824 -0.1582  0.0635  0.1127
  490WN      WN 2794   4.384   4.526   6.769 -0.2810 -0.0672  0.0045
  491WN      WN 2795   1.757   5.256   7.102 -0.0166  0.1205  0.0072
  492WN      WN 2796   5.183   2.206   7.888 -0.0330  0.0002 -0.5280
  493WN      WN 2797   6.021   3.254   7.146 -0.0093 -0.2425 -0.2578
  494WN      WN 2798   5.131   5.118   6.022  0.0024  0.0268 -0.1228
  495WN      WN 2799   5.800   4.789   6.199  0.1447  0.0175  0.0356
  496WN      WN 2800   2.344   1.090   7.385 -0.1925 -0.0046  0.0451
  497WN      WN 2801   2.041   4.664   6.078  0.2558 -0.0032  0.4206
  498WN      WN 2802   0.640   0.933   6.786 -0.2507  0.2078  0.2264
  499WN      WN 2803   2.532   0.119   7.077 -0.0191 -0.0968  0.1831
  500WN      WN 2804   0.655   5.981   6.787 -0.0142  0.1282  0.1172
  501WN      WN 2805   1.090   6.117   7.974 -0.1719  0.1394 -0.2366
  502WN      WN 2806   1.352   3.574   8.003  0.2525 -0.2647 -0.2897
  503WN      WN 2807   0.185   0.325   6.409  0.2367  0.2091  0.0996
  504WN      WN 2808   5.284   2.820  11.586  0.1840  0.0129 -0.1220
  505WN      WN 2809   3.637   6.090   1.792  0.1996  0.0396 -0.0867
  506WN      WN 2810   4.843   4.800  13.824  0.4403  0.1572 -0.1765
  507WN      WN 2811   0.008   3.145  11.229  0.2588 -0.4280  0.1646
  508WN      WN 2812   0.979   5.433   2.859  0.2103 -0.3318  0.0882
  509WN      WN 2813   0.677   3.203   2.977  0.2630 -0.4744  0.0058
  510WN      WN 2814   4.886   5.218  11.807  0.0481 -0.0443 -0.1835
  511WN      WN 2815   1.155   3.409  11.968  0.0314  0.1277 -0.0317
  512WN      WN 2816   1.627   6.349   2.644  0.3565  0.0681 -0.0110
  513WN      WN 2817   2.114   2.924   2.406  0.1486 -0.1360 -0.0720
  514WN      WN 2818   0.558   5.308   3.051 -0.1981 -0.1140  0.2312
  515WN      WN 2819   4.247   3.888   1.699 -0.1720 -0.3055  0.2809
  516WN      WN 2820   2.714   2.857  12.238  0.1142  0.0313 -0.0253
  517WN      WN 2821   5.797   3.853  12.113  0.4765 -0.4881  0.1962
  518WN      WN 2822   5.800   2.912   0.489  0.0756  0.2536 -0.1047
  519WN      WN 2823   2.651   3.066  11.291  0.3158 -0.2191 -0.0246
  520WN      WN 2824   0.435   5.150   2.572  0.3251 -0.1504 -0.0888
  521WN      WN 2825   1.813   0.589   2.792  0.3683 -0.0660 -0.0965
  522WN      WN 2826   1.932   2.574  11.791  0.1876 -0.0891 -0.0088
  523WN      WN 2827   5.436   5.875  12.580  0.1209  0.3486  0.1698
  524WN      WN 2828   1.252   1.098   1.937  0.0299  0.3946  0.6293
  525WN      WN 2829   5.655   2.964   2.782  0.0899 -0.1310 -0.2473
  526WN      WN 2830   5.316   0.854   0.128 -0.1331 -0.0133 -0.1296
  527WN      WN 2831   2.183   5.405   0.296 -0.0181  0.1769  0.3190
  528WN      WN 2832   0.619   1.912   1.700 -0.0325 -0.1678 -0.0931
  529WN      WN 2833   6.266   0.833   1.954 -0.0229 -0.1883 -0.2122
  530WN      WN 2834   3.986   1.461  13.297  0.1874 -0.3528  0.0953
  531WN      WN 2835   3.293   0.912   1.297 -0.2003  0.1481 -0.1749
  532WN      WN 2836   4.497   2.345  13.660 -0.0172  0.0873 -0.0660
  533WN      WN 2837   5.236   2.123   3.263 -0.0768 -0.2168  0.0628
  534WN      WN 2838   2.580   5.690   0.389 -0.0167  0.4164  0.3977
  535WN      WN 2839   5.096   4.604  11.917 -0.1149 -0.2962 -0.1678
  536WN      WN 2840   5.244   3.849   2.713 -0.0084 -0.1245  0.1494
  537WN      WN 2841   2.602   1.430  12.988  0.2053 -0.2159 -0.0985
  538WN      WN 2842   4.634   3.878   2.919 -0.1307  0.1644 -0.0798
  539WN      WN 2843   4.829   1.916  11.920  0.0837 -0.3229  0.2130
  540WN      WN 2844   3.930   3.908   2.123  0.1003  0.1838 -0.0944
  541WN      WN 2845   1.762   0.778   1.865  0.0189  0.1106 -0.0885
  542WN      WN 2846   6.333   1.437   2.525 -0.1045  0.0122 -0.1408
  543WN      WN 2847   1.106   2.424  10.726 -0.1111  0.1567  0.0828
  544WN      WN 2848   3.797   3.594   1.419 -0.0747 -0.2063  0.1138
  545WN      WN 2849   1.846   2.170   0.187 -0.0424 -0.1490 -0.1407
  546WN      WN 2850   6.192   0.980   1.298 -0.3407  0.1096 -0.0681
  547WN      WN 2851   3.228   2.035   1.809  0.1854  0.1737 -0.0261
  548WN      WN 2852   1.637   5.603   0.487 -0.4348 -0.0886 -0.0138
  549WN      WN 2853   6.349   4.683  13.476 -0.1039  0.1531  0.1824
  550WN      WN 2854   5.529   1.352   0.076  0.2413 -0.0696 -0.1512
  551WN      WN 2855   1.867   0.705  11.559 -0.2555  0.0905 -0.3396
  552WN      WN 2856   4.026   4.043  12.027  0.1777  0.4053  0.0310
  553WN      WN 2857   5.716   5.122  12.184 -0.1465 -0.2454 -0.1948
  554WN      WN 2858   5.938   1.747   0.889  0.0542 -0.4405  0.0350
  555WN      WN 2859   2.021   5.541   2.444  0.0381 -0.2482  0.0630
  556WN      WN 2860   6.105   6.229   1.415 -0.0621 -0.3986  0.2241
  557WN      WN 2861   3.604   0.215   1.746  0.2548 -0.0323 -0.2344
  558WN      WN 2862   2.557   3.690  13.754 -0.0706  0.3511 -0.1050
  559WN      WN 2863   1.004   4.087   0.631 -0.2752  0.0773 -0.2321
  560WN      WN 2864   0.783   1.960  12.427  0.1998  0.1624 -0.3379
  561WN      WN 2865   0.422   2.938  13.704  0.3303 -0.2419  0.0750
  562WN      WN 2866   1.859   4.340  11.792  0.1353  0.0679  0.2943
  563WN      WN 2867   4.030   4.370   2.321 -0.0893 -0.0974 -0.0649
  564WN      WN 2868   3.113   1.047   2.833 -0.1768  0.2989 -0.0375
  565WN      WN 2869   2.761   4.783  11.996 -0.0437 -0.0868  0.0857
  566WN      WN 2870   4.774   3.035   1.487  0.0060  0.2609  0.0898
  567WN      WN 2871   0.234   0.643   3.458 -0.0180 -0.0896 -0.0916
  568WN      WN 2872   3.633   6.087  12.490 -0.0156 -0.2235  0.0102
  569WN      WN 2873   2.177   2.832   1.890  0.0396  0.0529 -0.0219
  570WN      WN 2874   2.436   5.396   0.734  0.0293  0.3339 -0.1655
  571WN      WN 2875   0.001   5.421   0.809 -0.1091 -0.1995  0.0446
  572WN      WN 2876   0.740   1.475  11.074 -0.1803 -0.1085  0.3032
  573WN      WN 2877   3.496   1.956   3.061  0.0093 -0.4842  0.0018
  574WN      WN 2878   3.822   4.866  10.962 -0.2159 -0.1993 -0.1198
  575WN      WN 2879   1.064   2.369   2.320 -0.2865 -0.3674 -0.1473
  576WN      WN 2880   0.731   1.294   0.300  0.5078 -0.1481 -0.0223
  577WN      WN 2881   3.830   4.299  11.037 -0.0740  0.1268  0.2539
  578WN      WN 2882   0.950   5.251   3.388  0.0377  0.2944  0.1389
  579WN      WN 2883   1.191   5.908  13.021  0.0155 -0.0812 -0.0576
  580WN      WN 2884   2.862   1.754   1.537 -0.2013  0.2760  0.0973
  581WN      WN 2885   5.858   5.699  13.384  0.0590 -0.1412  0.1058
  582WN      WN 2886   1.500   6.268  12.828 -0.1119  0.0043  0.1860
  583WN      WN 2887   5.030   4.029   0.361  0.1942 -0.1077 -0.1388
  584WN      WN 2888   6.220   4.247  11.318 -0.0955  0.2975  0.1960
  585WN      WN 2889   4.949   3.810  11.415  0.0305 -0.0260 -0.0291
  586WN      WN 2890   0.896   1.463  12.449  0.2934 -0.0432  0.0352
  587WN      WN 2891   1.116   5.889   1.079 -0.0421  0.0610 -0.1507
  588WN      WN 2892   3.463   5.361   2.521 -0.0135  0.0750 -0.1951
  589WN      WN 2893   0.388   5.589  11.807 -0.1097 -0.0698 -0.1845
  590WN      WN 2894   2.425   2.447  11.972 -0.3078 -0.1663  0.3209
  591WN      WN 2895   2.492   2.007   2.244 -0.0711  0.2703  0.1676
  592WN      WN 2896   2.050   0.501  10.792  0.0404  0.0286  0.1201
  593WN      WN 2897   0.064   0.420   0.305 -0.0476  0.0072  0.0315
  594WN      WN 2898   5.365   3.604   1.147  0.3848 -0.3185 -0.0463
  595WN      WN 2899   4.397   1.861   3.152  0.0080  0.0914  0.2186
  596WN      WN 2900   5.679   4.342  12.966  0.1835 -0.0054 -0.0136
  597WN      WN 2901   5.374   0.673   1.681 -0.1044  0.2416  0.0617
  598WN      WN 2902   1.507   1.096  13.459 -0.0258  0.0364  0.1947
  599WN      WN 2903   5.863   5.829   1.064  0.1893  0.2270 -0.2440
  600WN      WN 2904   5.776   5.274  13.124  0.0159 -0.3013 -0.2911
  601WN      WN 2905   6.179   5.598   1.389 -0.0988  0.0851 -0.1232
  602WN      WN 2906   1.946   0.006  13.159 -0.5049 -0.1024  0.0833
  603WN      WN 2907   1.404   3.753   2.731  0.0876 -0.0487 -0.2850
  604WN      WN 2908   0.231   5.299  12.560 -0.2348  0.0223 -0.2092
  605WN      WN 2909   0.565   3.409  12.335  0.0007  0.0533 -0.3747
  606WN      WN 2910   3.066   1.821  11.741 -0.1302 -0.0578  0.1965
  607WN      WN 2911   2.835   2.415  13.455 -0.0858 -0.1890  0.0282
  608WN      WN 2912   4.584   3.312   0.102 -0.2131 -0.0104  0.3872
  609WN      WN 2913   1.414   1.807   0.268  0.0330 -0.0105  0.0779
  610WN      WN 2914   5.365   4.546   3.184  0.0424 -0.3235 -0.1148
  611WN      WN 2915   1.915   3.600  10.835  0.3465 -0.0341  0.0651
  612WN      WN 2916   1.742   2.549   1.925  0.1009 -0.2085  0.2823
  613WN      WN 2917   3.903   4.103   0.142 -0.1685  0.1929 -0.2966
  614WN      WN 2918   0.787   0.672  12.087  0.0643 -0.0700 -0.2806
  615WN      WN 2919   0.477   3.567   1.727 -0.1211 -0.0228 -0.2193
  616WN      WN 2920   2.420   3.744   2.241  0.1758  0.2331 -0.0166
  617WN      WN 2921   0.541   4.515   0.705 -0.1257  0.1777  0.1308
  618WN      WN 2922   1.285   1.839  12.442 -0.0821 -0.0692  0.0561
  619WN      WN 2923   5.149   3.761   3.845 -0.0173 -0.3305 -0.4248
  620WN      WN 2924   0.493   3.008   2.288  0.0124  0.0684  0.2559
  621WN      WN 2925   1.002   1.710  11.451  0.2391  0.0296 -0.0766
  622WN      WN 2926   4.645   0.925   3.382 -0.3016  0.1015 -0.0571
  623WN      WN 2927   1.793   3.196  13.195  0.1436  0.1035 -0.1046
  624WN      WN 2928   2.285   4.962  13.808  0.0592 -0.0560 -0.1503
  625WN      WN 2929   5.094   4.313   1.824 -0.0435 -0.4913  0.1556
  626WN      WN 2930   3.818   4.206   1.138 -0.0617  0.1823  0.1395
  627WN      WN 2931   0.607   3.306  11.109 -0.3448  0.0266 -0.0554
  628WN      WN 2932   3.201   2.973   0.926  0.1810  0.2846  0.0364
  629WN      WN 2933   0.102   0.470   0.959 -0.1226  0.0487 -0.0630
  630WN      WN 2934   0.873   2.120   2.802  0.3124 -0.1566 -0.0962
  631WN      WN 2935   1.577   5.761   1.441  0.0624  0.0614  0.0249
  632WN      WN 2936   0.851   3.979  11.240  0.3476  0.0142  0.0033
  633WN      WN 2937   3.937   3.954  13.251 -0.1977 -0.0882 -0.0938
  634WN      WN 2938   4.465   4.009  11.704 -0.0643 -0.2141 -0.0608
  635WN      WN 2939   2.871   4.551   1.084  0.1572 -0.0413 -0.0369
  636WN      WN 2940   2.924   5.721  11.011 -0.0067  0.0121  0.3079
  637WN      WN 2941   3.816   3.291  13.582 -0.0013 -0.0394 -0.0955
  638WN      WN 2942   2.517   0.557   1.451  0.0355  0.1227  0.0247
  639WN      WN 2943   3.656   4.886  12.967  0.0532  0.0403  0.0805
  640WN      WN 2944   5.489   0.407   0.335 -0.0151 -0.1391 -0.2407
  641WN      WN 2945   0.352   4.138  11.940  0.2376 -0.0074 -0.1582
  642WN      WN 2946   0.820   0.361  13.074 -0.1554  0.0748  0.1571
  643WN      WN 2947   2.292   4.514   0.260 -0.0251  0.0544  0.1556
  644WN      WN 2948   5.466   5.234  12.613  0.1864 -0.0851  0.5413
  645WN      WN 2949   0.092   4.251  13.103 -0.0633  0.2448 -0.4835
  646WN      WN 2950   2.397   1.952   1.430  0.0892 -0.0160  0.0765
  647WN      WN 2951   0.668   3.114   0.287 -0.0280 -0.0801  0.1574
  648WN      WN 2952   4.801   5.408   2.216  0.2242 -0.4521 -0.0963
  649WN      WN 2953   1.352   4.928   2.280  0.0583  0.0169  0.1604
  650WN      WN 2954   0.810   4.026  12.908 -0.0304  0.0898  0.1412
  651WN      WN 2955   4.832   4.670  12.464 -0.0106  0.1590 -0.0192
  652WN      WN 2956   2.837   4.477   2.750  0.1579  0.1004 -0.1091
  653WN      WN 2957   5.724   6.109   2.495 -0.0561  0.1406 -0.0602
  654WN      WN 2958   5.927   3.453  11.345  0.1917 -0.4218  0.0973
  655WN      WN 2959   3.395   4.572  11.091  0.2346 -0.0128  0.5637
  656WN      WN 2960   2.588   5.757  13.679 -0.1134 -0.1635  0.1619
  657WN      WN 2961   4.836   6.363   3.516  0.1209 -0.0461 -0.3021
  658WN      WN 2962   4.079   2.268   2.606  0.2413 -0.1132  0.1840
  659WN      WN 2963   3.039   5.442  13.349 -0.2672  0.0620 -0.2341
  660WN      WN 2964   2.728   4.939  10.583 -0.1210  0.0197  0.2054
  661WN      WN 2965   1.307   3.924  11.777 -0.1130  0.0502 -0.1032
  662WN      WN 2966   2.525   5.637   2.385 -0.0247  0.1523 -0.3659
  663WN      WN 2967   6.227   3.783  11.831  0.2622  0.2079  0.0265
  664WN      WN 2968   1.287   2.548  13.713 -0.2471 -0.0680  0.3780
  665WN      WN 2969   4.795   0.553   2.457 -0.1211  0.1956 -0.0573
  666WN      WN 2970   1.736   0.803   2.346 -0.0728 -0.1388 -0.1493
  667WN      WN 2971   1.370   2.357  13.217 -0.0527 -0.1341 -0.1899
  668WN      WN 2972   4.782   3.804  11.981 -0.1186 -0.1082  0.2934
  669WN      WN 2973   3.410   4.928  11.727  0.1232 -0.0719  0.0961
  670WN      WN 2974   3.734   4.679  11.419  0.1683 -0.1460 -0.0428
  671WN      WN 2975   5.475   1.113  11.535 -0.0169 -0.3394 -0.1070
  672WN      WN 2976   2.005   4.886   2.363 -0.0005  0.3535 -0.0799
  673WN      WN 2977   5.689   0.545  12.810 -0.0588  0.1719 -0.0602
  674WN      WN 2978   2.277   0.739  11.876 -0.0856  0.0155  0.0478
  675WN      WN 2979   1.119   1.354  13.480 -0.0344 -0.0417  0.1673
  676WN      WN 2980   0.318   0.610   2.219 -0.0859 -0.0273  0.0860
  677WN      WN 2981   6.145   0.900   3.552  0.2103 -0.0708 -0.1613
  678WN      WN 2982   5.915   3.659  13.524 -0.1305 -0.1281  0.0530
  679WN      WN 2983   4.582   6.045  13.193  0.0412  0.2222 -0.0546
  680WN      WN 2984   3.114   4.750   0.214  0.2121  0.1246  0.0038
  681WN      WN 2985   4.229   0.029   0.385 -0.1729 -0.0384  0.0923
  682WN      WN 2986   5.054   3.923   0.905 -0.2011  0.2862 -0.0399
  683WN      WN 2987   0.460   4.812  12.593  0.0954  0.1206  0.0075
  684WN      WN 2988   5.283   1.079  10.603 -0.1526  0.0733  0.1665
  685WN      WN 2989   4.525   2.887   2.956  0.0381 -0.1362  0.4174
  686WN      WN 2990   0.799   0.190   2.274  0.1704  0.1502 -0.0558
  687WN      WN 2991   4.112   0.134   2.556  0.1027 -0.2405  0.0026
  688WN      WN 2992   2.837   5.426  12.839 -0.3117  0.1168 -0.1035
  689WN      WN 2993   4.187   1.246   2.421  0.1873  0.0570  0.4232
  690WN      WN 2994   6.171   2.217   0.696 -0.0345 -0.1560 -0.4953
  691WN      WN 2995   2.767   4.569   2.119 -0.1380  0.4163 -0.1987
  692WN      WN 2996   0.955   4.924  13.204  0.0844 -0.1473  0.2705
  693WN      WN 2997   5.448   1.529  12.286  0.0390  0.2012  0.0280
  694WN      WN 2998   2.050   0.313   1.688  0.0460  0.2078  0.0236
  695WN      WN 2999   3.657   3.626  12.775 -0.0080  0.0315  0.2586
  696WN      WN 3000   2.096   0.779   1.491  0.1773 -0.0939 -0.0835
  697WN      WN 3001   3.574   2.073  11.322  0.4436 -0.1303 -0.4568
  698WN      WN 3002   3.636   0.701  13.398  0.0429  0.0801  0.1552
  699WN      WN 3003   3.706   4.662   3.219 -0.0356  0.1745 -0.0334
  700WN      WN 3004   2.309   4.196  13.059 -0.6054  0.2584  0.0254
  701WN      WN 3005   2.279   5.920   2.033 -0.1990 -0.1214  0.2277
  702WN      WN 3006   5.269   4.806  13.617 -0.0184 -0.0214  0.0893
  703WN      WN 3007   1.712   1.120   0.076 -0.2839  0.0385  0.2616
  704WN      WN 3008   5.000   5.234  11.179 -0.0924  0.1745  0.0065
  705WN      WN 3009   5.658   5.474   0.046 -0.4889 -0.1762 -0.1199
  706WN      WN 3010   0.633   2.019  13.231  0.0992 -0.2181 -0.3688
  707WN      WN 3011   5.763   4.531   0.926 -0.0967 -0.0545  0.2819
  708WN      WN 3012   5.644   1.162   0.992  0.0767  0.1288  0.1433
  709WN      WN 3013   5.598   2.636   1.412 -0.1037  0.0183  0.0341
  710WN      WN 3014   2.702   5.552   1.937 -0.1840 -0.1429  0.2686
  711WN      WN 3015   3.633   5.691  13.291  0.0774  0.1004  0.2558
  712WN      WN 3016   1.503   4.324   3.496 -0.0325 -0.1696 -0.2038
  713WN      WN 3017   1.906   4.113  10.734  0.0538  0.0123  0.0278
  714WN      WN 3018   4.997   5.759   1.889  0.1347 -0.0955  0.1637
  715WN      WN 3019   4.763   5.587   0.107  0.0403  0.3457 -0.0526
  716WN      WN 3020   0.902   5.259   2.342 -0.0851  0.0764  0.1827
  717WN      WN 3021   2.440   2.858   0.635  0.1997 -0.2053 -0.0485
  718WN      WN 3022   3.826   0.583   0.005  0.0493  0.0815  0.0769
  719WN      WN 3023   5.197   6.266   2.490 -0.0656  0.0699 -0.2149
  720WN      WN 3024   0.521   3.398   0.911  0.3035  0.3201 -0.0161
  721WN      WN 3025   4.952   4.754   1.576 -0.2617  0.2783 -0.0968
  722WN      WN 3026   0.113   1.868   1.807  0.0405  0.0802 -0.0414
  723WN      WN 3027   4.893   1.170  13.200  0.1435 -0.4723  0.0426
  724WN      WN 3028   5.578   3.984   0.911  0.0706  0.0246 -0.1754
  725WN      WN 3029   2.295   0.955   2.183  0.1957  0.2786 -0.0431
  726WN      WN 3030   5.966   0.332  11.784  0.0292 -0.1209  0.2583
  727WN      WN 3031   5.603   4.662  12.058 -0.1353  0.1014  0.1365
  728WN      WN 3032   0.847   0.548   1.787  0.0854 -0.1741  0.1465
  729WN      WN 3033   3.911   3.296   0.279 -0.1478 -0.2103 -0.3592
  730WN      WN 3034   4.422   0.250   2.207  0.0124 -0.2723 -0.1743
  731WN      WN 3035   1.617   2.739  11.350 -0.0794 -0.0438  0.0361
  732WN      WN 3036   6.254   6.063   3.203 -0.0229 -0.1126  0.1016
  733WN      WN 3037   6.226   4.973  12.069  0.1286  0.0302 -0.0287
  734WN      WN 3038   4.111   5.299  10.780 -0.0200 -0.0812 -0.4247
  735WN      WN 3039   2.175   1.215  11.771 -0.0185  0.1004 -0.1436
  736WN      WN 3040   0.526   0.276  10.398  0.1261 -0.0832 -0.2588
  737WN      WN 3041   1.008   2.364   3.193  0.1525  0.2864  0.3416
  738WN      WN 3042   6.181   4.132   2.100  0.1488  0.1513 -0.1468
  739WN      WN 3043   2.324   3.378  13.402 -0.0205  0.0102 -0.2640
  740WN      WN 3044   5.801   3.711  12.569 -0.0700 -0.0594 -0.3568
  741WN      WN 3045   5.386   1.856  13.393 -0.1839  0.0407 -0.0681
  742WN      WN 3046   1.855   5.779   1.919  0.1636 -0.0675  0.0380
  743WN      WN 3047   3.955   2.647  12.040  0.0263 -0.2086  0.1406
  744WN      WN 3048   2.424   0.535   1.944  0.1370 -0.0361 -0.0548
  745WN      WN 3049   5.070   0.431   0.076  0.2223  0.2173  0.1077
  746WN      WN 3050   5.212   1.205  12.692  0.2082  0.1724 -0.1195
  747WN      WN 3051   3.568   1.165  12.481 -0.0017  0.1482  0.2740
  748WN      WN 3052   5.093   4.542  11.056  0.1657 -0.2297 -0.0991
  749WN      WN 3053   3.209   6.336   0.983  0.5139  0.2081 -0.1244
  750WN      WN 3054   6.261   0.662  13.091 -0.0842  0.0435  0.1555
  751WN      WN 3055   4.856   0.832   0.325 -0.0605  0.0043 -0.3352
  752WN      WN 3056   3.626   0.583  11.954  0.0384 -0.0140 -0.0852
  753WN      WN 3057   1.166   1.831  13.291  0.0115 -0.0544 -0.2691
  754WN      WN 3058   5.274   4.586   2.197  0.1674  0.1953 -0.2239
  755WN      WN 3059   4.068   3.917   2.632  0.2514 -0.0598  0.1202
  756WN      WN 3060   4.090   3.414  11.598  0.0417  0.0471  0.0634
  757WN      WN 3061   1.874   4.152  11.231  0.2330 -0.2144 -0.2636
  758WN      WN 3062   2.293   1.854   0.235 -0.2576 -0.0564 -0.2269
  759WN      WN 3063   4.950   5.285   1.726  0.1830  0.0656 -0.0635
  760WN      WN 3064   2.533   6.133  12.321 -0.0932  0.0002 -0.2613
  761WN      WN 3065   1.759   4.946   0.269 -0.2919  0.3476  0.0135
  762WN      WN 3066   6.047   1.669  10.539 -0.2058  0.0513 -0.1256
  763WN      WN 3067   3.480   5.176  13.321 -0.0023 -0.2012  0.1072
  764WN      WN 3068   3.480   4.376   0.107 -0.4226 -0.0286  0.0786
  765WN      WN 3069   4.750   5.448   2.930  0.0553 -0.1680 -0.1080
  766WN      WN 3070   4.957   5.680   1.339 -0.1642  0.0925 -0.0221
  767WN      WN 3071   3.992   4.595   2.754  0.2782 -0.0645  0.0582
  768WN      WN 3072   0.967   5.411  13.694  0.1243 -0.0090  0.3796
  769WN      WN 3073   1.714   0.675   1.205  0.1287 -0.4256 -0.2246
  770WN      WN 3074   2.427   1.125  12.237  0.2386 -0.4245 -0.0181
  771WN      WN 3075   0.712   5.123  11.761 -0.0044  0.0897 -0.1913
  772WN      WN 3076   3.380   3.347   3.110  0.0005  0.1328 -0.2669
  773WN      WN 3077   4.419   1.807  10.654  0.1534  0.0059  0.1878
  774WN      WN 3078   1.387   2.865  13.255 -0.1910  0.1147 -0.0286
  775WN      WN 3079   1.196   1.736   2.965  0.0303  0.0018 -0.1219
  776WN      WN 3080   0.848   5.117  10.891  0.2132 -0.0300 -0.0017
  777WN      WN 3081   2.069   1.890   2.567  0.5267 -0.1648 -0.0631
  778WN      WN 3082   2.635   1.072   2.641 -0.0680 -0.0153  0.2481
  779WN      WN 3083   3.688   2.796  13.841 -0.0199 -0.0276  0.1606
  780WN      WN 3084   2.984   4.833  11.299  0.1624 -0.0071 -0.1027
  781WN      WN 3085   2.103   3.906  12.220 -0.2638 -0.1389 -0.3309
  782WN      WN 3086   3.348   0.889   0.749 -0.1930 -0.1946  0.1472
  783WN      WN 3087   6.207   4.433   1.101 -0.0118 -0.0633  0.2651
  784WN      WN 3088   1.603   2.259  12.060 -0.0309 -0.3145 -0.0342
  785WN      WN 3089   4.500   2.745  10.337 -0.1271  0.0919  0.1165
  786WN      WN 3090   2.584   4.836   3.033  0.1641  0.1725 -0.2736
  787WN      WN 3091   2.432   4.613  12.305 -0.1639 -0.1330  0.0866
  788WN      WN 3092   1.043   2.337   1.669 -0.0467 -0.2116 -0.1328
  789WN      WN 3093   5.793   2.815  12.937 -0.2179 -0.1007 -0.1346
  790WN      WN 3094   1.852   1.186  11.363 -0.0590  0.0922  0.0117
  791WN      WN 3095   2.493   0.711  10.257  0.1112  0.3401 -0.0374
  792WN      WN 3096   6.196   2.504   0.230  0.0267 -0.1326 -0.2367
  793WN      WN 3097   1.645   1.861   2.819 -0.0474 -0.0720 -0.1027
  794WN      WN 3098   2.507   4.291   1.779  0.1444 -0.0632 -0.0336
  795WN      WN 3099   5.665   0.268  11.005  0.1732  0.1345  0.1139
  796WN      WN 3100   5.969   3.099  12.127 -0.2902 -0.0091  0.1014
  797WN      WN 3101   1.843   1.550   0.163  0.0340 -0.0952 -0.1982
  798WN      WN 3102   3.741   2.212   1.839  0.0892  0.2100 -0.2650
  799WN      WN 3103   3.795   0.614   1.517  0.1864  0.0382 -0.0474
  800WN      WN 3104   5.096   1.866   0.801 -0.2407 -0.0288  0.0913
  801WN      WN 3105   3.046   4.950  13.087 -0.3561  0.1365  0.0175
  802WN      WN 3106   5.076   1.459  11.381 -0.3169 -0.2325 -0.1084
  803WN      WN 3107   5.660   5.140   2.496 -0.0837 -0.2124  0.1880
  804WN      WN 3108   4.468   2.163   2.147 -0.0560 -0.2217  0.2213
  805WN      WN 3109   3.671   4.249   0.605 -0.0286  0.3532  0.1134
  806WN      WN 3110   5.941   0.191   0.128  0.2137  0.1709 -0.3135
  807WN      WN 3111   5.676   2.297   3.476  0.2964  0.0291  0.1227
  808WN      WN 3112   5.315   3.734  11.758  0.1556  0.1275 -0.1502
  809WN      WN 3113   4.281   5.160   1.151  0.2120  0.1602  0.2247
  810WN      WN 3114   2.835   5.271  11.931  0.1991 -0.1509  0.4166
  811WN      WN 3115   1.948   3.805  10.331 -0.0791 -0.0585  0.0797
  812WN      WN 3116   2.943   5.162  10.959  0.2537  0.2113  0.1548
  813WN      WN 3117   4.317   4.118  13.627  0.1512  0.1172 -0.1853
  814WN      WN 3118   1.982   2.182   2.090  0.1435 -0.3123  0.0785
  815WN      WN 3119   5.484   1.925   0.122 -0.2366 -0.0639  0.0046
  816WN      WN 3120   4.769   3.844   1.324  0.0515  0.1501 -0.3296
  817WN      WN 3121   5.771   4.413  11.291 -0.0523  0.4392 -0.1385
  818WN      WN 3122   3.861   0.139  12.132  0.0498  0.1750  0.2425
  819WN      WN 3123   4.806   2.957  11.826  0.0352  0.1092  0.3912
  820WN      WN 3124   1.543   0.210  11.813 -0.1441  0.0373  0.2777
  821WN      WN 3125   1.675   1.102   2.710  0.0701 -0.1512 -0.2523
  822WN      WN 3126   0.652   0.414  12.513  0.0182  0.3544  0.0215
  823WN      WN 3127   6.233   5.101   1.652 -0.2253 -0.0219 -0.0682
  824WN      WN 3128   6.019   5.052  13.521  0.0228 -0.0275 -0.3443
  825WN      WN 3129   1.302   6.246   1.427  0.0784  0.0651  0.2364
  826WN      WN 3130   3.380   5.459   1.197  0.1597 -0.2491 -0.4417
  827WN      WN 3131   2.549   3.264   1.717  0.1745  0.1912 -0.1486
  828WN      WN 3132   2.117   2.477   2.489  0.0384  0.4107  0.1330
  829WN      WN 3133   1.454   3.993   0.357  0.1570  0.1877  0.1807
  830WN      WN 3134   3.326   1.843  10.849  0.0834 -0.0614 -0.0046
  831WN      WN 3135   1.004   1.096  11.319 -0.0386  0.0143  0.0354
  832WN      WN 3136   1.877   3.621  11.338 -0.2528 -0.4037 -0.2664
  833WN      WN 3137   5.254   4.396   0.098  0.1685  0.1119 -0.0209
  834WN      WN 3138   5.930   1.547   0.325 -0.0360 -0.1017 -0.1836
  835WN      WN 3139   4.636   1.667  11.514  0.0611  0.0297  0.1157
  836WN      WN 3140   1.609   2.917   1.566  0.0749  0.1327 -0.0151
  837WN      WN 3141   1.979   4.669  12.136  0.0640  0.1893 -0.2010
  838WN      WN 3142   6.314   3.898  12.745 -0.3250  0.1853  0.2439
  839WN      WN 3143   4.443   1.284   0.169 -0.1003 -0.3628  0.1922
  840WN      WN 3144   1.538   0.820  12.512  0.0788 -0.2473 -0.0725
  841WN      WN 3145   4.104   4.372   1.829 -0.3383 -0.0790 -0.3284
  842WN      WN 3146   4.415   1.404  12.317  0.0535  0.1030 -0.2898
  843WN      WN 3147   1.274   0.513   0.298 -0.0493 -0.1710  0.2441
  844WN      WN 3148   5.806   3.818   2.599  0.0431 -0.2248 -0.2754
  845WN      WN 3149   1.985   0.863  12.681 -0.4641  0.1190  0.0357
  846WN      WN 3150   5.185   3.145   2.768  0.0077 -0.2440 -0.0194
  847WN      WN 3151   5.080   1.615  13.013  0.1815 -0.0259  0.1968
  848WN      WN 3152   0.643   4.894   2.171 -0.0145  0.2265 -0.5383
  849WN      WN 3153   2.484   2.763  13.468  0.0759 -0.1997  0.2981
  850WN      WN 3154   6.266   3.381  13.672 -0.3019  0.1243 -0.0600
  851WN      WN 3155   2.228   2.370   0.489  0.0383  0.2502 -0.0595
  852WN      WN 3156   0.747   5.589   1.238  0.2756  0.4193  0.2487
  853WN      WN 3157   5.545   4.997   0.927 -0.0214  0.1399 -0.1764
  854WN      WN 3158   5.318   2.299   1.719 -0.0210  0.1061 -0.3312
  855WN      WN 3159   4.652   3.243  13.448  0.0309 -0.0743 -0.0964
  856WN      WN 3160   5.069   6.272  13.241  0.1601  0.0512 -0.2193
  857WN      WN 3161   1.918   1.076  12.202 -0.0720  0.0469 -0.1598
  858WN      WN 3162   5.446   0.736   3.057  0.3721  0.1366  0.0634
  859WN      WN 3163   4.352   4.317   0.385 -0.1945  0.2734  0.0768
  860WN      WN 3164   3.177   4.064   2.770  0.3343 -0.2289  0.1597
  861WN      WN 3165   2.192   1.454   0.564 -0.0135  0.0015 -0.1978
  862WN      WN 3166   4.117   6.178   0.898  0.0564  0.2227 -0.0386
  863WN      WN 3167   5.535   1.606  11.422 -0.0919 -0.1859 -0.1734
  864WN      WN 3168   2.579   0.701  13.392 -0.1647  0.1482 -0.2593
  865WN      WN 3169   1.038   2.873   2.310  0.0478 -0.2769 -0.1142
  866WN      WN 3170   2.653   1.268   0.415 -0.5856  0.2729 -0.3063
  867WN      WN 3171   3.717   3.513   2.205  0.1650  0.0831 -0.2122
  868WN      WN 3172   1.192   0.925  13.798 -0.0837  0.0386  0.3054
  869WN      WN 3173   6.262   1.905  10.933  0.1483  0.2875 -0.2439
  870WN      WN 3174   2.875   3.206   2.939  0.0004  0.0238 -0.3257
  871WN      WN 3175   6.182   6.051  13.004 -0.1180  0.3488  0.0683
  872WN      WN 3176   1.578   5.889   2.351 -0.2250 -0.2923  0.1585
  873WN      WN 3177   3.449   4.141  12.705  0.1476 -0.2000  0.0774
  874WN      WN 3178   3.948   1.548  12.345  0.1339 -0.0641 -0.0052
  875WN      WN 3179   5.898   3.173   0.114  0.0561 -0.0969 -0.1490
  876WN      WN 3180   2.403   2.859  12.619  0.0326 -0.0613  0.0998
  877WN      WN 3181   1.380   1.449  11.536 -0.1529  0.2992  0.1091
  878WN      WN 3182   0.975   5.185   0.967 -0.0297  0.1438 -0.0605
  879WN      WN 3183   0.546   4.633  11.784  0.4115  0.0320  0.1386
  880WN      WN 3184   2.597   4.825  10.108  0.1460 -0.1237 -0.0440
  881WN      WN 3185   3.928   4.634   0.117  0.1076  0.1006 -0.0730
  882WN      WN 3186   5.950   3.447   2.214 -0.0327  0.1655  0.1192
  883WN      WN 3187   0.168   3.082  12.169  0.3858 -0.0171 -0.1821
  884WN      WN 3188   0.878   4.914  13.744  0.1035 -0.0448  0.2257
  885WN      WN 3189   1.607   5.922  12.398  0.1001  0.1612 -0.0897
  886WN      WN 3190   5.042   2.173  10.764  0.1364  0.0441 -0.2332
  887WN      WN 3191   4.408   2.119   1.190  0.1491 -0.1435 -0.2611
  888WN      WN 3192   3.335   5.247   1.635  0.1593  0.2431  0.1707
  889WN      WN 3193   3.808   1.345  11.605 -0.1486  0.1899 -0.0462
  890WN      WN 3194   3.191   1.224   0.426  0.1761  0.0743 -0.0877
  891WN      WN 3195   3.182   1.773   0.231 -0.0752 -0.2632 -0.1241
  892WN      WN 3196   5.833   0.262   1.605 -0.1210 -0.3692 -0.3478
  893WN      WN 3197   4.352   5.234  11.987 -0.0522  0.1147 -0.0013
  894WN      WN 3198   2.296   3.316   0.428 -0.1045 -0.0420 -0.0178
  895WN      WN 3199   4.567   4.865   0.767  0.1779  0.2046 -0.2596
  896WN      WN 3200   1.322   4.908   3.305 -0.1115  0.0185 -0.2299
  897WN      WN 3201   6.099   1.573  11.260 -0.0537 -0.0349 -0.2630
  898WN      WN 3202   5.302   5.090   2.106  0.0146  0.2622  0.0340
  899WN      WN 3203   4.660   2.416   2.563 -0.0594 -0.2790  0.0521
  900WN      WN 3204   4.084   1.507   2.830 -0.1908 -0.0031  0.0641
  901WN      WN 3205   5.428   4.563   1.330 -0.0970  0.0852 -0.3106
  902WN      WN 3206   1.638   0.173   0.098  0.1432  0.0380 -0.4968
  903WN      WN 3207   6.077   3.715  10.614  0.1559 -0.1945 -0.1632
  904WN      WN 3208   1.896   0.482   3.855 -0.1308  0.0636  0.2288
  905WN      WN 3209   0.197   1.126   3.644  0.1319  0.0738 -0.1074
  906WN      WN 3210   4.400   3.075  11.365  0.0848  0.0198  0.0289
  907WN      WN 3211   2.288   2.454  11.448  0.1214 -0.1402  0.1291
  908WN      WN 3212   2.436   0.816  10.765 -0.1950  0.0614  0.0065
  909WN      WN 3213   0.915   3.395  11.485  0.2640 -0.1131 -0.3783
  910WN      WN 3214   3.244   4.714   1.942 -0.2282  0.3568 -0.1848
  911WN      WN 3215   2.642   5.155   2.237 -0.0029 -0.1705  0.0242
  912WN      WN 3216   4.114   1.876   0.767  0.1313 -0.0362  0.0921
  913WN      WN 3217   1.618   0.488  10.411 -0.0554  0.0036  0.0008
  914WN      WN 3218   1.365   6.106   3.157  0.1826  0.1982  0.2284
  915WN      WN 3219   3.280   0.839   2.365 -0.0088 -0.1248  0.0533
  916WN      WN 3220   3.093   5.839   1.119 -0.1049 -0.1166  0.4070
  917WN      WN 3221   4.296   2.585  11.156 -0.0084 -0.0623  0.4579
  918WN      WN 3222   5.883   2.141  13.475 -0.0187 -0.0969 -0.0124
  919WN      WN 3223   2.141   1.574  11.193  0.0696 -0.0890  0.0467
  920WN      WN 3224   6.125   4.391   1.686 -0.0601  0.0653 -0.2946
  921WN      WN 3225   5.061   6.328  13.738  0.0402  0.2545 -0.1336
  922WN      WN 3226   1.361   5.375   3.154  0.0970 -0.0423  0.2087
  923WN      WN 3227   4.886   5.150  10.727  0.1493  0.0415 -0.0081
  924WN      WN 3228   0.141   6.192  12.645  0.0706 -0.3013 -0.1589
  925WN      WN 3229   0.494   3.903  13.239  0.1836 -0.1948 -0.1272
  926WN      WN 3230   3.275   3.410   0.550  0.1798  0.0662  0.1754
  927WN      WN 3231   5.589   6.185   1.632 -0.0851 -0.1211  0.4274
  928WN      WN 3232   5.318   5.817   0.060  0.1595  0.0734 -0.0467
  929WN      WN 3233   2.875   3.604   2.066  0.1832  0.3144 -0.0138
  930WN      WN 3234   5.729   4.585   0.415 -0.2029 -0.2485 -0.2579
  931WN      WN 3235   3.767   3.723   0.446  0.1805  0.1862  0.2683
  932WN      WN 3236   4.002   0.865  11.619  0.0968 -0.1684 -0.0358
  933WN      WN 3237   4.132   0.035  13.267  0.0984  0.3544 -0.1643
  934WN      WN 3238   0.670   4.867  11.316  0.1852 -0.2567 -0.0023
  935WN      WN 3239   3.557   3.955  13.630  0.1689  0.2756  0.0601
  936WN      WN 3240   0.714   5.669   0.242 -0.1332 -0.4178  0.2565
  937WN      WN 3241   2.946   1.908   3.233  0.0420 -0.1074 -0.1521
  938WN      WN 3242   4.298   5.440  12.507 -0.1631  0.3178  0.4001
  939WN      WN 3243   3.439   2.464   1.272 -0.1241 -0.1700 -0.1658
  940WN      WN 3244   0.717   6.285   1.427  0.2335 -0.0704  0.0469
  941WN      WN 3245   5.681   0.614   1.196  0.0049  0.1959  0.1452
  942WN      WN 3246   0.482   6.268  11.442 -0.1765 -0.0832 -0.3130
  943WN      WN 3247   1.140   0.031   0.251 -0.2166 -0.2579  0.1005
  944WN      WN 3248   0.023   1.728   0.678  0.1993  0.1223 -0.0651
  945WN      WN 3249   1.908   5.216   0.735 -0.0763 -0.1483 -0.0162
  946WN      WN 3250   6.321   3.247   3.521 -0.0781  0.0891 -0.0660
  947WN      WN 3251   0.672   5.626  10.903  0.4158 -0.0557  0.0623
  948WN      WN 3252   3.020   2.720   2.201  0.1813  0.0891 -0.3269
  949WN      WN 3253   0.666   5.053   1.400 -0.3627 -0.1692 -0.1844
  950WN      WN 3254   3.575   1.353   0.701 -0.1274  0.1452 -0.1897
  951WN      WN 3255   5.558   2.881  13.803 -0.0114  0.1989  0.0195
  952WN      WN 3256   5.470   4.443  10.753  0.1970 -0.1176 -0.1121
  953WN      WN 3257   5.365   2.308  13.699 -0.0898 -0.0398  0.0375
  954WN      WN 3258   0.771   1.984   2.160 -0.0736 -0.1356  0.1702
  955WN      WN 3259   1.478   6.251  11.148  0.4057 -0.2801  0.3090
  956WN      WN 3260   2.893   1.725   2.041 -0.0137  0.0935 -0.0336
  957WN      WN 3261   3.141   4.927   1.338 -0.1358  0.1635 -0.2365
  958WN      WN 3262   4.031   4.848   1.970  0.1482  0.1863  0.0052
  959WN      WN 3263   4.480   2.912  12.745  0.0091  0.2045 -0.0246
  960WN      WN 3264   2.311   5.101  12.017 -0.0939  0.0183  0.2881
  961WN      WN 3265   2.811   3.673   2.625  0.1891 -0.1112  0.2672
  962WN      WN 3266   5.180   3.310  11.568  0.1008  0.0068  0.3349
  963WN      WN 3267   5.651   2.514  13.309 -0.0263  0.0352 -0.0037
  964WN      WN 3268   2.882   0.058  12.204  0.1715 -0.3040 -0.0301
  965WN      WN 3269   3.356   3.942   0.263  0.0278 -0.0617 -0.0619
  966WN      WN 3270   0.985   1.973  11.008 -0.0552  0.1896  0.1861
  967WN      WN 3271   3.880   0.280   2.173 -0.0384 -0.0100  0.0025
  968WN      WN 3272   2.095   5.049  13.335 -0.1300 -0.3336  0.2467
  969WN      WN 3273   0.424   5.421   2.087  0.1422  0.0087 -0.3488
  970WN      WN 3274   2.171   5.908   0.076  0.0783  0.4331 -0.1706
  971WN      WN 3275   5.741   2.735  11.725 -0.0395  0.0160  0.0428
  972WN      WN 3276   5.519   0.745   0.729  0.1695  0.0658 -0.4227
  973WN      WN 3277   0.836   1.655   2.535 -0.0933  0.2057  0.1222
  974WN      WN 3278   2.547   3.173  13.821  0.1846 -0.0069  0.1463
  975WN      WN 3279   5.079   2.572   3.719 -0.3073  0.4579  0.0437
  976WN      WN 3280   3.450   5.720   2.160 -0.1261 -0.3565  0.1268
  977WN      WN 3281   5.753   5.353   0.630  0.0370  0.1225  0.3260
  978WN      WN 3282   1.450   1.005  10.581 -0.1350 -0.0985  0.2740
  979WN      WN 3283   6.275   2.684  11.953 -0.0930  0.1191  0.0858
  980WN      WN 3284   5.862   4.550   3.125  0.2333  0.2546 -0.0803
  981WN      WN 3285   3.203   1.691  12.202 -0.1178 -0.0756  0.0375
  982WN      WN 3286   1.896   2.084   1.028 -0.0129  0.0001 -0.2006
  983WN      WN 3287   4.090   0.882  13.469  0.1893  0.2503 -0.0213
  984WN      WN 3288   6.205   6.188  13.577 -0.1243 -0.1663 -0.0546
  985WN      WN 3289   0.542   3.704  10.858 -0.2344 -0.0301 -0.0629
  986WN      WN 3290   0.594   1.093   0.733  0.1273  0.2448  0.0238
  987WN      WN 3291   6.029   1.242   1.737 -0.2097  0.3113  0.1770
  988WN      WN 3292   3.960   6.121   2.816  0.0452  0.0923  0.1292
  989WN      WN 3293   2.193   2.052  11.795 -0.2936 -0.1776  0.1092
  990WN      WN 3294   5.079   2.452  11.176 -0.2403  0.1304  0.1303
  991WN      WN 3295   6.123   5.816   0.548  0.3304  0.1807  0.0871
  992WN      WN 3296   0.468   6.065  11.895  0.0620 -0.2392 -0.0764
  993WN      WN 3297   6.206   0.314  11.310  0.1276 -0.1580 -0.0778
  994WN      WN 3298   3.201   0.023   2.008  0.3230  0.1933 -0.2139
  995WN      WN 3299   1.731   3.973  12.695  0.0653 -0.1890 -0.2988
  996WN      WN 3300   1.624   2.211  10.883  0.0370  0.0677  0.1828
  997WN      WN 3301   0.503   1.499  13.304  0.0092  0.0774 -0.0904
  998WN      WN 3302   2.883   1.703  13.311 -0.0533 -0.2170  0.2487
  999WN      WN 3303   2.543   4.180  13.609 -0.0934 -0.3091 -0.1883
 1000WN      WN 3304   2.209   1.412   2.979 -0.3479 -0.3309 -0.2060
 1001WN      WN 3305   1.053   0.071   1.806 -0.1742  0.0848 -0.1198
 1002WN      WN 3306   4.598   1.902   1.675 -0.0358 -0.1214 -0.0548
 1003WN      WN 3307   4.833   2.416  11.698 -0.0973 -0.3601 -0.1081
 1004WN      WN 3308   5.389   2.734   0.708  0.0123  0.2769 -0.0926
 1005WN      WN 3309   5.378   0.962  13.131 -0.0886  0.4974 -0.0658
 1006WN      WN 3310   4.112   1.118   3.147  0.1917  0.2526 -0.0632
 1007WN      WN 3311   5.823   4.733   2.661  0.0036  0.1079  0.2108
 1008WN      WN 3312   0.860   3.334   2.520  0.0185 -0.0465 -0.2770
 1009WN      WN 3313   3.575   1.270   2.223 -0.0887 -0.2457 -0.1397
 1010WN      WN 3314   6.058   6.203  11.712  0.0124 -0.2517 -0.0030
 1011WN      WN 3315   2.308   0.584   3.101 -0.0001 -0.2324  0.0633
 1012WN      WN 3316   2.478   3.547   3.118  0.0525  0.3419 -0.0728
 1013WN      WN 3317   6.283   4.614   2.804 -0.0365 -0.2148  0.1170
 1014WN      WN 3318   0.257   3.889  12.342  0.0485 -0.1689  0.2295
 1015WN      WN 3319   4.625   5.768  12.605 -0.1332  0.0033  0.3541
 1016WN      WN 3320   1.546   0.055  12.344  0.0020  0.0322  0.2276
 1017WN      WN 3321   5.610   5.918  11.585  0.0329  0.2705  0.2024
 1018WN      WN 3322   3.323   0.757  12.357  0.0056 -0.0506  0.1851
 1019WN      WN 3323   0.798   0.786   0.172  0.0498 -0.1615  0.0566
 1020WN      WN 3324   6.059   2.366  10.919  0.5305  0.0095 -0.2563
 1021WN      WN 3325   2.212   0.039   2.147 -0.0920  0.3339  0.2889
 1022WN      WN 3326   5.905   3.004   1.100  0.1958  0.0026 -0.0709
 1023WN      WN 3327   1.482   3.406  10.431 -0.1777 -0.2499 -0.3800
 1024WN      WN 3328   0.116   1.577  10.520  0.0210 -0.0656  0.1463
 1025WN      WN 3329   4.949   0.667   2.988  0.1032 -0.0532  0.0798
 1026WN      WN 3330   2.822   2.686   1.075  0.1367  0.1137 -0.1175
 1027WN      WN 3331   4.569   0.502   0.618 -0.0552 -0.2415  0.0437
 1028WN      WN 3332   1.932   4.151   0.859 -0.1841 -0.3713 -0.0336
 1029WN      WN 3333   0.958   3.668   0.404 -0.0190  0.1742 -0.2409
 1030WN      WN 3334   2.908   3.430  13.504  0.1397  0.2085  0.1346
 1031WN      WN 3335   0.721   6.135   2.477  0.1352 -0.0707  0.1946
 1032WN      WN 3336   1.699   1.816   2.240  0.0890  0.0496  0.0554
 1033WN      WN 3337   4.954   4.822  13.244  0.1223 -0.1259 -0.0452
 1034WN      WN 3338   0.960   2.962  13.778 -0.2340 -0.2022  0.3024
 1035WN      WN 3339   5.501   0.150  13.700 -0.1130  0.0355  0.1967
 1036WN      WN 3340   2.454   5.255   1.573 -0.3127 -0.1493 -0.3051
 1037WN      WN 3341   1.753   1.823  12.206  0.3117 -0.1812  0.1932
 1038WN      WN 3342   2.936   1.531  10.896  0.2492 -0.0867  0.1643
 1039WN      WN 3343   6.166   1.306   0.796 -0.0574 -0.0539  0.1104
 1040WN      WN 3344   6.214   0.597  13.572 -0.0096 -0.0050  0.1063
 1041WN      WN 3345   6.012   0.825   0.874  0.1377 -0.2788 -0.2287
 1042WN      WN 3346   4.515   5.029   2.726  0.0481  0.2127 -0.1610
 1043WN      WN 3347   3.730   5.988  11.510 -0.3113  0.0499  0.2797
 1044WN      WN 3348   1.521   3.384  11.038 -0.1901 -0.0757  0.0106
 1045WN      WN 3349   2.276   4.944   0.575  0.1499 -0.1105 -0.0042
 1046WN      WN 3350   4.000   3.398   1.849  0.1074  0.2362 -0.2175
 1047WN      WN 3351   6.349   0.138  13.157 -0.1829  0.2318 -0.2508
 1048WN      WN 3352   0.141   1.253   2.061 -0.0079  0.1243  0.0014
 1049WN      WN 3353   6.140   0.027   2.748  0.5026  0.0217 -0.1741
 1050WN      WN 3354   1.981   3.311  11.720 -0.1493 -0.0253 -0.0207
 1051WN      WN 3355   6.344   2.176  13.548  0.0155 -0.1028 -0.0555
 1052WN      WN 3356   0.415   3.144   1.413  0.0677  0.1267 -0.1644
 1053WN      WN 3357   1.880   3.391  12.244 -0.0709  0.3373  0.1511
 1054WN      WN 3358   0.376   0.829   1.724 -0.1525 -0.0398  0.0720
 1055WN      WN 3359   0.015   5.491  12.170  0.0963 -0.0411 -0.0351
 1056WN      WN 3360   1.515   1.636   1.281 -0.0556  0.0541  0.1929
 1057WN      WN 3361   4.932   6.355  10.683 -0.0895  0.0422  0.2144
 1058WN      WN 3362   6.009   0.157  12.713 -0.0532 -0.0375  0.5559
 1059WN      WN 3363   4.680   0.642   1.951  0.0334 -0.3077  0.0058
 1060WN      WN 3364   4.056   6.267  13.744 -0.2307  0.0061 -0.0835
 1061WN      WN 3365   1.377   2.013  12.881  0.0259  0.0553  0.4104
 1062WN      WN 3366   5.681   4.739  12.573 -0.2070 -0.0766  0.0195
 1063WN      WN 3367   3.288   1.516   2.891  0.1793  0.0638  0.1259
 1064WN      WN 3368   0.292   5.986   0.573  0.0212  0.2481  0.0582
 1065WN      WN 3369   4.473   3.878  12.399 -0.0138  0.1156 -0.0129
 1066WN      WN 3370   4.775   3.754   1.830  0.2687  0.1882 -0.3414
 1067WN      WN 3371   6.355   3.621   1.853 -0.1998 -0.0469 -0.3358
 1068WN      WN 3372   3.625   2.391   2.806 -0.0331  0.2100  0.1814
 1069WN      WN 3373   3.421   0.388   1.259  0.1693 -0.1277 -0.1057
 1070WN      WN 3374   3.238   3.975  11.799 -0.0827 -0.0500  0.0577
 1071WN      WN 3375   2.014   1.795   3.245 -0.0728  0.1015  0.1150
 1072WN      WN 3376   4.090   2.094  10.995 -0.0235  0.2117 -0.3305
 1073WN      WN 3377   5.377   5.482  13.497  0.3392  0.0138  0.0952
 1074WN      WN 3378   5.775   6.056   0.002 -0.3041  0.1143 -0.1791
 1075WN      WN 3379   5.192   2.922   1.725 -0.4190 -0.0946  0.2018
 1076WN      WN 3380   0.114   4.236   2.531  0.3293 -0.1583 -0.1365
 1077WN      WN 3381   5.088   1.085   1.802  0.1927  0.2386  0.0484
 1078WN      WN 3382   1.820   3.279   2.498  0.1177  0.1719 -0.0657
 1079WN      WN 3383   3.220   2.897   2.715 -0.0049  0.1313  0.1879
 1080WN      WN 3384   3.069   1.294   2.364 -0.5345  0.1019  0.0990
 1081WN      WN 3385   1.907   1.846   0.594 -0.2810 -0.1702  0.0728
 1082WN      WN 3386   0.247   2.326  12.386 -0.0337  0.0065 -0.0191
 1083WN      WN 3387   0.623   1.327   1.923  0.0794  0.2895  0.1122
 1084WN      WN 3388   5.586   5.619   2.572  0.4478  0.1348  0.4044
 1085WN      WN 3389   3.981   5.283  13.187  0.0218 -0.0377  0.0192
 1086WN      WN 3390   3.503   5.965   1.306  0.0364 -0.2689  0.2227
 1087WN      WN 3391   5.679   2.365   0.258 -0.0036 -0.0358  0.1534
 1088WN      WN 3392   4.343   4.405  12.591  0.0207 -0.2703  0.1014
 1089WN      WN 3393   4.649   1.117   2.102 -0.0847 -0.0047  0.0569
 1090WN      WN 3394   5.136   1.184   3.096  0.1160 -0.2386 -0.0001
 1091WN      WN 3395   3.680   6.127   2.367  0.3409  0.0130 -0.1971
 1092WN      WN 3396   4.465   2.147  11.423  0.0360  0.0032 -0.1114
 1093WN      WN 3397   4.934   4.122   2.445 -0.2305  0.0636 -0.1918
 1094WN      WN 3398   4.903   5.248  13.556 -0.2285  0.2534  0.3015
 1095WN      WN 3399   3.486   2.621   1.994 -0.0406 -0.0510 -0.1192
 1096WN      WN 3400   6.019   0.281   1.087  0.1702  0.1596  0.2829
 1097WN      WN 3401   5.046   4.007  13.674  0.2323 -0.0451 -0.0486
 1098WN      WN 3402   2.703   5.350  10.259 -0.0816  0.3912 -0.1927
 1099WN      WN 3403   4.638   3.913   0.675  0.1004  0.1778  0.0704
 1100WN      WN 3404   5.456   2.972  12.073  0.6161  0.2734 -0.0436
 1101WN      WN 3405   5.548   3.433  12.246  0.1904 -0.1734 -0.1466
 1102WN      WN 3406   2.145   5.698  10.566 -0.2155 -0.0697 -0.2393
 1103WN      WN 3407   0.105   2.008  11.941  0.6134  0.0836  0.0761
 1104WN      WN 3408   5.690   1.876  12.499  0.1308  0.0806 -0.2389
 1105WN      WN 3409   2.363   3.500  11.952  0.1176 -0.2254 -0.0660
 1106WN      WN 3410   3.076   0.406   0.237  0.0353 -0.5729 -0.0097
 1107WN      WN 3411   6.094   2.322  12.284 -0.4037 -0.1116 -0.0774
 1108WN      WN 3412   3.113   3.988  12.379  0.0680  0.2085 -0.0584
 1109WN      WN 3413   5.818   5.659  12.828 -0.1402 -0.1009  0.1431
 1110WN      WN 3414   0.933   3.814  13.779  0.1403  0.0604 -0.3416
 1111WN      WN 3415   2.945   5.398   0.959 -0.2724 -0.0509 -0.0448
 1112WN      WN 3416   2.776   1.849   0.491 -0.0470  0.1395  0.0470
 1113WN      WN 3417   3.505   5.701  11.151 -0.1326 -0.3278  0.4220
 1114WN      WN 3418   4.800   2.974   2.446 -0.0216 -0.0660  0.1055
 1115WN      WN 3419   2.950   4.503   1.568 -0.2141  0.3385 -0.4638
 1116WN      WN 3420   0.279   3.417   0.067  0.2198 -0.2231 -0.3628
 1117WN      WN 3421   2.535   4.765   1.465  0.2361  0.1724 -0.0988
 1118WN      WN 3422   5.945   6.070  12.546 -0.0913  0.0556  0.0961
 1119WN      WN 3423   2.809   0.702   1.077  0.3370  0.0001  0.2415
 1120WN      WN 3424   4.017   1.494  13.762  0.0166  0.2999 -0.0417
 1121WN      WN 3425   3.774   1.540  12.826  0.1080  0.0867 -0.4575
 1122WN      WN 3426   0.480   4.930  13.435 -0.0956  0.0213 -0.2880
 1123WN      WN 3427   2.808   5.778  10.473  0.0910  0.0978 -0.0253
 1124WN      WN 3428   1.810   5.156  11.971 -0.2870 -0.0447  0.0766
 1125WN      WN 3429   1.462   4.977   1.756 -0.0150  0.0381  0.0163
 1126WN      WN 3430   0.053   1.246   0.377  0.0827  0.1746 -0.0043
 1127WN      WN 3431   2.992   3.315   0.137  0.1980 -0.1044 -0.3350
 1128WN      WN 3432   3.634   3.373  11.250 -0.0541 -0.1796  0.0253
 1129WN      WN 3433   1.410   3.473  11.569  0.0038  0.1374  0.2493
 1130WN      WN 3434   5.192   5.257  13.068 -0.1184  0.2884  0.0568
 1131WN      WN 3435   2.772   3.702  11.136  0.1459  0.0590 -0.0288
 1132WN      WN 3436   1.836   6.360   3.134 -0.1844  0.3289 -0.0176
 1133WN      WN 3437   0.042   1.092   3.118  0.2351 -0.0862  0.0353
 1134WN      WN 3438   5.761   2.733  12.444  0.0618 -0.0977 -0.2156
 1135WN      WN 3439   3.652   5.060   1.247 -0.2961  0.1602  0.2324
 1136WN      WN 3440   5.566   2.402  12.074 -0.1814 -0.0364 -0.2397
 1137WN      WN 3441   1.429   0.764   3.096  0.0921 -0.1201 -0.0300
 1138WN      WN 3442   4.721   1.410  12.731 -0.0934 -0.2601 -0.1027
 1139WN      WN 3443   6.233   1.610  13.427 -0.0243 -0.1319  0.2942
 1140WN      WN 3444   0.031   5.235  13.052  0.0524 -0.1216  0.0361
 1141WN      WN 3445   0.921   2.694  12.824 -0.2128 -0.1330 -0.4414
 1142WN      WN 3446   4.739   3.268  10.932  0.0676 -0.2451 -0.4287
 1143WN      WN 3447   4.866   5.949   0.947  0.1390 -0.2000  0.0774
 1144WN      WN 3448   4.149   5.264   3.010  0.1822 -0.0250 -0.1619
 1145WN      WN 3449   3.210   0.982   3.764 -0.2739  0.3471  0.3734
 1146WN      WN 3450   2.090   3.486   1.578 -0.0625 -0.1486  0.0971
 1147WN      WN 3451   5.509   0.995   2.045  0.1523  0.1282  0.1562
 1148WN      WN 3452   4.892   2.610  12.764 -0.2403 -0.3892  0.2247
 1149WN      WN 3453   4.416   2.764   0.341 -0.2271 -0.1492 -0.1682
 1150WN      WN 3454   2.526   1.455   0.938  0.1067 -0.3092  0.2144
 1151WN      WN 3455   5.596   2.508  11.234 -0.5224  0.1099 -0.2357
 1152WN      WN 3456   0.584   0.822  11.702 -0.1654 -0.0083  0.0537
 1153WN      WN 3457   5.656   2.812  10.798  0.0259 -0.2135  0.1023
 1154WN      WN 3458   5.810   1.974   1.793  0.3826  0.1070  0.3210
 1155WN      WN 3459   2.878   1.008  13.013 -0.0728 -0.0939 -0.1637
 1156WN      WN 3460   5.716   5.513  11.198 -0.2405 -0.1339 -0.2224
 1157WN      WN 3461   2.322   0.703   0.912  0.0336  0.0567 -0.3574
 1158WN      WN 3462   3.369   1.842   1.319 -0.2761 -0.3247  0.0117
 1159WN      WN 3463   0.853   0.761   2.203  0.0518 -0.0455  0.0886
 1160WN      WN 3464   0.776   0.651  13.541 -0.3066 -0.0769  0.1704
 1161WN      WN 3465   1.298   5.281  12.942  0.0580  0.0450 -0.2173
 1162WN      WN 3466   0.643   0.569   2.583 -0.0253  0.0650  0.0380
 1163WN      WN 3467   4.936   0.166  11.606  0.2219  0.0753  0.0959
 1164WN      WN 3468   2.779   2.653  11.614 -0.0100  0.1036  0.3939
 1165WN      WN 3469   3.790   5.649  12.708 -0.1497  0.0478 -0.0428
 1166WN      WN 3470   3.570   0.108   2.766 -0.1237  0.2621 -0.1215
 1167WN      WN 3471   3.662   0.506  11.480 -0.0369 -0.0275  0.1845
 1168WN      WN 3472   3.566   4.872  13.706 -0.2683  0.0326  0.0258
 1169WN      WN 3473   0.055   4.474   0.645 -0.2347  0.0262  0.2273
 1170WN      WN 3474   1.320   1.439  12.152 -0.0807  0.0114 -0.0084
 1171WN      WN 3475   2.363   3.335  12.430 -0.0098  0.2801 -0.0051
 1172WN      WN 3476   5.016   6.318   2.957  0.1615 -0.2676 -0.1183
 1173WN      WN 3477   1.951   5.463  12.444  0.2630 -0.1581  0.0962
 1174WN      WN 3478   2.782   3.807  11.902 -0.0412  0.3262  0.0740
 1175WN      WN 3479   3.328   3.351  12.508 -0.0500 -0.5719  0.1625
 1176WN      WN 3480   5.073   1.099   1.312 -0.0392 -0.3102 -0.0441
 1177WN      WN 3481   1.447   3.516   1.299  0.3397 -0.0985  0.1965
 1178WN      WN 3482   4.343   1.739  11.963  0.0546 -0.0236  0.2268
 1179WN      WN 3483   2.846   5.589  12.291 -0.3666 -0.0520  0.0168
 1180WN      WN 3484   4.584   2.901   0.869 -0.1736 -0.4377  0.3699
 1181WN      WN 3485   1.428   0.948  11.537  0.0298  0.3101  0.1215
 1182WN      WN 3486   0.594   4.455  13.137 -0.1849  0.1998  0.0082
 1183WN      WN 3487   1.350   0.429  12.921  0.0928 -0.0500 -0.1355
 1184WN      WN 3488   2.852   5.303   0.019 -0.1348  0.3096 -0.0867
 1185WN      WN 3489   3.926   2.452  12.544  0.0499  0.2820  0.2765
 1186WN      WN 3490   0.695   1.930   3.857 -0.0048 -0.0155 -0.1359
 1187WN      WN 3491   1.180   5.793   0.210  0.1049  0.1220  0.1327
 1188WN      WN 3492   4.929   1.928   2.911  0.1070 -0.0661 -0.0022
 1189WN      WN 3493   3.114   5.821   1.774  0.3233 -0.2598 -0.0175
 1190WN      WN 3494   5.269   6.088   1.280  0.1638  0.0510  0.2183
 1191WN      WN 3495   6.050   1.530  12.710  0.0876 -0.3748  0.1815
 1192WN      WN 3496   4.560   6.340   1.823 -0.0436 -0.0331  0.0946
 1193WN      WN 3497   3.529   0.674   2.782 -0.0246 -0.1220  0.0829
 1194WN      WN 3498   4.473   5.430   1.515  0.1091  0.2257 -0.0941
 1195WN      WN 3499   3.453   3.623   1.804  0.0690  0.3012 -0.2343
 1196WN      WN 3500   4.745   2.499   1.081  0.1583  0.2425  0.1110
 1197WN      WN 3501   5.814   1.678  13.682 -0.1414 -0.0952 -0.3938
 1198WN      WN 3502   1.733   5.261   2.131  0.2679 -0.0401  0.3555
 1199WN      WN 3503   0.122   4.027   0.349  0.1653  0.3116 -0.1503
 1200WN      WN 3504   1.741   2.231   3.649 -0.1884 -0.2801  0.1575
 1201WN      WN 3505   4.555   0.227  11.964  0.0004  0.0001 -0.0715
 1202WN      WN 3506   2.084   2.275  12.248 -0.0425 -0.1184 -0.0022
 1203WN      WN 3507   5.797   2.327  12.858 -0.0346  0.0611 -0.2842
 1204WN      WN 3508   5.544   4.265   2.518  0.0192  0.0518 -0.0672
 1205WN      WN 3509   5.595   4.217   3.501  0.1289 -0.2496 -0.3423
 1206WN      WN 3510   3.413   2.217  11.883  0.0987  0.0935  0.1014
 1207WN      WN 3511   4.593   6.043  13.717  0.0346 -0.2496  0.2351
 1208WN      WN 3512   3.955   2.998  11.133 -0.2275 -0.1791 -0.2970
 1209WN      WN 3513   4.411   0.752  12.619 -0.1785  0.2542  0.0301
 1210WN      WN 3514   3.558   0.386  12.945  0.2657  0.1945 -0.0398
 1211WN      WN 3515   5.721   0.555   2.089 -0.0717  0.1513  0.2223
 1212WN      WN 3516   3.578   4.340   1.998 -0.1611 -0.2927 -0.0822
 1213WN      WN 3517   4.617   0.023   0.692 -0.0292 -0.0510 -0.0638
 1214WN      WN 3518   0.206   2.822   3.781  0.1976  0.2122  0.0712
 1215WN      WN 3519   0.372   1.388   2.782 -0.1321  0.3707 -0.0053
 1216WN      WN 3520   3.212   2.749  12.991 -0.1377  0.0905 -0.3101
 1217WN      WN 3521   0.520   4.219   1.509 -0.1152 -0.0428  0.1571
 1218WN      WN 3522   3.097   4.953  13.593 -0.0790  0.3366  0.2060
 1219WN      WN 3523   1.045   4.099  10.784  0.0641  0.3325  0.0926
 1220WN      WN 3524   1.613   5.818   2.828  0.0063  0.0275 -0.1984
 1221WN      WN 3525   2.886   3.984  10.692 -0.1826  0.1616 -0.1086
 1222WN      WN 3526   1.335   2.345   0.309  0.0299 -0.2112  0.0334
 1223WN      WN 3527   4.478   3.256   2.078 -0.0372 -0.2115 -0.0254
 1224WN      WN 3528   4.347   2.680   1.297 -0.5493  0.0502  0.1110
 1225WN      WN 3529   1.996   1.977  13.555 -0.1085  0.1748  0.2334
 1226WN      WN 3530   2.499   4.917  11.089  0.0811 -0.0106  0.1424
 1227WN      WN 3531   1.017   5.817   1.559 -0.1514 -0.1659 -0.0164
 1228WN      WN 3532   5.677   3.912   2.143  0.0152  0.0978  0.1285
 1229WN      WN 3533   4.019   1.050   0.098  0.1935 -0.0363 -0.0967
 1230WN      WN 3534   2.850   4.282  11.952  0.0794 -0.1788 -0.2479
 1231WN      WN 3535   1.267   4.554  13.516 -0.4826  0.1304  0.1480
 1232WN      WN 3536   4.389   5.189   2.057  0.2649  0.0593  0.1431
 1233WN      WN 3537   1.021   3.165   0.688  0.1573  0.1754  0.1390
 1234WN      WN 3538   3.429   0.125   3.387 -0.0376  0.0008  0.0648
 1235WN      WN 3539   1.133   6.316  13.248  0.0703 -0.0436  0.2716
 1236WN      WN 3540   5.402   6.308   0.272  0.1089  0.1690 -0.0382
 1237WN      WN 3541   6.257   2.556   1.161 -0.1440  0.0730  0.4636
 1238WN      WN 3542   0.397   0.178  12.861  0.0789  0.0637 -0.2523
 1239WN      WN 3543   4.875   4.723   2.483 -0.1338 -0.2886 -0.0208
 1240WN      WN 3544   0.290   2.235   2.073  0.0098  0.0710 -0.0677
 1241WN      WN 3545   6.008   4.157   0.666 -0.0149  0.1635 -0.0015
 1242WN      WN 3546   2.529   2.372  12.517 -0.1375  0.2656  0.1521
 1243WN      WN 3547   2.922   1.152   0.870 -0.2927 -0.2282  0.1347
 1244WN      WN 3548   4.022   4.838   0.699  0.0512 -0.1174 -0.1400
 1245WN      WN 3549   5.476   0.123  11.545  0.0302 -0.1026 -0.0573
 1246WN      WN 3550   4.969   3.318   2.035  0.3235 -0.1359  0.1552
 1247WN      WN 3551   1.634   4.983   1.225 -0.1301  0.2076 -0.1938
 1248WN      WN 3552   1.917   2.468   1.407 -0.2439 -0.0464  0.0853
 1249WN      WN 3553   3.601   4.778   2.264 -0.3791  0.5244 -0.2043
 1250WN      WN 3554   2.171   4.716  11.689  0.1132  0.2338  0.2856
 1251WN      WN 3555   0.736   4.478  13.620  0.0630  0.1049  0.3557
 1252WN      WN 3556   1.177   4.565   2.025 -0.0464  0.1270 -0.2060
 1253WN      WN 3557   6.102   1.230  12.175  0.1265 -0.2510  0.0299
 1254WN      WN 3558   5.340   2.664  12.951  0.2609 -0.2700 -0.0606
 1255WN      WN 3559   4.738   5.267  12.259 -0.2827 -0.0178  0.0398
 1256WN      WN 3560   6.178   5.710   0.005 -0.0676 -0.2040  0.0735
 1257WN      WN 3561   4.284   4.946  12.401  0.1508  0.1180  0.0142
 1258WN      WN 3562   6.103   0.091  12.221  0.1178 -0.1324 -0.1409
 1259WN      WN 3563   0.329   4.258  12.709  0.1267  0.1002 -0.1591
 1260WN      WN 3564   4.559   4.548  10.858  0.1520 -0.0548  0.4413
 1261WN      WN 3565   2.744   2.225   1.865 -0.0956 -0.0312  0.0233
 1262WN      WN 3566   6.306   5.205  11.167 -0.0145  0.2128  0.1317
 1263WN      WN 3567   4.882   3.150  12.605 -0.1477  0.2755  0.1584
 1264WN      WN 3568   4.232   5.659   0.092  0.0862 -0.2163  0.0710
 1265WN      WN 3569   5.941   5.246   2.091 -0.0637  0.2377 -0.0020
 1266WN      WN 3570   5.313   4.973  10.820  0.0474  0.1958  0.0023
 1267WN      WN 3571   3.198   4.420   0.662  0.1298  0.0615  0.3285
 1268WN      WN 3572   0.763   2.956   1.741 -0.0854  0.1568  0.2532
 1269WN      WN 3573   2.697   6.161  13.208  0.0159 -0.2288 -0.3240
 1270WN      WN 3574   0.177   1.569  11.175  0.0615  0.0700  0.0726
 1271WN      WN 3575   2.146   0.974   2.692 -0.2336 -0.0567 -0.3235
 1272WN      WN 3576   4.158   3.494   2.441 -0.1416 -0.2031 -0.1160
 1273WN      WN 3577   5.188   6.120  11.736 -0.0558 -0.2431  0.0007
 1274WN      WN 3578   3.588   4.198  12.243  0.1250 -0.6197 -0.3011
 1275WN      WN 3579   2.598   5.170  13.416  0.2237  0.1129 -0.1075
 1276WN      WN 3580   2.140   4.978  12.529  0.0731 -0.1876  0.0956
 1277WN      WN 3581   4.969   5.789  13.530  0.3284  0.0301  0.0962
 1278WN      WN 3582   4.416   2.221   0.337  0.2288 -0.0966  0.0683
 1279WN      WN 3583   6.066   4.164   2.805 -0.1382 -0.2709 -0.2390
 1280WN      WN 3584   4.523   5.183  11.510 -0.3461  0.1001  0.0537
 1281WN      WN 3585   2.432   1.609  11.656 -0.1966 -0.0325 -0.3569
 1282WN      WN 3586   1.117   4.817   1.351  0.1686  0.4297  0.2459
 1283WN      WN 3587   2.114   4.689  13.002 -0.0337 -0.3270  0.3791
 1284WN      WN 3588   0.169   1.323  12.891  0.1129 -0.0275 -0.2591
 1285WN      WN 3589   6.329   3.063  10.346  0.0374 -0.0302  0.3502
 1286WN      WN 3590   5.001   2.001  11.434 -0.2750  0.0852  0.0882
 1287WN      WN 3591   2.113   0.082  12.482  0.1132  0.0510  0.0018
 1288WN      WN 3592   1.696   4.497   2.202  0.2758  0.1194 -0.0764
 1289WN      WN 3593   5.500   0.048   2.940 -0.1757  0.3254 -0.1308
 1290WN      WN 3594   2.048   0.008   0.769  0.3218  0.1334 -0.1975
 1291WN      WN 3595   5.296   1.598   2.768 -0.1253  0.0274 -0.3233
 1292WN      WN 3596   5.041   3.314  12.032 -0.0031 -0.2401 -0.4418
 1293WN      WN 3597   5.399   5.634   1.026 -0.0609 -0.1004  0.0464
 1294WN      WN 3598   3.841   5.605   1.160  0.0809  0.0545  0.2492
 1295WN      WN 3599   3.437   4.112  13.205 -0.0352 -0.3617  0.2054
 1296WN      WN 3600   0.259   6.039  13.309 -0.0539  0.6546  0.0795
 1297WN      WN 3601   0.427   2.653   1.571 -0.2112 -0.0672 -0.1654
 1298WN      WN 3602   2.617   0.212   2.953 -0.0056 -0.1031 -0.3859
 1299WN      WN 3603   6.094   2.329   2.061  0.0189  0.0200 -0.0427
 1300WN      WN 3604   2.365   4.826   1.958 -0.0905 -0.2383  0.3328
 1301WN      WN 3605   1.650   5.936   1.014 -0.1746  0.1975 -0.0840
 1302WN      WN 3606   2.093   1.225   1.786 -0.0386 -0.1611 -0.1357
 1303WN      WN 3607   0.951   4.130   2.775 -0.4650 -0.0813  0.1844
 1304WN      WN 3608   4.467   4.010  12.968  0.2648  0.0681 -0.0106
 1305WN      WN 3609   0.591   1.122  12.737 -0.0452 -0.0740  0.0285
 1306WN      WN 3610   5.370   0.181   1.897 -0.2496 -0.1146 -0.2322
 1307WN      WN 3611   4.118   2.964  13.828  0.2936  0.0988  0.0609
 1308WN      WN 3612   3.536   3.706  12.218 -0.1872  0.1300  0.1048
 1309WN      WN 3613   2.710   4.540   0.560  0.3202 -0.2003  0.2876
 1310WN      WN 3614   5.007   1.759   0.358 -0.0812  0.0760  0.2034
 1311WN      WN 3615   4.089   3.663  13.726  0.3711 -0.1108 -0.4207
 1312WN      WN 3616   2.168   0.101   3.839 -0.1214  0.2360 -0.0787
 1313WN      WN 3617   0.326   5.895   2.252 -0.2233 -0.0752 -0.1863
 1314WN      WN 3618   4.546   1.703   0.965  0.2257 -0.0129 -0.1945
 1315WN      WN 3619   0.958   6.177  11.123 -0.1137 -0.3343  0.4853
 1316WN      WN 3620   6.025   2.285  11.773 -0.0411  0.0833  0.1828
 1317WN      WN 3621   5.953   4.215  13.396  0.1507  0.4267 -0.0430
 1318WN      WN 3622   4.687   2.088   0.746  0.0419 -0.0950 -0.0708
 1319WN      WN 3623   3.152   0.063  13.358  0.2024 -0.1579 -0.1288
 1320WN      WN 3624   2.328   6.079  11.824  0.1542  0.0676 -0.1488
 1321WN      WN 3625   5.642   1.928   3.027 -0.0872  0.1502 -0.5854
 1322WN      WN 3626   1.569   5.084  12.452  0.2206  0.0142 -0.2694
 1323WN      WN 3627   0.795   4.184  11.736 -0.1833  0.1828  0.2881
 1324WN      WN 3628   2.962   2.214   2.344  0.2473 -0.1199 -0.0790
 1325WN      WN 3629   3.465   1.079   3.243  0.0159  0.1753 -0.0742
 1326WN      WN 3630   1.775   6.279   1.979 -0.3183  0.0089  0.1168
 1327WN      WN 3631   4.637   0.297   0.196  0.0717  0.3160 -0.0342
 1328WN      WN 3632   0.338   3.377  11.492 -0.0640  0.0994 -0.2063
 1329WN      WN 3633   0.562   3.853   0.659 -0.0751 -0.1215 -0.0372
 1330WN      WN 3634   0.796   1.540   3.057 -0.0636  0.2513  0.2581
 1331WN      WN 3635   4.261   2.337   1.697  0.1119  0.1900 -0.0770
 1332WN      WN 3636   3.951   2.991   2.179  0.0956 -0.0687  0.0195
 1333WN      WN 3637   2.383   0.126  13.431  0.2986  0.0967 -0.0012
 1334WN      WN 3638   2.128   5.527  13.056  0.3381  0.1006  0.3427
 1335WN      WN 3639   3.102   2.548   1.714  0.0826 -0.2978 -0.2470
 1336WN      WN 3640   6.337   2.995   0.183  0.1549  0.1948 -0.0200
 1337WN      WN 3641   4.367   2.460   0.768  0.1165 -0.2357 -0.4841
 1338WN      WN 3642   2.770   1.471   2.975 -0.1310  0.1444  0.1732
 1339WN      WN 3643   5.106   0.472   0.641 -0.0670  0.1918  0.2234
 1340WN      WN 3644   0.170   0.150  13.702  0.2558  0.2664  0.0194
 1341WN      WN 3645   5.859   3.888  11.518 -0.0677  0.0802 -0.0304
 1342WN      WN 3646   5.409   5.685   1.550 -0.2381 -0.0284 -0.0947
 1343WN      WN 3647   6.089   1.403   3.535  0.0493 -0.1493  0.0227
 1344WN      WN 3648   5.972   3.195  12.619  0.1894 -0.1181 -0.0366
 1345WN      WN 3649   4.487   0.413   2.854  0.2494 -0.3107 -0.0265
 1346WN      WN 3650   2.254   4.487  11.230 -0.0376  0.4065 -0.1496
 1347WN      WN 3651   0.136   0.404   2.665  0.0719  0.1067  0.2349
 1348WN      WN 3652   5.377   0.659  11.429 -0.0139  0.0582  0.2989
 1349WN      WN 3653   3.619   4.094   2.483  0.3795  0.1960  0.0398
 1350WN      WN 3654   2.827   6.301  11.139 -0.0922  0.0026 -0.1135
 1351WN      WN 3655   2.233   2.492  13.821  0.2506  0.2694 -0.1837
 1352WN      WN 3656   1.032   1.826   1.088 -0.2586  0.1889 -0.4241
 1353WN      WN 3657   1.396   4.434   0.580  0.0766 -0.2457  0.0544
 1354WN      WN 3658   2.891   1.840   2.659  0.0565  0.0611 -0.1284
 1355WN      WN 3659   2.489   1.566   2.568  0.1983  0.1149  0.0743
 1356WN      WN 3660   4.083   2.350  10.168  0.2943 -0.3930 -0.0797
 1357WN      WN 3661   2.933   2.355  12.102 -0.3333 -0.1930 -0.0843
 1358WN      WN 3662   1.492   4.086   1.970 -0.0343  0.1784 -0.0874
 1359WN      WN 3663   2.959   4.233   0.180  0.0305 -0.1558  0.3350
 1360WN      WN 3664   4.643   3.752  13.482 -0.0963  0.0488 -0.0357
 1361WN      WN 3665   0.305   0.999  13.292 -0.0937 -0.4656  0.2120
 1362WN      WN 3666   1.556   5.654  12.823 -0.3330  0.2912 -0.1170
 1363WN      WN 3667   6.285   0.987  12.572 -0.2981  0.1693 -0.1001
 1364WN      WN 3668   6.067   1.707  12.163  0.0697 -0.1655 -0.1222
 1365WN      WN 3669   4.931   4.398   2.835 -0.0660 -0.0370  0.0178
 1366WN      WN 3670   0.674   3.417   3.486  0.1929 -0.5074  0.1059
 1367WN      WN 3671   2.720   1.015  11.758  0.2426 -0.0826 -0.0030
 1368WN      WN 3672   3.118   4.488  12.981 -0.4913  0.2169 -0.0520
 1369WN      WN 3673   6.255   0.569  12.073  0.3071  0.1576 -0.0696
 1370WN      WN 3674   2.406   2.437   1.180 -0.0071 -0.1526  0.0277
 1371WN      WN 3675   1.495   2.899   0.546  0.2229 -0.1177  0.1183
 1372WN      WN 3676   2.806   3.362  12.126 -0.1585  0.1254  0.0164
 1373WN      WN 3677   2.762   2.252  11.027  0.1050  0.0602 -0.1364
 1374WN      WN 3678   2.809   2.758   0.023 -0.1671 -0.0038 -0.2663
 1375WN      WN 3679   6.218   3.582   0.304  0.0762  0.1177 -0.0320
 1376WN      WN 3680   0.487   2.267  12.776 -0.1998  0.0915 -0.1393
 1377WN      WN 3681   0.990   4.694   0.836  0.0090  0.0105 -0.1921
 1378WN      WN 3682   5.439   3.008  13.278 -0.1973 -0.2840  0.0585
 1379WN      WN 3683   5.352   4.078   1.388 -0.0054 -0.0644  0.1257
 1380WN      WN 3684   1.607   0.285  10.911 -0.0901  0.3393  0.2900
 1381WN      WN 3685   3.631   3.201   2.659  0.2375 -0.0638  0.0323
 1382WN      WN 3686   4.452   3.302   3.372 -0.0157 -0.0065 -0.1317
 1383WN      WN 3687   3.547   3.575  13.235 -0.3086 -0.4921  0.2525
 1384WN      WN 3688   4.448   6.278   2.935 -0.0317 -0.1871  0.2613
 1385WN      WN 3689   0.187   2.256   1.416 -0.0773 -0.1348 -0.2270
 1386WN      WN 3690   3.231   2.988   1.442 -0.1941 -0.3129  0.1416
 1387WN      WN 3691   4.209   0.623   1.956 -0.1265 -0.2215 -0.0195
 1388WN      WN 3692   3.740   5.220   3.303 -0.0017  0.0071 -0.0315
 1389WN      WN 3693   4.553   2.658   2.070  0.0616 -0.0256 -0.0393
 1390WN      WN 3694   4.395   1.112  12.962 -0.1155 -0.2219  0.1118
 1391WN      WN 3695   5.243   5.518  12.038 -0.0016 -0.1866 -0.0496
 1392WN      WN 3696   4.552   0.174  10.468 -0.4531 -0.2305  0.1459
 1393WN      WN 3697   3.122   6.271   1.514  0.6112  0.3646  0.1061
 1394WN      WN 3698   3.933   4.125  10.553  0.2485 -0.0338 -0.0939
 1395WN      WN 3699   4.120   3.192   1.299  0.1734 -0.0612  0.0827
 1396WN      WN 3700   4.916   1.555   1.315 -0.0099 -0.1128 -0.1345
 1397WN      WN 3701   4.852   3.055   0.422 -0.2794  0.0753 -0.2340
 1398WN      WN 3702   0.353   4.998   1.771 -0.3931 -0.2132 -0.0200
 1399WN      WN 3703   6.177   3.434  12.961  0.0780  0.0046  0.1445
 1400WN      WN 3704   6.058   3.165   1.619 -0.1384  0.0748  0.1701
 1401WN      WN 3705   1.447   3.141  12.321  0.3879  0.2257 -0.2102
 1402WN      WN 3706   3.146   5.944  13.372  0.0295  0.3780  0.2165
 1403WN      WN 3707   2.698   1.222  13.465 -0.0902  0.2565  0.0476
 1404WN      WN 3708   1.034   3.570  11.029 -0.0335 -0.1453 -0.2840
 1405WN      WN 3709   6.339   5.597  13.340 -0.1342  0.0251 -0.1785
 1406WN      WN 3710   4.517   4.341   0.835 -0.3391  0.1399 -0.3963
 1407WN      WN 3711   2.490   3.000   3.256 -0.0814  0.1707 -0.1124
 1408WN      WN 3712   6.208   3.537  12.362  0.1594  0.0580 -0.2967
 1409WN      WN 3713   2.791   1.730  12.546  0.0763 -0.1659 -0.1013
 1410WN      WN 3714   1.758   1.178   1.411 -0.1823  0.1314  0.0362
 1411WN      WN 3715   5.648   1.094  12.441 -0.0232 -0.0210 -0.0761
 1412WN      WN 3716   4.507   1.634  13.242 -0.1098 -0.0513  0.0719
 1413WN      WN 3717   2.616   5.925  11.415 -0.0814  0.2140  0.1528
 1414WN      WN 3718   5.710   6.289   1.145  0.0266  0.1208 -0.1173
 1415WN      WN 3719   1.850   4.677   0.745 -0.0397 -0.0998  0.1745
 1416WN      WN 3720   2.453   2.716  11.019 -0.2540 -0.2318 -0.1538
 1417WN      WN 3721   4.615   4.632  12.919 -0.0633 -0.1166 -0.0828
 1418WN      WN 3722   4.055   0.087   1.688  0.4283 -0.1049 -0.0437
 1419WN      WN 3723   1.418   6.042  11.869 -0.1174 -0.2680  0.2526
 1420WN      WN 3724   0.842   2.944  12.427 -0.0654  0.0780  0.0371
 1421WN      WN 3725   0.927   4.118   1.902  0.0771 -0.0622 -0.4387
 1422WN      WN 3726   1.339   2.965  12.733  0.1361  0.1062  0.0442
 1423WN      WN 3727   5.133   2.795   1.216 -0.4502 -0.1504 -0.2270
 1424WN      WN 3728   3.128   3.312  11.077  0.0232 -0.1765  0.2325
 1425WN      WN 3729   1.352   4.369  12.958 -0.1272 -0.0382 -0.0414
 1426WN      WN 3730   0.584   5.550   0.686  0.3692  0.2756  0.1058
 1427WN      WN 3731   0.395   0.953   1.218 -0.1105 -0.1190  0.0535
 1428WN      WN 3732   2.472   5.403  11.253 -0.1094  0.0084 -0.0898
 1429WN      WN 3733   4.540   3.339   1.045  0.0417 -0.3796 -0.3105
 1430WN      WN 3734   5.846   6.368   2.065 -0.2152 -0.3302  0.0932
 1431WN      WN 3735   0.643   6.247  12.372  0.1720  0.1098 -0.0257
 1432WN      WN 3736   0.001   4.491  11.753 -0.0105  0.1582 -0.1467
 1433WN      WN 3737   4.611   5.690  12.050  0.0615  0.0595 -0.1387
 1434WN      WN 3738   1.202   0.735  11.015 -0.3559 -0.1237 -0.1379
 1435WN      WN 3739   3.675   0.065   0.169  0.0399  0.1799 -0.2125
 1436WN      WN 3740   1.608   3.650   2.232 -0.3497  0.0882  0.0352
 1437WN      WN 3741   0.712   1.430   1.256  0.0517 -0.0395 -0.0164
 1438WN      WN 3742   5.985   4.813  10.044  0.0573  0.1776  0.1779
 1439WN      WN 3743   5.329   4.386   0.777 -0.3528 -0.1915 -0.2926
 1440WN      WN 3744   5.480   0.329  12.112 -0.0703 -0.0347 -0.0809
 1441WN      WN 3745   2.037   4.401   1.834  0.1499 -0.1352  0.0116
 1442WN      WN 3746   0.904   5.180   0.490 -0.0191  0.2140 -0.2590
 1443WN      WN 3747   4.431   2.325  12.645 -0.3144  0.2847 -0.2282
 1444WN      WN 3748   0.174   2.150   0.165  0.0489 -0.0132  0.2313
 1445WN      WN 3749   4.288   6.019   2.466 -0.2057  0.2657 -0.0625
 1446WN      WN 3750   0.872   4.662   0.370  0.0289 -0.1962  0.2780
 1447WN      WN 3751   2.752   3.191   1.259  0.1745  0.1474  0.0496
 1448WN      WN 3752   5.398   4.371  13.407  0.2192 -0.3182  0.0375
 1449WN      WN 3753   4.629   1.210   1.104  0.1170 -0.2448  0.2128
 1450WN      WN 3754   4.090   6.172   2.061  0.3281  0.1701 -0.2907
 1451WN      WN 3755   0.676   2.103   1.198  0.0356 -0.0836  0.2368
 1452WN      WN 3756   5.150   0.978   2.618  0.0632  0.0967  0.1422
 1453WN      WN 3757   2.723   5.344   3.017  0.3716  0.0820 -0.1254
 1454WN      WN 3758   1.143   5.577   0.692  0.0830  0.1235 -0.0026
 1455WN      WN 3759   4.004   3.413   0.819 -0.0491  0.0419  0.0575
 1456WN      WN 3760   6.179   2.888   2.760 -0.0280  0.1969 -0.0032
 1457WN      WN 3761   5.480   4.856  11.266 -0.0188 -0.4017  0.0599
 1458WN      WN 3762   2.274   0.600  12.314  0.0676  0.2603 -0.3055
 1459WN      WN 3763   5.005   2.057   1.355  0.2102  0.1230 -0.0711
 1460WN      WN 3764   0.854   1.053  10.742 -0.1225  0.0319  0.0172
 1461WN      WN 3765   3.156   1.207  12.244 -0.1890 -0.0461 -0.0419
 1462WN      WN 3766   1.682   2.343   0.683 -0.0702 -0.2985  0.0285
 1463WN      WN 3767   3.723   5.529   0.347  0.1130 -0.0732  0.1182
 1464WN      WN 3768   6.022   3.345   3.162 -0.1615 -0.1398  0.1276
 1465WN      WN 3769   2.297   2.336   1.778  0.2539  0.3253 -0.1275
 1466WN      WN 3770   0.796   4.165   1.082  0.0002  0.2408 -0.0287
 1467WN      WN 3771   1.517   2.826   2.315  0.2114 -0.0074  0.0683
 1468WN      WN 3772   3.445   4.607  13.322  0.0309 -0.3265  0.6590
 1469WN      WN 3773   3.583   2.160  13.339 -0.0742 -0.2757 -0.2478
 1470WN      WN 3774   4.827   5.672  11.591  0.0127 -0.2502  0.0210
 1471WN      WN 3775   2.919   1.220   1.383 -0.0257  0.1227 -0.0751
 1472WN      WN 3776   0.401   4.413  11.329 -0.0740  0.1640  0.2667
 1473WN      WN 3777   3.166   6.325  13.840  0.1332  0.0014 -0.1256
 1474WN      WN 3778   2.644   4.275  11.074  0.0910  0.1502  0.0139
 1475WN      WN 3779   0.767   2.436  12.413 -0.0231  0.1778  0.4601
 1476WN      WN 3780   0.503   0.442   1.376 -0.3800  0.0633 -0.2487
 1477WN      WN 3781   5.371   4.986   3.479  0.0132 -0.4000  0.0082
 1478WN      WN 3782   1.109   5.930   2.693  0.2861 -0.0970 -0.0256
 1479WN      WN 3783   0.568   0.921  11.119  0.1309 -0.0564  0.0347
 1480WN      WN 3784   4.835   5.901   3.152 -0.1251 -0.0326 -0.3111
 1481WN      WN 3785   2.228   5.963  13.394  0.1914 -0.0807 -0.1188
 1482WN      WN 3786   1.629   1.621  13.193  0.3241  0.0088 -0.2986
 1483WN      WN 3787   5.849   4.197   1.304  0.2202  0.0367 -0.0290
 1484WN      WN 3788   4.211   1.523   1.338 -0.1595 -0.1834 -0.0410
 1485WN      WN 3789   3.266   0.714  10.980  0.0187 -0.0883  0.0501
 1486WN      WN 3790   5.096   0.551  11.867 -0.0268 -0.1964 -0.1113
 1487WN      WN 3791   0.367   1.914   2.715  0.2731  0.2179  0.0172
 1488WN      WN 3792   5.044   5.960  12.205 -0.1990  0.0696  0.1572
 1489WN      WN 3793   0.562   5.156  12.979 -0.0848  0.2779 -0.0000
 1490WN      WN 3794   5.146   3.795   2.178  0.2684 -0.3597 -0.1701
 1491WN      WN 3795   0.111   4.936   1.051  0.0122 -0.0073  0.0291
 1492WN      WN 3796   2.393   3.997   0.265 -0.0457  0.0493 -0.0020
 1493WN      WN 3797   1.877   1.974   1.577 -0.3411  0.1082  0.5260
 1494WN      WN 3798   1.458   5.533  11.973  0.2318 -0.1905 -0.0638
 1495WN      WN 3799   4.370   4.534  10.308 -0.0029 -0.1353 -0.0249
 1496WN      WN 3800   2.648   4.663  13.321 -0.0259  0.2705 -0.1908
 1497WN      WN 3801   1.945   5.984  12.780 -0.0684  0.1172  0.0277
 1498WN      WN 3802   0.795   6.116   0.467 -0.0927 -0.3362 -0.0847
 1499WN      WN 3803   4.389   0.149  11.429  0.0775 -0.1630  0.2654
 1500WN      WN 3804   6.083   1.049   2.706 -0.0947 -0.1118  0.2485
 1501WN      WN 3805   6.105   1.778  11.683 -0.0515 -0.3604  0.1151
 1502WN      WN 3806   0.182   4.178   3.044 -0.0824  0.3071 -0.0797
 1503WN      WN 3807   2.764   1.572  13.839  0.1771  0.0249 -0.2643
 1504WN      WN 3808   2.485   1.881  10.854  0.0152  0.0672 -0.0165
 1505WN      WN 3809   3.179   6.347  12.825 -0.2629  0.2280  0.2199
 1506WN      WN 3810   1.038   4.345   1.483  0.0815 -0.3254  0.1985
 1507WN      WN 3811   2.783   4.147  12.839 -0.0697  0.0384  0.0525
 1508WN      WN 3812   1.330   3.345  13.122 -0.1107 -0.3400  0.1506
 1509WN      WN 3813   2.777   0.263  13.058  0.2336 -0.1420  0.2723
 1510WN      WN 3814   3.732   6.062  13.011 -0.0934  0.1454 -0.0569
 1511WN      WN 3815   2.287   4.375   2.272  0.0032 -0.2251 -0.1001
 1512WN      WN 3816   1.358   5.984   1.929  0.1827 -0.0389  0.2416
 1513WN      WN 3817   4.305   3.670   0.369 -0.0532 -0.0543  0.2769
 1514WN      WN 3818   3.542   2.260   2.332  0.2490  0.0291 -0.2500
 1515WN      WN 3819   5.768   1.690  10.968  0.0561 -0.1164  0.0153
 1516WN      WN 3820   5.887   2.546   2.614 -0.1519  0.1456 -0.1245
 1517WN      WN 3821   5.953   5.728   2.253  0.1043 -0.0163  0.2717
 1518WN      WN 3822   5.277   5.211   1.372 -0.1492 -0.2015  0.1558
 1519WN      WN 3823   2.799   0.780   0.477  0.1464 -0.3538 -0.0181
 1520WN      WN 3824   4.127   2.532  12.995 -0.0616 -0.1414  0.3063
 1521WN      WN 3825   2.556   3.724  13.129 -0.0198 -0.1461  0.2292
 1522WN      WN 3826   1.291   6.063   0.649 -0.2500  0.0130  0.0718
 1523WN      WN 3827   1.907   0.370   2.225  0.0421 -0.3793  0.0006
 1524WN      WN 3828   0.499   1.069   2.342  0.5793 -0.1383  0.0366
 1525WN      WN 3829   3.403   6.288  11.206 -0.1168 -0.0437 -0.1056
 1526WN      WN 3830   2.085   3.990   3.001 -0.0569 -0.0073 -0.5708
 1527WN      WN 3831   1.392   1.208  11.064  0.1012  0.2493  0.2150
 1528WN      WN 3832   2.929   2.930  13.348 -0.1417  0.0538 -0.0689
 1529WN      WN 3833   3.790   0.713  12.644  0.1681  0.1006 -0.1383
 1530WN      WN 3834   4.437   4.873   1.648  0.0194 -0.1401 -0.0055
 1531WN      WN 3835   1.972   0.448  13.393  0.4650  0.3760 -0.2679
 1532WN      WN 3836   3.217   3.753  11.382  0.1367 -0.1125 -0.3926
 1533WN      WN 3837   0.909   3.041  13.245 -0.1031 -0.2130 -0.0473
 1534WN      WN 3838   2.349   3.290   0.939 -0.2794 -0.0132  0.2285
 1535WN      WN 3839   4.327   5.620  12.971 -0.0097 -0.1401  0.0830
 1536WN      WN 3840   3.671   3.756   0.937  0.0495 -0.1341  0.2324
 1537WN      WN 3841   4.569   5.907   1.550 -0.0871  0.1504  0.1440
 1538WN      WN 3842   2.820   3.308   0.691 -0.1304  0.3504  0.0425
 1539WN      WN 3843   0.386   3.512   2.202 -0.0255  0.0887  0.3223
 1540WN      WN 3844   5.537   1.145   1.517 -0.3537  0.1395  0.2882
 1541WN      WN 3845   1.661   1.477   3.080  0.1717 -0.0703 -0.0322
 1542WN      WN 3846   4.262   2.927  13.339 -0.1900 -0.4975  0.0102
 1543WN      WN 3847   5.314   4.720   2.698  0.0340  0.2618  0.1496
 1544WN      WN 3848   0.650   6.067  12.869  0.1343 -0.1454 -0.4102
 1545WN      WN 3849   0.530   0.253   0.889 -0.2519  0.2520 -0.2318
 1546WN      WN 3850   1.005   5.520  11.787  0.2731 -0.1660 -0.1389
 1547WN      WN 3851   0.451   5.901   1.529 -0.0523 -0.4072 -0.0013
 1548WN      WN 3852   4.532   0.709  13.310  0.0912 -0.0673  0.1052
 1549WN      WN 3853   3.708   4.386  11.796 -0.2567  0.1698  0.3310
 1550WN      WN 3854   0.798   1.027   1.515 -0.1273 -0.0782  0.1109
 1551WN      WN 3855   4.839   2.113  12.828 -0.1617  0.2174 -0.1684
 1552WN      WN 3856   3.274   1.323  11.778  0.3850 -0.0706 -0.1023
 1553WN      WN 3857   6.264   6.167   2.341 -0.0619  0.5328  0.2980
 1554WN      WN 3858   3.640   3.791  10.878 -0.2595 -0.1353  0.4214
 1555WN      WN 3859   5.836   2.082   2.484 -0.0872  0.2155 -0.0193
 1556WN      WN 3860   2.511   4.767   2.529 -0.0198  0.0448  0.1327
 1557WN      WN 3861   0.758   3.684  11.874  0.4035 -0.0861  0.1484
 1558WN      WN 3862   0.800   4.774  12.212  0.2423 -0.2425 -0.0916
 1559WN      WN 3863   1.620   4.430   0.025 -0.4225 -0.1067  0.0900
 1560WN      WN 3864   0.941   5.291  11.320  0.1482 -0.1658 -0.3487
 1561WN      WN 3865   2.422   0.204  12.036 -0.0990  0.1331  0.1037
 1562WN      WN 3866   1.269   2.314  11.215 -0.2525  0.0997  0.0012
 1563WN      WN 3867   0.707   0.290   0.061 -0.0511  0.1942 -0.0226
 1564WN      WN 3868   1.199   4.081  12.547  0.1039 -0.3234 -0.1486
 1565WN      WN 3869   1.166   3.442  13.550  0.2389  0.0084 -0.1094
 1566WN      WN 3870   4.377   0.711   0.033  0.1542 -0.0465  0.0379
 1567WN      WN 3871   6.190   2.157  10.489 -0.0109  0.2178  0.0249
 1568WN      WN 3872   1.261   3.838  13.006  0.0568 -0.2106  0.2236
 1569WN      WN 3873   3.368   1.362   1.122 -0.0330  0.1747 -0.2066
 1570WN      WN 3874   1.467   4.057  13.552 -0.0156  0.0769 -0.0802
 1571WN      WN 3875   3.787   6.106  10.940 -0.1996 -0.2323 -0.0757
 1572WN      WN 3876   0.023   5.551   2.413 -0.2666 -0.1534 -0.0189
 1573WN      WN 3877   3.985   5.225   1.590  0.3038  0.0900 -0.2329
 1574WN      WN 3878   5.136   0.639   2.134  0.1047  0.2235 -0.3581
 1575WN      WN 3879   0.913   0.477   9.924  0.0846 -0.1002  0.1771
 1576WN      WN 3880   0.253   4.180   1.026 -0.0940 -0.0159  0.1513
 1577WN      WN 3881   2.024   2.681   0.951  0.0100 -0.2442 -0.4652
 1578WN      WN 3882   3.387   1.366  10.982 -0.0750  0.1957  0.0031
 1579WN      WN 3883   2.094   4.341  12.516  0.1970  0.2493  0.1849
 1580WN      WN 3884   3.293   4.795  12.642 -0.0819  0.0442 -0.1082
 1581WN      WN 3885   1.229   1.244   3.205 -0.1126  0.0779  0.0318
 1582WN      WN 3886   6.197   4.642   0.108 -0.1255  0.0464 -0.1484
 1583WN      WN 3887   3.677   2.923   1.176  0.1934 -0.0555 -0.1550
 1584WN      WN 3888   1.092   2.013   0.630  0.1028  0.0133  0.1160
 1585WN      WN 3889   0.647   1.686   0.823  0.1548 -0.1013 -0.1134
 1586WN      WN 3890   3.964   3.010  12.892  0.1359 -0.2813 -0.1530
 1587WN      WN 3891   1.415   4.365  10.988  0.0318 -0.0199 -0.1582
 1588WN      WN 3892   0.922   2.183  12.880  0.1665  0.2679 -0.0537
 1589WN      WN 3893   5.103   3.101  13.730  0.3286  0.1324  0.2328
 1590WN      WN 3894   4.920   2.120  13.388 -0.0635  0.0066 -0.0301
 1591WN      WN 3895   4.016   2.650   2.938 -0.1897 -0.0412  0.0575
 1592WN      WN 3896   0.015   6.049  12.197  0.0947  0.0498  0.0686
 1593WN      WN 3897   5.630   4.352   1.877  0.1046 -0.3404 -0.0897
 1594WN      WN 3898   1.820   2.687  12.293  0.1262 -0.1392  0.2355
 1595WN      WN 3899   1.715   4.054   2.537  0.1385 -0.3659 -0.2288
 1596WN      WN 3900   1.960   3.658   0.976  0.0724 -0.0147  0.1005
 1597WN      WN 3901   1.404   4.479   2.612 -0.0421  0.0552  0.1609
 1598WN      WN 3902   1.854   2.527  13.417  0.1928 -0.0466  0.2149
 1599WN      WN 3903   0.726   4.338  12.426 -0.1153  0.2779  0.1002
 1600WN      WN 3904   6.184   4.086  12.279 -0.0551 -0.1829 -0.1448
 1601WN      WN 3905   3.609   2.855   3.056  0.1905 -0.2206 -0.3016
 1602WN      WN 3906   0.316   5.443   1.543 -0.1942  0.2077  0.1622
 1603WN      WN 3907   5.268   4.814   0.463 -0.0642 -0.1721  0.3172
 1604WN      WN 3908   5.728   1.575   1.451 -0.2084 -0.1478  0.0982
 1605WN      WN 3909   2.335   0.506  11.435  0.0434 -0.1137  0.2580
 1606WN      WN 3910   5.947   4.809   1.327  0.2986  0.0112  0.0604
 1607WN      WN 3911   0.250   3.180   0.529  0.0468  0.0589 -0.2287
 1608WN      WN 3912   6.341   1.648   0.096  0.1316  0.0661 -0.0032
 1609WN      WN 3913   4.687   0.036   2.564  0.1478  0.1329 -0.1589
 1610WN      WN 3914   0.467   3.862  11.524 -0.0142  0.0876  0.0855
 1611WN      WN 3915   5.071   3.530   0.160  0.2632  0.1528  0.0182
 1612WN      WN 3916   1.990   3.957   2.031  0.0334  0.3471 -0.0711
 1613WN      WN 3917   1.962   2.602  10.971  0.1545  0.1868  0.3298
 1614WN      WN 3918   1.473   0.435  11.350 -0.1146  0.1454 -0.0805
 1615WN      WN 3919   1.877   2.122  13.096 -0.5163  0.2846  0.0560
 1616WN      WN 3920   2.736   0.408  11.067 -0.1302 -0.2418 -0.2392
 1617WN      WN 3921   0.172   4.628   1.483 -0.0091  0.1666  0.0889
 1618WN      WN 3922   3.399   2.662  10.343  0.1765 -0.0566  0.2209
 1619WN      WN 3923   0.098   4.189  13.662 -0.2314  0.2835  0.0492
 1620WN      WN 3924   5.074   3.105   0.853 -0.0958 -0.0186 -0.3278
 1621WN      WN 3925   4.848   3.490   0.635  0.0232 -0.1314  0.1316
 1622WN      WN 3926   2.058   5.181  11.517  0.2798 -0.2366  0.2209
 1623WN      WN 3927   2.787   1.466  12.010 -0.0012 -0.1361  0.2723
 1624WN      WN 3928   3.957   4.825  13.409  0.1250  0.1958 -0.1841
 1625WN      WN 3929   3.870   5.082   0.264  0.1863 -0.3072 -0.1890
 1626WN      WN 3930   3.768   4.040   1.637  0.4243 -0.0104 -0.0961
 1627WN      WN 3931   5.475   4.806  13.146  0.3474 -0.0194  0.0388
 1628WN      WN 3932   1.059   5.999  12.528 -0.2185 -0.0554  0.0714
 1629WN      WN 3933   0.510   1.673  12.766  0.2273  0.0871 -0.1241
 1630WN      WN 3934   5.443   5.008  11.721  0.0513  0.0420 -0.0721
 1631WN      WN 3935   1.367   1.951  11.726  0.0033 -0.0492  0.1455
 1632WN      WN 3936   6.114   5.688  11.340  0.3899 -0.2835  0.0166
 1633WN      WN 3937   4.750   4.287  12.086 -0.2040  0.0413  0.1346
 1634WN      WN 3938   4.699   4.232   1.581 -0.1952  0.2549 -0.0232
 1635WN      WN 3939   2.552   5.647  13.207 -0.0156  0.4564 -0.1359
 1636WN      WN 3940   2.835   0.278  13.654 -0.2682 -0.2849 -0.0492
 1637WN      WN 3941   4.790   5.188   1.236  0.3980  0.0801 -0.0096
 1638WN      WN 3942   0.033   3.513   1.299  0.3043 -0.2415  0.1950
 1639WN      WN 3943   3.653   1.062  11.953  0.0670  0.0498  0.0103
 1640WN      WN 3944   3.840   5.275   0.744  0.2047 -0.5724  0.1708
 1641WN      WN 3945   1.626   3.168   3.352 -0.1214  0.0138 -0.2201
 1642WN      WN 3946   4.537   5.870   0.444 -0.2112 -0.2594 -0.4440
 1643WN      WN 3947   2.956   0.258   1.267  0.1620 -0.3823  0.0476
 1644WN      WN 3948   1.709   2.670   0.076  0.0532  0.1866 -0.3129
 1645WN      WN 3949   1.189   3.011  11.684 -0.0405 -0.2168  0.2041
 1646WN      WN 3950   1.077   3.451  12.552  0.0994 -0.1920 -0.0237
 1647WN      WN 3951   0.399   0.680   2.994  0.0337 -0.2130 -0.0819
 1648WN      WN 3952   4.879   2.093   0.044 -0.2504 -0.0794 -0.0248
 1649WN      WN 3953   2.792   4.076   2.265 -0.0153 -0.4290  0.0344
 1650WN      WN 3954   4.472   5.516  11.163 -0.1917 -0.2176  0.0046
 1651WN      WN 3955   1.702   1.378  11.884  0.0167  0.4823 -0.1924
 1652WN      WN 3956   3.424   0.642   1.953 -0.1019 -0.0952  0.0047
 1653WN      WN 3957   6.001   4.782  13.079  0.2489  0.1636  0.0035
 1654WN      WN 3958   1.528   0.196  13.379  0.2531 -0.1506 -0.0867
 1655WN      WN 3959   2.149   1.621  13.083  0.2299 -0.0109 -0.1459
 1656WN      WN 3960   5.479   5.515   2.020 -0.2589 -0.0054  0.3477
 1657WN      WN 3961   5.390   1.597   1.091 -0.0565  0.2653 -0.2582
 1658WN      WN 3962   2.047   5.493   1.111  0.0611  0.2509  0.1394
 1659WN      WN 3963   1.079   6.270  12.111 -0.0959  0.2695  0.2236
 1660WN      WN 3964   5.918   5.847   1.762 -0.0268  0.0842  0.0812
 1661WN      WN 3965   0.247   6.118   2.786  0.0078 -0.2291 -0.0581
 1662WN      WN 3966   3.110   3.461  13.003  0.1893 -0.2480  0.0295
 1663WN      WN 3967   1.110   1.559  10.788  0.0439 -0.0620  0.4540
 1664WN      WN 3968   4.039   1.434  10.704 -0.2792 -0.1395  0.0545
 1665WN      WN 3969   4.469   4.475  11.617 -0.0887 -0.1959  0.1328
 1666WN      WN 3970   1.107   0.087   2.679  0.0394 -0.2862 -0.0244
 1667WN      WN 3971   0.800   1.635  13.687  0.0433  0.3209 -0.0130
 1668WN      WN 3972   2.501   3.617   1.289 -0.0892 -0.1024  0.2096
 1669WN      WN 3973   0.449   2.667  12.101  0.2772 -0.0223  0.1184
 1670WN      WN 3974   2.774   4.444   3.272  0.4165  0.1313 -0.0913
 1671WN      WN 3975   1.673   5.878  10.539  0.0280  0.0876  0.0643
 1672WN      WN 3976   0.193   5.504   0.294 -0.0676 -0.0143  0.2397
 1673WN      WN 3977   2.596   2.048  13.696  0.1513 -0.0371  0.0550
 1674WN      WN 3978   2.406   3.727   0.735 -0.1138 -0.0645  0.3706
 1675WN      WN 3979   4.105   3.550  12.051 -0.0162 -0.1137 -0.0135
 1676WN      WN 3980   2.557   0.978   1.780 -0.2898 -0.1980  0.3523
 1677WN      WN 3981   5.798   1.098   0.482 -0.1484  0.0712  0.1786
 1678WN      WN 3982   1.287   0.550   1.977 -0.0190  0.0048  0.0369
 1679WN      WN 3983   0.431   1.749   0.355 -0.3843  0.2320  0.0464
 1680WN      WN 3984   4.920   4.243  10.707  0.1971 -0.3754 -0.0787
 1681WN      WN 3985   4.826   1.017  12.471  0.2559  0.0002 -0.3238
 1682WN      WN 3986   0.247   2.917  11.672 -0.0275 -0.1322  0.1223
 1683WN      WN 3987   4.521   2.747  12.232  0.3169  0.3821  0.1681
 1684WN      WN 3988   3.657   5.601   1.608 -0.2060 -0.0367  0.1987
 1685WN      WN 3989   5.914   5.429   2.862 -0.4194  0.0141  0.0989
 1686WN      WN 3990   6.291   3.741   2.380 -0.1007  0.2214 -0.1859
 1687WN      WN 3991   1.579   4.156  12.153 -0.0052 -0.0313 -0.2773
 1688WN      WN 3992   2.566   4.601  12.811 -0.0198  0.0641  0.1143
 1689WN      WN 3993   2.780   6.178   1.154  0.2380 -0.1333  0.2501
 1690WN      WN 3994   3.166   2.195   0.716 -0.2129 -0.0920  0.0119
 1691WN      WN 3995   4.480   0.053   1.258 -0.0656 -0.1193 -0.2767
 1692WN      WN 3996   5.898   0.245  13.423 -0.1393  0.0998  0.0225
 1693WN      WN 3997   3.851   1.006  13.045  0.1942  0.2277  0.1489
 1694WN      WN 3998   4.924   0.221   2.066 -0.1030 -0.0390  0.2397
 1695WN      WN 3999   1.101   0.616  11.704 -0.2848  0.1995 -0.0487
 1696WN      WN 4000   6.236   2.740   0.718  0.6354 -0.0642 -0.1465
 1697WN      WN 4001   2.500   3.045  11.730 -0.2253 -0.0964 -0.2700
 1698WN      WN 4002   1.191   3.027  11.165 -0.0543 -0.0934  0.0360
 1699WN      WN 4003   0.291   5.697  12.963 -0.0288 -0.3757  0.2069
 1700WN      WN 4004   0.845   6.313  10.633  0.2115  0.1659  0.1953
 1701WN      WN 4005   5.435   3.746   1.764  0.1033 -0.0477 -0.0115
 1702WN      WN 4006   0.203   4.475  12.292 -0.1765  0.4097 -0.0286
 1703WN      WN 4007   4.426   1.714   0.422 -0.2672  0.3469  0.1971
 1704WN      WN 4008   5.176   1.865  12.609  0.0301  0.0631 -0.0485
 1705WN      WN 4009   5.180   0.330  12.765 -0.1027  0.2438  0.4706
 1706WN      WN 4010   3.448   0.898   0.161 -0.3777  0.1942 -0.1639
 1707WN      WN 4011   0.568   4.462   2.811 -0.2871 -0.0926 -0.0137
 1708WN      WN 4012   4.944   2.995  13.091 -0.0502 -0.0244 -0.0687
 1709WN      WN 4013   3.931   2.870  11.598 -0.0218 -0.1616  0.2773
 1710WN      WN 4014   4.686   3.796   0.135  0.2793  0.5197 -0.0034
 1711WN      WN 4015   2.711   4.523  11.526  0.5497  0.2858  0.1991
 1712WN      WN 4016   0.326   0.507  11.241 -0.0537 -0.1735  0.0669
 1713WN      WN 4017   4.659   3.544  12.856 -0.4087 -0.0435 -0.3684
 1714WN      WN 4018   3.564   4.710   0.496 -0.0037 -0.1578  0.2515
 1715WN      WN 4019   3.111   2.086  12.569 -0.2697  0.2827 -0.2318
 1716WN      WN 4020   2.393   5.529  11.728  0.1182  0.0015  0.5220
 1717WN      WN 4021   3.710   1.799  11.913 -0.0825 -0.4273  0.0398
 1718WN      WN 4022   0.134   4.988   0.442  0.2654  0.1416  0.0245
 1719WN      WN 4023   2.490   1.034   1.262 -0.1720 -0.2862  0.1056
 1720WN      WN 4024   4.756   1.389   0.626  0.1391 -0.0209  0.5128
 1721WN      WN 4025   3.644   1.720   1.970  0.0536  0.0224 -0.1362
 1722WN      WN 4026   2.427   1.610  13.494 -0.2148 -0.3917 -0.0757
 1723WN      WN 4027   1.735   5.376  13.283 -0.0996 -0.1191 -0.2109
 1724WN      WN 4028   4.531   0.940   2.874 -0.3674  0.1264  0.0371
 1725WN      WN 4029   1.006   1.238   2.329  0.2532  0.4372 -0.1667
 1726WN      WN 4030   0.352   5.011  12.113  0.2173 -0.0287 -0.2719
 1727WN      WN 4031   3.592   2.099   0.937 -0.3112  0.1701  0.1536
 1728WN      WN 4032   2.968   3.525   1.581  0.0485 -0.0524  0.0934
 1729WN      WN 4033   3.070   4.198  11.231 -0.2114  0.0400 -0.3152
 1730WN      WN 4034   4.647   0.792  12.044  0.3246  0.1638  0.1012
 1731WN      WN 4035   6.301   3.658   2.859  0.1343  0.0163 -0.3443
 1732WN      WN 4036   1.366   2.478  12.694  0.0043 -0.3157 -0.0354
 1733WN      WN 4037   3.084   3.002  11.715 -0.0129  0.3083  0.2042
 1734WN      WN 4038   1.603   4.485   1.626  0.0774  0.0597 -0.1008
 1735WN      WN 4039   3.783   1.115   1.239 -0.4323 -0.0500 -0.2032
 1736WN      WN 4040   0.975   4.978   1.862  0.0774 -0.0518  0.4728
 1737WN      WN 4041   6.103   0.628   2.418 -0.5450  0.0544 -0.1558
 1738WN      WN 4042   0.152   0.890   2.621 -0.4031 -0.1434  0.0487
 1739WN      WN 4043   2.185   3.847  13.457  0.0370  0.0020 -0.2680
 1740WN      WN 4044   2.828   6.345   0.433 -0.1073 -0.2111 -0.4728
 1741WN      WN 4045   2.842   3.723   0.377  0.0006 -0.1810 -0.1273
 1742WN      WN 4046   3.566   5.995  13.760 -0.1906 -0.0213 -0.1027
 1743WN      WN 4047   5.685   3.407  12.981 -0.6836 -0.2144  0.3187
 1744WN      WN 4048   2.199   3.338   2.056  0.0154 -0.1314  0.0997
 1745WN      WN 4049   0.805   3.842  12.361 -0.2027  0.2253 -0.3687
 1746WN      WN 4050   5.032   4.773   0.921 -0.0556  0.4444  0.1887
 1747WN      WN 4051   2.537   3.822   1.726 -0.1480 -0.3035 -0.0478
 1748WN      WN 4052   0.639   5.764  11.377  0.0048 -0.3428  0.1348
 1749WN      WN 4053   1.349   5.390   2.487 -0.1309 -0.3261 -0.0873
 1750WN      WN 4054   3.119   2.222   2.831 -0.0254 -0.2028  0.2665
 1751WN      WN 4055   5.018   3.543   2.988  0.2393 -0.3352 -0.0873
 1752WN      WN 4056   5.766   1.189  11.152 -0.2744  0.2053 -0.0041
 1753WN      WN 4057   4.436   2.388   3.007  0.0199 -0.1462  0.2579
 1754WN      WN 4058   1.545   5.447   0.965 -0.1531 -0.0469  0.0557
 1755WN      WN 4059   1.110   3.454   3.264 -0.1253 -0.0644 -0.2036
 1756WN      WN 4060   3.174   1.378  13.728  0.2427 -0.0610  0.0040
 1757WN      WN 4061   4.467   1.044  11.493 -0.1887 -0.1412  0.0862
 1758WN      WN 4062   3.218   6.140  11.986 -0.3162 -0.0237 -0.1797
 1759WN      WN 4063   0.174   3.293  12.639 -0.1199 -0.1166 -0.0043
 1760WN      WN 4064   1.728   3.323   0.336 -0.2042  0.3160  0.0742
 1761WN      WN 4065   2.089   0.325   1.191  0.1453  0.4109  0.0160
 1762WN      WN 4066   3.821   2.588   1.577 -0.1969  0.2304 -0.0146
 1763WN      WN 4067   6.315   0.529   1.569  0.0971 -0.0002  0.3902
 1764WN      WN 4068   6.164   3.912   1.117  0.2946 -0.0691 -0.2339
 1765WN      WN 4069   1.771   3.699  11.889  0.0284 -0.2627 -0.2167
 1766WN      WN 4070   1.904   4.231   0.396 -0.0232  0.3162 -0.3931
 1767WN      WN 4071   5.960   4.874  11.028 -0.2046 -0.2547  0.0022
 1768WN      WN 4072   3.706   3.343  10.674 -0.1105  0.0772  0.3647
 1769WN      WN 4073   5.435   1.602   0.541 -0.1695 -0.0730 -0.0281
 1770WN      WN 4074   4.956   1.558  12.225 -0.0570 -0.0999 -0.1350
 1771WN      WN 4075   5.987   5.230   1.069 -0.0065  0.0889 -0.1242
 1772WN      WN 4076   2.430   5.143  12.957  0.1780  0.0088 -0.0084
 1773WN      WN 4077   6.311   4.817  12.586 -0.4553 -0.1449 -0.0187
 1774WN      WN 4078   4.124   4.875  11.756  0.0979 -0.9291  0.3215
 1775WN      WN 4079   4.583   3.375  12.302  0.0835 -0.4093  0.3507
 1776WN      WN 4080   1.192   3.677   1.943  0.2528 -0.0200 -0.0197
 1777WN      WN 4081   1.221   1.311   0.223 -0.2147 -0.1130  0.2308
 1778WN      WN 4082   1.273   3.249   0.242  0.5418 -0.1668  0.1492
 1779WN      WN 4083   0.819   3.791   2.295  0.0371  0.3577 -0.0576
 1780WN      WN 4084   4.110   5.116  11.317  0.1542  0.0021 -0.0938
 1781WN      WN 4085   2.319   2.312  13.259  0.2126 -0.0974  0.0679
 1782WN      WN 4086   4.004   2.521   2.095 -0.1347  0.2029  0.0735
 1783WN      WN 4087   2.339   6.348  11.400 -0.0632 -0.1217 -0.3074
 1784WN      WN 4088   5.893   0.984  12.866 -0.1755 -0.2676 -0.1793
 1785WN      WN 4089   1.916   3.974   1.452 -0.3149 -0.0055  0.1187
 1786WN      WN 4090   5.616   1.103   3.553 -0.0594 -0.1467 -0.1300
 1787WN      WN 4091   2.019   5.839   0.638 -0.2252 -0.1371  0.1239
 1788WN      WN 4092   2.968   5.388   2.612  0.0980  0.3257  0.1998
 1789WN      WN 4093   1.070   1.127  11.842 -0.0635 -0.2345 -0.0846
 1790WN      WN 4094   3.123   4.423  13.591  0.1308 -0.1687 -0.2152
 1791WN      WN 4095   3.310   2.970   0.298 -0.3392 -0.0431 -0.2310
 1792WN      WN 4096   1.526   2.775   1.058  0.1049  0.1141 -0.0316
 1793WN      WN 4097   0.231   6.315   1.241 -0.0307 -0.2078  0.0124
 1794WN      WN 4098   2.494   2.562   2.213  0.2373 -0.2812 -0.0833
 1795WN      WN 4099   3.133   3.564  10.155  0.1184 -0.0608  0.0363
 1796WN      WN 4100   4.971   0.416  13.238  0.1253  0.3473 -0.0910
 1797WN      WN 4101   2.189   2.904  13.071 -0.0749  0.0124 -0.1547
 1798WN      WN 4102   2.841   0.076   3.821 -0.2656 -0.0281  0.0408
 1799WN      WN 4103   1.370   0.237   3.085 -0.2329 -0.2709 -0.1424
 1800WN      WN 4104   0.152   6.218  10.609 -0.3089 -0.1527  0.0261
 1801WN      WN 4105   1.678   3.610  13.383 -0.1181 -0.0758 -0.1691
 1802WN      WN 4106   1.364   1.445  12.726  0.0035  0.2271  0.4331
 1803WN      WN 4107   3.372   2.947  10.764 -0.2985 -0.1467 -0.0259
 1804WN      WN 4108   1.008   0.733  12.764 -0.0542  0.0805  0.0530
 1805WN      WN 4109   2.148   4.346  10.230  0.1881 -0.0734 -0.0262
 1806WN      WN 4110   1.962   3.724   0.472  0.1867  0.0630  0.2518
 1807WN      WN 4111   4.427   4.784   0.290 -0.2089 -0.0123  0.0497
 1808WN      WN 4112   1.250   2.724   1.915 -0.2535 -0.0692 -0.1691
 1809WN      WN 4113   3.149   5.456  10.648  0.0283  0.0750  0.0535
 1810WN      WN 4114   1.972   1.581   1.002 -0.1449  0.0357 -0.3054
 1811WN      WN 4115   5.392   2.356  12.556 -0.0986 -0.4457  0.0322
 1812WN      WN 4116   1.041   0.136  11.534 -0.0346 -0.0505 -0.1290
 1813WN      WN 4117   5.074   3.430  13.329  0.5193  0.0132 -0.1366
 1814WN      WN 4118   2.351   4.287  11.898 -0.4960 -0.2411  0.1219
 1815WN      WN 4119   6.346   1.970   2.343 -0.2433  0.0491 -0.1611
 1816WN      WN 4120   2.801   1.953   0.994  0.2085 -0.1243 -0.0546
 1817WN      WN 4121   4.926   1.586  13.556  0.1304  0.1615  0.3036
 1818WN      WN 4122   2.564   5.001  11.546 -0.1521 -0.3327  0.1907
 1819WN      WN 4123   1.753   0.749  13.078 -0.2801  0.1984  0.0676
 1820WN      WN 4124   3.181   0.491   3.696  0.0574  0.1936 -0.0546
 1821WN      WN 4125   6.286   6.180   0.909 -0.2381  0.0760 -0.0058
 1822WN      WN 4126   3.491   0.995  11.427 -0.1991 -0.1894 -0.0913
 1823WN      WN 4127   5.868   0.712  11.369  0.3196  0.1673  0.0344
 1824WN      WN 4128   0.668   2.408   0.734 -0.0195  0.0793  0.0166
 1825WN      WN 4129   1.714   3.158   1.976 -0.0541  0.0178  0.0282
 1826WN      WN 4130   3.208   1.719   0.740 -0.1664 -0.0304 -0.0643
 1827WN      WN 4131   0.386   2.448  11.625  0.0849  0.0371  0.0095
 1828WN      WN 4132   6.352   2.384   2.725 -0.3569  0.0827 -0.0713
 1829WN      WN 4133   6.144   4.343  12.733  0.0307 -0.0032  0.2139
 1830WN      WN 4134   4.638   0.556  11.563 -0.1810 -0.1709  0.1293
 1831WN      WN 4135   2.988   0.820  11.370  0.1696 -0.0071 -0.0665
 1832WN      WN 4136   4.838   6.098  11.344 -0.0397 -0.0049 -0.0114
 1833WN      WN 4137   3.764   5.394  12.110 -0.1297 -0.1301  0.1277
 1834WN      WN 4138   5.852   0.660  12.382 -0.1614 -0.2099 -0.2540
 1835WN      WN 4139   1.138   5.728  11.347 -0.0887 -0.1138 -0.0220
 1836WN      WN 4140   0.180   3.176   1.906 -0.0395 -0.4176  0.0818
 1837WN      WN 4141   4.370   2.243  11.957  0.0786 -0.1567 -0.0228
 1838WN      WN 4142   3.970   0.166  12.705  0.1630  0.2148  0.1262
 1839WN      WN 4143   2.929   5.933   0.671 -0.1623  0.0423 -0.1059
 1840WN      WN 4144   5.020   6.093  12.786 -0.2155  0.0201  0.0633
 1841WN      WN 4145   5.570   4.910   1.681 -0.0473  0.3504  0.0740
 1842WN      WN 4146   3.342   5.313  12.821 -0.0181 -0.0466  0.1363
 1843WN      WN 4147   4.537   0.274  12.848  0.3926  0.0752 -0.1152
 1844WN      WN 4148   5.594   4.026  13.782  0.0246  0.1340 -0.1892
 1845WN      WN 4149   1.753   3.559   3.055 -0.0317 -0.1783 -0.1104
 1846WN      WN 4150   1.917   6.255  13.667 -0.0868 -0.0887 -0.0205
 1847WN      WN 4151   1.164   4.972   2.801  0.0090 -0.0455 -0.2710
 1848WN      WN 4152   5.415   3.750   3.437  0.0587  0.1256  0.0620
 1849WN      WN 4153   2.952   4.521  10.831 -0.1225  0.2451  0.1245
 1850WN      WN 4154   3.540   4.100  11.388  0.0263  0.0174 -0.2225
 1851WN      WN 4155   3.869   0.983   0.584  0.1022 -0.1570  0.0281
 1852WN      WN 4156   0.933   5.135  12.649 -0.2433  0.0766  0.2728
 1853WN      WN 4157   1.924   3.053  12.676  0.1475 -0.0901  0.2810
 1854WN      WN 4158   3.709   3.380   3.492 -0.0486  0.1076 -0.0462
 1855WN      WN 4159   3.759   2.519  11.018  0.0492  0.2444  0.3217
 1856WN      WN 4160   4.032   2.018  12.252  0.0882  0.0859  0.1271
 1857WN      WN 4161   1.311   2.435   2.793  0.1587  0.2226 -0.2028
 1858WN      WN 4162   3.489   3.165  12.951  0.1718 -0.0634 -0.3188
 1859WN      WN 4163   5.565   0.077  12.551 -0.0135 -0.0498  0.0910
 1860WN      WN 4164   2.179   0.930   0.491 -0.0127  0.0077  0.0151
 1861WN      WN 4165   4.679   0.865   1.480  0.0631 -0.4059  0.0220
 1862WN      WN 4166   6.127   3.211   0.650 -0.2795 -0.0863  0.1286
 1863WN      WN 4167   5.901   3.813   1.640  0.2172  0.1609  0.1463
 1864WN      WN 4168   0.822   0.531  11.290  0.0219 -0.2420  0.1559
 1865WN      WN 4169   1.986   1.433   2.426 -0.4354  0.2155  0.2421
 1866WN      WN 4170   4.132   1.823   1.839  0.0705  0.2419  0.1742
 1867WN      WN 4171   3.560   1.400   0.184 -0.1462  0.0826  0.2252
 1868WN      WN 4172   5.277   4.477  12.435  0.0655  0.3865 -0.0379
 1869WN      WN 4173   4.634   0.138  13.541 -0.1896 -0.0918  0.1156
 1870WN      WN 4174   0.948   1.716   0.282 -0.0430 -0.1628 -0.2222
 1871WN      WN 4175   3.633   5.875  11.982 -0.1242 -0.0668  0.1120
 1872WN      WN 4176   1.497   1.632  13.675  0.3364 -0.1048 -0.0564
 1873WN      WN 4177   3.454   0.260  12.463 -0.1550  0.0008 -0.2014
 1874WN      WN 4178   1.849   0.516  12.178 -0.0978  0.1789 -0.6352
 1875WN      WN 4179   0.775   0.811  10.307 -0.1609  0.0609 -0.2676
 1876WN      WN 4180   2.083   3.504   0.015  0.3422  0.1370 -0.0558
 1877WN      WN 4181   5.884   2.984  11.209 -0.2358  0.0726 -0.2584
 1878WN      WN 4182   5.884   6.279   0.616  0.0742  0.2226  0.0356
 1879WN      WN 4183   1.572   0.916   0.514 -0.0262 -0.0749  0.1889
 1880WN      WN 4184   3.432   1.764  13.072 -0.1422  0.0021 -0.2075
 1881WN      WN 4185   5.288   5.476  11.468  0.0759  0.1056  0.0097
 1882WN      WN 4186   3.262   4.476  11.545 -0.0453  0.1192 -0.1664
 1883WN      WN 4187   4.355   2.639  11.655  0.0239 -0.1442  0.1005
 1884WN      WN 4188   3.348   3.597   2.526  0.0918 -0.0975 -0.1195
 1885WN      WN 4189   3.820   0.802   2.336  0.0805 -0.3030  0.0927
 1886WN      WN 4190   1.257   2.691  12.201  0.1736  0.2735 -0.3096
 1887WN      WN 4191   1.715   1.220   2.073  0.3798  0.1243  0.1514
 1888WN      WN 4192   4.324   3.189   0.535 -0.2795 -0.0466 -0.0448
 1889WN      WN 4193   5.946   2.916   2.247 -0.2691 -0.0007  0.0078
 1890WN      WN 4194   1.449   0.332   1.494  0.2389 -0.0531 -0.0998
 1891WN      WN 4195   2.848   4.030   1.407 -0.5427 -0.3148 -0.0936
 1892WN      WN 4196   5.345   1.761   1.671  0.1168 -0.0265 -0.0347
 1893WN      WN 4197   0.687   0.149  11.928 -0.2315 -0.0626 -0.2125
 1894WN      WN 4198   1.653   0.080   1.121 -0.0522  0.2378 -0.0531
 1895WN      WN 4199   2.975   3.696   3.120  0.0783  0.2705  0.0035
 1896WN      WN 4200   4.788   0.490  12.375  0.1570  0.2121  0.0395
 1897WN      WN 4201   3.390   0.897  12.856 -0.0394 -0.1471 -0.1583
 1898WN      WN 4202   3.413   1.611  11.412  0.2501 -0.0517  0.3774
 1899WN      WN 4203   4.623   3.429  11.693  0.1494  0.0304 -0.1162
 1900WN      WN 4204   3.307   0.058   0.491  0.0794 -0.0323  0.1747
 1901WN      WN 4205   3.995   2.075   3.010 -0.3510  0.1723 -0.1126
 1902WN      WN 4206   2.247   0.443  12.950  0.0548  0.0485 -0.0454
 1903WN      WN 4207   3.858   5.863  10.206  0.1956  0.2542  0.3008
 1904WN      WN 4208   3.301   4.588  12.100  0.4807 -0.0220 -0.4545
 1905WN      WN 4209   4.043   6.167  11.805  0.2485 -0.2285 -0.1294
 1906WN      WN 4210   2.159   2.969  12.036 -0.0009  0.3170 -0.2095
 1907WN      WN 4211   1.021   4.949  10.432 -0.0060 -0.2847  0.1383
 1908WN      WN 4212   1.950   3.988   0.005  0.0826  0.0560  0.4854
 1909WN      WN 4213   5.985   0.433   0.569 -0.1143 -0.1446 -0.3833
 1910WN      WN 4214   5.457   0.207  13.215 -0.0447 -0.0110 -0.0532
 1911WN      WN 4215   3.400   5.628  12.397 -0.2388  0.1329  0.2591
 1912WN      WN 4216   2.767   1.229  12.572 -0.1471 -0.6277  0.0250
 1913WN      WN 4217   4.206   4.646  11.215  0.2331  0.2436  0.1199
 1914WN      WN 4218   2.188   2.987   1.388  0.4990 -0.2502  0.0517
 1915WN      WN 4219   2.978   3.243   2.423  0.4551 -0.1707  0.1296
 1916WN      WN 4220   3.722   2.738   2.473 -0.2624  0.0097  0.1414
 1917WN      WN 4221   5.191   5.020  12.170  0.2206  0.1921  0.1382
 1918WN      WN 4222   3.422   5.135  11.130 -0.0372 -0.1314 -0.0226
 1919WN      WN 4223   4.367   4.784   2.355  0.2419  0.0804 -0.1667
 1920WN      WN 4224   3.185   0.831  11.862  0.4622  0.1704 -0.2978
 1921WN      WN 4225   2.611   2.746   1.607 -0.2718  0.1365  0.0134
 1922WN      WN 4226   4.680   0.452   1.096 -0.0276 -0.2885 -0.2350
 1923WN      WN 4227   6.185   1.112  13.301 -0.1928 -0.0623  0.1917
 1924WN      WN 4228   1.796   0.339  12.771 -0.1989  0.1336 -0.1173
 1925WN      WN 4229   2.808   4.126   0.859  0.0835  0.1616  0.0271
 1926WN      WN 4230   6.125   2.539  13.177  0.1060  0.0192 -0.0182
 1927WN      WN 4231   2.377   4.116   1.284 -0.0105 -0.1989 -0.1597
 1928WN      WN 4232   0.231   1.097  11.409 -0.1195 -0.0552 -0.0746
 1929WN      WN 4233   5.103   4.099   3.219 -0.0231 -0.2980 -0.0094
 1930WN      WN 4234   3.622   4.686   0.977  0.0034 -0.0967  0.0352
 1931WN      WN 4235   5.530   3.321   1.918  0.2200 -0.3561  0.3648
 1932WN      WN 4236   5.259   0.726  12.342 -0.0458 -0.0117 -0.1554
 1933WN      WN 4237   6.076   3.285  10.835  0.0154  0.1081 -0.1134
 1934WN      WN 4238   1.846   4.419  13.272  0.0390  0.0255  0.3013
 1935WN      WN 4239   1.821   5.313  13.803 -0.2322  0.1676  0.2828
 1936WN      WN 4240   0.036   2.665   2.314 -0.2137  0.2092  0.2683
 1937WN      WN 4241   1.303   5.400   1.973  0.2553 -0.2764  0.2735
 1938WN      WN 4242   0.521   3.789   1.238  0.0287  0.0512  0.2040
 1939WN      WN 4243   5.548   3.137   1.416 -0.0286  0.0469 -0.2404
 1940WN      WN 4244   0.949   4.675   2.502 -0.0215  0.1427 -0.2907
 1941WN      WN 4245   2.896   1.067  10.970  0.2775  0.0328 -0.2186
 1942WN      WN 4246   5.921   1.881  13.079  0.2005 -0.0723  0.0058
 1943WN      WN 4247   3.123   5.360   2.145 -0.0526 -0.2092  0.1939
 1944WN      WN 4248   3.637   3.079   0.695 -0.1096 -0.0449 -0.2733
 1945WN      WN 4249   0.831   1.014  13.179 -0.0920  0.0223  0.0634
 1946WN      WN 4250   5.070   6.180   1.730  0.1308  0.3126  0.1726
 1947WN      WN 4251   4.338   0.955   0.542 -0.1108 -0.0413  0.1503
 1948WN      WN 4252   4.252   0.345  12.333  0.1214  0.0469  0.0621
 1949WN      WN 4253   4.205   2.897   1.716 -0.2559  0.2592  0.0231
 1950WN      WN 4254   0.454   1.938  11.020 -0.1792  0.1410 -0.0649
 1951WN      WN 4255   0.601   2.905   0.756  0.0617  0.0663 -0.0042
 1952WN      WN 4256   3.594   4.595   1.545 -0.1885 -0.0802  0.1165
 1953WN      WN 4257   5.629   0.763   2.525 -0.0740  0.1951 -0.1709
 1954WN      WN 4258   5.769   5.373   1.614  0.1140  0.1610 -0.4357
 1955WN      WN 4259   2.631   2.065  12.917 -0.0003 -0.1013  0.1441
 1956WN      WN 4260   4.182   6.062  12.762  0.1350  0.1845  0.3353
 1957WN      WN 4261   2.883   5.017   1.805  0.2837 -0.1620 -0.0445
 1958WN      WN 4262   2.117   1.676   1.978 -0.2199 -0.2303 -0.2402
 1959WN      WN 4263   2.822   6.350  11.672 -0.1708 -0.2877  0.1756
 1960WN      WN 4264   1.542   3.121  13.676 -0.3254  0.1329 -0.3005
 1961WN      WN 4265   1.884   3.153   0.794  0.2109  0.1458  0.0078
 1962WN      WN 4266   0.461   0.610   0.533 -0.0140 -0.0809  0.1380
 1963WN      WN 4267   5.320   1.417   2.338  0.3260  0.0155  0.0832
 1964WN      WN 4268   4.313   5.745   2.928  0.3320  0.1150  0.2114
 1965WN      WN 4269   0.911   6.077  11.669 -0.3304 -0.0666  0.0092
 1966WN      WN 4270   0.429   3.701  12.767  0.1189 -0.2391 -0.2387
 1967WN      WN 4271   4.469   3.923   2.239 -0.0668 -0.0717 -0.0152
 1968WN      WN 4272   3.761   1.592   1.060 -0.2183 -0.0856  0.1819
 1969WN      WN 4273   1.975   4.508   1.234  0.1010  0.1603  0.1004
 1970WN      WN 4274   4.105   0.525  13.081  0.0180  0.2183  0.1024
 1971WN      WN 4275   6.278   2.785  12.521 -0.1451  0.2746 -0.3542
 1972WN      WN 4276   0.214   0.178  12.327 -0.0267 -0.1992  0.0177
 1973WN      WN 4277   4.937   3.890  13.077  0.0513 -0.0286  0.0413
 1974WN      WN 4278   0.930   5.723   2.155  0.0751 -0.1938 -0.2474
 1975WN      WN 4279   2.527   1.367   2.131  0.2149 -0.2043 -0.2726
 1976WN      WN 4280   1.660   4.821  11.375 -0.2044  0.1319 -0.2646
 1977WN      WN 4281   3.332   4.273   1.132  0.1700  0.1495  0.0945
 1978WN      WN 4282   1.498   4.835  13.165  0.4683  0.0457  0.2097
 1979WN      WN 4283   6.028   2.052   0.138 -0.1001 -0.2306  0.1529
 1980WN      WN 4284   4.715   6.351  12.488 -0.0478 -0.0963  0.0849
 1981WN      WN 4285   5.730   1.341  13.282  0.1301  0.2116  0.1090
 1982WN      WN 4286   5.809   1.606   2.646  0.1360 -0.1676  0.0274
 1983WN      WN 4287   2.115   0.077   0.241 -0.3812  0.0570 -0.2129
 1984WN      WN 4288   4.110   5.132   3.584 -0.1151  0.0710  0.1937
 1985WN      WN 4289   1.340   5.301   0.255  0.0086  0.0872  0.1102
 1986WN      WN 4290   2.250   4.552  13.515  0.2083 -0.0923  0.0205
 1987WN      WN 4291   4.085   5.786  12.209 -0.1273  0.2130 -0.2418
 1988WN      WN 4292   2.407   0.514   2.514 -0.2758  0.4239 -0.2621
 1989WN      WN 4293   2.307   0.500  13.761  0.1447 -0.0125  0.3624
 1990WN      WN 4294   3.082   2.132  13.057  0.0112 -0.0242  0.2935
 1991WN      WN 4295   1.131   2.212  12.177  0.1051  0.0785  0.5851
 1992WN      WN 4296   1.057   4.753  11.695  0.1585 -0.2835 -0.0598
 1993WN      WN 4297   1.339   1.042  12.991  0.1849  0.0277  0.2030
 1994WN      WN 4298   2.571   0.894   0.011  0.1224  0.0388 -0.1256
 1995WN      WN 4299   3.900   5.953   0.303 -0.1683 -0.2927  0.0187
 1996WN      WN 4300   1.958   0.237  11.240  0.0407 -0.1194  0.1176
 1997WN      WN 4301   6.188   0.855   0.226 -0.1339  0.1859  0.4651
 1998WN      WN 4302   1.919   6.201  12.137  0.0493  0.2563  0.1459
 1999WN      WN 4303   1.715   6.103   0.341 -0.2751 -0.2794  0.2878
 2000WN      WN 4304   2.233   1.945  12.578  0.0344 -0.0539 -0.2946
 2001WN      WN 4305   5.040   2.616   2.169  0.0856  0.0121  0.0123
 2002WN      WN 4306   4.465   3.455   1.600 -0.0152  0.2610  0.1196
 2003WN      WN 4307   1.156   5.076  12.075  0.0691 -0.0189  0.0742
 2004WN      WN 4308   1.434   3.679  12.289 -0.0955 -0.1100 -0.0873
 2005WN      WN 4309   1.253   0.844   1.423  0.2869  0.2111  0.3247
 2006WN      WN 4310   4.079   1.284   1.915  0.1221  0.3790  0.2908
 2007WN      WN 4311   0.616   4.319   2.280  0.1045  0.2900  0.0036
 2008WN      WN 4312   1.993   4.979  10.992  0.1610 -0.2440 -0.1175
 2009WN      WN 4313   3.464   3.365   1.128 -0.0323 -0.3588 -0.3566
 2010WN      WN 4314   4.793   4.345  13.379  0.0149 -0.0670 -0.0167
 2011WN      WN 4315   0.359   0.803  12.394  0.5107  0.1410 -0.1101
 2012WN      WN 4316   5.688   1.929  11.895  0.3002  0.2371  0.0493
 2013WN      WN 4317   2.913   5.473   1.444  0.0821  0.2897  0.0211
 2014WN      WN 4318   0.290   6.024  13.801  0.2115 -0.2573  0.1304
 2015WN      WN 4319   0.299   2.061   0.863  0.0608 -0.3152  0.1628
 2016WN      WN 4320   4.980   1.531   1.953  0.1108  0.2801  0.1140
 2017WN      WN 4321   4.069   1.111  12.586  0.1355 -0.0222  0.1426
 2018WN      WN 4322   4.951   2.404   2.964 -0.1442  0.0256 -0.0184
 2019WN      WN 4323   0.877   2.636   0.295  0.1940  0.0262 -0.3510
 2020WN      WN 4324   5.451   3.856  13.323  0.1498  0.0391  0.0336
 2021WN      WN 4325   0.172   4.761  13.047  0.0181  0.1257  0.0482
 2022WN      WN 4326   2.478   6.099   0.715  0.1919 -0.4523  0.3236
 2023WN      WN 4327   2.468   1.498   1.623 -0.0284  0.1706  0.1031
 2024WN      WN 4328   4.028   1.851  11.532  0.0755 -0.2461  0.2316
 2025WN      WN 4329   0.015   4.743  11.249  0.2612  0.0894  0.0153
 2026WN      WN 4330   3.056   0.823  13.743  0.0637  0.5498 -0.1311
 2027WN      WN 4331   1.468   1.859  11.238  0.3210  0.0567 -0.0296
 2028WN      WN 4332   1.512   5.786  10.999  0.1491  0.0731  0.0559
 2029WN      WN 4333   1.150   3.184  10.723 -0.1438 -0.0500  0.2070
 2030WN      WN 4334   5.772   0.712  13.301 -0.0234 -0.1721 -0.1374
 2031WN      WN 4335   3.025   6.265   2.991  0.2714 -0.0045  0.0495
 2032WN      WN 4336   4.484   5.583  13.479 -0.0107 -0.1411 -0.0823
 2033WN      WN 4337   5.657   2.791   1.871 -0.0687  0.0892  0.0784
 2034WN      WN 4338   1.928   5.732  11.887  0.2187  0.0022  0.2984
 2035WN      WN 4339   4.425   5.481   2.537 -0.4443 -0.0827 -0.3136
 2036WN      WN 4340   0.165   6.214   1.852 -0.0805 -0.0782 -0.0601
 2037WN      WN 4341   4.929   2.125   1.969  0.0259  0.0583  0.0970
 2038WN      WN 4342   1.376   5.174  11.612 -0.2173 -0.2427  0.1334
 2039WN      WN 4343   6.197   4.580   2.259 -0.0979  0.0895  0.1798
 2040WN      WN 4344   5.996   4.209   0.162 -0.0925 -0.0442 -0.4660
 2041WN      WN 4345   6.191   5.329  11.655  0.4146  0.1122 -0.0522
 2042WN      WN 4346   1.073   2.058  13.786  0.0404  0.1695  0.2233
 2043WN      WN 4347   2.395   1.035  11.268  0.1881 -0.0783 -0.0852
 2044WN      WN 4348   0.214   3.315   3.103 -0.3253 -0.1933 -0.1181
 2045WN      WN 4349   1.246   1.958   2.511  0.0293 -0.0090 -0.5069
 2046WN      WN 4350   3.307   5.085  12.226  0.3178 -0.0502  0.0356
 2047WN      WN 4351   4.420   2.100  13.158  0.0533 -0.2152  0.0341
 2048WN      WN 4352   1.206   0.407  12.328 -0.0856 -0.0392 -0.2627
 2049WN      WN 4353   5.593   2.083   1.351  0.0623  0.0923  0.0898
 2050WN      WN 4354   3.995   2.530  13.511 -0.2687  0.0653  0.2720
 2051WN      WN 4355   4.253   1.680  12.758 -0.1196 -0.0589 -0.1302
 2052WN      WN 4356   1.099   0.485   3.534 -0.0720 -0.0381 -0.0096
 2053WN      WN 4357   5.580   3.209   0.841  0.2819  0.2338  0.0655
 2054WN      WN 4358   4.481   5.806   2.018 -0.0395 -0.1062 -0.2559
 2055WN      WN 4359   2.044   5.492  10.994  0.1174 -0.0599 -0.0839
 2056WN      WN 4360   0.064   1.820  12.501 -0.0302 -0.1209  0.2637
 2057WN      WN 4361   5.915   3.887  13.043 -0.0236 -0.2405  0.2201
 2058WN      WN 4362   4.869   0.363   1.559 -0.0254 -0.0117 -0.0450
 2059WN      WN 4363   2.127   5.793   1.507  0.0515 -0.1017  0.3187
 2060WN      WN 4364   6.286   6.201   0.232 -0.3482  0.0628  0.2284
 2061WN      WN 4365   4.148   1.352   0.864  0.3854 -0.0150 -0.0902
 2062WN      WN 4366   2.391   6.278  12.889 -0.0356  0.0985 -0.1310
 2063WN      WN 4367   4.612   2.526  13.180 -0.0186  0.0274  0.1650
 2064WN      WN 4368   1.421   2.170   1.967 -0.1448  0.1324  0.0186
 2065WN      WN 4369   1.202   4.858  11.166 -0.1545  0.0171 -0.0065
 2066WN      WN 4370   0.671   5.359  12.166  0.0162 -0.2312  0.1447
 2067WN      WN 4371   3.760   0.101   0.696  0.3917 -0.1015  0.0706
 2068WN      WN 4372   2.690   6.250   2.028 -0.1785 -0.0868 -0.0752
 2069WN      WN 4373   4.093   5.912  13.469 -0.1898  0.2146 -0.0429
 2070WN      WN 4374   3.979   2.401   1.126  0.3588 -0.0384  0.1445
 2071WN      WN 4375   5.178   1.154  12.073 -0.0463 -0.1701 -0.1015
 2072WN      WN 4376   5.127   5.702   0.614  0.1271  0.2561 -0.1842
 2073WN      WN 4377   3.108   2.300  11.439  0.0528 -0.1404 -0.2856
 2074WN      WN 4378   1.347   5.143  13.597 -0.1973  0.0440  0.0544
 2075WN      WN 4379   2.100   0.288  10.186  0.0700 -0.2993 -0.2074
 2076WN      WN 4380   4.682   1.267  11.870  0.1840  0.4523 -0.3455
 2077WN      WN 4381   2.677   2.610  12.985 -0.1897 -0.1791 -0.1377
 2078WN      WN 4382   5.488   3.483   2.423  0.1701  0.3452  0.3223
 2079WN      WN 4383   3.711   5.588   2.942  0.0161 -0.0706 -0.0521
 2080WN      WN 4384   1.915   0.028  10.589 -0.4676 -0.1432 -0.0301
 2081WN      WN 4385   4.324   0.733   2.418 -0.0211 -0.1181  0.0740
 2082WN      WN 4386   3.143   4.902   0.780 -0.1014 -0.1228  0.0217
 2083WN      WN 4387   0.688   3.172  11.870 -0.1991  0.2667  0.0843
 2084WN      WN 4388   2.938   4.482  12.472  0.1129  0.1645  0.0492
 2085WN      WN 4389   1.667   3.003  11.884 -0.6538 -0.0074 -0.2981
 2086WN      WN 4390   3.155   0.343   2.824  0.1363 -0.2433 -0.1819
 2087WN      WN 4391   6.368   2.968  13.046  0.0774 -0.0255  0.4423
 2088WN      WN 4392   5.996   1.141   2.255 -0.0970  0.0139  0.3366
 2089WN      WN 4393   1.342   1.217   1.012  0.2023 -0.2946 -0.0111
 2090WN      WN 4394   3.979   5.682  11.112  0.1956 -0.2220 -0.2041
 2091WN      WN 4395   4.968   0.928  11.564 -0.1576  0.3412  0.0908
 2092WN      WN 4396   3.268   3.944   0.764  0.5593  0.4868  0.0165
 2093WN      WN 4397   1.836   5.347   1.587  0.1861  0.0074  0.1693
 2094WN      WN 4398   3.240   0.646   3.197 -0.2205 -0.2330  0.2223
 2095WN      WN 4399   2.649   5.974   1.588  0.0074 -0.1155 -0.0588
 2096WN      WN 4400   2.462   1.327  10.899 -0.0459 -0.0212  0.0548
 2097WN      WN 4401   5.170   4.355  12.923  0.1103  0.0348  0.0177
 2098WN      WN 4402   2.086   5.783  11.408 -0.0653  0.2038  0.1431
 2099WN      WN 4403   4.231   6.003  11.346  0.1969 -0.1607 -0.2443
 2100WN      WN 4404   0.859   5.455  10.493  0.0779  0.0997 -0.0475
 2101WN      WN 4405   4.203   4.526  12.110  0.1451  0.1646 -0.1781
 2102WN      WN 4406   0.013   0.512  12.608  0.1928  0.0187 -0.2688
 2103WN      WN 4407   2.963   5.876   2.269 -0.3101  0.1232 -0.3742
 2104WN      WN 4408   2.676   2.119  11.644 -0.3696 -0.3190  0.1653
 2105WN      WN 4409   4.025   0.513   0.501 -0.1034 -0.1279 -0.2142
 2106WN      WN 4410   5.789   6.215  11.179  0.1249  0.1141  0.2361
 2107WN      WN 4411   1.923   1.400  13.533  0.0090  0.2143  0.0793
 2108WN      WN 4412   5.918   4.297  11.853  0.0166 -0.0281  0.1000
 2109WN      WN 4413   5.032   5.560  12.608 -0.3110  0.1839 -0.2939
 2110WN      WN 4414   3.492   2.495   0.348  0.0179  0.2501  0.2374
 2111WN      WN 4415   3.551   2.379  12.930 -0.1384 -0.2977  0.0291
 2112WN      WN 4416   2.783   5.044   0.463  0.1312 -0.2232 -0.2715
 2113WN      WN 4417   2.292   5.262   3.293  0.1209 -0.4009  0.1638
 2114WN      WN 4418   5.719   3.635   0.216 -0.2036  0.1069  0.0614
 2115WN      WN 4419   0.127   0.913   0.734 -0.4413 -0.0003  0.1000
 2116WN      WN 4420   2.786   3.628  12.575 -0.0942 -0.0103  0.0231
 2117WN      WN 4421   2.612   0.260  12.586  0.0296 -0.3012  0.0331
 2118WN      WN 4422   0.337   1.857  13.628  0.0566  0.1215 -0.1262
 2119WN      WN 4423   2.423   5.855  10.927  0.0338 -0.1032  0.1182
 2120WN      WN 4424   2.809   1.851  11.278  0.1242  0.2359 -0.1743
 2121WN      WN 4425   2.646   6.244   2.554  0.2020  0.3768  0.0049
 2122WN      WN 4426   5.447   2.971   2.325  0.1254  0.1114  0.0168
 2123WN      WN 4427   3.448   2.722  11.764 -0.0386 -0.2021  0.0292
 2124WN      WN 4428   0.119   5.942  11.610  0.0649 -0.2506  0.1654
 2125WN      WN 4429   4.966   4.316  11.555  0.0924  0.1902 -0.0859
 2126WN      WN 4430   3.478   2.398  12.334 -0.0098 -0.0231  0.1464
 2127WN      WN 4431   1.070   0.999   0.577 -0.2363  0.2520 -0.1319
 2128WN      WN 4432   4.082   5.681   0.710 -0.1645  0.3226 -0.1269
 2129WN      WN 4433   0.329   0.505  13.373 -0.3001 -0.0542  0.2300
 2130WN      WN 4434   2.231   1.379  12.610 -0.0634  0.0738  0.0941
 2131WN      WN 4435   0.973   1.773  11.977 -0.1861 -0.3784 -0.0052
 2132WN      WN 4436   0.215   1.329  12.388 -0.2031  0.0936 -0.0706
 2133WN      WN 4437   3.855   0.679  11.047 -0.2506 -0.0142  0.0231
 2134WN      WN 4438   2.459   0.082   1.547 -0.2118  0.2697  0.0249
 2135WN      WN 4439   3.716   1.800   2.663  0.0102  0.1593 -0.1659
 2136WN      WN 4440   1.688   5.961  13.262  0.0163 -0.1827  0.2226
 2137WN      WN 4441   2.606   4.138  12.359 -0.4855  0.1726 -0.1457
 2138WN      WN 4442   1.269   4.823   0.178 -0.3867  0.4514  0.0310
 2139WN      WN 4443   2.666   6.205  13.770 -0.1949 -0.0621  0.1925
 2140WN      WN 4444   2.637   3.022   2.147  0.1519  0.3829 -0.0934
 2141WN      WN 4445   4.976   6.128   0.415  0.1601 -0.0487  0.0885
 2142WN      WN 4446   3.091   0.457   0.788 -0.0229  0.0696 -0.0558
 2143WN      WN 4447   0.007   3.775  13.374  0.0888  0.1870 -0.0092
 2144WN      WN 4448   3.910   2.033  12.913 -0.0362 -0.2951  0.0491
 2145WN      WN 4449   5.943   2.603  13.693  0.2463 -0.2704  0.1937
 2146WN      WN 4450   0.251   3.517  11.951 -0.3203 -0.0758 -0.2752
 2147WN      WN 4451   0.377   1.626   2.321 -0.1088 -0.1540  0.0788
 2148WN      WN 4452   5.447   6.026   2.107  0.3827  0.3160  0.3328
 2149WN      WN 4453   0.669   4.627   1.213 -0.0848 -0.2054 -0.2458
 2150WN      WN 4454   5.894   3.635   0.697  0.0279 -0.3027 -0.3965
 2151WN      WN 4455   3.146   6.077   3.553 -0.1438 -0.1389  0.1724
 2152WN      WN 4456   3.261   5.511  11.803 -0.0750  0.2784 -0.0946
 2153WN      WN 4457   0.394   0.682  12.931  0.3544  0.0535 -0.1720
 2154WN      WN 4458   1.691   0.769  10.999 -0.5885 -0.3254 -0.0072
 2155WN      WN 4459   0.595   0.201  10.975 -0.1257  0.0785 -0.1862
 2156WN      WN 4460   5.821   2.520   0.951  0.1487 -0.2155 -0.0043
 2157WN      WN 4461   1.063   1.023  12.341  0.0975 -0.2034  0.0652
 2158WN      WN 4462   1.771   4.816  13.600  0.0171 -0.1937  0.0738
 2159WN      WN 4463   0.697   2.516   2.019 -0.0589 -0.4601  0.1841
 2160WN      WN 4464   3.417   0.358   2.359 -0.0132 -0.0659 -0.0755
 2161WN      WN 4465   4.559   3.337   2.840 -0.2507 -0.2432 -0.0068
 2162WN      WN 4466   4.252   1.013  10.508  0.0311  0.1462  0.1722
 2163WN      WN 4467   0.120   5.071   2.167 -0.2041  0.1994  0.0885
 2164WN      WN 4468   4.474   1.894   2.644 -0.3295  0.0266  0.2553
 2165WN      WN 4469   0.141   5.801   1.131 -0.2105 -0.0077  0.4137
 2166WN      WN 4470   4.624   5.461   0.823 -0.1617 -0.3834  0.0419
 2167WN      WN 4471   4.495   1.389   1.674 -0.0197 -0.0738  0.0902
 2168WN      WN 4472   0.117   1.261  13.689 -0.1886 -0.0804  0.2962
 2169WN      WN 4473   5.900   2.076  11.269  0.3147  0.1106  0.0639
 2170WN      WN 4474   0.859   3.546  13.106 -0.3179 -0.1746  0.0486
 2171WN      WN 4475   0.349   1.773   1.275 -0.1001  0.2956  0.1726
 2172WN      WN 4476   1.712   4.624  12.697 -0.2532  0.1761 -0.2448
 2173WN      WN 4477   3.358   3.407  11.715  0.1214 -0.3602  0.0241
 2174WN      WN 4478   0.103   2.230   3.215 -0.4780  0.0922 -0.2947
 2175WN      WN 4479   3.043   3.149   1.869  0.4614 -0.0996 -0.2213
 2176WN      WN 4480   0.841   3.303   2.046 -0.3173 -0.2101  0.0012
 2177WN      WN 4481   5.432   1.891   2.208 -0.4424 -0.2515  0.2010
 2178WN      WN 4482   1.122   1.807   1.637  0.1397  0.0331  0.0728
 2179WN      WN 4483   2.927   3.045  12.655 -0.1284  0.1630  0.0356
 2180WN      WN 4484   1.235   5.744  13.506  0.0559  0.1579  0.1790
 2181WN      WN 4485   1.401   0.433   2.510 -0.1670  0.1325 -0.0580
 2182WN      WN 4486   3.282   3.931   2.149  0.2812 -0.1197 -0.4010
 2183WN      WN 4487   1.169   0.276  13.674  0.0413 -0.1516  0.1934
 2184WN      WN 4488   5.248   0.030  11.087  0.1803 -0.1172  0.0262
 2185WN      WN 4489   2.888   2.365   3.499 -0.3823 -0.0338  0.1986
 2186WN      WN 4490   4.078   4.242  11.503  0.1857 -0.0760 -0.1929
 2187WN      WN 4491   0.719   5.567  12.718 -0.2707  0.1300 -0.1739
 2188WN      WN 4492   0.489   0.175   1.795 -0.0905 -0.2004 -0.1665
 2189WN      WN 4493   4.438   3.655  11.306 -0.2717 -0.2365 -0.0960
 2190WN      WN 4494   1.108   4.303   0.084  0.1533  0.1165  0.0820
 2191WN      WN 4495   4.115   0.410  11.767 -0.0622  0.0669  0.0636
 2192WN      WN 4496   4.149   3.575  12.709  0.0432 -0.1174 -0.1848
 2193WN      WN 4497   3.013   2.574  12.534  0.2033 -0.1311  0.2446
 2194WN      WN 4498   2.747   0.634  12.222 -0.0536 -0.0628  0.0178
 2195WN      WN 4499   0.702   2.155   0.318  0.0102 -0.2756 -0.2246
 2196WN      WN 4500   5.145   2.671   0.132  0.0853  0.0885  0.0956
 2197WN      WN 4501   2.751   0.469  11.737 -0.0227  0.3629 -0.0476
 2198WN      WN 4502   4.274   6.243  12.303 -0.4568  0.0293  0.2695
 2199WN      WN 4503   1.789   2.239  11.447  0.2747 -0.0562  0.4775
 2200WN      WN 4504   2.057   2.127  10.746  0.1162  0.3329  0.2213
 2201WN      WN 4505   2.323   0.211   3.408 -0.0351  0.4572 -0.1937
 2202WN      WN 4506   0.026   2.030  11.369  0.1106 -0.3352  0.1501
 2203WN      WN 4507   5.978   3.305   2.638  0.0504  0.1581 -0.1310
 2204WN      WN 4508   4.314   3.070  11.950  0.0576  0.0360  0.4943
 2205WN      WN 4509   0.029   0.671  11.587  0.1118  0.0038 -0.1318
 2206WN      WN 4510   0.929   3.673   1.538  0.0873  0.1264 -0.0919
 2207WN      WN 4511   0.530   0.059  13.419 -0.1564 -0.2366 -0.2533
 2208WN      WN 4512   4.352   4.612  13.639 -0.4181 -0.0902 -0.1305
 2209WN      WN 4513   4.855   0.874  13.654 -0.0196 -0.2425 -0.1207
 2210WN      WN 4514   4.819   5.594  13.057 -0.6315 -0.1232 -0.0855
 2211WN      WN 4515   6.264   5.678  12.604  0.0394 -0.0787  0.2158
 2212WN      WN 4516   0.252   1.397   0.956 -0.1306 -0.1018  0.3832
 2213WN      WN 4517   3.675   5.964   0.788 -0.2737 -0.1266 -0.1628
 2214WN      WN 4518   3.132   6.304   2.506  0.0548  0.1518 -0.2437
 2215WN      WN 4519   2.666   4.978   1.040  0.0243  0.3293 -0.5440
 2216WN      WN 4520   5.396   2.294  11.624  0.0861  0.0925  0.3797
 2217WN      WN 4521   1.211   4.063   2.328 -0.2774 -0.1298 -0.0136
 2218WN      WN 4522   2.684   2.374   0.745 -0.1252  0.1654 -0.0401
 2219WN      WN 4523   0.576   5.694   2.699  0.1558  0.1926 -0.1240
 2220WN      WN 4524   1.512   1.871   0.842  0.2958 -0.1918 -0.1892
 2221WN      WN 4525   0.309   0.759  10.668  0.1571  0.0969 -0.1143
 2222WN      WN 4526   6.042   5.766  11.922 -0.1080 -0.0326  0.2127
 2223WN      WN 4527   5.149   0.625   1.173 -0.0711  0.0861 -0.1641
 2224WN      WN 4528   0.121   1.470  11.751 -0.0543  0.0105 -0.1356
 2225WN      WN 4529   3.031   5.842   0.010 -0.0409 -0.3278  0.2524
 2226WN      WN 4530   3.403   5.903   0.385 -0.0311  0.3949  0.3187
 2227WN      WN 4531   3.988   5.648   3.355 -0.1504 -0.1403 -0.2421
 2228WN      WN 4532   2.171   4.987   1.137  0.0017  0.3002  0.3463
 2229WN      WN 4533   0.620   1.199  12.051 -0.0808 -0.1963  0.1108
 2230WN      WN 4534   3.180   2.047  13.586  0.1787  0.0414  0.0504
 2231WN      WN 4535   5.253   2.262   0.430 -0.1195  0.0565  0.0712
 2232WN      WN 4536   4.062   0.770  12.184 -0.0747  0.2612 -0.0547
 2233WN      WN 4537   5.288   1.192  13.542  0.1666 -0.1288  0.2382
 2234WN      WN 4538   4.877   4.478   0.479 -0.1997 -0.1600 -0.4693
 2235WN      WN 4539   5.819   3.948  11.023 -0.1216 -0.1696 -0.2739
 2236WN      WN 4540   3.876   1.199  11.155  0.0639 -0.1830  0.0882
 2237WN      WN 4541   4.629   6.123  11.759 -0.1772 -0.2724 -0.1890
 2238WN      WN 4542   3.234   3.491  10.646 -0.1595 -0.1634  0.5027
 2239WN      WN 4543   1.646   3.609   1.744 -0.2008 -0.0468 -0.0315
 2240WN      WN 4544   3.858   1.980   1.346 -0.0187 -0.1540 -0.0255
 2241WN      WN 4545   4.869   4.089  12.616  0.3773  0.0097  0.1216
 2242WN      WN 4546   4.644   4.677   1.199 -0.0828  0.1821  0.0904
 2243WN      WN 4547   0.325   0.490  12.003 -0.1176  0.2671  0.0076
 2244WN      WN 4548   5.200   0.497  10.949  0.3781  0.0193 -0.1157
 2245WN      WN 4549   6.273   1.900   2.878  0.1317  0.3286  0.2180
 2246WN      WN 4550   2.321   5.665  12.188  0.0955 -0.2181 -0.2285
 2247WN      WN 4551   1.123   0.229  10.971  0.0489 -0.0413 -0.1754
 2248WN      WN 4552   2.434   5.425  12.590  0.0725  0.1579  0.1661
 2249WN      WN 4553   4.717   5.897   2.664 -0.3407  0.0555 -0.1936
 2250WN      WN 4554   5.286   6.215   3.341  0.2100  0.0390 -0.2119
 2251WN      WN 4555   3.615   5.274   2.037  0.3086 -0.2822 -0.1960
 2252WN      WN 4556   3.263   1.264  13.234 -0.1538 -0.0568  0.0392
 2253WN      WN 4557   4.339   2.972  10.794  0.1662 -0.0652 -0.0699
 2254WN      WN 4558   4.764   2.753  11.352 -0.2780  0.0904 -0.0766
 2255WN      WN 4559   1.461   3.673   0.015  0.5259  0.3084  0.0593
 2256WN      WN 4560   0.958   4.601  12.790 -0.0097 -0.2393  0.0288
 2257WN      WN 4561   5.915   3.180  13.373  0.4113 -0.2898  0.1514
 2258WN      WN 4562   1.965   4.425   2.711 -0.4274  0.3100 -0.1763
 2259WN      WN 4563   1.226   0.531   0.857  0.1596 -0.0318 -0.1704
 2260WN      WN 4564   0.653   1.099  13.670  0.1273 -0.0684 -0.1416
 2261WN      WN 4565   4.097   2.896   0.907 -0.1220 -0.1045  0.1931
 2262WN      WN 4566   1.652   5.592  11.460 -0.0360  0.0480  0.1567
 2263WN      WN 4567   0.450   1.699  12.121 -0.5106 -0.0287  0.2561
 2264WN      WN 4568   2.733   3.510  10.500 -0.2677  0.0549 -0.2467
 2265WN      WN 4569   4.618   4.798  12.016 -0.3051  0.1736 -0.3267
 2266WN      WN 4570   0.823   5.414   1.730  0.2216 -0.1921 -0.1402
 2267WN      WN 4571   4.032   5.597   1.916 -0.2529 -0.0173  0.2543
 2268WN      WN 4572   2.852   0.282   1.812  0.0010  0.0933 -0.1577
 2269WN      WN 4573   5.055   2.781  12.302 -0.1174  0.1623  0.2468
 2270WN      WN 4574   0.975   4.138  13.382 -0.0617  0.1409 -0.1394
 2271WN      WN 4575   3.565   2.588   0.817  0.2187  0.1246  0.0909
 2272WN      WN 4576   0.898   2.488  13.351  0.0043 -0.1909  0.0320
 2273WN      WN 4577   2.782   0.668   2.944  0.1490 -0.0736  0.1343
 2274WN      WN 4578   3.242   1.465  12.723 -0.0885 -0.1874  0.3065
 2275WN      WN 4579   1.634   5.803  13.755 -0.0377 -0.1088  0.0485
 2276WN      WN 4580   4.058   1.841   2.329 -0.0513  0.0517  0.3174
 2277WN      WN 4581   6.083   5.191   0.247 -0.1780  0.1559  0.0658
 2278WN      WN 4582   1.823   1.235  12.985 -0.0774 -0.0731 -0.1131
 2279WN      WN 4583   3.742   4.836  12.113  0.0445  0.4102 -0.2413
 2280WN      WN 4584   3.865   4.558  12.520  0.2167 -0.0441 -0.2590
 2281WN      WN 4585   0.278   0.781  13.832  0.1473  0.0029 -0.0010
 2282WN      WN 4586   4.502   1.660   2.157 -0.1820 -0.1113 -0.0269
 2283WN      WN 4587   2.319   3.832  12.676 -0.0978 -0.0001 -0.2478
 2284WN      WN 4588   2.015   3.002  13.639 -0.1380 -0.2027 -0.0461
 2285WN      WN 4589   1.755   5.384  10.590 -0.5525  0.0198 -0.3650
 2286WN      WN 4590   4.298   0.501   1.466 -0.0797 -0.1235  0.4226
 2287WN      WN 4591   4.000   5.105   2.423  0.0080  0.2263 -0.0632
 2288WN      WN 4592   1.364   0.032   2.216 -0.1621 -0.2410  0.0110
 2289WN      WN 4593   6.294   4.972  10.670  0.0446  0.3483 -0.3854
 2290WN      WN 4594   3.381   0.414  13.681  0.0741 -0.0181 -0.0127
 2291WN      WN 4595   0.429   3.870  13.756 -0.1225 -0.0066  0.1863
 2292WN      WN 4596   2.063   0.920  13.590  0.1901 -0.2086  0.0328
 2293WN      WN 4597   1.365   4.598  10.465 -0.1734  0.1835  0.0804
 2294WN      WN 4598   2.216   1.631  12.113 -0.3064  0.4538  0.0825
 2295WN      WN 4599   2.347   1.961   0.818  0.2060 -0.0448  0.0360
 2296WN      WN 4600   5.257   0.375   2.624  0.0602  0.0838  0.1246
 2297WN      WN 4601   0.973   0.051   3.272 -0.1977 -0.2228  0.1878
 2298WN      WN 4602   2.621   4.026  11.491 -0.0094  0.1245 -0.0983
 2299WN      WN 4603   3.896   2.709   3.566 -0.1339 -0.1960  0.0865
 2300WN      WN 4604   5.202   5.339   0.223 -0.0426 -0.2830  0.0189
 2301WN      WN 4605   5.497   3.389  13.668  0.0704 -0.2395  0.1443
 2302WN      WN 4606   0.240   1.310   1.573  0.2034 -0.1771  0.0116
 2303WN      WN 4607   2.117   2.988  11.312 -0.0733 -0.4467 -0.1878
 2304WN      WN 4608   5.129   5.234   0.774 -0.3859  0.3001 -0.0363
 2305WN      WN 4609   1.747   2.182  12.575 -0.3684  0.0101 -0.1114
 2306WN      WN 4610   0.323   2.878   2.738  0.0676 -0.0152  0.1064
 2307WN      WN 4611   0.364   2.582   1.051  0.0652  0.0585 -0.0238
 2308WN      WN 4612   3.467   5.439  10.148  0.0155  0.2254  0.2162
 2309WN      WN 4613   0.380   5.793  12.444  0.1991  0.2544  0.0403
 2310WN      WN 4614   5.730   5.420  11.777  0.1446 -0.2806  0.1909
 2311WN      WN 4615   5.870   0.787   1.647  0.2170  0.1006  0.1617
 2312WN      WN 4616   4.144   3.129  12.414  0.2766  0.0639 -0.3600
 2313WN      WN 4617   4.295   5.235   0.468  0.0750 -0.0349 -0.2873
 2314WN      WN 4618   3.092   5.887  11.529  0.3883 -0.1015  0.2849
 2315WN      WN 4619   2.356   4.786   3.517  0.0757 -0.3707 -0.0309
 2316WN      WN 4620   5.534   4.118   0.426 -0.1894  0.0349 -0.1650
 2317WN      WN 4621   4.097   3.446  11.002  0.0137  0.1324  0.0769
 2318WN      WN 4622   1.514   4.741  11.942 -0.2292  0.3032 -0.0479
 2319WN      WN 4623   6.357   5.685   1.913  0.2187 -0.4135  0.0042
 2320WN      WN 4624   5.243   1.606  11.820  0.0123 -0.1122 -0.1018
 2321WN      WN 4625   2.722   2.768   2.614  0.2420  0.0265  0.1357
 2322WN      WN 4626   2.025   0.278  11.754  0.4720 -0.2653 -0.1165
 2323WN      WN 4627   3.627   1.053   1.763  0.2916 -0.1278  0.1009
 2324WN      WN 4628   2.983   2.686   0.530  0.2719  0.1080 -0.0297
 2325WN      WN 4629   5.373   4.157  12.006  0.0764 -0.0005  0.3049
 2326WN      WN 4630   3.361   3.821   1.336 -0.1089 -0.0202 -0.3285
 2327WN      WN 4631   4.161   4.804  12.958 -0.1041  0.0711 -0.1769
 2328WN      WN 4632   4.094   4.551  10.695  0.0339 -0.2332  0.3617
 2329WN      WN 4633   5.192   2.694   2.657  0.0213  0.1860  0.2137
 2330WN      WN 4634   1.208   2.284   1.091 -0.0460  0.0396  0.2439
 2331WN      WN 4635   1.300   4.647  12.407  0.1458 -0.0977  0.2488
 2332WN      WN 4636   6.291   2.212  12.787  0.1651  0.0982  0.3026
 2333WN      WN 4637   1.219   0.897   2.588 -0.0601 -0.0881  0.1811
 2334WN      WN 4638   1.837   6.233  11.593 -0.1833  0.1576  0.2601
 2335WN      WN 4639   4.048   5.909   1.475 -0.1413 -0.1654 -0.1382
 2336WN      WN 4640   0.868   0.346   0.515 -0.1203 -0.0484  0.1361
 2337WN      WN 4641   0.752   1.036   2.778 -0.0697  0.1299 -0.1051
 2338WN      WN 4642   5.259   1.115   0.580 -0.0632 -0.2089 -0.2365
 2339WN      WN 4643   5.769   0.615  13.813  0.0680  0.1307  0.1251
 2340WN      WN 4644   4.061   0.682   2.842 -0.2331 -0.0561  0.2105
 2341WN      WN 4645   5.284   5.984  10.579 -0.1005  0.2792  0.2134
 2342WN      WN 4646   3.072   6.020  12.424  0.2660  0.1585  0.0650
 2343WN      WN 4647   3.366   4.137  10.675  0.0453 -0.0912  0.1730
 2344WN      WN 4648   2.171   3.432  12.912  0.1352 -0.1853  0.1831
 2345WN      WN 4649   2.146   2.455  12.837 -0.2213  0.0639 -0.0978
 2346WN      WN 4650   1.360   6.184  13.684  0.1314  0.1523  0.0368
 2347WN      WN 4651   3.131   1.058   1.878 -0.1097 -0.1458  0.1261
 2348WN      WN 4652   0.033   3.179   2.417  0.0321 -0.0034  0.1857
 2349WN      WN 4653   5.633   2.056   0.672 -0.0030  0.3073 -0.0266
 2350WN      WN 4654   2.675   3.104  10.797  0.1076  0.1616 -0.1968
 2351WN      WN 4655   2.799   5.058  12.422  0.1882  0.2338 -0.2710
 2352WN      WN 4656   0.774   6.151  13.811  0.1379 -0.1251  0.0289
 2353WN      WN 4657   3.072   5.550   0.387 -0.1440  0.1109  0.1892
 2354WN      WN 4658   0.691   5.860  13.431 -0.0991  0.3231 -0.1780
 2355WN      WN 4659   0.368   3.967   2.023 -0.0090  0.1182  0.1571
 2356WN      WN 4660   6.094   4.928   0.712 -0.1675 -0.0030  0.0789
 2357WN      WN 4661   0.286   2.500  13.220  0.2675  0.3121  0.0537
 2358WN      WN 4662   4.499   5.017  13.302  0.0370 -0.0656  0.2407
 2359WN      WN 4663   1.377   5.015   0.684  0.3056 -0.0615  0.1333
 2360WN      WN 4664   0.914   5.441  13.205 -0.2419 -0.1683  0.0551
 2361WN      WN 4665   5.128   4.833  12.801  0.2376  0.1552  0.0418
 2362WN      WN 4666   1.195   5.519  12.421  0.1838  0.1005  0.0825
 2363WN      WN 4667   2.684   4.692  13.835  0.2726 -0.1109 -0.0927
 2364WN      WN 4668   5.631   6.106  12.976 -0.1121  0.2011 -0.2261
 2365WN      WN 4669   4.458   1.183  13.516 -0.0818 -0.1251  0.0461
 2366WN      WN 4670   4.911   4.808  11.458  0.2943  0.0694  0.1614
 2367WN      WN 4671   3.307   2.403  10.956 -0.1505 -0.1154  0.1135
 2368WN      WN 4672   5.624   4.948   0.139 -0.0289  0.1636  0.1750
 2369WN      WN 4673   1.104   2.620   0.722 -0.0103 -0.2436  0.1459
 2370WN      WN 4674   2.283   4.453   0.791  0.0129 -0.0600  0.1178
 2371WN      WN 4675   3.369   5.491   0.751  0.0030 -0.1072 -0.1061
 2372WN      WN 4676   2.968   2.230   1.356  0.0623 -0.1613 -0.1550
 2373WN      WN 4677   3.739   1.158   2.806 -0.1254 -0.0804  0.3408
 2374WN      WN 4678   3.313   1.809   2.389  0.0991  0.1045 -0.0620
 2375WN      WN 4679   5.366   3.594   0.600  0.0163  0.2555 -0.1024
 2376WN      WN 4680   2.791   0.854   2.203 -0.0772 -0.0532 -0.1142
 2377WN      WN 4681   6.250   0.278   2.004 -0.0674  0.2267 -0.1684
 2378WN      WN 4682   1.381   3.965   1.505  0.2416 -0.0213  0.1470
 2379WN      WN 4683   2.277   2.887  10.575 -0.0688  0.1577  0.1158
 2380WN      WN 4684   1.661   1.377   0.655  0.0260 -0.1640 -0.2832
 2381WN      WN 4685   5.018   0.095   1.057 -0.1109 -0.1022 -0.3057
 2382WN      WN 4686   3.557   1.640  13.557 -0.2101 -0.0473  0.2471
 2383WN      WN 4687   5.084   2.674  13.459  0.1883 -0.2037  0.1516
 2384WN      WN 4688   2.721   5.909  12.762  0.1139  0.0912 -0.0367
 2385WN      WN 4689   5.400   1.986  11.108 -0.2928 -0.0129 -0.0630
 2386WN      WN 4690   1.011   0.062   0.896  0.1265 -0.0242  0.0931
 2387WN      WN 4691   5.027   1.247   0.151  0.3088 -0.0755  0.0111
 2388WN      WN 4692   1.431   3.479   0.736  0.3240 -0.2409  0.1510
 2389WN      WN 4693   0.476   3.923   2.613  0.2661 -0.0474  0.2204
 2390WN      WN 4694   5.319   3.138   0.323  0.3378  0.2288  0.0326
 2391WN      WN 4695   5.697   4.215  12.483 -0.1806  0.2038  0.0168
 2392WN      WN 4696   0.388   3.437   2.680 -0.1547  0.1286 -0.2954
 2393WN      WN 4697   1.347   2.483  11.709  0.2583  0.0967  0.2644
 2394WN      WN 4698   5.517   0.227   0.808 -0.3758  0.0694  0.2190
 2395WN      WN 4699   5.874   2.752   3.207  0.1181 -0.1885  0.0323
 2396WN      WN 4700   4.803   3.526   2.450 -0.0603 -0.0566 -0.0145
 2397WN      WN 4701   5.673   3.376  11.776  0.2192  0.1357  0.0850
 2398WN      WN 4702   0.526   2.412  13.713 -0.2239 -0.0583  0.0339
 2399WN      WN 4703   3.066   3.800  13.773  0.2110 -0.0286  0.1688
 2400WN      WN 4704   5.702   1.410  11.895  0.0713 -0.0585 -0.1872
 2401WN      WN 4705   3.679   5.400   3.756 -0.0809  0.2209 -0.2445
 2402WN      WN 4706   6.251   4.535  10.403  0.0242 -0.2359  0.0044
 2403WN      WN 4707   3.108   0.576  13.205 -0.0225  0.1614  0.0775
 2404WN      WN 4708   5.122   5.722   2.432 -0.2216 -0.0790  0.0980
 2405WN      WN 4709   0.610   1.388  11.609 -0.0005 -0.0554  0.1802
 2406WN      WN 4710   5.318   5.720  13.060  0.1751  0.0739  0.0317
 2407WN      WN 4711   2.505   0.795  12.713 -0.1490  0.0017  0.3501
 2408WN      WN 4712   0.467   6.053  11.020 -0.0176  0.2034  0.1894
 2409WN      WN 4713   3.603   1.816   0.509 -0.0981  0.0848 -0.0921
 2410WN      WN 4714   1.424   4.511   1.113 -0.0229 -0.1079  0.1359
 2411WN      WN 4715   3.718   5.074  12.531  0.2439  0.0791  0.0542
 2412WN      WN 4716   4.123   4.023   0.753  0.1013 -0.0253 -0.2292
 2413WN      WN 4717   4.843   1.329   2.713  0.1814 -0.0893 -0.0146
 2414WN      WN 4718   3.680   3.740  11.757 -0.2478  0.1047 -0.0079
 2415WN      WN 4719   5.876   3.513   1.235 -0.0779  0.1966  0.1174
 2416WN      WN 4720   0.344   0.069   2.317  0.0021 -0.2135 -0.2283
 2417WN      WN 4721   0.779   2.889  11.418  0.3038  0.0232 -0.1356
 2418WN      WN 4722   5.309   5.959  11.129  0.2555 -0.0258 -0.2072
 2419WN      WN 4723   2.636   1.915  12.123  0.2981  0.0340 -0.0290
 2420WN      WN 4724   3.548   1.864  12.528 -0.0325  0.1874  0.3016
 2421WN      WN 4725   3.915   2.802   0.455  0.0676 -0.0582  0.1956
 2422WN      WN 4726   4.806   4.882   2.056 -0.0009  0.0894  0.2410
 2423WN      WN 4727   5.433   3.920  12.844  0.0139  0.0255 -0.1229
 2424WN      WN 4728   2.315   1.033  13.111  0.2229 -0.5048 -0.2409
 2425WN      WN 4729   2.174   5.493  13.582 -0.0068  0.0991  0.0112
 2426WN      WN 4730   6.177   5.062   2.551  0.0724 -0.0052 -0.0085
 2427WN      WN 4731   4.600   4.370   2.071 -0.1373 -0.3125 -0.2307
 2428WN      WN 4732   2.227   5.405   2.024  0.4675  0.5324  0.0938
 2429WN      WN 4733   1.265   5.356   1.427  0.0474  0.0487 -0.1541
 2430WN      WN 4734   5.591   5.825   0.486  0.0178 -0.0927  0.0282
 2431WN      WN 4735   0.663   3.334  13.583  0.0360 -0.3883  0.0239
 2432WN      WN 4736   5.857   4.764  11.626 -0.0434  0.4112  0.1027
 2433WN      WN 4737   2.874   0.350   2.332 -0.0165  0.1910 -0.0838
 2434WN      WN 4738   1.200   0.715  13.355 -0.5535  0.1498 -0.1997
 2435WN      WN 4739   2.555   2.269   2.679  0.0193 -0.0074 -0.2054
 2436WN      WN 4740   3.002   5.366  11.393  0.0174 -0.1445 -0.3208
 2437WN      WN 4741   2.588   1.070   3.718 -0.1367 -0.3500 -0.0810
 2438WN      WN 4742   0.981   3.659   0.931  0.0144 -0.0343 -0.1154
 2439WN      WN 4743   6.110   1.668   2.101  0.0209 -0.0207  0.1949
 2440WN      WN 4744   2.016   4.842   1.601 -0.1886  0.1368  0.1708
 2441WN      WN 4745   5.306   2.156   2.648 -0.2430  0.2255 -0.0045
 2442WN      WN 4746   1.945   2.257   2.919 -0.1824 -0.0047  0.0289
 2443WN      WN 4747   6.009   4.341  10.867  0.1518 -0.1793  0.0457
 2444WN      WN 4748   2.074   2.896   0.307  0.2026  0.0464 -0.0058
 2445WN      WN 4749   3.345   5.180   0.289 -0.2973  0.0084 -0.0040
 2446WN      WN 4750   5.368   0.234   1.398  0.0700  0.3258  0.0300
 2447WN      WN 4751   0.391   0.059   0.419  0.0448 -0.0344  0.0027
 2448WN      WN 4752   3.331   2.576  13.541 -0.0816  0.0919 -0.0857
 2449WN      WN 4753   0.122   3.029   1.029 -0.1154 -0.0165  0.0070
 2450WN      WN 4754   2.298   2.025  11.285 -0.0006 -0.0623  0.0137
 2451WN      WN 4755   3.015   0.664   1.603  0.3633  0.0295  0.2489
 2452WN      WN 4756   1.034   1.771   3.431 -0.2499  0.3671  0.0227
 2453WN      WN 4757   1.553   0.152   0.602  0.1896  0.2253  0.2100
 2454WN      WN 4758   1.316   3.288   2.336  0.0431  0.0077 -0.2556
 2455WN      WN 4759   5.742   0.243   2.553  0.0256  0.2641 -0.1374
 2456WN      WN 4760   1.525   2.113  13.647  0.1299 -0.1322 -0.1943
 2457WN      WN 4761   3.658   0.245  10.942  0.1004 -0.0577  0.1037
 2458WN      WN 4762   6.132   1.157  11.528  0.0666 -0.1276 -0.4357
 2459WN      WN 4763   3.278   5.861  12.869 -0.1160 -0.2793 -0.1794
 2460WN      WN 4764   4.560   4.196  11.207 -0.0339 -0.1553 -0.0400
 2461WN      WN 4765   0.187   2.376  10.956 -0.3246 -0.1232 -0.1504
 2462WN      WN 4766   1.055   1.463   0.727 -0.0131  0.1561  0.1053
 2463WN      WN 4767   4.313   1.586  11.092  0.0327 -0.0357 -0.0456
 2464WN      WN 4768   4.810   0.877   0.829 -0.1844  0.3121 -0.0596
 2465WN      WN 4769   6.028   4.562  12.246 -0.0825  0.2737 -0.2935
 2466WN      WN 4770   1.887   3.102  10.828 -0.0124  0.4800 -0.3138
 2467WN      WN 4771   0.926   4.445  11.328 -0.1549 -0.0442 -0.0240
 2468WN      WN 4772   2.425   5.757   3.299  0.1242  0.0960 -0.1824
 2469WN      WN 4773   1.612   4.181   2.999  0.0511 -0.3321 -0.3058
 2470WN      WN 4774   5.814   5.651  12.304  0.2584 -0.0846 -0.1424
 2471WN      WN 4775   1.909   0.612   0.233  0.0223 -0.2799 -0.0652
 2472WN      WN 4776   1.110   1.225   3.670 -0.0400  0.0885  0.2376
 2473WN      WN 4777   4.194   1.035   1.497 -0.3070 -0.1417 -0.1256
 2474WN      WN 4778   4.108   0.376   1.011 -0.0111  0.1716 -0.1111
 2475WN      WN 4779   4.803   5.133   0.364 -0.2224 -0.1849  0.2822
 2476WN      WN 4780   1.603   0.605  13.704 -0.0454 -0.0316 -0.0256
 2477WN      WN 4781   4.287   4.236   1.303 -0.3749 -0.3466  0.0194
 2478WN      WN 4782   4.307   5.630  11.651 -0.0348 -0.1431 -0.1531
 2479WN      WN 4783   3.874   5.383  13.678  0.1804  0.0642  0.2151
 2480WN      WN 4784   0.471   2.391   2.565  0.0487 -0.0255  0.0709
 2481WN      WN 4785   1.643   2.255   2.464  0.0311 -0.2345  0.2490
 2482WN      WN 4786   0.348   4.690   0.037 -0.1962 -0.0175  0.1847
 2483WN      WN 4787   1.548   1.593   1.753 -0.3553 -0.2231 -0.1767
 2484WN      WN 4788   4.242   0.557  10.772  0.5886  0.0487 -0.2016
 2485WN      WN 4789   4.285   2.775   2.534 -0.0126 -0.0491 -0.0004
 2486WN      WN 4790   2.128   3.962  11.609 -0.2001  0.0234 -0.1895
 2487WN      WN 4791   4.702   4.310   0.017 -0.2348 -0.0985 -0.0999
 2488WN      WN 4792   4.018   1.921   0.237  0.0761 -0.1049  0.1339
 2489WN      WN 4793   3.490   3.553   0.028  0.4130  0.5630 -0.1266
 2490WN      WN 4794   3.730   0.702   0.964  0.0828  0.0135 -0.1561
 2491WN      WN 4795   6.304   2.736   1.796  0.0494  0.0875  0.1937
 2492WN      WN 4796   4.675   2.874  13.779 -0.0394 -0.1061 -0.4358
 2493WN      WN 4797   5.794   0.855  11.818 -0.1705  0.0807  0.2176
 2494WN      WN 4798   0.786   0.709   1.006  0.0482  0.1508 -0.0524
 2495WN      WN 4799   5.268   2.315   0.969  0.0245 -0.1059 -0.3696
 2496WN      WN 4800   2.000   1.076   1.002 -0.2409  0.1580 -0.2018
 2497WN      WN 4801   2.945   3.996  13.300 -0.0054  0.0634  0.2304
 2498WN      WN 4802   4.047   3.424  13.210  0.0207 -0.0213  0.4281
 2499WN      WN 4803   1.400   1.459   2.542 -0.1040  0.0017  0.2721
 2500WN      WN 4804   6.178   3.274  11.729 -0.1835 -0.0816  0.2108
 2501WN      WN 4805   1.236   3.055   2.776  0.0139 -0.0639 -0.0368
 2502WN      WN 4806   3.965   5.670   2.499 -0.0866 -0.1174  0.3974
 2503WN      WN 4807   1.481   2.286   1.483  0.0360 -0.2337  0.2670
 2504WN      WN 4808   4.631   1.881  12.409 -0.0468 -0.0538  0.0801
 2505WN      WN 4809   2.149   6.009   1.085 -0.3231 -0.1486 -0.1484
 2506WN      WN 4810   0.846   5.846  12.125  0.0759  0.0494 -0.0794
 2507WN      WN 4811   0.558   1.467   3.625 -0.0251  0.3545 -0.2778
 2508WN      WN 4812   5.435   5.971  13.457  0.2406 -0.0255  0.1105
 2509WN      WN 4813   2.648   3.183  13.025 -0.1816  0.1358 -0.3722
 2510WN      WN 4814   0.493   1.926  11.563  0.2929 -0.0833 -0.0254
 2511WN      WN 4815   1.459   2.171   3.167 -0.0721  0.4046 -0.1580
 2512WN      WN 4816   5.759   4.533  13.730  0.1162 -0.1633 -0.0302
 2513WN      WN 4817   3.816   4.413  13.049  0.0256  0.1652  0.2733
 2514WN      WN 4818   6.106   1.969   1.328  0.2522  0.1095  0.1500
 2515WN      WN 4819   0.869   2.717   1.231  0.0086  0.2670  0.2929
 2516WN      WN 4820   4.750   2.448   1.650 -0.1025 -0.0420  0.0952
 2517WN      WN 4821   5.325   0.614  13.551 -0.2256 -0.1088 -0.3320
 2518WN      WN 4822   2.537   5.692   1.156 -0.1957 -0.3353 -0.2230
 2519WN      WN 4823   3.547   0.026  11.685 -0.3753  0.3009 -0.1111
 2520WN      WN 4824   3.914   2.314   0.603  0.1969 -0.0151 -0.0883
 2521WN      WN 4825   0.630   6.012   0.960 -0.1469 -0.0343 -0.1161
 2522WN      WN 4826   3.458   0.567  10.510  0.4032 -0.0208  0.0552
 2523WN      WN 4827   2.247   2.706   2.867 -0.2098 -0.1045 -0.1160
 2524WN      WN 4828   1.826   6.196   1.484 -0.0895  0.3261 -0.1023
 2525WN      WN 4829   5.584   6.128  12.075 -0.0364  0.2003  0.0618
 2526WN      WN 4830   0.582   2.154  12.017  0.4475 -0.0926  0.2339
 2527WN      WN 4831   4.655   1.379   3.184  0.3293 -0.0144  0.0371
 2528WN      WN 4832   5.176   3.511  12.852 -0.1621 -0.0504 -0.3604
 2529WN      WN 4833   4.016   2.416   0.142 -0.1215 -0.0106 -0.1240
 2530WN      WN 4834   0.318   4.876   3.018  0.1394 -0.0822  0.0751
 2531WN      WN 4835   4.221   3.931  10.072  0.1028  0.3632  0.0792
 2532WN      WN 4836   1.880   0.586   0.770  0.0101 -0.0818 -0.1831
 2533WN      WN 4837   0.106   0.092  11.709  0.1869 -0.0324  0.1657
 2534WN      WN 4838   0.167   0.956  11.971  0.3920 -0.0420  0.2297
 2535WN      WN 4839   5.870   1.050  13.653  0.1034  0.1270 -0.3793
 2536WN      WN 4840   1.827   5.198  12.854  0.1650  0.4035  0.2401
 2537WN      WN 4841   6.136   5.618   3.326  0.0490 -0.1945  0.3343
 2538WN      WN 4842   0.259   3.404  13.174 -0.1768 -0.1399 -0.0210
 2539WN      WN 4843   0.337   2.631   0.428  0.0410 -0.1661  0.2416
 2540WN      WN 4844   4.782   3.761   3.394 -0.0875  0.1801 -0.0189
 2541WN      WN 4845   3.372   5.477  13.753  0.1665  0.2501 -0.1421
 2542WN      WN 4846   3.276   4.152   1.707  0.4065 -0.1796  0.1380
 2543WN      WN 4847   4.886   0.777  12.861  0.0069 -0.0280 -0.1305
 2544WN      WN 4848   0.894   1.456  13.004 -0.0029  0.2128  0.1724
 2545WN      WN 4849   0.889   2.627  11.846 -0.0279  0.0987  0.1136
 2546WN      WN 4850   4.298   4.386  13.197  0.3835 -0.0179  0.3973
 2547WN      WN 4851   4.072   4.725   1.245 -0.0993  0.0100 -0.2251
 2548WN      WN 4852   5.371   3.049  12.582 -0.2498  0.2722  0.2431
 2549WN      WN 4853   0.241   4.462   1.976  0.1039 -0.1526  0.0269
 2550WN      WN 4854   3.218   4.386   2.375 -0.0165  0.1209  0.0245
 2551WN      WN 4855   4.740   5.143  12.843  0.2393 -0.0319  0.2569
 2552WN      WN 4856   3.426   3.110   2.185  0.2653 -0.1433 -0.4939
 2553WN      WN 4857   5.320   0.906   3.950 -0.0323  0.0624 -0.2305
 2554WN      WN 4858   2.562   5.793   2.847  0.0414  0.1891  0.2195
 2555WN      WN 4859   5.438   4.482  11.621 -0.1586 -0.1709  0.1459
 2556WN      WN 4860   3.668   0.121  13.353 -0.0315  0.3177 -0.3885
 2557WN      WN 4861   2.866   3.420  11.556 -0.0093 -0.1935 -0.0913
 2558WN      WN 4862   0.485   5.454  13.395 -0.1390 -0.1249  0.0943
 2559WN      WN 4863   2.246   1.306   0.033 -0.0862  0.1485  0.0022
 2560WN      WN 4864   2.560   0.224   0.953 -0.1346  0.1966  0.2028
 2561WN      WN 4865   0.045   1.795  13.017  0.1260  0.0238 -0.2703
 2562WN      WN 4866   2.037   3.688   2.639 -0.0850  0.2161 -0.1715
 2563WN      WN 4867   5.598   2.413   2.201 -0.1316 -0.0867  0.1064
 2564WN      WN 4868   3.269   1.461   1.627  0.0230 -0.3235  0.1048
 2565WN      WN 4869   1.126   4.345  12.046  0.2923 -0.1683 -0.1080
 2566WN      WN 4870   3.931   2.415  11.482 -0.0558  0.1128  0.0466
 2567WN      WN 4871   4.041   1.991  13.474  0.2892  0.2425 -0.1226
 2568WN      WN 4872   0.423   2.786  12.610 -0.1776  0.0800 -0.2892
 2569WN      WN 4873   4.267   0.605  11.282  0.0686 -0.0378  0.0205
 2570WN      WN 4874   0.692   4.621   1.720  0.1121 -0.3235  0.1679
 2571WN      WN 4875   6.335   2.838  13.505 -0.0689  0.5087 -0.0500
 2572WN      WN 4876   0.973   2.187  11.665  0.1551  0.0717  0.1681
 2573WN      WN 4877   4.017   1.450   0.395 -0.1803  0.1145 -0.5004
 2574WN      WN 4878   0.170   5.736  11.132 -0.3630 -0.1685 -0.1216
 2575WN      WN 4879   3.173   0.378  11.973 -0.0774  0.3781 -0.1355
 2576WN      WN 4880   1.836   1.716  12.698  0.0838  0.4792  0.3235
 2577WN      WN 4881   4.172   1.202  11.949 -0.1460 -0.1952  0.0216
 2578WN      WN 4882   3.177   2.885  12.165 -0.3741 -0.0785  0.2882
 2579WN      WN 4883   0.532   4.250   0.264  0.0385  0.3457 -0.2638
 2580WN      WN 4884   5.556   1.636  12.859 -0.3461 -0.1925 -0.0020
 2581WN      WN 4885   3.976   3.805  11.324  0.2797  0.0072 -0.0673
 2582WN      WN 4886   0.129   3.693   0.748  0.2260 -0.0103  0.0387
 2583WN      WN 4887   0.134   3.971   1.529  0.0108  0.3435 -0.3086
 2584WN      WN 4888   3.746   0.035   1.234  0.4126 -0.0750 -0.1510
 2585WN      WN 4889   2.451   1.032   3.221 -0.2097  0.0207  0.1030
 2586WN      WN 4890   4.936   1.861   2.398 -0.0692  0.1229 -0.2530
 2587WN      WN 4891   0.535   5.173   0.171 -0.1672  0.4159 -0.1340
 2588WN      WN 4892   1.448   5.016  10.740  0.1829  0.3965 -0.0442
 2589WN      WN 4893   3.735   1.493   1.545  0.1715  0.0786  0.0102
 2590WN      WN 4894   3.657   3.186  12.115 -0.0755  0.3435  0.2464
 2591WN      WN 4895   4.412   5.828   1.111  0.0487  0.0875  0.3368
 2592WN      WN 4896   5.116   3.679  12.377 -0.0914  0.4122 -0.1837
 2593WN      WN 4897   5.354   2.165  13.052  0.2208 -0.1580  0.1827
 2594WN      WN 4898   5.078   3.411   1.457 -0.0051  0.1056 -0.0132
 2595WN      WN 4899   4.943   1.963   3.806 -0.1994  0.0382 -0.2318
 2596WN      WN 4900   1.621   1.685  10.801 -0.1351 -0.1042  0.2834
 2597WN      WN 4901   3.935   4.084  12.623  0.1252  0.1027 -0.2942
 2598WN      WN 4902   4.504   1.755  13.724  0.1049 -0.1322  0.0187
 2599WN      WN 4903   0.696   6.098   1.910 -0.2412  0.0838  0.2616
 2600WN      WN 4904   3.137   0.347  11.387  0.1616  0.2321  0.0752
 2601WN      WN 4905   6.153   2.545  11.387  0.1616  0.1209  0.0184
 2602WN      WN 4906   1.043   0.052  12.736 -0.1378  0.0882 -0.0349
 2603WN      WN 4907   2.455   1.892   3.016 -0.0694 -0.3026 -0.2369
 2604WN      WN 4908   4.818   6.115   2.197 -0.2126 -0.0038 -0.2053
 2605WN      WN 4909   3.667   2.864  13.346  0.1899 -0.3924  0.0701
 2606WN      WN 4910   0.741   2.410  11.217  0.0787  0.3812  0.3161
 2607WN      WN 4911   5.076   0.072  12.079 -0.1322 -0.2737  0.2779
 2608WN      WN 4912   2.075   0.142   2.672  0.2384 -0.0490 -0.0671
 2609WN      WN 4913   3.346   3.161  13.636  0.2216  0.1473 -0.1139
 2610WN      WN 4914   1.709   2.673  12.929 -0.2330  0.0037 -0.1247
 2611WN      WN 4915   2.050   6.104   3.521 -0.1205 -0.0139 -0.0434
 2612WN      WN 4916   5.740   4.786   2.196 -0.1695 -0.0449  0.3337
 2613WN      WN 4917   4.832   2.540   0.523  0.0620  0.1402 -0.1002
 2614WN      WN 4918   0.635   2.821  10.399  0.0572  0.0266  0.1685
 2615WN      WN 4919   3.772   1.688  11.090  0.0133 -0.0343  0.2156
 2616WN      WN 4920   4.952   4.319   1.130 -0.0045  0.1606  0.0179
 2617WN      WN 4921   1.912   1.738  11.625  0.2656 -0.2278  0.3611
 2618WN      WN 4922   3.078   2.269   0.198  0.0666 -0.0991  0.1528
 2619WN      WN 4923   2.972   3.666   1.040 -0.1373  0.2428  0.0645
 2620WN      WN 4924   0.534   5.027   0.769  0.1992 -0.3617  0.0332
 2621WN      WN 4925   2.103   6.004   2.601 -0.3380  0.0287  0.0484
 2622WN      WN 4926   0.074   5.174  13.751 -0.4587 -0.1967 -0.0833
 2623WN      WN 4927   4.219   0.898   1.002  0.2095  0.0767 -0.1564
 2624WN      WN 4928   1.455   0.797  12.027  0.0295  0.1940 -0.1389
 2625WN      WN 4929   0.359   2.806  11.181  0.0277  0.1487 -0.0719
 2626WN      WN 4930   3.626   5.345  11.526 -0.0216 -0.0436  0.2700
 2627WN      WN 4931   3.397   2.851  11.251  0.0870 -0.1243  0.0039
 2628WN      WN 4932   3.064   4.904   2.383  0.0887 -0.0524  0.1551
 2629WN      WN 4933   0.273   4.680   2.465 -0.0644 -0.0787  0.3176
 2630WN      WN 4934   1.191   1.635   2.118 -0.2738  0.1264 -0.2840
 2631WN      WN 4935   0.828   2.830  10.904  0.2267  0.2513 -0.1467
 2632WN      WN 4936   1.392   4.354  11.539 -0.2937 -0.0051 -0.0076
 2633WN      WN 4937   1.224   3.200   1.740  0.2734  0.0023  0.0244
 2634WN      WN 4938   0.239   5.019  11.650 -0.0348 -0.1387  0.2048
 2635WN      WN 4939   3.078   0.472  12.699  0.1121 -0.3158  0.0204
 2636WN      WN 4940   1.726   2.678   2.784 -0.0528  0.0450  0.0410
 2637WN      WN 4941   4.813   2.317  12.300 -0.2211 -0.0717  0.0227
 2638WN      WN 4942   2.861   1.356  11.409  0.1598 -0.0879  0.2591
 2639WN      WN 4943   5.896   0.949   3.130  0.2554 -0.0319 -0.1694
 2640WN      WN 4944   1.453   3.922   1.014 -0.4205  0.2933 -0.1927
 2641WN      WN 4945   6.024   2.401   1.584  0.1408  0.2220 -0.0648
 2642WN      WN 4946   4.434   4.291   2.566  0.1100 -0.2467  0.0368
 2643WN      WN 4947   1.203   1.318   1.485 -0.0109 -0.1656  0.1205
 2644WN      WN 4948   3.547   2.887  12.519 -0.1186 -0.2073 -0.0406
 2645WN      WN 4949   6.222   1.511   1.383 -0.2798  0.2218 -0.3478
 2646WN      WN 4950   4.182   0.344  13.582  0.0438 -0.1435 -0.0121
 2647WN      WN 4951   3.685   3.076   1.678  0.0605  0.3558 -0.0766
 2648WN      WN 4952   6.035   5.187  12.715  0.2002 -0.0243 -0.3093
 2649WN      WN 4953   0.505   0.156   2.894  0.2294 -0.0646  0.0084
 2650WN      WN 4954   5.241   2.050  12.150  0.2718  0.1336 -0.1156
 2651WN      WN 4955   4.323   5.148  13.781  0.0040  0.1777 -0.2400
 2652WN      WN 4956   4.216   3.971  10.902  0.0325 -0.0691 -0.2292
 2653WN      WN 4957   5.099   5.233   2.564 -0.0820  0.0280 -0.2368
 2654WN      WN 4958   3.605   2.092  13.842 -0.0111 -0.2057  0.2188
 2655WN      WN 4959   1.632   3.484  12.742 -0.1364  0.0144  0.2343
 2656WN      WN 4960   3.558   0.484   0.479  0.0797 -0.2331 -0.0741
 2657WN      WN 4961   3.846   4.355  13.534  0.0397 -0.0392 -0.1212
 2658WN      WN 4962   5.321   6.156   0.741 -0.0239 -0.0243 -0.2022
 2659WN      WN 4963   5.630   1.464   1.944 -0.1820  0.0212  0.0142
 2660WN      WN 4964   3.643   1.158  13.575 -0.0446 -0.0535  0.0913
 2661WN      WN 4965   2.489   0.433   0.478  0.2577 -0.1114 -0.1412
 2662WN      WN 4966   2.759   5.926  11.939 -0.1822  0.1863  0.3125
 2663WN      WN 4967   0.004   6.247  11.173 -0.1174 -0.0450  0.0490
 2664WN      WN 4968   0.984   3.258   1.246 -0.1203 -0.1940 -0.4628
 2665WN      WN 4969   1.685   4.722   3.011  0.1829  0.1526  0.1532
 2666WN      WN 4970   6.051   1.470   3.043  0.1764  0.2045  0.3056
 2667WN      WN 4971   0.642   3.243  12.795  0.0769  0.0029 -0.0913
 2668WN      WN 4972   0.993   0.317   1.317 -0.1142 -0.1148 -0.1166
 2669WN      WN 4973   4.222   3.745   1.151  0.2764 -0.1083  0.1365
 2670WN      WN 4974   4.696   2.325   3.418 -0.1557 -0.1168  0.1523
   6.36891   6.36891  13.84263
