# Supplementary material for: Free energies of membrane stalk formation from a lipidomics perspective
Source: Nat Commun. 2021 Nov 15;12:6594. doi: 10.1038/s41467-021-26924-2 (PMC8593120; doi:10.1038/s41467-021-26924-2)
Supplement: Supplementary file 4 — Source Data [file 41467_2021_26924_MOESM4_ESM.zip › SI_data/Fig_S8/POPC_stalk.gro]

Membrane with POPC (128)
 5474
    1POPC   NC3    1   4.964   2.431   7.041  0.2336  0.0513 -0.0446
    1POPC   PO4    2   5.325   2.731   7.018  0.1234  0.0059  0.2341
    1POPC   GL1    3   5.539   2.948   6.598  0.5844 -0.1016 -0.2311
    1POPC   GL2    4   5.492   2.739   6.341  0.0190 -0.1724 -0.0546
    1POPC   C1A    5   5.790   3.111   6.201  0.1247 -0.1118 -0.0869
    1POPC   D2A    6   6.117   3.201   5.802  0.0910  0.3565  0.1225
    1POPC   C3A    7   6.118   3.393   5.391 -0.0471 -0.0889 -0.0893
    1POPC   C4A    8   5.999   3.272   4.952  0.1986  0.1979 -0.2426
    1POPC   C1B    9   5.088   2.557   6.177  0.1046 -0.0932 -0.1939
    1POPC   C2B   10   4.862   2.347   5.856 -0.3636  0.2141  0.0518
    1POPC   C3B   11   4.717   1.954   5.882  0.2638  0.0118  0.0461
    1POPC   C4B   12   4.974   1.748   6.150 -0.1819 -0.1693  0.0934
    2POPC   NC3   13   5.974   5.547   7.015 -0.3521  0.5101  0.1662
    2POPC   PO4   14   6.292   5.716   7.043 -0.3308 -0.1624 -0.2826
    2POPC   GL1   15   6.275   5.655   6.595 -0.1209  0.0786  0.0832
    2POPC   GL2   16   6.094   5.923   6.478 -0.0678  0.0618  0.0441
    2POPC   C1A   17   6.535   5.737   6.265 -0.0159 -0.3218  0.1257
    2POPC   D2A   18   6.401   5.948   5.995  0.1315  0.0037  0.1946
    2POPC   C3A   19   6.274   5.602   5.727 -0.0571 -0.2543 -0.0355
    2POPC   C4A   20   6.003   5.281   5.854  0.2660 -0.3401  0.0989
    2POPC   C1B   21   5.957   5.635   6.167 -0.1368 -0.0606  0.0789
    2POPC   C2B   22   5.809   5.722   5.783  0.1387 -0.0151  0.0268
    2POPC   C3B   23   5.852   5.709   5.355 -0.1120 -0.1528 -0.3223
    2POPC   C4B   24   5.711   5.801   4.791 -0.0526  0.1458  0.2537
    3POPC   NC3   25   4.194   3.500   7.115 -0.1602  0.1234  0.0322
    3POPC   PO4   26   4.404   3.905   7.137  0.3253  0.0926 -0.1280
    3POPC   GL1   27   4.516   3.670   6.669 -0.1722  0.0219 -0.2214
    3POPC   GL2   28   4.435   3.972   6.546 -0.1355 -0.3295 -0.4166
    3POPC   C1A   29   4.732   3.503   6.298 -0.0594  0.2598 -0.2863
    3POPC   D2A   30   4.941   3.510   5.882  0.2141  0.0890  0.1371
    3POPC   C3A   31   4.960   3.202   5.582 -0.0581 -0.1943 -0.1839
    3POPC   C4A   32   4.925   2.912   5.350 -0.4039 -0.3011 -0.0792
    3POPC   C1B   33   4.686   3.997   6.308 -0.1594 -0.0604  0.1722
    3POPC   C2B   34   4.663   4.025   5.889  0.0764 -0.1594 -0.2672
    3POPC   C3B   35   4.820   4.096   5.549 -0.2165 -0.1991  0.1771
    3POPC   C4B   36   4.812   4.529   5.252  0.3471 -0.2870  0.0925
    4POPC   NC3   37   4.127   3.347   7.770  0.2150 -0.4109  0.1116
    4POPC   PO4   38   4.055   3.108   7.405  0.2808  0.0581  0.0338
    4POPC   GL1   39   4.025   3.012   6.893 -0.0364  0.1793  0.0728
    4POPC   GL2   40   3.674   3.046   6.697 -0.4079  0.0720 -0.0365
    4POPC   C1A   41   4.313   2.732   6.668 -0.0833  0.0707 -0.2509
    4POPC   D2A   42   4.123   2.293   6.528  0.3298 -0.2801 -0.1097
    4POPC   C3A   43   3.735   2.013   6.283  0.2383 -0.0077 -0.2638
    4POPC   C4A   44   3.701   1.618   6.015  0.2973 -0.2694 -0.1684
    4POPC   C1B   45   3.916   2.772   6.363  0.1775  0.1823 -0.0026
    4POPC   C2B   46   3.939   2.444   5.937 -0.0128 -0.0830  0.2439
    4POPC   C3B   47   3.747   2.123   5.827  0.0928  0.2515  0.0645
    4POPC   C4B   48   3.624   1.776   5.557  0.1326  0.2375  0.1553
    5POPC   NC3   49   4.000   3.770   6.748 -0.0265 -0.0599 -0.0349
    5POPC   PO4   50   3.759   3.454   6.899 -0.4253  0.1985 -0.0638
    5POPC   GL1   51   3.294   3.374   6.751 -0.0527 -0.1301 -0.0575
    5POPC   GL2   52   3.154   3.108   6.783  0.1867  0.0652 -0.3246
    5POPC   C1A   53   3.068   3.274   6.310 -0.2066  0.1630  0.1770
    5POPC   D2A   54   2.888   3.456   5.863 -0.2132  0.0891  0.0200
    5POPC   C3A   55   3.066   3.954   5.751  0.2263  0.1045  0.0059
    5POPC   C4A   56   3.086   4.286   5.423 -0.1914  0.0455 -0.2213
    5POPC   C1B   57   3.293   2.792   6.795 -0.3688  0.2845  0.0355
    5POPC   C2B   58   3.042   2.408   6.628  0.0072  0.1176 -0.1759
    5POPC   C3B   59   2.554   2.549   6.763 -0.2757 -0.3092 -0.1357
    5POPC   C4B   60   2.253   2.354   6.875 -0.0487  0.2063  0.0199
    6POPC   NC3   61   0.763   4.263   8.127  0.1955  0.2080 -0.0652
    6POPC   PO4   62   0.907   4.667   8.002  0.0515  0.3122  0.4426
    6POPC   GL1   63   1.048   4.876   8.437 -0.2499  0.1202  0.1890
    6POPC   GL2   64   1.335   4.883   8.344  0.0012 -0.1542  0.0201
    6POPC   C1A   65   0.961   4.996   8.822  0.1807 -0.2722 -0.3085
    6POPC   D2A   66   1.007   5.120   9.220 -0.7153 -0.1138  0.0175
    6POPC   C3A   67   1.198   4.813   9.451  0.0050  0.0823  0.1278
    6POPC   C4A   68   1.409   4.542   9.669  0.1056 -0.1082  0.0123
    6POPC   C1B   69   1.426   4.769   8.787  0.0145  0.1879 -0.2410
    6POPC   C2B   70   1.649   4.517   9.046 -0.3523  0.1382 -0.2198
    6POPC   C3B   71   1.621   4.105   9.232 -0.0750  0.5578  0.2467
    6POPC   C4B   72   1.698   3.721   9.310 -0.0951 -0.0704 -0.1050
    7POPC   NC3   73   2.023   5.526   6.783 -0.1326  0.2843  0.1294
    7POPC   PO4   74   1.528   5.557   6.729 -0.0921  0.0751 -0.0338
    7POPC   GL1   75   1.811   5.611   6.295 -0.0725  0.4290  0.0117
    7POPC   GL2   76   2.067   5.965   6.237 -0.0352 -0.0081  0.0470
    7POPC   C1A   77   1.862   5.826   5.826  0.1750  0.0395 -0.0930
    7POPC   D2A   78   2.074   5.993   5.533 -0.2756  0.0012 -0.3609
    7POPC   C3A   79   2.245   6.254   5.204 -0.2470 -0.0949 -0.0272
    7POPC   C4A   80   2.419   6.312   4.768  0.0842 -0.4496  0.1330
    7POPC   C1B   81   2.338   6.200   5.937 -0.0025  0.1229 -0.1496
    7POPC   C2B   82   2.623   6.273   5.578 -0.2149  0.3656 -0.0187
    7POPC   C3B   83   2.960   6.294   5.329  0.1381 -0.0760 -0.3245
    7POPC   C4B   84   3.356   6.122   5.202 -0.4043 -0.2513 -0.0714
    8POPC   NC3   85   6.221   0.081   7.253 -0.1856  0.0529  0.2324
    8POPC   PO4   86   6.243   0.280   6.856 -0.0684  0.0077  0.1393
    8POPC   GL1   87   6.226   0.106   6.431  0.0824  0.0918 -0.2641
    8POPC   GL2   88   5.934   0.337   6.331  0.3993 -0.0524 -0.1618
    8POPC   C1A   89   6.291  -0.025   6.033  0.0739 -0.0703 -0.0925
    8POPC   D2A   90   6.485  -0.129   5.683 -0.0469 -0.1594 -0.0533
    8POPC   C3A   91   6.869   0.167   5.545 -0.1861 -0.3563 -0.0729
    8POPC   C4A   92   7.142   0.399   5.238 -0.1798 -0.0413 -0.3365
    8POPC   C1B   93   5.840   0.084   5.982 -0.1698  0.1143  0.0752
    8POPC   C2B   94   5.688  -0.250   5.629  0.0269 -0.3775  0.1895
    8POPC   C3B   95   5.560  -0.297   5.222  0.1310 -0.2691  0.0634
    8POPC   C4B   96   5.636  -0.134   4.876 -0.0754  0.2703  0.3351
    9POPC   NC3   97   4.224   0.404   7.150 -0.0016 -0.2884  0.1054
    9POPC   PO4   98   4.667   0.275   7.171  0.1283 -0.1955 -0.1236
    9POPC   GL1   99   4.564   0.402   6.752 -0.0395 -0.0284 -0.1453
    9POPC   GL2  100   4.276   0.257   6.631 -0.0555 -0.0524  0.1432
    9POPC   C1A  101   4.628   0.636   6.482  0.0752  0.1093 -0.0034
    9POPC   D2A  102   4.826   0.863   6.130  0.0801  0.0301  0.0418
    9POPC   C3A  103   4.483   0.946   5.834 -0.0087  0.1149 -0.0496
    9POPC   C4A  104   4.026   0.921   5.729  0.1201 -0.1316  0.1063
    9POPC   C1B  105   4.019   0.738   6.647  0.0256 -0.1113  0.2236
    9POPC   C2B  106   3.850   1.162   6.615  0.2032  0.3676  0.2753
    9POPC   C3B  107   3.513   1.327   6.439 -0.1149 -0.2397  0.3199
    9POPC   C4B  108   3.417   1.622   6.404 -0.0423 -0.2159  0.3094
   10POPC   NC3  109   4.903   2.980   7.329 -0.1780  0.1080  0.1720
   10POPC   PO4  110   4.694   3.290   7.038 -0.0582  0.1549 -0.0555
   10POPC   GL1  111   4.423   3.153   6.632 -0.2418 -0.2415 -0.2800
   10POPC   GL2  112   4.252   3.311   6.436  0.0389  0.0943 -0.1659
   10POPC   C1A  113   4.619   3.020   6.339 -0.0097 -0.1039  0.2610
   10POPC   D2A  114   4.766   2.842   5.921  0.2574 -0.3130 -0.2296
   10POPC   C3A  115   4.479   2.663   5.549 -0.2425  0.1867 -0.2150
   10POPC   C4A  116   4.156   2.626   5.266  0.0028  0.1721  0.0452
   10POPC   C1B  117   3.943   3.287   6.063  0.0838 -0.1607  0.2631
   10POPC   C2B  118   3.487   3.194   6.040  0.1150  0.2727  0.0262
   10POPC   C3B  119   3.053   2.899   5.846  0.1168  0.0234  0.3019
   10POPC   C4B  120   2.858   2.853   5.409 -0.0525  0.1425 -0.3575
   11POPC   NC3  121   2.727   4.393   7.569 -0.3255 -0.0230  0.1594
   11POPC   PO4  122   2.493   4.086   7.792  0.3015  0.3194 -0.1519
   11POPC   GL1  123   2.639   3.820   8.179 -0.0654 -0.1640  0.0031
   11POPC   GL2  124   2.899   3.624   8.115  0.1522 -0.4223 -0.1939
   11POPC   C1A  125   2.363   3.584   8.486 -0.2168 -0.3539 -0.1058
   11POPC   D2A  126   2.042   3.347   8.576  0.1152  0.2040  0.0967
   11POPC   C3A  127   1.743   3.375   8.899 -0.1768 -0.4728 -0.2216
   11POPC   C4A  128   1.539   3.267   9.287 -0.0562 -0.0696 -0.1606
   11POPC   C1B  129   3.218   3.263   8.243  0.2699 -0.0410 -0.0552
   11POPC   C2B  130   3.304   2.983   8.673 -0.3183  0.0732  0.2170
   11POPC   C3B  131   3.209   2.485   8.487 -0.1640 -0.0830 -0.3157
   11POPC   C4B  132   2.974   2.189   8.636 -0.2637  0.0906 -0.2152
   12POPC   NC3  133   6.429   3.870   7.054  0.2056  0.1267 -0.0395
   12POPC   PO4  134   6.554   3.473   7.053 -0.0429 -0.1193 -0.1461
   12POPC   GL1  135   6.479   3.468   6.607  0.0153 -0.1819 -0.1054
   12POPC   GL2  136   6.620   3.812   6.557 -0.3468  0.0927  0.1956
   12POPC   C1A  137   6.416   3.405   6.193  0.3333 -0.2000  0.0960
   12POPC   D2A  138   6.450   3.564   5.766 -0.3376 -0.0814  0.1678
   12POPC   C3A  139   6.729   3.845   5.818 -0.1313  0.0667 -0.1674
   12POPC   C4A  140   6.947   4.183   5.946 -0.0451  0.3354 -0.0222
   12POPC   C1B  141   6.386   3.901   6.205  0.1859  0.0478 -0.1058
   12POPC   C2B  142   6.150   3.979   5.766 -0.1367 -0.0647 -0.0684
   12POPC   C3B  143   5.811   3.798   5.503  0.0631  0.0824  0.0475
   12POPC   C4B  144   5.680   3.742   5.098 -0.0608  0.2275 -0.3885
   13POPC   NC3  145   2.616   5.476   7.374  0.2279 -0.3393  0.1465
   13POPC   PO4  146   2.949   5.398   6.997  0.0393  0.1404  0.1753
   13POPC   GL1  147   3.058   5.441   6.543  0.0669  0.0818 -0.0234
   13POPC   GL2  148   3.250   5.220   6.387  0.1058 -0.1634 -0.1726
   13POPC   C1A  149   2.807   5.514   6.195  0.0543 -0.2135  0.0189
   13POPC   D2A  150   2.369   5.564   6.116 -0.2135 -0.3884 -0.3533
   13POPC   C3A  151   2.374   5.575   5.754  0.1723 -0.1815 -0.1105
   13POPC   C4A  152   2.494   5.753   5.388  0.1925 -0.1495  0.2296
   13POPC   C1B  153   3.006   5.060   6.096  0.1454 -0.4599 -0.0043
   13POPC   C2B  154   2.810   4.910   5.682  0.1507 -0.0087 -0.3070
   13POPC   C3B  155   2.455   4.863   5.506  0.2299 -0.1747  0.2064
   13POPC   C4B  156   2.272   4.399   5.542 -0.3987  0.2243 -0.1001
   14POPC   NC3  157   0.598   4.567   7.027  0.0425 -0.0543  0.1749
   14POPC   PO4  158   0.810   4.189   7.134  0.0316 -0.0163  0.1433
   14POPC   GL1  159   1.031   4.291   6.606  0.1012  0.0142  0.0262
   14POPC   GL2  160   1.290   4.553   6.408 -0.2450  0.1851  0.0860
   14POPC   C1A  161   1.060   4.064   6.149 -0.2042  0.0131 -0.0592
   14POPC   D2A  162   1.264   3.817   5.814  0.2159 -0.0414  0.2288
   14POPC   C3A  163   1.410   3.984   5.413  0.1502 -0.0628 -0.1812
   14POPC   C4A  164   1.425   4.142   5.048  0.2134 -0.1197  0.1830
   14POPC   C1B  165   1.613   4.182   6.432 -0.0016 -0.0744  0.0567
   14POPC   C2B  166   1.711   3.847   6.105 -0.0820  0.3812 -0.0617
   14POPC   C3B  167   1.821   3.803   5.718  0.0251 -0.0553 -0.1439
   14POPC   C4B  168   1.878   4.140   5.429 -0.3484  0.0400 -0.2735
   15POPC   NC3  169   4.960   1.511   7.019  0.0125 -0.1969 -0.1545
   15POPC   PO4  170   5.210   1.679   6.802 -0.0433  0.0808 -0.0890
   15POPC   GL1  171   5.327   1.535   6.409  0.1954 -0.0552 -0.0065
   15POPC   GL2  172   5.607   1.358   6.356 -0.1330 -0.3968 -0.0436
   15POPC   C1A  173   5.484   1.758   6.064 -0.2770  0.0198 -0.3165
   15POPC   D2A  174   5.425   2.052   5.767  0.2205  0.1708 -0.1406
   15POPC   C3A  175   5.052   2.142   5.425  0.2757 -0.1908 -0.1222
   15POPC   C4A  176   4.843   2.435   5.142  0.2752  0.1299 -0.0431
   15POPC   C1B  177   5.485   1.299   5.885 -0.2063 -0.2484  0.0115
   15POPC   C2B  178   5.206   1.621   5.701  0.0489  0.0478  0.1725
   15POPC   C3B  179   4.939   1.681   5.411  0.0217 -0.0865 -0.0947
   15POPC   C4B  180   4.556   1.698   5.249 -0.2462 -0.2663 -0.0074
   16POPC   NC3  181   5.314   4.393   7.139  0.0527 -0.2072  0.1066
   16POPC   PO4  182   5.400   4.121   6.872  0.0874 -0.1237  0.0955
   16POPC   GL1  183   5.228   4.261   6.459  0.1561  0.2398 -0.1973
   16POPC   GL2  184   5.117   4.507   6.617 -0.1970 -0.3776 -0.0707
   16POPC   C1A  185   5.411   4.502   6.167 -0.2129  0.0673  0.0272
   16POPC   D2A  186   5.381   4.478   5.644  0.1183 -0.0933  0.0945
   16POPC   C3A  187   5.344   4.076   5.356  0.1864 -0.3430 -0.0405
   16POPC   C4A  188   5.172   3.716   5.215  0.2021 -0.0555 -0.1941
   16POPC   C1B  189   4.973   4.634   6.257  0.2289  0.0995  0.0863
   16POPC   C2B  190   4.895   4.487   5.823  0.0291  0.0927  0.2693
   16POPC   C3B  191   4.387   4.474   5.785 -0.0873 -0.1199  0.1392
   16POPC   C4B  192   3.952   4.576   6.071 -0.0463 -0.1447 -0.3242
   17POPC   NC3  193   1.103   5.119   7.952 -0.0866  0.0581 -0.0828
   17POPC   PO4  194   0.644   5.187   8.074  0.1246  0.2419  0.1430
   17POPC   GL1  195   0.501   5.044   8.462  0.2601 -0.1520  0.0029
   17POPC   GL2  196   0.600   4.668   8.478 -0.0228 -0.3006  0.1232
   17POPC   C1A  197   0.529   5.315   8.855 -0.2475 -0.0741 -0.1611
   17POPC   D2A  198   0.495   5.541   9.265  0.1364 -0.1732  0.2898
   17POPC   C3A  199   0.633   5.898   9.614  0.2207 -0.1153  0.0432
   17POPC   C4A  200   0.515   6.308   9.911  0.1827 -0.0916 -0.2428
   17POPC   C1B  201   0.475   4.791   8.882 -0.4168  0.1634 -0.0301
   17POPC   C2B  202   0.518   5.019   9.263  0.3846 -0.1730  0.1401
   17POPC   C3B  203   0.709   5.190   9.633  0.0926  0.1112  0.2538
   17POPC   C4B  204   0.640   5.224  10.016 -0.1522 -0.1162 -0.4122
   18POPC   NC3  205   1.898   3.883   6.992  0.0498 -0.1823 -0.1121
   18POPC   PO4  206   2.376   3.985   6.888 -0.0380 -0.0874  0.0521
   18POPC   GL1  207   2.476   3.548   6.694  0.0260  0.1028 -0.0168
   18POPC   GL2  208   2.222   3.328   6.771 -0.1237  0.2987  0.1492
   18POPC   C1A  209   2.604   3.073   6.714  0.0304 -0.1863  0.1207
   18POPC   D2A  210   2.769   2.859   6.325  0.3202 -0.1974  0.2178
   18POPC   C3A  211   3.282   2.822   6.303  0.0021 -0.1596  0.2702
   18POPC   C4A  212   3.482   2.486   6.189 -0.0339  0.1839  0.3390
   18POPC   C1B  213   2.009   3.476   6.429 -0.3224  0.3849  0.3462
   18POPC   C2B  214   2.004   3.392   6.001 -0.0440 -0.3392  0.0201
   18POPC   C3B  215   2.397   3.292   5.787 -0.1206  0.2314 -0.0340
   18POPC   C4B  216   2.518   2.894   5.861  0.2581  0.4257 -0.1348
   19POPC   NC3  217   5.892   2.672   6.930 -0.0397  0.3701 -0.1995
   19POPC   PO4  218   6.190   2.985   7.092  0.1366 -0.2792 -0.0315
   19POPC   GL1  219   6.089   3.129   6.670  0.1976 -0.1365  0.1869
   19POPC   GL2  220   6.294   2.886   6.370  0.2125  0.3441  0.0031
   19POPC   C1A  221   5.989   3.501   6.448  0.3299 -0.2600 -0.0520
   19POPC   D2A  222   5.903   3.696   6.150  0.1331  0.1857 -0.2829
   19POPC   C3A  223   5.680   4.088   5.994 -0.0634  0.0192  0.3422
   19POPC   C4A  224   5.208   4.067   5.977 -0.4141  0.2615  0.1734
   19POPC   C1B  225   6.502   2.976   5.993 -0.0262 -0.1519  0.2064
   19POPC   C2B  226   6.492   3.095   5.517  0.2756  0.0321 -0.2200
   19POPC   C3B  227   6.518   3.246   5.162  0.0931 -0.0954  0.0428
   19POPC   C4B  228   6.528   3.055   4.755  0.0173 -0.1493 -0.0061
   20POPC   NC3  229   0.860   2.165   7.853  0.1214  0.1257  0.1769
   20POPC   PO4  230   0.941   2.622   8.036 -0.0165  0.0097 -0.1859
   20POPC   GL1  231   1.207   2.274   8.211  0.0647  0.2729 -0.2555
   20POPC   GL2  232   1.445   2.399   8.166 -0.2551 -0.2026  0.0875
   20POPC   C1A  233   1.323   1.987   8.518  0.0322  0.0202  0.0687
   20POPC   D2A  234   1.595   1.635   8.491  0.1962 -0.2333 -0.3641
   20POPC   C3A  235   1.464   1.195   8.628  0.3067 -0.1967  0.2366
   20POPC   C4A  236   1.264   0.864   8.818 -0.1879 -0.1671  0.2800
   20POPC   C1B  237   1.532   2.501   8.573  0.0745  0.0880  0.0180
   20POPC   C2B  238   1.510   2.391   8.997 -0.4160 -0.0475  0.1135
   20POPC   C3B  239   1.752   2.094   9.218  0.1125 -0.0989 -0.4376
   20POPC   C4B  240   1.769   1.739   9.490  0.1136 -0.3756 -0.4377
   21POPC   NC3  241   5.408   0.434   8.382  0.1939  0.0714 -0.1969
   21POPC   PO4  242   5.455   0.853   8.147  0.2358 -0.3508 -0.0969
   21POPC   GL1  243   5.638   0.954   8.591  0.0162 -0.0684 -0.1659
   21POPC   GL2  244   5.850   1.215   8.586 -0.2435 -0.0241 -0.1439
   21POPC   C1A  245   5.418   1.125   9.008 -0.2341  0.1339  0.2902
   21POPC   D2A  246   5.170   1.491   8.998  0.0388 -0.0566 -0.1436
   21POPC   C3A  247   4.843   1.320   9.223  0.0125 -0.2230  0.0788
   21POPC   C4A  248   4.720   1.336   9.774 -0.1602  0.2728 -0.2346
   21POPC   C1B  249   5.624   1.624   8.704  0.1020 -0.0106 -0.0660
   21POPC   C2B  250   5.609   1.703   9.189 -0.1352 -0.0245  0.2061
   21POPC   C3B  251   5.589   1.857   9.581  0.2606  0.0152  0.1376
   21POPC   C4B  252   5.883   1.863   9.970 -0.0540  0.2414  0.0116
   22POPC   NC3  253   4.318   2.540   7.565  0.4610  0.2060 -0.0218
   22POPC   PO4  254   4.690   2.537   7.523 -0.1943  0.1037  0.3217
   22POPC   GL1  255   4.492   2.231   7.268 -0.2928 -0.1926  0.1319
   22POPC   GL2  256   4.394   2.386   7.019 -0.3228  0.1430 -0.2170
   22POPC   C1A  257   4.069   1.973   7.171 -0.1000 -0.0062 -0.0563
   22POPC   D2A  258   3.777   1.612   7.180 -0.0414 -0.1834 -0.1397
   22POPC   C3A  259   3.477   1.592   6.923  0.0368  0.2475 -0.2436
   22POPC   C4A  260   3.115   1.340   6.726  0.2856 -0.1651 -0.0174
   22POPC   C1B  261   3.934   2.487   7.061 -0.1833  0.0225 -0.2390
   22POPC   C2B  262   3.420   2.253   7.157  0.1845 -0.1605 -0.0317
   22POPC   C3B  263   3.297   2.213   7.549  0.3480  0.3150  0.1960
   22POPC   C4B  264   2.834   2.124   7.805 -0.2762 -0.3761 -0.1126
   23POPC   NC3  265   6.480   0.733   6.653  0.1751  0.0170 -0.0882
   23POPC   PO4  266   6.687   1.055   6.943  0.1854 -0.0102 -0.3321
   23POPC   GL1  267   6.462   1.206   6.504  0.2108  0.1136  0.0730
   23POPC   GL2  268   6.142   1.352   6.373 -0.2424 -0.2049  0.3436
   23POPC   C1A  269   6.522   1.226   6.011 -0.2007  0.0764 -0.3799
   23POPC   D2A  270   6.601   0.922   5.690 -0.2082 -0.1173 -0.0726
   23POPC   C3A  271   6.858   1.112   5.353 -0.1690  0.0398  0.3738
   23POPC   C4A  272   7.231   0.946   5.178  0.1257  0.0483 -0.2433
   23POPC   C1B  273   5.965   1.087   5.937  0.0331 -0.1297 -0.1602
   23POPC   C2B  274   5.757   1.107   5.535 -0.2914  0.0526 -0.0336
   23POPC   C3B  275   5.790   0.687   5.253  0.1255  0.0355  0.0529
   23POPC   C4B  276   5.442   0.479   5.052  0.1553 -0.0964  0.4491
   24POPC   NC3  277   2.152   4.646   7.228 -0.0175 -0.0548  0.0536
   24POPC   PO4  278   2.018   4.372   6.990 -0.2223  0.0463  0.3852
   24POPC   GL1  279   2.076   4.340   6.612  0.0434  0.1421 -0.1183
   24POPC   GL2  280   2.084   3.986   6.470  0.2884  0.0181  0.0226
   24POPC   C1A  281   2.235   4.582   6.290  0.0557 -0.1092 -0.0716
   24POPC   D2A  282   2.617   4.657   6.076  0.1355  0.0960  0.0264
   24POPC   C3A  283   2.715   4.340   5.732  0.0315  0.3455  0.0374
   24POPC   C4A  284   2.735   3.918   5.369 -0.2588 -0.2529 -0.1798
   24POPC   C1B  285   2.280   3.797   6.125  0.0059 -0.3001 -0.0319
   24POPC   C2B  286   2.378   3.873   5.765  0.0367 -0.2822 -0.2609
   24POPC   C3B  287   2.193   3.797   5.365 -0.1010 -0.1337 -0.2518
   24POPC   C4B  288   1.884   3.812   5.080  0.2312  0.2211  0.2544
   25POPC   NC3  289   4.973   0.717   7.283  0.1172  0.0201  0.2084
   25POPC   PO4  290   5.059   0.930   6.890  0.0651  0.2291 -0.2921
   25POPC   GL1  291   4.978   1.173   6.468  0.0454  0.1786 -0.0136
   25POPC   GL2  292   4.729   1.439   6.588 -0.1079 -0.1204 -0.2205
   25POPC   C1A  293   4.785   1.313   6.080  0.0334  0.0827  0.0954
   25POPC   D2A  294   4.629   1.444   5.686  0.2388  0.1798 -0.0685
   25POPC   C3A  295   4.590   1.164   5.367  0.1239 -0.1821 -0.0879
   25POPC   C4A  296   4.220   1.008   5.074  0.0218 -0.2527 -0.0057
   25POPC   C1B  297   4.488   1.674   6.363 -0.0979  0.2048  0.2845
   25POPC   C2B  298   4.230   1.967   6.097 -0.2773  0.1547 -0.2655
   25POPC   C3B  299   4.284   2.059   5.660  0.0321  0.0899 -0.2315
   25POPC   C4B  300   4.544   2.194   5.507 -0.0178 -0.1022 -0.2378
   26POPC   NC3  301   5.104  -0.447   6.889  0.0386 -0.3048 -0.0108
   26POPC   PO4  302   4.939  -0.188   7.144  0.4247 -0.3364 -0.2719
   26POPC   GL1  303   4.950  -0.030   6.662  0.0735  0.0314  0.0707
   26POPC   GL2  304   4.676  -0.133   6.564 -0.2737  0.0878 -0.2383
   26POPC   C1A  305   4.929   0.251   6.211 -0.1141 -0.1670  0.0670
   26POPC   D2A  306   4.607   0.476   5.949  0.3013 -0.2641  0.2982
   26POPC   C3A  307   4.858   0.733   5.660 -0.0288 -0.2491 -0.1867
   26POPC   C4A  308   5.051   1.078   5.707 -0.3043  0.3301  0.0620
   26POPC   C1B  309   4.469  -0.077   6.239  0.1524 -0.0700  0.0760
   26POPC   C2B  310   4.283   0.212   6.148 -0.0126  0.2191 -0.0762
   26POPC   C3B  311   4.131   0.621   6.098  0.2177  0.0219 -0.0560
   26POPC   C4B  312   3.764   0.889   6.190 -0.0399 -0.5816 -0.0392
   27POPC   NC3  313   1.178   5.177   7.463 -0.1765  0.1985 -0.3649
   27POPC   PO4  314   1.407   5.433   7.726  0.0963 -0.1735  0.0854
   27POPC   GL1  315   1.421   5.488   8.102  0.3106 -0.2236  0.0357
   27POPC   GL2  316   1.174   5.546   8.234 -0.2222  0.1829 -0.0515
   27POPC   C1A  317   1.443   5.318   8.567 -0.1537  0.2446 -0.3723
   27POPC   D2A  318   1.414   5.311   9.008  0.0132  0.2194 -0.3837
   27POPC   C3A  319   1.628   4.964   9.234  0.1293  0.0792 -0.0334
   27POPC   C4A  320   1.684   4.962   9.673 -0.0183  0.1976 -0.0098
   27POPC   C1B  321   0.960   5.455   8.660 -0.1421 -0.1931  0.0914
   27POPC   C2B  322   0.933   5.626   9.026  0.3861  0.0499 -0.1222
   27POPC   C3B  323   1.052   5.727   9.388 -0.0510  0.0166  0.2165
   27POPC   C4B  324   1.053   5.595   9.807  0.0862 -0.0766 -0.1299
   28POPC   NC3  325   0.053   1.114   7.382 -0.1234 -0.0650 -0.1611
   28POPC   PO4  326  -0.236   1.353   7.727 -0.1873  0.0598  0.0119
   28POPC   GL1  327  -0.132   1.443   8.184 -0.1068  0.1105  0.0827
   28POPC   GL2  328  -0.010   1.782   8.066  0.3020  0.0087 -0.2008
   28POPC   C1A  329   0.052   1.446   8.502  0.0861 -0.0268  0.1000
   28POPC   D2A  330  -0.104   1.450   8.952  0.2008 -0.2581  0.0112
   28POPC   C3A  331  -0.451   1.313   9.154  0.1565  0.1923 -0.2958
   28POPC   C4A  332  -0.544   1.420   9.584 -0.0613  0.1683 -0.3185
   28POPC   C1B  333   0.299   1.950   8.385  0.1556 -0.1466  0.0048
   28POPC   C2B  334   0.500   2.303   8.766 -0.2318  0.2213 -0.1635
   28POPC   C3B  335   0.610   2.330   9.226 -0.1365  0.0727 -0.0952
   28POPC   C4B  336   0.715   2.581   9.610 -0.1356 -0.0175  0.1220
   29POPC   NC3  337   2.843   4.948   6.737  0.1842 -0.1654 -0.2892
   29POPC   PO4  338   2.476   5.225   6.956 -0.1557  0.1314  0.1799
   29POPC   GL1  339   2.523   5.160   6.415  0.1057  0.1749 -0.0907
   29POPC   GL2  340   2.149   5.088   6.508  0.1058 -0.2856 -0.0771
   29POPC   C1A  341   2.536   5.152   5.981 -0.0629 -0.2050  0.3349
   29POPC   D2A  342   2.788   5.415   5.609 -0.2386  0.1022 -0.0188
   29POPC   C3A  343   2.451   5.298   5.218 -0.2230 -0.5212 -0.1532
   29POPC   C4A  344   2.414   5.396   4.736 -0.0098  0.1868 -0.1573
   29POPC   C1B  345   2.022   5.194   6.102 -0.3038 -0.4214 -0.3945
   29POPC   C2B  346   2.148   4.816   5.860  0.2858  0.2412  0.0296
   29POPC   C3B  347   1.845   4.612   5.607 -0.2033  0.0453  0.0517
   29POPC   C4B  348   1.454   4.470   5.454  0.1491 -0.0481  0.1326
   30POPC   NC3  349   2.807   5.903   7.028 -0.0043 -0.0680  0.0124
   30POPC   PO4  350   2.673   6.344   6.988  0.1602 -0.0447 -0.0954
   30POPC   GL1  351   2.737   6.239   6.630 -0.0118 -0.0193  0.0749
   30POPC   GL2  352   2.707   6.027   6.382  0.1108  0.2821  0.0481
   30POPC   C1A  353   2.874   6.493   6.241 -0.0001  0.3315  0.0720
   30POPC   D2A  354   2.918   6.530   5.867 -0.1517 -0.0950 -0.2585
   30POPC   C3A  355   2.821   6.749   5.595  0.1716  0.1842 -0.2552
   30POPC   C4A  356   2.502   7.111   5.589  0.0777 -0.1718 -0.2050
   30POPC   C1B  357   2.829   6.059   5.957  0.0904 -0.0821  0.1005
   30POPC   C2B  358   3.037   5.867   5.511  0.0495  0.1375 -0.0908
   30POPC   C3B  359   2.927   5.754   5.161  0.0914  0.0055 -0.3549
   30POPC   C4B  360   2.534   5.845   4.904  0.1456  0.0775 -0.1641
   31POPC   NC3  361   1.241   2.432   7.092  0.1220 -0.1773  0.2128
   31POPC   PO4  362   1.655   2.427   7.095  0.0363 -0.1624  0.5023
   31POPC   GL1  363   1.747   2.254   6.647  0.3737  0.2552 -0.0896
   31POPC   GL2  364   1.952   1.994   6.716  0.0770  0.0369  0.1775
   31POPC   C1A  365   1.784   2.300   6.203  0.1224  0.1584 -0.0657
   31POPC   D2A  366   2.151   2.560   6.102  0.0077 -0.3564 -0.0863
   31POPC   C3A  367   2.504   2.271   5.831 -0.0336  0.3300  0.1086
   31POPC   C4A  368   2.763   2.274   5.428  0.1294  0.0499  0.1859
   31POPC   C1B  369   2.196   2.104   6.425 -0.1107 -0.1092 -0.2140
   31POPC   C2B  370   2.627   2.358   6.312  0.3399 -0.2493  0.1614
   31POPC   C3B  371   2.979   2.454   6.116 -0.1500 -0.2966  0.0011
   31POPC   C4B  372   3.195   2.394   5.711  0.2955 -0.1582 -0.0569
   32POPC   NC3  373   3.077   6.119   7.887  0.0829 -0.0564  0.0271
   32POPC   PO4  374   2.973   5.679   7.649 -0.1790 -0.1722 -0.0337
   32POPC   GL1  375   2.744   5.769   8.020 -0.0446 -0.1174  0.0752
   32POPC   GL2  376   2.568   6.120   8.020  0.2327 -0.1365  0.1436
   32POPC   C1A  377   2.374   5.725   8.331 -0.0726 -0.2332 -0.2022
   32POPC   D2A  378   2.042   5.568   8.742 -0.1341  0.3129  0.1537
   32POPC   C3A  379   2.033   5.539   9.158 -0.3096 -0.2472 -0.1313
   32POPC   C4A  380   1.952   5.411   9.619  0.1417 -0.1153 -0.1489
   32POPC   C1B  381   2.635   6.116   8.509  0.1090 -0.0316  0.0310
   32POPC   C2B  382   2.494   6.398   8.759 -0.1748 -0.2382 -0.0542
   32POPC   C3B  383   2.205   6.396   9.139  0.1739 -0.4868  0.1152
   32POPC   C4B  384   2.032   6.185   9.553 -0.1715 -0.0259 -0.0860
   33POPC   NC3  385   1.402   6.253   7.317  0.1787  0.1769  0.1624
   33POPC   PO4  386   1.333   6.010   6.928 -0.1224  0.0552  0.2040
   33POPC   GL1  387   1.236   6.106   6.502  0.2169  0.4050  0.1004
   33POPC   GL2  388   1.472   6.064   6.141 -0.0940 -0.0933  0.2435
   33POPC   C1A  389   0.975   6.177   6.073  0.1091  0.0412  0.1824
   33POPC   D2A  390   0.968   6.094   5.717 -0.3072 -0.3454  0.0635
   33POPC   C3A  391   0.919   6.268   5.353  0.1487 -0.1039 -0.2047
   33POPC   C4A  392   0.807   6.464   4.883 -0.0194 -0.1023 -0.0578
   33POPC   C1B  393   1.849   6.340   5.899 -0.0762  0.1254 -0.1368
   33POPC   C2B  394   2.112   6.573   5.691  0.0560 -0.1808  0.3509
   33POPC   C3B  395   2.406   6.700   5.323  0.1642 -0.0392  0.1883
   33POPC   C4B  396   2.764   6.608   5.049 -0.0515 -0.2381  0.0499
   34POPC   NC3  397   5.803   3.908   7.067  0.2599 -0.1592  0.1410
   34POPC   PO4  398   6.086   4.285   6.969  0.0096  0.5562 -0.0188
   34POPC   GL1  399   6.152   4.720   6.613 -0.2341  0.1428  0.4149
   34POPC   GL2  400   5.837   4.838   6.475 -0.2373  0.1489 -0.2412
   34POPC   C1A  401   6.244   4.785   6.054  0.0333  0.3111 -0.0716
   34POPC   D2A  402   6.318   4.652   5.567 -0.1209  0.0183  0.0656
   34POPC   C3A  403   6.290   4.634   5.193  0.0583  0.0804  0.0171
   34POPC   C4A  404   6.383   4.561   4.847  0.0459 -0.1196 -0.1333
   34POPC   C1B  405   5.750   4.922   6.170  0.0281 -0.0081  0.3301
   34POPC   C2B  406   5.652   4.897   5.748  0.2076  0.1881 -0.0740
   34POPC   C3B  407   5.822   4.770   5.322  0.0139  0.2014  0.0662
   34POPC   C4B  408   5.873   5.062   4.941  0.0452  0.0454 -0.3007
   35POPC   NC3  409   0.536   3.111   7.229 -0.1435 -0.2349  0.0464
   35POPC   PO4  410   0.806   2.836   6.966  0.0452  0.1312  0.0629
   35POPC   GL1  411   1.192   2.781   6.655 -0.2177 -0.0144  0.0325
   35POPC   GL2  412   1.260   2.398   6.524  0.1981  0.0255 -0.0557
   35POPC   C1A  413   1.443   2.902   6.257  0.1193  0.2000  0.1622
   35POPC   D2A  414   1.721   2.910   6.011 -0.1748  0.1300  0.1182
   35POPC   C3A  415   1.784   2.978   5.618  0.0064  0.1383  0.0604
   35POPC   C4A  416   1.982   3.353   5.481  0.1901 -0.1203  0.0703
   35POPC   C1B  417   1.304   2.386   6.065  0.2673 -0.2111 -0.1955
   35POPC   C2B  418   1.534   2.524   5.733 -0.3794 -0.0951  0.0419
   35POPC   C3B  419   1.708   2.525   5.345  0.1568  0.0485  0.0672
   35POPC   C4B  420   1.931   2.642   4.995 -0.2405 -0.2988  0.0737
   36POPC   NC3  421   5.316   1.118   7.365 -0.1745 -0.1721  0.0510
   36POPC   PO4  422   4.854   1.189   7.336 -0.1414 -0.1699  0.1653
   36POPC   GL1  423   4.516   1.238   7.029  0.1028  0.1118 -0.0434
   36POPC   GL2  424   4.438   0.918   6.915 -0.0554  0.1075 -0.0714
   36POPC   C1A  425   4.233   1.559   6.861 -0.0324 -0.0935  0.2108
   36POPC   D2A  426   3.863   1.686   6.640  0.1938  0.2407  0.0106
   36POPC   C3A  427   3.685   2.048   6.802  0.0924 -0.2236  0.3123
   36POPC   C4A  428   3.668   2.443   6.671 -0.0773  0.0044  0.3379
   36POPC   C1B  429   4.400   1.095   6.532 -0.0657 -0.3334 -0.0973
   36POPC   C2B  430   4.280   1.270   6.178 -0.0411 -0.0635  0.0388
   36POPC   C3B  431   4.159   1.527   5.822  0.2827  0.1428  0.0394
   36POPC   C4B  432   4.121   1.378   5.486 -0.0651  0.0396 -0.0599
   37POPC   NC3  433   4.900   4.883   6.854 -0.3053  0.1004 -0.3884
   37POPC   PO4  434   5.299   4.866   6.894  0.2464  0.1337  0.6114
   37POPC   GL1  435   5.320   4.945   6.460 -0.0639 -0.1493  0.0556
   37POPC   GL2  436   5.054   5.103   6.428  0.0784  0.0347  0.0012
   37POPC   C1A  437   5.216   4.919   5.991 -0.0057 -0.2755 -0.0839
   37POPC   D2A  438   5.136   4.924   5.494 -0.1794  0.0367 -0.0456
   37POPC   C3A  439   5.285   4.588   5.190 -0.0025  0.2567 -0.0799
   37POPC   C4A  440   5.320   4.435   4.818  0.0061  0.3932 -0.0806
   37POPC   C1B  441   4.807   5.096   6.143 -0.0118 -0.2152 -0.1342
   37POPC   C2B  442   4.540   4.948   5.764  0.0936 -0.0405 -0.0636
   37POPC   C3B  443   4.317   5.079   5.333 -0.0883 -0.1854 -0.1541
   37POPC   C4B  444   4.272   4.845   4.951  0.0698  0.1300  0.0782
   38POPC   NC3  445   3.329   4.945   6.900  0.1732 -0.0715 -0.2504
   38POPC   PO4  446   3.772   5.038   6.898 -0.1071 -0.1956  0.3825
   38POPC   GL1  447   3.838   5.160   6.376 -0.0783  0.3196 -0.0490
   38POPC   GL2  448   3.729   5.428   6.230 -0.1062  0.0314 -0.1234
   38POPC   C1A  449   4.073   5.075   6.015  0.0074 -0.0482  0.1357
   38POPC   D2A  450   4.419   5.398   5.764  0.2171 -0.0229  0.1189
   38POPC   C3A  451   4.453   5.533   5.295  0.0617  0.1574  0.0714
   38POPC   C4A  452   4.722   5.635   5.001  0.1866 -0.1409 -0.0506
   38POPC   C1B  453   3.759   5.431   5.817  0.0393 -0.1056 -0.0211
   38POPC   C2B  454   3.539   5.662   5.463 -0.1641 -0.0766 -0.0696
   38POPC   C3B  455   3.737   5.841   5.163  0.1909 -0.0358  0.3000
   38POPC   C4B  456   4.015   5.765   4.859 -0.0481 -0.1427 -0.0745
   39POPC   NC3  457   1.899   5.358   7.733 -0.1425  0.1270  0.0312
   39POPC   PO4  458   2.204   5.123   7.960 -0.0896 -0.1475 -0.1195
   39POPC   GL1  459   2.314   5.149   8.414 -0.2929  0.2427 -0.0105
   39POPC   GL2  460   2.402   4.845   8.386 -0.0771 -0.0230  0.2441
   39POPC   C1A  461   2.557   4.943   8.812  0.0101  0.2143 -0.2371
   39POPC   D2A  462   2.612   5.103   9.226 -0.0378 -0.0771 -0.1461
   39POPC   C3A  463   2.486   5.414   9.397 -0.2709  0.2154 -0.0790
   39POPC   C4A  464   2.347   5.518   9.831 -0.2672  0.0893  0.1669
   39POPC   C1B  465   2.590   4.561   8.567 -0.1990  0.2647 -0.0325
   39POPC   C2B  466   2.548   4.100   8.546  0.1498  0.4683  0.1147
   39POPC   C3B  467   2.906   3.617   8.625  0.1677 -0.0985 -0.0686
   39POPC   C4B  468   2.957   3.226   8.963 -0.5218 -0.1058  0.1997
   40POPC   NC3  469   1.148   5.444   7.027  0.0782 -0.2081 -0.1609
   40POPC   PO4  470   0.867   4.991   7.077 -0.0831  0.0098  0.1413
   40POPC   GL1  471   0.785   4.853   6.622 -0.1579  0.3510 -0.2209
   40POPC   GL2  472   1.096   4.962   6.520 -0.0088  0.2990 -0.0432
   40POPC   C1A  473   0.746   4.594   6.283  0.0411  0.1027  0.0062
   40POPC   D2A  474   1.035   4.508   5.947 -0.0026  0.0265  0.0895
   40POPC   C3A  475   1.462   4.284   5.922  0.0900 -0.1389  0.0914
   40POPC   C4A  476   1.868   4.303   6.006 -0.2039  0.4193 -0.0186
   40POPC   C1B  477   1.048   5.063   6.112  0.0884  0.0100 -0.1996
   40POPC   C2B  478   1.125   5.246   5.643 -0.1774  0.1435  0.1757
   40POPC   C3B  479   0.962   5.402   5.193  0.0560  0.5146  0.2192
   40POPC   C4B  480   0.787   5.395   4.765  0.0152  0.3878  0.2349
   41POPC   NC3  481   3.234   4.221   6.507 -0.0147  0.1299 -0.1639
   41POPC   PO4  482   3.093   4.507   6.827  0.1976 -0.2121 -0.2110
   41POPC   GL1  483   3.086   4.658   6.383 -0.1549 -0.0093 -0.1563
   41POPC   GL2  484   3.511   4.703   6.241 -0.4021  0.1562  0.0543
   41POPC   C1A  485   3.189   4.631   5.898 -0.1821 -0.0096  0.2089
   41POPC   D2A  486   3.498   4.270   5.820 -0.0999 -0.1137  0.0398
   41POPC   C3A  487   3.540   4.097   5.311 -0.0022 -0.0844  0.2843
   41POPC   C4A  488   3.296   3.860   5.042 -0.2390 -0.1709 -0.1393
   41POPC   C1B  489   3.590   4.946   5.864  0.0652  0.1269 -0.0468
   41POPC   C2B  490   3.726   5.101   5.421  0.2116 -0.0484  0.1870
   41POPC   C3B  491   3.940   5.469   5.298 -0.1908  0.1646  0.0363
   41POPC   C4B  492   4.115   5.812   5.549  0.1336 -0.0244 -0.0926
   42POPC   NC3  493   3.509   5.482   6.760  0.2163 -0.2435  0.0823
   42POPC   PO4  494   3.186   5.868   6.697 -0.0142  0.1308 -0.1598
   42POPC   GL1  495   3.272   6.055   6.330  0.3429 -0.0361  0.0317
   42POPC   GL2  496   3.276   5.746   6.223  0.2484  0.2068 -0.4975
   42POPC   C1A  497   3.274   6.196   5.904 -0.0607 -0.2670 -0.0394
   42POPC   D2A  498   3.358   6.575   5.587 -0.2117 -0.1560 -0.2678
   42POPC   C3A  499   3.202   6.968   5.412 -0.1159  0.2429 -0.2025
   42POPC   C4A  500   2.828   7.162   5.218  0.2663 -0.2399  0.1097
   42POPC   C1B  501   3.294   5.562   5.961 -0.1977  0.2250  0.0785
   42POPC   C2B  502   3.256   5.249   5.565 -0.0446 -0.0587  0.0502
   42POPC   C3B  503   3.247   4.769   5.407 -0.1910  0.0130  0.0890
   42POPC   C4B  504   3.073   4.666   5.007  0.2072 -0.1113 -0.0567
   43POPC   NC3  505   5.607   2.213   7.496  0.1497  0.0569 -0.0009
   43POPC   PO4  506   5.509   2.289   7.140 -0.0271  0.2112 -0.0148
   43POPC   GL1  507   5.402   2.283   6.692  0.0674  0.2146 -0.0428
   43POPC   GL2  508   5.032   2.160   6.648  0.0280 -0.0504  0.2328
   43POPC   C1A  509   5.492   2.233   6.267 -0.0868 -0.1095 -0.1748
   43POPC   D2A  510   5.642   2.499   5.890 -0.0650  0.1375  0.0668
   43POPC   C3A  511   5.275   2.628   5.593 -0.1512  0.1065 -0.2643
   43POPC   C4A  512   5.288   2.697   5.090 -0.3110  0.0813 -0.2371
   43POPC   C1B  513   4.692   2.172   6.354  0.0222 -0.0325 -0.0613
   43POPC   C2B  514   4.428   2.499   6.166  0.1023  0.1123  0.0146
   43POPC   C3B  515   4.253   2.825   5.911  0.0865 -0.1652  0.0733
   43POPC   C4B  516   3.970   2.955   5.631  0.0129  0.1605 -0.1033
   44POPC   NC3  517   4.257   5.771   7.063  0.0736 -0.1631  0.1876
   44POPC   PO4  518   4.590   5.885   6.845  0.0310 -0.4652 -0.0410
   44POPC   GL1  519   4.772   5.733   6.461 -0.2886  0.4209  0.0125
   44POPC   GL2  520   4.554   5.854   6.315 -0.0996  0.1838 -0.0776
   44POPC   C1A  521   4.940   5.621   5.988 -0.0539 -0.0546  0.1313
   44POPC   D2A  522   4.865   5.344   5.706 -0.3016 -0.0113 -0.2238
   44POPC   C3A  523   5.058   5.433   5.400 -0.2987 -0.0225  0.1675
   44POPC   C4A  524   5.335   5.659   5.128  0.1046  0.1400  0.0018
   44POPC   C1B  525   4.513   5.914   5.848 -0.0360 -0.0126  0.0520
   44POPC   C2B  526   4.550   6.122   5.477 -0.0527  0.3418  0.1984
   44POPC   C3B  527   4.116   6.189   5.126 -0.0631  0.0890 -0.1735
   44POPC   C4B  528   3.797   6.295   4.809  0.1707  0.5202 -0.0849
   45POPC   NC3  529   3.352   0.236   7.168  0.0321  0.2814 -0.1240
   45POPC   PO4  530   3.798   0.249   7.364  0.0043 -0.2410  0.0555
   45POPC   GL1  531   3.689   0.622   7.431  0.1935 -0.0786 -0.1376
   45POPC   GL2  532   3.340   0.730   7.339 -0.0989  0.0869 -0.0213
   45POPC   C1A  533   3.717   0.946   7.600 -0.0088 -0.1605 -0.0600
   45POPC   D2A  534   3.899   1.340   7.819  0.3828 -0.0789 -0.1916
   45POPC   C3A  535   4.332   1.630   8.066  0.0965 -0.1701  0.3052
   45POPC   C4A  536   4.568   1.843   8.362  0.1472 -0.0930  0.2164
   45POPC   C1B  537   3.222   1.122   7.148 -0.2193 -0.0315 -0.2970
   45POPC   C2B  538   3.451   1.344   7.440  0.1448  0.1472 -0.0339
   45POPC   C3B  539   3.634   1.767   7.611 -0.0867  0.1619 -0.2206
   45POPC   C4B  540   3.766   2.207   7.524  0.2100 -0.0386  0.1927
   46POPC   NC3  541   1.215   3.222   6.896  0.1131  0.3114  0.2427
   46POPC   PO4  542   0.860   3.415   7.069 -0.0256  0.0040 -0.0665
   46POPC   GL1  543   0.561   3.394   6.721  0.2558  0.2601  0.0727
   46POPC   GL2  544   0.738   3.142   6.558  0.0294 -0.1297  0.4593
   46POPC   C1A  545   0.435   3.564   6.208  0.0267  0.2540 -0.0108
   46POPC   D2A  546   0.803   3.700   5.826  0.3249  0.2709 -0.2274
   46POPC   C3A  547   0.835   3.746   5.409 -0.2153  0.1967 -0.1282
   46POPC   C4A  548   1.100   3.745   5.059 -0.1537  0.3160  0.1207
   46POPC   C1B  549   0.522   3.027   6.164 -0.0984 -0.0859  0.0096
   46POPC   C2B  550   0.439   3.289   5.804  0.2270  0.1349  0.1734
   46POPC   C3B  551   0.468   3.436   5.511 -0.2321  0.0660  0.0353
   46POPC   C4B  552   0.214   3.737   5.315  0.0235 -0.0081 -0.1124
   47POPC   NC3  553   4.757   3.837   7.667 -0.1793  0.3049 -0.0064
   47POPC   PO4  554   4.537   3.579   7.918 -0.0717 -0.1799 -0.0351
   47POPC   GL1  555   4.306   3.693   8.253 -0.1868  0.0102  0.1129
   47POPC   GL2  556   4.257   3.354   8.268 -0.1957 -0.2170  0.1100
   47POPC   C1A  557   3.977   3.744   8.671 -0.2617  0.1281  0.1537
   47POPC   D2A  558   3.973   3.577   9.154 -0.0644 -0.2496 -0.0242
   47POPC   C3A  559   3.737   3.718   9.470  0.3240 -0.2479 -0.1154
   47POPC   C4A  560   3.407   3.865   9.743  0.1887 -0.4173 -0.0366
   47POPC   C1B  561   4.407   3.440   8.709  0.2401 -0.2372  0.1200
   47POPC   C2B  562   4.514   3.663   9.092 -0.0164  0.1812  0.1394
   47POPC   C3B  563   4.828   3.700   9.389  0.3474 -0.2632  0.1367
   47POPC   C4B  564   5.172   3.716   9.750  0.0689 -0.0915 -0.1087
   48POPC   NC3  565   4.435  -0.081   6.987 -0.3192  0.3147  0.3014
   48POPC   PO4  566   4.015  -0.021   7.022  0.2472  0.2019 -0.1749
   48POPC   GL1  567   3.814   0.123   6.780  0.0091 -0.0686 -0.1687
   48POPC   GL2  568   3.732   0.421   6.883  0.3432 -0.1835 -0.2011
   48POPC   C1A  569   3.888  -0.015   6.289  0.0465  0.0769 -0.1314
   48POPC   D2A  570   3.676   0.044   5.956 -0.1241 -0.2863  0.1724
   48POPC   C3A  571   3.918   0.372   5.689 -0.0630 -0.4055  0.3385
   48POPC   C4A  572   3.853   0.655   5.254 -0.0964  0.0555 -0.1263
   48POPC   C1B  573   3.708   0.422   6.397 -0.2673 -0.1853  0.0001
   48POPC   C2B  574   3.431   0.474   5.975  0.0549  0.0270  0.2106
   48POPC   C3B  575   3.543   0.789   5.690  0.0265 -0.1660 -0.2497
   48POPC   C4B  576   3.667   1.212   5.650  0.0775 -0.0389  0.2905
   49POPC   NC3  577   2.142  -0.013   6.852 -0.0460  0.2585  0.1442
   49POPC   PO4  578   2.244  -0.310   6.686 -0.0776  0.3373 -0.2494
   49POPC   GL1  579   2.313  -0.026   6.372  0.2187  0.0903 -0.0975
   49POPC   GL2  580   2.462   0.243   6.507 -0.3711 -0.1985  0.1277
   49POPC   C1A  581   2.483   0.318   6.012  0.1233 -0.0345  0.3591
   49POPC   D2A  582   2.855   0.592   6.142  0.1201  0.0867  0.0644
   49POPC   C3A  583   2.952   0.879   5.740  0.0867 -0.1886 -0.1490
   49POPC   C4A  584   3.188   1.020   5.380  0.0477 -0.2140 -0.0871
   49POPC   C1B  585   2.448   0.800   6.549  0.0873  0.2406  0.2076
   49POPC   C2B  586   2.689   1.209   6.514  0.0972  0.1037  0.2201
   49POPC   C3B  587   2.937   1.627   6.367  0.1024 -0.1592  0.2330
   49POPC   C4B  588   3.184   2.042   6.182 -0.2385  0.0125 -0.0306
   50POPC   NC3  589   2.450   0.633   7.395  0.0536 -0.0986  0.0867
   50POPC   PO4  590   2.780   0.356   7.275 -0.1603  0.2061 -0.2066
   50POPC   GL1  591   2.868   0.741   7.148  0.2274 -0.2614  0.2082
   50POPC   GL2  592   2.869   0.856   7.491 -0.2647  0.2555 -0.1315
   50POPC   C1A  593   2.760   1.204   7.024  0.3810 -0.1243  0.0588
   50POPC   D2A  594   2.813   1.596   7.101 -0.1772  0.1476  0.2890
   50POPC   C3A  595   3.128   1.800   7.292 -0.0731  0.1166 -0.1256
   50POPC   C4A  596   3.196   1.723   7.800 -0.0676 -0.0724 -0.2205
   50POPC   C1B  597   3.160   0.969   7.818 -0.1038 -0.0537  0.2118
   50POPC   C2B  598   3.149   1.106   8.281 -0.2710 -0.1946  0.1277
   50POPC   C3B  599   3.057   1.390   8.582  0.4840 -0.3610  0.0784
   50POPC   C4B  600   3.081   1.762   8.852  0.1022 -0.2603  0.5218
   51POPC   NC3  601   1.162   0.078   6.933 -0.2160 -0.2966  0.1186
   51POPC   PO4  602   1.623  -0.010   6.883  0.1876 -0.3303  0.1079
   51POPC   GL1  603   1.506   0.112   6.522  0.1437  0.2509  0.0213
   51POPC   GL2  604   1.788   0.074   6.381  0.2292  0.5814  0.0899
   51POPC   C1A  605   1.327   0.108   6.081  0.0192  0.3221  0.0586
   51POPC   D2A  606   1.421  -0.084   5.666 -0.1677 -0.0524  0.1175
   51POPC   C3A  607   1.813  -0.011   5.349 -0.2365 -0.5886  0.0577
   51POPC   C4A  608   1.840  -0.264   4.917 -0.3348 -0.2068  0.1442
   51POPC   C1B  609   1.990   0.373   6.097 -0.2209  0.1507  0.0234
   51POPC   C2B  610   1.817   0.575   5.687 -0.1236 -0.3212  0.2648
   51POPC   C3B  611   2.013   0.541   5.340 -0.1764  0.0762  0.1420
   51POPC   C4B  612   1.943   0.282   4.945 -0.3126  0.1016 -0.0918
   52POPC   NC3  613   5.467   0.732   6.728 -0.1719 -0.5210  0.0569
   52POPC   PO4  614   5.909   0.749   6.647  0.4299 -0.0909  0.0357
   52POPC   GL1  615   5.673   0.767   6.186 -0.0383  0.1534 -0.1637
   52POPC   GL2  616   5.341   0.910   6.132 -0.0254  0.0781 -0.1875
   52POPC   C1A  617   5.926   0.663   5.728  0.0630  0.1271  0.1251
   52POPC   D2A  618   6.245   0.840   5.433 -0.1542  0.0660  0.0114
   52POPC   C3A  619   6.280   1.292   5.357 -0.0066  0.1571 -0.0269
   52POPC   C4A  620   6.131   1.753   5.269 -0.2873  0.0057  0.1577
   52POPC   C1B  621   5.430   0.753   5.657  0.2723  0.1958 -0.0068
   52POPC   C2B  622   5.136   0.778   5.301  0.0939 -0.0770 -0.2930
   52POPC   C3B  623   4.940   1.013   4.966  0.0565  0.0058 -0.0979
   52POPC   C4B  624   4.649   1.126   4.766  0.0608  0.1137 -0.1516
   53POPC   NC3  625   6.335   1.549   6.861  0.3239 -0.0505 -0.2876
   53POPC   PO4  626   6.717   1.515   6.785  0.0855  0.1111  0.0000
   53POPC   GL1  627   6.846   1.541   6.373  0.0615 -0.1921  0.0761
   53POPC   GL2  628   6.595   1.636   6.236  0.3321 -0.2142 -0.4522
   53POPC   C1A  629   6.994   1.665   5.922  0.1513  0.1362 -0.1315
   53POPC   D2A  630   6.718   1.545   5.684 -0.0097 -0.1976 -0.0173
   53POPC   C3A  631   6.624   1.832   5.439 -0.1613  0.1663  0.2700
   53POPC   C4A  632   6.795   2.053   5.095 -0.1481  0.1701  0.0135
   53POPC   C1B  633   6.276   1.712   5.994 -0.2282 -0.3351 -0.1767
   53POPC   C2B  634   6.029   1.592   5.776 -0.1794  0.0119  0.1901
   53POPC   C3B  635   5.684   1.636   5.459  0.1023  0.3028 -0.1671
   53POPC   C4B  636   5.365   1.319   5.286  0.0763  0.0767  0.0728
   54POPC   NC3  637   0.992   3.803   7.341  0.0191  0.2106  0.0720
   54POPC   PO4  638   1.435   3.682   7.111  0.1791 -0.0094 -0.0471
   54POPC   GL1  639   1.452   3.731   6.625  0.0652  0.0871  0.1655
   54POPC   GL2  640   1.576   3.390   6.611  0.2418  0.0812  0.1688
   54POPC   C1A  641   1.074   3.565   6.362  0.0211 -0.2818  0.1691
   54POPC   D2A  642   0.981   3.142   6.074  0.1255 -0.2613 -0.4997
   54POPC   C3A  643   1.197   2.945   5.810 -0.0347 -0.0596 -0.0119
   54POPC   C4A  644   1.353   2.918   5.461 -0.0976  0.3227 -0.2747
   54POPC   C1B  645   1.471   3.425   6.059  0.0221 -0.0269 -0.2601
   54POPC   C2B  646   1.537   3.390   5.700 -0.0384 -0.1720 -0.0017
   54POPC   C3B  647   1.484   3.376   5.269 -0.0256 -0.0951 -0.0166
   54POPC   C4B  648   1.110   3.253   5.053  0.1432  0.1900 -0.4150
   55POPC   NC3  649   5.096   3.681   7.995 -0.0656 -0.0596 -0.0081
   55POPC   PO4  650   5.132   4.135   7.817 -0.1068  0.1806  0.2019
   55POPC   GL1  651   5.178   4.009   8.384 -0.1659 -0.0766  0.1381
   55POPC   GL2  652   5.207   4.250   8.635  0.1039 -0.0888 -0.0451
   55POPC   C1A  653   5.107   3.679   8.711  0.1878 -0.1555  0.0599
   55POPC   D2A  654   5.460   3.849   8.983  0.1838  0.1087 -0.2156
   55POPC   C3A  655   5.382   4.059   9.447 -0.0771  0.1822  0.0729
   55POPC   C4A  656   5.012   4.295   9.675 -0.2119 -0.2944  0.2824
   55POPC   C1B  657   4.959   4.669   8.796  0.1492 -0.1191 -0.0213
   55POPC   C2B  658   4.848   5.022   9.180  0.2143  0.0481  0.1268
   55POPC   C3B  659   4.964   4.899   9.544 -0.3732  0.3325 -0.0272
   55POPC   C4B  660   5.035   4.972  10.011 -0.1240  0.0100 -0.0553
   56POPC   NC3  661   0.452   2.401   6.952 -0.3306 -0.1283  0.0079
   56POPC   PO4  662   0.836   2.174   6.871 -0.4446 -0.2496 -0.0905
   56POPC   GL1  663   0.631   2.134   6.510 -0.0544  0.0294 -0.0310
   56POPC   GL2  664   0.288   2.053   6.602 -0.0255  0.2373 -0.2299
   56POPC   C1A  665   0.715   2.210   6.004 -0.2765 -0.2975 -0.0335
   56POPC   D2A  666   0.635   2.177   5.617  0.0913 -0.2089  0.0052
   56POPC   C3A  667   0.714   2.514   5.284  0.1144 -0.0380 -0.0315
   56POPC   C4A  668   0.889   2.840   4.910 -0.0168  0.1989 -0.1327
   56POPC   C1B  669   0.027   2.109   6.175  0.3185  0.0271  0.3366
   56POPC   C2B  670  -0.020   2.209   5.715 -0.1150 -0.2247 -0.2267
   56POPC   C3B  671   0.148   2.415   5.376  0.3056 -0.1401 -0.1388
   56POPC   C4B  672   0.404   2.849   5.148  0.1035 -0.2980 -0.2165
   57POPC   NC3  673   5.972   6.285   6.832  0.3566 -0.0407 -0.0243
   57POPC   PO4  674   5.655   5.894   6.828  0.1408  0.3513  0.1308
   57POPC   GL1  675   5.415   5.914   6.442  0.0259  0.3374  0.0091
   57POPC   GL2  676   5.165   5.970   6.406 -0.2441  0.0617 -0.2495
   57POPC   C1A  677   5.377   5.827   5.986 -0.1594  0.1555 -0.1025
   57POPC   D2A  678   5.248   5.825   5.646 -0.0954 -0.0820  0.0748
   57POPC   C3A  679   4.979   6.007   5.343 -0.2144  0.0482  0.1637
   57POPC   C4A  680   4.730   6.233   4.939 -0.3212  0.2379  0.3225
   57POPC   C1B  681   4.902   6.120   6.079  0.2313 -0.1812  0.3119
   57POPC   C2B  682   4.697   6.445   5.844 -0.3686 -0.2060 -0.3092
   57POPC   C3B  683   4.765   6.711   5.553  0.0132  0.2152  0.0803
   57POPC   C4B  684   4.512   7.008   5.347 -0.1310 -0.3090  0.1956
   58POPC   NC3  685   1.167   4.597   6.958 -0.1909  0.0540 -0.2675
   58POPC   PO4  686   1.378   5.002   7.043 -0.3348  0.0061 -0.1606
   58POPC   GL1  687   1.571   4.973   6.657  0.0119 -0.1853 -0.0026
   58POPC   GL2  688   1.797   4.709   6.701  0.1063 -0.1553  0.3228
   58POPC   C1A  689   1.532   5.189   6.216  0.1252 -0.1384  0.1008
   58POPC   D2A  690   1.655   5.244   5.810 -0.1973 -0.1120 -0.0463
   58POPC   C3A  691   2.019   5.262   5.533 -0.0564  0.2197  0.0120
   58POPC   C4A  692   2.046   5.517   5.114  0.1503 -0.2770 -0.0375
   58POPC   C1B  693   1.721   4.734   6.221 -0.0430  0.1236 -0.3890
   58POPC   C2B  694   1.455   4.802   5.829  0.0710 -0.1152  0.3959
   58POPC   C3B  695   1.574   4.979   5.396  0.0985  0.0038  0.0987
   58POPC   C4B  696   1.599   5.037   4.917  0.0329  0.0652  0.1201
   59POPC   NC3  697   0.325   3.424   8.021 -0.2140 -0.0236  0.1379
   59POPC   PO4  698   0.742   3.450   8.042 -0.0933 -0.0387 -0.1124
   59POPC   GL1  699   0.699   3.379   8.468 -0.1130  0.2123  0.1399
   59POPC   GL2  700   1.013   3.527   8.630  0.2767 -0.2394  0.3345
   59POPC   C1A  701   0.648   3.209   8.914 -0.1842  0.1860 -0.0067
   59POPC   D2A  702   0.425   3.093   9.356 -0.1247  0.2559 -0.2242
   59POPC   C3A  703   0.392   3.440   9.477  0.0373 -0.4356  0.1771
   59POPC   C4A  704   0.352   3.767   9.721 -0.0937  0.1834 -0.0448
   59POPC   C1B  705   1.199   3.243   8.841  0.1803 -0.1658  0.2513
   59POPC   C2B  706   1.309   2.844   9.012 -0.2864  0.4227 -0.0136
   59POPC   C3B  707   1.262   2.553   9.393 -0.0018 -0.1437  0.1643
   59POPC   C4B  708   1.373   2.103   9.546  0.1148 -0.1667 -0.0005
   60POPC   NC3  709   4.890   4.185   6.877 -0.0443  0.1660  0.2363
   60POPC   PO4  710   4.552   4.516   6.953 -0.0886  0.2278 -0.0193
   60POPC   GL1  711   4.571   4.581   6.587  0.0138 -0.0851  0.1066
   60POPC   GL2  712   4.499   4.964   6.472 -0.1113  0.1670 -0.0013
   60POPC   C1A  713   4.440   4.453   6.258 -0.3335 -0.1160  0.0968
   60POPC   D2A  714   4.176   4.116   6.066  0.0709 -0.2210  0.0048
   60POPC   C3A  715   4.268   3.638   5.996 -0.2576 -0.0829 -0.2418
   60POPC   C4A  716   4.471   3.294   5.827 -0.1434 -0.1241 -0.1043
   60POPC   C1B  717   4.400   5.365   6.313 -0.0846 -0.1659 -0.1851
   60POPC   C2B  718   4.130   5.698   6.072  0.0216 -0.1575 -0.1326
   60POPC   C3B  719   4.121   6.172   5.957 -0.3225 -0.2127 -0.1151
   60POPC   C4B  720   4.210   6.466   5.650  0.0322 -0.0765  0.0407
   61POPC   NC3  721   1.389   0.779   7.370  0.4092  0.4195 -0.0383
   61POPC   PO4  722   1.435   0.499   6.918 -0.3678 -0.4009 -0.5644
   61POPC   GL1  723   1.487   0.788   6.640  0.1136  0.0035 -0.0971
   61POPC   GL2  724   1.314   1.002   6.467  0.1000 -0.0864 -0.1761
   61POPC   C1A  725   1.724   0.777   6.204 -0.0064 -0.0506  0.4872
   61POPC   D2A  726   2.271   0.756   6.075  0.0726 -0.1729  0.1360
   61POPC   C3A  727   2.548   1.096   5.948  0.1587 -0.0059 -0.0914
   61POPC   C4A  728   2.792   1.393   5.713 -0.2770 -0.1623  0.1553
   61POPC   C1B  729   1.531   1.309   6.216 -0.1929 -0.2886 -0.1538
   61POPC   C2B  730   1.534   1.581   5.874  0.2319 -0.0857  0.1058
   61POPC   C3B  731   1.536   1.944   5.812  0.1208 -0.0318  0.2891
   61POPC   C4B  732   1.785   2.112   5.592  0.0601  0.0299 -0.1600
   62POPC   NC3  733   3.397   3.739   7.083 -0.1860 -0.0479  0.0860
   62POPC   PO4  734   3.650   4.076   6.876  0.2928 -0.0657 -0.0080
   62POPC   GL1  735   3.501   3.774   6.547  0.0699 -0.2637  0.0199
   62POPC   GL2  736   3.726   3.475   6.431 -0.1024 -0.3059 -0.0706
   62POPC   C1A  737   3.316   3.688   6.035  0.0359  0.0552 -0.3459
   62POPC   D2A  738   3.392   3.486   5.657 -0.1645 -0.0762  0.1160
   62POPC   C3A  739   3.814   3.408   5.535  0.0653 -0.0866  0.0094
   62POPC   C4A  740   4.195   3.542   5.502 -0.2129 -0.2657 -0.1881
   62POPC   C1B  741   3.775   3.813   6.137  0.0805  0.1640  0.2305
   62POPC   C2B  742   3.862   3.908   5.667  0.1334  0.4726 -0.0246
   62POPC   C3B  743   3.962   4.247   5.555  0.1047  0.0885 -0.0169
   62POPC   C4B  744   4.013   4.708   5.506 -0.1481 -0.0120  0.0359
   63POPC   NC3  745   5.226   5.524   6.683  0.0481  0.2612  0.0067
   63POPC   PO4  746   5.525   5.286   6.871 -0.1706 -0.1710  0.1167
   63POPC   GL1  747   5.687   5.311   6.538 -0.1105  0.2275 -0.0544
   63POPC   GL2  748   5.999   5.282   6.507  0.3452  0.0268  0.1947
   63POPC   C1A  749   5.536   5.415   6.177 -0.4016  0.1977 -0.0397
   63POPC   D2A  750   5.408   5.330   5.766 -0.1184  0.0642 -0.1586
   63POPC   C3A  751   5.651   5.286   5.455 -0.3200 -0.2384  0.1650
   63POPC   C4A  752   6.059   5.177   5.420 -0.1897  0.2859  0.3233
   63POPC   C1B  753   6.325   5.247   6.266 -0.1824 -0.1007  0.0455
   63POPC   C2B  754   6.513   5.142   5.914  0.1123  0.3265  0.0358
   63POPC   C3B  755   6.789   5.371   5.638 -0.1066  0.2194 -0.0823
   63POPC   C4B  756   6.858   5.519   5.172 -0.3496 -0.0770  0.0868
   64POPC   NC3  757   0.565   3.812   6.910  0.2339 -0.3230 -0.2368
   64POPC   PO4  758   0.305   4.195   6.852  0.2000 -0.0838  0.1574
   64POPC   GL1  759   0.064   4.284   6.593  0.2605 -0.3292 -0.0038
   64POPC   GL2  760   0.247   4.267   6.344  0.0220 -0.0455 -0.1777
   64POPC   C1A  761  -0.308   4.292   6.248  0.0256  0.0508  0.4347
   64POPC   D2A  762  -0.492   4.481   5.883 -0.2267 -0.0900  0.1226
   64POPC   C3A  763  -0.548   4.299   5.492  0.1626  0.2232  0.1099
   64POPC   C4A  764  -0.696   4.279   5.131  0.2805  0.2916  0.1546
   64POPC   C1B  765   0.072   4.321   5.886 -0.0375 -0.0414  0.1201
   64POPC   C2B  766   0.294   4.416   5.463  0.1072 -0.1057  0.1060
   64POPC   C3B  767   0.481   4.440   5.172  0.0396 -0.1692  0.0725
   64POPC   C4B  768   0.889   4.249   5.106  0.0074  0.0347 -0.1044
   65POPC   NC3  769   2.046   2.238   3.148  0.1939  0.1393 -0.2700
   65POPC   PO4  770   2.197   2.455   3.517  0.3161 -0.1646 -0.2155
   65POPC   GL1  771   1.989   2.036   3.663 -0.3265 -0.2437  0.1611
   65POPC   GL2  772   1.739   2.024   3.749  0.1357 -0.0674 -0.1758
   65POPC   C1A  773   2.210   1.752   4.058  0.0899  0.1016  0.1320
   65POPC   D2A  774   2.253   1.534   4.402  0.3727  0.0993  0.0180
   65POPC   C3A  775   1.975   1.635   4.727  0.3489 -0.0580  0.3313
   65POPC   C4A  776   1.600   1.564   4.989  0.0751  0.2748  0.1885
   65POPC   C1B  777   1.840   2.185   4.096 -0.3714 -0.0022 -0.1070
   65POPC   C2B  778   1.898   2.065   4.509 -0.2048  0.0171  0.0079
   65POPC   C3B  779   1.918   2.056   4.892  0.1480  0.1282  0.2447
   65POPC   C4B  780   1.927   1.763   5.257 -0.0644 -0.3506  0.0811
   66POPC   NC3  781   0.043   2.915   3.031 -0.4629 -0.1952 -0.1353
   66POPC   PO4  782   0.134   3.299   3.114 -0.0828  0.3294 -0.2521
   66POPC   GL1  783  -0.141   3.150   3.465 -0.1214 -0.0512 -0.0635
   66POPC   GL2  784  -0.294   2.779   3.505  0.3002  0.2990 -0.0938
   66POPC   C1A  785  -0.124   3.162   3.926  0.2537 -0.0917  0.1139
   66POPC   D2A  786  -0.039   2.950   4.312  0.0077 -0.3432  0.3347
   66POPC   C3A  787  -0.329   2.807   4.538  0.0036  0.1095  0.3124
   66POPC   C4A  788  -0.451   2.385   4.632  0.1586 -0.1967 -0.0923
   66POPC   C1B  789   0.051   2.620   3.838 -0.3373  0.1501 -0.0014
   66POPC   C2B  790   0.347   2.631   4.111  0.2809 -0.1887  0.3503
   66POPC   C3B  791   0.522   2.584   4.540 -0.0825  0.1581  0.0845
   66POPC   C4B  792   0.686   2.316   4.794 -0.0238 -0.0684  0.1015
   67POPC   NC3  793   5.892   2.178   3.073  0.3387 -0.1744 -0.2855
   67POPC   PO4  794   5.471   2.043   3.035  0.0581  0.3620  0.0006
   67POPC   GL1  795   5.478   1.651   3.370 -0.0766 -0.1045  0.2379
   67POPC   GL2  796   5.669   1.432   3.304 -0.0457  0.0502 -0.2771
   67POPC   C1A  797   5.325   1.631   3.773  0.0624 -0.3442  0.3221
   67POPC   D2A  798   5.302   1.392   4.161  0.1613  0.2553  0.1736
   67POPC   C3A  799   5.027   1.468   4.527 -0.2199 -0.0637 -0.2206
   67POPC   C4A  800   5.014   1.491   4.969 -0.2731 -0.0080 -0.0242
   67POPC   C1B  801   5.727   1.350   3.685  0.0282 -0.3376  0.3071
   67POPC   C2B  802   5.803   1.313   4.160  0.1981 -0.1285  0.2131
   67POPC   C3B  803   5.568   1.135   4.473 -0.2056  0.2261 -0.0533
   67POPC   C4B  804   5.415   1.085   4.805  0.0043  0.0581 -0.0124
   68POPC   NC3  805   3.001   2.161   3.609  0.0601 -0.1915 -0.0585
   68POPC   PO4  806   3.130   2.522   3.540  0.1373 -0.3273 -0.2055
   68POPC   GL1  807   3.583   2.318   3.685  0.1192  0.2344 -0.1367
   68POPC   GL2  808   3.397   2.262   4.016  0.2583  0.1895  0.1818
   68POPC   C1A  809   3.863   2.256   3.985 -0.2353  0.3176 -0.0110
   68POPC   D2A  810   4.008   2.104   4.396 -0.1887 -0.2332  0.1600
   68POPC   C3A  811   3.840   1.914   4.684  0.2168  0.0582 -0.0177
   68POPC   C4A  812   3.571   1.802   4.912  0.2265 -0.1432  0.1223
   68POPC   C1B  813   3.394   2.140   4.426 -0.4862  0.0716 -0.0281
   68POPC   C2B  814   3.413   2.326   4.864 -0.1986  0.0251  0.0125
   68POPC   C3B  815   3.476   2.581   5.347  0.0063  0.2101 -0.1747
   68POPC   C4B  816   3.545   2.728   5.762  0.0640 -0.0660  0.1728
   69POPC   NC3  817   5.215   4.522   3.035 -0.1933 -0.1197 -0.0281
   69POPC   PO4  818   4.963   4.947   2.984  0.0362  0.0461  0.0518
   69POPC   GL1  819   5.064   4.811   3.410  0.3109 -0.3866 -0.0347
   69POPC   GL2  820   5.401   4.880   3.402  0.0026 -0.1349 -0.2729
   69POPC   C1A  821   5.003   4.931   3.900  0.2662  0.1454 -0.1534
   69POPC   D2A  822   5.084   5.152   4.245  0.2507 -0.2419 -0.2620
   69POPC   C3A  823   4.739   5.244   4.545  0.0192  0.1412 -0.2093
   69POPC   C4A  824   4.339   5.294   4.826 -0.1993  0.3097  0.1065
   69POPC   C1B  825   5.411   5.139   3.784 -0.0950  0.1499 -0.1061
   69POPC   C2B  826   5.534   4.973   4.312  0.2655 -0.0774  0.0746
   69POPC   C3B  827   5.533   4.850   4.631 -0.1302 -0.1625  0.0078
   69POPC   C4B  828   5.853   4.604   4.801 -0.3937  0.0357  0.2338
   70POPC   NC3  829   2.192   0.087   2.876 -0.1402  0.0266 -0.3103
   70POPC   PO4  830   2.574   0.116   2.904 -0.0673 -0.2529 -0.0546
   70POPC   GL1  831   2.561  -0.068   3.290 -0.0996 -0.0140  0.0570
   70POPC   GL2  832   2.659  -0.360   3.388 -0.1883 -0.2846 -0.0241
   70POPC   C1A  833   2.293  -0.193   3.729  0.0843  0.0306 -0.2270
   70POPC   D2A  834   2.346  -0.190   4.154 -0.1388 -0.1226  0.1988
   70POPC   C3A  835   2.217   0.203   4.470 -0.2329  0.1085 -0.0088
   70POPC   C4A  836   2.362   0.499   4.809  0.1202  0.0394  0.0746
   70POPC   C1B  837   2.859  -0.035   3.637  0.1659  0.1688  0.3040
   70POPC   C2B  838   3.007   0.356   3.780 -0.0634  0.2215 -0.1064
   70POPC   C3B  839   2.845   0.613   4.028 -0.0129 -0.0411  0.3414
   70POPC   C4B  840   2.549   0.600   4.298 -0.1221 -0.2308  0.2231
   71POPC   NC3  841   5.101   2.386   3.018 -0.1608  0.3321  0.0635
   71POPC   PO4  842   5.056   2.701   3.193 -0.0090 -0.2139 -0.2140
   71POPC   GL1  843   5.286   2.576   3.609  0.3251 -0.2527  0.2224
   71POPC   GL2  844   5.070   2.841   3.714  0.0585  0.3439  0.1526
   71POPC   C1A  845   5.411   2.236   3.974 -0.2418 -0.1913 -0.3238
   71POPC   D2A  846   5.588   2.347   4.343  0.3052  0.1376 -0.1952
   71POPC   C3A  847   5.514   2.714   4.503 -0.2041  0.1106  0.1241
   71POPC   C4A  848   5.486   3.147   4.494  0.2993  0.2592 -0.0766
   71POPC   C1B  849   4.664   2.828   3.988  0.3952  0.1526 -0.0392
   71POPC   C2B  850   4.586   3.139   4.315  0.2067 -0.2299  0.1801
   71POPC   C3B  851   4.643   3.209   4.663 -0.0884  0.2242  0.0816
   71POPC   C4B  852   4.805   3.360   5.054 -0.0232  0.1625  0.0632
   72POPC   NC3  853   3.531   4.028   3.222  0.2161  0.0637 -0.2778
   72POPC   PO4  854   3.986   3.947   3.436  0.1713 -0.2659  0.1914
   72POPC   GL1  855   4.253   3.983   3.777  0.0482  0.0894  0.2602
   72POPC   GL2  856   4.414   4.183   3.839  0.1641  0.3440 -0.1123
   72POPC   C1A  857   4.468   3.827   4.220 -0.0235 -0.0470 -0.0317
   72POPC   D2A  858   4.514   3.842   4.651 -0.0354  0.1855  0.0116
   72POPC   C3A  859   4.899   3.753   4.757  0.0180  0.1167  0.0248
   72POPC   C4A  860   5.224   3.476   4.765  0.1683 -0.1761 -0.0402
   72POPC   C1B  861   4.503   4.267   4.395  0.2732  0.0336  0.1017
   72POPC   C2B  862   4.484   4.214   4.872  0.1765 -0.3812 -0.0694
   72POPC   C3B  863   4.538   3.903   5.155 -0.3523 -0.2611 -0.0067
   72POPC   C4B  864   4.692   3.646   5.490 -0.3590  0.0247  0.0078
   73POPC   NC3  865   0.867   2.548   2.991  0.0364  0.1038 -0.1177
   73POPC   PO4  866   0.658   2.189   3.116 -0.0788  0.4358  0.0741
   73POPC   GL1  867   0.520   2.061   3.545 -0.1006 -0.0141 -0.0342
   73POPC   GL2  868   0.320   1.774   3.483 -0.1186 -0.1164 -0.1924
   73POPC   C1A  869   0.272   2.165   3.857  0.2387  0.2261 -0.1696
   73POPC   D2A  870  -0.139   1.993   4.034 -0.0969  0.1368 -0.1690
   73POPC   C3A  871  -0.351   1.943   4.378 -0.1232  0.1008 -0.0344
   73POPC   C4A  872  -0.589   1.942   4.855 -0.1005  0.1207  0.0028
   73POPC   C1B  873   0.233   1.623   3.908  0.1108  0.6116 -0.2377
   73POPC   C2B  874  -0.137   1.485   4.230  0.2011  0.0046 -0.1559
   73POPC   C3B  875  -0.371   1.474   4.664  0.2514  0.1326  0.1204
   73POPC   C4B  876  -0.597   1.354   5.033  0.1851  0.2239  0.1320
   74POPC   NC3  877   5.154   3.608   2.984  0.1681  0.0894  0.1321
   74POPC   PO4  878   5.396   4.032   2.937  0.2295 -0.2108  0.1505
   74POPC   GL1  879   5.162   4.187   3.386 -0.1735  0.1390  0.0668
   74POPC   GL2  880   4.980   3.910   3.459  0.3865  0.2228 -0.1824
   74POPC   C1A  881   5.261   4.205   3.757 -0.2420  0.1558 -0.3301
   74POPC   D2A  882   5.479   4.031   4.103 -0.1963 -0.0742  0.0862
   74POPC   C3A  883   5.372   3.724   4.237  0.0781  0.0554  0.1667
   74POPC   C4A  884   4.896   3.581   4.255 -0.1295  0.0101 -0.2424
   74POPC   C1B  885   4.886   3.950   3.896 -0.2088  0.0585  0.0932
   74POPC   C2B  886   5.005   4.102   4.330  0.0411  0.4717  0.0229
   74POPC   C3B  887   4.921   4.225   4.606 -0.0269  0.3607 -0.1054
   74POPC   C4B  888   4.996   4.136   5.009 -0.0446  0.0025  0.0289
   75POPC   NC3  889   2.020   3.099   3.510  0.0453 -0.0818  0.1760
   75POPC   PO4  890   1.602   2.833   3.524  0.0803  0.1647  0.3145
   75POPC   GL1  891   1.731   3.013   4.000 -0.0237  0.1183  0.4461
   75POPC   GL2  892   1.859   3.343   4.016  0.3646 -0.0593 -0.0338
   75POPC   C1A  893   2.047   2.787   4.214  0.0067 -0.0083  0.0439
   75POPC   D2A  894   2.173   2.460   4.420 -0.0561 -0.2463 -0.0496
   75POPC   C3A  895   2.615   2.503   4.442 -0.2012 -0.0179  0.3043
   75POPC   C4A  896   3.019   2.439   4.406  0.1524  0.0455 -0.0222
   75POPC   C1B  897   1.963   3.233   4.435  0.1059 -0.2314 -0.2075
   75POPC   C2B  898   1.980   3.194   4.925 -0.2093  0.1617 -0.0772
   75POPC   C3B  899   2.322   3.338   5.088 -0.0254  0.1896 -0.1336
   75POPC   C4B  900   2.657   3.292   5.351 -0.0094 -0.0757  0.0010
   76POPC   NC3  901   0.864   1.798   3.321  0.1919  0.1418 -0.1477
   76POPC   PO4  902   0.660   1.305   3.355 -0.3737  0.1102  0.1611
   76POPC   GL1  903   0.812   1.495   3.781 -0.2947  0.0763  0.2067
   76POPC   GL2  904   0.844   1.807   3.886  0.1852 -0.0370 -0.2945
   76POPC   C1A  905   0.621   1.368   4.182 -0.0009 -0.0812 -0.3146
   76POPC   D2A  906   0.283   1.431   4.512 -0.0727 -0.0737  0.3263
   76POPC   C3A  907   0.297   1.541   5.003 -0.2452 -0.3937  0.1342
   76POPC   C4A  908   0.651   1.564   5.351 -0.1645  0.2226  0.3241
   76POPC   C1B  909   0.545   1.854   4.203 -0.1139 -0.2731  0.3459
   76POPC   C2B  910   0.278   1.980   4.387 -0.1054 -0.1131 -0.0179
   76POPC   C3B  911   0.012   1.938   4.738 -0.1620  0.1568 -0.0414
   76POPC   C4B  912  -0.187   2.190   5.110  0.5149  0.0781  0.1948
   77POPC   NC3  913   4.581   1.657   2.942  0.0030 -0.0510 -0.0253
   77POPC   PO4  914   4.235   1.905   3.045 -0.1255 -0.0501 -0.1595
   77POPC   GL1  915   4.188   1.803   3.515 -0.0210  0.2463  0.0741
   77POPC   GL2  916   4.009   1.572   3.615 -0.3913 -0.3109  0.1444
   77POPC   C1A  917   4.340   1.878   3.914  0.4387 -0.0117 -0.1994
   77POPC   D2A  918   4.596   2.075   4.287 -0.0142 -0.1083  0.1236
   77POPC   C3A  919   4.387   2.037   4.708  0.2175  0.2108 -0.1350
   77POPC   C4A  920   4.393   2.302   4.957  0.2803 -0.2770  0.1552
   77POPC   C1B  921   3.919   1.261   3.904 -0.1061 -0.1046 -0.1588
   77POPC   C2B  922   3.664   1.222   4.295 -0.0597 -0.2385  0.3369
   77POPC   C3B  923   3.601   1.243   4.681 -0.1624 -0.3338 -0.0930
   77POPC   C4B  924   3.754   1.136   5.177 -0.0219 -0.0455  0.1494
   78POPC   NC3  925   4.603   2.210   2.982 -0.1016 -0.1766 -0.1122
   78POPC   PO4  926   5.010   1.910   3.028  0.0439  0.2979  0.0114
   78POPC   GL1  927   5.102   2.029   3.408  0.0083  0.2003 -0.1985
   78POPC   GL2  928   5.486   2.128   3.497 -0.2397 -0.1841  0.0568
   78POPC   C1A  929   4.946   2.093   3.789  0.0207  0.1386 -0.0816
   78POPC   D2A  930   4.962   2.447   4.141 -0.0508 -0.1401  0.1391
   78POPC   C3A  931   5.016   2.810   4.398  0.3878  0.0407  0.1083
   78POPC   C4A  932   5.068   3.000   4.793 -0.1377 -0.1648  0.0388
   78POPC   C1B  933   5.791   2.420   3.715 -0.1452  0.2351 -0.0457
   78POPC   C2B  934   5.997   2.395   4.036  0.1225 -0.4192  0.0390
   78POPC   C3B  935   6.400   2.376   4.284 -0.4459  0.1715  0.4452
   78POPC   C4B  936   6.502   2.497   4.710 -0.4524  0.3419 -0.0332
   79POPC   NC3  937   0.824   5.789   2.821 -0.0749  0.0674 -0.0027
   79POPC   PO4  938   1.015   6.034   3.080 -0.2982 -0.1808  0.0849
   79POPC   GL1  939   1.042   6.284   3.409 -0.1970  0.1929  0.0307
   79POPC   GL2  940   1.305   6.289   3.509  0.0599 -0.1058 -0.0769
   79POPC   C1A  941   0.917   6.160   3.843  0.1579 -0.0144  0.0179
   79POPC   D2A  942   0.637   6.191   4.094 -0.3297  0.1652  0.3174
   79POPC   C3A  943   0.561   6.419   4.481 -0.1182 -0.1203 -0.1922
   79POPC   C4A  944   0.350   6.681   4.951 -0.2473  0.0286  0.0743
   79POPC   C1B  945   1.361   5.899   3.763 -0.0302 -0.0658  0.1466
   79POPC   C2B  946   1.479   5.755   4.164  0.1843 -0.4346  0.2732
   79POPC   C3B  947   1.843   5.717   4.472  0.1336 -0.0425 -0.0355
   79POPC   C4B  948   2.101   5.758   4.679  0.0165  0.1155 -0.4073
   80POPC   NC3  949   4.880   5.848   2.774  0.0076 -0.4002  0.2512
   80POPC   PO4  950   4.886   5.731   3.198  0.3816 -0.0840 -0.3401
   80POPC   GL1  951   4.887   5.308   3.333  0.0559 -0.1505 -0.0365
   80POPC   GL2  952   5.071   5.311   3.511 -0.0504  0.1409  0.1902
   80POPC   C1A  953   4.628   5.173   3.650  0.1655 -0.2102  0.1217
   80POPC   D2A  954   4.570   5.140   4.064 -0.1348  0.0217 -0.3724
   80POPC   C3A  955   4.720   4.816   4.327  0.0256 -0.1714  0.1034
   80POPC   C4A  956   4.599   4.642   4.661  0.0576  0.0842  0.2254
   80POPC   C1B  957   4.970   5.440   3.898 -0.1771  0.3851 -0.2428
   80POPC   C2B  958   4.851   5.615   4.249 -0.2296 -0.1235 -0.1995
   80POPC   C3B  959   5.034   5.663   4.658  0.3135  0.0618 -0.0687
   80POPC   C4B  960   5.226   6.008   4.819 -0.1191  0.1504  0.0059
   81POPC   NC3  961   1.783   5.343   3.279 -0.2257 -0.0830  0.0316
   81POPC   PO4  962   1.604   4.877   3.205 -0.0366  0.1517 -0.2159
   81POPC   GL1  963   1.753   4.736   3.650  0.0931 -0.1080 -0.1463
   81POPC   GL2  964   1.687   5.048   3.718  0.0103 -0.1731  0.1025
   81POPC   C1A  965   1.866   4.812   4.087 -0.0183  0.2367 -0.0644
   81POPC   D2A  966   1.945   4.662   4.558 -0.2429 -0.1996  0.0501
   81POPC   C3A  967   2.371   4.618   4.755 -0.0324  0.0934 -0.1064
   81POPC   C4A  968   2.619   4.522   5.040  0.0042 -0.2361  0.2809
   81POPC   C1B  969   1.383   4.863   4.022 -0.1952 -0.2341 -0.1727
   81POPC   C2B  970   1.109   4.815   4.383 -0.1185 -0.0886  0.1827
   81POPC   C3B  971   1.125   5.033   4.818 -0.0569 -0.0105 -0.2159
   81POPC   C4B  972   1.126   4.907   5.283 -0.0194  0.0894 -0.3822
   82POPC   NC3  973   6.194   0.111   2.945  0.2673  0.2002 -0.0611
   82POPC   PO4  974   5.985   0.574   2.782  0.0483  0.0616 -0.3064
   82POPC   GL1  975   5.957   0.643   3.290 -0.0160 -0.0340  0.0941
   82POPC   GL2  976   6.131   0.403   3.500 -0.0294 -0.0796 -0.1680
   82POPC   C1A  977   5.803   0.803   3.723 -0.2054  0.1970 -0.1887
   82POPC   D2A  978   5.878   0.718   4.134 -0.0338  0.0563 -0.1338
   82POPC   C3A  979   6.140   1.063   4.408 -0.4272 -0.2473  0.2117
   82POPC   C4A  980   6.379   1.151   4.853  0.1197  0.0123  0.1498
   82POPC   C1B  981   6.125   0.283   3.994  0.0281 -0.1701  0.0293
   82POPC   C2B  982   6.416   0.113   4.274 -0.0687  0.0629  0.0683
   82POPC   C3B  983   6.361   0.070   4.710 -0.0347 -0.3183  0.3708
   82POPC   C4B  984   6.096  -0.193   5.027  0.1597  0.1522 -0.3176
   83POPC   NC3  985   6.743   3.859   3.003 -0.0951  0.0800  0.3684
   83POPC   PO4  986   6.452   4.096   2.713  0.0658  0.2436  0.0736
   83POPC   GL1  987   6.308   4.242   3.179 -0.5203  0.0861  0.2031
   83POPC   GL2  988   6.402   4.520   3.403  0.0475 -0.2967  0.2186
   83POPC   C1A  989   6.234   4.099   3.570  0.2911 -0.2787  0.1512
   83POPC   D2A  990   6.019   4.204   3.968  0.0227 -0.2964  0.0421
   83POPC   C3A  991   6.012   4.594   4.311 -0.2545  0.0551  0.2441
   83POPC   C4A  992   6.268   4.949   4.498  0.0429  0.2711 -0.2988
   83POPC   C1B  993   6.318   4.579   3.877  0.2491  0.1729 -0.2918
   83POPC   C2B  994   6.603   4.789   4.188 -0.3729  0.2278  0.0368
   83POPC   C3B  995   6.756   4.907   4.703 -0.0993 -0.5853  0.3873
   83POPC   C4B  996   6.380   5.068   5.019  0.4530 -0.1639 -0.0075
   84POPC   NC3  997   1.474   3.100   3.120  0.1156  0.1629  0.1048
   84POPC   PO4  998   1.728   3.409   3.184  0.0167  0.0038 -0.2187
   84POPC   GL1  999   1.599   3.426   3.597 -0.0119  0.2646 -0.2001
   84POPC   GL2 1000   1.272   3.238   3.582 -0.5042  0.1623  0.1670
   84POPC   C1A 1001   1.462   3.769   3.920 -0.1061  0.1801 -0.2526
   84POPC   D2A 1002   1.312   3.966   4.276  0.2301  0.2326  0.0727
   84POPC   C3A 1003   1.359   3.760   4.616  0.0144  0.0668  0.2732
   84POPC   C4A 1004   1.598   3.508   4.755  0.0155 -0.3725  0.0219
   84POPC   C1B 1005   1.135   3.364   3.878 -0.4491  0.0177 -0.1286
   84POPC   C2B 1006   1.321   3.359   4.285 -0.0435  0.0036  0.1264
   84POPC   C3B 1007   1.332   3.135   4.631  0.0777 -0.2260  0.1351
   84POPC   C4B 1008   1.501   2.893   4.967  0.0992  0.3128  0.1002
   85POPC   NC3 1009   1.258   3.573   3.109 -0.1443  0.2308 -0.0999
   85POPC   PO4 1010   0.884   3.354   3.211  0.0238  0.1820 -0.2964
   85POPC   GL1 1011   0.641   3.371   3.493  0.1233 -0.0262 -0.1379
   85POPC   GL2 1012   0.481   3.636   3.424 -0.0397  0.3105  0.1951
   85POPC   C1A 1013   0.527   3.689   3.864 -0.0958  0.0352  0.0217
   85POPC   D2A 1014   0.507   3.976   4.251 -0.0913  0.1134  0.0698
   85POPC   C3A 1015   0.511   3.764   4.539 -0.2208  0.1186 -0.3370
   85POPC   C4A 1016   0.607   3.812   4.969  0.0084 -0.4092 -0.3439
   85POPC   C1B 1017   0.096   3.639   3.628  0.3386 -0.1558 -0.0065
   85POPC   C2B 1018  -0.283   3.668   3.772  0.0751  0.2641 -0.2628
   85POPC   C3B 1019  -0.324   3.752   4.252 -0.2678  0.2900  0.1395
   85POPC   C4B 1020  -0.622   3.759   4.524  0.1024 -0.2467 -0.0024
   86POPC   NC3 1021   4.310   1.024   2.995  0.1225  0.2841  0.0032
   86POPC   PO4 1022   4.160   1.420   3.120 -0.0057 -0.0359 -0.1801
   86POPC   GL1 1023   3.960   1.110   3.380 -0.0135  0.1300 -0.2509
   86POPC   GL2 1024   3.775   0.800   3.241 -0.0050  0.1343 -0.2751
   86POPC   C1A 1025   3.946   0.759   3.727 -0.2199  0.0686 -0.3093
   86POPC   D2A 1026   3.864   0.781   4.114 -0.0201 -0.0501 -0.1317
   86POPC   C3A 1027   3.744   0.522   4.354  0.0029  0.1352 -0.0008
   86POPC   C4A 1028   3.657   0.333   4.727  0.0723  0.1187 -0.1217
   86POPC   C1B 1029   3.520   1.001   3.730  0.3161  0.0876  0.2017
   86POPC   C2B 1030   3.338   0.764   4.129 -0.0348 -0.1790 -0.1280
   86POPC   C3B 1031   3.391   0.837   4.522 -0.0564 -0.2528 -0.2334
   86POPC   C4B 1032   3.396   0.725   4.974  0.2935  0.1819  0.0678
   87POPC   NC3 1033   2.539   3.779   3.135  0.0724 -0.0815  0.3524
   87POPC   PO4 1034   2.722   3.404   3.120  0.2813 -0.2066 -0.1884
   87POPC   GL1 1035   2.815   3.436   3.471 -0.1124  0.0340  0.1218
   87POPC   GL2 1036   2.842   3.740   3.670 -0.1303  0.2703  0.2719
   87POPC   C1A 1037   2.869   3.396   3.998 -0.0379  0.5769  0.0026
   87POPC   D2A 1038   2.857   3.203   4.376 -0.1598 -0.1148 -0.0077
   87POPC   C3A 1039   2.871   2.889   4.783 -0.1479  0.1307  0.0013
   87POPC   C4A 1040   2.873   2.419   4.914 -0.0650 -0.0334 -0.1743
   87POPC   C1B 1041   2.494   3.897   3.902  0.2083 -0.0034 -0.0786
   87POPC   C2B 1042   2.561   4.108   4.307 -0.0918  0.0714  0.2573
   87POPC   C3B 1043   2.219   4.170   4.513 -0.0069  0.1126 -0.3201
   87POPC   C4B 1044   1.831   4.201   4.745 -0.2597 -0.2714  0.1196
   88POPC   NC3 1045   3.053   5.903   3.151 -0.0428  0.0373 -0.0206
   88POPC   PO4 1046   3.495   6.027   3.000  0.2248  0.0215 -0.0909
   88POPC   GL1 1047   3.489   5.878   3.383  0.1808 -0.1925 -0.2905
   88POPC   GL2 1048   3.832   5.860   3.541 -0.4369 -0.2316 -0.0214
   88POPC   C1A 1049   3.288   5.829   3.760 -0.0570  0.2463  0.0521
   88POPC   D2A 1050   3.475   5.643   4.126  0.2290 -0.0122 -0.2194
   88POPC   C3A 1051   3.886   5.447   4.359 -0.3095  0.2841  0.0783
   88POPC   C4A 1052   3.818   5.337   4.817 -0.0299 -0.0150 -0.0718
   88POPC   C1B 1053   3.656   6.183   3.814  0.0874  0.2155 -0.0384
   88POPC   C2B 1054   3.451   6.192   4.257 -0.0008  0.2768 -0.1247
   88POPC   C3B 1055   3.314   6.270   4.601  0.2271  0.1984 -0.1814
   88POPC   C4B 1056   2.915   6.177   4.834 -0.0768  0.1151 -0.0213
   89POPC   NC3 1057   2.304   3.673   2.673  0.0963  0.0493 -0.1779
   89POPC   PO4 1058   2.366   4.122   2.726  0.1239 -0.2635  0.1369
   89POPC   GL1 1059   2.285   4.183   3.161 -0.0302  0.0784 -0.0559
   89POPC   GL2 1060   2.621   4.423   3.290 -0.2403  0.0179  0.2249
   89POPC   C1A 1061   2.165   4.316   3.576 -0.2348  0.6091 -0.0197
   89POPC   D2A 1062   2.119   4.376   3.963  0.3216 -0.1144 -0.1568
   89POPC   C3A 1063   2.361   4.578   4.263  0.4229 -0.2280  0.0168
   89POPC   C4A 1064   2.355   4.979   4.399 -0.0612  0.0157 -0.0001
   89POPC   C1B 1065   2.598   4.447   3.733  0.1894  0.1294 -0.1797
   89POPC   C2B 1066   2.986   4.319   4.057  0.1416  0.0616  0.0057
   89POPC   C3B 1067   3.135   4.326   4.370  0.1255 -0.1270 -0.1083
   89POPC   C4B 1068   2.813   4.440   4.627 -0.2813  0.2376 -0.2157
   90POPC   NC3 1069   5.822   5.159   2.755  0.1089  0.2261 -0.1643
   90POPC   PO4 1070   6.163   5.386   2.989 -0.1789 -0.0951  0.2782
   90POPC   GL1 1071   6.215   5.255   3.464  0.2201  0.1048 -0.1678
   90POPC   GL2 1072   5.960   4.978   3.650 -0.0771  0.0561  0.1478
   90POPC   C1A 1073   6.430   5.330   3.906  0.0029  0.2512  0.0507
   90POPC   D2A 1074   6.830   5.212   4.119 -0.1162 -0.0207  0.3958
   90POPC   C3A 1075   7.097   4.981   4.357  0.1319 -0.2361 -0.2531
   90POPC   C4A 1076   7.210   4.652   4.735  0.0030 -0.0996  0.0202
   90POPC   C1B 1077   5.922   5.070   4.067 -0.1872 -0.1414  0.0168
   90POPC   C2B 1078   5.897   5.313   4.480 -0.0860 -0.0177  0.1018
   90POPC   C3B 1079   6.113   5.538   4.780  0.0505 -0.2165  0.0689
   90POPC   C4B 1080   6.323   5.582   5.155 -0.0368  0.1941  0.1711
   91POPC   NC3 1081   5.989   4.583   2.755 -0.2310  0.1645  0.0164
   91POPC   PO4 1082   5.636   4.744   2.979  0.1885 -0.0991  0.1581
   91POPC   GL1 1083   5.702   4.413   3.154 -0.1881  0.1890  0.0971
   91POPC   GL2 1084   5.905   4.461   3.477  0.1851 -0.2373  0.0097
   91POPC   C1A 1085   5.644   4.007   3.494  0.2340  0.0165 -0.0491
   91POPC   D2A 1086   5.478   3.625   3.733  0.0731  0.1785  0.1168
   91POPC   C3A 1087   5.810   3.363   4.087 -0.2409  0.0121  0.0205
   91POPC   C4A 1088   6.054   3.323   4.426 -0.0497  0.1186  0.2518
   91POPC   C1B 1089   5.705   4.584   3.760 -0.0523  0.4378 -0.0935
   91POPC   C2B 1090   5.563   4.515   4.136  0.2058  0.5682  0.0203
   91POPC   C3B 1091   5.616   4.263   4.529 -0.2020  0.2179  0.3130
   91POPC   C4B 1092   5.343   3.981   4.663 -0.1083  0.0478  0.0261
   92POPC   NC3 1093   0.595   0.485   3.293  0.1248  0.0653  0.1308
   92POPC   PO4 1094   1.050   0.419   3.153 -0.1714  0.1908 -0.3093
   92POPC   GL1 1095   0.968   0.324   3.623  0.1313 -0.0090 -0.2922
   92POPC   GL2 1096   0.647   0.393   3.788 -0.0869  0.0722  0.3290
   92POPC   C1A 1097   1.022   0.186   4.063  0.0477  0.1539 -0.3694
   92POPC   D2A 1098   1.371  -0.183   4.172  0.1867  0.2089  0.1275
   92POPC   C3A 1099   1.403  -0.390   4.589 -0.0207  0.3227  0.2062
   92POPC   C4A 1100   1.139  -0.377   4.878  0.3158  0.4331 -0.0508
   92POPC   C1B 1101   0.358   0.551   4.067 -0.1797  0.4453  0.0649
   92POPC   C2B 1102   0.117   0.666   4.534  0.2225  0.0874 -0.0167
   92POPC   C3B 1103  -0.172   0.644   4.933 -0.0179 -0.0018 -0.1110
   92POPC   C4B 1104  -0.535   0.289   4.947  0.0918  0.0073  0.0635
   93POPC   NC3 1105   0.126   5.057   3.128 -0.0743 -0.1574 -0.0416
   93POPC   PO4 1106   0.403   4.747   3.234 -0.0963  0.0315  0.1867
   93POPC   GL1 1107   0.597   4.779   3.580 -0.2903  0.2399  0.1142
   93POPC   GL2 1108   0.514   4.643   3.843  0.2123  0.0095 -0.0700
   93POPC   C1A 1109   0.841   5.044   3.915  0.1003 -0.0962  0.1379
   93POPC   D2A 1110   0.952   5.304   4.209  0.2498 -0.0316  0.1046
   93POPC   C3A 1111   1.279   5.344   4.340  0.0031  0.0730 -0.3378
   93POPC   C4A 1112   1.571   5.128   4.388  0.1783  0.3464  0.2007
   93POPC   C1B 1113   0.554   4.506   4.240 -0.0299  0.2319  0.1056
   93POPC   C2B 1114   0.412   4.320   4.616 -0.1949  0.0261  0.2077
   93POPC   C3B 1115   0.143   4.084   4.901 -0.0226 -0.0527 -0.0639
   93POPC   C4B 1116  -0.092   4.122   5.317 -0.0256  0.1673  0.0203
   94POPC   NC3 1117   3.266   3.328   3.258  0.0978 -0.5034 -0.2074
   94POPC   PO4 1118   3.695   3.474   3.257 -0.2543  0.1242  0.1318
   94POPC   GL1 1119   3.521   3.627   3.616  0.0571  0.0012 -0.0438
   94POPC   GL2 1120   3.336   3.432   3.778 -0.0325 -0.0329  0.3191
   94POPC   C1A 1121   3.769   3.715   4.036 -0.2137  0.2808 -0.0507
   94POPC   D2A 1122   3.671   3.715   4.394 -0.0602  0.0425 -0.2093
   94POPC   C3A 1123   3.644   4.196   4.583 -0.0491  0.0613 -0.1179
   94POPC   C4A 1124   3.433   4.394   4.845 -0.2109 -0.1406 -0.3222
   94POPC   C1B 1125   3.365   3.418   4.239 -0.2606 -0.0598  0.0131
   94POPC   C2B 1126   3.245   3.266   4.624  0.3052  0.0226  0.0373
   94POPC   C3B 1127   3.354   3.305   5.111  0.3283 -0.0507  0.0305
   94POPC   C4B 1128   3.431   3.004   5.402 -0.2057 -0.1009  0.0855
   95POPC   NC3 1129   4.773   0.206   2.574  0.0673  0.0717 -0.3426
   95POPC   PO4 1130   4.714   0.238   2.992  0.0858  0.0016  0.0457
   95POPC   GL1 1131   4.706   0.467   3.327  0.0191 -0.0116 -0.2058
   95POPC   GL2 1132   4.541   0.247   3.516 -0.2373 -0.1365  0.0471
   95POPC   C1A 1133   4.775   0.694   3.766 -0.0609  0.0223 -0.0525
   95POPC   D2A 1134   4.835   1.140   3.931 -0.0572 -0.1796  0.1109
   95POPC   C3A 1135   4.643   1.387   4.274 -0.0254 -0.0714 -0.1369
   95POPC   C4A 1136   4.541   1.579   4.726  0.0428 -0.2481 -0.0266
   95POPC   C1B 1137   4.331   0.434   3.833  0.4525  0.0113  0.1247
   95POPC   C2B 1138   4.282   0.486   4.241 -0.1054  0.0375  0.3285
   95POPC   C3B 1139   4.153   0.364   4.607 -0.4782  0.2873  0.1424
   95POPC   C4B 1140   4.151   0.282   5.091  0.0685 -0.0243 -0.0497
   96POPC   NC3 1141   1.343   0.008   2.940  0.0423 -0.0590 -0.1904
   96POPC   PO4 1142   1.723   0.130   2.859  0.0176  0.1305 -0.0175
   96POPC   GL1 1143   1.657   0.188   3.295  0.2251 -0.0634 -0.1497
   96POPC   GL2 1144   2.002   0.015   3.405  0.3913 -0.0540  0.0664
   96POPC   C1A 1145   1.692   0.408   3.744 -0.2257  0.0335 -0.0367
   96POPC   D2A 1146   1.649   0.411   4.243  0.0342 -0.2374  0.0648
   96POPC   C3A 1147   1.513   0.766   4.372 -0.0564 -0.0356  0.0194
   96POPC   C4A 1148   1.430   1.226   4.556 -0.1448  0.3131 -0.0732
   96POPC   C1B 1149   1.765  -0.133   3.681  0.2589  0.0922 -0.1283
   96POPC   C2B 1150   1.884   0.028   4.023 -0.1137 -0.3503 -0.0678
   96POPC   C3B 1151   2.183   0.351   3.976 -0.1253  0.0954 -0.0376
   96POPC   C4B 1152   2.064   0.699   4.124 -0.0159  0.0341  0.1662
   97POPC   NC3 1153   1.909   1.262   3.175  0.0817 -0.2728 -0.1471
   97POPC   PO4 1154   1.733   1.735   3.331  0.0213  0.0746 -0.5714
   97POPC   GL1 1155   1.802   1.561   3.736 -0.0267 -0.0076  0.3180
   97POPC   GL2 1156   1.594   1.298   3.593 -0.3981  0.0956 -0.2343
   97POPC   C1A 1157   1.753   1.597   4.174  0.1225 -0.1476  0.1409
   97POPC   D2A 1158   1.479   1.756   4.537  0.1154 -0.0527  0.2266
   97POPC   C3A 1159   1.453   2.267   4.627 -0.0615 -0.0886 -0.3488
   97POPC   C4A 1160   1.181   2.447   4.874 -0.1209 -0.2515 -0.0766
   97POPC   C1B 1161   1.297   1.398   3.884  0.1174 -0.2249  0.0011
   97POPC   C2B 1162   1.151   1.587   4.249  0.0871  0.2089 -0.0823
   97POPC   C3B 1163   0.981   1.520   4.551 -0.0213  0.2575  0.0703
   97POPC   C4B 1164   0.645   1.802   4.683  0.0116 -0.1984  0.1053
   98POPC   NC3 1165   1.602   2.250   3.334  0.0044  0.1377  0.0932
   98POPC   PO4 1166   1.142   2.317   3.318 -0.0878  0.3041  0.2898
   98POPC   GL1 1167   0.981   2.287   3.652 -0.4090 -0.0859  0.3678
   98POPC   GL2 1168   1.292   2.314   3.810 -0.0180  0.0169  0.1361
   98POPC   C1A 1169   0.877   2.332   4.072 -0.1284 -0.4375 -0.3961
   98POPC   D2A 1170   0.983   2.643   4.403 -0.1052  0.0692 -0.1313
   98POPC   C3A 1171   0.894   3.014   4.377 -0.2498 -0.0604 -0.0905
   98POPC   C4A 1172   0.516   3.106   4.463  0.1899 -0.0741 -0.0470
   98POPC   C1B 1173   1.306   2.019   4.099 -0.2046 -0.0600  0.0535
   98POPC   C2B 1174   1.055   2.049   4.474  0.0092 -0.2197 -0.2188
   98POPC   C3B 1175   1.101   1.883   4.857 -0.0369 -0.0623  0.0350
   98POPC   C4B 1176   0.822   1.967   5.195 -0.0465  0.1048 -0.2790
   99POPC   NC3 1177  -0.009   5.810   2.861 -0.3482  0.1600  0.2334
   99POPC   PO4 1178  -0.131   6.076   2.987  0.2604 -0.0588  0.1582
   99POPC   GL1 1179  -0.113   6.094   3.368 -0.1347 -0.2483 -0.2378
   99POPC   GL2 1180  -0.170   6.332   3.448 -0.2160 -0.1518  0.0049
   99POPC   C1A 1181  -0.102   5.849   3.691  0.0976  0.3387  0.0792
   99POPC   D2A 1182  -0.280   5.641   4.118 -0.0572 -0.4291 -0.0656
   99POPC   C3A 1183   0.017   5.414   4.434 -0.0834  0.2132 -0.1178
   99POPC   C4A 1184   0.299   5.433   4.718 -0.0602  0.1247 -0.0846
   99POPC   C1B 1185   0.090   6.236   3.827  0.2668 -0.0641 -0.4233
   99POPC   C2B 1186   0.192   6.082   4.365 -0.1526  0.0749  0.0880
   99POPC   C3B 1187   0.089   5.928   4.822 -0.2278 -0.1551 -0.0015
   99POPC   C4B 1188   0.163   6.188   5.161  0.1600  0.0877  0.2346
  100POPC   NC3 1189   2.661   2.449   3.439 -0.1342 -0.0056 -0.3285
  100POPC   PO4 1190   2.527   2.125   3.300 -0.0979 -0.0764 -0.1001
  100POPC   GL1 1191   2.506   2.091   3.790 -0.0725 -0.1493 -0.2372
  100POPC   GL2 1192   2.344   2.206   4.047 -0.2611 -0.3904  0.0196
  100POPC   C1A 1193   2.809   2.009   4.193 -0.3090 -0.1861  0.2482
  100POPC   D2A 1194   2.885   1.996   4.583  0.0765  0.0370 -0.4721
  100POPC   C3A 1195   3.000   1.918   4.965 -0.3105 -0.1871  0.0137
  100POPC   C4A 1196   3.266   2.141   5.320  0.4349  0.1680 -0.0037
  100POPC   C1B 1197   2.378   2.028   4.496  0.1967  0.0760 -0.1589
  100POPC   C2B 1198   2.435   2.070   4.985 -0.0497 -0.5657  0.0962
  100POPC   C3B 1199   2.132   2.280   5.258 -0.1011  0.3201 -0.0435
  100POPC   C4B 1200   2.113   2.570   5.611 -0.0480 -0.0693  0.0021
  101POPC   NC3 1201   5.402   5.688   3.396  0.3803  0.0694 -0.3872
  101POPC   PO4 1202   5.731   5.769   3.120  0.2028 -0.1324 -0.0527
  101POPC   GL1 1203   5.896   5.711   3.459  0.0487  0.0932 -0.3187
  101POPC   GL2 1204   5.809   5.504   3.731 -0.0365  0.3052 -0.0773
  101POPC   C1A 1205   5.850   6.032   3.827 -0.1503  0.0060  0.1353
  101POPC   D2A 1206   6.061   6.223   4.024 -0.1135  0.2367 -0.0892
  101POPC   C3A 1207   5.940   6.447   4.387  0.2090  0.1101  0.1108
  101POPC   C4A 1208   6.122   6.852   4.478  0.1853 -0.1011  0.0788
  101POPC   C1B 1209   5.493   5.533   4.113 -0.3221 -0.2709  0.2531
  101POPC   C2B 1210   5.421   5.529   4.459 -0.2980 -0.1358  0.2923
  101POPC   C3B 1211   5.464   5.359   4.727  0.1538 -0.1507 -0.0043
  101POPC   C4B 1212   5.389   5.080   5.045  0.2662  0.4098 -0.0058
  102POPC   NC3 1213   4.285   3.529   3.254 -0.1126 -0.2519 -0.1475
  102POPC   PO4 1214   4.701   3.545   3.191  0.1567  0.3063  0.1399
  102POPC   GL1 1215   4.618   3.542   3.622 -0.0676  0.0957  0.0255
  102POPC   GL2 1216   4.549   3.276   3.720  0.0321  0.1002 -0.2345
  102POPC   C1A 1217   5.000   3.418   3.756  0.2753 -0.0385  0.3276
  102POPC   D2A 1218   5.141   3.176   4.118 -0.0486  0.1992  0.1930
  102POPC   C3A 1219   5.411   2.853   4.045  0.2131  0.0727  0.0145
  102POPC   C4A 1220   5.783   2.854   4.128 -0.0035  0.1041 -0.2965
  102POPC   C1B 1221   4.287   3.399   4.027 -0.0476 -0.1990  0.0334
  102POPC   C2B 1222   4.173   3.395   4.500 -0.0822  0.0558 -0.0074
  102POPC   C3B 1223   4.282   3.510   4.960 -0.0167  0.1787  0.0874
  102POPC   C4B 1224   4.448   3.162   5.337  0.1875 -0.0939 -0.0608
  103POPC   NC3 1225   4.252   4.421   3.453 -0.2222  0.0862  0.1980
  103POPC   PO4 1226   3.801   4.439   3.219 -0.1963 -0.2084  0.2215
  103POPC   GL1 1227   3.664   4.334   3.585  0.1492  0.0621 -0.1283
  103POPC   GL2 1228   3.933   4.365   3.814  0.0330 -0.0102  0.2764
  103POPC   C1A 1229   3.514   4.113   3.891  0.0744 -0.0256  0.2066
  103POPC   D2A 1230   3.181   3.838   4.087  0.0396  0.2435 -0.0207
  103POPC   C3A 1231   3.179   3.792   4.539 -0.2124  0.0080 -0.0739
  103POPC   C4A 1232   2.866   4.019   4.877 -0.1421  0.0705  0.2704
  103POPC   C1B 1233   4.035   4.099   4.203 -0.1749 -0.3476  0.0603
  103POPC   C2B 1234   4.052   3.938   4.642  0.0547 -0.2506  0.1784
  103POPC   C3B 1235   3.995   4.189   5.035 -0.1802  0.3863 -0.1276
  103POPC   C4B 1236   4.349   4.310   5.297  0.1118  0.0602 -0.0414
  104POPC   NC3 1237   0.391   1.219   2.773 -0.1007 -0.2559  0.0316
  104POPC   PO4 1238   0.416   0.947   3.096  0.2451  0.0057  0.2011
  104POPC   GL1 1239   0.432   0.901   3.543 -0.3247 -0.0579 -0.0737
  104POPC   GL2 1240   0.279   1.139   3.745  0.0843 -0.1183  0.2413
  104POPC   C1A 1241   0.682   0.940   3.979  0.3025  0.0248  0.0790
  104POPC   D2A 1242   1.042   1.022   4.330  0.0642  0.0146  0.0411
  104POPC   C3A 1243   1.099   0.920   4.748  0.2054 -0.3407 -0.2266
  104POPC   C4A 1244   1.075   0.565   4.994 -0.0155  0.1781  0.0094
  104POPC   C1B 1245   0.166   1.017   4.167 -0.1122  0.0809  0.1851
  104POPC   C2B 1246   0.518   0.994   4.467  0.4049 -0.1763 -0.2307
  104POPC   C3B 1247   0.636   1.177   4.780 -0.1613 -0.2731  0.0490
  104POPC   C4B 1248   1.027   1.401   5.004 -0.2457  0.0028 -0.1879
  105POPC   NC3 1249   3.936   5.735   3.069  0.0826 -0.0355 -0.0616
  105POPC   PO4 1250   3.769   5.441   3.261  0.2250  0.3346 -0.0294
  105POPC   GL1 1251   3.577   5.398   3.572 -0.1026 -0.2357  0.3196
  105POPC   GL2 1252   3.223   5.464   3.434 -0.0684 -0.1458 -0.1103
  105POPC   C1A 1253   3.749   5.207   3.955  0.0426  0.0091 -0.0397
  105POPC   D2A 1254   3.658   4.941   4.265  0.1579  0.1489  0.1169
  105POPC   C3A 1255   3.744   4.582   4.236 -0.0768  0.0196  0.0624
  105POPC   C4A 1256   4.125   4.493   4.534 -0.1753  0.0979 -0.0665
  105POPC   C1B 1257   3.104   5.277   3.814 -0.1105 -0.0362 -0.0556
  105POPC   C2B 1258   3.224   5.193   4.229  0.2377  0.1775 -0.0649
  105POPC   C3B 1259   3.410   5.344   4.532  0.2927 -0.1353 -0.0182
  105POPC   C4B 1260   3.491   5.771   4.727  0.0146 -0.1648 -0.2719
  106POPC   NC3 1261   5.514   1.450   2.757  0.3252  0.0486 -0.0208
  106POPC   PO4 1262   5.880   1.712   2.870 -0.2669 -0.0386 -0.0879
  106POPC   GL1 1263   6.079   1.737   3.214  0.1006 -0.0258 -0.0042
  106POPC   GL2 1264   5.930   1.852   3.529  0.3731 -0.2060 -0.0830
  106POPC   C1A 1265   6.179   1.504   3.536 -0.0235 -0.0848 -0.1223
  106POPC   D2A 1266   6.165   1.134   3.901  0.1113 -0.2089 -0.1825
  106POPC   C3A 1267   6.353   0.672   3.867  0.0022  0.3874  0.0290
  106POPC   C4A 1268   6.571   0.335   3.671  0.0980  0.1104 -0.1122
  106POPC   C1B 1269   5.734   1.939   3.862 -0.1239 -0.0826 -0.4694
  106POPC   C2B 1270   5.537   1.823   4.232  0.0071  0.3168  0.0196
  106POPC   C3B 1271   5.474   1.619   4.668  0.1112  0.0530  0.2082
  106POPC   C4B 1272   5.362   1.839   5.088  0.0421 -0.1860 -0.0860
  107POPC   NC3 1273   2.357   2.762   3.010  0.0741 -0.0305 -0.1493
  107POPC   PO4 1274   2.476   2.977   3.384 -0.0039 -0.0994 -0.2644
  107POPC   GL1 1275   2.705   2.956   3.743 -0.1292  0.0383  0.1224
  107POPC   GL2 1276   3.064   3.045   3.729 -0.0532 -0.0807 -0.0867
  107POPC   C1A 1277   2.537   2.879   4.098  0.1497  0.1039 -0.1791
  107POPC   D2A 1278   2.400   2.973   4.543  0.3247 -0.1080  0.2170
  107POPC   C3A 1279   2.414   2.723   4.856  0.0719 -0.1450 -0.3282
  107POPC   C4A 1280   2.336   2.848   5.284  0.0078 -0.1849  0.1383
  107POPC   C1B 1281   3.295   2.923   4.139 -0.0611 -0.1354  0.0700
  107POPC   C2B 1282   3.371   2.804   4.511 -0.1803  0.0055 -0.0009
  107POPC   C3B 1283   3.511   2.883   4.948 -0.1112 -0.2811  0.0031
  107POPC   C4B 1284   3.906   3.129   5.145  0.2063  0.4943 -0.1023
  108POPC   NC3 1285   2.877   0.769   2.534  0.1235 -0.3452  0.1043
  108POPC   PO4 1286   3.062   0.823   2.983  0.2745 -0.2051  0.2503
  108POPC   GL1 1287   3.207   0.783   3.421  0.3063 -0.0018 -0.3835
  108POPC   GL2 1288   3.019   0.930   3.666 -0.3258 -0.0267 -0.1743
  108POPC   C1A 1289   3.495   0.545   3.677 -0.2521 -0.0337 -0.0201
  108POPC   D2A 1290   3.409   0.294   4.051  0.2628  0.1005  0.0659
  108POPC   C3A 1291   3.221   0.342   4.488  0.3290 -0.1101  0.0550
  108POPC   C4A 1292   2.869   0.579   4.720  0.1347  0.1896 -0.1781
  108POPC   C1B 1293   3.036   1.142   4.054 -0.1481  0.0508 -0.1171
  108POPC   C2B 1294   2.936   1.034   4.429 -0.2257 -0.0758  0.3324
  108POPC   C3B 1295   2.909   1.087   4.895 -0.1454  0.2038  0.0498
  108POPC   C4B 1296   2.684   1.238   5.188  0.0920 -0.0647  0.0125
  109POPC   NC3 1297   3.813   2.117   3.327 -0.3726  0.0248 -0.1852
  109POPC   PO4 1298   3.439   1.951   3.406  0.0103  0.1975  0.1983
  109POPC   GL1 1299   3.571   1.802   3.778  0.2733  0.0272  0.1114
  109POPC   GL2 1300   3.145   1.774   3.815  0.0325  0.0983  0.0608
  109POPC   C1A 1301   3.814   1.737   4.171 -0.1006  0.4515  0.2087
  109POPC   D2A 1302   4.051   1.432   4.485  0.0835  0.1348  0.5943
  109POPC   C3A 1303   4.081   1.545   4.928  0.2084 -0.1071 -0.0689
  109POPC   C4A 1304   4.150   1.899   5.159 -0.0748  0.1073 -0.1067
  109POPC   C1B 1305   3.225   1.634   4.237  0.3707  0.2464 -0.2464
  109POPC   C2B 1306   3.191   1.574   4.596 -0.0259  0.1383  0.2730
  109POPC   C3B 1307   3.225   1.430   4.976  0.1836  0.1010 -0.2098
  109POPC   C4B 1308   3.168   1.535   5.367  0.0135 -0.0477 -0.1094
  110POPC   NC3 1309   5.001   1.369   2.683  0.1313  0.2025  0.1387
  110POPC   PO4 1310   5.219   1.036   2.603 -0.1165  0.1516  0.0331
  110POPC   GL1 1311   5.270   1.114   3.112 -0.0918  0.0456 -0.1576
  110POPC   GL2 1312   5.091   0.792   3.364  0.0930 -0.0236  0.2391
  110POPC   C1A 1313   5.286   1.126   3.648 -0.1178 -0.0394 -0.2201
  110POPC   D2A 1314   5.412   0.921   4.015  0.2325 -0.0091 -0.0406
  110POPC   C3A 1315   5.122   0.964   4.336  0.4678 -0.0723 -0.1441
  110POPC   C4A 1316   4.708   0.836   4.354  0.2910 -0.3100 -0.1365
  110POPC   C1B 1317   5.273   0.575   3.708 -0.2529 -0.0489 -0.2263
  110POPC   C2B 1318   5.472   0.457   4.107  0.2691 -0.1531  0.0569
  110POPC   C3B 1319   5.574   0.549   4.502 -0.0566  0.2053 -0.1505
  110POPC   C4B 1320   5.847   0.839   4.761 -0.1059  0.0949  0.1411
  111POPC   NC3 1321   1.479   4.529   2.892  0.3952 -0.2164 -0.0059
  111POPC   PO4 1322   1.091   4.265   2.770  0.0776  0.2153 -0.0548
  111POPC   GL1 1323   1.261   4.172   3.227  0.2461  0.2692 -0.0978
  111POPC   GL2 1324   1.502   3.915   3.402  0.0899 -0.0050 -0.4606
  111POPC   C1A 1325   1.220   4.280   3.596  0.0092 -0.0855 -0.1048
  111POPC   D2A 1326   1.029   4.588   3.917  0.1699 -0.0934  0.0082
  111POPC   C3A 1327   0.984   4.319   4.347 -0.0917 -0.3883  0.1401
  111POPC   C4A 1328   0.927   4.002   4.659 -0.1998 -0.0864  0.0942
  111POPC   C1B 1329   1.662   4.222   3.778  0.1017  0.1944 -0.4438
  111POPC   C2B 1330   1.664   4.392   4.188  0.4837 -0.2998 -0.1638
  111POPC   C3B 1331   1.423   4.489   4.524  0.1082  0.1698 -0.1132
  111POPC   C4B 1332   1.288   4.580   4.946  0.1913 -0.2753  0.0486
  112POPC   NC3 1333   3.531   5.085   3.038  0.0185  0.3709 -0.2005
  112POPC   PO4 1334   3.117   4.969   3.162 -0.0177 -0.2211  0.1532
  112POPC   GL1 1335   3.371   4.877   3.507  0.3606  0.0820  0.1580
  112POPC   GL2 1336   3.181   4.663   3.622 -0.1707  0.1689  0.0274
  112POPC   C1A 1337   3.672   4.792   3.715 -0.2778  0.0349 -0.0398
  112POPC   D2A 1338   4.136   4.976   3.718 -0.0188 -0.2245  0.0090
  112POPC   C3A 1339   4.171   5.379   3.811  0.1277  0.0286 -0.2161
  112POPC   C4A 1340   4.510   5.646   3.823 -0.0981  0.0779 -0.1630
  112POPC   C1B 1341   3.297   4.726   4.039 -0.2079  0.0953 -0.2045
  112POPC   C2B 1342   3.289   4.836   4.554  0.0599 -0.2629 -0.0596
  112POPC   C3B 1343   3.421   5.030   4.919 -0.4590  0.0730  0.3013
  112POPC   C4B 1344   3.342   5.366   5.027 -0.2619 -0.3497 -0.0391
  113POPC   NC3 1345   0.785   5.153   3.197 -0.1655 -0.1473  0.0018
  113POPC   PO4 1346   0.880   5.461   3.242  0.0564 -0.1821 -0.0067
  113POPC   GL1 1347   0.760   5.802   3.578 -0.0496 -0.2134  0.0887
  113POPC   GL2 1348   0.475   5.885   3.559  0.0635 -0.3555 -0.1799
  113POPC   C1A 1349   0.862   5.671   3.923 -0.0513  0.0654 -0.1352
  113POPC   D2A 1350   0.960   5.798   4.338 -0.1555  0.2513 -0.2648
  113POPC   C3A 1351   0.996   6.270   4.444 -0.1832  0.0418 -0.5491
  113POPC   C4A 1352   1.198   6.739   4.502 -0.1268  0.0955 -0.1264
  113POPC   C1B 1353   0.355   5.730   3.919  0.2940 -0.0803  0.1336
  113POPC   C2B 1354   0.443   5.714   4.330  0.4528 -0.3079 -0.0596
  113POPC   C3B 1355   0.591   5.930   4.628 -0.3011  0.0321 -0.3929
  113POPC   C4B 1356   0.622   6.019   5.073  0.0014  0.0424  0.0482
  114POPC   NC3 1357   2.280   6.040   3.068  0.1336 -0.1397 -0.2107
  114POPC   PO4 1358   1.963   5.758   3.077  0.2013  0.1303 -0.0376
  114POPC   GL1 1359   1.945   5.824   3.525 -0.2660 -0.0195 -0.0546
  114POPC   GL2 1360   1.820   5.617   3.731 -0.2466 -0.0302 -0.4425
  114POPC   C1A 1361   1.878   5.962   4.051  0.0833  0.3768 -0.1485
  114POPC   D2A 1362   1.924   6.236   4.432 -0.0409  0.1036  0.0967
  114POPC   C3A 1363   1.667   6.454   4.623  0.1455 -0.0262  0.0319
  114POPC   C4A 1364   1.437   6.526   4.973  0.0423 -0.2715  0.3158
  114POPC   C1B 1365   1.980   5.359   4.110 -0.2022  0.2192  0.1459
  114POPC   C2B 1366   1.990   5.239   4.558  0.2541 -0.0134  0.0191
  114POPC   C3B 1367   2.076   5.001   4.953 -0.0709  0.2110 -0.0774
  114POPC   C4B 1368   1.785   4.582   5.094  0.0731  0.0478  0.2430
  115POPC   NC3 1369   5.031   0.671   2.850  0.1413 -0.1603  0.0284
  115POPC   PO4 1370   4.802   1.049   3.031  0.1761 -0.0846  0.2438
  115POPC   GL1 1371   4.658   1.305   3.327 -0.0237  0.1408 -0.2275
  115POPC   GL2 1372   4.984   1.501   3.326  0.0217  0.4481 -0.1325
  115POPC   C1A 1373   4.403   1.295   3.688 -0.0734  0.2262  0.1066
  115POPC   D2A 1374   4.378   0.980   3.968 -0.0402  0.0294 -0.3335
  115POPC   C3A 1375   4.208   0.976   4.402  0.0790 -0.1504  0.0247
  115POPC   C4A 1376   3.912   0.851   4.750  0.1192 -0.0799 -0.4032
  115POPC   C1B 1377   4.835   1.599   3.713  0.0383  0.1876  0.1848
  115POPC   C2B 1378   4.969   1.786   4.197  0.1360 -0.1057 -0.0966
  115POPC   C3B 1379   5.110   1.953   4.515 -0.1776 -0.1818 -0.1085
  115POPC   C4B 1380   5.320   2.235   4.783  0.0395  0.1735 -0.4090
  116POPC   NC3 1381   2.960   1.235   3.225 -0.0829  0.0362  0.1978
  116POPC   PO4 1382   2.442   1.316   3.228 -0.1265  0.1937  0.0367
  116POPC   GL1 1383   2.215   1.312   3.641  0.0549  0.2092  0.1038
  116POPC   GL2 1384   2.578   1.336   3.705  0.3056 -0.0731 -0.0049
  116POPC   C1A 1385   2.038   1.171   3.996 -0.0412  0.1757 -0.3561
  116POPC   D2A 1386   1.932   1.143   4.504  0.0028 -0.0349 -0.2721
  116POPC   C3A 1387   1.906   0.693   4.678  0.3551 -0.1205 -0.0221
  116POPC   C4A 1388   1.526   0.521   4.783  0.0052 -0.1563 -0.2386
  116POPC   C1B 1389   2.666   1.598   3.986 -0.1024  0.1201 -0.1770
  116POPC   C2B 1390   2.739   1.518   4.416  0.0495  0.0087  0.4194
  116POPC   C3B 1391   2.574   1.504   4.831 -0.1167 -0.3322  0.1636
  116POPC   C4B 1392   2.357   1.603   5.119  0.2146  0.0885  0.0587
  117POPC   NC3 1393   2.270   4.654   2.612 -0.1307 -0.1937 -0.0213
  117POPC   PO4 1394   2.051   4.714   3.084  0.1412  0.3120 -0.3927
  117POPC   GL1 1395   2.305   4.782   3.408  0.2842 -0.0091 -0.2589
  117POPC   GL2 1396   2.612   5.020   3.436  0.0870  0.0693  0.1176
  117POPC   C1A 1397   2.280   4.814   3.816 -0.4070 -0.1367  0.0306
  117POPC   D2A 1398   2.548   5.282   3.946  0.0686 -0.2707 -0.2781
  117POPC   C3A 1399   2.840   5.507   4.167  0.1917  0.3536 -0.0849
  117POPC   C4A 1400   2.925   5.411   4.636 -0.2746 -0.0632  0.0529
  117POPC   C1B 1401   2.818   4.873   3.847 -0.2419  0.4703 -0.0330
  117POPC   C2B 1402   2.880   4.825   4.274  0.1976  0.1555 -0.1758
  117POPC   C3B 1403   2.752   4.985   4.808  0.3654 -0.3675  0.2719
  117POPC   C4B 1404   2.953   5.145   5.210  0.1540  0.0699 -0.0568
  118POPC   NC3 1405   2.822   5.321   3.016 -0.0637 -0.0902 -0.0655
  118POPC   PO4 1406   2.527   5.643   2.987  0.2483  0.2341  0.0432
  118POPC   GL1 1407   2.311   5.569   3.385  0.0417  0.0101 -0.0421
  118POPC   GL2 1408   2.209   5.330   3.558 -0.0355 -0.1539 -0.1872
  118POPC   C1A 1409   2.315   5.752   3.846  0.1568 -0.0025 -0.0144
  118POPC   D2A 1410   2.303   5.708   4.167 -0.0811  0.1446  0.0260
  118POPC   C3A 1411   2.596   5.869   4.414 -0.1230  0.1573 -0.2951
  118POPC   C4A 1412   3.100   5.864   4.438 -0.1238 -0.0765 -0.0602
  118POPC   C1B 1413   2.725   5.568   3.582 -0.2312  0.2476 -0.0796
  118POPC   C2B 1414   2.808   5.951   3.894  0.1948  0.2150 -0.0091
  118POPC   C3B 1415   2.901   6.277   4.193  0.0010 -0.1981  0.4180
  118POPC   C4B 1416   2.773   6.605   4.466 -0.2802 -0.1198  0.3344
  119POPC   NC3 1417   1.922   4.239   2.853 -0.3517  0.2299 -0.1486
  119POPC   PO4 1418   1.950   3.867   3.025 -0.0106 -0.0726  0.3199
  119POPC   GL1 1419   2.089   3.830   3.494  0.2282 -0.1469  0.3058
  119POPC   GL2 1420   2.322   3.501   3.526  0.0292 -0.2324  0.0694
  119POPC   C1A 1421   2.012   3.857   3.956 -0.0696 -0.2887  0.1536
  119POPC   D2A 1422   1.839   3.699   4.356  0.0274 -0.0859  0.0121
  119POPC   C3A 1423   2.163   3.663   4.713  0.0931 -0.1236  0.0156
  119POPC   C4A 1424   2.381   4.002   4.966 -0.0049  0.0942 -0.0617
  119POPC   C1B 1425   2.355   3.394   3.936  0.1184 -0.3138 -0.0917
  119POPC   C2B 1426   2.413   3.457   4.328 -0.1478  0.4611  0.2539
  119POPC   C3B 1427   2.720   3.681   4.579  0.2926 -0.0385 -0.0830
  119POPC   C4B 1428   2.930   3.504   4.995  0.2718  0.1084 -0.3590
  120POPC   NC3 1429   4.313   4.522   2.900 -0.2105  0.1323 -0.1729
  120POPC   PO4 1430   4.711   4.458   3.131 -0.0179 -0.2076  0.1893
  120POPC   GL1 1431   4.756   4.423   3.574 -0.1632 -0.1892  0.0195
  120POPC   GL2 1432   4.541   4.680   3.710  0.2274 -0.0682  0.1363
  120POPC   C1A 1433   4.836   4.447   4.032 -0.1233 -0.0320 -0.0825
  120POPC   D2A 1434   5.184   4.611   4.369 -0.0559 -0.0874  0.1636
  120POPC   C3A 1435   5.050   4.909   4.705  0.1479  0.3006 -0.0084
  120POPC   C4A 1436   4.809   4.960   5.035 -0.2915  0.2213  0.0055
  120POPC   C1B 1437   4.327   4.639   4.119  0.1964 -0.2649  0.3750
  120POPC   C2B 1438   4.099   4.998   4.425  0.1189 -0.1007 -0.5402
  120POPC   C3B 1439   3.824   4.788   4.700 -0.0060 -0.0390 -0.4612
  120POPC   C4B 1440   3.698   4.664   5.113  0.0052 -0.0557 -0.1951
  121POPC   NC3 1441   3.494   6.500   2.825  0.0549  0.0216 -0.3186
  121POPC   PO4 1442   3.845   6.683   2.983 -0.1344 -0.0047  0.0312
  121POPC   GL1 1443   3.968   6.637   3.479 -0.2310 -0.3678 -0.1356
  121POPC   GL2 1444   4.089   6.337   3.629  0.3149 -0.0356  0.0030
  121POPC   C1A 1445   3.869   6.684   3.946  0.0824 -0.2817 -0.2737
  121POPC   D2A 1446   3.863   6.438   4.337 -0.1967 -0.1490 -0.2677
  121POPC   C3A 1447   3.879   6.006   4.359 -0.1987  0.0198 -0.2880
  121POPC   C4A 1448   4.028   5.865   3.994  0.1657 -0.1420 -0.4247
  121POPC   C1B 1449   4.304   6.367   4.042 -0.0658  0.1496  0.0136
  121POPC   C2B 1450   4.377   6.263   4.496 -0.1033 -0.5957  0.0024
  121POPC   C3B 1451   4.477   5.791   4.551 -0.2178  0.1498 -0.0077
  121POPC   C4B 1452   4.341   5.486   4.306 -0.1741 -0.0565  0.0811
  122POPC   NC3 1453   0.293   2.067   2.656 -0.0848  0.0449  0.1566
  122POPC   PO4 1454   0.341   2.493   2.860 -0.2256  0.1608  0.0658
  122POPC   GL1 1455   0.331   2.571   3.388  0.0067 -0.1475  0.2686
  122POPC   GL2 1456   0.301   2.942   3.605  0.0573  0.1009  0.3563
  122POPC   C1A 1457   0.615   2.610   3.716  0.4163 -0.1822  0.0626
  122POPC   D2A 1458   0.826   2.935   3.880 -0.3011 -0.1372  0.0517
  122POPC   C3A 1459   1.200   2.868   4.005 -0.0810 -0.1706  0.0487
  122POPC   C4A 1460   1.502   2.687   4.312  0.2069  0.0463  0.0048
  122POPC   C1B 1461   0.377   3.200   4.020  0.3189 -0.0287 -0.2452
  122POPC   C2B 1462   0.163   3.505   4.210  0.1928  0.2639  0.0548
  122POPC   C3B 1463  -0.004   3.587   4.614 -0.1226  0.0797  0.2373
  122POPC   C4B 1464  -0.195   3.735   5.034  0.1149  0.0449  0.2258
  123POPC   NC3 1465   1.897   0.555   3.109  0.0141  0.0801  0.0757
  123POPC   PO4 1466   2.202   0.916   3.020  0.0339 -0.1742 -0.0234
  123POPC   GL1 1467   2.149   0.842   3.429 -0.2196  0.1420 -0.0068
  123POPC   GL2 1468   1.845   0.867   3.583 -0.3520 -0.2471 -0.2816
  123POPC   C1A 1469   2.432   0.855   3.827 -0.0288 -0.0657 -0.0822
  123POPC   D2A 1470   2.497   1.107   4.183  0.0385  0.1111 -0.0673
  123POPC   C3A 1471   2.437   1.032   4.650 -0.4717  0.3981 -0.1275
  123POPC   C4A 1472   2.163   1.111   4.993 -0.0521  0.1089  0.2219
  123POPC   C1B 1473   1.537   0.991   3.974 -0.1546  0.0441  0.2110
  123POPC   C2B 1474   1.186   0.692   4.009  0.2253  0.1967 -0.1196
  123POPC   C3B 1475   0.834   0.591   4.273 -0.3990 -0.1371  0.1007
  123POPC   C4B 1476   0.674   0.493   4.624 -0.0574  0.3448 -0.1759
  124POPC   NC3 1477   3.786   2.614   3.297  0.0987 -0.1437  0.1034
  124POPC   PO4 1478   3.534   2.909   3.192 -0.0463  0.1317  0.0751
  124POPC   GL1 1479   3.622   3.052   3.597  0.0958  0.1127  0.0923
  124POPC   GL2 1480   3.716   2.793   3.777 -0.0321  0.0454  0.4238
  124POPC   C1A 1481   3.713   3.180   3.996 -0.1491  0.0097  0.1368
  124POPC   D2A 1482   3.768   3.159   4.444  0.0689  0.1853  0.0201
  124POPC   C3A 1483   3.745   3.490   4.834  0.3168 -0.1347 -0.0522
  124POPC   C4A 1484   3.853   3.717   5.141 -0.2030  0.0929 -0.2344
  124POPC   C1B 1485   3.710   2.678   4.188  0.0614 -0.0474  0.1343
  124POPC   C2B 1486   3.789   2.568   4.525 -0.2544 -0.2427  0.0405
  124POPC   C3B 1487   3.923   2.525   4.783 -0.0042 -0.1258  0.0258
  124POPC   C4B 1488   3.795   2.211   5.143  0.0227  0.0035 -0.0276
  125POPC   NC3 1489   5.320  -0.169   2.958  0.0977  0.0126 -0.1603
  125POPC   PO4 1490   5.173   0.236   2.818 -0.0565  0.3235 -0.3617
  125POPC   GL1 1491   5.249   0.314   3.218 -0.1516 -0.1008 -0.0645
  125POPC   GL2 1492   5.613   0.283   3.445  0.1806 -0.0857  0.1241
  125POPC   C1A 1493   5.036   0.183   3.570 -0.1648 -0.0410  0.0402
  125POPC   D2A 1494   4.799   0.228   4.002  0.2380  0.0847 -0.2108
  125POPC   C3A 1495   5.044   0.444   4.298 -0.0817  0.3014  0.1154
  125POPC   C4A 1496   5.096   0.609   4.674 -0.3169  0.0956 -0.0354
  125POPC   C1B 1497   5.642   0.071   3.825 -0.3799 -0.1374 -0.3880
  125POPC   C2B 1498   5.325  -0.006   4.021  0.0536  0.0139  0.0937
  125POPC   C3B 1499   5.449   0.118   4.485  0.4751  0.2858 -0.0462
  125POPC   C4B 1500   5.164   0.123   4.765 -0.1020 -0.2692  0.1152
  126POPC   NC3 1501   4.334   6.363   3.176  0.0388 -0.1913 -0.0831
  126POPC   PO4 1502   4.334   5.974   3.305 -0.0227  0.1143 -0.0190
  126POPC   GL1 1503   4.532   6.114   3.617 -0.1971  0.3435 -0.0538
  126POPC   GL2 1504   4.962   6.041   3.695  0.1514 -0.1903  0.0645
  126POPC   C1A 1505   4.684   6.109   4.103 -0.2137  0.1531  0.0620
  126POPC   D2A 1506   4.879   6.269   4.458 -0.4224  0.3332 -0.2860
  126POPC   C3A 1507   4.689   6.618   4.614  0.0917 -0.0266 -0.0079
  126POPC   C4A 1508   4.501   7.018   4.822  0.0009 -0.0522  0.0049
  126POPC   C1B 1509   5.229   5.954   3.966 -0.0090  0.1223 -0.0377
  126POPC   C2B 1510   5.286   6.054   4.342 -0.5179 -0.0181 -0.3224
  126POPC   C3B 1511   5.711   5.937   4.306  0.1289 -0.0315  0.0398
  126POPC   C4B 1512   6.114   5.987   4.543 -0.3008  0.0301 -0.1400
  127POPC   NC3 1513   4.409   3.016   2.977 -0.0488  0.2164  0.2667
  127POPC   PO4 1514   4.273   2.562   3.090 -0.0916 -0.0989  0.1031
  127POPC   GL1 1515   4.228   2.324   3.512  0.1351  0.0765 -0.0307
  127POPC   GL2 1516   4.131   2.611   3.626  0.0905  0.1883 -0.3622
  127POPC   C1A 1517   4.378   2.372   3.989  0.1165 -0.1287  0.2833
  127POPC   D2A 1518   4.476   2.543   4.398 -0.1899 -0.0558  0.0733
  127POPC   C3A 1519   4.784   2.391   4.650  0.1124  0.1096  0.0798
  127POPC   C4A 1520   4.847   1.971   4.989 -0.2295 -0.1520  0.1927
  127POPC   C1B 1521   4.162   2.888   3.962  0.0274 -0.0929  0.2061
  127POPC   C2B 1522   4.125   2.882   4.310 -0.2552  0.3120  0.0508
  127POPC   C3B 1523   4.252   2.920   4.696  0.0211 -0.1936  0.0535
  127POPC   C4B 1524   4.597   2.819   5.024  0.2331  0.0563 -0.1323
  128POPC   NC3 1525   0.419   4.392   2.524  0.0714  0.1060  0.3684
  128POPC   PO4 1526   0.508   4.328   2.960  0.2455  0.1522 -0.1632
  128POPC   GL1 1527   0.479   4.216   3.440 -0.0674 -0.0542 -0.3018
  128POPC   GL2 1528   0.766   4.166   3.652  0.3583  0.3384  0.0206
  128POPC   C1A 1529   0.250   4.176   3.750  0.0608  0.0634 -0.0679
  128POPC   D2A 1530   0.038   3.994   4.069  0.3711 -0.0116 -0.0906
  128POPC   C3A 1531  -0.047   4.164   4.360  0.2662 -0.1079  0.0340
  128POPC   C4A 1532  -0.289   4.118   4.635  0.1373  0.0896 -0.0031
  128POPC   C1B 1533   0.916   3.965   3.953  0.0915  0.0023 -0.1509
  128POPC   C2B 1534   0.893   3.637   4.213 -0.0301 -0.1011 -0.0388
  128POPC   C3B 1535   0.870   3.482   4.658 -0.0065 -0.0055 -0.0576
  128POPC   C4B 1536   0.622   3.269   4.926 -0.0696 -0.0574 -0.0725
  129POPC   NC3 1537   3.970   4.450  12.216  0.1268 -0.3329  0.2949
  129POPC   PO4 1538   3.851   4.486  11.799 -0.2284  0.1727 -0.0127
  129POPC   GL1 1539   3.617   4.571  11.592 -0.3837 -0.1238  0.1478
  129POPC   GL2 1540   3.333   4.587  11.580  0.2292  0.2654  0.3258
  129POPC   C1A 1541   3.650   4.758  11.170  0.1281  0.0812 -0.2494
  129POPC   D2A 1542   3.920   5.162  11.057  0.0541  0.0711  0.3379
  129POPC   C3A 1543   3.776   5.536  10.779  0.0992 -0.0545 -0.1196
  129POPC   C4A 1544   3.575   5.462  10.369 -0.1339 -0.1732 -0.0337
  129POPC   C1B 1545   3.149   4.703  11.188  0.0243 -0.1024 -0.2570
  129POPC   C2B 1546   3.166   4.808  10.751 -0.0131 -0.2610 -0.0674
  129POPC   C3B 1547   3.246   5.053  10.385  0.0687  0.0359 -0.1498
  129POPC   C4B 1548   3.163   5.386  10.120  0.3586  0.0510  0.3059
  130POPC   NC3 1549   1.697   2.342  12.538  0.0099 -0.2422  0.0149
  130POPC   PO4 1550   1.678   2.221  12.027 -0.3439  0.2123  0.1443
  130POPC   GL1 1551   1.792   2.109  11.630  0.1841 -0.1474 -0.2354
  130POPC   GL2 1552   1.465   1.927  11.564 -0.0119 -0.1672  0.0737
  130POPC   C1A 1553   1.863   2.252  11.290 -0.0547 -0.1218 -0.2067
  130POPC   D2A 1554   2.080   2.389  10.826 -0.3899  0.0466 -0.1167
  130POPC   C3A 1555   1.973   2.841  10.674 -0.3334 -0.0703  0.1967
  130POPC   C4A 1556   1.925   3.099  10.406 -0.0494  0.2208 -0.1778
  130POPC   C1B 1557   1.841   1.758  11.297  0.0554  0.2341  0.0141
  130POPC   C2B 1558   2.020   1.608  10.895 -0.1228 -0.2254 -0.0869
  130POPC   C3B 1559   1.998   1.554  10.535  0.1873 -0.1294 -0.0533
  130POPC   C4B 1560   1.873   1.677  10.108  0.1830 -0.0130  0.0008
  131POPC   NC3 1561   2.496   1.314  11.756 -0.0100  0.1332 -0.4711
  131POPC   PO4 1562   2.762   1.024  11.499  0.2235  0.2909 -0.1646
  131POPC   GL1 1563   3.101   0.858  11.219 -0.1831  0.1126  0.2467
  131POPC   GL2 1564   2.859   0.739  11.086 -0.2481 -0.1868 -0.0523
  131POPC   C1A 1565   3.321   0.871  10.882 -0.0176 -0.2864  0.0556
  131POPC   D2A 1566   3.319   0.829  10.388  0.1327 -0.0710 -0.0658
  131POPC   C3A 1567   3.597   0.527  10.301  0.1583  0.1632  0.0217
  131POPC   C4A 1568   3.611   0.148  10.347  0.0646 -0.3740 -0.1160
  131POPC   C1B 1569   2.888   0.704  10.630 -0.1290 -0.1202  0.1536
  131POPC   C2B 1570   2.871   0.673  10.182  0.1781 -0.1621 -0.3406
  131POPC   C3B 1571   2.622   0.464   9.863 -0.2838  0.1175 -0.1824
  131POPC   C4B 1572   2.295   0.654   9.619 -0.0864 -0.1371  0.1652
  132POPC   NC3 1573   3.975   6.312  11.363  0.3196  0.0062  0.1844
  132POPC   PO4 1574   4.394   6.240  11.237 -0.0716 -0.1236 -0.1491
  132POPC   GL1 1575   4.045   6.307  10.892 -0.2342  0.0808 -0.0766
  132POPC   GL2 1576   3.972   6.574  10.913  0.3164 -0.0333 -0.0008
  132POPC   C1A 1577   4.009   6.326  10.432  0.0299  0.2538  0.1433
  132POPC   D2A 1578   3.839   6.187  10.039  0.0764  0.0036  0.0320
  132POPC   C3A 1579   3.430   6.336   9.987  0.2646  0.0385 -0.0212
  132POPC   C4A 1580   2.913   6.285   9.986 -0.0570 -0.0345 -0.0384
  132POPC   C1B 1581   3.544   6.412  10.821  0.3907  0.1468  0.2487
  132POPC   C2B 1582   3.165   6.323  10.457 -0.3046  0.2752 -0.0598
  132POPC   C3B 1583   3.147   6.651  10.215  0.0073  0.0469 -0.0568
  132POPC   C4B 1584   3.271   6.847   9.941  0.0992  0.0623  0.1304
  133POPC   NC3 1585   6.159   0.326  11.898  0.1795  0.0787  0.2716
  133POPC   PO4 1586   5.838   0.491  11.485 -0.1137  0.0101  0.0833
  133POPC   GL1 1587   5.884   0.644  11.032  0.0119 -0.4029 -0.1684
  133POPC   GL2 1588   6.298   0.598  11.025 -0.0519  0.0954 -0.0311
  133POPC   C1A 1589   6.043   0.697  10.628  0.0047 -0.1785 -0.0446
  133POPC   D2A 1590   5.968   0.581  10.219  0.1481 -0.2829 -0.0648
  133POPC   C3A 1591   5.765   0.482   9.876 -0.2401 -0.0891 -0.0751
  133POPC   C4A 1592   5.574   0.315   9.532 -0.0290 -0.1116  0.1700
  133POPC   C1B 1593   6.369   0.325  10.688 -0.1583  0.3396 -0.1825
  133POPC   C2B 1594   6.445   0.223  10.201 -0.2627 -0.2211 -0.2587
  133POPC   C3B 1595   6.587   0.230   9.755  0.1899 -0.3038 -0.2647
  133POPC   C4B 1596   6.537   0.080   9.373 -0.0194  0.2132  0.1380
  134POPC   NC3 1597   1.430   4.278  12.362  0.0228  0.6100  0.1157
  134POPC   PO4 1598   1.159   4.660  11.963 -0.1481 -0.1525  0.0832
  134POPC   GL1 1599   1.249   4.750  11.514 -0.0738  0.1601 -0.0352
  134POPC   GL2 1600   1.101   5.040  11.399 -0.0677 -0.0099 -0.2963
  134POPC   C1A 1601   1.248   4.545  11.135  0.1040 -0.0253 -0.0228
  134POPC   D2A 1602   1.589   4.195  11.072  0.0111 -0.3699  0.2017
  134POPC   C3A 1603   1.851   4.513  10.759  0.2157  0.2457  0.1463
  134POPC   C4A 1604   1.953   4.904  10.735  0.4568  0.2758  0.2472
  134POPC   C1B 1605   1.232   5.212  11.100 -0.2249  0.2535  0.0069
  134POPC   C2B 1606   1.216   5.330  10.566  0.0911  0.0981 -0.4279
  134POPC   C3B 1607   0.780   5.418  10.490  0.0157  0.1453 -0.0034
  134POPC   C4B 1608   0.407   5.550  10.353  0.2446 -0.4520 -0.0946
  135POPC   NC3 1609   3.260   6.023  11.777  0.2478  0.3226 -0.0944
  135POPC   PO4 1610   3.643   5.943  11.587  0.2600  0.1420  0.0017
  135POPC   GL1 1611   3.669   5.949  11.113  0.1904 -0.2368 -0.1083
  135POPC   GL2 1612   4.000   5.845  11.181 -0.2468 -0.2027  0.4174
  135POPC   C1A 1613   3.425   5.916  10.821  0.2901 -0.1735 -0.1109
  135POPC   D2A 1614   3.654   5.959  10.447 -0.0371  0.0296 -0.0535
  135POPC   C3A 1615   4.018   5.743  10.359  0.2925 -0.0011  0.0154
  135POPC   C4A 1616   4.418   5.722  10.264 -0.2514 -0.0924  0.0737
  135POPC   C1B 1617   4.232   5.842  10.773 -0.1526 -0.0128  0.1205
  135POPC   C2B 1618   4.517   6.144  10.662  0.1852 -0.4577 -0.2059
  135POPC   C3B 1619   4.441   6.553  10.657 -0.0316  0.0412  0.1737
  135POPC   C4B 1620   4.576   6.886  10.343  0.0775 -0.1305 -0.3092
  136POPC   NC3 1621   4.955   6.533  11.930  0.1509  0.0023 -0.1661
  136POPC   PO4 1622   5.036   6.122  11.714 -0.1704 -0.1999  0.0753
  136POPC   GL1 1623   5.219   6.003  11.358 -0.1446  0.2980  0.0964
  136POPC   GL2 1624   4.892   6.043  11.112 -0.3846 -0.0065 -0.2549
  136POPC   C1A 1625   5.305   5.939  10.899  0.4886 -0.0309  0.1749
  136POPC   D2A 1626   5.540   5.541  10.694 -0.0646 -0.1505  0.0909
  136POPC   C3A 1627   5.671   5.566  10.240 -0.3226  0.1867  0.0439
  136POPC   C4A 1628   5.709   5.570   9.769  0.0482 -0.1145  0.0303
  136POPC   C1B 1629   4.919   6.407  10.861  0.1359  0.1086  0.1323
  136POPC   C2B 1630   4.847   6.384  10.395 -0.0269  0.2141 -0.0401
  136POPC   C3B 1631   4.926   6.390   9.953 -0.1695 -0.5352  0.1615
  136POPC   C4B 1632   4.667   6.285   9.646  0.1159  0.3434 -0.0521
  137POPC   NC3 1633   1.442   3.534  11.852 -0.0365  0.0427  0.2088
  137POPC   PO4 1634   1.874   3.440  11.637 -0.1323  0.0072 -0.3371
  137POPC   GL1 1635   1.831   3.341  11.158  0.2553  0.0316 -0.2492
  137POPC   GL2 1636   2.168   3.326  11.033  0.0834  0.0027 -0.1974
  137POPC   C1A 1637   1.656   3.133  10.837 -0.1459  0.1327 -0.0891
  137POPC   D2A 1638   1.405   3.021  10.577 -0.1331 -0.0916  0.1223
  137POPC   C3A 1639   1.495   3.213  10.144 -0.3248  0.4090 -0.0584
  137POPC   C4A 1640   1.345   3.439   9.760  0.3512 -0.1286 -0.0053
  137POPC   C1B 1641   2.134   3.481  10.660  0.3131  0.0272 -0.0256
  137POPC   C2B 1642   2.375   3.759  10.264 -0.0276  0.2687 -0.1040
  137POPC   C3B 1643   2.691   3.863   9.953  0.1722 -0.2766  0.4461
  137POPC   C4B 1644   2.920   3.958   9.595  0.0602  0.3894 -0.0001
  138POPC   NC3 1645   0.483   2.054  11.669  0.3591  0.0422 -0.2982
  138POPC   PO4 1646   0.475   2.465  11.465 -0.1030 -0.0341 -0.2459
  138POPC   GL1 1647   0.114   2.183  11.277 -0.0991  0.0044  0.0572
  138POPC   GL2 1648  -0.240   2.331  11.214  0.1626  0.2379 -0.1070
  138POPC   C1A 1649   0.105   1.878  10.899  0.1055  0.1476 -0.1614
  138POPC   D2A 1650   0.269   1.725  10.485  0.1194 -0.1082  0.3084
  138POPC   C3A 1651   0.271   2.066  10.152 -0.3589 -0.1428  0.0087
  138POPC   C4A 1652   0.314   2.273   9.738 -0.1800 -0.3702  0.0051
  138POPC   C1B 1653  -0.173   2.258  10.836  0.3280 -0.0525 -0.0037
  138POPC   C2B 1654  -0.261   2.027  10.513  0.0447  0.4588  0.3882
  138POPC   C3B 1655  -0.107   1.705  10.218 -0.2093  0.0202  0.1865
  138POPC   C4B 1656  -0.092   1.741   9.794  0.2993 -0.1203 -0.2615
  139POPC   NC3 1657   4.439   5.150  11.843 -0.4233  0.0977  0.1469
  139POPC   PO4 1658   4.317   4.902  11.540  0.1438 -0.1918  0.1521
  139POPC   GL1 1659   4.370   4.969  11.100  0.1570 -0.1303 -0.2591
  139POPC   GL2 1660   4.369   4.641  11.023 -0.0303 -0.0629 -0.1147
  139POPC   C1A 1661   4.576   5.014  10.679  0.0340 -0.1013  0.0252
  139POPC   D2A 1662   4.691   5.297  10.372  0.0656  0.0188 -0.1135
  139POPC   C3A 1663   4.609   5.200   9.915  0.2058 -0.3320  0.1857
  139POPC   C4A 1664   4.537   5.473   9.457 -0.3925  0.0688  0.1482
  139POPC   C1B 1665   4.533   4.471  10.560  0.0114  0.1771 -0.1520
  139POPC   C2B 1666   4.661   4.293  10.109 -0.0095 -0.0020  0.1535
  139POPC   C3B 1667   4.664   3.875   9.865  0.1783  0.0310  0.1004
  139POPC   C4B 1668   4.479   3.415   9.864 -0.2152  0.1246  0.0707
  140POPC   NC3 1669   2.444   4.659  11.895  0.1119  0.0049 -0.4051
  140POPC   PO4 1670   2.036   4.701  11.824 -0.1820 -0.1156  0.0071
  140POPC   GL1 1671   2.076   4.510  11.417  0.0054 -0.0431  0.2499
  140POPC   GL2 1672   2.245   4.772  11.114 -0.0513 -0.1096  0.0331
  140POPC   C1A 1673   2.302   4.296  11.036  0.1515  0.0861  0.0745
  140POPC   D2A 1674   2.381   4.133  10.614 -0.2599  0.1027 -0.0451
  140POPC   C3A 1675   2.083   4.181  10.227  0.2029  0.0191 -0.1214
  140POPC   C4A 1676   1.750   4.199   9.986 -0.3003 -0.2376  0.1620
  140POPC   C1B 1677   2.412   4.723  10.680 -0.2004 -0.0514 -0.4941
  140POPC   C2B 1678   2.171   4.687  10.224 -0.1721  0.2531  0.0894
  140POPC   C3B 1679   2.130   4.632   9.784  0.1095  0.0501 -0.1578
  140POPC   C4B 1680   1.915   4.446   9.497 -0.0875 -0.0493 -0.1033
  141POPC   NC3 1681   6.404   3.801  11.637 -0.0863  0.1077 -0.1432
  141POPC   PO4 1682   6.125   4.088  11.630  0.5183 -0.2410  0.0661
  141POPC   GL1 1683   6.029   4.173  11.262 -0.1173 -0.1905 -0.0854
  141POPC   GL2 1684   5.838   4.472  11.286  0.1875  0.1490 -0.0920
  141POPC   C1A 1685   5.881   4.205  10.818 -0.2464 -0.2370 -0.1620
  141POPC   D2A 1686   6.059   3.851  10.460  0.1388  0.0045 -0.0947
  141POPC   C3A 1687   5.925   3.471  10.320 -0.0945 -0.0043 -0.0728
  141POPC   C4A 1688   5.746   3.128  10.164 -0.0750  0.1895  0.0642
  141POPC   C1B 1689   5.727   4.670  10.948 -0.0339  0.0529 -0.0609
  141POPC   C2B 1690   5.506   4.497  10.685  0.1033 -0.0603  0.2717
  141POPC   C3B 1691   5.628   4.289  10.349  0.0977 -0.3313  0.0061
  141POPC   C4B 1692   5.432   4.138   9.973  0.1722  0.1843 -0.1235
  142POPC   NC3 1693   5.819   1.077  12.070 -0.2195  0.1415 -0.0164
  142POPC   PO4 1694   6.038   0.947  11.834  0.1472 -0.0455  0.1217
  142POPC   GL1 1695   6.009   1.038  11.369  0.1208  0.2000 -0.0104
  142POPC   GL2 1696   6.369   1.026  11.308  0.2432 -0.3555 -0.0153
  142POPC   C1A 1697   5.790   1.119  11.063 -0.0800 -0.2721 -0.0141
  142POPC   D2A 1698   5.704   1.213  10.729 -0.1766  0.0489 -0.1799
  142POPC   C3A 1699   5.734   1.011  10.327  0.1364  0.0460 -0.2037
  142POPC   C4A 1700   5.547   0.834  10.064 -0.0425 -0.0882 -0.0590
  142POPC   C1B 1701   6.319   1.085  10.895  0.1456  0.1072 -0.1704
  142POPC   C2B 1702   6.477   0.946  10.588  0.1415 -0.0968 -0.0306
  142POPC   C3B 1703   6.623   0.735  10.168  0.1853  0.4387 -0.3328
  142POPC   C4B 1704   6.920   0.467  10.067  0.0457  0.1377  0.1526
  143POPC   NC3 1705   2.157   2.980  11.577 -0.0411  0.1415  0.1122
  143POPC   PO4 1706   2.503   3.255  11.425  0.3013 -0.1943  0.0528
  143POPC   GL1 1707   2.606   3.302  10.899 -0.2414 -0.0460  0.1349
  143POPC   GL2 1708   2.469   3.113  10.705  0.1718 -0.2299  0.1882
  143POPC   C1A 1709   2.766   3.479  10.489  0.0584  0.2138  0.0698
  143POPC   D2A 1710   2.736   3.380  10.007 -0.1430  0.0491 -0.0855
  143POPC   C3A 1711   3.141   3.469   9.772 -0.3585 -0.1465  0.1028
  143POPC   C4A 1712   3.522   3.271   9.741 -0.3232 -0.1029 -0.0672
  143POPC   C1B 1713   2.365   3.249  10.302  0.1270 -0.0010  0.0120
  143POPC   C2B 1714   2.177   3.374   9.981  0.1726 -0.1797  0.1459
  143POPC   C3B 1715   1.888   3.196   9.691 -0.2358 -0.1265  0.0526
  143POPC   C4B 1716   1.817   2.869   9.268  0.1635  0.2829  0.0454
  144POPC   NC3 1717   5.464   3.776  11.829 -0.1449  0.0095 -0.0883
  144POPC   PO4 1718   5.632   3.354  11.819  0.1378  0.1539 -0.1061
  144POPC   GL1 1719   5.800   3.665  11.439 -0.2565 -0.1361  0.1452
  144POPC   GL2 1720   5.634   3.863  11.141  0.0369 -0.3126  0.1344
  144POPC   C1A 1721   6.075   3.586  11.083 -0.0401  0.0466 -0.1622
  144POPC   D2A 1722   6.446   3.801  10.974  0.1686 -0.0467  0.4004
  144POPC   C3A 1723   6.564   3.963  10.520 -0.1483  0.2244 -0.0568
  144POPC   C4A 1724   6.414   3.908  10.023 -0.1555  0.1035 -0.1190
  144POPC   C1B 1725   5.334   3.540  11.111  0.0913  0.1390  0.3754
  144POPC   C2B 1726   5.271   3.096  11.118  0.2922 -0.0791  0.1518
  144POPC   C3B 1727   5.354   2.660  10.937  0.2246 -0.2066  0.0069
  144POPC   C4B 1728   5.462   2.370  10.539  0.3103 -0.0486  0.0289
  145POPC   NC3 1729   4.993   1.292  11.536 -0.0190 -0.2244  0.0687
  145POPC   PO4 1730   4.514   1.235  11.556 -0.0309  0.1650 -0.0326
  145POPC   GL1 1731   4.757   1.119  11.167  0.4718  0.0989 -0.4073
  145POPC   GL2 1732   4.453   0.863  11.116 -0.0515  0.0427 -0.0908
  145POPC   C1A 1733   4.797   1.291  10.725 -0.0847  0.1654  0.0933
  145POPC   D2A 1734   5.174   1.180  10.442 -0.0912 -0.2135  0.1104
  145POPC   C3A 1735   5.071   0.781  10.411 -0.0544  0.0051  0.2739
  145POPC   C4A 1736   5.104   0.363  10.434 -0.2614 -0.1701  0.1727
  145POPC   C1B 1737   4.272   1.166  10.740 -0.0274 -0.0533 -0.1946
  145POPC   C2B 1738   4.246   1.361  10.310  0.2392  0.2991  0.0735
  145POPC   C3B 1739   4.118   1.562   9.857 -0.0270 -0.2069  0.2112
  145POPC   C4B 1740   3.898   1.672   9.493  0.0619  0.3031 -0.1682
  146POPC   NC3 1741   4.559   4.392  11.547  0.3253  0.3793 -0.1075
  146POPC   PO4 1742   4.616   3.884  11.614  0.3027  0.2035 -0.0535
  146POPC   GL1 1743   4.557   4.036  11.161 -0.1950  0.0761  0.2933
  146POPC   GL2 1744   4.856   4.124  11.160  0.3038 -0.0119 -0.3192
  146POPC   C1A 1745   4.301   4.094  10.806  0.1334  0.3189 -0.3881
  146POPC   D2A 1746   4.029   4.100  10.504 -0.1464  0.0746  0.0472
  146POPC   C3A 1747   3.663   4.296  10.310 -0.1428 -0.1133 -0.0884
  146POPC   C4A 1748   3.678   4.431   9.950 -0.1378 -0.0476  0.0467
  146POPC   C1B 1749   4.958   4.282  10.800 -0.3968 -0.0376 -0.1214
  146POPC   C2B 1750   4.772   4.030  10.526  0.2815 -0.1762 -0.0954
  146POPC   C3B 1751   4.381   3.915  10.306 -0.1152  0.0429 -0.0172
  146POPC   C4B 1752   3.987   3.955   9.942  0.3976  0.0436 -0.2968
  147POPC   NC3 1753   1.777   0.283  12.103  0.1551 -0.3811  0.0453
  147POPC   PO4 1754   1.590   0.638  12.202 -0.1253  0.1401 -0.1481
  147POPC   GL1 1755   1.463   0.566  11.837  0.1772  0.1035  0.0204
  147POPC   GL2 1756   1.745   0.348  11.608 -0.2378  0.1432 -0.1014
  147POPC   C1A 1757   1.220   0.214  11.631  0.3795  0.0755 -0.1311
  147POPC   D2A 1758   1.362   0.165  11.264  0.0270 -0.1443  0.3553
  147POPC   C3A 1759   1.254   0.074  10.814 -0.1157 -0.2453  0.1158
  147POPC   C4A 1760   1.239  -0.054  10.338  0.4463  0.1908  0.0089
  147POPC   C1B 1761   1.774   0.470  11.201  0.0449  0.3009  0.0898
  147POPC   C2B 1762   1.994   0.592  10.825 -0.2678 -0.1164  0.0473
  147POPC   C3B 1763   1.936   0.703  10.418 -0.2551 -0.0516  0.2135
  147POPC   C4B 1764   1.921   1.104  10.235  0.3971  0.0109  0.4183
  148POPC   NC3 1765   0.179   0.564  11.981 -0.2050  0.1302  0.2170
  148POPC   PO4 1766   0.487   0.604  12.257 -0.1633 -0.1034 -0.0648
  148POPC   GL1 1767   0.577   0.614  11.677 -0.1406 -0.0899 -0.1393
  148POPC   GL2 1768   0.974   0.659  11.605  0.1247 -0.0238  0.1127
  148POPC   C1A 1769   0.450   0.456  11.243 -0.2076 -0.2263 -0.1937
  148POPC   D2A 1770   0.161   0.091  11.126  0.0126  0.0457 -0.0737
  148POPC   C3A 1771   0.076  -0.385  10.861  0.3143 -0.1572 -0.1620
  148POPC   C4A 1772   0.488  -0.494  10.685 -0.1305 -0.0781 -0.1621
  148POPC   C1B 1773   0.831   0.806  11.300  0.0406 -0.1684 -0.1809
  148POPC   C2B 1774   0.828   0.855  10.855  0.1283  0.3228  0.1259
  148POPC   C3B 1775   0.961   0.928  10.406 -0.1426 -0.1313  0.2398
  148POPC   C4B 1776   1.033   1.312  10.085  0.1325 -0.0963  0.1560
  149POPC   NC3 1777   3.717   4.085  11.462  0.0194 -0.0651  0.2245
  149POPC   PO4 1778   4.113   3.956  11.540  0.1831  0.2099  0.2792
  149POPC   GL1 1779   4.045   3.773  11.158 -0.3617 -0.2500  0.1319
  149POPC   GL2 1780   3.840   4.014  10.980 -0.0888  0.0514  0.0205
  149POPC   C1A 1781   4.241   3.538  10.835  0.1732 -0.1926  0.1929
  149POPC   D2A 1782   4.404   3.193  10.674 -0.1681  0.0197  0.2325
  149POPC   C3A 1783   4.291   2.989  10.236  0.1187  0.0455  0.0228
  149POPC   C4A 1784   4.413   2.888   9.853  0.2933  0.0145  0.1127
  149POPC   C1B 1785   3.628   4.394  10.808  0.1540 -0.1702  0.3656
  149POPC   C2B 1786   3.985   4.637  10.729 -0.3379  0.3975  0.0414
  149POPC   C3B 1787   4.197   4.797  10.399 -0.2928 -0.0901  0.1989
  149POPC   C4B 1788   4.533   4.792  10.137 -0.2399  0.1617 -0.2309
  150POPC   NC3 1789   5.501   2.018  11.762  0.0935 -0.1396  0.2235
  150POPC   PO4 1790   5.859   1.764  11.731  0.0622 -0.1280  0.1080
  150POPC   GL1 1791   5.801   1.827  11.356 -0.0622 -0.1948 -0.0608
  150POPC   GL2 1792   6.129   1.844  11.254 -0.1647  0.0489  0.3271
  150POPC   C1A 1793   5.652   1.599  11.048 -0.2210  0.0644 -0.0515
  150POPC   D2A 1794   5.261   1.152  11.127 -0.0816 -0.2595 -0.2044
  150POPC   C3A 1795   5.259   0.886  10.856 -0.1276  0.0367  0.0480
  150POPC   C4A 1796   5.591   0.587  10.556  0.1005 -0.0173 -0.0815
  150POPC   C1B 1797   6.130   1.618  10.930 -0.1700 -0.2316  0.1461
  150POPC   C2B 1798   6.101   1.435  10.567 -0.1466 -0.0240 -0.3081
  150POPC   C3B 1799   6.019   1.375  10.051 -0.2295 -0.2303  0.1737
  150POPC   C4B 1800   6.016   1.014   9.799  0.0713  0.0575  0.0252
  151POPC   NC3 1801   2.587   1.700  12.066 -0.3528 -0.0601 -0.3631
  151POPC   PO4 1802   2.112   1.831  11.905 -0.2732  0.1642 -0.0398
  151POPC   GL1 1803   2.348   1.780  11.529  0.0588  0.0934  0.0890
  151POPC   GL2 1804   2.325   1.553  11.358 -0.1330 -0.2811  0.2918
  151POPC   C1A 1805   2.324   1.945  11.091 -0.1594  0.3271 -0.4744
  151POPC   D2A 1806   2.304   1.935  10.541 -0.2072  0.0993  0.0209
  151POPC   C3A 1807   2.229   2.033  10.055  0.0919  0.3319  0.3292
  151POPC   C4A 1808   2.133   2.014   9.666 -0.0218 -0.0037  0.1716
  151POPC   C1B 1809   2.487   1.458  10.993  0.0264  0.0412 -0.1995
  151POPC   C2B 1810   2.498   1.448  10.604  0.0545  0.0757 -0.3285
  151POPC   C3B 1811   2.345   1.405  10.212 -0.0567 -0.0257 -0.0347
  151POPC   C4B 1812   2.176   1.374   9.891  0.1933 -0.1416  0.3794
  152POPC   NC3 1813   4.244   2.972  11.336 -0.2113 -0.0269 -0.1014
  152POPC   PO4 1814   4.698   3.014  11.593  0.2257  0.2417 -0.0671
  152POPC   GL1 1815   4.728   2.982  11.149 -0.1460  0.1017 -0.2037
  152POPC   GL2 1816   4.582   3.336  11.138 -0.1912 -0.2638 -0.2164
  152POPC   C1A 1817   4.934   3.069  10.755 -0.1810 -0.3666 -0.2995
  152POPC   D2A 1818   5.321   3.067  10.553  0.2601 -0.0296  0.1497
  152POPC   C3A 1819   5.338   2.737  10.127 -0.2420 -0.0473 -0.0249
  152POPC   C4A 1820   5.658   2.581   9.892 -0.1670  0.0930 -0.3502
  152POPC   C1B 1821   4.795   3.564  10.831  0.1622  0.1577  0.1290
  152POPC   C2B 1822   5.107   3.520  10.582 -0.0025 -0.0486 -0.0978
  152POPC   C3B 1823   5.135   3.335  10.123 -0.1626  0.1667 -0.2993
  152POPC   C4B 1824   5.015   3.177   9.815  0.0813 -0.1052  0.1652
  153POPC   NC3 1825   4.694   2.028  11.446 -0.0395  0.0854 -0.0279
  153POPC   PO4 1826   4.703   1.625  11.391  0.0412 -0.2656 -0.1922
  153POPC   GL1 1827   4.976   1.687  11.028  0.0971 -0.2681  0.0043
  153POPC   GL2 1828   4.683   1.896  10.887 -0.2469 -0.2817  0.2045
  153POPC   C1A 1829   5.313   1.557  10.723 -0.1392 -0.1997  0.2816
  153POPC   D2A 1830   5.602   1.507  10.350 -0.0616  0.1708  0.2417
  153POPC   C3A 1831   5.537   1.430   9.963  0.0285 -0.1816  0.0233
  153POPC   C4A 1832   5.143   1.523  10.091  0.0869  0.2598  0.0877
  153POPC   C1B 1833   4.600   2.140  10.549  0.1107  0.0575  0.1123
  153POPC   C2B 1834   4.476   2.498  10.299  0.0158 -0.1058 -0.0341
  153POPC   C3B 1835   4.773   2.911  10.246  0.0472 -0.1166 -0.0341
  153POPC   C4B 1836   4.589   3.441  10.338 -0.1035  0.1255  0.5707
  154POPC   NC3 1837   0.658   3.611  12.195  0.2201  0.0583  0.2491
  154POPC   PO4 1838   0.884   3.307  11.880  0.0967  0.0027  0.2698
  154POPC   GL1 1839   0.746   3.288  11.390  0.2590  0.2894 -0.0415
  154POPC   GL2 1840   0.644   3.046  11.076 -0.2522 -0.3896 -0.0019
  154POPC   C1A 1841   0.612   3.573  10.992  0.0013  0.0796  0.1798
  154POPC   D2A 1842   0.613   3.781  10.569  0.0612 -0.0061  0.1819
  154POPC   C3A 1843   0.698   3.595  10.205 -0.0061  0.2235  0.1344
  154POPC   C4A 1844   0.734   3.262   9.779 -0.0681 -0.0855  0.3007
  154POPC   C1B 1845   0.705   2.647  10.903  0.2456 -0.0775  0.0105
  154POPC   C2B 1846   1.000   2.283  10.666  0.0643  0.1965 -0.2902
  154POPC   C3B 1847   1.306   2.152  10.359 -0.1926 -0.0258  0.0182
  154POPC   C4B 1848   1.612   2.094  10.052 -0.1225  0.1361 -0.0852
  155POPC   NC3 1849   5.436   4.648  11.575 -0.1553  0.5725 -0.2362
  155POPC   PO4 1850   5.249   5.105  11.678 -0.0039 -0.1308 -0.2341
  155POPC   GL1 1851   5.250   5.000  11.251  0.1217  0.0807  0.1638
  155POPC   GL2 1852   5.469   5.088  11.172 -0.2318  0.1226  0.3334
  155POPC   C1A 1853   5.148   4.891  10.816 -0.4177  0.5108 -0.2407
  155POPC   D2A 1854   4.938   4.677  10.403  0.0150 -0.1200  0.0199
  155POPC   C3A 1855   5.162   4.350  10.332  0.2253  0.2736  0.2823
  155POPC   C4A 1856   5.033   3.894  10.168 -0.3630  0.2484 -0.0437
  155POPC   C1B 1857   5.604   5.068  10.663 -0.1865  0.0816 -0.2039
  155POPC   C2B 1858   6.059   5.209  10.416  0.0336 -0.1239  0.1022
  155POPC   C3B 1859   6.316   4.951  10.241 -0.1453 -0.0667 -0.3759
  155POPC   C4B 1860   6.546   5.026   9.808  0.0503 -0.0371 -0.3141
  156POPC   NC3 1861   3.670   2.155  11.781  0.1783  0.0036  0.0095
  156POPC   PO4 1862   3.833   2.053  11.397 -0.3330 -0.2236  0.1566
  156POPC   GL1 1863   3.770   1.981  11.007 -0.0545  0.1927 -0.1336
  156POPC   GL2 1864   3.596   1.789  10.791 -0.0405  0.0131  0.1933
  156POPC   C1A 1865   4.131   1.947  10.748  0.0203  0.1003 -0.1316
  156POPC   D2A 1866   4.218   1.859  10.323  0.0742 -0.1626 -0.0226
  156POPC   C3A 1867   4.440   2.084  10.078 -0.0501  0.0306 -0.0303
  156POPC   C4A 1868   4.544   2.356   9.839 -0.2838 -0.4202 -0.0687
  156POPC   C1B 1869   3.857   1.540  10.495  0.4600 -0.0829  0.1121
  156POPC   C2B 1870   3.708   1.392  10.083  0.0562  0.1777  0.2669
  156POPC   C3B 1871   3.594   1.264   9.666 -0.1474 -0.0385 -0.0603
  156POPC   C4B 1872   3.420   0.953   9.284 -0.0332  0.0932  0.1651
  157POPC   NC3 1873   2.612   2.602  12.210 -0.1743  0.2763 -0.0075
  157POPC   PO4 1874   2.682   2.635  11.661  0.0224 -0.1554 -0.0705
  157POPC   GL1 1875   2.670   2.728  11.270  0.0371 -0.3308  0.0545
  157POPC   GL2 1876   2.393   2.798  11.043 -0.0025 -0.0935 -0.2820
  157POPC   C1A 1877   2.785   2.517  10.972 -0.3517 -0.2416 -0.1504
  157POPC   D2A 1878   2.726   2.169  10.729 -0.2934 -0.0918  0.0088
  157POPC   C3A 1879   2.647   2.218  10.229 -0.0616  0.3215 -0.0370
  157POPC   C4A 1880   2.412   2.428   9.838 -0.1022 -0.0601  0.0550
  157POPC   C1B 1881   2.451   2.625  10.637  0.2892 -0.1639 -0.3103
  157POPC   C2B 1882   2.369   2.779  10.185 -0.1274 -0.1187 -0.0282
  157POPC   C3B 1883   1.975   2.819   9.997 -0.1508 -0.2346 -0.0284
  157POPC   C4B 1884   1.588   2.710  10.148 -0.1079 -0.0206 -0.1320
  158POPC   NC3 1885   4.665   5.803  11.490 -0.0769  0.0234 -0.0063
  158POPC   PO4 1886   4.328   5.434  11.425  0.2196 -0.3385 -0.2296
  158POPC   GL1 1887   4.426   5.509  11.035 -0.0734  0.3349 -0.2659
  158POPC   GL2 1888   4.640   5.357  11.020 -0.0246 -0.2127  0.2285
  158POPC   C1A 1889   4.203   5.352  10.639 -0.1705 -0.3200 -0.1662
  158POPC   D2A 1890   4.058   5.265  10.273  0.0508 -0.2544  0.1098
  158POPC   C3A 1891   4.156   5.414   9.949 -0.0150  0.0190 -0.0307
  158POPC   C4A 1892   4.053   5.373   9.600  0.1778  0.0454  0.0406
  158POPC   C1B 1893   4.756   5.730  10.768 -0.3789 -0.0950 -0.2196
  158POPC   C2B 1894   5.002   5.767  10.466  0.0904 -0.1115  0.1348
  158POPC   C3B 1895   4.814   5.905  10.125 -0.1138  0.0117 -0.3501
  158POPC   C4B 1896   4.423   6.239  10.161 -0.0796  0.2006 -0.1654
  159POPC   NC3 1897   2.096   5.381  11.907 -0.1483 -0.1683 -0.2364
  159POPC   PO4 1898   2.467   5.592  12.113 -0.0285  0.1276 -0.0699
  159POPC   GL1 1899   2.432   5.914  11.803 -0.1902  0.2628 -0.3558
  159POPC   GL2 1900   2.424   5.569  11.572  0.2731 -0.3309 -0.2367
  159POPC   C1A 1901   2.296   6.186  11.483 -0.2329  0.2596  0.2887
  159POPC   D2A 1902   2.238   6.616  11.271 -0.1533  0.2896  0.3854
  159POPC   C3A 1903   2.177   6.556  10.874 -0.0738  0.0514 -0.1422
  159POPC   C4A 1904   2.184   6.694  10.490 -0.0942  0.1086 -0.1564
  159POPC   C1B 1905   2.460   5.411  11.125  0.1241  0.2522 -0.1052
  159POPC   C2B 1906   2.223   5.289  10.789  0.2406 -0.1885 -0.0339
  159POPC   C3B 1907   2.235   5.274  10.326  0.0055  0.0906  0.0260
  159POPC   C4B 1908   2.071   5.107   9.983 -0.0356  0.0296 -0.2616
  160POPC   NC3 1909  -0.123   4.528  11.611  0.5687 -0.2656  0.0888
  160POPC   PO4 1910  -0.034   5.032  11.648  0.2472  0.0635 -0.1477
  160POPC   GL1 1911   0.243   4.875  11.280  0.2316 -0.1453  0.1449
  160POPC   GL2 1912   0.492   5.044  11.367 -0.1050  0.0984 -0.3123
  160POPC   C1A 1913   0.282   4.745  10.922 -0.1123  0.0787  0.1316
  160POPC   D2A 1914   0.293   4.436  10.538  0.0115  0.0565  0.1900
  160POPC   C3A 1915   0.513   4.168  10.262 -0.2987 -0.4210 -0.3240
  160POPC   C4A 1916   0.720   4.322   9.977  0.2453  0.1287 -0.2108
  160POPC   C1B 1917   0.522   5.332  11.004  0.1924 -0.1510  0.0014
  160POPC   C2B 1918   0.332   5.680  11.043  0.1496  0.2122 -0.0227
  160POPC   C3B 1919   0.373   6.067  11.313  0.3441 -0.1195 -0.0890
  160POPC   C4B 1920   0.600   6.387  11.119  0.3193 -0.2872  0.1620
  161POPC   NC3 1921   1.211   2.060  11.985 -0.1515  0.2634 -0.0537
  161POPC   PO4 1922   0.911   2.342  11.752 -0.1940  0.0921  0.1686
  161POPC   GL1 1923   1.272   2.372  11.497  0.1302 -0.1753 -0.1727
  161POPC   GL2 1924   1.406   2.618  11.411  0.0857  0.1329  0.1703
  161POPC   C1A 1925   1.442   2.248  11.036  0.4214 -0.2332 -0.0469
  161POPC   D2A 1926   1.570   2.540  10.660  0.0064 -0.0092  0.1772
  161POPC   C3A 1927   1.186   2.640  10.360  0.2040  0.0450 -0.0969
  161POPC   C4A 1928   1.202   2.456   9.904  0.0125 -0.0609 -0.0429
  161POPC   C1B 1929   1.190   2.715  10.979  0.0198 -0.0560 -0.0797
  161POPC   C2B 1930   0.931   3.020  10.706 -0.2957  0.0223  0.0577
  161POPC   C3B 1931   0.595   3.257  10.615 -0.2860  0.2013 -0.1132
  161POPC   C4B 1932   0.266   3.233  10.796 -0.1386 -0.0060 -0.2660
  162POPC   NC3 1933   3.808   5.429  11.555 -0.0857  0.0126  0.3310
  162POPC   PO4 1934   3.332   5.525  11.770  0.0704  0.1948 -0.1581
  162POPC   GL1 1935   3.323   5.424  11.415 -0.3806  0.0672 -0.0052
  162POPC   GL2 1936   3.328   5.105  11.418 -0.2693  0.0521  0.1347
  162POPC   C1A 1937   3.123   5.603  11.086  0.0120  0.1613 -0.1478
  162POPC   D2A 1938   3.040   5.572  10.658  0.0609  0.0335 -0.1601
  162POPC   C3A 1939   3.213   5.817  10.347 -0.0351 -0.0106 -0.1128
  162POPC   C4A 1940   3.240   5.840   9.888 -0.2851  0.2304  0.0861
  162POPC   C1B 1941   3.426   5.181  10.897 -0.3708 -0.1659 -0.0272
  162POPC   C2B 1942   3.713   5.045  10.633  0.0392 -0.3471 -0.1217
  162POPC   C3B 1943   3.761   4.865  10.166 -0.2129 -0.1157  0.0683
  162POPC   C4B 1944   4.066   4.910   9.805  0.1009  0.2177 -0.0281
  163POPC   NC3 1945   1.586   4.482  11.731 -0.2600 -0.3645  0.1165
  163POPC   PO4 1946   1.263   4.095  11.906 -0.0629  0.2371 -0.2724
  163POPC   GL1 1947   1.199   4.133  11.522 -0.0865  0.2760 -0.2277
  163POPC   GL2 1948   0.941   4.353  11.546 -0.3928  0.2746  0.1237
  163POPC   C1A 1949   1.027   4.058  11.137 -0.0648 -0.5341  0.3137
  163POPC   D2A 1950   1.094   3.871  10.708  0.1806 -0.0342  0.1259
  163POPC   C3A 1951   1.054   4.121  10.382  0.1639  0.5636 -0.1610
  163POPC   C4A 1952   1.202   4.416  10.085  0.0207  0.1292  0.0869
  163POPC   C1B 1953   0.674   4.509  11.254  0.0926  0.0905 -0.0931
  163POPC   C2B 1954   0.771   4.851  10.914 -0.1518 -0.2640  0.2856
  163POPC   C3B 1955   0.952   4.812  10.439 -0.2578 -0.0865 -0.0790
  163POPC   C4B 1956   1.134   4.915  10.107 -0.1075  0.1437 -0.1252
  164POPC   NC3 1957   0.004   1.040  12.179  0.0385 -0.2659 -0.2457
  164POPC   PO4 1958   0.214   1.036  11.793 -0.1967  0.0291 -0.0228
  164POPC   GL1 1959   0.427   1.101  11.464 -0.2413 -0.1400 -0.2158
  164POPC   GL2 1960   0.561   1.218  11.296 -0.1602 -0.2363  0.1023
  164POPC   C1A 1961   0.311   0.901  11.044 -0.1183 -0.1412 -0.1661
  164POPC   D2A 1962   0.384   0.591  10.699 -0.2831 -0.4569  0.0824
  164POPC   C3A 1963   0.481   0.278  10.701 -0.1303  0.0073  0.1104
  164POPC   C4A 1964   0.282  -0.121  10.484 -0.0829  0.1861 -0.1838
  164POPC   C1B 1965   0.760   1.390  11.033  0.0510  0.3168  0.2338
  164POPC   C2B 1966   0.742   1.666  10.584  0.1568  0.0721  0.1513
  164POPC   C3B 1967   0.998   1.739  10.392  0.0097 -0.0329 -0.0197
  164POPC   C4B 1968   1.193   1.775   9.981 -0.3416 -0.0568  0.3912
  165POPC   NC3 1969   3.696   2.495  11.185 -0.1742  0.0064 -0.1052
  165POPC   PO4 1970   4.139   2.522  11.194  0.0691  0.0180  0.1183
  165POPC   GL1 1971   4.482   2.372  10.979  0.5257  0.0960  0.1692
  165POPC   GL2 1972   4.497   2.680  10.816  0.4859  0.0699 -0.1362
  165POPC   C1A 1973   4.889   2.348  10.863  0.0780 -0.2090 -0.2835
  165POPC   D2A 1974   4.981   2.552  10.521 -0.2440 -0.2708  0.2723
  165POPC   C3A 1975   4.970   2.323  10.114  0.1124  0.0246 -0.2315
  165POPC   C4A 1976   4.914   1.947  10.021 -0.1900 -0.0700  0.1532
  165POPC   C1B 1977   4.032   2.547  10.529  0.0708 -0.1460 -0.2343
  165POPC   C2B 1978   4.033   2.444  10.005 -0.0622  0.0787  0.1680
  165POPC   C3B 1979   4.215   2.498   9.552  0.1893 -0.2636  0.1022
  165POPC   C4B 1980   4.341   2.768   9.346  0.1805  0.1919 -0.0399
  166POPC   NC3 1981   0.604   4.451  12.098  0.3993 -0.1356 -0.2429
  166POPC   PO4 1982   0.249   4.217  11.969  0.1591  0.3116  0.0486
  166POPC   GL1 1983   0.365   4.161  11.626  0.0856  0.2745  0.1531
  166POPC   GL2 1984   0.170   4.165  11.303 -0.1168 -0.0341 -0.0944
  166POPC   C1A 1985   0.636   4.009  11.357  0.0355 -0.0851  0.1993
  166POPC   D2A 1986   0.426   4.028  10.918  0.3040 -0.1765  0.4169
  166POPC   C3A 1987   0.741   4.333  10.785 -0.2314 -0.0160 -0.2351
  166POPC   C4A 1988   1.314   4.407  10.655 -0.1902  0.0537 -0.2597
  166POPC   C1B 1989  -0.041   4.347  10.880 -0.1685  0.2342 -0.1027
  166POPC   C2B 1990  -0.174   4.381  10.399  0.2036  0.2337 -0.2162
  166POPC   C3B 1991   0.021   4.452  10.015  0.1551  0.5067  0.3293
  166POPC   C4B 1992   0.042   4.147   9.609  0.3564 -0.1383 -0.2624
  167POPC   NC3 1993   3.214   1.239  11.482 -0.0322  0.0677 -0.2549
  167POPC   PO4 1994   2.876   1.647  11.552 -0.0863  0.0064  0.3286
  167POPC   GL1 1995   2.927   1.617  11.117  0.0342  0.1556 -0.2184
  167POPC   GL2 1996   3.180   1.384  11.025 -0.2451  0.2268  0.1553
  167POPC   C1A 1997   2.914   1.712  10.676  0.1107 -0.0461 -0.0928
  167POPC   D2A 1998   2.721   1.750  10.280 -0.0647  0.0462  0.0285
  167POPC   C3A 1999   3.016   1.869   9.916  0.2537 -0.2207  0.4545
  167POPC   C4A 2000   3.326   1.691   9.753  0.1333 -0.0428 -0.1314
  167POPC   C1B 2001   2.912   1.206  10.808 -0.0794 -0.0603 -0.0087
  167POPC   C2B 2002   2.854   1.138  10.384  0.2569 -0.0685 -0.3098
  167POPC   C3B 2003   2.664   1.091   9.923 -0.0880 -0.0965 -0.1114
  167POPC   C4B 2004   2.455   1.190   9.539 -0.2481 -0.1765 -0.2064
  168POPC   NC3 2005   1.086   5.685  12.251 -0.3245 -0.1473 -0.0330
  168POPC   PO4 2006   1.449   5.957  12.121  0.0061  0.1353  0.3819
  168POPC   GL1 2007   1.210   5.860  11.670 -0.0247 -0.1520  0.0380
  168POPC   GL2 2008   1.352   5.583  11.496 -0.0246 -0.0093 -0.0860
  168POPC   C1A 2009   1.256   6.135  11.377 -0.2459  0.1308  0.1034
  168POPC   D2A 2010   1.167   6.099  11.010  0.0377  0.0399 -0.3343
  168POPC   C3A 2011   0.835   6.273  10.727 -0.0486 -0.1581  0.1580
  168POPC   C4A 2012   0.779   6.489  10.282 -0.0063 -0.1573 -0.2043
  168POPC   C1B 2013   1.541   5.803  11.157 -0.1691  0.4302  0.0685
  168POPC   C2B 2014   1.514   5.826  10.755 -0.1200 -0.0701  0.0598
  168POPC   C3B 2015   1.540   5.876  10.285  0.0404  0.1652  0.4969
  168POPC   C4B 2016   1.832   6.108   9.966  0.1624 -0.2751 -0.0587
  169POPC   NC3 2017   4.244   3.500  11.530  0.0093 -0.1420  0.2401
  169POPC   PO4 2018   3.871   3.170  11.643 -0.1559 -0.0537 -0.1495
  169POPC   GL1 2019   3.883   3.340  11.248  0.1719  0.1791 -0.0715
  169POPC   GL2 2020   3.864   3.081  11.010 -0.0924  0.1840  0.2352
  169POPC   C1A 2021   3.726   3.561  10.830  0.1344 -0.2749  0.1331
  169POPC   D2A 2022   3.583   3.843  10.568 -0.3050 -0.0533 -0.0244
  169POPC   C3A 2023   3.258   4.230  10.580  0.0841  0.2836 -0.0667
  169POPC   C4A 2024   3.115   4.156  10.159 -0.3712 -0.1284 -0.0697
  169POPC   C1B 2025   3.882   3.108  10.504 -0.2100  0.3178 -0.1834
  169POPC   C2B 2026   3.784   2.922  10.118  0.3029 -0.0132 -0.2184
  169POPC   C3B 2027   3.764   2.787   9.703  0.0625 -0.1809 -0.1989
  169POPC   C4B 2028   3.733   2.550   9.355  0.0298  0.2966 -0.0599
  170POPC   NC3 2029   2.349   5.947  12.368 -0.0249 -0.2280 -0.2911
  170POPC   PO4 2030   1.956   5.816  12.071  0.0954 -0.0091  0.1344
  170POPC   GL1 2031   1.967   5.786  11.671  0.0920  0.0263  0.0615
  170POPC   GL2 2032   1.686   5.939  11.603  0.1999  0.2096 -0.2598
  170POPC   C1A 2033   2.030   5.771  11.227 -0.1677  0.0149 -0.3261
  170POPC   D2A 2034   2.006   5.980  10.851  0.1684  0.1664  0.2267
  170POPC   C3A 2035   1.963   5.732  10.517  0.0075 -0.0371  0.0754
  170POPC   C4A 2036   1.952   5.632  10.133 -0.0864 -0.1213  0.2519
  170POPC   C1B 2037   1.809   6.303  11.320 -0.1937 -0.1212 -0.0289
  170POPC   C2B 2038   1.694   6.380  10.960  0.2236 -0.4283  0.1620
  170POPC   C3B 2039   1.659   6.747  10.586 -0.3216  0.1096 -0.1134
  170POPC   C4B 2040   1.729   6.672  10.182  0.0164 -0.0605 -0.0661
  171POPC   NC3 2041   1.571   5.533  11.926 -0.1609 -0.0068 -0.0766
  171POPC   PO4 2042   1.691   5.157  12.034  0.2699  0.1364 -0.3589
  171POPC   GL1 2043   1.733   5.027  11.614 -0.1947  0.1799 -0.1573
  171POPC   GL2 2044   1.904   5.284  11.331  0.0895  0.1342  0.0583
  171POPC   C1A 2045   1.685   4.871  11.218  0.2531  0.0364 -0.1024
  171POPC   D2A 2046   1.433   4.855  10.801  0.0512  0.1547  0.0116
  171POPC   C3A 2047   1.507   4.848  10.411 -0.1142  0.2377 -0.0966
  171POPC   C4A 2048   1.684   4.701  10.156 -0.1572  0.1525  0.3326
  171POPC   C1B 2049   1.717   5.390  10.890 -0.2330 -0.0701 -0.0833
  171POPC   C2B 2050   1.762   5.290  10.382  0.2644 -0.1275 -0.0262
  171POPC   C3B 2051   1.502   5.318   9.968 -0.0336 -0.3464  0.1893
  171POPC   C4B 2052   1.332   5.266   9.565 -0.1846  0.0921 -0.0251
  172POPC   NC3 2053   3.378   3.432  11.528  0.0140 -0.1930  0.3969
  172POPC   PO4 2054   3.291   3.877  11.532 -0.1667  0.4753  0.2409
  172POPC   GL1 2055   3.407   3.739  11.103  0.0373 -0.0226  0.1737
  172POPC   GL2 2056   3.395   3.320  11.046  0.0722 -0.2562 -0.4250
  172POPC   C1A 2057   3.118   3.735  10.770 -0.0235  0.0237  0.0677
  172POPC   D2A 2058   3.183   3.684  10.326 -0.0170 -0.2899  0.0731
  172POPC   C3A 2059   3.654   3.633  10.151  0.1801  0.3541 -0.0861
  172POPC   C4A 2060   4.045   3.567  10.307 -0.0093 -0.0622 -0.1348
  172POPC   C1B 2061   3.208   3.269  10.715  0.0039 -0.0030  0.1171
  172POPC   C2B 2062   3.323   3.128  10.260  0.0302  0.3152  0.0966
  172POPC   C3B 2063   3.285   2.906   9.980 -0.1848 -0.1670  0.2619
  172POPC   C4B 2064   3.227   2.598   9.593 -0.1060 -0.1493  0.1496
  173POPC   NC3 2065   1.203   0.968  12.265 -0.1361  0.3245 -0.0692
  173POPC   PO4 2066   1.341   1.112  11.956 -0.0776  0.0522 -0.1331
  173POPC   GL1 2067   1.412   0.950  11.566 -0.1048 -0.1295 -0.0496
  173POPC   GL2 2068   1.703   1.054  11.381  0.2138  0.1436 -0.3297
  173POPC   C1A 2069   1.337   0.646  11.296  0.0390 -0.1885 -0.0098
  173POPC   D2A 2070   1.385   0.547  10.893 -0.1553  0.0333  0.1271
  173POPC   C3A 2071   1.462   0.858  10.551 -0.3071  0.0154 -0.0182
  173POPC   C4A 2072   1.409   0.982  10.149 -0.0688 -0.1030 -0.0017
  173POPC   C1B 2073   1.678   0.930  11.001  0.1534 -0.0521 -0.0183
  173POPC   C2B 2074   1.671   1.233  10.803  0.1086 -0.0908 -0.1797
  173POPC   C3B 2075   1.448   1.439  10.399 -0.3385 -0.0331 -0.2656
  173POPC   C4B 2076   1.560   1.341   9.907 -0.1888 -0.0746  0.2224
  174POPC   NC3 2077   3.345   1.836  11.203  0.3937  0.0474  0.1382
  174POPC   PO4 2078   3.233   2.217  11.269  0.0765  0.1495  0.0874
  174POPC   GL1 2079   3.189   2.165  10.864 -0.0377  0.1715  0.1328
  174POPC   GL2 2080   3.519   2.314  10.734  0.1402  0.2508 -0.2309
  174POPC   C1A 2081   3.201   2.247  10.395  0.2588 -0.2837 -0.0019
  174POPC   D2A 2082   2.937   2.528  10.022 -0.0679  0.0762  0.1569
  174POPC   C3A 2083   2.873   2.281   9.678  0.3427 -0.0529  0.0220
  174POPC   C4A 2084   3.030   2.162   9.291  0.4227  0.1385 -0.1580
  174POPC   C1B 2085   3.731   2.094  10.440  0.2485 -0.0902 -0.3014
  174POPC   C2B 2086   3.817   1.941  10.011 -0.0610 -0.0471  0.0409
  174POPC   C3B 2087   4.054   2.088   9.671 -0.2640  0.1467  0.2415
  174POPC   C4B 2088   4.131   2.044   9.272  0.2040  0.2682 -0.0457
  175POPC   NC3 2089   1.139   2.997  11.631 -0.2812 -0.0892 -0.1454
  175POPC   PO4 2090   1.548   3.107  11.489  0.2582  0.2406 -0.0043
  175POPC   GL1 2091   1.289   3.342  11.291 -0.2575 -0.1367 -0.2536
  175POPC   GL2 2092   1.402   3.687  11.361 -0.2065 -0.2215  0.0387
  175POPC   C1A 2093   1.120   3.418  10.960 -0.2096  0.0889  0.2141
  175POPC   D2A 2094   1.163   3.433  10.461 -0.2327  0.0961  0.2608
  175POPC   C3A 2095   0.998   3.089  10.206  0.0772  0.0272  0.0681
  175POPC   C4A 2096   1.103   2.951   9.841 -0.1072 -0.0220  0.1715
  175POPC   C1B 2097   1.563   3.700  10.929  0.1933  0.3342  0.1445
  175POPC   C2B 2098   1.625   3.555  10.540  0.4190 -0.0702 -0.0222
  175POPC   C3B 2099   1.854   3.694  10.259  0.2741  0.3601 -0.0788
  175POPC   C4B 2100   1.809   3.718   9.814 -0.1372  0.2732  0.3451
  176POPC   NC3 2101   4.200   1.671  11.572 -0.0355 -0.0839 -0.1720
  176POPC   PO4 2102   3.707   1.510  11.325  0.2473  0.0472 -0.2221
  176POPC   GL1 2103   3.702   1.294  10.934 -0.0850  0.1728  0.0284
  176POPC   GL2 2104   3.874   1.044  10.928  0.3715  0.4161  0.1073
  176POPC   C1A 2105   3.403   1.305  10.592 -0.1914  0.2127 -0.0469
  176POPC   D2A 2106   3.294   1.612  10.293 -0.0933 -0.0336  0.1127
  176POPC   C3A 2107   3.138   1.274  10.005  0.0315  0.0607  0.3278
  176POPC   C4A 2108   3.221   0.943   9.779  0.2100  0.0811 -0.0578
  176POPC   C1B 2109   3.880   0.975  10.479  0.1315 -0.1021 -0.0686
  176POPC   C2B 2110   3.861   0.880  10.086 -0.0779  0.0061  0.2356
  176POPC   C3B 2111   4.072   1.098   9.678  0.2466  0.0429  0.0459
  176POPC   C4B 2112   4.267   1.368   9.327  0.1803  0.0048  0.1726
  177POPC   NC3 2113   0.670   1.010  11.962 -0.1174  0.4221  0.0837
  177POPC   PO4 2114   0.649   1.440  11.747 -0.1861 -0.1612 -0.0095
  177POPC   GL1 2115   0.968   1.182  11.586  0.2127 -0.1730 -0.0392
  177POPC   GL2 2116   1.268   1.418  11.429  0.4843 -0.2746 -0.1322
  177POPC   C1A 2117   1.192   1.064  11.123 -0.0704  0.0041 -0.3226
  177POPC   D2A 2118   1.194   1.375  10.785  0.3018  0.2344  0.0543
  177POPC   C3A 2119   1.100   1.841  10.924 -0.1119  0.2517 -0.1411
  177POPC   C4A 2120   0.884   2.177  11.136  0.1181  0.1177 -0.1770
  177POPC   C1B 2121   1.466   1.559  11.084  0.1158  0.1998  0.3494
  177POPC   C2B 2122   1.535   1.830  10.660 -0.0648 -0.2626 -0.3130
  177POPC   C3B 2123   1.797   2.078  10.521  0.0753 -0.1118 -0.1581
  177POPC   C4B 2124   1.996   2.431  10.284  0.2765  0.0404  0.1989
  178POPC   NC3 2125   5.794   2.221  12.165  0.3022 -0.1489  0.0776
  178POPC   PO4 2126   5.975   2.530  12.000 -0.0150  0.1798  0.1576
  178POPC   GL1 2127   6.030   2.704  11.590  0.0821  0.0269 -0.1895
  178POPC   GL2 2128   5.794   2.962  11.566  0.3026 -0.1860  0.1061
  178POPC   C1A 2129   5.794   2.679  11.204 -0.0770  0.0207  0.0289
  178POPC   D2A 2130   5.731   2.796  10.734 -0.0108  0.1921 -0.1911
  178POPC   C3A 2131   5.906   2.457  10.398 -0.0527  0.2670 -0.1001
  178POPC   C4A 2132   6.126   2.384  10.007  0.0153  0.4349 -0.1078
  178POPC   C1B 2133   5.810   3.180  11.246 -0.1838 -0.2304  0.1781
  178POPC   C2B 2134   5.781   3.247  10.840  0.4341 -0.2660  0.4447
  178POPC   C3B 2135   5.623   3.675  10.742  0.1375 -0.3849  0.0588
  178POPC   C4B 2136   5.318   3.998  10.650 -0.0884  0.1707  0.0788
  179POPC   NC3 2137   3.191   5.075  11.906 -0.1111  0.1079 -0.2622
  179POPC   PO4 2138   2.913   4.787  11.885 -0.2352 -0.0069 -0.1682
  179POPC   GL1 2139   2.877   4.929  11.506 -0.3391 -0.2039 -0.1003
  179POPC   GL2 2140   2.851   5.262  11.420  0.0362  0.2476 -0.0545
  179POPC   C1A 2141   2.680   4.650  11.147 -0.0298  0.1576  0.2575
  179POPC   D2A 2142   2.754   4.379  10.712 -0.1771 -0.0436 -0.0511
  179POPC   C3A 2143   2.937   4.564  10.367 -0.0738  0.1208 -0.2517
  179POPC   C4A 2144   3.297   4.627  10.107  0.0513 -0.1445 -0.1986
  179POPC   C1B 2145   2.937   5.170  11.027 -0.1898  0.1696 -0.3709
  179POPC   C2B 2146   2.768   5.123  10.556  0.0448  0.0617 -0.1031
  179POPC   C3B 2147   2.622   4.998  10.159 -0.3595  0.1375  0.0738
  179POPC   C4B 2148   2.512   5.013   9.745 -0.1322  0.0578  0.1148
  180POPC   NC3 2149   0.457   2.919  11.599  0.2974 -0.0672  0.1627
  180POPC   PO4 2150   0.210   3.320  11.518 -0.0431  0.2619  0.2462
  180POPC   GL1 2151  -0.019   3.001  11.275  0.2696  0.1609  0.2010
  180POPC   GL2 2152   0.082   2.683  11.313  0.0457 -0.2031  0.1805
  180POPC   C1A 2153  -0.253   2.869  10.931 -0.1176  0.0491  0.0923
  180POPC   D2A 2154  -0.307   2.901  10.439 -0.0608  0.1379  0.1694
  180POPC   C3A 2155  -0.066   3.148  10.249  0.0287  0.2303  0.0465
  180POPC   C4A 2156   0.130   3.215   9.855  0.3166  0.4153  0.1856
  180POPC   C1B 2157   0.215   2.674  10.858  0.1825  0.0492 -0.0027
  180POPC   C2B 2158   0.367   2.840  10.509 -0.1921 -0.1503 -0.1776
  180POPC   C3B 2159   0.436   3.086  10.168  0.0336 -0.0737 -0.0722
  180POPC   C4B 2160   0.229   3.537  10.246 -0.2175  0.3439 -0.3999
  181POPC   NC3 2161   5.024   2.729  11.966 -0.0138  0.2223  0.0236
  181POPC   PO4 2162   5.074   2.328  11.717  0.3767  0.2172 -0.1623
  181POPC   GL1 2163   5.236   2.175  11.278  0.0949 -0.3796 -0.1570
  181POPC   GL2 2164   5.548   2.255  11.308 -0.2209  0.1631 -0.1709
  181POPC   C1A 2165   5.268   2.058  10.933 -0.0071 -0.1400  0.1250
  181POPC   D2A 2166   5.100   2.031  10.579 -0.3988 -0.2313 -0.2413
  181POPC   C3A 2167   4.900   1.736  10.504  0.2601  0.2058  0.3172
  181POPC   C4A 2168   4.651   1.540  10.167 -0.1203  0.1445  0.0677
  181POPC   C1B 2169   5.745   2.232  10.929  0.2971 -0.0933  0.1686
  181POPC   C2B 2170   5.685   1.901  10.577  0.2337  0.2920  0.3339
  181POPC   C3B 2171   5.408   1.947  10.203  0.1314 -0.0059 -0.0769
  181POPC   C4B 2172   5.332   2.125   9.851 -0.3188 -0.0696 -0.4140
  182POPC   NC3 2173   4.647   0.408  11.714  0.0180  0.2966 -0.0245
  182POPC   PO4 2174   4.867   0.709  11.799 -0.1010  0.0356 -0.0632
  182POPC   GL1 2175   5.032   0.748  11.319  0.0144  0.1400  0.4094
  182POPC   GL2 2176   5.083   0.442  11.228  0.2474 -0.2160 -0.2750
  182POPC   C1A 2177   4.820   0.568  10.811 -0.2563 -0.0731  0.0653
  182POPC   D2A 2178   4.637   0.858  10.590  0.0756 -0.1595 -0.0386
  182POPC   C3A 2179   4.369   0.910  10.201 -0.1612 -0.0898  0.0185
  182POPC   C4A 2180   4.532   0.839   9.766 -0.1269  0.0931  0.1436
  182POPC   C1B 2181   5.345   0.302  10.979  0.0235  0.1026  0.2472
  182POPC   C2B 2182   5.429   0.058  10.682 -0.3656 -0.2025  0.2133
  182POPC   C3B 2183   5.366  -0.021  10.315  0.4436 -0.0285  0.1724
  182POPC   C4B 2184   5.383   0.111   9.920  0.0372  0.1657  0.0437
  183POPC   NC3 2185   5.537   6.046  11.787  0.2017  0.0945  0.1011
  183POPC   PO4 2186   5.862   5.836  11.920 -0.0120 -0.2598 -0.1002
  183POPC   GL1 2187   5.773   5.730  11.486  0.0046 -0.0562  0.2371
  183POPC   GL2 2188   5.522   5.555  11.452  0.3503  0.1815 -0.1418
  183POPC   C1A 2189   5.824   5.749  11.066  0.0749  0.1530  0.2153
  183POPC   D2A 2190   5.941   6.057  10.725  0.0117 -0.0559  0.2773
  183POPC   C3A 2191   5.598   6.050  10.413  0.0844  0.2001 -0.1404
  183POPC   C4A 2192   5.352   5.974  10.080 -0.0811  0.2191  0.0257
  183POPC   C1B 2193   5.157   5.522  11.186 -0.0405 -0.1023 -0.1419
  183POPC   C2B 2194   5.098   5.365  10.831 -0.0591  0.0229 -0.4223
  183POPC   C3B 2195   5.206   5.171  10.410 -0.0368 -0.0534  0.0422
  183POPC   C4B 2196   5.413   4.806  10.294  0.2550 -0.2985  0.1869
  184POPC   NC3 2197   6.237   6.599  11.384 -0.1156 -0.0059  0.2424
  184POPC   PO4 2198   6.027   6.315  11.671  0.1120  0.0347 -0.2677
  184POPC   GL1 2199   6.192   5.986  11.386 -0.2916  0.0908  0.2011
  184POPC   GL2 2200   6.119   6.174  11.149  0.1518 -0.1451 -0.0995
  184POPC   C1A 2201   6.281   5.611  11.263  0.1352 -0.1591  0.3077
  184POPC   D2A 2202   6.397   5.262  11.150 -0.2061 -0.0554 -0.1041
  184POPC   C3A 2203   6.483   5.195  10.763 -0.1541  0.0223 -0.2939
  184POPC   C4A 2204   6.854   5.084  10.575 -0.2405  0.0938 -0.0415
  184POPC   C1B 2205   5.816   6.515  10.971  0.1044 -0.3735  0.0778
  184POPC   C2B 2206   5.908   6.557  10.511 -0.2031 -0.1482  0.1776
  184POPC   C3B 2207   5.862   6.381  10.066 -0.1735  0.1360  0.1178
  184POPC   C4B 2208   5.691   6.103   9.731  0.0011  0.1193 -0.0623
  185POPC   NC3 2209  -0.361   2.196  11.658  0.0993 -0.1295 -0.1576
  185POPC   PO4 2210  -0.004   1.859  11.655  0.2861  0.0794 -0.0996
  185POPC   GL1 2211   0.298   1.650  11.412 -0.1124  0.4414  0.0993
  185POPC   GL2 2212   0.140   1.520  11.251 -0.1106 -0.2550  0.1262
  185POPC   C1A 2213   0.555   1.823  11.095  0.2547 -0.1830  0.1485
  185POPC   D2A 2214   0.472   2.180  10.800  0.0566 -0.1877 -0.0107
  185POPC   C3A 2215   0.612   2.362  10.432 -0.1099  0.0227 -0.2797
  185POPC   C4A 2216   0.604   2.628  10.091 -0.0670 -0.2357 -0.1117
  185POPC   C1B 2217   0.215   1.422  10.904 -0.2408 -0.0677 -0.1363
  185POPC   C2B 2218   0.538   1.194  10.551  0.4039 -0.5981  0.1190
  185POPC   C3B 2219   0.560   1.341  10.097 -0.1043  0.2039 -0.2888
  185POPC   C4B 2220   0.323   1.590   9.957 -0.2920  0.0348  0.0123
  186POPC   NC3 2221   5.929   5.251  11.679 -0.0239 -0.2481 -0.0880
  186POPC   PO4 2222   5.888   4.868  11.599 -0.2196 -0.0143  0.1074
  186POPC   GL1 2223   5.993   5.002  11.279 -0.1233  0.0951  0.1080
  186POPC   GL2 2224   6.217   4.755  11.180  0.1465 -0.0359 -0.0569
  186POPC   C1A 2225   6.013   5.285  10.907  0.2938  0.1380  0.0977
  186POPC   D2A 2226   6.200   5.627  10.755  0.2703  0.0997  0.0755
  186POPC   C3A 2227   6.095   5.745  10.409  0.2363 -0.2260 -0.3455
  186POPC   C4A 2228   6.004   5.917  10.069 -0.0259 -0.2475  0.0926
  186POPC   C1B 2229   6.175   4.766  10.715  0.2163 -0.0416 -0.0669
  186POPC   C2B 2230   5.873   4.714  10.397 -0.3134  0.1219  0.0273
  186POPC   C3B 2231   5.788   5.007  10.094 -0.0601  0.1763  0.6816
  186POPC   C4B 2232   5.464   5.172   9.979  0.3517  0.0781  0.0143
  187POPC   NC3 2233   2.148   0.893  12.251 -0.0052  0.2607 -0.3289
  187POPC   PO4 2234   2.439   0.870  12.000  0.0477 -0.0155 -0.3991
  187POPC   GL1 2235   2.291   0.816  11.544 -0.2602  0.1973  0.1594
  187POPC   GL2 2236   2.419   0.623  11.315 -0.0041  0.3239  0.1110
  187POPC   C1A 2237   2.223   0.997  11.113  0.1965  0.0346 -0.2680
  187POPC   D2A 2238   2.137   1.068  10.723 -0.2077 -0.0294 -0.1686
  187POPC   C3A 2239   2.428   0.896  10.553 -0.1507 -0.3292 -0.0532
  187POPC   C4A 2240   2.376   0.799  10.220 -0.0843 -0.0240 -0.2254
  187POPC   C1B 2241   2.482   0.478  10.857 -0.1733  0.0703  0.1721
  187POPC   C2B 2242   2.685   0.208  10.509 -0.1458  0.2956  0.0878
  187POPC   C3B 2243   2.510   0.037  10.123  0.0276  0.0828  0.2224
  187POPC   C4B 2244   2.358  -0.386  10.008  0.2059  0.0528  0.0011
  188POPC   NC3 2245   3.900   0.807  11.914 -0.3433  0.2004 -0.0933
  188POPC   PO4 2246   3.653   0.594  11.694  0.0935  0.2408  0.0361
  188POPC   GL1 2247   3.757   0.479  11.335 -0.1029 -0.0657 -0.1161
  188POPC   GL2 2248   4.014   0.667  11.236  0.1236 -0.2987  0.1270
  188POPC   C1A 2249   3.671   0.530  10.840 -0.1857 -0.0456  0.0302
  188POPC   D2A 2250   3.253   0.381  10.667  0.2414 -0.2084 -0.0564
  188POPC   C3A 2251   2.985   0.193  10.923 -0.1158  0.1356 -0.2114
  188POPC   C4A 2252   2.610  -0.076  11.013 -0.1938 -0.0883 -0.0729
  188POPC   C1B 2253   4.173   0.605  10.815  0.1779 -0.2354 -0.1154
  188POPC   C2B 2254   4.110   0.503  10.380  0.2513 -0.0259  0.1276
  188POPC   C3B 2255   4.197   0.457  10.030  0.2195 -0.1162  0.2622
  188POPC   C4B 2256   4.546   0.302   9.881  0.2016 -0.3640 -0.1908
  189POPC   NC3 2257   2.350   3.644  11.773 -0.4175  0.1356  0.3856
  189POPC   PO4 2258   2.160   4.091  11.748 -0.0037 -0.1568  0.2535
  189POPC   GL1 2259   2.111   3.900  11.424  0.0425  0.2856 -0.0330
  189POPC   GL2 2260   2.394   3.753  11.250 -0.1055 -0.1980 -0.1404
  189POPC   C1A 2261   2.006   3.878  11.009  0.3145 -0.1340 -0.1100
  189POPC   D2A 2262   1.934   3.902  10.661  0.1370 -0.3576  0.0744
  189POPC   C3A 2263   1.556   4.069  10.425  0.0533 -0.2147 -0.1203
  189POPC   C4A 2264   1.322   3.886  10.035  0.1896  0.2467 -0.1747
  189POPC   C1B 2265   2.470   3.756  10.860 -0.3074  0.3314 -0.1104
  189POPC   C2B 2266   2.777   3.982  10.455 -0.0837 -0.1053  0.0747
  189POPC   C3B 2267   2.564   4.290  10.151  0.1146  0.1798 -0.0584
  189POPC   C4B 2268   2.340   4.155   9.782 -0.3229  0.0377 -0.0692
  190POPC   NC3 2269   3.154   2.607  11.534 -0.0014  0.1324 -0.0112
  190POPC   PO4 2270   3.481   2.956  11.387  0.1671 -0.0181 -0.1542
  190POPC   GL1 2271   3.258   2.756  11.030 -0.1529 -0.0213 -0.4598
  190POPC   GL2 2272   3.460   2.843  10.816 -0.1518  0.1601 -0.1042
  190POPC   C1A 2273   3.049   2.735  10.594  0.0801 -0.0641  0.2060
  190POPC   D2A 2274   2.832   2.985  10.324 -0.2749  0.2212 -0.1743
  190POPC   C3A 2275   2.814   2.955   9.808 -0.1181 -0.1036  0.5215
  190POPC   C4A 2276   3.069   3.098   9.482  0.1069  0.1591 -0.1174
  190POPC   C1B 2277   3.481   2.667  10.391 -0.2028 -0.3698  0.0435
  190POPC   C2B 2278   3.504   2.459  10.087 -0.0374  0.2800 -0.0598
  190POPC   C3B 2279   3.350   2.233   9.861 -0.0357  0.2790 -0.0424
  190POPC   C4B 2280   3.611   2.091   9.527 -0.1536 -0.1074 -0.1809
  191POPC   NC3 2281   0.271   5.715  12.093  0.4012  0.1045 -0.0032
  191POPC   PO4 2282   0.655   5.653  11.990  0.0490 -0.1590  0.0726
  191POPC   GL1 2283   0.725   5.918  11.705  0.3619  0.0753 -0.1839
  191POPC   GL2 2284   0.692   6.252  11.591  0.0331 -0.0083  0.1168
  191POPC   C1A 2285   0.841   5.786  11.251 -0.0046 -0.2381  0.3028
  191POPC   D2A 2286   0.983   5.594  10.929  0.1322  0.1061  0.2046
  191POPC   C3A 2287   1.044   5.868  10.552 -0.2067  0.2702  0.2710
  191POPC   C4A 2288   0.849   5.861  10.222 -0.0946 -0.2928  0.1596
  191POPC   C1B 2289   0.786   6.653  11.475 -0.0591  0.1005 -0.2215
  191POPC   C2B 2290   0.882   6.761  11.087  0.0875 -0.2364 -0.0323
  191POPC   C3B 2291   0.978   6.851  10.649  0.3873  0.0640  0.2848
  191POPC   C4B 2292   1.196   6.956  10.228  0.4892  0.0874 -0.3304
  192POPC   NC3 2293   2.786   6.754  11.545  0.1447 -0.0831  0.0009
  192POPC   PO4 2294   3.117   6.585  11.736 -0.2613 -0.1214  0.1269
  192POPC   GL1 2295   2.959   6.288  11.392  0.2753  0.0177  0.2200
  192POPC   GL2 2296   3.163   6.075  11.247 -0.2496  0.0135  0.0708
  192POPC   C1A 2297   2.686   5.913  11.320  0.0274 -0.2973 -0.0268
  192POPC   D2A 2298   2.467   5.878  10.939  0.0023  0.2482  0.1262
  192POPC   C3A 2299   2.458   5.654  10.632 -0.1618 -0.5066  0.3694
  192POPC   C4A 2300   2.677   5.515  10.224 -0.2758 -0.1155  0.2393
  192POPC   C1B 2301   2.951   6.038  10.829 -0.4501  0.0172  0.2020
  192POPC   C2B 2302   2.724   6.098  10.498 -0.1307  0.2068  0.2186
  192POPC   C3B 2303   2.278   6.199  10.534 -0.0853 -0.0487 -0.1455
  192POPC   C4B 2304   1.828   6.278  10.494  0.2247 -0.4965 -0.0019
  193POPC   NC3 2305   2.642   5.320   7.861  0.0487  0.0912  0.1122
  193POPC   PO4 2306   2.838   4.897   7.796  0.1399 -0.0052 -0.1550
  193POPC   GL1 2307   2.950   4.963   8.206 -0.1398  0.2216 -0.3733
  193POPC   GL2 2308   3.115   5.184   8.266  0.1899  0.1437  0.0791
  193POPC   C1A 2309   3.035   4.925   8.689  0.0103  0.3044 -0.2180
  193POPC   D2A 2310   2.880   4.598   9.003  0.1534  0.1649  0.2571
  193POPC   C3A 2311   2.970   4.884   9.441 -0.1982 -0.0294 -0.2673
  193POPC   C4A 2312   2.924   5.298   9.670 -0.2350  0.0482  0.0982
  193POPC   C1B 2313   2.753   5.310   8.518 -0.1283  0.0349 -0.2802
  193POPC   C2B 2314   2.555   5.487   8.911  0.0210  0.3299 -0.0878
  193POPC   C3B 2315   2.425   5.916   9.162 -0.0671 -0.0940 -0.0426
  193POPC   C4B 2316   2.576   6.105   9.455  0.2182  0.0361 -0.0404
  194POPC   NC3 2317   5.255   5.424   7.656 -0.1966  0.1979 -0.0524
  194POPC   PO4 2318   5.211   5.168   8.093  0.0636  0.2373  0.0200
  194POPC   GL1 2319   5.420   5.001   8.466 -0.0094 -0.0656 -0.1928
  194POPC   GL2 2320   5.628   5.252   8.567 -0.1421 -0.2436  0.0746
  194POPC   C1A 2321   5.529   4.607   8.687  0.1404  0.2308  0.3250
  194POPC   D2A 2322   5.671   4.302   9.047  0.3094  0.3436  0.5292
  194POPC   C3A 2323   5.692   4.553   9.415  0.3403 -0.1936  0.0508
  194POPC   C4A 2324   5.369   4.761   9.707  0.2208  0.0070 -0.0467
  194POPC   C1B 2325   5.511   5.114   8.937  0.0585  0.0587 -0.3059
  194POPC   C2B 2326   5.329   4.803   9.180  0.1694  0.0316 -0.0199
  194POPC   C3B 2327   5.218   4.468   9.209  0.1889  0.0205  0.1667
  194POPC   C4B 2328   4.972   4.151   9.190 -0.1010  0.0977 -0.0450
  195POPC   NC3 2329   6.402   2.250   7.715  0.0202 -0.2988  0.3299
  195POPC   PO4 2330   5.943   2.322   7.843  0.0915 -0.0787  0.1797
  195POPC   GL1 2331   5.883   2.221   8.210 -0.0005 -0.1928 -0.3592
  195POPC   GL2 2332   6.191   2.300   8.280  0.1115  0.1510  0.2736
  195POPC   C1A 2333   5.680   2.221   8.661  0.1408  0.2481 -0.0780
  195POPC   D2A 2334   5.334   2.033   8.891  0.2900 -0.0003  0.2644
  195POPC   C3A 2335   5.077   1.941   9.134 -0.0692  0.0509 -0.2496
  195POPC   C4A 2336   5.069   1.687   9.559  0.0197  0.0706  0.0041
  195POPC   C1B 2337   6.128   1.861   8.439 -0.0036  0.4423 -0.0888
  195POPC   C2B 2338   6.028   1.859   8.791 -0.4704 -0.0341  0.1845
  195POPC   C3B 2339   5.881   2.085   9.129  0.1684 -0.3585 -0.2063
  195POPC   C4B 2340   5.826   2.314   9.528 -0.3306  0.0099 -0.2503
  196POPC   NC3 2341   3.901   4.173   7.773 -0.2072  0.1986 -0.0522
  196POPC   PO4 2342   3.807   3.712   7.995 -0.2046  0.1017 -0.3104
  196POPC   GL1 2343   3.779   3.416   8.280 -0.1536  0.1492 -0.0101
  196POPC   GL2 2344   3.664   3.031   8.275 -0.0551  0.0136  0.4313
  196POPC   C1A 2345   3.901   3.236   8.726 -0.2843  0.0741  0.0686
  196POPC   D2A 2346   3.978   2.971   9.071 -0.0768 -0.3597 -0.0946
  196POPC   C3A 2347   3.970   3.181   9.419  0.0732  0.1032 -0.3786
  196POPC   C4A 2348   3.985   3.391   9.830 -0.2387  0.1775 -0.2692
  196POPC   C1B 2349   3.655   2.664   8.198 -0.4682  0.1541 -0.0868
  196POPC   C2B 2350   3.690   2.294   8.505  0.3312 -0.0618 -0.2365
  196POPC   C3B 2351   3.808   1.877   8.567  0.2407 -0.0578 -0.1273
  196POPC   C4B 2352   4.153   1.611   8.514 -0.0547  0.0042 -0.1217
  197POPC   NC3 2353   4.808   5.399   8.161  0.1391 -0.0312 -0.1894
  197POPC   PO4 2354   5.156   5.693   8.039  0.2870 -0.1516 -0.2477
  197POPC   GL1 2355   5.195   5.545   8.486 -0.0397  0.0658  0.1089
  197POPC   GL2 2356   5.351   5.854   8.613 -0.2966 -0.3245 -0.0560
  197POPC   C1A 2357   5.057   5.237   8.780 -0.1685 -0.0666  0.0478
  197POPC   D2A 2358   4.869   5.512   9.087 -0.2314 -0.0330  0.0146
  197POPC   C3A 2359   4.561   5.596   8.944 -0.0311  0.0401  0.2338
  197POPC   C4A 2360   4.285   5.830   8.630 -0.1075  0.0428  0.0020
  197POPC   C1B 2361   5.342   5.621   8.965  0.0263 -0.2714  0.1511
  197POPC   C2B 2362   5.347   5.320   9.428  0.3151  0.0872  0.0037
  197POPC   C3B 2363   5.707   5.134   9.512 -0.0662 -0.1583  0.3435
  197POPC   C4B 2364   6.072   5.177   9.687 -0.1845  0.0537 -0.0629
  198POPC   NC3 2365   4.061   5.066   7.468 -0.0876 -0.4735 -0.2667
  198POPC   PO4 2366   3.885   5.146   7.929 -0.0467  0.0660  0.0999
  198POPC   GL1 2367   3.626   5.291   8.233  0.0623  0.1647 -0.4155
  198POPC   GL2 2368   3.649   5.014   8.436 -0.0413  0.1564 -0.2171
  198POPC   C1A 2369   3.535   5.394   8.764 -0.1230 -0.1913 -0.1793
  198POPC   D2A 2370   3.662   5.338   9.182  0.1354 -0.1098 -0.2947
  198POPC   C3A 2371   3.707   4.970   9.414 -0.0454 -0.2913  0.4063
  198POPC   C4A 2372   3.440   4.808   9.649  0.0365  0.0141  0.0649
  198POPC   C1B 2373   3.744   4.831   8.919  0.1237  0.2434  0.4597
  198POPC   C2B 2374   3.971   4.584   9.231 -0.1643  0.3134 -0.1690
  198POPC   C3B 2375   4.044   4.469   9.676  0.1119  0.4197 -0.1688
  198POPC   C4B 2376   4.159   4.410  10.118 -0.1280  0.1296 -0.2231
  199POPC   NC3 2377   4.566   3.396   7.468  0.4802  0.3865  0.0141
  199POPC   PO4 2378   4.476   3.009   7.650 -0.2826  0.2601 -0.3432
  199POPC   GL1 2379   4.444   2.712   8.011 -0.1949 -0.0060 -0.1064
  199POPC   GL2 2380   4.148   2.731   8.271 -0.0063 -0.1482  0.0649
  199POPC   C1A 2381   4.742   2.528   8.469  0.1340 -0.0414  0.1879
  199POPC   D2A 2382   4.840   2.125   8.731  0.0189 -0.0319 -0.0112
  199POPC   C3A 2383   4.673   2.278   9.125  0.1504  0.2230  0.1836
  199POPC   C4A 2384   4.882   2.236   9.517 -0.2075 -0.0975 -0.0522
  199POPC   C1B 2385   3.887   2.750   8.636 -0.0877  0.0305 -0.0287
  199POPC   C2B 2386   3.626   2.660   8.850 -0.1678 -0.2630 -0.2869
  199POPC   C3B 2387   3.183   2.652   9.034  0.0015  0.0837  0.2066
  199POPC   C4B 2388   2.762   2.694   9.308  0.0746 -0.0842  0.0494
  200POPC   NC3 2389   0.586   0.469   7.510  0.1986 -0.1255 -0.2615
  200POPC   PO4 2390   0.841   0.649   7.669  0.0642 -0.0720 -0.0079
  200POPC   GL1 2391   0.696   0.755   8.130  0.0924  0.1785 -0.0658
  200POPC   GL2 2392   0.811   0.546   8.191  0.2090  0.0583 -0.0808
  200POPC   C1A 2393   0.661   0.736   8.613 -0.0383 -0.0207  0.0376
  200POPC   D2A 2394   0.794   0.664   9.029  0.0159 -0.1604 -0.2154
  200POPC   C3A 2395   0.752   0.930   9.370 -0.1354 -0.2160 -0.3159
  200POPC   C4A 2396   0.541   0.965   9.800  0.0075 -0.0102  0.0859
  200POPC   C1B 2397   1.011   0.410   8.653 -0.3204  0.1161 -0.4385
  200POPC   C2B 2398   1.072   0.166   9.005  0.1344 -0.0216  0.0520
  200POPC   C3B 2399   0.955  -0.067   9.443  0.0252 -0.2444  0.2016
  200POPC   C4B 2400   1.043  -0.321   9.781 -0.0685 -0.1593 -0.2257
  201POPC   NC3 2401   5.624   1.853   6.818  0.1498 -0.2573  0.2344
  201POPC   PO4 2402   6.030   1.917   7.048  0.0863 -0.0078  0.2337
  201POPC   GL1 2403   6.053   2.096   6.634  0.1245  0.1457  0.1234
  201POPC   GL2 2404   5.960   1.825   6.414 -0.3697  0.1996 -0.2918
  201POPC   C1A 2405   6.023   2.396   6.254  0.0476  0.2270  0.1559
  201POPC   D2A 2406   6.067   2.732   5.943  0.0343  0.0421 -0.1556
  201POPC   C3A 2407   6.211   2.693   5.615 -0.0134 -0.0359 -0.0030
  201POPC   C4A 2408   6.256   2.756   5.188  0.1677 -0.2540  0.0064
  201POPC   C1B 2409   5.923   2.047   5.909 -0.1383  0.2094 -0.4060
  201POPC   C2B 2410   5.870   2.140   5.460 -0.0126 -0.0698  0.1792
  201POPC   C3B 2411   5.761   2.531   5.296  0.0555  0.0246  0.0246
  201POPC   C4B 2412   5.710   2.872   4.964 -0.0895  0.1925 -0.1368
  202POPC   NC3 2413   2.281   3.618   7.234 -0.2643  0.2020 -0.0472
  202POPC   PO4 2414   1.897   3.339   7.148  0.1012 -0.0529 -0.1283
  202POPC   GL1 2415   2.085   2.902   7.003 -0.1096 -0.1366 -0.2267
  202POPC   GL2 2416   2.062   2.700   7.212  0.0134 -0.0506 -0.0425
  202POPC   C1A 2417   2.157   2.775   6.605  0.2492 -0.0806 -0.0315
  202POPC   D2A 2418   2.215   3.077   6.253 -0.2711 -0.3388 -0.1497
  202POPC   C3A 2419   2.540   3.404   6.255  0.1831  0.0188  0.2708
  202POPC   C4A 2420   2.839   3.786   6.269 -0.1842 -0.2711  0.0778
  202POPC   C1B 2421   2.505   2.787   7.188 -0.1827  0.3770 -0.0356
  202POPC   C2B 2422   2.909   2.846   7.171  0.1821  0.1590 -0.2322
  202POPC   C3B 2423   3.297   2.698   7.259 -0.2044 -0.1537  0.0891
  202POPC   C4B 2424   3.594   2.692   7.625 -0.0120 -0.0392 -0.2572
  203POPC   NC3 2425   1.056   3.112   8.206  0.1649 -0.0707 -0.2829
  203POPC   PO4 2426   0.615   2.896   8.302 -0.0063  0.1240 -0.2040
  203POPC   GL1 2427   0.748   2.794   8.613 -0.4570  0.3390  0.2169
  203POPC   GL2 2428   1.051   2.700   8.524 -0.0008 -0.1125  0.1720
  203POPC   C1A 2429   0.851   2.715   9.063  0.3922 -0.1249  0.0447
  203POPC   D2A 2430   1.010   3.008   9.360  0.4528  0.5216  0.1447
  203POPC   C3A 2431   0.999   3.482   9.224 -0.2193 -0.1334 -0.0861
  203POPC   C4A 2432   1.211   3.856   9.416  0.2699  0.2771  0.1664
  203POPC   C1B 2433   1.088   2.418   8.759 -0.0378 -0.0303 -0.2403
  203POPC   C2B 2434   1.135   2.151   9.090  0.0944  0.2464  0.0168
  203POPC   C3B 2435   1.334   1.813   9.081 -0.1011  0.0513 -0.0085
  203POPC   C4B 2436   1.730   1.668   8.946  0.0312  0.0190  0.0210
  204POPC   NC3 2437   4.813   6.386   7.661  0.0156 -0.0858 -0.1490
  204POPC   PO4 2438   5.001   6.185   8.042  0.1083  0.2587 -0.0441
  204POPC   GL1 2439   4.835   5.956   8.312 -0.0349 -0.1340  0.0588
  204POPC   GL2 2440   4.590   6.240   8.404  0.0493  0.1366  0.1228
  204POPC   C1A 2441   4.824   5.954   8.778 -0.3258 -0.0915 -0.1797
  204POPC   D2A 2442   4.691   5.962   9.256  0.3471  0.0092  0.0389
  204POPC   C3A 2443   4.912   5.776   9.613  0.0786 -0.1084 -0.2730
  204POPC   C4A 2444   5.005   5.494   9.915 -0.1073  0.2466 -0.0252
  204POPC   C1B 2445   4.494   6.401   8.854 -0.3263  0.0995  0.1570
  204POPC   C2B 2446   4.233   6.381   9.297  0.1180 -0.1088 -0.1750
  204POPC   C3B 2447   4.132   6.464   9.656  0.0502  0.0854  0.2017
  204POPC   C4B 2448   3.734   6.697   9.847  0.2464 -0.0586 -0.4235
  205POPC   NC3 2449   6.094   4.164   8.188 -0.2242 -0.0171 -0.0239
  205POPC   PO4 2450   6.465   3.790   8.185  0.0947  0.1025 -0.0743
  205POPC   GL1 2451   6.498   3.909   8.674  0.1639 -0.0802 -0.0096
  205POPC   GL2 2452   6.316   4.156   8.647 -0.0013 -0.2870  0.0797
  205POPC   C1A 2453   6.602   4.059   9.121 -0.1520 -0.0297  0.0967
  205POPC   D2A 2454   6.624   4.545   9.332 -0.1279  0.1164 -0.1973
  205POPC   C3A 2455   6.811   4.654   9.754  0.0311  0.0497 -0.1764
  205POPC   C4A 2456   6.917   4.750  10.164  0.4332  0.2717 -0.3125
  205POPC   C1B 2457   6.008   3.920   8.938  0.3949  0.0654  0.1824
  205POPC   C2B 2458   5.770   3.627   9.347  0.0084 -0.1998  0.1363
  205POPC   C3B 2459   5.639   3.624   9.876  0.0576  0.1894  0.1207
  205POPC   C4B 2460   5.483   3.709  10.299  0.1359 -0.1933  0.0616
  206POPC   NC3 2461   1.670   4.156   7.874 -0.0619  0.7302  0.1725
  206POPC   PO4 2462   1.206   4.253   7.918 -0.2778 -0.1407  0.0218
  206POPC   GL1 2463   1.200   4.397   8.333  0.0590 -0.0347  0.1224
  206POPC   GL2 2464   1.483   4.356   8.496  0.0846 -0.2212  0.1080
  206POPC   C1A 2465   1.017   4.438   8.727  0.0974  0.0985 -0.2426
  206POPC   D2A 2466   1.198   4.425   9.131  0.4879  0.0966 -0.0465
  206POPC   C3A 2467   1.003   4.221   9.566 -0.3118 -0.2732 -0.0981
  206POPC   C4A 2468   0.865   3.863   9.776  0.0571  0.0589  0.1127
  206POPC   C1B 2469   1.871   4.150   8.692 -0.4912  0.1909  0.2623
  206POPC   C2B 2470   2.097   3.798   8.861 -0.0290  0.3030  0.0899
  206POPC   C3B 2471   2.539   3.937   9.003  0.0084  0.0213  0.1375
  206POPC   C4B 2472   2.781   3.662   9.109 -0.0834  0.1598  0.0048
  207POPC   NC3 2473   1.213   0.387   7.877  0.2417  0.1409  0.0942
  207POPC   PO4 2474   1.568   0.520   7.879 -0.2206  0.0547 -0.1283
  207POPC   GL1 2475   1.518   0.385   8.307  0.1360  0.0096 -0.0018
  207POPC   GL2 2476   1.667   0.084   8.320  0.2083  0.2282 -0.2672
  207POPC   C1A 2477   1.483   0.326   8.767 -0.2446 -0.3036 -0.2122
  207POPC   D2A 2478   1.508   0.324   9.089 -0.1449 -0.2613 -0.2693
  207POPC   C3A 2479   1.154   0.535   9.346  0.0332 -0.1661 -0.1415
  207POPC   C4A 2480   1.047   0.791   9.765 -0.2000  0.1290 -0.2614
  207POPC   C1B 2481   1.979   0.108   8.670 -0.1575  0.3681  0.0875
  207POPC   C2B 2482   2.083   0.429   8.966 -0.0765  0.3471  0.3066
  207POPC   C3B 2483   1.964   0.349   9.335  0.0226 -0.0652 -0.0066
  207POPC   C4B 2484   1.923   0.238   9.743 -0.0596 -0.0326 -0.2488
  208POPC   NC3 2485   3.394   4.927   7.897 -0.1738 -0.2874  0.1386
  208POPC   PO4 2486   3.181   4.510   7.811 -0.0688 -0.2235 -0.0074
  208POPC   GL1 2487   3.192   4.443   8.317  0.3195  0.0055  0.0333
  208POPC   GL2 2488   3.071   4.136   8.275  0.0626 -0.2611  0.0865
  208POPC   C1A 2489   3.398   4.493   8.690 -0.0015 -0.2658  0.0790
  208POPC   D2A 2490   3.332   4.640   9.181  0.1694  0.2738  0.2910
  208POPC   C3A 2491   3.316   5.016   9.114 -0.0392 -0.1889  0.1574
  208POPC   C4A 2492   3.109   5.368   9.124  0.0074  0.1712 -0.1527
  208POPC   C1B 2493   3.029   4.120   8.807  0.0397  0.0909  0.1636
  208POPC   C2B 2494   3.133   4.186   9.216 -0.2380  0.3743  0.0853
  208POPC   C3B 2495   3.225   4.357   9.608  0.2743 -0.1406  0.0313
  208POPC   C4B 2496   2.896   4.542   9.826  0.3274  0.0522  0.1340
  209POPC   NC3 2497   3.957   4.662   7.151 -0.0392 -0.2417 -0.0540
  209POPC   PO4 2498   3.817   4.699   7.645  0.4890 -0.1116  0.4241
  209POPC   GL1 2499   3.719   4.545   8.057  0.0479 -0.2629  0.4379
  209POPC   GL2 2500   3.535   4.255   8.101 -0.1143 -0.0692 -0.0229
  209POPC   C1A 2501   3.873   4.528   8.476 -0.0420 -0.1734  0.3381
  209POPC   D2A 2502   3.822   4.322   8.849  0.0998  0.0768  0.2555
  209POPC   C3A 2503   3.586   3.961   9.008  0.1175 -0.3006  0.1801
  209POPC   C4A 2504   3.257   3.583   9.294 -0.1708 -0.2383  0.3031
  209POPC   C1B 2505   3.578   4.115   8.478  0.0977  0.0784 -0.1347
  209POPC   C2B 2506   3.379   3.690   8.564 -0.2330 -0.3015 -0.1029
  209POPC   C3B 2507   3.461   3.365   8.897  0.0098  0.2868  0.0914
  209POPC   C4B 2508   3.502   3.027   9.279  0.0897 -0.0778  0.1952
  210POPC   NC3 2509   4.596   5.962   7.896 -0.1504  0.1971  0.0298
  210POPC   PO4 2510   4.210   6.120   7.940  0.1037  0.2057 -0.1590
  210POPC   GL1 2511   4.117   6.491   8.267  0.0819  0.4030 -0.0156
  210POPC   GL2 2512   3.798   6.354   8.458  0.2036  0.1117  0.0164
  210POPC   C1A 2513   4.094   6.667   8.674  0.1638  0.0632  0.5252
  210POPC   D2A 2514   4.106   6.811   9.058  0.2977 -0.0620  0.1745
  210POPC   C3A 2515   3.806   6.727   9.331 -0.0320 -0.1303 -0.1403
  210POPC   C4A 2516   3.387   6.868   9.442 -0.3371  0.1793  0.2040
  210POPC   C1B 2517   3.925   6.214   8.789  0.2630 -0.0597  0.1799
  210POPC   C2B 2518   3.802   6.174   9.199  0.1843  0.1956 -0.0051
  210POPC   C3B 2519   3.623   6.151   9.571  0.3549  0.0481 -0.0240
  210POPC   C4B 2520   3.753   5.772   9.817  0.2008  0.1496  0.0560
  211POPC   NC3 2521   4.148   0.432   7.702  0.0976 -0.0981 -0.1998
  211POPC   PO4 2522   4.355   0.726   7.889  0.1934 -0.1505 -0.0930
  211POPC   GL1 2523   3.943   0.806   8.038 -0.0229  0.0406  0.1761
  211POPC   GL2 2524   3.925   0.591   8.319 -0.0465 -0.1819 -0.1862
  211POPC   C1A 2525   3.563   0.842   8.099  0.3718 -0.3372 -0.1488
  211POPC   D2A 2526   3.233   0.613   8.138  0.2409 -0.2524 -0.0269
  211POPC   C3A 2527   3.191   0.596   8.623  0.0343 -0.3888  0.2146
  211POPC   C4A 2528   3.558   0.560   8.952  0.1918 -0.2831 -0.2626
  211POPC   C1B 2529   3.712   0.806   8.569 -0.0335  0.1542  0.1062
  211POPC   C2B 2530   3.390   1.059   8.830  0.2853  0.4174  0.2666
  211POPC   C3B 2531   3.246   1.391   9.094  0.0701 -0.0251 -0.1932
  211POPC   C4B 2532   3.437   1.774   9.200  0.0520  0.0405  0.1051
  212POPC   NC3 2533   1.826   5.927   7.100  0.0811 -0.0630 -0.0260
  212POPC   PO4 2534   1.794   5.833   7.608  0.0414 -0.0723 -0.0495
  212POPC   GL1 2535   1.931   5.905   8.060  0.0142 -0.2362 -0.0154
  212POPC   GL2 2536   1.961   5.485   8.222 -0.0255  0.0056  0.1811
  212POPC   C1A 2537   2.050   6.066   8.511 -0.2326  0.0016  0.3423
  212POPC   D2A 2538   1.959   6.033   8.966  0.1600 -0.0377 -0.1348
  212POPC   C3A 2539   1.624   6.325   9.206 -0.2630 -0.0533 -0.0903
  212POPC   C4A 2540   1.473   6.200   9.594 -0.3012  0.0383  0.1195
  212POPC   C1B 2541   1.678   5.763   8.482  0.0031 -0.4000  0.0916
  212POPC   C2B 2542   1.524   5.747   8.869  0.4090  0.0010  0.0848
  212POPC   C3B 2543   1.600   5.725   9.283  0.4835  0.1784 -0.3520
  212POPC   C4B 2544   1.537   5.735   9.732 -0.0939  0.4287  0.2077
  213POPC   NC3 2545   2.770   0.061   7.703 -0.2746 -0.1762 -0.3327
  213POPC   PO4 2546   2.667   0.416   7.761 -0.0694 -0.2952 -0.0701
  213POPC   GL1 2547   2.764   0.717   8.007 -0.4893  0.4203  0.0303
  213POPC   GL2 2548   2.649   1.057   7.937  0.0524 -0.0362 -0.0545
  213POPC   C1A 2549   2.738   0.844   8.425  0.2998 -0.0510 -0.0594
  213POPC   D2A 2550   2.864   0.962   8.809  0.3043 -0.0231  0.2974
  213POPC   C3A 2551   2.918   1.011   9.171  0.2691  0.5981 -0.2616
  213POPC   C4A 2552   2.814   0.715   9.513 -0.3533 -0.0780  0.1215
  213POPC   C1B 2553   2.484   1.267   8.266  0.0474 -0.3749  0.1307
  213POPC   C2B 2554   2.506   1.272   8.730  0.1631 -0.1803  0.2071
  213POPC   C3B 2555   2.751   1.457   9.052 -0.0128 -0.0200 -0.0995
  213POPC   C4B 2556   2.939   1.507   9.509 -0.0346  0.5243  0.0667
  214POPC   NC3 2557   6.395   5.667   7.620 -0.1150  0.0539  0.2128
  214POPC   PO4 2558   6.152   5.371   7.870  0.0940  0.0857 -0.0173
  214POPC   GL1 2559   6.163   5.490   8.329 -0.2920 -0.2515  0.0036
  214POPC   GL2 2560   6.409   5.295   8.527 -0.1656  0.1490  0.0657
  214POPC   C1A 2561   6.071   5.573   8.732  0.1926  0.2763  0.0601
  214POPC   D2A 2562   6.236   5.794   9.122 -0.0745  0.0932 -0.0300
  214POPC   C3A 2563   6.128   5.674   9.605  0.1722 -0.0610  0.1963
  214POPC   C4A 2564   6.212   5.495   9.991 -0.1742 -0.2217 -0.1792
  214POPC   C1B 2565   6.493   5.384   8.982 -0.1131 -0.2653  0.3184
  214POPC   C2B 2566   6.486   5.307   9.404  0.2889  0.1306 -0.0718
  214POPC   C3B 2567   6.635   5.653   9.719 -0.0564 -0.1767  0.2551
  214POPC   C4B 2568   6.619   5.960  10.160 -0.0760 -0.1279  0.0583
  215POPC   NC3 2569   1.740   2.255   7.599  0.3949 -0.2231  0.2650
  215POPC   PO4 2570   1.448   1.982   7.877  0.1245 -0.0179  0.0758
  215POPC   GL1 2571   1.765   1.942   8.104  0.0453  0.0860  0.1267
  215POPC   GL2 2572   2.050   1.733   8.134  0.1466 -0.0744  0.2270
  215POPC   C1A 2573   1.883   2.068   8.543  0.1609 -0.2211  0.0857
  215POPC   D2A 2574   2.049   2.368   8.830 -0.0925 -0.0317  0.0450
  215POPC   C3A 2575   2.049   2.442   9.401  0.1971 -0.0282  0.2328
  215POPC   C4A 2576   1.714   2.485   9.697 -0.1359  0.2045 -0.2300
  215POPC   C1B 2577   2.215   1.665   8.456  0.1137 -0.1784  0.0230
  215POPC   C2B 2578   2.242   1.748   8.930  0.0968  0.1825 -0.1228
  215POPC   C3B 2579   2.483   1.757   9.419  0.0133 -0.1101  0.1847
  215POPC   C4B 2580   2.589   1.645   9.814  0.1491 -0.0970  0.1980
  216POPC   NC3 2581   3.803  -0.027   7.804  0.3129  0.2197 -0.1618
  216POPC   PO4 2582   3.373   0.033   7.609 -0.1666 -0.0940 -0.3752
  216POPC   GL1 2583   3.379   0.082   8.070 -0.1490 -0.1601 -0.0274
  216POPC   GL2 2584   3.062   0.143   8.069 -0.1590 -0.0464  0.1187
  216POPC   C1A 2585   3.490   0.287   8.396 -0.1569 -0.4230 -0.2150
  216POPC   D2A 2586   3.460   0.110   8.787  0.0474  0.0243 -0.0330
  216POPC   C3A 2587   3.304  -0.004   9.228  0.3198 -0.1968  0.0501
  216POPC   C4A 2588   3.089  -0.272   9.539  0.3486  0.1428  0.3705
  216POPC   C1B 2589   3.019   0.121   8.440 -0.2698 -0.2392 -0.2731
  216POPC   C2B 2590   2.993  -0.064   8.817  0.0554  0.2512  0.0203
  216POPC   C3B 2591   2.799   0.006   9.161 -0.3742  0.2560 -0.2469
  216POPC   C4B 2592   2.954   0.211   9.575 -0.3446  0.1514 -0.2112
  217POPC   NC3 2593   5.797   3.190   8.132  0.0417 -0.0959 -0.0523
  217POPC   PO4 2594   5.348   3.079   8.014  0.1475  0.0575 -0.0668
  217POPC   GL1 2595   5.037   2.945   8.397  0.2702 -0.1654 -0.1048
  217POPC   GL2 2596   4.545   3.021   8.444 -0.1956 -0.0364  0.0732
  217POPC   C1A 2597   4.837   3.230   8.821  0.2298  0.0005  0.1021
  217POPC   D2A 2598   4.710   3.227   9.352  0.4294 -0.1436  0.0345
  217POPC   C3A 2599   4.809   2.777   9.504  0.0074  0.2714  0.1163
  217POPC   C4A 2600   4.992   2.665   9.765  0.2004  0.1283 -0.1539
  217POPC   C1B 2601   4.416   2.892   8.796 -0.2976  0.1392 -0.1357
  217POPC   C2B 2602   4.153   2.456   9.027  0.4199 -0.4723 -0.0655
  217POPC   C3B 2603   3.695   2.153   9.036 -0.0180 -0.0621  0.0578
  217POPC   C4B 2604   3.378   2.131   8.871 -0.0026 -0.0811  0.0607
  218POPC   NC3 2605   0.373   4.720   8.063  0.0316  0.4618  0.0647
  218POPC   PO4 2606   0.114   4.304   7.880 -0.1311  0.2169  0.0897
  218POPC   GL1 2607   0.199   4.311   8.334 -0.1875  0.1522  0.0289
  218POPC   GL2 2608   0.105   4.713   8.534  0.1022 -0.0383 -0.2422
  218POPC   C1A 2609   0.405   4.309   8.774 -0.2233  0.3277  0.0564
  218POPC   D2A 2610   0.645   4.272   9.113  0.0634 -0.1962 -0.0611
  218POPC   C3A 2611   0.738   4.629   9.396  0.0313 -0.1117  0.0563
  218POPC   C4A 2612   0.829   4.727   9.806 -0.1741  0.1028 -0.1097
  218POPC   C1B 2613  -0.001   4.912   8.953  0.2331  0.0876  0.1130
  218POPC   C2B 2614  -0.217   4.805   9.344  0.0944  0.2295  0.0283
  218POPC   C3B 2615  -0.303   4.683   9.683 -0.2477 -0.0581 -0.1177
  218POPC   C4B 2616  -0.670   4.537   9.915  0.2558  0.0043 -0.2717
  219POPC   NC3 2617   1.627   1.561   7.067  0.4301 -0.2218  0.2204
  219POPC   PO4 2618   1.447   1.197   7.051  0.0458 -0.0112  0.0241
  219POPC   GL1 2619   1.695   1.255   6.659 -0.2086 -0.1892 -0.0517
  219POPC   GL2 2620   1.937   1.036   6.521  0.0621  0.1705 -0.1130
  219POPC   C1A 2621   2.048   1.504   6.651 -0.3565  0.1434 -0.3090
  219POPC   D2A 2622   2.422   1.689   6.659 -0.4481 -0.2195 -0.2415
  219POPC   C3A 2623   2.385   1.863   7.060  0.0681 -0.1338  0.0603
  219POPC   C4A 2624   2.641   1.919   7.411 -0.1254  0.0614  0.2615
  219POPC   C1B 2625   2.185   1.261   6.271 -0.0056  0.1050 -0.1374
  219POPC   C2B 2626   2.474   1.582   6.168 -0.0205 -0.2536 -0.1504
  219POPC   C3B 2627   2.815   1.849   5.910  0.1090  0.2652  0.0236
  219POPC   C4B 2628   3.170   1.869   5.712 -0.1426 -0.1434  0.0443
  220POPC   NC3 2629   3.572  -0.199   7.163  0.5390 -0.1481  0.1339
  220POPC   PO4 2630   3.761  -0.530   7.028 -0.0011 -0.0700  0.1836
  220POPC   GL1 2631   3.630  -0.342   6.645 -0.1321 -0.1700 -0.2369
  220POPC   GL2 2632   3.792  -0.541   6.381 -0.1997 -0.1282  0.0550
  220POPC   C1A 2633   3.410   0.054   6.416  0.0716 -0.0695  0.0632
  220POPC   D2A 2634   3.194   0.483   6.455 -0.1522  0.2712  0.2585
  220POPC   C3A 2635   3.237   0.980   6.245 -0.2122 -0.0953  0.0595
  220POPC   C4A 2636   3.251   1.345   5.955  0.3069  0.1291  0.1308
  220POPC   C1B 2637   3.705  -0.512   5.956  0.0059  0.0387 -0.0231
  220POPC   C2B 2638   3.759  -0.191   5.554 -0.3459  0.1358  0.2978
  220POPC   C3B 2639   3.681   0.185   5.233  0.0355  0.4238 -0.2510
  220POPC   C4B 2640   3.236   0.197   4.997  0.2809  0.1987 -0.0305
  221POPC   NC3 2641   1.223   0.887   7.836 -0.4352  0.1588  0.1900
  221POPC   PO4 2642   0.759   1.166   7.829 -0.2513 -0.0394 -0.1800
  221POPC   GL1 2643   0.979   1.285   8.150  0.0171  0.0961 -0.0569
  221POPC   GL2 2644   1.194   1.577   8.227  0.0350 -0.1153  0.4424
  221POPC   C1A 2645   0.894   1.117   8.462  0.3418 -0.2010 -0.0278
  221POPC   D2A 2646   0.695   1.122   8.847 -0.2185 -0.2356  0.0624
  221POPC   C3A 2647   0.717   1.408   9.136 -0.0656 -0.2024 -0.0886
  221POPC   C4A 2648   0.676   1.465   9.617 -0.0708 -0.1097 -0.0979
  221POPC   C1B 2649   1.051   1.495   8.733  0.0787  0.0533 -0.2429
  221POPC   C2B 2650   1.246   1.309   9.078 -0.0599  0.0534  0.3674
  221POPC   C3B 2651   1.661   1.280   9.292  0.1005 -0.5338  0.0576
  221POPC   C4B 2652   2.120   1.438   9.350 -0.0071 -0.0449 -0.1123
  222POPC   NC3 2653   2.119   4.480   8.172  0.3239  0.1614 -0.2313
  222POPC   PO4 2654   1.666   4.570   8.059 -0.2080  0.0044 -0.1278
  222POPC   GL1 2655   1.885   4.789   8.457 -0.1260  0.0634 -0.1131
  222POPC   GL2 2656   2.060   4.609   8.656  0.0379  0.0239  0.0532
  222POPC   C1A 2657   2.023   5.047   8.857 -0.1337 -0.1498  0.0557
  222POPC   D2A 2658   2.148   4.937   9.373 -0.0151 -0.0499  0.1420
  222POPC   C3A 2659   2.377   4.644   9.358 -0.2126 -0.2064  0.0667
  222POPC   C4A 2660   2.588   4.290   9.348 -0.0852 -0.0505  0.0723
  222POPC   C1B 2661   2.112   4.330   9.036 -0.0896  0.0463 -0.1859
  222POPC   C2B 2662   2.154   3.979   9.359 -0.4735 -0.1763 -0.1096
  222POPC   C3B 2663   2.332   3.656   9.594  0.3528  0.0674 -0.1578
  222POPC   C4B 2664   2.655   3.336   9.527  0.0474 -0.1184  0.2006
  223POPC   NC3 2665   5.951   0.305   7.643  0.2265  0.3282  0.1782
  223POPC   PO4 2666   5.651   0.383   7.926 -0.2539  0.1078 -0.0463
  223POPC   GL1 2667   5.893   0.306   8.397  0.1630  0.0568  0.0355
  223POPC   GL2 2668   5.863   0.556   8.426  0.0400  0.0588 -0.0763
  223POPC   C1A 2669   5.832   0.049   8.729 -0.0860 -0.0876  0.0222
  223POPC   D2A 2670   5.789   0.004   9.224 -0.1490 -0.2386 -0.3279
  223POPC   C3A 2671   6.094  -0.268   9.439  0.2337 -0.2861 -0.1355
  223POPC   C4A 2672   6.401  -0.284   9.764  0.0229  0.2679  0.2375
  223POPC   C1B 2673   5.765   0.503   8.977  0.0038  0.0630  0.0972
  223POPC   C2B 2674   5.807   0.803   9.367  0.2743 -0.0452 -0.0642
  223POPC   C3B 2675   5.498   1.048   9.628 -0.0224  0.0577  0.0814
  223POPC   C4B 2676   5.221   1.244   9.499  0.2776 -0.2312 -0.1249
  224POPC   NC3 2677   0.629   0.761   6.718  0.1698 -0.0049 -0.2196
  224POPC   PO4 2678   0.487   1.061   6.516 -0.2311 -0.1912  0.2001
  224POPC   GL1 2679   0.525   1.075   6.160 -0.1015 -0.2267 -0.1082
  224POPC   GL2 2680   0.806   0.798   6.220 -0.0711 -0.0913  0.1139
  224POPC   C1A 2681   0.675   1.084   5.778  0.0636  0.1742 -0.2242
  224POPC   D2A 2682   1.077   1.253   5.529 -0.1977 -0.1685 -0.1605
  224POPC   C3A 2683   1.322   1.070   5.172 -0.0140  0.1211 -0.3322
  224POPC   C4A 2684   1.664   1.015   4.965 -0.1471 -0.0799 -0.2225
  224POPC   C1B 2685   1.118   0.934   5.951 -0.3100 -0.4279 -0.4992
  224POPC   C2B 2686   1.528   1.022   5.759 -0.1382 -0.0327 -0.0451
  224POPC   C3B 2687   1.902   1.208   5.875 -0.2506  0.0031 -0.0354
  224POPC   C4B 2688   2.228   1.385   5.599  0.1805 -0.0361  0.1111
  225POPC   NC3 2689   1.700   1.424   8.042 -0.0669  0.0246  0.1241
  225POPC   PO4 2690   1.728   0.975   7.974  0.1381  0.1553 -0.0196
  225POPC   GL1 2691   2.090   1.008   8.279  0.0991  0.0011  0.3617
  225POPC   GL2 2692   1.962   1.255   8.507 -0.1797  0.1369 -0.1104
  225POPC   C1A 2693   2.269   0.814   8.648  0.0389 -0.1525 -0.1374
  225POPC   D2A 2694   2.411   0.785   9.040 -0.1874 -0.0697  0.2796
  225POPC   C3A 2695   2.508   0.425   9.259  0.1719 -0.0042  0.1017
  225POPC   C4A 2696   2.351   0.162   9.587 -0.1200  0.1524  0.3608
  225POPC   C1B 2697   2.013   1.232   8.930  0.1212 -0.0030  0.3521
  225POPC   C2B 2698   1.993   0.946   9.350 -0.5471 -0.0461 -0.0007
  225POPC   C3B 2699   1.783   0.897   9.797 -0.2200 -0.3297 -0.0120
  225POPC   C4B 2700   1.552   0.588   9.867  0.0539 -0.2345  0.0659
  226POPC   NC3 2701   2.209   0.711   7.858  0.0353  0.0854  0.0697
  226POPC   PO4 2702   2.008   0.356   7.669 -0.0895 -0.0273  0.3273
  226POPC   GL1 2703   2.032   0.247   8.023 -0.1421 -0.0298  0.2543
  226POPC   GL2 2704   1.995   0.490   8.254 -0.2550 -0.0898  0.1076
  226POPC   C1A 2705   2.289   0.046   8.260 -0.1545 -0.1668  0.1050
  226POPC   D2A 2706   2.511   0.349   8.444  0.1024  0.0666 -0.1683
  226POPC   C3A 2707   2.733   0.445   8.785 -0.0684  0.3501  0.0372
  226POPC   C4A 2708   3.025   0.504   9.091  0.1873  0.2747 -0.1266
  226POPC   C1B 2709   1.783   0.672   8.637 -0.0221  0.0083 -0.1456
  226POPC   C2B 2710   1.694   0.853   8.995 -0.0654  0.2740  0.0297
  226POPC   C3B 2711   1.384   0.917   9.383 -0.0919 -0.2047  0.0558
  226POPC   C4B 2712   1.116   1.231   9.587 -0.0164 -0.0072  0.0385
  227POPC   NC3 2713   3.854   5.663   7.935  0.0852 -0.0485 -0.2084
  227POPC   PO4 2714   3.571   5.984   8.091  0.0000  0.0281  0.0503
  227POPC   GL1 2715   3.213   5.997   8.354  0.0205 -0.0518 -0.0957
  227POPC   GL2 2716   3.371   6.097   8.594  0.4504  0.1123 -0.3276
  227POPC   C1A 2717   3.115   5.664   8.614  0.0457 -0.0169  0.1748
  227POPC   D2A 2718   2.932   5.867   8.919  0.0528 -0.0285  0.0844
  227POPC   C3A 2719   2.897   5.780   9.337 -0.1809 -0.0628  0.1625
  227POPC   C4A 2720   2.811   5.733   9.806  0.0887 -0.0008  0.1059
  227POPC   C1B 2721   3.469   5.934   8.932 -0.4155  0.4616  0.0258
  227POPC   C2B 2722   3.348   5.742   9.344 -0.0346 -0.4028 -0.2875
  227POPC   C3B 2723   3.424   5.440   9.645  0.2684 -0.1656 -0.0601
  227POPC   C4B 2724   3.674   5.259   9.928 -0.1556  0.1054 -0.3570
  228POPC   NC3 2725   1.319   2.992   7.797  0.4296 -0.0095 -0.1895
  228POPC   PO4 2726   1.609   2.744   7.557 -0.0013 -0.0083  0.3114
  228POPC   GL1 2727   1.915   2.673   7.833 -0.3581 -0.1281  0.0386
  228POPC   GL2 2728   1.722   2.883   8.030  0.0374 -0.1618  0.2228
  228POPC   C1A 2729   2.322   2.671   7.730 -0.2639 -0.1151 -0.0819
  228POPC   D2A 2730   2.613   2.593   8.050 -0.0164 -0.3807 -0.0009
  228POPC   C3A 2731   2.599   2.403   8.362  0.0233 -0.1514  0.2195
  228POPC   C4A 2732   2.386   2.101   8.575 -0.0081  0.3859 -0.0985
  228POPC   C1B 2733   1.992   2.626   8.372  0.1346 -0.0577  0.1884
  228POPC   C2B 2734   2.137   2.272   8.151 -0.0358 -0.3876  0.0549
  228POPC   C3B 2735   2.350   2.132   7.784  0.1204  0.4195 -0.0363
  228POPC   C4B 2736   2.423   2.304   7.332 -0.1090 -0.0895  0.1628
  229POPC   NC3 2737   0.724   5.365   6.804 -0.0129  0.1562 -0.1224
  229POPC   PO4 2738   0.898   5.769   6.763 -0.2889 -0.0305 -0.2349
  229POPC   GL1 2739   1.059   5.589   6.437 -0.2858  0.0524  0.2265
  229POPC   GL2 2740   1.283   5.614   6.257 -0.1585 -0.3650  0.0508
  229POPC   C1A 2741   0.853   5.558   5.981 -0.3255 -0.0874 -0.0757
  229POPC   D2A 2742   0.759   5.661   5.577 -0.2971 -0.0123 -0.0580
  229POPC   C3A 2743   1.105   5.810   5.378 -0.0868 -0.0312  0.3752
  229POPC   C4A 2744   1.440   6.037   5.230  0.0926 -0.0727 -0.0746
  229POPC   C1B 2745   1.403   5.758   5.770  0.1021 -0.2202 -0.0385
  229POPC   C2B 2746   1.659   5.581   5.426  0.1736  0.1279 -0.1478
  229POPC   C3B 2747   1.598   5.630   4.960 -0.3081 -0.1118  0.0604
  229POPC   C4B 2748   1.235   5.554   4.776  0.1759 -0.1726  0.2276
  230POPC   NC3 2749   1.068   3.930   8.340  0.1006 -0.0882  0.2946
  230POPC   PO4 2750   1.453   3.911   8.239 -0.0456 -0.1910 -0.0831
  230POPC   GL1 2751   1.497   3.624   8.482 -0.1925  0.3180  0.1508
  230POPC   GL2 2752   1.486   3.328   8.435  0.0035 -0.1283 -0.0635
  230POPC   C1A 2753   1.378   3.734   8.936 -0.0438 -0.2296 -0.2649
  230POPC   D2A 2754   0.946   3.904   8.934 -0.2751 -0.2056  0.3023
  230POPC   C3A 2755   0.672   3.821   9.334  0.2170  0.2510 -0.0313
  230POPC   C4A 2756   0.504   4.202   9.595  0.2399 -0.0608  0.1797
  230POPC   C1B 2757   1.622   2.992   8.602  0.1203 -0.2006 -0.3440
  230POPC   C2B 2758   1.983   2.911   8.815  0.1198 -0.2581 -0.1277
  230POPC   C3B 2759   2.350   2.928   9.140  0.0847 -0.0352  0.0260
  230POPC   C4B 2760   2.368   2.880   9.573 -0.2427  0.0837  0.1119
  231POPC   NC3 2761   5.390  -0.019   6.851 -0.1551 -0.4105  0.0681
  231POPC   PO4 2762   5.702   0.304   6.855 -0.0751 -0.0030 -0.0051
  231POPC   GL1 2763   5.453   0.249   6.442 -0.3116 -0.1921  0.0267
  231POPC   GL2 2764   5.620  -0.076   6.455  0.3070  0.0662  0.2600
  231POPC   C1A 2765   5.389   0.372   5.984  0.0031  0.1042 -0.1565
  231POPC   D2A 2766   5.567   0.285   5.584 -0.2571  0.0710 -0.4260
  231POPC   C3A 2767   6.025   0.086   5.490  0.1136 -0.3352  0.0907
  231POPC   C4A 2768   6.341   0.202   5.246 -0.2887  0.1244  0.0690
  231POPC   C1B 2769   5.359  -0.109   6.101  0.1468 -0.1818  0.1552
  231POPC   C2B 2770   5.222  -0.100   5.699  0.0642  0.0162 -0.2079
  231POPC   C3B 2771   5.182   0.078   5.286 -0.0809 -0.1822 -0.0869
  231POPC   C4B 2772   4.927   0.426   5.066  0.1927 -0.1179 -0.0373
  232POPC   NC3 2773   0.469  -0.803   7.740 -0.1977  0.1303  0.3513
  232POPC   PO4 2774   0.373  -0.469   7.969  0.1505 -0.1821 -0.2951
  232POPC   GL1 2775   0.416  -0.205   8.294 -0.2939  0.0470 -0.3041
  232POPC   GL2 2776   0.437   0.132   8.324 -0.2459  0.0733  0.2368
  232POPC   C1A 2777   0.229  -0.106   8.789 -0.0819  0.1251 -0.2260
  232POPC   D2A 2778  -0.194  -0.096   9.002  0.0060  0.0548  0.2313
  232POPC   C3A 2779  -0.605  -0.385   8.898  0.1004 -0.0581  0.0482
  232POPC   C4A 2780  -1.011  -0.271   9.040  0.0075 -0.2860 -0.1055
  232POPC   C1B 2781   0.408   0.360   8.656  0.1379  0.3129 -0.2650
  232POPC   C2B 2782   0.293   0.605   9.006 -0.1574 -0.2053  0.1783
  232POPC   C3B 2783   0.202   0.658   9.359 -0.0418 -0.3673  0.1837
  232POPC   C4B 2784  -0.120   0.640   9.708  0.0502  0.0683  0.0157
  233POPC   NC3 2785   1.629   3.248   7.601  0.1299  0.1228 -0.2031
  233POPC   PO4 2786   1.827   3.371   7.983 -0.1074 -0.2202 -0.0804
  233POPC   GL1 2787   2.204   3.041   8.148 -0.2625  0.3374  0.1990
  233POPC   GL2 2788   2.572   3.228   8.128 -0.0396  0.0778 -0.3335
  233POPC   C1A 2789   2.387   2.875   8.509 -0.1206 -0.0243 -0.1668
  233POPC   D2A 2790   2.512   3.203   8.718 -0.0804  0.0693  0.2533
  233POPC   C3A 2791   2.347   3.442   9.042 -0.4681  0.0827 -0.0302
  233POPC   C4A 2792   2.037   3.408   9.267 -0.0229 -0.2133  0.0180
  233POPC   C1B 2793   2.870   2.893   8.335 -0.0726 -0.3251  0.0163
  233POPC   C2B 2794   2.859   2.732   8.674 -0.1357 -0.0703 -0.2151
  233POPC   C3B 2795   2.613   2.480   8.915  0.1107  0.2301  0.0792
  233POPC   C4B 2796   2.483   2.288   9.317  0.1353 -0.0043  0.1283
  234POPC   NC3 2797   5.456   1.810   7.794 -0.0214  0.1602  0.1108
  234POPC   PO4 2798   5.179   2.182   7.760 -0.0425 -0.0429  0.0124
  234POPC   GL1 2799   5.374   2.258   8.158  0.0228 -0.1797 -0.1118
  234POPC   GL2 2800   5.397   2.009   8.321 -0.0908  0.2691  0.0914
  234POPC   C1A 2801   5.217   2.465   8.578  0.0443  0.0045  0.3731
  234POPC   D2A 2802   4.959   2.684   8.876  0.2446 -0.2509  0.0894
  234POPC   C3A 2803   5.188   2.951   9.290  0.0724 -0.1199  0.2001
  234POPC   C4A 2804   5.254   3.438   9.299 -0.2144 -0.0427  0.1119
  234POPC   C1B 2805   5.024   1.654   8.465  0.3366  0.1225  0.2131
  234POPC   C2B 2806   4.782   1.588   8.733  0.2225  0.2892  0.1592
  234POPC   C3B 2807   4.556   1.704   9.110 -0.1865 -0.1028  0.2883
  234POPC   C4B 2808   4.533   1.807   9.580  0.4119  0.2126 -0.1401
  235POPC   NC3 2809   5.594   2.651   7.920 -0.0236 -0.0934 -0.1096
  235POPC   PO4 2810   6.031   2.755   8.145 -0.1784  0.3450  0.3586
  235POPC   GL1 2811   6.183   2.804   8.535 -0.4747 -0.1700  0.0688
  235POPC   GL2 2812   6.053   3.035   8.790  0.0625  0.0624 -0.1302
  235POPC   C1A 2813   6.107   2.517   8.957  0.4642  0.0508 -0.1046
  235POPC   D2A 2814   6.039   2.713   9.331 -0.1584 -0.0101  0.3987
  235POPC   C3A 2815   5.621   2.804   9.476  0.0710  0.0261  0.1990
  235POPC   C4A 2816   5.520   3.169   9.648 -0.0648  0.1043  0.0067
  235POPC   C1B 2817   6.367   3.061   9.190  0.2129  0.0624  0.0297
  235POPC   C2B 2818   6.494   2.727   9.571  0.2664 -0.3700  0.0708
  235POPC   C3B 2819   6.528   2.623   9.996 -0.0282  0.0361 -0.0763
  235POPC   C4B 2820   6.410   2.470  10.368  0.0532  0.1315  0.3371
  236POPC   NC3 2821   4.864   0.879   7.809  0.2140 -0.0480  0.0143
  236POPC   PO4 2822   5.173   1.227   7.867  0.0839  0.1152  0.2087
  236POPC   GL1 2823   5.013   1.130   8.268  0.0961 -0.0457  0.0557
  236POPC   GL2 2824   5.175   1.158   8.592 -0.3811 -0.1783  0.2354
  236POPC   C1A 2825   4.597   1.240   8.311  0.0122 -0.1929 -0.1636
  236POPC   D2A 2826   4.195   1.154   8.332 -0.0524  0.1482  0.1233
  236POPC   C3A 2827   3.791   1.207   8.301 -0.0186 -0.0150  0.1031
  236POPC   C4A 2828   3.486   1.419   8.078 -0.0015 -0.0674 -0.0342
  236POPC   C1B 2829   4.807   1.125   8.789  0.2954  0.1178  0.2549
  236POPC   C2B 2830   4.380   1.264   8.876 -0.1126  0.0389  0.0099
  236POPC   C3B 2831   3.935   1.243   8.779 -0.1956 -0.0768 -0.0768
  236POPC   C4B 2832   3.515   1.522   8.687 -0.3966  0.1618  0.3566
  237POPC   NC3 2833   5.811   6.321   7.896  0.1339 -0.3887 -0.0404
  237POPC   PO4 2834   6.262   6.228   7.720 -0.2435  0.1089  0.1099
  237POPC   GL1 2835   6.333   6.085   8.173 -0.0168  0.0550  0.0866
  237POPC   GL2 2836   6.097   6.053   8.375  0.1719 -0.0670  0.0630
  237POPC   C1A 2837   6.311   6.441   8.512  0.1902  0.2073 -0.0277
  237POPC   D2A 2838   6.204   6.846   8.766 -0.1930 -0.0642 -0.3764
  237POPC   C3A 2839   6.160   6.806   9.216  0.1425  0.0135  0.1223
  237POPC   C4A 2840   6.076   6.567   9.643 -0.0069 -0.3554  0.0581
  237POPC   C1B 2841   6.361   5.991   8.678  0.2647  0.1759 -0.0353
  237POPC   C2B 2842   6.702   5.787   8.890  0.0682 -0.3022 -0.0623
  237POPC   C3B 2843   7.043   5.949   8.698  0.2798 -0.1349 -0.1852
  237POPC   C4B 2844   7.446   5.939   8.503  0.2318  0.4305 -0.0240
  238POPC   NC3 2845   0.316   1.348   7.762  0.0461 -0.4289 -0.0068
  238POPC   PO4 2846   0.532   1.815   7.651 -0.1412 -0.1681  0.1787
  238POPC   GL1 2847   0.617   1.668   7.964  0.3352  0.1227 -0.0988
  238POPC   GL2 2848   0.749   1.836   8.170  0.1591 -0.2869 -0.0355
  238POPC   C1A 2849   0.567   1.528   8.520 -0.1078  0.1285  0.2032
  238POPC   D2A 2850   0.399   1.596   8.846  0.2485 -0.2216  0.0502
  238POPC   C3A 2851   0.155   1.898   9.009 -0.0664  0.0700 -0.2155
  238POPC   C4A 2852  -0.061   2.186   8.701  0.1212  0.0428  0.2405
  238POPC   C1B 2853   0.858   1.980   8.643  0.1276 -0.0581  0.1568
  238POPC   C2B 2854   0.697   1.860   9.104  0.1719 -0.2478  0.1695
  238POPC   C3B 2855   0.899   1.953   9.543  0.0645  0.1696 -0.1559
  238POPC   C4B 2856   0.712   1.897   9.905 -0.1727 -0.1038  0.2065
  239POPC   NC3 2857   6.503   2.910   8.054 -0.2582 -0.3157  0.1771
  239POPC   PO4 2858   6.266   3.341   7.898 -0.1582 -0.1547 -0.1998
  239POPC   GL1 2859   6.346   3.282   8.359  0.2912  0.0115 -0.1784
  239POPC   GL2 2860   6.644   3.129   8.522 -0.0095 -0.0480  0.1617
  239POPC   C1A 2861   6.258   3.459   8.754  0.1797 -0.1804 -0.0616
  239POPC   D2A 2862   6.677   3.605   9.045 -0.2267  0.1053 -0.0766
  239POPC   C3A 2863   6.329   3.675   9.472  0.0916 -0.0730  0.0992
  239POPC   C4A 2864   6.118   3.545   9.880 -0.1225  0.3496  0.1295
  239POPC   C1B 2865   6.713   2.793   8.885 -0.2308 -0.3770 -0.1063
  239POPC   C2B 2866   6.569   2.550   9.115 -0.0828  0.2672  0.2256
  239POPC   C3B 2867   6.255   2.192   9.431 -0.1145  0.0320  0.1486
  239POPC   C4B 2868   6.140   1.740   9.291 -0.3974  0.1732 -0.3289
  240POPC   NC3 2869   0.827   1.689   6.678 -0.0077 -0.2601  0.3457
  240POPC   PO4 2870   1.218   1.533   6.673 -0.2163  0.0326  0.0070
  240POPC   GL1 2871   1.433   1.797   6.346  0.1077  0.0605  0.1821
  240POPC   GL2 2872   1.099   1.917   6.312  0.2083 -0.1170 -0.1288
  240POPC   C1A 2873   1.803   1.735   6.291 -0.1128  0.3192  0.0988
  240POPC   D2A 2874   2.092   1.975   5.952 -0.0175 -0.2056 -0.1125
  240POPC   C3A 2875   2.372   1.828   5.718  0.0387 -0.0560 -0.0136
  240POPC   C4A 2876   2.719   1.763   5.383 -0.0758 -0.0622  0.3611
  240POPC   C1B 2877   1.053   1.893   5.826  0.0097  0.0638 -0.3143
  240POPC   C2B 2878   1.299   1.698   5.456 -0.0884  0.1806 -0.0680
  240POPC   C3B 2879   1.642   1.389   5.440 -0.1690  0.1625 -0.1499
  240POPC   C4B 2880   1.851   1.046   5.399  0.0498 -0.0561  0.1926
  241POPC   NC3 2881   1.077   0.902   6.939  0.1322 -0.1414  0.0227
  241POPC   PO4 2882   0.907   0.488   7.074  0.2342  0.1551  0.2832
  241POPC   GL1 2883   1.048   0.462   6.606 -0.0279 -0.0920 -0.0434
  241POPC   GL2 2884   0.989   0.146   6.483  0.0730  0.1225 -0.1170
  241POPC   C1A 2885   1.300   0.584   6.220  0.1271 -0.0443  0.0446
  241POPC   D2A 2886   1.359   0.516   5.837 -0.1316 -0.2763 -0.0709
  241POPC   C3A 2887   0.953   0.662   5.598 -0.4033 -0.0583  0.2155
  241POPC   C4A 2888   0.579   0.608   5.750  0.2500 -0.0388 -0.0011
  241POPC   C1B 2889   0.836   0.276   6.124 -0.1755 -0.0015  0.0353
  241POPC   C2B 2890   0.935   0.183   5.727 -0.0898  0.1230  0.0226
  241POPC   C3B 2891   1.231   0.336   5.372 -0.3099  0.0546 -0.0369
  241POPC   C4B 2892   1.532   0.607   5.239 -0.3711 -0.1341  0.0516
  242POPC   NC3 2893   4.716   3.985   8.150  0.0974 -0.1242 -0.0993
  242POPC   PO4 2894   4.358   4.111   7.977 -0.0351 -0.1477  0.0524
  242POPC   GL1 2895   4.412   4.468   8.370  0.0292  0.3229  0.0083
  242POPC   GL2 2896   4.740   4.400   8.411 -0.1201 -0.2269 -0.4125
  242POPC   C1A 2897   4.294   4.625   8.731 -0.1422 -0.4505 -0.3347
  242POPC   D2A 2898   4.472   4.604   9.163 -0.0106  0.3473  0.4890
  242POPC   C3A 2899   4.506   4.160   9.439  0.0794  0.0417 -0.0113
  242POPC   C4A 2900   4.242   3.769   9.586  0.1015  0.1366  0.0268
  242POPC   C1B 2901   4.631   4.134   8.784  0.0480 -0.0995 -0.0619
  242POPC   C2B 2902   4.289   4.110   8.952  0.3120  0.2663  0.2034
  242POPC   C3B 2903   4.059   4.127   9.296  0.1241 -0.0574  0.4028
  242POPC   C4B 2904   3.664   4.257   9.415 -0.0046  0.0068  0.2814
  243POPC   NC3 2905   4.960   0.175   8.325 -0.0740 -0.1970 -0.0959
  243POPC   PO4 2906   4.586   0.194   8.074  0.0364 -0.2333  0.1132
  243POPC   GL1 2907   4.463   0.473   8.358 -0.0186 -0.1403 -0.1772
  243POPC   GL2 2908   4.665   0.433   8.640 -0.1050 -0.3829 -0.4606
  243POPC   C1A 2909   4.209   0.758   8.712  0.0103 -0.0692 -0.1897
  243POPC   D2A 2910   3.931   0.866   9.114  0.0123 -0.2126 -0.2134
  243POPC   C3A 2911   3.747   1.278   9.209  0.2167  0.0234  0.1323
  243POPC   C4A 2912   3.963   1.702   9.013  0.1507 -0.0499  0.1138
  243POPC   C1B 2913   4.694   0.517   9.054  0.0205  0.1387  0.0903
  243POPC   C2B 2914   4.522   0.378   9.355  0.1879  0.1566  0.0156
  243POPC   C3B 2915   4.208   0.532   9.517  0.0622  0.2168 -0.1095
  243POPC   C4B 2916   3.725   0.709   9.581  0.0531 -0.1057 -0.1056
  244POPC   NC3 2917   4.243   4.716   7.925 -0.0263  0.2442  0.2120
  244POPC   PO4 2918   4.406   5.189   7.814 -0.1447  0.2264  0.0568
  244POPC   GL1 2919   4.329   5.146   8.275 -0.1293 -0.2726  0.1509
  244POPC   GL2 2920   4.096   4.971   8.324  0.1416  0.1747  0.0741
  244POPC   C1A 2921   4.509   5.150   8.703  0.1782  0.2830 -0.1128
  244POPC   D2A 2922   4.268   5.218   9.120 -0.2630 -0.3846  0.3536
  244POPC   C3A 2923   4.419   4.999   9.464  0.0085  0.0681 -0.1972
  244POPC   C4A 2924   4.537   4.723   9.680  0.4682  0.1123 -0.0168
  244POPC   C1B 2925   4.053   5.341   8.656  0.1747 -0.3980 -0.0198
  244POPC   C2B 2926   3.981   5.646   8.961  0.0356  0.1839  0.0508
  244POPC   C3B 2927   4.169   5.797   9.396  0.0053  0.1972 -0.1324
  244POPC   C4B 2928   4.345   5.901   9.789 -0.0256  0.2803  0.1983
  245POPC   NC3 2929   5.619  -0.433   8.218  0.1810 -0.1319  0.0327
  245POPC   PO4 2930   5.458  -0.062   8.239  0.0233 -0.0437  0.0244
  245POPC   GL1 2931   5.320   0.059   8.685  0.0795 -0.1403 -0.4461
  245POPC   GL2 2932   5.089  -0.128   8.673 -0.0834  0.0682  0.2204
  245POPC   C1A 2933   5.357   0.266   9.098 -0.3985 -0.0949  0.0196
  245POPC   D2A 2934   5.316   0.700   9.210 -0.0240  0.1590  0.1743
  245POPC   C3A 2935   4.902   0.881   9.379 -0.1828 -0.1586 -0.1370
  245POPC   C4A 2936   4.463   0.895   9.284  0.0607  0.3281  0.0799
  245POPC   C1B 2937   4.895   0.070   9.201  0.0276  0.0211 -0.0528
  245POPC   C2B 2938   5.025   0.251   9.543 -0.1478  0.1664 -0.1815
  245POPC   C3B 2939   5.047   0.581   9.838  0.1948  0.3062  0.1989
  245POPC   C4B 2940   5.068   1.034   9.947  0.2608 -0.0950 -0.1685
  246POPC   NC3 2941   1.845   0.848   6.983  0.0894 -0.2477  0.0420
  246POPC   PO4 2942   1.973   1.192   7.265 -0.4004 -0.0471 -0.1589
  246POPC   GL1 2943   2.310   1.447   7.452 -0.0866  0.0724 -0.0770
  246POPC   GL2 2944   2.454   1.296   7.411  0.1183  0.6743  0.0088
  246POPC   C1A 2945   2.506   1.622   7.810  0.2121  0.1526 -0.0671
  246POPC   D2A 2946   2.552   1.916   8.153  0.1981  0.0171  0.0632
  246POPC   C3A 2947   2.955   2.032   8.232  0.1852  0.0991  0.0824
  246POPC   C4A 2948   3.299   1.834   8.362 -0.0801 -0.0219  0.0065
  246POPC   C1B 2949   2.883   1.336   7.586  0.0650 -0.0472 -0.0169
  246POPC   C2B 2950   2.890   1.521   8.140  0.1777 -0.1717  0.1000
  246POPC   C3B 2951   2.685   1.719   8.567  0.2073  0.1680 -0.0969
  246POPC   C4B 2952   2.676   1.952   9.017 -0.1221  0.0148 -0.1540
  247POPC   NC3 2953  -0.463   1.045   8.101 -0.3087 -0.0783 -0.2105
  247POPC   PO4 2954   0.020   0.942   8.044  0.1803  0.2412 -0.3305
  247POPC   GL1 2955   0.118   0.774   8.409 -0.0255  0.1641 -0.4431
  247POPC   GL2 2956  -0.214   0.859   8.515  0.1018 -0.0139 -0.2158
  247POPC   C1A 2957   0.201   1.052   8.683 -0.0244  0.5743 -0.1100
  247POPC   D2A 2958   0.262   1.111   9.096  0.1270  0.1201  0.1276
  247POPC   C3A 2959   0.174   1.484   9.365  0.0463 -0.0123  0.0072
  247POPC   C4A 2960   0.247   1.875   9.487  0.0171 -0.0783 -0.1064
  247POPC   C1B 2961  -0.166   0.863   8.987  0.0815  0.0339  0.1794
  247POPC   C2B 2962  -0.121   1.030   9.344 -0.0092 -0.0877 -0.0004
  247POPC   C3B 2963   0.067   1.222   9.799  0.2478  0.3853  0.1409
  247POPC   C4B 2964   0.074   1.284  10.232 -0.0831  0.1169 -0.0107
  248POPC   NC3 2965   3.241   3.569   7.717 -0.2841  0.1252  0.4950
  248POPC   PO4 2966   2.967   3.530   7.476  0.0795  0.1928 -0.1685
  248POPC   GL1 2967   3.008   3.151   7.692  0.2422 -0.0175 -0.1108
  248POPC   GL2 2968   2.707   2.963   7.702 -0.0416 -0.2644  0.1005
  248POPC   C1A 2969   3.213   2.825   7.894 -0.1997 -0.4383  0.0050
  248POPC   D2A 2970   3.210   2.393   7.976  0.0013 -0.2052  0.2071
  248POPC   C3A 2971   3.469   2.215   8.065  0.0481 -0.0981  0.4610
  248POPC   C4A 2972   3.740   1.821   8.073  0.0964  0.1680 -0.2117
  248POPC   C1B 2973   2.823   2.633   7.588  0.1191 -0.1084 -0.1526
  248POPC   C2B 2974   2.920   2.380   7.270  0.1714  0.2362  0.0341
  248POPC   C3B 2975   2.791   2.065   6.914 -0.1627 -0.1499 -0.0651
  248POPC   C4B 2976   3.207   1.938   6.743 -0.1816  0.0984  0.0023
  249POPC   NC3 2977   1.658   6.295   7.829  0.1123  0.1099  0.2013
  249POPC   PO4 2978   1.218   6.341   7.790 -0.2299 -0.0692  0.0191
  249POPC   GL1 2979   1.157   6.372   8.230  0.3518  0.0878  0.1614
  249POPC   GL2 2980   0.936   6.440   8.304  0.1114 -0.2235 -0.2428
  249POPC   C1A 2981   1.377   6.244   8.708 -0.2755 -0.2412  0.1830
  249POPC   D2A 2982   1.216   6.084   9.073 -0.2438 -0.2231 -0.2455
  249POPC   C3A 2983   0.714   6.082   9.122  0.0420  0.0736  0.0637
  249POPC   C4A 2984   0.234   6.068   9.275 -0.2254  0.2395 -0.2621
  249POPC   C1B 2985   0.764   6.440   8.658  0.1172  0.0838  0.0547
  249POPC   C2B 2986   0.575   6.595   9.082 -0.2703  0.0360 -0.1854
  249POPC   C3B 2987   0.579   6.771   9.422  0.0561 -0.1587 -0.1345
  249POPC   C4B 2988   0.881   6.707   9.762 -0.5249 -0.2987 -0.2744
  250POPC   NC3 2989   4.706   2.016   7.635 -0.1419 -0.1066 -0.0017
  250POPC   PO4 2990   4.623   1.676   7.325 -0.3649 -0.0394  0.1706
  250POPC   GL1 2991   4.329   1.620   7.508  0.0906  0.1806  0.1170
  250POPC   GL2 2992   4.206   1.343   7.458  0.1326  0.1302 -0.0945
  250POPC   C1A 2993   4.108   1.882   7.715  0.1830  0.0254 -0.2287
  250POPC   D2A 2994   4.025   2.274   7.980 -0.1225  0.2022 -0.3052
  250POPC   C3A 2995   4.247   2.198   8.401 -0.1634  0.0393 -0.0946
  250POPC   C4A 2996   4.305   2.035   8.817  0.0790 -0.0959  0.1469
  250POPC   C1B 2997   4.040   1.114   7.122  0.1416 -0.0728  0.0194
  250POPC   C2B 2998   3.691   0.986   7.043 -0.5370  0.2279 -0.0075
  250POPC   C3B 2999   3.410   0.850   6.784 -0.0058 -0.0706 -0.0482
  250POPC   C4B 3000   2.942   0.821   6.688 -0.0126 -0.1538  0.0575
  251POPC   NC3 3001   0.684  -0.173   6.633 -0.3790 -0.1720  0.0700
  251POPC   PO4 3002   0.520   0.264   6.730  0.1863 -0.0592 -0.1112
  251POPC   GL1 3003   0.447   0.275   6.383  0.0796 -0.1560 -0.0098
  251POPC   GL2 3004   0.303   0.625   6.233  0.2352  0.1306 -0.0422
  251POPC   C1A 3005   0.378   0.123   5.983  0.3387  0.0376  0.0514
  251POPC   D2A 3006   0.458  -0.405   5.898  0.3151  0.2542  0.2026
  251POPC   C3A 3007   0.263  -0.546   5.538  0.2824 -0.0131 -0.0127
  251POPC   C4A 3008  -0.230  -0.423   5.453  0.1711 -0.0712  0.0980
  251POPC   C1B 3009  -0.060   0.559   6.059  0.0939  0.2832  0.2047
  251POPC   C2B 3010   0.050   0.416   5.651  0.1247 -0.1964 -0.1942
  251POPC   C3B 3011   0.244   0.607   5.358  0.0770 -0.1612 -0.0429
  251POPC   C4B 3012   0.327   0.812   4.996 -0.0123  0.2116 -0.0022
  252POPC   NC3 3013  -0.137   4.729   7.143  0.0389  0.2703  0.0135
  252POPC   PO4 3014   0.238   4.969   7.102 -0.0599  0.2524  0.2120
  252POPC   GL1 3015   0.291   4.886   6.746 -0.4047 -0.0681 -0.0219
  252POPC   GL2 3016   0.328   5.243   6.523 -0.0908  0.2305  0.1282
  252POPC   C1A 3017   0.257   4.803   6.304  0.3706  0.0318 -0.0109
  252POPC   D2A 3018   0.375   4.708   5.838  0.0240 -0.3029 -0.1738
  252POPC   C3A 3019   0.312   4.898   5.406  0.1495 -0.0279 -0.0264
  252POPC   C4A 3020   0.602   5.004   5.125  0.1315 -0.2007 -0.0532
  252POPC   C1B 3021   0.557   5.158   6.059  0.1981  0.2492  0.0161
  252POPC   C2B 3022   0.748   4.980   5.641 -0.2003  0.0180  0.1879
  252POPC   C3B 3023   0.840   4.576   5.521  0.0237 -0.3086  0.1203
  252POPC   C4B 3024   1.006   4.188   5.570 -0.3748 -0.2632 -0.1122
  253POPC   NC3 3025   5.588   4.332   7.952 -0.1967 -0.1271 -0.1809
  253POPC   PO4 3026   5.509   3.920   8.058 -0.0317 -0.0133  0.0092
  253POPC   GL1 3027   5.510   3.592   8.328  0.0804 -0.0780 -0.0041
  253POPC   GL2 3028   5.314   3.358   8.428  0.3312  0.0241 -0.2785
  253POPC   C1A 3029   5.716   3.461   8.779 -0.0537  0.0757 -0.3378
  253POPC   D2A 3030   5.689   3.190   9.190 -0.3933 -0.2640  0.2492
  253POPC   C3A 3031   5.987   3.209   9.508 -0.2820 -0.2877  0.0407
  253POPC   C4A 3032   6.050   2.909   9.835  0.0779 -0.0762 -0.1244
  253POPC   C1B 3033   5.324   3.156   8.855 -0.1000  0.2569  0.1380
  253POPC   C2B 3034   5.535   2.864   8.758 -0.2399  0.1255  0.0496
  253POPC   C3B 3035   5.527   2.520   9.068 -0.0549 -0.0998  0.5767
  253POPC   C4B 3036   5.360   2.329   9.394 -0.0713 -0.0849 -0.0781
  254POPC   NC3 3037   5.687   3.086   7.094 -0.2046  0.1448 -0.1640
  254POPC   PO4 3038   5.616   3.468   7.271 -0.3528  0.0476 -0.1494
  254POPC   GL1 3039   5.554   3.524   6.839  0.3067 -0.2154  0.0142
  254POPC   GL2 3040   5.627   3.749   6.569 -0.0917 -0.1663 -0.1505
  254POPC   C1A 3041   5.215   3.335   6.583  0.1354 -0.1463 -0.0477
  254POPC   D2A 3042   5.082   3.128   6.193  0.0749  0.0882  0.1609
  254POPC   C3A 3043   5.337   3.117   5.898 -0.0338 -0.2283  0.0998
  254POPC   C4A 3044   5.725   2.938   5.603  0.3612  0.0200 -0.0541
  254POPC   C1B 3045   5.377   3.562   6.159 -0.1187 -0.3430 -0.2369
  254POPC   C2B 3046   5.367   3.691   5.693  0.2185 -0.3906 -0.7448
  254POPC   C3B 3047   5.541   3.335   5.461  0.0799  0.0070 -0.0304
  254POPC   C4B 3048   5.380   3.220   5.154 -0.1719  0.0160 -0.1318
  255POPC   NC3 3049   0.302   2.906   6.793  0.0221 -0.0617 -0.0998
  255POPC   PO4 3050   0.008   2.601   6.851 -0.1429  0.2235  0.0290
  255POPC   GL1 3051   0.247   2.561   6.402 -0.0407  0.0811  0.2012
  255POPC   GL2 3052   0.640   2.655   6.479  0.0452 -0.0641 -0.2029
  255POPC   C1A 3053   0.327   2.524   5.996 -0.0388 -0.0021  0.3869
  255POPC   D2A 3054   0.472   2.807   5.651 -0.0819 -0.0135 -0.0366
  255POPC   C3A 3055   0.784   2.961   5.474 -0.1448 -0.3275  0.1701
  255POPC   C4A 3056   1.040   3.328   5.598  0.1219  0.1793 -0.2365
  255POPC   C1B 3057   0.863   2.638   6.174  0.0912 -0.2385 -0.0006
  255POPC   C2B 3058   1.010   2.553   5.661 -0.0123  0.0303  0.1240
  255POPC   C3B 3059   1.224   2.261   5.411 -0.1541 -0.0836 -0.0374
  255POPC   C4B 3060   1.499   2.119   5.149  0.0763  0.0434 -0.0573
  256POPC   NC3 3061   5.900   5.130   8.179  0.2379  0.3795  0.0374
  256POPC   PO4 3062   6.022   4.649   7.968 -0.0463  0.3375 -0.0404
  256POPC   GL1 3063   5.953   4.620   8.367 -0.0128  0.0074  0.0828
  256POPC   GL2 3064   6.070   5.010   8.666  0.3130  0.1179 -0.0303
  256POPC   C1A 3065   6.049   4.546   8.829 -0.0179  0.0124  0.2803
  256POPC   D2A 3066   6.123   4.360   9.154 -0.1258  0.0304 -0.2594
  256POPC   C3A 3067   5.921   4.106   9.532  0.1283 -0.0616  0.1972
  256POPC   C4A 3068   5.945   4.070   9.921  0.2366 -0.2289 -0.2397
  256POPC   C1B 3069   6.015   5.217   9.131 -0.1457  0.1488  0.1872
  256POPC   C2B 3070   5.771   5.617   9.226 -0.0503  0.2127  0.1293
  256POPC   C3B 3071   5.456   5.838   9.428  0.1048 -0.2686  0.0039
  256POPC   C4B 3072   5.163   6.208   9.582 -0.1866  0.1395  0.2972
  257WN      WN 3073   3.357   3.791   8.103  0.0471  0.1989  0.0898
  258WN      WN 3074   4.788   4.247   7.388  0.0164 -0.2134 -0.0966
  259WN      WN 3075   4.886   3.164   7.916 -0.1526 -0.2452  0.2856
  260WN      WN 3076   5.687   4.165   8.482  0.0603  0.0775  0.0019
  261WN      WN 3077   0.438   3.918   7.923  0.2060  0.2014  0.0007
  262WN      WN 3078   0.530   1.825   7.093 -0.0861 -0.3404 -0.3179
  263WN      WN 3079   5.125   2.023   7.291 -0.0471  0.0926 -0.0412
  264WN      WN 3080   4.622   1.282   7.793  0.0270 -0.0877  0.2184
  265WN      WN 3081   0.375   0.885   7.706 -0.0340 -0.1835 -0.5344
  266WN      WN 3082   0.390   2.208   7.383  0.0336  0.1460  0.0809
  267WN      WN 3083   4.019   4.122   8.329  0.2782  0.1820  0.2927
  268WN      WN 3084   2.364   0.145   7.354 -0.0312 -0.1110  0.0494
  269WN      WN 3085   5.065   1.608   7.533  0.2734  0.1350 -0.1816
  270WN      WN 3086   4.785   5.518   7.704 -0.1898 -0.2512  0.3522
  271WN      WN 3087   5.370   6.345   7.710  0.0002 -0.0832  0.2292
  272WN      WN 3088   5.769   4.301   6.544 -0.1723  0.0954 -0.2158
  273WN      WN 3089   2.614   4.381   7.054  0.2322 -0.0111  0.0146
  274WN      WN 3090   0.701   6.204   7.127  0.3322  0.2240 -0.0588
  275WN      WN 3091   0.176   5.175   7.698 -0.2002  0.1083  0.2256
  276WN      WN 3092   5.108   0.338   7.879  0.0416 -0.3603  0.1093
  277WN      WN 3093   0.664   3.960   6.428  0.0181 -0.1041  0.0670
  278WN      WN 3094   6.131   0.584   8.026 -0.2395  0.0834 -0.2199
  279WN      WN 3095   4.493   4.765   7.411 -0.1776 -0.1376  0.1967
  280WN      WN 3096   4.882   5.709   7.211  0.5541  0.0713 -0.0834
  281WN      WN 3097   5.097   0.743   8.767 -0.0291 -0.1846 -0.2075
  282WN      WN 3098   4.304   4.292   7.438 -0.3096  0.0556 -0.1171
  283WN      WN 3099   0.628   0.945   7.310 -0.1152  0.0831  0.0711
  284WN      WN 3100   5.869   1.713   8.066  0.2021  0.2088  0.1633
  285WN      WN 3101   2.215   4.104   7.398  0.1317 -0.1943 -0.0272
  286WN      WN 3102   6.357   4.980   8.124 -0.1910 -0.2652  0.1082
  287WN      WN 3103   3.916   3.947   7.268  0.0180  0.2405 -0.3289
  288WN      WN 3104   3.120   4.173   7.277 -0.0917 -0.4326 -0.2839
  289WN      WN 3105   4.491   0.880   7.423  0.2425  0.3139  0.1179
  290WN      WN 3106   2.316   6.054   7.185 -0.1381 -0.1864  0.0642
  291WN      WN 3107   1.916   1.942   7.241  0.3589  0.3125  0.1802
  292WN      WN 3108   6.035   3.741   8.471  0.1681 -0.2727 -0.1261
  293WN      WN 3109   3.308   5.673   7.240 -0.1910  0.0600 -0.0440
  294WN      WN 3110   0.268   5.441   7.267 -0.0394  0.4571 -0.1319
  295WN      WN 3111   2.175   6.209   7.719 -0.0080 -0.1671 -0.0451
  296WN      WN 3112   2.403   4.720   6.725 -0.0371 -0.1735 -0.2376
  297WN      WN 3113   4.618   1.884   6.821 -0.0363 -0.1773  0.2587
  298WN      WN 3114   5.507   3.501   7.740  0.1488 -0.1185  0.0160
  299WN      WN 3115   5.671   1.317   7.664 -0.0055  0.3136 -0.1723
  300WN      WN 3116   1.693   2.796   6.644  0.0606 -0.3730  0.1598
  301WN      WN 3117   1.369   4.699   7.690 -0.0373  0.0427  0.1013
  302WN      WN 3118   0.075   2.074   7.049 -0.0357 -0.0223  0.1053
  303WN      WN 3119   0.916   4.702   7.447  0.0534 -0.0797  0.3589
  304WN      WN 3120   0.095   3.713   7.617 -0.2233 -0.0627 -0.1133
  305WN      WN 3121   4.975   0.657   8.269 -0.3072  0.1679  0.1685
  306WN      WN 3122   0.750   2.554   7.404  0.0998 -0.0004 -0.2062
  307WN      WN 3123   5.443   5.102   7.313 -0.2010 -0.3056  0.1792
  308WN      WN 3124   1.236   2.458   7.673  0.3352 -0.2977 -0.1568
  309WN      WN 3125   6.237   0.123   8.074 -0.0257  0.0383  0.2236
  310WN      WN 3126   0.095   6.253   6.937  0.0209 -0.2047 -0.0829
  311WN      WN 3127   6.213   5.277   7.378 -0.0331  0.1412  0.1692
  312WN      WN 3128   0.967   5.549   7.759  0.4774 -0.1476 -0.0841
  313WN      WN 3129   0.623   3.467   7.562  0.0955  0.1766 -0.1634
  314WN      WN 3130   2.330   0.471   6.948 -0.2314 -0.1138 -0.1444
  315WN      WN 3131   1.888   0.401   7.169  0.0205 -0.0191  0.1173
  316WN      WN 3132   6.044   0.646   7.083 -0.0479  0.1771 -0.0912
  317WN      WN 3133   1.832   0.808   7.518  0.0821 -0.1671  0.0213
  318WN      WN 3134   5.937   5.997   7.307  0.1680 -0.3145 -0.0474
  319WN      WN 3135   0.881   2.086   7.359 -0.1642 -0.1144  0.1081
  320WN      WN 3136   0.435   2.596   7.821  0.0630  0.1034 -0.2881
  321WN      WN 3137   4.806   3.504   8.353 -0.3687  0.1447 -0.0149
  322WN      WN 3138   1.651   5.081   8.034 -0.0734  0.0999 -0.2986
  323WN      WN 3139   5.864   1.403   6.787 -0.0166  0.1367 -0.0803
  324WN      WN 3140   4.996   2.642   7.896  0.2821  0.0080  0.2407
  325WN      WN 3141   0.545   3.878   8.426  0.1237  0.0164 -0.1876
  326WN      WN 3142   5.866   4.557   7.478  0.0793 -0.3780  0.1725
  327WN      WN 3143   1.923   5.105   7.010  0.1456  0.1031  0.0758
  328WN      WN 3144   0.421   1.197   8.201 -0.0607  0.2179 -0.1572
  329WN      WN 3145   4.090   4.284   6.929 -0.1987 -0.0327  0.1934
  330WN      WN 3146   3.045   6.243   7.303  0.2112 -0.2323  0.2300
  331WN      WN 3147   4.867   2.184   8.172 -0.1841  0.2388 -0.5354
  332WN      WN 3148   4.237   5.651   7.632  0.3242 -0.0459  0.0486
  333WN      WN 3149   2.385   4.722   7.692 -0.2196 -0.1393  0.0631
  334WN      WN 3150   4.113   4.761   6.685  0.2109  0.0318 -0.3205
  335WN      WN 3151   5.170   4.573   8.211 -0.1789 -0.0835  0.2089
  336WN      WN 3152   5.077   5.904   7.591 -0.0791  0.0724 -0.1711
  337WN      WN 3153   1.504   0.312   7.452 -0.0650  0.0080 -0.0719
  338WN      WN 3154   0.079   1.718   7.465 -0.3120  0.1682  0.1712
  339WN      WN 3155   1.405   3.828   7.624 -0.0931  0.4408  0.0241
  340WN      WN 3156   2.515   5.646   6.614 -0.0494  0.0542 -0.3522
  341WN      WN 3157   5.887   3.123   7.603  0.1468  0.0914  0.0665
  342WN      WN 3158   1.043   3.806   6.856 -0.0148 -0.2642  0.3197
  343WN      WN 3159   1.627   5.459   7.256  0.0852 -0.0937  0.1260
  344WN      WN 3160   6.024   5.848   7.883  0.1305  0.2744 -0.4220
  345WN      WN 3161   5.153   0.209   7.379  0.1619 -0.3559  0.3713
  346WN      WN 3162   0.930   5.950   7.990  0.0667  0.3843 -0.3202
  347WN      WN 3163   5.541   1.385   8.197  0.0751  0.0160 -0.1458
  348WN      WN 3164   1.720   4.993   7.416  0.0700  0.0910 -0.3627
  349WN      WN 3165   0.912   1.318   6.352 -0.2523  0.0100  0.0878
  350WN      WN 3166   3.617   3.151   7.742  0.0520 -0.2707  0.1877
  351WN      WN 3167   5.838   5.532   7.508 -0.1465  0.0016 -0.1525
  352WN      WN 3168   0.101   3.193   7.493  0.1555 -0.3061  0.2626
  353WN      WN 3169   1.026   0.182   7.410 -0.0149 -0.1126 -0.0880
  354WN      WN 3170   1.101   1.652   7.140 -0.0239 -0.1540 -0.1593
  355WN      WN 3171   5.365   0.728   7.676 -0.0296 -0.0737  0.2892
  356WN      WN 3172   0.424   4.737   7.480 -0.2618 -0.1098 -0.0711
  357WN      WN 3173   6.165   4.166   7.597  0.0592 -0.0153  0.1345
  358WN      WN 3174   5.197   2.586   7.477  0.0902  0.1224 -0.1017
  359WN      WN 3175   1.373   1.982   7.380  0.1410 -0.0034 -0.0288
  360WN      WN 3176   0.164   5.497   8.083  0.1634  0.0124 -0.0940
  361WN      WN 3177   1.700   4.153   7.366  0.2696  0.2258 -0.2783
  362WN      WN 3178   1.185   5.773   7.366  0.0545  0.1347  0.0390
  363WN      WN 3179   1.313   0.814   8.358 -0.3687 -0.2465  0.0897
  364WN      WN 3180   2.689   3.922   7.312 -0.2197  0.1410  0.0506
  365WN      WN 3181   2.868   0.374   6.781  0.3731  0.0650 -0.1357
  366WN      WN 3182   6.355   5.157   6.823  0.0658 -0.1344 -0.0085
  367WN      WN 3183   1.250   3.536   8.042  0.6489 -0.0156  0.0969
  368WN      WN 3184   3.479   4.015   7.628 -0.0895 -0.0084  0.1229
  369WN      WN 3185   3.664   0.419   7.890 -0.5552 -0.0361  0.2494
  370WN      WN 3186   4.032   2.898   7.855  0.0802 -0.2466  0.0673
  371WN      WN 3187   2.916   3.978   6.882  0.0189 -0.1194 -0.1376
  372WN      WN 3188   6.063   3.666   7.444 -0.2922  0.2235 -0.1400
  373WN      WN 3189   2.162   5.588   7.243  0.0431  0.2736 -0.4825
  374WN      WN 3190   0.289   0.590   7.085 -0.2360  0.2499  0.2268
  375WN      WN 3191   2.121   1.210   7.812 -0.0780  0.1821  0.1688
  376WN      WN 3192   0.712   2.329   8.333  0.0167 -0.0717 -0.1688
  377WN      WN 3193   0.640   6.208   7.601  0.3917  0.2127  0.3059
  378WN      WN 3194   5.948   3.674   7.931  0.1194 -0.2815 -0.0172
  379WN      WN 3195   0.259   0.497   8.016 -0.0057 -0.2491  0.1377
  380WN      WN 3196   6.004   1.910   7.600 -0.1112  0.3295  0.2700
  381WN      WN 3197   3.580   5.975   7.601  0.0170 -0.0353  0.0247
  382WN      WN 3198   4.634   0.434   7.649  0.2192 -0.1174  0.0097
  383WN      WN 3199   0.378   5.802   6.861  0.0223 -0.0043 -0.3608
  384WN      WN 3200   6.030   3.482   6.972  0.0981 -0.3091  0.0095
  385WN      WN 3201   4.299   5.647   8.162 -0.1216  0.0578 -0.0091
  386WN      WN 3202   5.371   3.064   7.523  0.1756  0.1999  0.1855
  387WN      WN 3203   2.572   3.226   7.291  0.0514  0.2602 -0.1256
  388WN      WN 3204   3.920   4.222   6.505 -0.1508  0.0100  0.0344
  389WN      WN 3205   4.812   4.951   7.868  0.0804  0.0645  0.0129
  390WN      WN 3206   1.429   5.957   8.051  0.1400 -0.1362  0.0177
  391WN      WN 3207   6.034   0.884   7.561  0.2021  0.1935  0.3780
  392WN      WN 3208   2.647   4.508   8.053  0.0504  0.0660 -0.3066
  393WN      WN 3209   0.923   3.876   7.822 -0.1913 -0.3000 -0.2803
  394WN      WN 3210   0.586   1.414   7.346  0.1856 -0.0534  0.0885
  395WN      WN 3211   5.516   0.635   7.208 -0.2140  0.2082  0.0986
  396WN      WN 3212   0.228   2.514   8.398  0.0034 -0.0068 -0.0854
  397WN      WN 3213   2.129   3.092   7.534  0.1379 -0.0013 -0.0232
  398WN      WN 3214   2.630   4.837   7.201 -0.0578 -0.1902 -0.1113
  399WN      WN 3215   2.867   3.472   6.982 -0.0123 -0.0700  0.2168
  400WN      WN 3216   5.542   4.822   7.987  0.0295  0.0905  0.0922
  401WN      WN 3217   4.271   5.160   6.978  0.0336  0.2742 -0.0378
  402WN      WN 3218   5.751   1.090   7.170 -0.3243  0.0320  0.1852
  403WN      WN 3219   1.742   5.998   6.589 -0.0368 -0.0119  0.1444
  404WN      WN 3220   5.567   1.692   7.300  0.3261 -0.0013 -0.1544
  405WN      WN 3221   3.045   5.236   7.512  0.0063  0.1666 -0.1065
  406WN      WN 3222   0.256   6.046   7.350 -0.2141  0.0593  0.2983
  407WN      WN 3223   1.038   1.157   7.407 -0.0649 -0.1642  0.0592
  408WN      WN 3224   2.971   4.016   7.740 -0.2012 -0.0221 -0.1029
  409WN      WN 3225   1.588   2.912   7.084  0.4085  0.0492 -0.4065
  410WN      WN 3226   5.746   4.623   6.927 -0.3835  0.0908  0.0149
  411WN      WN 3227   5.664   5.515   8.024 -0.1430  0.0555  0.0385
  412WN      WN 3228   3.539   4.405   7.270  0.0256 -0.4271 -0.1718
  413WN      WN 3229   4.351   0.029   7.495 -0.0374  0.4264 -0.3409
  414WN      WN 3230   4.856   1.660   8.005  0.0839 -0.0296 -0.0914
  415WN      WN 3231   0.000   0.549   7.537 -0.1713 -0.0255  0.2107
  416WN      WN 3232   0.726   1.278   6.887 -0.1116  0.0280  0.0968
  417WN      WN 3233   0.285   0.042   7.823  0.0430 -0.0480  0.0761
  418WN      WN 3234   5.892   5.029   7.112 -0.3088 -0.0453 -0.0590
  419WN      WN 3235   4.880   3.754   7.103 -0.0462 -0.1419 -0.0262
  420WN      WN 3236   5.354   5.636   7.200 -0.1411 -0.3805  0.0343
  421WN      WN 3237   0.223   2.712   7.290 -0.2570 -0.0846  0.3270
  422WN      WN 3238   0.765   3.012   7.724 -0.1444  0.0537  0.0034
  423WN      WN 3239   4.963   4.771   7.369 -0.0492 -0.0632 -0.0278
  424WN      WN 3240   4.875   4.898   8.358  0.3558  0.0854 -0.2000
  425WN      WN 3241   1.162   2.968   7.321  0.1893 -0.1842  0.1298
  426WN      WN 3242   1.351   1.990   6.783  0.0151 -0.1697  0.3309
  427WN      WN 3243   0.769   0.170   7.903  0.1329  0.3105  0.0681
  428WN      WN 3244   6.126   3.920   6.644  0.0491 -0.2347  0.2147
  429WN      WN 3245   4.487   5.350   7.333  0.0388  0.0256  0.1264
  430WN      WN 3246   4.817   2.894   6.798 -0.0948 -0.2448  0.2991
  431WN      WN 3247   5.069   3.472   7.521  0.3035  0.2499  0.0932
  432WN      WN 3248   3.259   5.621   8.063 -0.4975  0.1234  0.0060
  433WN      WN 3249   4.425   2.839   7.190  0.2076  0.2002  0.1550
  434WN      WN 3250   5.395   1.239   6.864  0.3156  0.0533 -0.0494
  435WN      WN 3251   5.198   3.232   7.057 -0.1898  0.0412 -0.0288
  436WN      WN 3252   5.394   6.131   7.266  0.3130 -0.4214 -0.2636
  437WN      WN 3253   1.841   3.693   7.509 -0.0187  0.0563  0.1383
  438WN      WN 3254   2.656   6.033   7.522 -0.0934  0.0647  0.0096
  439WN      WN 3255   0.709   5.613   7.294 -0.2133 -0.1709 -0.0275
  440WN      WN 3256   1.205   4.259   7.418  0.0003  0.1392  0.1412
  441WN      WN 3257   5.103   0.623   6.430 -0.0592  0.0020  0.2656
  442WN      WN 3258   4.011   6.074   7.424 -0.2030  0.3125 -0.0392
  443WN      WN 3259   2.717   4.266   6.519  0.1231  0.4131 -0.2347
  444WN      WN 3260   3.365   3.245   7.230 -0.0011  0.0358  0.0301
  445WN      WN 3261   5.723   0.046   7.260 -0.0497 -0.0091  0.0188
  446WN      WN 3262   1.887   6.372   7.322 -0.1218 -0.3599  0.3372
  447WN      WN 3263   3.562   5.096   7.348 -0.1279  0.1469  0.2670
  448WN      WN 3264   0.583   5.628   8.305 -0.1180 -0.2271 -0.1068
  449WN      WN 3265   2.299   5.683   7.757  0.1112 -0.1487 -0.0331
  450WN      WN 3266   2.043   3.894   8.051  0.1901  0.2411  0.0196
  451WN      WN 3267   1.875   0.435   6.664  0.1176 -0.4709  0.2096
  452WN      WN 3268   1.018   1.587   7.700 -0.0367 -0.2748  0.0849
  453WN      WN 3269   1.505   1.246   7.578  0.0059 -0.1965  0.2971
  454WN      WN 3270   5.241   4.568   7.680  0.0268 -0.0361 -0.0346
  455WN      WN 3271   5.013   3.773   6.634  0.1071 -0.0483  0.2228
  456WN      WN 3272   1.189   3.408   7.512 -0.2432 -0.1702  0.2003
  457WN      WN 3273   4.971   5.246   7.192 -0.0282 -0.1761  0.0501
  458WN      WN 3274   0.233   6.220   6.371 -0.1390  0.0731 -0.0757
  459WN      WN 3275   2.221   5.138   7.441 -0.1445  0.1080 -0.3415
  460WN      WN 3276   1.599   4.557   7.151 -0.1508 -0.0404 -0.3004
  461WN      WN 3277   6.033   1.475   7.244 -0.0502  0.2786 -0.1868
  462WN      WN 3278   5.762   2.684   7.430 -0.1223 -0.0141  0.1977
  463WN      WN 3279   5.874   5.022   7.625 -0.1429  0.1303  0.0703
  464WN      WN 3280   3.595   4.582   6.739 -0.1382  0.2171 -0.2299
  465WN      WN 3281   0.357   2.117   7.993 -0.1333 -0.2905  0.3305
  466WN      WN 3282   1.842   1.677   7.659  0.0502  0.0025  0.0914
  467WN      WN 3283   1.865   4.526   7.609  0.0227 -0.1990  0.0409
  468WN      WN 3284   2.318   1.073   6.926  0.1124 -0.0005  0.0268
  469WN      WN 3285   5.554   5.885   7.699  0.1866 -0.0419  0.1304
  470WN      WN 3286   1.466   4.178   6.899  0.0281 -0.1738 -0.1027
  471WN      WN 3287   0.377   0.100   7.290 -0.2065  0.1863 -0.2330
  472WN      WN 3288   5.672   3.968   7.570 -0.0907 -0.1430 -0.0259
  473WN      WN 3289   2.477   3.550   7.732 -0.0973 -0.1259  0.1059
  474WN      WN 3290   6.131   2.383   7.305  0.1508  0.1947  0.4286
  475WN      WN 3291   4.056   5.546   6.648  0.2030  0.2997 -0.0940
  476WN      WN 3292   3.850   5.492   7.286 -0.5004  0.1839 -0.0198
  477WN      WN 3293   0.590   5.732   6.360  0.0260 -0.0482 -0.1312
  478WN      WN 3294   0.662   4.330   7.612  0.1025  0.0273  0.0920
  479WN      WN 3295   0.691   5.182   7.572 -0.0444  0.2383  0.1519
  480WN      WN 3296   3.184   4.770   7.382 -0.1008  0.0877  0.4324
  481WN      WN 3297   3.497   5.445   7.671  0.2068  0.2251 -0.0216
  482WN      WN 3298   0.480   3.923   7.393 -0.1393 -0.0075  0.0948
  483WN      WN 3299   5.113   0.360   6.883  0.0684 -0.2495 -0.2020
  484WN      WN 3300   4.199   6.079   6.584 -0.3366  0.1309 -0.0387
  485WN      WN 3301   4.256   3.788   7.581 -0.0449  0.2815 -0.1768
  486WN      WN 3302   4.712   5.386   6.814  0.1845 -0.0383  0.0855
  487WN      WN 3303   3.211   6.343   6.816  0.3749  0.3297 -0.0111
  488WN      WN 3304   5.307   3.854   7.322  0.0635 -0.0785 -0.0969
  489WN      WN 3305   6.352   4.731   7.624 -0.1046 -0.1420  0.1679
  490WN      WN 3306   3.738   5.781   8.572  0.0382 -0.0416 -0.0489
  491WN      WN 3307   6.195   1.065   6.951 -0.1016 -0.0093  0.0704
  492WN      WN 3308   3.124   0.508   7.676 -0.3960 -0.1066 -0.4341
  493WN      WN 3309   4.528   6.019   7.391  0.1033  0.3116 -0.1458
  494WN      WN 3310   3.743   3.539   7.432 -0.0680  0.0761 -0.2454
  495WN      WN 3311   0.124   4.310   7.313  0.1269  0.1020  0.1421
  496WN      WN 3312   4.663   4.480   7.806 -0.2736  0.0721  0.0429
  497WN      WN 3313   6.224   2.760   7.617  0.0320  0.0707 -0.0819
  498WN      WN 3314   0.951   1.951   1.290  0.0661 -0.0091  0.3887
  499WN      WN 3315   3.395   6.417   2.306  0.0276  0.2040 -0.0568
  500WN      WN 3316   0.391   6.110  14.622 -0.0551 -0.0151  0.1105
  501WN      WN 3317   6.419   1.361   2.263  0.0901  0.0077 -0.0212
  502WN      WN 3318   5.691   3.892   1.438  0.3056  0.0628 -0.3430
  503WN      WN 3319   3.576   4.307  13.908 -0.1372  0.0752  0.1559
  504WN      WN 3320   3.892   1.101  12.336 -0.2051  0.1486 -0.1461
  505WN      WN 3321   4.976   4.155   2.110  0.0535  0.0239 -0.1326
  506WN      WN 3322   2.764   3.320   0.628  0.0480  0.1460 -0.0835
  507WN      WN 3323   5.742   4.817   2.352 -0.1804  0.3623 -0.4539
  508WN      WN 3324   1.860   0.371  13.492  0.1217 -0.1620  0.2826
  509WN      WN 3325   0.820   1.381  12.257  0.3053  0.2925  0.4344
  510WN      WN 3326   3.898   4.267  14.845 -0.0283  0.2615  0.0404
  511WN      WN 3327   4.799   3.379   2.231  0.2075  0.0825 -0.1083
  512WN      WN 3328   0.306   1.926   0.524 -0.0772 -0.0531  0.0595
  513WN      WN 3329   5.306   0.188  14.577  0.0144 -0.2472 -0.0884
  514WN      WN 3330   5.557   3.638  13.392  0.2731 -0.0560 -0.1317
  515WN      WN 3331   3.274   5.381   1.009  0.2131 -0.1452 -0.2803
  516WN      WN 3332   1.246   6.130  14.441 -0.0083 -0.2126  0.1045
  517WN      WN 3333   4.444   6.298  11.773  0.0422  0.2744  0.3309
  518WN      WN 3334   3.189   3.844  12.676  0.0632  0.1458  0.1052
  519WN      WN 3335   3.503   0.518  14.853 -0.0546  0.2274 -0.3702
  520WN      WN 3336   1.410   4.217  14.571 -0.1091 -0.0002 -0.3082
  521WN      WN 3337   4.307   6.208  14.065 -0.1531 -0.2106  0.2750
  522WN      WN 3338   5.508   2.685   0.313 -0.1411 -0.1536 -0.0253
  523WN      WN 3339   0.239   4.290  14.750  0.0280  0.0054  0.0051
  524WN      WN 3340   4.096   6.249   1.468  0.1634  0.0209 -0.0952
  525WN      WN 3341   4.181   0.003   0.185 -0.1963 -0.3524 -0.1462
  526WN      WN 3342   2.310   1.584  14.429 -0.1115 -0.0078  0.1498
  527WN      WN 3343   1.980   0.813   0.602 -0.1825  0.0922  0.0303
  528WN      WN 3344   4.255   0.457   3.152  0.1727  0.2717  0.1631
  529WN      WN 3345   3.741   4.424   1.831  0.0192  0.3097 -0.0932
  530WN      WN 3346   4.637   4.239   1.608  0.0765  0.0988  0.0828
  531WN      WN 3347   3.380   3.545  14.175 -0.2455 -0.1938  0.0568
  532WN      WN 3348   1.504   5.746  14.054 -0.1900 -0.1911  0.0876
  533WN      WN 3349   1.236   3.413   0.525  0.0206  0.0005  0.2165
  534WN      WN 3350   3.360   0.117   0.189  0.0164 -0.3222 -0.1404
  535WN      WN 3351   3.002   4.473   1.356  0.1920 -0.0182  0.0924
  536WN      WN 3352   2.906   0.593   0.907  0.3078 -0.2520 -0.0227
  537WN      WN 3353   2.223   3.636  14.821  0.1932 -0.2071  0.2555
  538WN      WN 3354   3.076   1.193   0.183 -0.1081  0.1266  0.2148
  539WN      WN 3355   2.129   2.175  13.596  0.0246 -0.4183 -0.3338
  540WN      WN 3356   4.764   5.328   0.255  0.1378  0.0023  0.1816
  541WN      WN 3357   0.706   5.271   1.345  0.0871 -0.0498  0.0329
  542WN      WN 3358   0.805   5.793   1.322  0.3081  0.1642 -0.1369
  543WN      WN 3359   0.004   5.326   1.478  0.3357  0.0532  0.2040
  544WN      WN 3360   0.485   2.512  12.043 -0.3309 -0.0203  0.3467
  545WN      WN 3361   0.323   3.417   0.271 -0.0422  0.1631 -0.1234
  546WN      WN 3362   3.541   4.159  11.956 -0.0957 -0.0251  0.0807
  547WN      WN 3363   0.734   6.097   0.919 -0.0623 -0.0860  0.0795
  548WN      WN 3364   0.069   1.107   1.272 -0.0872 -0.0355 -0.0667
  549WN      WN 3365   2.312   5.176   0.575  0.0129 -0.1041 -0.0980
  550WN      WN 3366   3.405   5.534  13.847 -0.1653  0.0073  0.0184
  551WN      WN 3367   3.555   2.087  14.753 -0.3164 -0.0180  0.1107
  552WN      WN 3368   5.483   4.468   0.974 -0.1508  0.2364  0.2435
  553WN      WN 3369   3.901   1.942  14.352 -0.3382 -0.0790  0.2278
  554WN      WN 3370   3.411   6.397  14.596  0.0697  0.3487  0.3853
  555WN      WN 3371   1.066   2.797   3.389  0.2504  0.0988  0.3546
  556WN      WN 3372   2.932   3.683  14.228  0.1075 -0.1058  0.0360
  557WN      WN 3373   0.354   5.934  12.947 -0.0123  0.0304  0.1363
  558WN      WN 3374   0.017   2.331   0.485  0.1200 -0.0451 -0.1757
  559WN      WN 3375   5.480   4.315  13.210  0.1916  0.3603  0.0183
  560WN      WN 3376   5.055   2.487   2.111 -0.0535 -0.1979  0.1567
  561WN      WN 3377   2.671   0.032   1.587  0.2328 -0.0284  0.2752
  562WN      WN 3378   2.499   0.241  14.132 -0.0897 -0.0514 -0.0293
  563WN      WN 3379   5.249   3.522   0.586  0.4002  0.0774 -0.0529
  564WN      WN 3380   0.945   3.700   2.162 -0.0670  0.0020 -0.0175
  565WN      WN 3381   3.358   1.513   0.401 -0.2082 -0.0889 -0.4432
  566WN      WN 3382   5.428   5.679   1.835  0.1244 -0.2736 -0.3311
  567WN      WN 3383   2.590   5.554   0.785 -0.0400  0.0205 -0.0506
  568WN      WN 3384   6.286   2.863  13.291  0.1188 -0.0301  0.4651
  569WN      WN 3385   3.795   3.868  14.099 -0.0539 -0.1818  0.2019
  570WN      WN 3386   3.568   1.622   0.954 -0.1533  0.0145  0.0257
  571WN      WN 3387   0.890   5.301   0.322 -0.2321 -0.4314  0.1869
  572WN      WN 3388   1.360   2.628  11.919  0.1363 -0.1254 -0.0070
  573WN      WN 3389   3.238   5.419   0.120 -0.3296 -0.1631 -0.2234
  574WN      WN 3390   6.274   2.435  13.018  0.1179 -0.0824 -0.2924
  575WN      WN 3391   3.410   6.400   3.449  0.2765  0.1451 -0.2371
  576WN      WN 3392   5.266   4.465   0.518 -0.2606 -0.0200 -0.3590
  577WN      WN 3393   5.676   0.178   2.954  0.0597 -0.0693  0.1455
  578WN      WN 3394   6.251   2.210   2.651 -0.1010 -0.0346  0.2654
  579WN      WN 3395   5.742   2.522  14.762 -0.0897  0.1948  0.0013
  580WN      WN 3396   0.854   0.637   0.686 -0.0243  0.1507 -0.2137
  581WN      WN 3397   1.635   5.180   0.855  0.1371  0.0004 -0.2748
  582WN      WN 3398   3.803   0.438  13.373 -0.0222 -0.1103 -0.1313
  583WN      WN 3399   3.734   2.168  13.643  0.2380 -0.0680  0.0713
  584WN      WN 3400   1.794   5.038  14.780  0.0797  0.2163  0.5087
  585WN      WN 3401   0.796   4.922   2.250  0.0770  0.1796  0.4094
  586WN      WN 3402   2.557   1.321  13.362 -0.1324 -0.0683 -0.2492
  587WN      WN 3403   2.549   3.429  13.959  0.1849  0.2244  0.1844
  588WN      WN 3404   5.064   1.721   1.629 -0.1037  0.2328  0.1949
  589WN      WN 3405   2.717   5.860  13.913 -0.2346  0.0980 -0.0122
  590WN      WN 3406   3.232   5.957   2.536 -0.3172 -0.0921  0.1384
  591WN      WN 3407   3.104   2.776  14.176  0.0407 -0.2740 -0.0137
  592WN      WN 3408   4.718   2.526   1.715  0.2033  0.0661 -0.0109
  593WN      WN 3409   5.190   5.986   0.981  0.5258 -0.2911  0.0836
  594WN      WN 3410   5.165   0.313  13.218 -0.1550  0.1214 -0.0727
  595WN      WN 3411   6.017   0.991  12.604  0.1834  0.1057 -0.1932
  596WN      WN 3412   5.257   0.892   2.135 -0.1252 -0.3168  0.0906
  597WN      WN 3413   3.481   1.381   1.451 -0.0460 -0.0758 -0.0468
  598WN      WN 3414   1.169   6.122   1.170  0.0466  0.1023  0.0356
  599WN      WN 3415   5.495   6.159  14.630  0.1501  0.2123  0.0479
  600WN      WN 3416   3.925   2.886   2.875  0.0998  0.1911  0.5976
  601WN      WN 3417   0.895   5.745   0.623  0.3583  0.4134  0.2467
  602WN      WN 3418   0.350   5.602  14.426 -0.1773  0.1220  0.1491
  603WN      WN 3419   0.419   4.913   1.537  0.1546 -0.1231  0.0543
  604WN      WN 3420   6.292   2.180   3.580 -0.0121  0.0961  0.2304
  605WN      WN 3421   2.871   6.312  13.552  0.0639 -0.2134 -0.1145
  606WN      WN 3422   0.758   1.109   0.703  0.3493  0.2940  0.1711
  607WN      WN 3423   6.373   2.380   2.176  0.0148  0.1235  0.0660
  608WN      WN 3424   4.113   5.944  13.251  0.2865  0.4517 -0.1327
  609WN      WN 3425   0.757   3.138   1.378  0.0476 -0.1798  0.0835
  610WN      WN 3426   5.701   0.581  13.416  0.2200 -0.1494 -0.0196
  611WN      WN 3427   1.044   4.750   0.162 -0.0013 -0.0623 -0.3031
  612WN      WN 3428   6.015   2.786  12.465  0.0345  0.2072  0.1233
  613WN      WN 3429   2.793   4.931  14.356  0.2171  0.0177  0.0855
  614WN      WN 3430   4.490   2.695  11.942  0.1354  0.2889  0.4648
  615WN      WN 3431   6.384   6.253   2.543 -0.0003 -0.2315  0.0287
  616WN      WN 3432   4.266   2.248  11.655  0.1216  0.0731  0.0320
  617WN      WN 3433   1.229   3.206   1.556  0.1229  0.0049  0.0622
  618WN      WN 3434   3.314   4.918  13.024 -0.1536 -0.1297  0.0102
  619WN      WN 3435   5.581   1.021  13.649  0.3115  0.1086  0.5251
  620WN      WN 3436   2.263   5.119  12.893 -0.2066  0.1125 -0.0065
  621WN      WN 3437   6.408   1.324  13.615 -0.0016 -0.0341 -0.1491
  622WN      WN 3438   4.341   5.102  12.918  0.0391  0.2562 -0.2396
  623WN      WN 3439   0.134   5.627   3.255 -0.3710  0.2272 -0.2369
  624WN      WN 3440   0.487   3.703  14.659  0.0897  0.1691  0.4224
  625WN      WN 3441   0.310   1.258  12.961  0.1098 -0.6462 -0.1441
  626WN      WN 3442   2.742   4.521  14.032 -0.1347  0.1229  0.0599
  627WN      WN 3443   0.307   1.603  13.350 -0.3210  0.0904 -0.2910
  628WN      WN 3444   0.373   3.930  12.496  0.1518 -0.0190 -0.0965
  629WN      WN 3445   5.277   2.971  14.217 -0.2779  0.1276  0.0498
  630WN      WN 3446   6.422   5.307  12.098 -0.1051 -0.0063 -0.0942
  631WN      WN 3447   1.916   1.636   2.355 -0.0200 -0.1073 -0.1179
  632WN      WN 3448   2.507   1.078  14.272  0.0490  0.2083  0.2734
  633WN      WN 3449   6.237   2.770   2.537 -0.1831  0.4339  0.3953
  634WN      WN 3450   6.380   2.681  13.742  0.0007  0.2358  0.1074
  635WN      WN 3451   2.252   1.642  13.718 -0.0731  0.1662 -0.0159
  636WN      WN 3452   1.461   4.241  14.033 -0.2599 -0.0863  0.0802
  637WN      WN 3453   2.085   4.092  14.714 -0.1273  0.2234  0.2107
  638WN      WN 3454   0.953   3.703   2.729  0.1075  0.1277  0.1658
  639WN      WN 3455   1.821   6.340  13.343  0.0921  0.0942  0.0224
  640WN      WN 3456   2.956   0.276  13.877  0.0642 -0.2026 -0.0971
  641WN      WN 3457   3.285   2.601   1.145 -0.2146  0.2775  0.0483
  642WN      WN 3458   4.381   6.322  13.533 -0.2248 -0.1485 -0.1138
  643WN      WN 3459   3.975   2.296   2.215  0.1555 -0.1577  0.1234
  644WN      WN 3460   5.978   5.508  12.759 -0.0494 -0.2503  0.2485
  645WN      WN 3461   0.270   3.888   1.031 -0.0090 -0.1709 -0.0474
  646WN      WN 3462   2.723   2.696   1.014  0.0231 -0.0868 -0.2544
  647WN      WN 3463   3.074   3.046   0.087  0.2757  0.3276  0.0015
  648WN      WN 3464   3.000   2.837  11.978 -0.2409  0.1003 -0.1228
  649WN      WN 3465   2.529   6.103   1.276  0.4425  0.0245  0.0005
  650WN      WN 3466   1.384   2.653   2.995  0.1429 -0.0336 -0.1640
  651WN      WN 3467   0.328   4.657  11.676 -0.0087  0.0497 -0.0493
  652WN      WN 3468   4.517   3.988   3.356  0.0030 -0.2782  0.2036
  653WN      WN 3469   0.114   3.797   0.565 -0.3812 -0.0680 -0.3757
  654WN      WN 3470   0.148   0.584  14.254  0.2154  0.0369 -0.1721
  655WN      WN 3471   0.946   1.715  14.026 -0.3413 -0.1001 -0.3325
  656WN      WN 3472   3.394   1.064  12.728 -0.0387 -0.4238 -0.0311
  657WN      WN 3473   5.251   5.274  13.383  0.1555  0.0768 -0.0107
  658WN      WN 3474   0.294   5.757   1.492  0.0222 -0.1004  0.0989
  659WN      WN 3475   5.904   5.845   0.407  0.0870 -0.1072  0.0900
  660WN      WN 3476   2.785   1.715   3.450  0.0071 -0.1225 -0.2007
  661WN      WN 3477   1.391   5.068  13.000  0.0905  0.0801  0.4117
  662WN      WN 3478   1.962   4.505  13.822 -0.1807 -0.3336 -0.2365
  663WN      WN 3479   5.019   2.616  13.940 -0.1432 -0.3531 -0.0775
  664WN      WN 3480   4.212   3.856   1.221 -0.0532 -0.3090 -0.0013
  665WN      WN 3481   1.895   5.913  12.616 -0.2009 -0.1473 -0.1157
  666WN      WN 3482   1.636   5.504  12.415  0.0192  0.1089 -0.1565
  667WN      WN 3483   6.232   0.826   2.372  0.2022  0.1964 -0.0204
  668WN      WN 3484   4.417   0.249  12.115  0.2004 -0.0439  0.1579
  669WN      WN 3485   1.969   5.862  13.274  0.2057  0.0527  0.3082
  670WN      WN 3486   4.033   0.589  12.455  0.1181 -0.0595 -0.2826
  671WN      WN 3487   5.253   0.280   0.215  0.1520  0.0133  0.2132
  672WN      WN 3488   4.951   4.580   0.907  0.0118 -0.0821 -0.0799
  673WN      WN 3489   1.823   2.862  12.548  0.1756 -0.2628 -0.2921
  674WN      WN 3490   5.531   4.985  13.704  0.3345 -0.1258 -0.1021
  675WN      WN 3491   0.051   4.555   1.820  0.2036  0.0460  0.0941
  676WN      WN 3492   0.119   0.511  13.057 -0.0902  0.4853  0.2222
  677WN      WN 3493   5.327   2.518   2.533  0.5262  0.0788  0.2493
  678WN      WN 3494   2.682   3.062  14.258  0.3317 -0.1394 -0.2365
  679WN      WN 3495   4.124   4.295   0.832 -0.0122 -0.2335  0.0257
  680WN      WN 3496   2.235   5.092  14.560 -0.2543 -0.0541 -0.0284
  681WN      WN 3497   2.608   3.075   2.735 -0.1937 -0.0078 -0.3490
  682WN      WN 3498   3.128   5.182  13.993  0.1537 -0.3237  0.0334
  683WN      WN 3499   5.937   5.622   0.880  0.1744  0.1999  0.1102
  684WN      WN 3500   0.764   4.679  14.677 -0.0439  0.1722  0.1733
  685WN      WN 3501   1.380   5.778   3.287 -0.0369  0.2432  0.1944
  686WN      WN 3502   0.718   4.766   2.777 -0.2166 -0.2360 -0.2518
  687WN      WN 3503   6.045   0.505   0.463 -0.2088  0.0270 -0.0012
  688WN      WN 3504   2.054   4.581   1.556 -0.0350 -0.0645  0.0671
  689WN      WN 3505   3.375   1.694  11.685 -0.0181 -0.1617 -0.0363
  690WN      WN 3506   2.990   0.752  12.939  0.1417  0.4358 -0.1168
  691WN      WN 3507   1.244   4.139  12.797 -0.1774  0.1577 -0.0526
  692WN      WN 3508   5.378   5.403   2.960  0.0954 -0.5399  0.0309
  693WN      WN 3509   3.110   1.341   1.817 -0.0258 -0.1363  0.1750
  694WN      WN 3510   0.591   6.292  12.683  0.0804 -0.0236 -0.1542
  695WN      WN 3511   2.401   1.055  13.748 -0.0525  0.2883  0.2506
  696WN      WN 3512   3.485   6.017   0.198  0.2610  0.3683 -0.0792
  697WN      WN 3513   0.854   4.541   3.267  0.1551 -0.4485 -0.1375
  698WN      WN 3514   5.633   4.169  12.678 -0.1128  0.2112 -0.0009
  699WN      WN 3515   4.515   1.509  13.424  0.1925  0.2254  0.0301
  700WN      WN 3516   0.540   1.351  13.923  0.1039 -0.1258 -0.0843
  701WN      WN 3517   0.734   1.851  12.055  0.2561 -0.1365  0.1208
  702WN      WN 3518   0.723   4.605  13.461  0.0019  0.0265  0.2701
  703WN      WN 3519   2.550   3.789   2.189  0.2438  0.1335  0.2792
  704WN      WN 3520   3.892   1.157   1.871  0.2407 -0.4130 -0.1966
  705WN      WN 3521   2.927   2.667   1.558  0.0881  0.1023  0.2698
  706WN      WN 3522   0.091   0.288  12.636 -0.0081 -0.1030  0.2509
  707WN      WN 3523   2.283   3.464   0.435 -0.0336 -0.1898 -0.3301
  708WN      WN 3524   5.472   2.811   2.121 -0.1517  0.0546  0.3915
  709WN      WN 3525   2.705   5.017  13.855 -0.2703  0.0797  0.1414
  710WN      WN 3526   5.563   4.721  14.219  0.1127 -0.0100 -0.0237
  711WN      WN 3527   6.271   2.478   3.160 -0.1595  0.3257 -0.1489
  712WN      WN 3528   5.302   2.783  14.726  0.1908  0.0075 -0.0936
  713WN      WN 3529   6.168   1.399   0.118  0.0528  0.1044 -0.2065
  714WN      WN 3530   4.920   2.066  12.816  0.2589  0.2971 -0.2103
  715WN      WN 3531   0.576   1.227   2.187  0.1338 -0.0630 -0.0769
  716WN      WN 3532   0.560   4.174  14.381 -0.1527  0.0405  0.3276
  717WN      WN 3533   4.951   1.487  13.075  0.1965 -0.0331 -0.2064
  718WN      WN 3534   2.259   2.881   0.533  0.0856 -0.0933 -0.1281
  719WN      WN 3535   5.819   1.542  14.721  0.2906 -0.2085 -0.0537
  720WN      WN 3536   4.697   5.549  14.690  0.1839 -0.1014 -0.0575
  721WN      WN 3537   5.738   4.936   1.059  0.3387 -0.0975  0.2914
  722WN      WN 3538   3.133   1.666  13.965  0.4264 -0.0089 -0.2219
  723WN      WN 3539   0.505   3.872   2.559 -0.4738  0.1060 -0.1514
  724WN      WN 3540   4.971   3.948   0.781 -0.0082 -0.1347 -0.1559
  725WN      WN 3541   0.982   1.264  13.735 -0.1084 -0.1969  0.1706
  726WN      WN 3542   0.218   1.520  11.938 -0.3320 -0.0115  0.1432
  727WN      WN 3543   3.235   1.579  12.871 -0.2155 -0.0850 -0.1470
  728WN      WN 3544   4.595   2.667   2.252  0.1619 -0.2929 -0.0439
  729WN      WN 3545   4.535   2.743  13.706  0.1703 -0.1138 -0.3176
  730WN      WN 3546   4.045   1.990  12.710 -0.0274  0.2035 -0.0319
  731WN      WN 3547   2.421   4.124  13.135  0.0238 -0.0781  0.0933
  732WN      WN 3548   2.866   5.916  12.180  0.0789 -0.0106 -0.1244
  733WN      WN 3549   5.028   3.326   0.991 -0.1431  0.0269 -0.3198
  734WN      WN 3550   6.220   3.722   3.067 -0.2116 -0.1048 -0.5029
  735WN      WN 3551   0.115   4.908   3.622  0.2005 -0.2248 -0.0799
  736WN      WN 3552   4.538   1.650  11.979 -0.2522 -0.2252  0.0086
  737WN      WN 3553   1.416   0.031  12.356  0.2744  0.0789 -0.1557
  738WN      WN 3554   5.266   3.885   1.149 -0.0233 -0.2116  0.0565
  739WN      WN 3555   0.942   1.802  11.479  0.1369  0.1833  0.0755
  740WN      WN 3556   1.486   3.246  13.849  0.0001  0.1919  0.0092
  741WN      WN 3557   1.808   1.420  13.642 -0.2061 -0.1329 -0.3164
  742WN      WN 3558   1.217   0.792   2.498 -0.2047  0.0946  0.1224
  743WN      WN 3559   0.433   5.321   3.493  0.0498  0.2001 -0.0518
  744WN      WN 3560   5.952   3.478   1.328 -0.1038 -0.0254 -0.3268
  745WN      WN 3561   5.554   5.491   2.391 -0.0148  0.2565  0.0334
  746WN      WN 3562   3.061   4.945  12.371 -0.0280 -0.0330 -0.0853
  747WN      WN 3563   2.228   5.205  13.806  0.1261 -0.1858 -0.0531
  748WN      WN 3564   1.119   4.411   1.249  0.0787  0.0551  0.0436
  749WN      WN 3565   0.420   5.147  11.859  0.0505  0.0299  0.1637
  750WN      WN 3566   5.309   4.277  12.007 -0.0713  0.1393 -0.0901
  751WN      WN 3567   5.567   0.633   0.343 -0.1663  0.2331 -0.1061
  752WN      WN 3568   2.139   0.540   2.655  0.2661  0.0591  0.1078
  753WN      WN 3569   3.960   5.654   0.617  0.2083 -0.0803  0.0356
  754WN      WN 3570   2.281   3.736  14.283  0.2814  0.1355  0.1157
  755WN      WN 3571   4.357   2.866   0.938 -0.0083 -0.2081 -0.3308
  756WN      WN 3572   1.029   6.270  11.952  0.0428  0.0567  0.1772
  757WN      WN 3573   0.888   2.807  12.075  0.2652  0.0213 -0.2113
  758WN      WN 3574   3.383   3.079  13.363  0.1059 -0.3434 -0.0929
  759WN      WN 3575   4.419   0.005  12.590 -0.2019 -0.1945  0.2705
  760WN      WN 3576   0.103   2.918   2.017  0.1677 -0.4197  0.1265
  761WN      WN 3577   3.957   2.711  14.444  0.1571  0.1451  0.0382
  762WN      WN 3578   1.708   1.602   2.778  0.1457 -0.2415  0.0676
  763WN      WN 3579   5.737   3.923   1.959 -0.3885  0.1521 -0.0822
  764WN      WN 3580   1.852   0.471  14.706 -0.1677 -0.0504  0.3324
  765WN      WN 3581   5.446   1.602   0.733  0.1522 -0.5701 -0.2192
  766WN      WN 3582   2.027   3.623   1.683  0.1446  0.2714 -0.5694
  767WN      WN 3583   3.346   0.202   1.368  0.4396 -0.2395 -0.2493
  768WN      WN 3584   4.686   2.225  13.777 -0.0321  0.0356  0.0625
  769WN      WN 3585   5.794   3.682  12.767  0.0830  0.0732  0.2447
  770WN      WN 3586   5.608   3.065  12.561 -0.1564  0.0364 -0.2729
  771WN      WN 3587   5.190   1.267  12.329 -0.0128  0.1793 -0.0050
  772WN      WN 3588   1.934   1.937  13.246 -0.0665 -0.1933 -0.1942
  773WN      WN 3589   3.186   0.881   2.033 -0.4532  0.0851 -0.0411
  774WN      WN 3590   4.194   0.917   2.309 -0.0824  0.2623  0.1263
  775WN      WN 3591   1.695   2.987  14.658  0.0943 -0.3631 -0.1254
  776WN      WN 3592   3.916   1.005  13.365  0.2644 -0.0575 -0.0889
  777WN      WN 3593   1.776   4.522  14.428 -0.0566  0.1063 -0.0792
  778WN      WN 3594   0.865   4.110  14.739 -0.0401  0.0555 -0.1841
  779WN      WN 3595   2.880   0.856  14.552 -0.1223 -0.0705 -0.2974
  780WN      WN 3596   3.298   3.639   2.871  0.1225  0.3154 -0.1476
  781WN      WN 3597   2.630   5.151  11.937 -0.2013 -0.0013  0.2961
  782WN      WN 3598   0.631   2.431   0.468 -0.1564  0.0332  0.0420
  783WN      WN 3599   4.255   3.270   0.551 -0.0378 -0.1101  0.0559
  784WN      WN 3600   1.654   2.657   0.780  0.1013  0.2793 -0.4697
  785WN      WN 3601   4.389   4.662  13.761 -0.0612 -0.2683  0.1045
  786WN      WN 3602   1.731   1.646   0.317 -0.0359  0.0389  0.3556
  787WN      WN 3603   5.904   1.440   1.458 -0.2029  0.2602 -0.4180
  788WN      WN 3604   3.120   1.016   1.455  0.4258  0.2560  0.1653
  789WN      WN 3605   1.800   3.887  14.377  0.1663 -0.1988  0.1068
  790WN      WN 3606   0.392   6.283   0.596  0.1851  0.1765 -0.0188
  791WN      WN 3607   4.037   2.832   0.574 -0.2465  0.1097  0.0535
  792WN      WN 3608   2.571   0.458  13.073 -0.0023 -0.0640  0.0003
  793WN      WN 3609   5.127   2.024  14.592 -0.1347 -0.0223  0.1463
  794WN      WN 3610   1.797   2.536  13.611 -0.3317  0.2419 -0.1956
  795WN      WN 3611   6.075   1.326   2.597  0.1308  0.4628 -0.3409
  796WN      WN 3612   0.017   2.524  12.293  0.0253  0.0542 -0.2355
  797WN      WN 3613   2.785   4.145  13.536  0.2198  0.1333  0.0621
  798WN      WN 3614   1.611   3.360  12.405  0.1609 -0.2922  0.3591
  799WN      WN 3615   0.381   5.287   0.021  0.1522  0.0833  0.0425
  800WN      WN 3616   5.659   1.348  12.475 -0.3818 -0.2490  0.1387
  801WN      WN 3617   0.088   0.684   0.415  0.1839 -0.2582  0.2216
  802WN      WN 3618   3.297   3.228   1.635  0.1089  0.0391  0.0640
  803WN      WN 3619   6.418   5.807   2.268  0.1121  0.0348 -0.2282
  804WN      WN 3620   3.014   0.087  12.190 -0.1156  0.0633 -0.0808
  805WN      WN 3621   2.532   3.009  11.948 -0.1315 -0.3057 -0.1418
  806WN      WN 3622   2.999   3.565   1.006  0.0151  0.2548  0.1063
  807WN      WN 3623   3.364   4.026  13.436  0.0583 -0.2426  0.2010
  808WN      WN 3624   3.413   4.658  12.096  0.4174  0.2434  0.3183
  809WN      WN 3625   5.075   4.060  13.524 -0.2266  0.0827  0.0823
  810WN      WN 3626   2.064   5.551   2.148 -0.2015  0.0015 -0.1773
  811WN      WN 3627   0.581   0.856  12.973  0.1435  0.4031 -0.2350
  812WN      WN 3628   6.085   6.089   0.794 -0.1122  0.2393 -0.0013
  813WN      WN 3629   2.265   1.167   1.986  0.0245  0.1915  0.3084
  814WN      WN 3630   5.722   2.066   1.459  0.1986  0.0527  0.3159
  815WN      WN 3631   2.972   3.851   0.611  0.1119  0.2603  0.2328
  816WN      WN 3632   3.256   0.422  11.352  0.1340  0.0046 -0.2876
  817WN      WN 3633   3.820   3.946  13.604  0.1894 -0.1359  0.2744
  818WN      WN 3634   4.859   3.363   1.521 -0.1973  0.0710  0.1338
  819WN      WN 3635   4.022   1.176  12.843  0.1215 -0.0327  0.3873
  820WN      WN 3636   3.618   1.294  13.130 -0.1196 -0.0628 -0.2750
  821WN      WN 3637   0.574   5.821  12.538  0.1445  0.0943  0.3492
  822WN      WN 3638   4.654   1.886   3.375  0.1235  0.2366 -0.2463
  823WN      WN 3639   2.720   2.291  13.341  0.2420 -0.3352 -0.2837
  824WN      WN 3640   1.044   3.025   2.883 -0.3141  0.1232  0.1392
  825WN      WN 3641   5.750   3.363  14.582  0.0167 -0.1293  0.2557
  826WN      WN 3642   3.217   4.719  14.156 -0.1852  0.0770 -0.2572
  827WN      WN 3643   6.390   0.173   0.631  0.0008  0.0764 -0.4811
  828WN      WN 3644   2.689   4.805   2.940 -0.0739 -0.0870 -0.0944
  829WN      WN 3645   1.653   3.564  13.501  0.2929  0.0447  0.0299
  830WN      WN 3646   3.309   1.972  14.326  0.0222  0.1668  0.3996
  831WN      WN 3647   3.708   3.190  14.462  0.4630  0.1128 -0.0673
  832WN      WN 3648   5.513   2.544  11.759  0.1415 -0.2313 -0.1583
  833WN      WN 3649   0.554   2.952   2.147  0.0262  0.0506 -0.2334
  834WN      WN 3650   1.392   3.304  14.417 -0.0686 -0.0447 -0.2228
  835WN      WN 3651   2.123   2.809  12.154 -0.1143 -0.0395 -0.1253
  836WN      WN 3652   4.462   6.196  13.021 -0.0254 -0.0048  0.2394
  837WN      WN 3653   0.903   6.036  13.438  0.0929  0.1607 -0.1531
  838WN      WN 3654   5.036   6.236  13.429 -0.0596 -0.3718 -0.0084
  839WN      WN 3655   5.179   4.797  12.049  0.0759 -0.0114 -0.2325
  840WN      WN 3656   1.636   0.689   1.070  0.3002 -0.0384  0.4785
  841WN      WN 3657   5.982   0.122   1.696 -0.1037 -0.2317 -0.2438
  842WN      WN 3658   2.170   4.579  14.752  0.0449  0.0592 -0.3344
  843WN      WN 3659   4.162   1.248  11.973 -0.0283 -0.0161 -0.0005
  844WN      WN 3660   0.201   5.904  13.488 -0.0565 -0.2067  0.1193
  845WN      WN 3661   3.530   1.012   0.282 -0.0176 -0.1360  0.1412
  846WN      WN 3662   0.004   2.861  11.820 -0.0224 -0.2967 -0.1558
  847WN      WN 3663   4.199   1.109   1.162 -0.2098  0.2454  0.2003
  848WN      WN 3664   2.596   4.840   1.450 -0.1904 -0.1961 -0.3420
  849WN      WN 3665   1.563   1.632   0.932  0.1486  0.0995 -0.0837
  850WN      WN 3666   4.254   1.384   2.629  0.2662  0.0767  0.1300
  851WN      WN 3667   3.660   6.174   0.618  0.0397  0.1779  0.2106
  852WN      WN 3668   5.738   0.280  12.436 -0.0318  0.0622 -0.1067
  853WN      WN 3669   5.133   0.260   0.699  0.0800  0.1290  0.1084
  854WN      WN 3670   6.203   5.813  13.750  0.0732 -0.1960 -0.1194
  855WN      WN 3671   5.538   5.683  12.445 -0.3202  0.0549 -0.1714
  856WN      WN 3672   3.158   2.173  11.779  0.2712 -0.3371  0.1681
  857WN      WN 3673   6.107   5.007   0.002  0.1550 -0.2089  0.0258
  858WN      WN 3674   4.613   4.261   1.073 -0.0188  0.0601 -0.0584
  859WN      WN 3675   4.040   1.169  11.374  0.2232 -0.3159 -0.0184
  860WN      WN 3676   3.156   0.409  12.565 -0.1744 -0.0981 -0.4129
  861WN      WN 3677   0.884   2.419  13.440  0.0624  0.0192  0.1176
  862WN      WN 3678   4.364   5.290   0.817 -0.0281  0.0706 -0.1465
  863WN      WN 3679   6.013   6.164  13.491 -0.1905 -0.1058  0.0139
  864WN      WN 3680   4.782   5.012   0.638  0.0697 -0.1800  0.1308
  865WN      WN 3681   0.561   2.966   3.138 -0.1071  0.3098 -0.0873
  866WN      WN 3682   2.215   0.424   1.449  0.2162  0.2023 -0.0965
  867WN      WN 3683   5.732   0.992   2.463 -0.1895 -0.0641 -0.1839
  868WN      WN 3684   0.173   0.092  12.177 -0.0723 -0.1747  0.0766
  869WN      WN 3685   1.778   2.516  14.591  0.0453 -0.0705  0.1584
  870WN      WN 3686   1.498   1.122   1.291 -0.1459  0.2190 -0.1716
  871WN      WN 3687   5.445   2.845  13.652  0.1876 -0.0816  0.2702
  872WN      WN 3688   2.663   0.831   0.170 -0.1166  0.0021 -0.0096
  873WN      WN 3689   5.592   6.380   1.339 -0.1697 -0.2484  0.0877
  874WN      WN 3690   5.629   6.176   0.190 -0.2127 -0.0123 -0.3088
  875WN      WN 3691   3.685   0.336   0.995 -0.0751  0.0906 -0.0665
  876WN      WN 3692   5.455   2.937  12.109 -0.0731  0.0985  0.1059
  877WN      WN 3693   2.089   1.270  14.042  0.0025 -0.0770 -0.0896
  878WN      WN 3694   6.067   3.256  12.721  0.2837  0.1117 -0.0260
  879WN      WN 3695   6.061   3.717  14.401 -0.1555 -0.0596  0.0740
  880WN      WN 3696   0.490   1.085  12.409  0.5444  0.0239  0.1724
  881WN      WN 3697   2.227   1.218  12.630 -0.0016 -0.0076  0.1864
  882WN      WN 3698   5.322   5.529  13.838 -0.0597 -0.0443  0.3222
  883WN      WN 3699   0.991   4.414  14.343 -0.2493 -0.1220  0.4117
  884WN      WN 3700   3.010   3.999   2.161 -0.0790 -0.1374  0.0746
  885WN      WN 3701   4.447   4.719   0.975 -0.1267 -0.0171  0.3669
  886WN      WN 3702   5.400   0.370   1.508 -0.1079  0.1962 -0.0599
  887WN      WN 3703   2.229   0.714  13.387 -0.0411 -0.3618 -0.1046
  888WN      WN 3704   1.044   0.967  14.683 -0.0807 -0.0458 -0.2451
  889WN      WN 3705   0.901   2.237  12.376  0.3252 -0.0330  0.0345
  890WN      WN 3706   3.867   4.080   0.442 -0.1695  0.0637  0.0421
  891WN      WN 3707   0.122   3.653  12.169  0.1459 -0.0193  0.1371
  892WN      WN 3708   1.734   4.410   0.034 -0.2933 -0.0988 -0.1726
  893WN      WN 3709   1.589   1.898   2.050 -0.0915  0.3711  0.0334
  894WN      WN 3710   0.209   0.149  11.680  0.0695 -0.0934 -0.0014
  895WN      WN 3711   4.811   2.230   2.517 -0.2559 -0.0786  0.0759
  896WN      WN 3712   1.944   6.002  14.434  0.2012  0.3065 -0.0853
  897WN      WN 3713   3.476   2.687  14.672  0.0592 -0.2177 -0.1283
  898WN      WN 3714   1.172   1.458   0.575  0.3120  0.3484 -0.1082
  899WN      WN 3715   2.659   3.926  14.616  0.0121  0.0829 -0.2382
  900WN      WN 3716   5.748   5.263   3.270 -0.3124  0.0184  0.0558
  901WN      WN 3717   0.696   3.573  14.227  0.1158  0.1464  0.2423
  902WN      WN 3718   0.174   1.139   0.288  0.0937  0.2501  0.2207
  903WN      WN 3719   3.983   5.487  13.051  0.2042 -0.2291  0.2697
  904WN      WN 3720   6.134   4.171  14.635 -0.1919 -0.0958  0.3750
  905WN      WN 3721   5.361   3.892  12.995 -0.0147 -0.1028 -0.1872
  906WN      WN 3722   2.588   4.291   2.291  0.0657 -0.0301  0.1167
  907WN      WN 3723   2.852   4.315   1.786 -0.0126  0.1770  0.1150
  908WN      WN 3724   6.179   3.953  13.486 -0.0708  0.1786  0.1201
  909WN      WN 3725   1.874   6.082  13.826  0.2947  0.1502 -0.0306
  910WN      WN 3726   4.892   4.017   2.978  0.0677 -0.1838 -0.0670
  911WN      WN 3727   5.983   0.960   1.317 -0.2449 -0.1388  0.1687
  912WN      WN 3728   4.565   5.500   2.378 -0.2849  0.0975 -0.0948
  913WN      WN 3729   4.787   3.245  14.484  0.3970  0.2192  0.2936
  914WN      WN 3730   2.412   0.010  14.601 -0.0279 -0.2307 -0.0825
  915WN      WN 3731   4.552   6.218   2.725 -0.2462 -0.0043  0.1595
  916WN      WN 3732   0.946   3.541  13.766  0.0857  0.0710  0.0820
  917WN      WN 3733   2.923   6.192   0.091 -0.2329  0.1785 -0.2148
  918WN      WN 3734   4.830   5.058   2.258 -0.2302  0.0198 -0.3397
  919WN      WN 3735   5.601   6.161   0.808 -0.0012 -0.5085  0.3399
  920WN      WN 3736   5.931   2.850  12.964  0.2163 -0.1252 -0.1350
  921WN      WN 3737   1.402   5.297   0.099  0.0064 -0.0815  0.1269
  922WN      WN 3738   3.466   6.291   1.730  0.0726 -0.0491 -0.1527
  923WN      WN 3739   3.740   3.688  11.770  0.0366  0.0822  0.0334
  924WN      WN 3740   4.084   4.771  14.849  0.2718  0.2744 -0.0095
  925WN      WN 3741   4.778   0.849  14.336  0.0795  0.0969 -0.0262
  926WN      WN 3742   0.894   0.402   2.649  0.2412  0.1584 -0.0553
  927WN      WN 3743   5.602   3.640  14.192  0.0641  0.2458  0.0115
  928WN      WN 3744   3.611   1.950   0.485 -0.0985 -0.1759  0.0962
  929WN      WN 3745   5.253   4.034   1.719  0.2888  0.3023  0.0601
  930WN      WN 3746   0.756   1.468  14.431  0.0822  0.0850 -0.0179
  931WN      WN 3747   0.930   3.233  12.888  0.2557 -0.0011 -0.4494
  932WN      WN 3748   2.457   2.683   2.484  0.2370 -0.0263  0.1346
  933WN      WN 3749   2.514   6.392  12.215 -0.4022 -0.1531 -0.2167
  934WN      WN 3750   5.531   0.027  11.397  0.1190 -0.1241 -0.0662
  935WN      WN 3751   5.625   3.614   2.881  0.2362 -0.2553  0.1080
  936WN      WN 3752   2.371   2.911  13.904  0.2996  0.0094 -0.0563
  937WN      WN 3753   0.093   4.608   2.854 -0.2471  0.1072 -0.0188
  938WN      WN 3754   4.039   0.732  14.233 -0.0651  0.2080  0.4393
  939WN      WN 3755   1.487   5.981  13.152  0.1858  0.0549 -0.2004
  940WN      WN 3756   5.270   2.434  14.350 -0.0018 -0.2723 -0.3649
  941WN      WN 3757   4.557   4.904   3.255 -0.2043 -0.1025  0.2757
  942WN      WN 3758   6.163   4.925  12.089  0.1513  0.3595  0.2841
  943WN      WN 3759   3.329   2.717   2.615  0.0737  0.1290 -0.3759
  944WN      WN 3760   6.226   4.952  13.482 -0.2071  0.0017 -0.0505
  945WN      WN 3761   4.711   1.454  12.537 -0.3367  0.0707 -0.1144
  946WN      WN 3762   0.819   3.677  12.694  0.0390  0.0917 -0.1671
  947WN      WN 3763   2.887   5.656   1.748 -0.0972 -0.1170  0.2552
  948WN      WN 3764   2.841   5.036   1.033 -0.1701  0.0643  0.0807
  949WN      WN 3765   1.382   3.806   2.362 -0.1289  0.1227 -0.1001
  950WN      WN 3766   5.912   5.178   0.630 -0.1583  0.1337 -0.1054
  951WN      WN 3767   6.237   3.165   1.031  0.0370 -0.1010 -0.2353
  952WN      WN 3768   2.093   2.751   1.017  0.0629  0.0763 -0.4508
  953WN      WN 3769   0.883   2.700  11.368 -0.2172 -0.0608  0.1011
  954WN      WN 3770   1.974   5.444   1.473 -0.1553  0.1701 -0.0912
  955WN      WN 3771   1.332   4.941   1.993 -0.0195  0.3172 -0.2772
  956WN      WN 3772   1.039   1.075   3.689  0.3217  0.1164 -0.0630
  957WN      WN 3773   5.556   4.616  12.365 -0.1248  0.2128 -0.0455
  958WN      WN 3774   4.613   6.019   2.277 -0.0449 -0.3519 -0.0866
  959WN      WN 3775   2.432   2.590   1.992  0.1444  0.1898 -0.0052
  960WN      WN 3776   1.732   4.076  12.672  0.1540  0.1125 -0.3604
  961WN      WN 3777   4.893   5.073   1.627 -0.3357  0.0264 -0.0180
  962WN      WN 3778   4.390   2.740  14.683  0.1568  0.2594  0.0107
  963WN      WN 3779   2.736   1.005   1.773  0.0348  0.3120 -0.1107
  964WN      WN 3780   3.842   1.131  14.501 -0.4113  0.0457 -0.2040
  965WN      WN 3781   3.747   5.493   2.009  0.2015  0.1911 -0.1189
  966WN      WN 3782   4.897   3.971  12.701  0.0997 -0.4504  0.2569
  967WN      WN 3783   3.899   3.378  12.187 -0.1924 -0.3365 -0.0563
  968WN      WN 3784   5.672   0.816  14.092 -0.0017 -0.0087  0.0175
  969WN      WN 3785   2.625   3.326   2.359  0.0503 -0.3639  0.1299
  970WN      WN 3786   3.969   1.694  13.121 -0.3823 -0.0294  0.2701
  971WN      WN 3787   1.306   1.815   3.584  0.0312 -0.2598  0.1827
  972WN      WN 3788   0.363   1.873   1.025 -0.4269  0.0493  0.1246
  973WN      WN 3789   1.278   1.548   2.025  0.2105 -0.0993  0.0621
  974WN      WN 3790   4.559   0.788   1.452  0.1524 -0.2881  0.1174
  975WN      WN 3791   0.218   4.238  13.409  0.0113 -0.1217 -0.1566
  976WN      WN 3792   4.802   0.693  13.288 -0.0187  0.1586 -0.2042
  977WN      WN 3793   5.064   4.278   2.611  0.2256 -0.0005 -0.0240
  978WN      WN 3794   4.535   2.855  14.171  0.1433 -0.1831  0.0905
  979WN      WN 3795   3.206   5.340  12.715 -0.1268  0.0699 -0.0748
  980WN      WN 3796   2.128   1.445  12.203  0.1020  0.0778 -0.1251
  981WN      WN 3797   3.816   5.228   0.929 -0.0136 -0.0117 -0.1284
  982WN      WN 3798   0.317   4.909   2.056  0.4527  0.1056  0.1586
  983WN      WN 3799   4.432   4.228  12.437  0.1973  0.1729 -0.0832
  984WN      WN 3800   3.508   3.442   1.035 -0.0440  0.0617 -0.0833
  985WN      WN 3801   3.533   3.020  14.034 -0.1538 -0.1252  0.1081
  986WN      WN 3802   4.348   0.971  14.630  0.1381 -0.4385 -0.3061
  987WN      WN 3803   4.371   3.406   1.951  0.1139  0.0422 -0.1838
  988WN      WN 3804   5.779   5.976  12.936 -0.0037  0.1381 -0.1714
  989WN      WN 3805   3.972   4.217  12.669  0.3483 -0.1242 -0.0844
  990WN      WN 3806   4.102   2.912  12.235 -0.0991  0.0887 -0.2415
  991WN      WN 3807   5.749   2.309  12.973 -0.0308 -0.0607 -0.1347
  992WN      WN 3808   1.349   5.058  12.418  0.1956  0.3691 -0.2856
  993WN      WN 3809   5.877   5.384   1.365 -0.3622 -0.1596  0.0764
  994WN      WN 3810   0.474   3.710   1.537  0.0828  0.3793  0.0443
  995WN      WN 3811   4.478   2.421   1.197  0.1201 -0.1423 -0.0482
  996WN      WN 3812   5.282   1.736  13.466  0.0754 -0.0516 -0.1514
  997WN      WN 3813   0.686   3.566   1.110  0.0707 -0.1341  0.2868
  998WN      WN 3814   2.974   2.232   3.107  0.1279 -0.4002  0.0482
  999WN      WN 3815   5.609   5.106  14.810  0.1885  0.2410 -0.1776
 1000WN      WN 3816   4.140   5.876  11.643 -0.0019 -0.0614 -0.0216
 1001WN      WN 3817   3.217   3.672  14.633  0.0943 -0.3972  0.1019
 1002WN      WN 3818   3.463   4.155  12.424 -0.0845  0.0592 -0.0620
 1003WN      WN 3819   0.818   3.502   0.148  0.1964  0.0919 -0.1160
 1004WN      WN 3820   2.375   1.776   1.520 -0.2421 -0.1132  0.2483
 1005WN      WN 3821   4.162   2.471  13.582 -0.0945  0.1470 -0.0140
 1006WN      WN 3822   2.202   1.132  14.674 -0.1358  0.4350 -0.0213
 1007WN      WN 3823   3.102   3.081   1.067  0.2540  0.3995 -0.1526
 1008WN      WN 3824   0.666   2.669  14.865 -0.1188 -0.2474  0.0826
 1009WN      WN 3825   5.081   4.344  14.524 -0.1922  0.0595  0.2272
 1010WN      WN 3826   0.789   1.438  13.148  0.0964  0.0729 -0.1124
 1011WN      WN 3827   6.231   1.825  14.613 -0.1847  0.1004  0.0990
 1012WN      WN 3828   4.445   1.624   1.410  0.0181 -0.2630 -0.2746
 1013WN      WN 3829   3.075   3.271  12.244  0.0021 -0.2345 -0.2183
 1014WN      WN 3830   3.318   4.196  12.994  0.3584  0.0188  0.1987
 1015WN      WN 3831   3.709   2.089   0.978 -0.1032 -0.0922  0.0208
 1016WN      WN 3832   0.805   5.401  11.587  0.1919  0.1782  0.0819
 1017WN      WN 3833   2.246   0.388  11.717 -0.1008  0.1123 -0.0154
 1018WN      WN 3834   6.049   6.378   0.332 -0.0668  0.0935  0.1112
 1019WN      WN 3835   6.046   4.583  12.466  0.1380  0.0702  0.0432
 1020WN      WN 3836   4.864   0.087   2.134  0.1237 -0.0334 -0.2085
 1021WN      WN 3837   5.732   2.490   1.733 -0.0215 -0.1137  0.1060
 1022WN      WN 3838   3.730   2.728  13.586  0.1999 -0.1029 -0.3037
 1023WN      WN 3839   3.384   0.383  12.107 -0.0988 -0.2316  0.1425
 1024WN      WN 3840   6.353   1.882  13.233  0.1982  0.0335  0.1332
 1025WN      WN 3841   3.416   5.621   0.546 -0.0588  0.1176  0.1873
 1026WN      WN 3842   4.601   0.501  12.610  0.0985 -0.0136 -0.0204
 1027WN      WN 3843   2.060   4.433   1.084  0.2993 -0.0582 -0.2193
 1028WN      WN 3844   3.637   3.032   1.323 -0.2117  0.0789  0.0847
 1029WN      WN 3845   2.156   0.686  12.886 -0.2362 -0.4856 -0.3966
 1030WN      WN 3846   3.573   4.651  12.538  0.0191 -0.1814  0.0096
 1031WN      WN 3847   1.629   6.078  14.856 -0.1133 -0.0707 -0.0618
 1032WN      WN 3848   3.289   1.989  12.624 -0.0159 -0.0416  0.2242
 1033WN      WN 3849   3.985   5.257  14.710  0.2505 -0.2310 -0.0787
 1034WN      WN 3850   4.355   1.217   1.637  0.2602 -0.0184  0.0673
 1035WN      WN 3851   3.303   6.237  13.208  0.2343 -0.0305 -0.2744
 1036WN      WN 3852   2.135   5.425   0.967 -0.4108  0.1194  0.0548
 1037WN      WN 3853   3.214   2.434  12.830  0.0176  0.2034 -0.1259
 1038WN      WN 3854   2.964   3.720  13.657 -0.2009 -0.2073 -0.0262
 1039WN      WN 3855   2.189   1.555  13.020  0.1616 -0.0021 -0.0015
 1040WN      WN 3856   5.648   0.776   1.605 -0.0485  0.0249 -0.3341
 1041WN      WN 3857   5.351   4.472  13.796  0.2019 -0.1133  0.0172
 1042WN      WN 3858   6.191   1.415  13.065 -0.4299 -0.1394  0.2965
 1043WN      WN 3859   4.956   5.335   2.677 -0.2300 -0.3241 -0.0003
 1044WN      WN 3860   2.654   1.353  14.842 -0.0861 -0.0740 -0.0755
 1045WN      WN 3861   6.303   5.160  13.011  0.2082  0.1395  0.0967
 1046WN      WN 3862   2.647   0.829   3.367  0.2621 -0.0303 -0.1199
 1047WN      WN 3863   1.498   4.569  12.771 -0.2664  0.0929  0.4186
 1048WN      WN 3864   3.065   4.988  14.868  0.0246  0.1595 -0.2088
 1049WN      WN 3865   0.832   4.910  12.182  0.0269  0.3068 -0.0200
 1050WN      WN 3866   3.528   1.950   2.363 -0.2617 -0.4604  0.4539
 1051WN      WN 3867   4.794   4.809  11.725  0.1969  0.1563  0.5119
 1052WN      WN 3868   3.393   1.129   3.064 -0.0170 -0.2104 -0.0804
 1053WN      WN 3869   6.132   3.298   2.800 -0.0962 -0.1952  0.0836
 1054WN      WN 3870   4.210   0.266   1.200 -0.1347 -0.0180  0.2095
 1055WN      WN 3871   4.430   4.273  12.936 -0.2457 -0.0342 -0.1584
 1056WN      WN 3872   3.996   0.133  12.875  0.3799 -0.1312 -0.0837
 1057WN      WN 3873   1.573   0.930   3.146  0.1882  0.0876 -0.4038
 1058WN      WN 3874   1.587   5.498   1.887  0.2108  0.2970  0.0728
 1059WN      WN 3875   0.266   4.275  12.868  0.1255  0.1866 -0.0026
 1060WN      WN 3876   3.067   3.182   2.795  0.2390 -0.0526 -0.0189
 1061WN      WN 3877   4.270   2.050  11.221 -0.0064  0.0561  0.0007
 1062WN      WN 3878   3.554   5.354  12.239 -0.1367 -0.1725 -0.0777
 1063WN      WN 3879   2.556   2.363   0.533 -0.1954 -0.0856  0.2249
 1064WN      WN 3880   5.378   2.513   0.809 -0.1076  0.2780  0.0660
 1065WN      WN 3881   2.989   5.477  13.142 -0.1217  0.0060 -0.1709
 1066WN      WN 3882   3.872   0.218  14.693 -0.3284 -0.0343  0.3267
 1067WN      WN 3883   1.535   1.226   2.334 -0.0296 -0.1015  0.1508
 1068WN      WN 3884   2.203   3.092   2.495  0.1442 -0.1480 -0.0862
 1069WN      WN 3885   3.149   1.496   1.100  0.1338  0.0001 -0.0977
 1070WN      WN 3886   1.484   3.945   2.848 -0.2572 -0.2280 -0.0274
 1071WN      WN 3887   5.505   3.251  13.010  0.1357  0.2005 -0.3319
 1072WN      WN 3888   3.590   1.555  14.387  0.4319  0.0674  0.3058
 1073WN      WN 3889   5.406   5.264   1.511 -0.1328  0.0991 -0.1336
 1074WN      WN 3890   1.372   0.540   0.620  0.1384  0.1435  0.0258
 1075WN      WN 3891   6.287   4.631   2.269  0.1594 -0.0464  0.0398
 1076WN      WN 3892   3.669   4.325   2.741 -0.0170 -0.0793  0.0666
 1077WN      WN 3893   0.113   6.277   2.065  0.4961  0.2945 -0.0994
 1078WN      WN 3894   4.721   0.133   0.395  0.1462 -0.0405 -0.3525
 1079WN      WN 3895   2.703   3.111  13.640 -0.2987  0.0005  0.0190
 1080WN      WN 3896   3.065   2.035  13.117  0.3874 -0.1608 -0.1699
 1081WN      WN 3897   4.718   6.168  12.166 -0.3665 -0.4145  0.1133
 1082WN      WN 3898   2.227   5.362   0.125  0.1851  0.2692  0.2622
 1083WN      WN 3899   0.953   2.797   1.769 -0.0141 -0.0541 -0.2178
 1084WN      WN 3900   1.184   2.020   0.714  0.0754  0.2318  0.1107
 1085WN      WN 3901   1.571   0.789   0.066 -0.3585 -0.0312 -0.2442
 1086WN      WN 3902   1.818   1.582  12.649 -0.1389  0.1191 -0.0210
 1087WN      WN 3903   4.952   6.055   1.934  0.2899  0.2197 -0.0940
 1088WN      WN 3904   2.801   4.788   1.913 -0.0327  0.0018 -0.4142
 1089WN      WN 3905   6.405   5.073   0.431  0.0190 -0.2074  0.1348
 1090WN      WN 3906   3.079   6.401   3.099  0.0170 -0.1098 -0.0302
 1091WN      WN 3907   5.064   0.822   0.758  0.1297 -0.3293 -0.0096
 1092WN      WN 3908   6.027   4.466  14.279  0.0953 -0.0006 -0.3134
 1093WN      WN 3909   2.733   5.914  13.201 -0.0534  0.1545  0.2364
 1094WN      WN 3910   5.139   0.802   0.230 -0.2106  0.0623  0.2406
 1095WN      WN 3911   3.833   5.013  13.260 -0.2994 -0.1086  0.3630
 1096WN      WN 3912   4.120   5.497   1.225 -0.1703 -0.0250  0.2217
 1097WN      WN 3913   5.054   4.942  12.540  0.1930  0.0437 -0.0371
 1098WN      WN 3914   4.123   5.107  13.754  0.0752  0.1226 -0.1735
 1099WN      WN 3915   4.878   3.478   0.106 -0.0692  0.0381 -0.2709
 1100WN      WN 3916   3.555   3.210   2.721 -0.2219  0.0488  0.2074
 1101WN      WN 3917   0.015   3.861  13.041 -0.2276 -0.1153  0.1823
 1102WN      WN 3918   3.568   4.606  14.456 -0.2018  0.1937 -0.2018
 1103WN      WN 3919   6.089   0.539  13.932 -0.1723 -0.3764 -0.2283
 1104WN      WN 3920   3.833   4.539  13.048  0.1805 -0.1345  0.1419
 1105WN      WN 3921   6.074   2.242  13.842  0.2867  0.3057  0.1960
 1106WN      WN 3922   5.081   5.004  13.853 -0.3776 -0.2528  0.1724
 1107WN      WN 3923   2.112   4.996  12.238 -0.2034  0.1129 -0.3378
 1108WN      WN 3924   3.824   4.775   2.749  0.0471  0.3119  0.2814
 1109WN      WN 3925   0.736   2.839  13.184 -0.2709  0.1643  0.1327
 1110WN      WN 3926   5.533   1.772   1.901  0.1554 -0.1364 -0.0612
 1111WN      WN 3927   3.683   5.026  11.785  0.0743 -0.0803  0.1059
 1112WN      WN 3928   4.185   4.386   1.341 -0.5386  0.3162  0.3753
 1113WN      WN 3929   0.278   5.050  13.353  0.0731 -0.2292  0.1695
 1114WN      WN 3930   0.810   4.046   1.715  0.1072 -0.0308 -0.1154
 1115WN      WN 3931   4.598   1.671   1.854 -0.2074 -0.1581  0.1804
 1116WN      WN 3932   3.560   0.769  12.311  0.0022  0.3822 -0.0540
 1117WN      WN 3933   0.624   5.603  13.443 -0.2308 -0.2752 -0.3686
 1118WN      WN 3934   3.693   5.724   2.578  0.0771  0.3621  0.0389
 1119WN      WN 3935   1.141   0.211  14.122 -0.1527 -0.0739 -0.1471
 1120WN      WN 3936   0.886   2.724  12.656  0.3504 -0.1863  0.2858
 1121WN      WN 3937   3.608   3.671   2.406  0.0762  0.1282 -0.1743
 1122WN      WN 3938   0.083   3.589   2.685 -0.3538 -0.0477  0.3031
 1123WN      WN 3939   4.290   3.636  12.035  0.0133 -0.2144  0.3762
 1124WN      WN 3940   4.623   3.633   0.548 -0.0014 -0.1092 -0.0796
 1125WN      WN 3941   1.479   2.332   0.157  0.3599  0.0196 -0.2101
 1126WN      WN 3942   3.417   3.323  12.579 -0.1062 -0.3158  0.0163
 1127WN      WN 3943   3.026   2.496   2.039  0.1077 -0.0552  0.0533
 1128WN      WN 3944   5.332   1.325  14.695  0.1128 -0.0327  0.1066
 1129WN      WN 3945   6.051   2.541   0.260  0.2755  0.1546  0.0380
 1130WN      WN 3946   5.813   0.583   2.043  0.2768  0.4438  0.2696
 1131WN      WN 3947   0.922   3.159  14.581 -0.0896 -0.0583 -0.2096
 1132WN      WN 3948   5.361   3.242   1.835  0.1886  0.1099  0.0166
 1133WN      WN 3949   1.389   0.697  14.330  0.0324  0.2576  0.1555
 1134WN      WN 3950   6.279   2.634  14.188 -0.1381  0.1693 -0.1254
 1135WN      WN 3951   2.021   0.299  14.213  0.0009 -0.2720 -0.1464
 1136WN      WN 3952   1.036   5.465  14.163 -0.0406 -0.0195 -0.1458
 1137WN      WN 3953   0.098   5.171  14.488 -0.1151 -0.2744  0.2111
 1138WN      WN 3954   4.791   2.419  14.792 -0.0893 -0.3251  0.1184
 1139WN      WN 3955   3.049   1.180  13.214 -0.3616  0.3827  0.0107
 1140WN      WN 3956   3.594   0.964  11.389 -0.0207 -0.1873  0.0249
 1141WN      WN 3957   2.061   4.360   2.251 -0.0439 -0.1286  0.0291
 1142WN      WN 3958   3.170   6.240   0.545  0.3006  0.1019  0.1476
 1143WN      WN 3959   5.086   6.248   2.483 -0.3060  0.0471 -0.1398
 1144WN      WN 3960   1.457   3.544   1.813  0.0435 -0.2728  0.1392
 1145WN      WN 3961   6.410   0.158   1.247 -0.0424  0.2573  0.0694
 1146WN      WN 3962   1.840   3.699   0.409  0.1308 -0.2036  0.1983
 1147WN      WN 3963   1.083   4.643  13.009  0.1755 -0.0764 -0.1148
 1148WN      WN 3964   0.513   3.140  14.846  0.1195 -0.0524  0.4586
 1149WN      WN 3965   2.397   0.839   2.357 -0.2422  0.0831  0.0143
 1150WN      WN 3966   2.909   0.048  13.010 -0.3789 -0.0448 -0.1846
 1151WN      WN 3967   6.412   6.282  13.784 -0.0583 -0.0459  0.0415
 1152WN      WN 3968   4.533   3.346   0.992  0.0889 -0.0033 -0.0034
 1153WN      WN 3969   3.633   6.176   1.251 -0.0513  0.1296 -0.1816
 1154WN      WN 3970   0.971   6.128  12.450 -0.0872 -0.1267 -0.2625
 1155WN      WN 3971   4.277   4.757  13.233 -0.1436  0.4095 -0.0592
 1156WN      WN 3972   4.814   1.047  14.835  0.0626 -0.0348  0.0557
 1157WN      WN 3973   3.188   5.954   1.992  0.1338 -0.0492 -0.2061
 1158WN      WN 3974   2.617   2.053  12.846  0.2083  0.1142  0.0161
 1159WN      WN 3975   2.818   4.063  11.139 -0.0928 -0.5384  0.0991
 1160WN      WN 3976   1.252   0.906  12.841 -0.2304 -0.1653 -0.2485
 1161WN      WN 3977   0.379   5.429   0.530 -0.2838  0.0211 -0.0552
 1162WN      WN 3978   2.069   4.319  12.217 -0.0226  0.0328 -0.0212
 1163WN      WN 3979   1.286   3.299   0.052 -0.0789 -0.2930 -0.3922
 1164WN      WN 3980   5.392   1.566   1.316 -0.1677  0.0685 -0.0582
 1165WN      WN 3981   2.174   0.805   0.134  0.1423  0.0108 -0.1975
 1166WN      WN 3982   3.152   3.440   2.340  0.1603  0.1777  0.0083
 1167WN      WN 3983   4.579   3.664   2.728 -0.0075  0.0978  0.2735
 1168WN      WN 3984   1.077   4.441  13.769 -0.0956 -0.0708 -0.5156
 1169WN      WN 3985   6.006   3.695   2.426  0.0793 -0.3545  0.0433
 1170WN      WN 3986   6.425   3.707   2.001  0.3977  0.2629 -0.3108
 1171WN      WN 3987   1.315   4.696  14.667 -0.2478  0.0810 -0.0151
 1172WN      WN 3988   5.292   0.403  11.661 -0.0089 -0.3613  0.0015
 1173WN      WN 3989   1.364   2.324  13.323  0.0636 -0.1517 -0.2587
 1174WN      WN 3990   4.266   1.190   0.677  0.1678  0.2514  0.4450
 1175WN      WN 3991   4.988   4.331  12.999 -0.1028 -0.2170 -0.2095
 1176WN      WN 3992   2.847   5.707   2.589  0.0718 -0.0609  0.0206
 1177WN      WN 3993   3.691   4.534   1.269  0.0813  0.0269 -0.2909
 1178WN      WN 3994   6.010   6.187   2.146 -0.2400  0.1240 -0.1951
 1179WN      WN 3995   3.361   5.259   1.812  0.2037  0.2273  0.2144
 1180WN      WN 3996   4.367   2.426   0.663 -0.0925  0.0058  0.1669
 1181WN      WN 3997   4.048   2.695  12.707 -0.0584 -0.2477  0.2093
 1182WN      WN 3998   4.299   6.153   0.643  0.2878  0.1179 -0.0592
 1183WN      WN 3999   2.521   1.003  12.988  0.1645 -0.3465  0.1975
 1184WN      WN 4000   0.137   6.111  12.449  0.2939  0.1443  0.0430
 1185WN      WN 4001   1.761   0.436  12.675  0.0131  0.0337 -0.3191
 1186WN      WN 4002   4.230   3.758  12.605  0.2533 -0.3840  0.1820
 1187WN      WN 4003   1.726   5.655   2.620  0.0321  0.1662 -0.2916
 1188WN      WN 4004   2.945   2.882   3.239  0.0799 -0.1907 -0.1477
 1189WN      WN 4005   6.192   4.614   0.239 -0.1439 -0.1140 -0.2771
 1190WN      WN 4006   4.960   5.057   1.110  0.0204 -0.2045 -0.1187
 1191WN      WN 4007   0.934   1.076  14.191  0.2798  0.2672  0.1900
 1192WN      WN 4008   2.430   5.303   1.358 -0.2460  0.0296 -0.1924
 1193WN      WN 4009   2.497   3.476   1.779  0.0452 -0.1775 -0.0183
 1194WN      WN 4010   0.992   0.993   1.589  0.0156 -0.1222  0.0937
 1195WN      WN 4011   1.041   3.720   3.538  0.3168  0.0108 -0.0448
 1196WN      WN 4012   6.130   6.365  12.716 -0.1571  0.1532  0.0968
 1197WN      WN 4013   6.384   0.652  11.559  0.4640  0.1232  0.0567
 1198WN      WN 4014   0.307   1.594   1.922  0.1417  0.3077 -0.2273
 1199WN      WN 4015   2.932   4.438  13.185  0.2270 -0.4113  0.2029
 1200WN      WN 4016   5.043   0.056   1.595  0.0834 -0.0587  0.3812
 1201WN      WN 4017   1.127   4.956   0.623 -0.0684 -0.2744  0.0384
 1202WN      WN 4018   0.453   2.863   1.648 -0.1701  0.0258 -0.0203
 1203WN      WN 4019   0.502   3.691  11.729  0.1145  0.2669 -0.2700
 1204WN      WN 4020   5.711   2.790  14.366  0.0246  0.2142  0.1561
 1205WN      WN 4021   1.327   4.781  13.405 -0.0619  0.0049 -0.2156
 1206WN      WN 4022   5.954   4.980  13.904 -0.0396 -0.2021  0.4066
 1207WN      WN 4023   4.682   0.123  14.760  0.0573  0.0827 -0.2886
 1208WN      WN 4024   0.643   0.714   1.730 -0.3323  0.2701 -0.0413
 1209WN      WN 4025   5.937   0.107   0.910 -0.5840 -0.0421 -0.2928
 1210WN      WN 4026   3.769   4.903   1.726 -0.1518 -0.0042  0.0899
 1211WN      WN 4027   5.488   1.743  12.169 -0.2319 -0.1213  0.3006
 1212WN      WN 4028   5.007   3.798   2.528  0.0174 -0.0594  0.0246
 1213WN      WN 4029   4.042   2.015   0.067  0.1312 -0.0157 -0.2460
 1214WN      WN 4030   6.095   0.777   0.029 -0.1553  0.0453 -0.1410
 1215WN      WN 4031   5.814   6.223   3.227  0.1056 -0.0308  0.1969
 1216WN      WN 4032   0.025   6.125  11.861 -0.0752  0.0068 -0.1069
 1217WN      WN 4033   2.721   0.460  12.001 -0.1003  0.1484 -0.0270
 1218WN      WN 4034   5.494   5.318   0.352  0.1040 -0.1535  0.0059
 1219WN      WN 4035   2.794   2.765  14.632  0.2210 -0.0008 -0.1208
 1220WN      WN 4036   2.143   3.531   2.207  0.0951  0.2548  0.0834
 1221WN      WN 4037   1.777   2.624  11.716 -0.3390  0.0228 -0.0637
 1222WN      WN 4038   0.786   1.918   0.401  0.1902  0.0449 -0.1221
 1223WN      WN 4039   3.215   6.324  12.626  0.1923  0.0655 -0.1269
 1224WN      WN 4040   4.296   5.369   3.270  0.0642  0.3211  0.0763
 1225WN      WN 4041   2.880   4.197  12.798  0.2088  0.0937 -0.0059
 1226WN      WN 4042   5.103   3.792  14.629 -0.2659 -0.0962  0.0484
 1227WN      WN 4043   6.055   1.717   1.857  0.0727  0.2133  0.2153
 1228WN      WN 4044   2.852   1.697   0.282  0.3026  0.0308  0.0783
 1229WN      WN 4045   5.652   3.401   0.232 -0.0033 -0.0161  0.1029
 1230WN      WN 4046   5.259   1.071  14.282  0.0341  0.3003  0.1258
 1231WN      WN 4047   4.519   1.920  12.465  0.0779 -0.3468  0.1746
 1232WN      WN 4048   4.487   5.194   1.935 -0.3094  0.0917  0.1401
 1233WN      WN 4049   5.988   0.188   2.446 -0.1722 -0.2012  0.1677
 1234WN      WN 4050   5.195   3.312   2.487 -0.0512  0.0304  0.0892
 1235WN      WN 4051   3.126   2.129   0.326 -0.0727  0.0390  0.1017
 1236WN      WN 4052   1.124   2.406   1.531 -0.1206  0.0114  0.1373
 1237WN      WN 4053   3.439   0.272  13.032 -0.1191  0.1807 -0.2909
 1238WN      WN 4054   0.528   1.478   0.404  0.3891 -0.2602  0.1150
 1239WN      WN 4055   6.335   0.026  14.214  0.0872  0.1765 -0.1039
 1240WN      WN 4056   1.185   3.308  13.366 -0.0072 -0.1460 -0.1684
 1241WN      WN 4057   1.679   6.148   3.166 -0.1125 -0.3816 -0.0758
 1242WN      WN 4058   5.473   1.289   1.759  0.1196  0.0482  0.2578
 1243WN      WN 4059   0.630   6.341   2.185 -0.1165 -0.3768 -0.1723
 1244WN      WN 4060   2.899   2.168  12.388 -0.1578 -0.0503 -0.3015
 1245WN      WN 4061   2.238   0.390  12.254  0.0086 -0.0552  0.0302
 1246WN      WN 4062   5.723   4.054  12.177  0.0210 -0.2095  0.0587
 1247WN      WN 4063   2.702   2.541  13.763 -0.1737 -0.2088  0.0234
 1248WN      WN 4064   0.434   5.926   2.531 -0.0091 -0.2166  0.0498
 1249WN      WN 4065   1.875   1.906   1.662 -0.1889 -0.2677  0.2545
 1250WN      WN 4066   2.223   5.717  14.026 -0.0143  0.1027 -0.3763
 1251WN      WN 4067   2.543   5.606   2.120 -0.1408  0.0034 -0.0440
 1252WN      WN 4068   1.982   6.322   1.728 -0.1599 -0.1549 -0.1379
 1253WN      WN 4069   2.866   5.693  11.724 -0.3913 -0.1687 -0.3844
 1254WN      WN 4070   5.594   0.532  12.884 -0.1750  0.0826  0.1458
 1255WN      WN 4071   2.155   2.461  14.140  0.1030  0.4388  0.0260
 1256WN      WN 4072   0.162   0.204   1.729 -0.0133  0.3285 -0.0046
 1257WN      WN 4073   0.187   0.797   1.943  0.1369  0.0913 -0.0021
 1258WN      WN 4074   3.880   4.720  14.007  0.0770  0.4654  0.1671
 1259WN      WN 4075   1.981   4.289  13.174 -0.2623  0.2974  0.4138
 1260WN      WN 4076   4.813   0.886  12.821  0.2117  0.3534 -0.0806
 1261WN      WN 4077   5.665   1.203   0.120  0.1541  0.1203  0.0833
 1262WN      WN 4078   6.422   0.411   2.641 -0.4362  0.0829 -0.0271
 1263WN      WN 4079   6.362   4.798   1.372  0.2303 -0.0561 -0.2721
 1264WN      WN 4080   5.928   4.406   1.197  0.0100 -0.1482  0.0829
 1265WN      WN 4081   2.431   2.779  13.429  0.0606 -0.2428  0.1758
 1266WN      WN 4082   1.284   1.175  13.320 -0.0217  0.2897  0.0141
 1267WN      WN 4083   5.307   1.660  11.387  0.2983  0.1360 -0.1301
 1268WN      WN 4084   4.863   3.179   2.788  0.1816 -0.4574  0.2305
 1269WN      WN 4085   1.863   1.162   0.199  0.2175  0.1266  0.3103
 1270WN      WN 4086   1.577   0.111  14.466  0.2730  0.0543 -0.1399
 1271WN      WN 4087   2.052   4.982   1.311  0.0384  0.2637  0.2345
 1272WN      WN 4088   2.515   3.740   0.872 -0.0760 -0.2517 -0.0426
 1273WN      WN 4089   0.810   0.931   2.691 -0.0881 -0.2767 -0.0501
 1274WN      WN 4090   2.639   3.797  12.667  0.0776  0.3465 -0.0794
 1275WN      WN 4091   3.621   5.214   2.452 -0.0499 -0.0296 -0.0928
 1276WN      WN 4092   3.545   1.597   1.913 -0.1272 -0.1507 -0.0367
 1277WN      WN 4093   5.089   3.203   3.307 -0.3441  0.2351  0.0792
 1278WN      WN 4094   1.280   3.602  12.794 -0.0370  0.4361  0.2677
 1279WN      WN 4095   4.538   4.588  14.674  0.3512  0.1841  0.1002
 1280WN      WN 4096   6.109   0.548  12.847  0.0097  0.2269  0.0443
 1281WN      WN 4097   2.813   3.288   1.417  0.2476 -0.0481  0.0419
 1282WN      WN 4098   4.677   4.375   0.544  0.0320  0.2673  0.2003
 1283WN      WN 4099   3.657   1.089   1.111 -0.2284  0.0860 -0.0243
 1284WN      WN 4100   3.673   2.091   1.889  0.0814 -0.2620 -0.0137
 1285WN      WN 4101   5.655   5.010  12.035  0.1093  0.1029 -0.1255
 1286WN      WN 4102   3.868   2.356   2.766 -0.0332 -0.2039 -0.2002
 1287WN      WN 4103   1.310   0.444  12.596 -0.0914 -0.0117  0.0180
 1288WN      WN 4104   5.612   1.712   0.216 -0.2500 -0.2363  0.0552
 1289WN      WN 4105   0.709   5.618  14.804 -0.0612  0.2125 -0.2055
 1290WN      WN 4106   1.208   2.787  14.804 -0.0332  0.0759  0.0602
 1291WN      WN 4107   4.974   1.669  14.265  0.1257  0.1246 -0.0612
 1292WN      WN 4108   0.838   0.048  14.512 -0.0575 -0.0252  0.3740
 1293WN      WN 4109   4.111   1.600  14.726 -0.3335 -0.1942  0.0027
 1294WN      WN 4110   4.616   2.519  11.434  0.4542 -0.0109 -0.1102
 1295WN      WN 4111   3.222   3.163   0.528 -0.0079  0.0454 -0.3877
 1296WN      WN 4112   0.175   5.404   1.988  0.2394 -0.2219  0.0290
 1297WN      WN 4113   0.708   5.775  13.922  0.1081 -0.0004  0.2483
 1298WN      WN 4114   4.541   2.892  12.656  0.0584  0.1291 -0.3748
 1299WN      WN 4115   5.985   3.979  14.023  0.1159  0.2930 -0.1231
 1300WN      WN 4116   0.982   3.685  11.612  0.1764 -0.0009 -0.0333
 1301WN      WN 4117   2.222   4.309  14.248  0.0285  0.2569  0.2835
 1302WN      WN 4118   0.339   3.428  12.561 -0.4006 -0.0183 -0.1546
 1303WN      WN 4119   4.083   3.702   0.768  0.4965 -0.2296  0.0553
 1304WN      WN 4120   3.023   0.358   2.771 -0.0186  0.0322 -0.1488
 1305WN      WN 4121   1.108   1.414   1.125 -0.0182 -0.0599  0.0523
 1306WN      WN 4122   3.492   2.831   0.277 -0.1245  0.0782  0.0798
 1307WN      WN 4123   3.858   3.371  13.968 -0.0399 -0.1698 -0.0150
 1308WN      WN 4124   2.298   3.848  12.217  0.2393 -0.1436 -0.2230
 1309WN      WN 4125   1.327   3.058   2.055 -0.2706 -0.3442 -0.3268
 1310WN      WN 4126   4.972   4.396  12.475  0.0072  0.2447 -0.0434
 1311WN      WN 4127   6.365   3.174  12.292 -0.2296 -0.0444  0.1151
 1312WN      WN 4128   0.892   6.253   2.591 -0.0212 -0.0675 -0.0065
 1313WN      WN 4129   3.220   4.073   1.091 -0.1026 -0.2514  0.0108
 1314WN      WN 4130   1.940   3.076  13.694 -0.1368  0.1264 -0.1241
 1315WN      WN 4131   0.430   4.289   0.765 -0.1183  0.1547  0.1089
 1316WN      WN 4132   5.745   0.376  14.407  0.1498 -0.1070  0.2057
 1317WN      WN 4133   4.116   3.756   2.429 -0.3119  0.3360 -0.0651
 1318WN      WN 4134   0.769   0.033   3.042 -0.1763 -0.4321  0.2438
 1319WN      WN 4135   3.133   0.053   0.961  0.0066 -0.2820  0.1031
 1320WN      WN 4136   4.090   2.042   0.651  0.0290  0.2612 -0.2822
 1321WN      WN 4137   2.705   0.143   1.135  0.2496  0.0629  0.1531
 1322WN      WN 4138   2.335   5.190   3.072 -0.0568  0.2454 -0.0512
 1323WN      WN 4139   1.976   1.884   1.170 -0.2992  0.0464  0.2250
 1324WN      WN 4140   0.871   1.187  12.734  0.0470 -0.0713  0.0278
 1325WN      WN 4141   0.249   0.903   2.427 -0.2066 -0.3570 -0.0983
 1326WN      WN 4142   1.118   5.203  11.955 -0.4731 -0.1991  0.1078
 1327WN      WN 4143   3.384   3.712  12.129  0.1146  0.1159 -0.3158
 1328WN      WN 4144   0.151   0.744  13.569 -0.0270  0.0075 -0.1788
 1329WN      WN 4145   1.563   6.298   1.512  0.0743  0.1722 -0.1925
 1330WN      WN 4146   3.687   1.598   3.126 -0.0896  0.1091 -0.1231
 1331WN      WN 4147   4.969   1.758   0.669 -0.0354 -0.1544  0.0929
 1332WN      WN 4148   4.125   2.018   1.271 -0.0353 -0.4511  0.0651
 1333WN      WN 4149   4.508   5.486  12.424  0.0351 -0.0608 -0.1459
 1334WN      WN 4150   0.305   2.428   1.792 -0.4687 -0.0375  0.0499
 1335WN      WN 4151   4.831   2.992   0.026 -0.1092  0.0838 -0.1878
 1336WN      WN 4152   3.555   2.380  14.100 -0.0521  0.1096  0.1073
 1337WN      WN 4153   5.031   3.591  13.158 -0.1623 -0.0095  0.1185
 1338WN      WN 4154   1.923   1.073   1.044 -0.1183 -0.0249  0.2504
 1339WN      WN 4155   6.381   1.852  12.699 -0.1913  0.1198  0.0035
 1340WN      WN 4156   5.903   2.072  13.336  0.0343 -0.1938 -0.0227
 1341WN      WN 4157   5.594   4.350   1.603  0.1763 -0.1843 -0.1473
 1342WN      WN 4158   6.190   1.753  13.712 -0.0302 -0.0587  0.0167
 1343WN      WN 4159   0.453   5.712   0.963 -0.1290  0.1545 -0.0855
 1344WN      WN 4160   4.057   5.502  11.999 -0.1634  0.0511  0.0669
 1345WN      WN 4161   5.821   1.677   2.309  0.3067  0.1328  0.1759
 1346WN      WN 4162   2.291   4.228  13.647  0.0087  0.2097 -0.4483
 1347WN      WN 4163   1.617   2.345   1.716  0.0870  0.3058 -0.0238
 1348WN      WN 4164   4.744   2.137   0.306 -0.0056 -0.4301 -0.0689
 1349WN      WN 4165   1.698   2.147   2.765  0.1449 -0.0586  0.0209
 1350WN      WN 4166   2.062   0.260  13.066  0.1485  0.0132 -0.0054
 1351WN      WN 4167   0.412   2.625  13.642 -0.1140 -0.1896  0.1405
 1352WN      WN 4168   0.130   1.648   0.126 -0.0017  0.0900  0.0917
 1353WN      WN 4169   2.631   2.188  11.893 -0.0619  0.2094  0.1111
 1354WN      WN 4170   1.285   2.503   2.017  0.1279 -0.2073  0.1255
 1355WN      WN 4171   3.734   4.644   0.288  0.1855 -0.0056  0.1268
 1356WN      WN 4172   2.257   5.813   2.609  0.0282  0.2936 -0.2064
 1357WN      WN 4173   1.824   5.262   0.413  0.3453  0.4504 -0.0769
 1358WN      WN 4174   2.896   0.381   3.339 -0.1474  0.1119 -0.0366
 1359WN      WN 4175   5.421   2.787  13.140  0.0215  0.3618  0.0265
 1360WN      WN 4176   1.685   6.357  12.839  0.1819 -0.1441  0.2231
 1361WN      WN 4177   5.138   0.747   1.701 -0.1846 -0.3947  0.2280
 1362WN      WN 4178   2.058   5.882   1.281 -0.2338 -0.0448 -0.0270
 1363WN      WN 4179   4.653   2.912   1.387  0.1151 -0.0149  0.0893
 1364WN      WN 4180   3.860   3.197   1.803  0.2836 -0.0893 -0.1177
 1365WN      WN 4181   2.731   5.369   0.312  0.0074  0.3782 -0.1609
 1366WN      WN 4182   1.561   4.708   1.539 -0.0415 -0.0875 -0.0006
 1367WN      WN 4183   3.044   4.279  11.774  0.1809  0.1159 -0.1809
 1368WN      WN 4184   6.200   4.147  12.212  0.0177 -0.0351  0.2058
 1369WN      WN 4185   1.751   3.475  14.763  0.2492 -0.0920 -0.2638
 1370WN      WN 4186   0.230   2.248  12.697 -0.1151 -0.0238 -0.1575
 1371WN      WN 4187   0.044   0.199   0.136  0.0473  0.0490  0.0065
 1372WN      WN 4188   1.679   1.147  14.602 -0.1838  0.1868 -0.2114
 1373WN      WN 4189   0.467   2.438  14.094 -0.2881  0.0067  0.2054
 1374WN      WN 4190   1.175   4.292  13.303 -0.0165  0.0269  0.0908
 1375WN      WN 4191   5.394   2.038   1.010  0.1680  0.1364 -0.2845
 1376WN      WN 4192   2.635   5.981  14.499 -0.2212 -0.2327 -0.1934
 1377WN      WN 4193   1.396   0.207   1.091 -0.1684 -0.2105 -0.2906
 1378WN      WN 4194   5.906   5.691   2.112  0.1143 -0.1686 -0.2109
 1379WN      WN 4195   2.240   1.728   3.364 -0.0146 -0.3362  0.0947
 1380WN      WN 4196   1.944   1.715  14.789 -0.4802  0.2592 -0.2024
 1381WN      WN 4197   0.699   2.118  13.785  0.1166 -0.0714  0.0266
 1382WN      WN 4198   3.598   2.710  12.931 -0.3425 -0.2460 -0.0715
 1383WN      WN 4199   1.342   2.687  12.441  0.1560  0.0772 -0.3631
 1384WN      WN 4200   3.506   5.086   0.391 -0.0210 -0.3101 -0.1623
 1385WN      WN 4201   5.757   1.578  12.964 -0.0594  0.1945 -0.0954
 1386WN      WN 4202   5.697   2.870   1.014  0.1507 -0.2923 -0.0049
 1387WN      WN 4203   0.834   6.244   0.429 -0.2097 -0.2060 -0.0067
 1388WN      WN 4204   1.768   3.440  12.987  0.2362 -0.0354 -0.0163
 1389WN      WN 4205   4.424   0.265  13.095  0.1946  0.0786  0.1453
 1390WN      WN 4206   1.957   2.095   0.228 -0.0687 -0.0536 -0.2004
 1391WN      WN 4207   2.320   4.738  14.013 -0.0698 -0.1329 -0.0933
 1392WN      WN 4208   1.308   3.986  13.635 -0.0486  0.0373  0.0791
 1393WN      WN 4209   5.130   3.836  11.470 -0.1546  0.1651 -0.1832
 1394WN      WN 4210   1.409   1.930  14.184  0.0750 -0.0227  0.1668
 1395WN      WN 4211   2.922   2.247   0.916 -0.0690 -0.1494 -0.2896
 1396WN      WN 4212   0.793   3.303   1.889  0.0631  0.2610  0.1652
 1397WN      WN 4213   2.570   5.201  12.414  0.0511  0.2646 -0.1758
 1398WN      WN 4214   6.330   4.665  14.643  0.0239 -0.0566  0.0820
 1399WN      WN 4215   5.792   0.124  13.081 -0.0613  0.0070  0.0875
 1400WN      WN 4216   3.097   4.649  12.731  0.0201 -0.0103  0.0543
 1401WN      WN 4217   0.065   4.147   2.206 -0.2422  0.1378  0.1389
 1402WN      WN 4218   3.329   5.796   1.556 -0.1693 -0.0886  0.1407
 1403WN      WN 4219   1.985   5.294  13.232 -0.2008 -0.4531 -0.1365
 1404WN      WN 4220   3.480   5.379  13.189  0.0877  0.0866  0.0062
 1405WN      WN 4221   3.048   5.048   0.607 -0.0198 -0.3169  0.0244
 1406WN      WN 4222   1.413   3.067  12.760 -0.1328 -0.2656 -0.0771
 1407WN      WN 4223   1.701   5.670   0.852 -0.1408 -0.0390  0.2559
 1408WN      WN 4224   0.567   0.372  12.827  0.2764 -0.1889 -0.0291
 1409WN      WN 4225   4.664   1.655   2.431  0.2792  0.1261 -0.0592
 1410WN      WN 4226   0.227   2.889   0.906 -0.0632  0.0624  0.1184
 1411WN      WN 4227   1.847   0.882   2.173  0.0443  0.2997  0.0780
 1412WN      WN 4228   4.615   5.578   1.562 -0.0396  0.0503  0.1085
 1413WN      WN 4229   1.208   3.677  12.252  0.3080 -0.1451 -0.0468
 1414WN      WN 4230   2.218   6.104  12.917  0.2375  0.0702 -0.0069
 1415WN      WN 4231   3.545   2.716  11.857 -0.0075 -0.1698 -0.1920
 1416WN      WN 4232   2.896   1.219  13.719 -0.1883 -0.2140  0.1276
 1417WN      WN 4233   0.124   2.040   3.114 -0.1131  0.0048  0.3003
 1418WN      WN 4234   3.185   3.149  14.494  0.1881 -0.0642 -0.3357
 1419WN      WN 4235   1.839   5.551  13.731  0.2354 -0.0475 -0.1599
 1420WN      WN 4236   5.900   4.908   1.516  0.0881 -0.0307  0.1597
 1421WN      WN 4237   4.667   5.955  12.605 -0.2329  0.0964  0.1186
 1422WN      WN 4238   4.054   4.891   1.215 -0.2990 -0.0625  0.0917
 1423WN      WN 4239   2.166   6.102   2.180  0.0628 -0.0088  0.1884
 1424WN      WN 4240   1.321   5.625  14.622 -0.2252 -0.0481  0.1659
 1425WN      WN 4241   3.234   2.087  13.612 -0.0821 -0.2083 -0.2321
 1426WN      WN 4242   5.910   6.336  14.431 -0.0948  0.2892  0.0431
 1427WN      WN 4243   0.335   5.076  12.783  0.3168  0.0216 -0.0124
 1428WN      WN 4244   2.256   6.270   0.366  0.7453 -0.0539 -0.0250
 1429WN      WN 4245   3.607   4.297   0.853 -0.1270  0.2155  0.1827
 1430WN      WN 4246   0.128   2.731   1.340  0.1127  0.0058  0.3968
 1431WN      WN 4247   2.533   5.799   0.104 -0.2753  0.2099  0.0237
 1432WN      WN 4248   1.311   1.443  12.392 -0.1716 -0.0449  0.0791
 1433WN      WN 4249   2.868   0.256   0.491 -0.0051 -0.0205 -0.0848
 1434WN      WN 4250   2.407   1.088   0.751  0.0344  0.0268  0.2557
 1435WN      WN 4251   2.205   5.004   2.298  0.2302  0.1390 -0.0179
 1436WN      WN 4252   4.228   4.197  13.366  0.1820 -0.0009 -0.0376
 1437WN      WN 4253   4.189   0.740   1.829  0.1943  0.1050  0.2532
 1438WN      WN 4254   5.366   1.000   1.196  0.2423 -0.1408 -0.0548
 1439WN      WN 4255   4.319   3.292  12.435  0.0163 -0.1045  0.1897
 1440WN      WN 4256   5.027   1.814  11.804 -0.0252  0.1164 -0.0384
 1441WN      WN 4257   1.855   1.404   1.920  0.3176  0.0478 -0.0119
 1442WN      WN 4258   6.352   1.373  12.580  0.0202  0.0294 -0.1064
 1443WN      WN 4259   1.155   3.823   0.240  0.0062 -0.0074  0.1134
 1444WN      WN 4260   2.939   2.201  14.068 -0.0070 -0.2737  0.1182
 1445WN      WN 4261   1.854   2.759   3.127  0.0819  0.1624  0.1003
 1446WN      WN 4262   0.256   3.264   1.305  0.3809 -0.3671 -0.1294
 1447WN      WN 4263   2.382   5.586  13.509  0.0878  0.2585 -0.1425
 1448WN      WN 4264   2.606   0.753  12.461 -0.1782 -0.0542  0.1381
 1449WN      WN 4265   0.773   2.247   0.913  0.1756  0.1316  0.0015
 1450WN      WN 4266   0.043   4.161  14.248  0.0678  0.1592 -0.0874
 1451WN      WN 4267   0.812   3.286   0.687 -0.0237 -0.4965  0.1542
 1452WN      WN 4268   4.040   4.966  12.293  0.3166 -0.3191  0.2595
 1453WN      WN 4269   4.420   2.056  13.368  0.3671 -0.2320 -0.1280
 1454WN      WN 4270   5.766   0.222   0.043 -0.0044  0.0848 -0.0452
 1455WN      WN 4271   4.332   3.890  14.118  0.1196 -0.2242  0.0650
 1456WN      WN 4272   1.152   5.814   0.199  0.0840  0.0945  0.2540
 1457WN      WN 4273   1.048   5.065  13.685 -0.1243  0.0280  0.0363
 1458WN      WN 4274   1.332   0.055   0.612  0.1511 -0.0953  0.1911
 1459WN      WN 4275   5.211   0.541  14.242 -0.2702 -0.0275  0.3219
 1460WN      WN 4276   0.178   4.675  13.659  0.2598 -0.1932  0.2348
 1461WN      WN 4277   1.048   1.918  13.182  0.1842  0.0305 -0.0028
 1462WN      WN 4278   1.618   4.455   1.931  0.0258 -0.0936 -0.1650
 1463WN      WN 4279   5.517   4.372   2.063 -0.1556 -0.1053  0.1540
 1464WN      WN 4280   4.927   2.123  13.380  0.2926  0.2148  0.3481
 1465WN      WN 4281   0.934   0.837  13.420 -0.0443  0.0054  0.0945
 1466WN      WN 4282   1.276   5.877   1.880  0.2581  0.0724 -0.3310
 1467WN      WN 4283   4.656   0.743   0.454  0.0544  0.0488  0.0159
 1468WN      WN 4284   5.080   6.174  14.380  0.4950 -0.1263 -0.0740
 1469WN      WN 4285   1.240   5.445  12.707 -0.2918  0.0418  0.0818
 1470WN      WN 4286   3.521   0.027  11.462  0.0734  0.1971 -0.3452
 1471WN      WN 4287   5.935   4.082   2.806  0.0409 -0.0906  0.0530
 1472WN      WN 4288   2.567   3.680  13.405 -0.0472 -0.0737 -0.0539
 1473WN      WN 4289   4.804   0.215  13.517 -0.1246 -0.2398  0.0149
 1474WN      WN 4290   5.487   2.008  12.591  0.1454 -0.0390 -0.1166
 1475WN      WN 4291   5.076   4.530   1.795  0.2865  0.3353 -0.0302
 1476WN      WN 4292   3.331   0.001  14.085  0.1968  0.1014 -0.1439
 1477WN      WN 4293   1.121   1.548  11.869 -0.2170  0.1060  0.2006
 1478WN      WN 4294   1.607   1.651  12.046  0.4959 -0.0683 -0.0644
 1479WN      WN 4295   5.586   5.799   1.188  0.1030  0.0158 -0.0151
 1480WN      WN 4296   0.576   5.477   2.352  0.1569  0.0277  0.0744
 1481WN      WN 4297   4.554   1.428   1.006  0.0904 -0.1113 -0.2555
 1482WN      WN 4298   0.502   1.116  13.446 -0.0294 -0.3022  0.2479
 1483WN      WN 4299   2.724   6.090   2.881  0.0305 -0.0698  0.0539
 1484WN      WN 4300   4.323   1.338   2.096 -0.0460 -0.0657 -0.0706
 1485WN      WN 4301   0.288   1.994  12.163 -0.2133 -0.1264 -0.1272
 1486WN      WN 4302   4.786   4.380  12.036  0.1306 -0.3641 -0.1348
 1487WN      WN 4303   3.841   3.978   1.577 -0.2642  0.1872  0.5675
 1488WN      WN 4304   5.176   4.682  13.314 -0.0168 -0.3323  0.2392
 1489WN      WN 4305   5.055   1.762   0.146 -0.2170  0.0291  0.1173
 1490WN      WN 4306   5.365   3.787  12.418 -0.0250  0.1905  0.0902
 1491WN      WN 4307   1.218   5.716   2.506  0.0742  0.0519 -0.0363
 1492WN      WN 4308   4.979   1.777  12.293  0.3148 -0.0450  0.2288
 1493WN      WN 4309   4.268   0.576  13.562  0.1985 -0.3280  0.1087
 1494WN      WN 4310   0.137   1.077  14.061 -0.0345 -0.6052 -0.1147
 1495WN      WN 4311   2.029   5.892   0.087 -0.2348  0.4276 -0.0060
 1496WN      WN 4312   5.890   3.465   3.372 -0.2199 -0.4152  0.1608
 1497WN      WN 4313   2.726   0.567   1.441  0.0987 -0.3434 -0.1640
 1498WN      WN 4314   0.959   3.954  14.049  0.0339  0.2911  0.0783
 1499WN      WN 4315   2.634   3.466  12.157  0.0535 -0.5633 -0.0987
 1500WN      WN 4316   0.996   0.315   0.350 -0.4458 -0.0580  0.0949
 1501WN      WN 4317   0.585   1.931   1.627 -0.0675 -0.1156 -0.1539
 1502WN      WN 4318   0.428   6.016   3.036 -0.3132 -0.0076  0.2524
 1503WN      WN 4319   5.931   0.010  13.910  0.2973  0.0194 -0.1820
 1504WN      WN 4320   1.528   6.332  11.824 -0.0224 -0.5208 -0.0134
 1505WN      WN 4321   4.120   1.728   1.757 -0.1371  0.2880  0.2353
 1506WN      WN 4322   2.101   3.285  12.596 -0.1295 -0.0274  0.0844
 1507WN      WN 4323   1.420   0.867  13.653  0.0234 -0.0790  0.1324
 1508WN      WN 4324   4.711   0.313   0.902  0.0746  0.2114 -0.2648
 1509WN      WN 4325   2.068   0.316   0.369  0.0216  0.1579 -0.0829
 1510WN      WN 4326   2.165   2.046   2.527  0.1134  0.0739  0.1740
 1511WN      WN 4327   3.817   2.700   1.866 -0.0772  0.1707  0.2873
 1512WN      WN 4328   6.378   3.641   1.502  0.2686  0.1400  0.0824
 1513WN      WN 4329   6.400   0.988   2.836  0.0270  0.0325 -0.1750
 1514WN      WN 4330   1.574   4.095   1.027 -0.0963  0.0076  0.1659
 1515WN      WN 4331   2.776   5.088  12.890 -0.1417 -0.0356  0.0296
 1516WN      WN 4332   3.525   1.727  13.390 -0.3345  0.0142 -0.1247
 1517WN      WN 4333   3.843   0.073   2.473 -0.4207  0.0557 -0.0142
 1518WN      WN 4334   5.324   1.568  12.751  0.0945  0.0799 -0.2412
 1519WN      WN 4335   4.916   6.387  12.924 -0.1700  0.0225 -0.1606
 1520WN      WN 4336   5.313   6.053   1.518 -0.0217  0.0192  0.1833
 1521WN      WN 4337   4.662   3.548  12.807  0.0050  0.0456  0.0303
 1522WN      WN 4338   5.964   4.960  14.386 -0.0457 -0.2822 -0.1431
 1523WN      WN 4339   4.285   0.226   2.714  0.0467  0.1378 -0.1603
 1524WN      WN 4340   1.727   2.495   1.228 -0.2711  0.1380  0.0256
 1525WN      WN 4341   3.000   3.529  11.767 -0.0476 -0.0840  0.1298
 1526WN      WN 4342   4.403   0.320  11.258  0.2480  0.0578  0.1469
 1527WN      WN 4343   1.559   5.222   1.334 -0.0245  0.0647  0.0650
 1528WN      WN 4344   2.948   2.994   2.331  0.2067  0.0998 -0.1078
 1529WN      WN 4345   2.094   2.105  12.763 -0.1612  0.0085 -0.1455
 1530WN      WN 4346   2.369   2.138  12.276  0.1813  0.0112 -0.1842
 1531WN      WN 4347   0.901   6.125  14.819  0.2484  0.0830  0.0621
 1532WN      WN 4348   1.081   0.973   2.086  0.1926  0.2951 -0.2698
 1533WN      WN 4349   4.305   5.413  14.256 -0.0084 -0.4314 -0.1236
 1534WN      WN 4350   2.394   0.582  14.593 -0.2918  0.3065 -0.2337
 1535WN      WN 4351   1.847   4.932   1.927  0.0241 -0.0149 -0.0007
 1536WN      WN 4352   0.880   2.600  13.897  0.2670 -0.3048  0.1615
 1537WN      WN 4353   6.123   4.079   0.287  0.1863 -0.0375  0.0323
 1538WN      WN 4354   3.667   5.106  14.263 -0.2450  0.2892 -0.2801
 1539WN      WN 4355   5.869   5.640  13.338 -0.1775  0.0242  0.0711
 1540WN      WN 4356   0.203   1.522  14.550  0.0421 -0.0665  0.1410
 1541WN      WN 4357   2.059   2.417   0.597 -0.2358 -0.0201  0.3870
 1542WN      WN 4358   3.679   4.679   2.298 -0.1674 -0.0976  0.2645
 1543WN      WN 4359   3.452   3.737   1.913 -0.0561 -0.0298 -0.0096
 1544WN      WN 4360   2.676   1.550  12.915 -0.3056  0.2640 -0.0435
 1545WN      WN 4361   1.292   3.092  12.150  0.3133 -0.2562  0.1583
 1546WN      WN 4362   5.368   2.284   0.082  0.2193  0.0308  0.0816
 1547WN      WN 4363   5.184   4.915   0.307  0.3101  0.0062 -0.0429
 1548WN      WN 4364   0.921   4.900   1.713  0.1606  0.0058 -0.0751
 1549WN      WN 4365   3.873   5.494  13.559  0.2100 -0.1676  0.1547
 1550WN      WN 4366   2.104   6.051   0.810 -0.0667  0.1348 -0.0326
 1551WN      WN 4367   5.747   5.223   1.916  0.1388  0.0552  0.0673
 1552WN      WN 4368   4.169   0.695   0.857  0.2578  0.4332 -0.4120
 1553WN      WN 4369   4.052   1.582   0.320  0.1194  0.0668  0.0312
 1554WN      WN 4370   0.075   3.613  13.446 -0.2466 -0.1207  0.0628
 1555WN      WN 4371   1.327   0.719   3.571  0.0409  0.0813  0.0704
 1556WN      WN 4372   1.904   4.985  14.110 -0.0457  0.1363  0.0688
 1557WN      WN 4373   0.745   4.216  12.910  0.0892 -0.2822  0.0714
 1558WN      WN 4374   2.256   0.690   1.894 -0.0538 -0.0420  0.0482
 1559WN      WN 4375   4.343   3.866   1.728 -0.0069  0.0982 -0.4693
 1560WN      WN 4376   2.747   2.265  14.782 -0.1381 -0.0980 -0.1347
 1561WN      WN 4377   0.203   5.636  13.940 -0.0500  0.0003 -0.0315
 1562WN      WN 4378   4.958   3.894  11.973  0.0724 -0.1399 -0.4119
 1563WN      WN 4379   0.721   2.322   2.548  0.0788  0.0455  0.0377
 1564WN      WN 4380   1.214   0.399  14.703  0.5444 -0.1003 -0.1467
 1565WN      WN 4381   3.754   4.091   2.206 -0.0848 -0.1713  0.1905
 1566WN      WN 4382   2.398   1.441   1.047  0.1279 -0.3942  0.0493
 1567WN      WN 4383   3.128   0.699   0.338 -0.1719  0.1074 -0.1044
 1568WN      WN 4384   2.024   3.948   0.931 -0.1611  0.3269  0.1990
 1569WN      WN 4385   0.440   6.199  14.115 -0.0925  0.1520  0.0874
 1570WN      WN 4386   1.415   3.763  14.063  0.1701 -0.1773  0.2350
 1571WN      WN 4387   0.018   1.506   0.567 -0.1545 -0.1201 -0.1992
 1572WN      WN 4388   4.259   6.307  14.576  0.1852  0.1361 -0.0911
 1573WN      WN 4389   1.135   5.611  13.670 -0.3867 -0.0910 -0.2642
 1574WN      WN 4390   4.863   4.726  11.204  0.2958  0.1964 -0.4282
 1575WN      WN 4391   2.823   5.440  14.718  0.2294 -0.1094  0.2420
 1576WN      WN 4392   3.545   2.867   0.777 -0.2649 -0.2902 -0.0178
 1577WN      WN 4393   5.252   3.273  14.638  0.1016  0.1644 -0.0706
 1578WN      WN 4394   6.229   2.538   1.692  0.1951  0.1131 -0.0567
 1579WN      WN 4395   4.372   2.228  14.630 -0.1353  0.3266 -0.0886
 1580WN      WN 4396   2.637   1.525  14.029  0.1936  0.1604  0.1158
 1581WN      WN 4397   4.290   5.598  13.794 -0.1120 -0.0830 -0.0866
 1582WN      WN 4398   1.002   4.258   0.709  0.0371  0.2862 -0.1345
 1583WN      WN 4399   1.989   1.286  11.787  0.1484  0.2362  0.0158
 1584WN      WN 4400   4.334   5.674   1.932 -0.2859 -0.1107 -0.1721
 1585WN      WN 4401   4.131   5.827  14.493  0.0920  0.1486  0.0065
 1586WN      WN 4402   5.846   3.891   0.916  0.2224 -0.1085 -0.1249
 1587WN      WN 4403   6.250   4.203   0.819 -0.1177  0.1507  0.2510
 1588WN      WN 4404   5.454   6.413   1.847 -0.0736  0.0680 -0.1988
 1589WN      WN 4405   5.647   4.162  11.582 -0.1126 -0.0584 -0.0888
 1590WN      WN 4406   2.968   3.848  13.163 -0.1305 -0.2275 -0.1377
 1591WN      WN 4407   3.662   1.933  12.317 -0.4632  0.2382  0.1207
 1592WN      WN 4408   1.646   3.017  13.263 -0.1770  0.2208 -0.2363
 1593WN      WN 4409   1.690   5.888   2.209  0.4088 -0.0173 -0.1998
 1594WN      WN 4410   6.251   5.013   1.863 -0.3146  0.0478  0.1468
 1595WN      WN 4411   2.160   4.737  13.420 -0.3899 -0.1101  0.1465
 1596WN      WN 4412   0.665   5.485  12.842  0.2580 -0.1252 -0.2972
 1597WN      WN 4413   4.318   2.406  14.085  0.0767 -0.1179 -0.0080
 1598WN      WN 4414   5.092   2.944  12.575  0.4055 -0.1667 -0.0650
 1599WN      WN 4415   1.851   0.318   0.810  0.0070  0.0740  0.0310
 1600WN      WN 4416   4.740   3.019   1.878 -0.1317 -0.1281 -0.2151
 1601WN      WN 4417   4.198   1.780   2.243  0.1676  0.1275  0.0280
 1602WN      WN 4418   1.793   1.563  14.321  0.0783  0.1630  0.0341
 1603WN      WN 4419   2.104   6.317  11.924 -0.0563 -0.5438 -0.0984
 1604WN      WN 4420   3.261   2.045   1.173 -0.1560  0.5121  0.2887
 1605WN      WN 4421   0.051   0.561   3.147  0.2334 -0.1409  0.2629
 1606WN      WN 4422   0.218   4.424   1.190 -0.1311  0.1742 -0.0072
 1607WN      WN 4423   0.665   2.825   2.632 -0.2339 -0.0810 -0.1996
 1608WN      WN 4424   6.336   6.249  14.720 -0.2512  0.0123  0.4035
 1609WN      WN 4425   5.093   0.516  12.724  0.2200  0.1039  0.2220
 1610WN      WN 4426   3.019   4.933  13.411 -0.2060 -0.3089  0.1322
 1611WN      WN 4427   3.975   1.149   0.122 -0.4342  0.0303 -0.3414
 1612WN      WN 4428   1.190   0.913   0.964  0.2139  0.1370 -0.2298
 1613WN      WN 4429   1.247   2.335  12.867  0.0825 -0.0551  0.0536
 1614WN      WN 4430   5.133   3.935   0.291  0.1393  0.0046  0.1008
 1615WN      WN 4431   2.618   2.096   1.868 -0.0661 -0.0273 -0.0241
 1616WN      WN 4432   5.108   5.591  11.675 -0.2062  0.2933  0.0023
 1617WN      WN 4433   5.049   3.620  13.737  0.4268 -0.0253 -0.0108
 1618WN      WN 4434   0.858   0.136   0.796 -0.1140 -0.2252 -0.1094
 1619WN      WN 4435   2.930   5.685   1.272 -0.3074 -0.1110 -0.1323
 1620WN      WN 4436   2.787   0.731  13.924  0.1193 -0.2539  0.1377
 1621WN      WN 4437   6.388   4.680  12.860 -0.0224 -0.1820 -0.0085
 1622WN      WN 4438   2.201   5.613  14.614  0.1846 -0.0065 -0.1696
 1623WN      WN 4439   3.139   0.484   1.680  0.0370 -0.2041 -0.2758
 1624WN      WN 4440   3.142   2.356  14.546 -0.1757 -0.0491  0.0554
 1625WN      WN 4441   3.864   6.364  13.324  0.2197  0.3127  0.2975
 1626WN      WN 4442   0.144   1.566   1.468 -0.2080 -0.0414  0.2892
 1627WN      WN 4443   2.056   4.819   0.293 -0.2834  0.0978  0.0449
 1628WN      WN 4444   0.488   5.904   0.213 -0.4152  0.0838 -0.0048
 1629WN      WN 4445   0.529   1.241  14.839 -0.0000 -0.3127  0.0748
 1630WN      WN 4446   0.819   1.683   0.820  0.2095 -0.0866 -0.0409
 1631WN      WN 4447   4.045   2.711  11.727 -0.0684  0.2275  0.0673
 1632WN      WN 4448   0.779   1.673  13.559 -0.1513 -0.1943 -0.2426
 1633WN      WN 4449   1.735   0.338   1.552  0.3022 -0.1098  0.0778
 1634WN      WN 4450   4.398   3.241  14.832 -0.1255  0.0849 -0.2224
 1635WN      WN 4451   0.408   1.609   2.440 -0.0076 -0.0079  0.2393
 1636WN      WN 4452   2.766   6.239  11.826 -0.2811 -0.1689  0.2332
 1637WN      WN 4453   1.285   1.451  14.307  0.0855 -0.1935  0.0948
 1638WN      WN 4454   1.337   5.410   2.929 -0.5044  0.0755 -0.3435
 1639WN      WN 4455   3.428   4.355   0.031  0.1427 -0.0199 -0.0085
 1640WN      WN 4456   3.637   5.965   2.147 -0.3206  0.2642 -0.0082
 1641WN      WN 4457   2.616   4.048  14.065  0.0462  0.1377 -0.0572
 1642WN      WN 4458   6.131   4.155   1.834  0.0799 -0.0956 -0.0637
 1643WN      WN 4459   1.577   1.101  14.039 -0.1037 -0.0626  0.1203
 1644WN      WN 4460   1.711   3.334   2.234 -0.0370  0.1854 -0.0060
 1645WN      WN 4461   4.888   6.276   3.236 -0.2967  0.2258  0.0360
 1646WN      WN 4462   3.573   5.009  14.801 -0.1925 -0.1020  0.0491
 1647WN      WN 4463   3.771   0.297   1.589  0.0831 -0.0476 -0.1294
 1648WN      WN 4464   0.259   3.080  13.446  0.1708  0.1059  0.1519
 1649WN      WN 4465   0.706   4.371   0.332  0.0473 -0.0033 -0.0129
 1650WN      WN 4466   0.793   3.911   3.149 -0.3072  0.0150 -0.1441
 1651WN      WN 4467   2.005   6.378  12.450  0.0180  0.2542  0.0131
 1652WN      WN 4468   3.352   1.043   2.593  0.2189  0.1379 -0.4637
 1653WN      WN 4469   5.995   3.607   0.521 -0.1194 -0.0585  0.0765
 1654WN      WN 4470   5.728   1.044  14.530  0.4195  0.1245  0.0684
 1655WN      WN 4471   1.724   4.662  12.251  0.2608  0.1967 -0.0984
 1656WN      WN 4472   4.791   5.263  11.492  0.1085 -0.1562  0.5590
 1657WN      WN 4473   0.132   2.693   0.128 -0.0486  0.2805 -0.0997
 1658WN      WN 4474   6.216   5.400  14.115 -0.2696  0.1412 -0.1373
 1659WN      WN 4475   4.316   1.521  11.050  0.0438 -0.1525 -0.0306
 1660WN      WN 4476   5.239   2.096   0.522  0.1853 -0.1925 -0.0768
 1661WN      WN 4477   6.175   1.337  14.452 -0.1511  0.0874  0.1706
 1662WN      WN 4478   1.765   0.926   2.700 -0.5709 -0.0143 -0.2623
 1663WN      WN 4479   2.608   1.772   2.914  0.0123 -0.1930  0.3461
 1664WN      WN 4480   4.766   2.415   3.491 -0.1636  0.0898  0.1965
 1665WN      WN 4481   3.721   1.530  12.660  0.0446 -0.2919 -0.0703
 1666WN      WN 4482   5.370   1.993  13.079 -0.0754 -0.0269  0.0006
 1667WN      WN 4483   0.583   2.972  14.017  0.0570  0.0589  0.3184
 1668WN      WN 4484   0.129   4.248   0.373  0.0923 -0.1744 -0.2120
 1669WN      WN 4485   1.831   2.527   3.840  0.0512 -0.1144 -0.0773
 1670WN      WN 4486   0.101   0.895  12.691  0.2358  0.1349 -0.2531
 1671WN      WN 4487   4.585   5.196  13.891 -0.1740 -0.0807 -0.3771
 1672WN      WN 4488   2.131   5.466  12.455 -0.0169 -0.0575 -0.1737
 1673WN      WN 4489   2.215   2.726  14.544 -0.0258  0.1545  0.0198
 1674WN      WN 4490   5.189   3.230  13.454 -0.1578  0.3038 -0.0386
 1675WN      WN 4491   3.106   5.853  14.637 -0.0521 -0.4105 -0.0739
 1676WN      WN 4492   5.609   4.202  14.455  0.2071  0.0754  0.2944
 1677WN      WN 4493   0.686   4.088   1.174  0.0537  0.0776  0.1935
 1678WN      WN 4494   1.172   2.062  13.730  0.1066  0.0476  0.2359
 1679WN      WN 4495   1.723   5.264   2.275 -0.2412  0.0606  0.1638
 1680WN      WN 4496   0.689   0.995   1.160  0.0036 -0.2244 -0.2870
 1681WN      WN 4497   1.028   3.853  13.119 -0.3571  0.0029  0.1331
 1682WN      WN 4498   4.952   0.810  12.301 -0.2174 -0.1176 -0.1991
 1683WN      WN 4499   0.210   0.304  13.762  0.3006  0.2545  0.2198
 1684WN      WN 4500   4.892   2.268   0.850 -0.1915  0.0775 -0.0792
 1685WN      WN 4501   3.285   5.814  12.442  0.0090  0.1080  0.2165
 1686WN      WN 4502   2.791   3.404  14.662 -0.0257 -0.1549 -0.1304
 1687WN      WN 4503   4.453   1.317   0.104 -0.0637  0.2013 -0.0919
 1688WN      WN 4504   0.124   4.459  12.401  0.0380 -0.3636 -0.1110
 1689WN      WN 4505   3.031   5.192   2.605  0.0086 -0.2568  0.2452
 1690WN      WN 4506   1.161   3.743  14.551  0.2411 -0.1398 -0.0129
 1691WN      WN 4507   0.562   5.144  14.318 -0.0827 -0.0336  0.2989
 1692WN      WN 4508   0.129   0.013  13.294  0.2716  0.1410  0.0252
 1693WN      WN 4509   0.696   4.487   1.503 -0.0447  0.0428  0.1185
 1694WN      WN 4510   2.988   4.612   0.869 -0.1825  0.0135  0.0417
 1695WN      WN 4511   1.862   0.354   1.999  0.3004 -0.0347  0.0416
 1696WN      WN 4512   3.161   0.737  11.741 -0.2387  0.0227  0.1682
 1697WN      WN 4513   3.110   4.552  13.686  0.1799  0.1411 -0.0029
 1698WN      WN 4514   3.482   3.324   0.003  0.0937 -0.3439  0.3469
 1699WN      WN 4515   6.242   1.448   1.073  0.0679 -0.4220  0.1523
 1700WN      WN 4516   0.806   3.193  12.373 -0.0026  0.1336 -0.1419
 1701WN      WN 4517   0.452   3.888   2.070  0.2882  0.0525  0.1521
 1702WN      WN 4518   0.329   2.581   2.381 -0.0222 -0.3895  0.3288
 1703WN      WN 4519   0.431   1.686   2.976 -0.1877  0.4270  0.0337
 1704WN      WN 4520   3.889   2.459  12.113  0.3013  0.1115  0.0641
 1705WN      WN 4521   0.307   2.403   0.848 -0.2873 -0.1314 -0.0139
 1706WN      WN 4522   3.956   2.936   0.002 -0.5046  0.1233  0.1463
 1707WN      WN 4523   0.973   2.685   2.313 -0.0972  0.0436  0.0713
 1708WN      WN 4524   4.341   0.790   3.470 -0.1516 -0.0324  0.1171
 1709WN      WN 4525   0.958   5.193  14.662  0.0284 -0.0490  0.0587
 1710WN      WN 4526   1.807   3.449  14.218  0.0292 -0.1806 -0.1320
 1711WN      WN 4527   4.747   3.580  12.297  0.2019  0.1856 -0.0902
 1712WN      WN 4528   4.423   0.753  12.100  0.2449 -0.0104 -0.3064
 1713WN      WN 4529   5.753   3.070   2.553  0.0869  0.0222  0.1092
 1714WN      WN 4530   0.627   1.519   1.286 -0.0167 -0.0287 -0.0375
 1715WN      WN 4531   1.799   4.744  13.136 -0.0423 -0.0683  0.1995
 1716WN      WN 4532   1.329   3.356   2.682 -0.3072  0.0173 -0.3904
 1717WN      WN 4533   4.730   4.757  12.937  0.1082 -0.1937 -0.1664
 1718WN      WN 4534   1.454   5.283  13.974  0.2511  0.3619  0.1288
 1719WN      WN 4535   5.618   2.569   3.219 -0.3646  0.1285  0.2614
 1720WN      WN 4536   5.795   5.418  13.768  0.2904 -0.1566  0.2223
 1721WN      WN 4537   1.978   2.605   0.143 -0.2549  0.0660 -0.0669
 1722WN      WN 4538   3.030   4.237  14.483  0.3695 -0.3690  0.1147
 1723WN      WN 4539   1.905   0.931  13.689 -0.3123 -0.1286 -0.5101
 1724WN      WN 4540   5.156   5.999  13.857 -0.0832  0.3334 -0.3890
 1725WN      WN 4541   5.416   5.739   0.601 -0.3116  0.0165  0.1339
 1726WN      WN 4542   2.452   0.608   0.556  0.0504 -0.1941 -0.1312
 1727WN      WN 4543   3.728   0.635  13.809 -0.1370  0.1306  0.0526
 1728WN      WN 4544   0.496   4.401   2.005 -0.0942  0.1657  0.2441
 1729WN      WN 4545   5.169   6.047  12.619  0.1444 -0.0550  0.1427
 1730WN      WN 4546   4.346   4.659  11.932 -0.1570  0.0286  0.1087
 1731WN      WN 4547   3.425   0.775  13.196 -0.2434  0.3499  0.0757
 1732WN      WN 4548   5.098   5.734   2.349  0.0133 -0.0980 -0.1029
 1733WN      WN 4549   6.241   0.547   0.883 -0.0693  0.0806  0.4265
 1734WN      WN 4550   4.307   5.971   1.146  0.1042 -0.1184 -0.0581
 1735WN      WN 4551   5.277   1.385  13.893  0.1285 -0.1013  0.1165
 1736WN      WN 4552   4.016   0.687   2.745 -0.0686 -0.2724 -0.0538
 1737WN      WN 4553   2.102   3.315  12.085  0.0745 -0.0298 -0.1547
 1738WN      WN 4554   3.041   0.408   2.252  0.0390 -0.1482 -0.2686
 1739WN      WN 4555   1.781   4.154   1.504 -0.1529  0.0197 -0.5496
 1740WN      WN 4556   4.963   1.319   1.995  0.4794 -0.0558 -0.4099
 1741WN      WN 4557   5.802   4.710  13.422  0.1636  0.1051 -0.1246
 1742WN      WN 4558   0.892   5.313   2.644  0.0746  0.2280 -0.1490
 1743WN      WN 4559   3.375   3.044   2.090  0.0694 -0.0227 -0.1377
 1744WN      WN 4560   2.327   0.382   3.268  0.1092  0.1895 -0.4198
 1745WN      WN 4561   6.320   0.956  13.149  0.1251 -0.2386  0.0565
 1746WN      WN 4562   2.462   0.213  12.660 -0.2269 -0.1399  0.2148
 1747WN      WN 4563   0.343   1.331   0.875 -0.1145 -0.1784 -0.1702
 1748WN      WN 4564   0.380   2.036   2.128 -0.0632 -0.1420  0.4499
 1749WN      WN 4565   1.794   4.450   0.577  0.0043  0.1338 -0.2501
 1750WN      WN 4566   1.756   2.736   2.090  0.2331  0.0348 -0.0575
 1751WN      WN 4567   1.163   5.583   1.081  0.0763 -0.0411  0.1662
 1752WN      WN 4568   0.629   0.169  11.949 -0.2432 -0.2879 -0.0784
 1753WN      WN 4569   4.776   4.687   1.355 -0.1324  0.1898 -0.1526
 1754WN      WN 4570   3.412   0.401   3.205  0.1835 -0.0162  0.0627
 1755WN      WN 4571   3.088   2.550   0.132 -0.2594 -0.0990 -0.1677
 1756WN      WN 4572   2.048   1.190  13.276 -0.0633 -0.0366 -0.0730
 1757WN      WN 4573   3.123   4.057  13.936 -0.0338 -0.0233 -0.1865
 1758WN      WN 4574   4.890   4.535  13.890 -0.0717  0.1068  0.0445
 1759WN      WN 4575   2.750   2.217   1.406 -0.0672 -0.3639 -0.0532
 1760WN      WN 4576   2.428   6.281   2.486 -0.1587  0.0194 -0.1545
 1761WN      WN 4577   5.170   2.923   1.229 -0.1087 -0.0242 -0.0367
 1762WN      WN 4578   4.471   6.120   1.772  0.0308  0.4479 -0.2867
 1763WN      WN 4579   3.141   1.828   0.723 -0.2595  0.0444 -0.1009
 1764WN      WN 4580   2.470   2.641   0.111 -0.0893  0.1429 -0.3785
 1765WN      WN 4581   1.835   3.809  12.169  0.0376  0.1223 -0.2176
 1766WN      WN 4582   3.316   4.749   2.674  0.0600 -0.1038 -0.0114
 1767WN      WN 4583   5.286   4.730   1.369 -0.1184 -0.4303  0.1718
 1768WN      WN 4584   4.823   3.781   1.789 -0.0151  0.0454 -0.1435
 1769WN      WN 4585   0.430   2.930   0.459  0.2300  0.2312 -0.2187
 1770WN      WN 4586   3.347   0.332   0.634 -0.0312  0.4195  0.0393
 1771WN      WN 4587   6.260   5.742   1.772 -0.0418  0.0112 -0.2066
 1772WN      WN 4588   4.425   0.469  14.502 -0.0582 -0.0845 -0.2359
 1773WN      WN 4589   5.877   4.635  12.911 -0.0425 -0.2845 -0.0794
 1774WN      WN 4590   4.909   0.590   2.357  0.0568  0.1491 -0.3101
 1775WN      WN 4591   4.571   4.354  14.205 -0.0449  0.0082 -0.0682
 1776WN      WN 4592   5.220   2.121  13.904  0.1446 -0.0433  0.0059
 1777WN      WN 4593   5.596   0.383  13.875  0.1563  0.1347  0.2506
 1778WN      WN 4594   1.130   1.974   1.767  0.0908  0.0345  0.0472
 1779WN      WN 4595   3.342   4.061   0.433  0.0743 -0.2371  0.2346
 1780WN      WN 4596   0.751   2.369   2.005  0.1197 -0.1332 -0.2077
 1781WN      WN 4597   6.271   3.634   0.959 -0.0628  0.2278  0.0028
 1782WN      WN 4598   6.269   3.734  12.568 -0.2228 -0.1225 -0.1291
 1783WN      WN 4599   4.272   2.616   2.589 -0.1112 -0.1117 -0.0017
 1784WN      WN 4600   2.557   0.355  13.579 -0.1513 -0.0021 -0.1515
 1785WN      WN 4601   1.849   5.874   1.745  0.2923  0.1012  0.1777
 1786WN      WN 4602   4.874   5.479  13.624  0.0941 -0.1647 -0.1640
 1787WN      WN 4603   1.647   3.592   0.854 -0.2336 -0.0777  0.3142
 1788WN      WN 4604   0.107   5.549  12.585  0.0462  0.0121 -0.1650
 1789WN      WN 4605   4.472   5.208   2.839  0.1962 -0.3539  0.0365
 1790WN      WN 4606   3.247   4.960   2.184  0.2623  0.0528 -0.1129
 1791WN      WN 4607   4.453   5.153  14.780 -0.1864  0.2372 -0.0202
 1792WN      WN 4608   2.792   1.178   2.207 -0.3300 -0.2063 -0.0243
 1793WN      WN 4609   3.184   1.845  12.147 -0.0457  0.2218  0.0139
 1794WN      WN 4610   1.824   3.165   1.663 -0.1008  0.0503 -0.0809
 1795WN      WN 4611   5.173   5.318  14.889  0.0433  0.1923 -0.1405
 1796WN      WN 4612   3.384   3.577  13.066  0.3796 -0.0661 -0.0235
 1797WN      WN 4613   2.093   1.209   2.477  0.2226 -0.0854  0.3644
 1798WN      WN 4614   1.101   4.607   2.426  0.1569  0.3266  0.0040
 1799WN      WN 4615   2.590   0.357   2.437 -0.3246 -0.1217 -0.0302
 1800WN      WN 4616   3.361   5.933  14.170 -0.1194 -0.4407 -0.0784
 1801WN      WN 4617   5.147   5.801  14.750  0.2697  0.2106  0.2229
 1802WN      WN 4618   4.266   5.891  12.240 -0.1378 -0.2342  0.1734
 1803WN      WN 4619   1.910   1.943  12.346  0.2871  0.0062 -0.2681
 1804WN      WN 4620   1.384   2.831  14.298  0.1662 -0.0169  0.3201
 1805WN      WN 4621   4.890   0.573  14.743  0.1917  0.2485  0.0747
 1806WN      WN 4622   5.964   5.720   2.631 -0.1703  0.0552 -0.1217
 1807WN      WN 4623   2.864   3.976   1.449 -0.0110  0.1613 -0.0335
 1808WN      WN 4624   6.209   2.468  14.667 -0.2301 -0.0049  0.0130
 1809WN      WN 4625   6.271   1.017   0.804 -0.4946  0.1162  0.0512
 1810WN      WN 4626   5.864   6.187   2.666  0.3124  0.0835 -0.0871
 1811WN      WN 4627   4.938   5.466   0.721  0.0853  0.3383 -0.4511
 1812WN      WN 4628   1.807   3.959  13.827  0.1913 -0.1457  0.0391
 1813WN      WN 4629   6.033   3.735  11.991  0.1949  0.3890  0.3434
 1814WN      WN 4630   4.299   4.726   1.743 -0.3025 -0.4561  0.1872
 1815WN      WN 4631   2.286   6.210  14.148  0.0023 -0.1255  0.1967
 1816WN      WN 4632   2.735   6.151  12.664 -0.0378 -0.0094  0.0255
 1817WN      WN 4633   6.319   3.058   0.404 -0.1586  0.2325 -0.0346
 1818WN      WN 4634   1.699   3.895  11.668 -0.0800  0.0646 -0.1272
 1819WN      WN 4635   0.830   4.174   2.295 -0.0497  0.0842 -0.0855
 1820WN      WN 4636   5.478   0.843  11.442 -0.1601  0.1458  0.2136
 1821WN      WN 4637   5.191   1.304   0.266  0.0801 -0.0764  0.1496
 1822WN      WN 4638   3.154   1.704   3.081  0.1246 -0.3220  0.1265
 1823WN      WN 4639   4.890   5.861  13.066  0.0588 -0.2587  0.3153
 1824WN      WN 4640   4.500   1.725   0.551 -0.0043  0.1651  0.0659
 1825WN      WN 4641   0.568   0.529  13.442  0.3754 -0.1970 -0.2967
 1826WN      WN 4642   5.335   0.860  11.943 -0.1341  0.2857 -0.0173
 1827WN      WN 4643   1.075   3.679   1.487 -0.1920  0.1770  0.1520
 1828WN      WN 4644   2.207   0.650   0.992 -0.1434  0.1370  0.0757
 1829WN      WN 4645   0.517   1.211   1.672  0.0504  0.0644  0.2609
 1830WN      WN 4646   4.959   4.503   0.124  0.2157  0.0179 -0.2374
 1831WN      WN 4647   5.759   0.758   0.860 -0.2490  0.0157  0.1113
 1832WN      WN 4648   4.387   1.018  12.518  0.0898  0.0332  0.1597
 1833WN      WN 4649   5.556   2.465  13.938 -0.2193  0.2454 -0.2803
 1834WN      WN 4650   3.315   4.003   2.581 -0.1822  0.0487 -0.1200
 1835WN      WN 4651   5.836   4.466  11.902  0.0680 -0.1883 -0.1799
 1836WN      WN 4652   0.489   0.880  14.469  0.1410  0.2746  0.3425
 1837WN      WN 4653   5.243   0.404   1.994 -0.2159 -0.1889 -0.1561
 1838WN      WN 4654   0.830   1.830   2.687  0.2718  0.0157  0.1300
 1839WN      WN 4655   0.731   4.821  13.973  0.0308 -0.0910 -0.0547
 1840WN      WN 4656   3.862   6.250   3.216 -0.3157 -0.1983  0.0078
 1841WN      WN 4657   4.106   0.286  11.644 -0.0367  0.0813 -0.0766
 1842WN      WN 4658   4.454   3.115   2.454 -0.2109 -0.4649  0.0617
 1843WN      WN 4659   1.162   1.367   3.324  0.0181  0.3061 -0.0935
 1844WN      WN 4660   3.725   3.767  12.681 -0.2652  0.1411 -0.4015
 1845WN      WN 4661   1.483   2.596   2.518  0.0634  0.0581  0.0233
 1846WN      WN 4662   5.666   4.749   0.344  0.2540  0.1316 -0.1052
 1847WN      WN 4663   6.216   4.012   1.275 -0.0197 -0.1012 -0.0711
 1848WN      WN 4664   1.232   0.224   1.757 -0.0518 -0.0655 -0.1719
 1849WN      WN 4665   5.768   2.068   0.599  0.1269  0.1380 -0.0308
 1850WN      WN 4666   1.058   4.420   1.933  0.1084 -0.0534 -0.2118
 1851WN      WN 4667   2.596   4.495  14.499 -0.3125  0.0274  0.0117
 1852WN      WN 4668   1.325   0.220   2.446  0.1507  0.0008 -0.0633
 1853WN      WN 4669   2.896   1.173  12.711 -0.1338  0.0948 -0.1417
 1854WN      WN 4670   5.511   3.291  13.848 -0.2836  0.0199 -0.1595
 1855WN      WN 4671   4.040   4.900   3.223  0.3111  0.2921  0.1454
 1856WN      WN 4672   2.301   1.455   0.307  0.0990  0.0219  0.0081
 1857WN      WN 4673   4.212   3.209  14.385 -0.1280 -0.0627 -0.0855
 1858WN      WN 4674   3.261   4.683   1.761 -0.4358  0.0036  0.0444
 1859WN      WN 4675   2.552   1.070   2.746  0.2139 -0.1383  0.2020
 1860WN      WN 4676   4.623   5.899  13.481 -0.0176  0.3658 -0.3396
 1861WN      WN 4677   2.826   5.422  13.637 -0.3192 -0.0417  0.1269
 1862WN      WN 4678   1.258   6.399   0.072  0.0485 -0.1738 -0.2078
 1863WN      WN 4679   6.410   2.881  12.774 -0.0783  0.0497  0.2346
 1864WN      WN 4680   0.860   0.730  12.546  0.0802 -0.2962 -0.1127
 1865WN      WN 4681   0.992   0.524  12.058 -0.1936 -0.0106 -0.1042
 1866WN      WN 4682   2.946   3.575  11.230  0.3367  0.1180  0.0957
 1867WN      WN 4683   6.046   1.769  14.157  0.1580 -0.0798 -0.0669
 1868WN      WN 4684   0.007   6.166   1.590 -0.1006 -0.1340 -0.0834
 1869WN      WN 4685   3.814   1.108  13.933 -0.2286  0.1154 -0.0976
 1870WN      WN 4686   0.636   4.893   0.378 -0.2292  0.1506  0.0045
 1871WN      WN 4687   2.988   2.696  13.239  0.0542  0.0827  0.0343
 1872WN      WN 4688   1.438   4.735  14.026 -0.2313  0.0523 -0.1391
 1873WN      WN 4689   3.243   4.639   0.404  0.1088  0.1748 -0.2783
 1874WN      WN 4690   5.345   4.623  12.814  0.2838  0.4606  0.2931
 1875WN      WN 4691   3.279   5.952   0.949 -0.0253 -0.3426  0.1835
 1876WN      WN 4692   5.332   2.978   2.911  0.1948  0.0452  0.2832
 1877WN      WN 4693   3.496   4.980  13.712  0.1301 -0.0457 -0.0032
 1878WN      WN 4694   4.431   0.472   0.147  0.0437 -0.4334 -0.2316
 1879WN      WN 4695   5.743   0.561  12.029  0.1013  0.0400 -0.1935
 1880WN      WN 4696   5.908   5.345  12.271  0.0179  0.0031 -0.1198
 1881WN      WN 4697   4.776   3.851   1.246  0.2370  0.2241 -0.1932
 1882WN      WN 4698   0.721   0.216   1.734 -0.0840 -0.4095  0.0181
 1883WN      WN 4699   4.744   3.471  11.844 -0.1204 -0.2043 -0.3154
 1884WN      WN 4700   4.993   1.830   1.156  0.0033  0.1927  0.1541
 1885WN      WN 4701   0.718   4.023  13.579 -0.1921 -0.3007 -0.1176
 1886WN      WN 4702   4.855   0.228  14.343 -0.0286  0.2469  0.2169
 1887WN      WN 4703   1.360   1.950  12.488  0.1148  0.1815 -0.0839
 1888WN      WN 4704   4.794   6.014   1.386 -0.0799  0.0921  0.1497
 1889WN      WN 4705   3.348   5.557   2.869  0.0316 -0.2337  0.1304
 1890WN      WN 4706   3.975   6.259  11.935  0.2368  0.2928 -0.0813
 1891WN      WN 4707   3.341   4.961   1.337  0.0297  0.2414  0.2805
 1892WN      WN 4708   2.582   0.611   2.885 -0.1840 -0.0169  0.1724
 1893WN      WN 4709   4.523   1.790  12.997 -0.3280 -0.1899 -0.2298
 1894WN      WN 4710   3.284   5.338  14.490 -0.3552  0.0663 -0.0302
 1895WN      WN 4711   2.871   4.375   2.754  0.0170 -0.0431  0.1298
 1896WN      WN 4712   4.702   3.951  13.236 -0.0975  0.1634 -0.0853
 1897WN      WN 4713   4.067   1.584   0.887  0.0377  0.2319 -0.2356
 1898WN      WN 4714   2.190   2.854  13.033  0.1108 -0.0970  0.0486
 1899WN      WN 4715   4.747   0.582  13.892 -0.0277  0.3369 -0.1497
 1900WN      WN 4716   1.017   0.653  13.850  0.0502 -0.1079 -0.2187
 1901WN      WN 4717   2.893   4.321   0.520  0.1009 -0.1433 -0.0435
 1902WN      WN 4718   5.889   2.818  13.897 -0.1517 -0.2885  0.3916
 1903WN      WN 4719   4.722   2.137  12.063  0.2012 -0.2719  0.2008
 1904WN      WN 4720   2.950   1.353  14.411 -0.3074 -0.1975 -0.1102
 1905WN      WN 4721   4.319   0.755  13.000  0.0333  0.0634  0.2808
 1906WN      WN 4722   3.409   4.525  13.343 -0.3659  0.0658  0.0018
 1907WN      WN 4723   5.731   0.997  13.012  0.0583 -0.1820 -0.2119
 1908WN      WN 4724   4.295   0.740  11.596 -0.0433 -0.3180  0.1873
 1909WN      WN 4725   4.618   0.889   0.981 -0.1900  0.4501  0.2234
 1910WN      WN 4726   6.412   5.731   0.729 -0.0453 -0.1006  0.0878
 1911WN      WN 4727   4.858   1.783  13.747  0.0365  0.2791 -0.0840
 1912WN      WN 4728   0.926   5.040  12.675  0.1295  0.3055 -0.0611
 1913WN      WN 4729   4.195   4.271   1.973 -0.3975 -0.0583  0.1013
 1914WN      WN 4730   6.267   5.233   1.039 -0.1472 -0.1457  0.2432
 1915WN      WN 4731   3.063   6.235   1.362  0.1946 -0.1796 -0.0502
 1916WN      WN 4732   2.690   4.867   2.420 -0.1382 -0.0688  0.0113
 1917WN      WN 4733   5.401   1.336  13.223  0.0045 -0.0361 -0.1224
 1918WN      WN 4734   0.517   4.362  13.891 -0.1861  0.1999 -0.0823
 1919WN      WN 4735   2.199   2.228  14.716  0.0262 -0.0809  0.1460
 1920WN      WN 4736   0.433   3.408   2.294  0.0360  0.0055 -0.4603
 1921WN      WN 4737   0.326   0.164  14.541  0.1648  0.1055 -0.1104
 1922WN      WN 4738   0.057   3.329  13.035 -0.0256  0.2851  0.0986
 1923WN      WN 4739   3.619   5.378   1.400 -0.3068  0.0252  0.3359
 1924WN      WN 4740   2.626   4.615  13.569 -0.0404 -0.0766  0.0941
 1925WN      WN 4741   5.361   5.733  14.299 -0.0964 -0.0090  0.0538
 1926WN      WN 4742   2.211   3.290  13.349  0.0034 -0.2577  0.1396
 1927WN      WN 4743   3.042   0.430  13.391 -0.0003 -0.0493  0.2215
 1928WN      WN 4744   3.926   3.310  13.258  0.1644 -0.0634  0.1473
 1929WN      WN 4745   2.223   0.643  13.887  0.0001  0.1237  0.2116
 1930WN      WN 4746   6.078   4.872   3.147 -0.3955 -0.0558 -0.4447
 1931WN      WN 4747   0.188   4.131   1.626 -0.1192  0.2504  0.1133
 1932WN      WN 4748   6.086   6.311  12.190  0.0604 -0.0998  0.0681
 1933WN      WN 4749   6.201   1.040   3.404 -0.1064  0.0400 -0.1067
 1934WN      WN 4750   2.272   2.323  13.161 -0.0552 -0.1085  0.0769
 1935WN      WN 4751   5.824   4.599  14.716  0.1161 -0.1271 -0.0738
 1936WN      WN 4752   1.449   5.125  14.452 -0.2502  0.1186  0.0009
 1937WN      WN 4753   5.116   5.631   1.292 -0.0717  0.3284 -0.0586
 1938WN      WN 4754   0.625   5.333  12.388  0.0614 -0.1778 -0.3132
 1939WN      WN 4755   0.441   3.046  12.886  0.0137 -0.0629 -0.1194
 1940WN      WN 4756   3.646   0.260  12.555  0.0778 -0.1497 -0.1252
 1941WN      WN 4757   1.478   3.965   0.569  0.1795  0.2399  0.1463
 1942WN      WN 4758   0.419   5.866   1.990  0.2350  0.0588 -0.0602
 1943WN      WN 4759   2.058   3.768  13.364  0.0247 -0.2698  0.0995
 1944WN      WN 4760   1.706   5.574  12.912 -0.0769 -0.0348  0.0816
 1945WN      WN 4761   5.026   2.401   1.277 -0.2124  0.0029  0.2140
 1946WN      WN 4762   4.194   3.963   2.914  0.0005 -0.1619 -0.0159
 1947WN      WN 4763   3.498   3.212  11.962  0.0690  0.0441 -0.0800
 1948WN      WN 4764   3.918   1.769   2.660 -0.1346  0.0455 -0.3118
 1949WN      WN 4765   0.060   1.055  14.679  0.2596  0.0417 -0.1431
 1950WN      WN 4766   6.035   5.278   2.310  0.1914  0.2533 -0.0841
 1951WN      WN 4767   3.186   4.434   3.177  0.2491 -0.2223  0.2422
 1952WN      WN 4768   3.529   3.659   0.582  0.0617  0.1361  0.0685
 1953WN      WN 4769   0.745   2.263  12.893 -0.0147 -0.0256  0.2123
 1954WN      WN 4770   0.791   5.889  14.395 -0.1099 -0.2227 -0.1414
 1955WN      WN 4771   0.641   0.253  14.026  0.0489 -0.0087  0.2040
 1956WN      WN 4772   0.242   4.712   0.105  0.2748  0.1364  0.0707
 1957WN      WN 4773   4.143   2.811   1.424  0.4017  0.0716 -0.0975
 1958WN      WN 4774   1.045   5.329   2.091  0.0822  0.1236 -0.1552
 1959WN      WN 4775   1.137   3.875   0.982  0.0330 -0.1516 -0.2886
 1960WN      WN 4776   5.945   3.011  12.032  0.0226  0.0269 -0.3052
 1961WN      WN 4777   2.535   3.134   0.975 -0.0277 -0.0019 -0.3155
 1962WN      WN 4778   3.186   2.957  12.877 -0.0281 -0.2082  0.0613
 1963WN      WN 4779   0.091   1.567  14.042 -0.0422  0.0603  0.0591
 1964WN      WN 4780   1.800   2.497  13.097  0.2875  0.0240 -0.3198
 1965WN      WN 4781   3.176   2.772  13.667 -0.0904 -0.2308 -0.0491
 1966WN      WN 4782   3.628   5.670  12.733  0.0307 -0.0825 -0.1384
 1967WN      WN 4783   1.698   0.486   2.432 -0.1025  0.1014  0.1410
 1968WN      WN 4784   4.430   1.040  13.588  0.3154  0.1925 -0.0743
 1969WN      WN 4785   1.242   2.959   0.768  0.3025 -0.2181  0.1180
 1970WN      WN 4786   0.397   3.464  13.840 -0.1153  0.0860 -0.2116
 1971WN      WN 4787   1.334   1.771   2.491  0.5780 -0.0383  0.2522
 1972WN      WN 4788   5.859   5.779  14.330 -0.0809  0.1630 -0.0333
 1973WN      WN 4789   4.573   2.777  13.191 -0.4844  0.0324  0.2331
 1974WN      WN 4790   1.766   3.155   0.563 -0.1290  0.2837  0.3652
 1975WN      WN 4791   3.243   5.469   2.234  0.1224 -0.2116 -0.1513
 1976WN      WN 4792   6.177   1.847   1.399  0.0033  0.2573 -0.0432
 1977WN      WN 4793   2.833   2.483   3.979  0.1037 -0.0032  0.0070
 1978WN      WN 4794   4.790   2.257  14.253 -0.2371 -0.2418 -0.1237
 1979WN      WN 4795   0.549   3.439   2.774 -0.2334  0.2380  0.0826
 1980WN      WN 4796   6.287   5.880  13.154  0.1834 -0.2011  0.0473
 1981WN      WN 4797   0.119   3.380  14.607 -0.0486 -0.1410  0.0834
 1982WN      WN 4798   1.806   5.047  12.592 -0.2625 -0.0830  0.2584
 1983WN      WN 4799   2.721   0.857  13.413 -0.3351 -0.0505 -0.3714
 1984WN      WN 4800   3.631   5.714  14.554 -0.2935  0.1506  0.0887
 1985WN      WN 4801   3.992   4.430  11.206 -0.1165  0.0065  0.0415
 1986WN      WN 4802   1.308   2.358  14.470 -0.1417 -0.4002 -0.0810
 1987WN      WN 4803   0.224   3.967  13.812 -0.0427 -0.0903  0.2109
 1988WN      WN 4804   5.375   5.035   2.581  0.0958 -0.5992 -0.1379
 1989WN      WN 4805   5.859   4.025  13.091  0.0528  0.1294 -0.3300
 1990WN      WN 4806   6.254   4.963   2.654 -0.1858  0.0434 -0.1282
 1991WN      WN 4807   1.519   2.854   0.269  0.0695  0.2931 -0.2023
 1992WN      WN 4808   3.244   0.842  13.649  0.1229 -0.1256 -0.2111
 1993WN      WN 4809   0.973   2.207  14.193  0.2464 -0.2639 -0.2274
 1994WN      WN 4810   0.308   0.786   0.841  0.2321 -0.2185 -0.3885
 1995WN      WN 4811   4.390   0.990  14.067 -0.3265 -0.0007 -0.1004
 1996WN      WN 4812   0.803   5.283   0.830 -0.0002 -0.2884 -0.1578
 1997WN      WN 4813   3.129   4.145   3.596 -0.0955 -0.0327 -0.2428
 1998WN      WN 4814   1.418   0.613   2.021 -0.0630 -0.0206 -0.1017
 1999WN      WN 4815   4.262   3.162  13.664 -0.0606 -0.1909 -0.3371
 2000WN      WN 4816   1.598   1.138   0.633 -0.0710 -0.0334  0.1659
 2001WN      WN 4817   5.408   0.458   1.004 -0.3899  0.0594 -0.1725
 2002WN      WN 4818   4.148   1.964  13.819 -0.0253  0.2805 -0.0026
 2003WN      WN 4819   2.541   0.324   0.120  0.2521  0.0816 -0.0808
 2004WN      WN 4820   4.468   5.137   1.290 -0.1238  0.1085  0.1047
 2005WN      WN 4821   3.505   0.401   2.044  0.3171  0.0622  0.3009
 2006WN      WN 4822   0.527   0.794  13.916 -0.0631 -0.2830  0.0121
 2007WN      WN 4823   4.846   5.550   1.995 -0.1851  0.2607 -0.4450
 2008WN      WN 4824   1.676   0.541  13.938  0.2640  0.0646  0.1664
 2009WN      WN 4825   5.622   3.911   0.402 -0.1614  0.1793  0.0899
 2010WN      WN 4826   5.547   0.022  13.541 -0.0284  0.1196 -0.0344
 2011WN      WN 4827   1.402   6.170   2.523 -0.3390 -0.1429  0.1811
 2012WN      WN 4828   3.667   5.790  12.076 -0.0003 -0.4089 -0.3358
 2013WN      WN 4829   5.807   2.017  14.755 -0.2600 -0.1522  0.2515
 2014WN      WN 4830   6.065   3.565  13.186  0.6759 -0.0325  0.1606
 2015WN      WN 4831   0.224   0.107   3.100  0.2038 -0.1471  0.3414
 2016WN      WN 4832   2.850   3.809   2.676 -0.1152 -0.1800  0.0747
 2017WN      WN 4833   4.942   3.101  12.998 -0.1248 -0.1584  0.1637
 2018WN      WN 4834   1.951   0.755  11.854  0.0600 -0.0296 -0.1549
 2019WN      WN 4835   3.500   2.414   2.254  0.0668  0.0755 -0.0376
 2020WN      WN 4836   1.766   5.529  14.755  0.1519 -0.1297 -0.0765
 2021WN      WN 4837   6.194   4.195  12.745 -0.2288 -0.0263 -0.0929
 2022WN      WN 4838   2.810   1.871  14.408  0.0272 -0.0112  0.2157
 2023WN      WN 4839   2.375   2.275   0.985  0.0776  0.1398 -0.1755
 2024WN      WN 4840   1.375   1.520  13.813 -0.0294  0.4714 -0.1817
 2025WN      WN 4841   5.904   3.538  13.733 -0.1927  0.1515  0.0903
 2026WN      WN 4842   2.191   3.293   3.050 -0.1887 -0.3244  0.1950
 2027WN      WN 4843   4.983   5.554  12.648 -0.3360  0.0333  0.2724
 2028WN      WN 4844   2.614   4.197  12.044 -0.2187 -0.1223  0.1998
 2029WN      WN 4845   1.237   4.302   0.260 -0.0861  0.1322 -0.0451
 2030WN      WN 4846   5.222   5.018  14.394 -0.0189 -0.0988  0.0941
 2031WN      WN 4847   0.558   6.159  12.127  0.1788  0.0796 -0.1213
 2032WN      WN 4848   1.540   4.819   0.313 -0.3320  0.1548  0.1758
 2033WN      WN 4849   3.803   0.285   0.407 -0.0800  0.0302 -0.0709
 2034WN      WN 4850   0.975   3.178   2.403  0.0227  0.3052 -0.0849
 2035WN      WN 4851   3.989   6.000  13.797  0.5203 -0.0902 -0.2429
 2036WN      WN 4852   4.017   5.994   0.277 -0.3659 -0.0325  0.0338
 2037WN      WN 4853   0.723   0.033  13.197 -0.0546 -0.0327  0.2138
 2038WN      WN 4854   5.039   1.300   0.944  0.0897 -0.1697  0.2223
 2039WN      WN 4855   4.298   2.402  12.375 -0.2970  0.0931  0.1538
 2040WN      WN 4856   1.049   3.084  14.062 -0.1972  0.2433  0.2247
 2041WN      WN 4857   2.396   6.379  13.305 -0.3970  0.1109  0.1458
 2042WN      WN 4858   4.100   5.336   1.659 -0.3157  0.0051 -0.0111
 2043WN      WN 4859   6.069   5.425   0.246  0.0739  0.0128 -0.1852
 2044WN      WN 4860   6.189   0.876  14.304  0.2365 -0.1031  0.0885
 2045WN      WN 4861   4.485   5.610  12.899  0.1628  0.1735  0.0578
 2046WN      WN 4862   2.516   4.638  12.966  0.0695 -0.0672  0.3173
 2047WN      WN 4863   5.522   4.413   2.589 -0.0657 -0.0449 -0.0649
 2048WN      WN 4864   1.281   1.482  12.909 -0.0730  0.1335  0.0089
 2049WN      WN 4865   1.729   4.999  13.628  0.0064  0.0947 -0.2279
 2050WN      WN 4866   3.159   5.850  12.939 -0.2800  0.1035 -0.0760
 2051WN      WN 4867   2.688   6.060   1.946  0.0781 -0.0158  0.1113
 2052WN      WN 4868   0.837   1.407   2.931  0.2527 -0.1766  0.1042
 2053WN      WN 4869   5.285   0.863  13.240  0.0356  0.1532  0.1688
 2054WN      WN 4870   1.607   0.263   0.259  0.0940 -0.2795  0.0522
 2055WN      WN 4871   0.543   2.086  13.304  0.3409  0.2235  0.0985
 2056WN      WN 4872   3.012   1.381  11.944 -0.1147  0.1194 -0.2669
 2057WN      WN 4873   0.780   4.015  11.956  0.0134 -0.0753  0.2392
 2058WN      WN 4874   3.967   5.251   2.835  0.1845 -0.0473 -0.1824
 2059WN      WN 4875   3.439   2.401  13.293  0.0807 -0.2320 -0.0735
 2060WN      WN 4876   0.506   6.407   0.114  0.1741  0.2991  0.1597
 2061WN      WN 4877   3.700   0.868   2.280 -0.0282  0.1610  0.2004
 2062WN      WN 4878   1.020   5.326  13.227  0.0419  0.2960 -0.1471
 2063WN      WN 4879   1.905   6.122   2.712 -0.3645 -0.3858 -0.3044
 2064WN      WN 4880   4.466   0.461   2.232  0.0287  0.0137 -0.0512
 2065WN      WN 4881   3.426   3.504  13.670  0.0299 -0.0098  0.0456
 2066WN      WN 4882   0.424   2.864  12.405  0.0786 -0.0915 -0.0077
 2067WN      WN 4883   3.362   0.701   1.162  0.2853 -0.0229  0.2837
 2068WN      WN 4884   4.011   2.457  14.889  0.0654 -0.2993 -0.2022
 2069WN      WN 4885   5.167   2.730   1.698 -0.0691  0.1492  0.1417
 2070WN      WN 4886   3.837   2.810   2.399 -0.2222  0.0204  0.0225
 2071WN      WN 4887   4.608   5.650  11.943  0.2564  0.0137  0.2560
 2072WN      WN 4888   1.906   1.416   1.432  0.1475  0.0717  0.0081
 2073WN      WN 4889   2.327   6.030  13.659  0.1867 -0.3350 -0.1580
 2074WN      WN 4890   5.364   1.378  11.874 -0.0242  0.1296  0.0349
 2075WN      WN 4891   3.914   3.165   0.917  0.0385  0.0930  0.1154
 2076WN      WN 4892   0.928   1.528   1.682  0.2715 -0.1896 -0.0112
 2077WN      WN 4893   1.519   1.982   1.310 -0.1459 -0.1528 -0.2963
 2078WN      WN 4894   5.615   5.651   0.007  0.0296  0.2896  0.1104
 2079WN      WN 4895   2.824   2.767   0.472  0.1779  0.1488  0.0834
 2080WN      WN 4896   4.594   3.441  14.025 -0.0363 -0.2303  0.2217
 2081WN      WN 4897   6.268   5.684   1.225  0.0579  0.0244  0.0075
 2082WN      WN 4898   2.338   4.654   1.970  0.0684  0.0334  0.1592
 2083WN      WN 4899   5.927   1.282   2.039  0.0441  0.1716  0.1089
 2084WN      WN 4900   3.994   5.467  12.505  0.1713 -0.1634 -0.0337
 2085WN      WN 4901   2.984   3.376  13.298  0.0208 -0.0690  0.0792
 2086WN      WN 4902   5.683   6.218  12.509  0.1774  0.3898 -0.0016
 2087WN      WN 4903   5.336   0.098  12.654  0.1149 -0.0014 -0.0092
 2088WN      WN 4904   2.546   3.826   0.245 -0.0734  0.1373  0.0227
 2089WN      WN 4905   5.931   4.646   1.917  0.1235  0.1720 -0.2254
 2090WN      WN 4906   4.683   6.034  14.598 -0.1264  0.3438  0.3623
 2091WN      WN 4907   5.256   3.093   0.260  0.0384 -0.3302  0.0146
 2092WN      WN 4908   3.016   4.354  12.333  0.1756 -0.0301  0.0442
 2093WN      WN 4909   6.224   0.383  14.614  0.1355 -0.0005  0.0377
 2094WN      WN 4910   4.857   2.530  12.387  0.2058 -0.1078 -0.1794
 2095WN      WN 4911   6.230   4.381  13.231  0.0472  0.3145 -0.0767
 2096WN      WN 4912   1.714   1.209  12.276 -0.1933 -0.2348 -0.1951
 2097WN      WN 4913   3.721   3.874   1.060  0.0166  0.1916 -0.2218
 2098WN      WN 4914   3.440   1.571   2.694 -0.1861  0.0408  0.1124
 2099WN      WN 4915   0.962   2.933   0.315  0.3963  0.0608 -0.0748
 2100WN      WN 4916   1.284   1.749   3.008 -0.3360  0.0242  0.1672
 2101WN      WN 4917   4.708   3.197  13.414 -0.0883  0.1727  0.0350
 2102WN      WN 4918   0.815   3.054  13.601  0.0003 -0.2294  0.1449
 2103WN      WN 4919   5.657   5.948  13.783 -0.0748  0.5904  0.2022
 2104WN      WN 4920   4.252   4.402   0.323  0.3439  0.0267  0.1873
 2105WN      WN 4921   4.337   2.091   2.584 -0.0001 -0.0172  0.1705
 2106WN      WN 4922   1.832   3.488   2.682 -0.0380  0.0462  0.0256
 2107WN      WN 4923   0.846   4.117  12.432  0.1459  0.1597  0.1870
 2108WN      WN 4924   6.036   5.441  14.593  0.0134 -0.0932  0.1338
 2109WN      WN 4925   3.787   1.261   0.620 -0.1764  0.1979 -0.6412
 2110WN      WN 4926   5.594   4.045  13.642  0.0667  0.1106 -0.1963
 2111WN      WN 4927   6.311   5.073  12.531  0.1529 -0.1488  0.0564
 2112WN      WN 4928   5.244   1.889   2.519  0.0447 -0.0720  0.0699
 2113WN      WN 4929   3.542   2.782  12.335 -0.1378 -0.1114 -0.1312
 2114WN      WN 4930   1.520   4.302   2.421  0.0210  0.0182 -0.0645
 2115WN      WN 4931   5.339   6.214   3.492  0.0424 -0.1283 -0.0279
 2116WN      WN 4932   6.108   4.485  13.776 -0.0318 -0.0564 -0.1952
 2117WN      WN 4933   5.162   4.645   2.298 -0.0845  0.0152  0.1247
 2118WN      WN 4934   5.478   3.890   2.417 -0.1819 -0.1798  0.1261
 2119WN      WN 4935   1.154   4.879   3.008  0.0409 -0.3526 -0.2775
 2120WN      WN 4936   5.312   6.250  12.194  0.2983 -0.2076  0.1025
 2121WN      WN 4937   5.770   2.137   2.581 -0.0956  0.2433  0.1844
 2122WN      WN 4938   4.195   1.522  12.454 -0.2216  0.1252  0.4399
 2123WN      WN 4939   3.662   6.195  12.828 -0.4443  0.2577 -0.3823
 2124WN      WN 4940   2.542   4.336  11.469 -0.1869  0.0926 -0.2464
 2125WN      WN 4941   5.511   5.177  12.475 -0.1383 -0.2406  0.2727
 2126WN      WN 4942   1.235   3.339   1.076  0.0086  0.2414 -0.0147
 2127WN      WN 4943   4.584   1.387  14.470 -0.0290 -0.1160  0.1440
 2128WN      WN 4944   0.839   0.483   1.219 -0.0962 -0.1017 -0.1527
 2129WN      WN 4945   0.343   2.838  14.442 -0.2024 -0.1364 -0.1919
 2130WN      WN 4946   5.814   1.492  13.512  0.4605  0.1763 -0.2225
 2131WN      WN 4947   1.960   0.826  14.304 -0.1646  0.0640  0.2282
 2132WN      WN 4948   6.056   6.165   1.278  0.1794 -0.0280  0.2990
 2133WN      WN 4949   0.823   1.751   2.202 -0.1096  0.2827  0.0527
 2134WN      WN 4950   1.307   2.798  13.680  0.1001  0.0287  0.0998
 2135WN      WN 4951   3.570   0.530   2.655  0.1881  0.0723  0.0985
 2136WN      WN 4952   0.320   4.998   2.605  0.0034 -0.1156 -0.2680
 2137WN      WN 4953   6.320   3.531  14.036 -0.0028 -0.0686 -0.2057
 2138WN      WN 4954   4.712   4.874  14.276  0.1434 -0.1795  0.0202
 2139WN      WN 4955   3.988   3.439   3.660 -0.0715 -0.0436  0.0851
 2140WN      WN 4956   0.546   6.327   1.385 -0.1988  0.3383  0.1828
 2141WN      WN 4957   5.235   0.581  13.645 -0.0226 -0.2212  0.2753
 2142WN      WN 4958   4.779   1.257  13.951 -0.0553 -0.3086 -0.1098
 2143WN      WN 4959   1.171   2.540   0.565  0.1854  0.1842  0.1146
 2144WN      WN 4960   1.563   2.032  14.686 -0.2560 -0.0724  0.0367
 2145WN      WN 4961   5.732   3.831  14.849 -0.3017 -0.0128  0.1094
 2146WN      WN 4962   3.402   1.316  13.685 -0.0910  0.0855  0.0225
 2147WN      WN 4963   1.624   0.023  13.900 -0.0057  0.2237 -0.4598
 2148WN      WN 4964   4.709   4.435  13.380 -0.0812  0.1091  0.0561
 2149WN      WN 4965   2.579   4.695  12.421  0.1565 -0.4154  0.0176
 2150WN      WN 4966   5.382   5.079  12.964 -0.1550 -0.2580 -0.0024
 2151WN      WN 4967   4.599   4.524   2.218 -0.1395 -0.2140  0.2665
 2152WN      WN 4968   0.779   2.766   0.866  0.2083 -0.0228 -0.2273
 2153WN      WN 4969   1.718   0.805  13.207 -0.3556 -0.1066  0.3110
 2154WN      WN 4970   5.558   3.023   3.551  0.1153  0.1547 -0.3506
 2155WN      WN 4971   3.144   5.817  13.486 -0.2119  0.0942 -0.0196
 2156WN      WN 4972   3.979   1.479   1.348 -0.4055  0.1964  0.0234
 2157WN      WN 4973   1.135   5.380   1.624 -0.1488  0.3497  0.1792
 2158WN      WN 4974   0.696   2.528   1.336  0.0909  0.2258 -0.0279
 2159WN      WN 4975   6.389   6.056   0.311 -0.2949 -0.3119 -0.2904
 2160WN      WN 4976   1.854   2.868  14.166 -0.3160  0.0214 -0.0016
 2161WN      WN 4977   4.471   1.865  14.177  0.2235  0.2955 -0.1034
 2162WN      WN 4978   4.500   1.272  12.992  0.0224 -0.1143  0.0125
 2163WN      WN 4979   0.991   0.400   2.143  0.0363  0.0644 -0.0635
 2164WN      WN 4980   6.195   0.355  13.480 -0.0321  0.2919  0.1057
 2165WN      WN 4981   4.980   2.559  12.919  0.0021 -0.1600  0.2951
 2166WN      WN 4982   5.199   3.399  12.122  0.1455  0.1757  0.1331
 2167WN      WN 4983   3.781   3.508   1.430 -0.2216  0.3227 -0.1268
 2168WN      WN 4984   5.491   2.551  12.630 -0.0240  0.0059  0.1593
 2169WN      WN 4985   5.960   3.228  14.187 -0.3309 -0.1665  0.2635
 2170WN      WN 4986   5.010   5.789   0.315 -0.1090 -0.0300  0.2126
 2171WN      WN 4987   1.004   1.426   0.034  0.0290 -0.1214 -0.1439
 2172WN      WN 4988   3.324   4.176   1.637  0.0660 -0.0032 -0.3283
 2173WN      WN 4989   4.420   5.712   2.890  0.2788 -0.1882  0.0136
 2174WN      WN 4990   1.244   1.888   0.205 -0.1464  0.3371 -0.0124
 2175WN      WN 4991   5.804   3.462  12.286 -0.1409  0.2468 -0.1208
 2176WN      WN 4992   1.323   1.288   2.836  0.1944  0.2634 -0.1911
 2177WN      WN 4993   0.332   5.584  11.582 -0.0876  0.0948  0.0624
 2178WN      WN 4994   4.811   0.065  11.405 -0.2839 -0.2526  0.0292
 2179WN      WN 4995   5.918   1.069   2.961 -0.0645 -0.0525  0.0922
 2180WN      WN 4996   0.329   1.601  12.425 -0.1482  0.3227 -0.0842
 2181WN      WN 4997   3.834   1.204   2.818  0.3693  0.2152  0.1160
 2182WN      WN 4998   4.749   4.920  13.487 -0.3166  0.2089  0.1271
 2183WN      WN 4999   6.237   2.953  14.529  0.0490  0.0826 -0.1409
 2184WN      WN 5000   1.318   4.127   1.632  0.1922 -0.0302 -0.0066
 2185WN      WN 5001   4.997   0.635   1.229 -0.1075  0.2581  0.0534
 2186WN      WN 5002   1.617   1.961  12.897 -0.3719  0.1020 -0.0992
 2187WN      WN 5003   4.740   4.702   2.673 -0.1284 -0.4451  0.0847
 2188WN      WN 5004   0.305   4.893  12.259  0.1064  0.1910  0.1125
 2189WN      WN 5005   2.591   1.267  12.289  0.0040 -0.0116 -0.1197
 2190WN      WN 5006   3.742   5.114  12.764  0.2012 -0.1208 -0.0314
 2191WN      WN 5007   5.313   5.801  13.379  0.0276 -0.0556 -0.1387
 2192WN      WN 5008   2.975   1.308   2.673  0.2751 -0.1699  0.2871
 2193WN      WN 5009   6.108   2.235  12.576  0.0542  0.0001 -0.0879
 2194WN      WN 5010   3.682   1.852   1.432  0.0058 -0.1021 -0.0049
 2195WN      WN 5011   1.579   6.406   2.067 -0.2590 -0.0250 -0.3348
 2196WN      WN 5012   4.256   2.935   1.903 -0.0735  0.2210  0.2529
 2197WN      WN 5013   4.626   1.112   2.477  0.0907  0.0580  0.2557
 2198WN      WN 5014   4.989   2.748  13.414 -0.0571 -0.0845  0.1657
 2199WN      WN 5015   3.213   1.481   2.296 -0.0414 -0.1072  0.0361
 2200WN      WN 5016   2.602   1.867   0.658 -0.2688  0.3390  0.3645
 2201WN      WN 5017   1.393   6.120  13.654  0.0203 -0.2213 -0.1522
 2202WN      WN 5018   1.744   4.350   3.330 -0.0545  0.1168 -0.0375
 2203WN      WN 5019   2.925   3.837  12.280  0.0437 -0.1680  0.1790
 2204WN      WN 5020   1.471   2.404  13.956 -0.1778 -0.0191 -0.0253
 2205WN      WN 5021   4.891   3.084  13.879  0.1334  0.0861 -0.1674
 2206WN      WN 5022   0.009   1.690   2.764  0.1201 -0.2145  0.1381
 2207WN      WN 5023   5.418   5.584  12.922 -0.0530  0.0983 -0.1529
 2208WN      WN 5024   1.706   1.504  13.151 -0.1176 -0.0538  0.0143
 2209WN      WN 5025   2.807   1.367   0.648  0.0029  0.1586  0.0904
 2210WN      WN 5026   4.547   4.151   2.630  0.1792  0.1438 -0.0759
 2211WN      WN 5027   0.896   2.674  14.389 -0.1161 -0.0967 -0.2639
 2212WN      WN 5028   5.437   5.381   0.990 -0.1109 -0.2908 -0.0215
 2213WN      WN 5029   1.224   2.191   2.787 -0.2189 -0.1973  0.0300
 2214WN      WN 5030   1.471   0.520   2.890  0.4208  0.4276  0.1903
 2215WN      WN 5031   2.179   2.354  11.887  0.2821 -0.0002 -0.0594
 2216WN      WN 5032   6.368   4.765  14.169  0.1084 -0.0915  0.2043
 2217WN      WN 5033   6.072   0.949  13.576  0.0840 -0.0988 -0.1643
 2218WN      WN 5034   2.903   1.647  12.505 -0.0619  0.1400 -0.0549
 2219WN      WN 5035   3.009   4.054   0.080 -0.1961  0.0279  0.1981
 2220WN      WN 5036   2.726   4.216   1.003  0.3044  0.0501 -0.2292
 2221WN      WN 5037   1.619   4.362  13.527  0.1506  0.2311  0.1811
 2222WN      WN 5038   5.259   4.025  14.002  0.0380  0.0266  0.0360
 2223WN      WN 5039   6.118   4.735   0.778  0.0078  0.0032 -0.0637
 2224WN      WN 5040   0.487   1.908  14.177  0.1767  0.0558  0.2963
 2225WN      WN 5041   3.905   0.070  13.836 -0.0335  0.1322  0.0403
 2226WN      WN 5042   5.843   3.029   3.059 -0.2339  0.3494  0.2777
 2227WN      WN 5043   1.147   2.806   1.271 -0.3526  0.2362  0.4952
 2228WN      WN 5044   5.843   5.191  13.255 -0.0863  0.1803  0.4597
 2229WN      WN 5045   0.265   3.325   1.824 -0.1466 -0.0258  0.2285
 2230WN      WN 5046   4.363   5.382  13.351  0.3045 -0.0921 -0.1330
 2231WN      WN 5047   2.987   1.809   2.577 -0.0825  0.2828  0.0802
 2232WN      WN 5048   2.714   6.267   0.653 -0.3319 -0.2546  0.0494
 2233WN      WN 5049   4.113   2.851  13.229 -0.2104 -0.0754 -0.0086
 2234WN      WN 5050   2.854   5.252   2.008  0.2323 -0.2514 -0.2203
 2235WN      WN 5051   1.278   5.455   0.604  0.3058 -0.2195  0.4984
 2236WN      WN 5052   1.541   5.828   1.343 -0.3906  0.0636 -0.2148
 2237WN      WN 5053   3.757   3.242   0.460 -0.0409  0.1010  0.0493
 2238WN      WN 5054   4.871   2.799   0.849  0.0192  0.0111  0.0611
 2239WN      WN 5055   3.978   3.251   2.336 -0.1550  0.2666  0.3687
 2240WN      WN 5056   2.751   3.920  11.635 -0.0443  0.0973  0.0933
 2241WN      WN 5057   2.649   2.960  13.018  0.1872 -0.2060  0.2985
 2242WN      WN 5058   1.926   0.933   1.577  0.0849  0.2353 -0.0517
 2243WN      WN 5059   2.437   4.213  12.562 -0.0701 -0.2062 -0.0280
 2244WN      WN 5060   5.012   5.787  12.169 -0.0377  0.3092  0.0670
 2245WN      WN 5061   4.145   3.400   2.771 -0.0965 -0.1484 -0.0733
 2246WN      WN 5062   1.650   2.169   0.802  0.1045  0.1377 -0.0151
 2247WN      WN 5063   2.305   3.836   1.327 -0.6931  0.2263 -0.0053
 2248WN      WN 5064   6.154   0.622  12.308  0.1419  0.0735 -0.0866
 2249WN      WN 5065   0.505   3.870  13.184 -0.0421  0.1010  0.0136
 2250WN      WN 5066   5.998   1.271  13.941 -0.1211 -0.0901 -0.2357
 2251WN      WN 5067   1.028   1.350   2.434  0.1017 -0.0782  0.3537
 2252WN      WN 5068   0.023   5.630  14.826 -0.0441  0.0405 -0.1354
 2253WN      WN 5069   1.942   3.930   2.453 -0.1623 -0.1496 -0.0273
 2254WN      WN 5070   1.092   2.145   2.271 -0.2434 -0.1303 -0.0174
 2255WN      WN 5071   6.288   5.660  11.789  0.2531  0.2288  0.3647
 2256WN      WN 5072   2.579   3.134   0.171 -0.0879 -0.1671  0.2303
 2257WN      WN 5073   1.686   3.017   2.675 -0.0154  0.3299  0.3029
 2258WN      WN 5074   5.322   4.948   0.761 -0.0801 -0.0971 -0.0944
 2259WN      WN 5075   0.532   6.274  13.627  0.1650 -0.1887  0.2694
 2260WN      WN 5076   2.580   4.866   0.027 -0.0128 -0.1442 -0.0236
 2261WN      WN 5077   3.398   2.477   3.018 -0.0908  0.0621 -0.0541
 2262WN      WN 5078   0.341   2.591  13.040 -0.1131  0.1227  0.1739
 2263WN      WN 5079   4.989   2.919   2.343 -0.3198 -0.0470 -0.1066
 2264WN      WN 5080   4.067   3.027   3.379 -0.0830 -0.0224  0.1694
 2265WN      WN 5081   1.374   6.015  12.689 -0.0601 -0.2261 -0.0973
 2266WN      WN 5082   4.337   4.165  11.925  0.2565  0.2963  0.1537
 2267WN      WN 5083   3.617   5.842  13.242  0.2206  0.2356  0.2441
 2268WN      WN 5084   5.499   4.306   0.107 -0.1623 -0.2277 -0.0726
 2269WN      WN 5085   0.285   0.305   2.214 -0.0411 -0.0049 -0.1827
 2270WN      WN 5086   5.674   1.326  11.523  0.0668 -0.1107  0.0813
 2271WN      WN 5087   5.258   2.188   1.721 -0.3206 -0.4209  0.1358
 2272WN      WN 5088   2.191   4.120   1.794  0.0132 -0.0692 -0.0979
 2273WN      WN 5089   5.890   2.576   2.267  0.1734 -0.0725 -0.0265
 2274WN      WN 5090   4.093   5.888  12.757  0.1690  0.2152  0.1760
 2275WN      WN 5091   5.008   1.944   2.075 -0.4088 -0.1531 -0.0269
 2276WN      WN 5092   4.097   4.409   2.451 -0.0557  0.2225 -0.0412
 2277WN      WN 5093   2.784   5.598  12.645  0.0835 -0.2937  0.1433
 2278WN      WN 5094   0.641   5.453   1.768  0.2564  0.3349 -0.0385
 2279WN      WN 5095   3.281   2.283   1.595  0.0860 -0.1940 -0.1071
 2280WN      WN 5096   3.753   1.594  11.936  0.1288  0.0105  0.0963
 2281WN      WN 5097   4.899   0.122  12.455 -0.0311 -0.4397  0.1862
 2282WN      WN 5098   0.613   4.661  12.705 -0.0091 -0.5210 -0.2188
 2283WN      WN 5099   2.399   2.052  14.238  0.1430 -0.3878  0.0320
 2284WN      WN 5100   4.646   0.039   1.310  0.0435 -0.1810 -0.0157
 2285WN      WN 5101   2.148   0.061  13.757  0.0602 -0.1510  0.0561
 2286WN      WN 5102   6.137   1.939   0.272  0.2095  0.0459 -0.2200
 2287WN      WN 5103   4.743   6.247  13.874 -0.2995  0.2251  0.3401
 2288WN      WN 5104   0.633   3.379  13.258  0.0980 -0.1995 -0.2122
 2289WN      WN 5105   4.545   3.673  14.576  0.2999 -0.0341  0.2891
 2290WN      WN 5106   4.546   0.673   2.728 -0.1657 -0.0605  0.0952
 2291WN      WN 5107   5.105   3.481  14.202  0.0217 -0.0163 -0.0659
 2292WN      WN 5108   4.276   4.909   2.519  0.2747  0.0173  0.0885
 2293WN      WN 5109   5.236   0.415  12.246 -0.2006  0.2722  0.1038
 2294WN      WN 5110   1.852   5.459  14.257 -0.0557  0.0103 -0.0189
 2295WN      WN 5111   0.936   5.916  12.986  0.1145 -0.0254  0.2518
 2296WN      WN 5112   3.945   3.661   1.983 -0.0029  0.0607  0.1185
 2297WN      WN 5113   4.513   2.184   2.079  0.3429  0.2972  0.1316
 2298WN      WN 5114   1.252   4.779   3.528 -0.1467  0.1706 -0.3252
 2299WN      WN 5115   1.379   5.459   3.846  0.4029 -0.0714  0.2221
 2300WN      WN 5116   2.127   3.098  14.891 -0.2048  0.2113 -0.0337
 2301WN      WN 5117   2.938   5.210   1.527  0.2096  0.0298  0.1652
 2302WN      WN 5118   6.212   1.988  12.160 -0.1249 -0.0346  0.4985
 2303WN      WN 5119   2.521   5.343  14.190 -0.0840 -0.0618  0.0055
 2304WN      WN 5120   0.374   5.148   0.991  0.0238  0.7624 -0.1161
 2305WN      WN 5121   2.458   1.920   0.156  0.1571  0.3405 -0.2033
 2306WN      WN 5122   5.406   0.679  14.746 -0.1554 -0.1986  0.0256
 2307WN      WN 5123   2.723   1.636   1.939  0.1273 -0.0920  0.0561
 2308WN      WN 5124   1.940   0.098   2.423  0.0873 -0.0257 -0.0533
 2309WN      WN 5125   5.120   3.464  12.635 -0.1750 -0.0923 -0.2050
 2310WN      WN 5126   5.918   2.255  14.331 -0.0573 -0.3032  0.0907
 2311WN      WN 5127   2.252   3.087   1.948  0.2716 -0.0117 -0.1303
 2312WN      WN 5128   1.120   0.030  12.825  0.0814  0.0020  0.1821
 2313WN      WN 5129   1.907   2.048  14.154 -0.2092 -0.0891  0.1089
 2314WN      WN 5130   5.455   0.590   2.555  0.2492  0.0639 -0.4251
 2315WN      WN 5131   6.366   5.416  13.444  0.1142 -0.1654  0.1685
 2316WN      WN 5132   1.478   1.062   1.844  0.2147 -0.0406 -0.1098
 2317WN      WN 5133   2.087   1.891   0.710 -0.0538  0.0012  0.1788
 2318WN      WN 5134   5.294   2.189  12.168  0.0588  0.1628  0.0733
 2319WN      WN 5135   3.977   2.279  13.095  0.0618 -0.2160 -0.5779
 2320WN      WN 5136   2.040   1.417   0.724  0.0686  0.0216 -0.0818
 2321WN      WN 5137   2.336   5.097  11.566  0.0362 -0.2959 -0.2663
 2322WN      WN 5138   2.113   4.634  12.638 -0.0571 -0.1516 -0.0616
 2323WN      WN 5139   0.433   5.430   2.878 -0.1513  0.1042  0.0239
 2324WN      WN 5140   0.441   0.014   2.640 -0.1050  0.2555  0.2889
 2325WN      WN 5141   6.008   3.486   1.854 -0.0429  0.0126  0.0738
 2326WN      WN 5142   1.113   5.012   1.203  0.3701 -0.1594  0.0363
 2327WN      WN 5143   5.481   6.115   2.238 -0.1337  0.3068  0.4046
 2328WN      WN 5144   4.670   0.927   1.990 -0.2563 -0.0258  0.1113
 2329WN      WN 5145   2.873   2.643   2.793  0.0187 -0.0617 -0.2413
 2330WN      WN 5146   2.196   3.198  14.430 -0.0905 -0.2166 -0.3114
 2331WN      WN 5147   2.216   3.118   1.388  0.0174 -0.3617  0.0373
 2332WN      WN 5148   5.072   4.280   1.321 -0.1097  0.1096  0.1857
 2333WN      WN 5149   5.498   0.759  12.442  0.2087  0.0298 -0.1655
 2334WN      WN 5150   2.397   4.241   0.685  0.1326  0.1304  0.0630
 2335WN      WN 5151   3.104   4.521   2.308 -0.1528  0.0285  0.2496
 2336WN      WN 5152   6.122   2.678   0.741 -0.1264  0.0576 -0.2813
 2337WN      WN 5153   0.294   0.623   1.318 -0.4709  0.2445 -0.2519
 2338WN      WN 5154   5.188   3.313  11.579 -0.2632  0.0666  0.0680
 2339WN      WN 5155   2.500   4.337   0.145  0.1123  0.2550 -0.1539
 2340WN      WN 5156   3.508   2.010   2.871 -0.3472 -0.1091 -0.2148
 2341WN      WN 5157   2.519   2.241   2.839 -0.0695  0.0026  0.1422
 2342WN      WN 5158   3.751   3.845   2.847 -0.4054 -0.2282 -0.2584
 2343WN      WN 5159   3.429   2.732   1.620  0.0723 -0.0561  0.4560
 2344WN      WN 5160   4.173   4.241  13.879 -0.0009  0.1330  0.0111
 2345WN      WN 5161   1.480   1.559  14.775  0.2224  0.1743 -0.1445
 2346WN      WN 5162   2.260   2.479  11.441  0.0632 -0.3001 -0.0940
 2347WN      WN 5163   4.956   5.299  12.168 -0.0935 -0.0793  0.4265
 2348WN      WN 5164   4.411   3.606  13.552  0.0080 -0.0922  0.0850
 2349WN      WN 5165   4.857   5.214  13.074  0.1173  0.0307  0.1006
 2350WN      WN 5166   1.315   5.065   2.510 -0.2699 -0.4656 -0.1483
 2351WN      WN 5167   3.528   4.831   0.827  0.1135 -0.1099  0.2857
 2352WN      WN 5168   0.160   4.698   0.801  0.2915  0.0100 -0.4812
 2353WN      WN 5169   3.491   6.168  13.704  0.0536 -0.0012 -0.0074
 2354WN      WN 5170   0.944   6.178  13.994 -0.0837  0.1941  0.2127
 2355WN      WN 5171   0.453   0.343   0.419  0.1841  0.2091 -0.0974
 2356WN      WN 5172   1.715   3.041  11.970  0.1270 -0.2440 -0.0558
 2357WN      WN 5173   3.531   4.116  14.463  0.0533  0.1359 -0.1792
 2358WN      WN 5174   2.271   5.626  12.965  0.0428  0.4322 -0.1878
 2359WN      WN 5175   0.052   2.277  13.436 -0.2687  0.0051  0.2275
 2360WN      WN 5176   1.668   6.152   0.478  0.2068  0.2224 -0.2086
 2361WN      WN 5177   4.815   3.202   0.527 -0.2048 -0.2117  0.0965
 2362WN      WN 5178   6.230   3.154  13.717 -0.0347  0.1464  0.1432
 2363WN      WN 5179   5.342   4.306  11.154 -0.1974 -0.0449  0.1876
 2364WN      WN 5180   1.233   2.793  13.164 -0.0192  0.1951 -0.0365
 2365WN      WN 5181   3.504   6.285  12.162  0.2236  0.0813  0.0565
 2366WN      WN 5182   5.621   3.433   2.248 -0.1124  0.2129  0.1442
 2367WN      WN 5183   5.440   5.505  12.028 -0.1740 -0.1396 -0.0054
 2368WN      WN 5184   4.150   4.666  12.682  0.1938  0.0741 -0.3271
 2369WN      WN 5185   5.836   3.068   0.564  0.0677 -0.0738 -0.0257
 2370WN      WN 5186   4.308   3.230  12.948  0.3538  0.2759 -0.1972
 2371WN      WN 5187   4.645   4.933  12.295  0.2774 -0.2846  0.0296
 2372WN      WN 5188   4.876   1.222   1.504  0.2043 -0.0801  0.3407
 2373WN      WN 5189   6.100   3.393   0.081  0.0406  0.1898  0.3074
 2374WN      WN 5190   0.178   2.005  13.807  0.0413  0.0896  0.3055
 2375WN      WN 5191   3.781   2.432   0.504 -0.0963 -0.1029 -0.1607
 2376WN      WN 5192   4.827   3.926  14.214  0.2342 -0.0050 -0.3397
 2377WN      WN 5193   1.675   6.223   1.031  0.0067  0.0690 -0.1221
 2378WN      WN 5194   5.217   1.126  12.788  0.0348 -0.1149  0.1881
 2379WN      WN 5195   6.046   2.727   1.291 -0.0968 -0.0701  0.5168
 2380WN      WN 5196   0.581   2.278  14.535 -0.0292 -0.2732  0.4513
 2381WN      WN 5197   3.341   4.199  11.129  0.1540 -0.0260  0.2057
 2382WN      WN 5198   2.273   2.557  12.537 -0.0829 -0.1015 -0.0644
 2383WN      WN 5199   5.835   0.434   1.289  0.0061 -0.1598 -0.0999
 2384WN      WN 5200   3.013   3.935   3.190 -0.2229  0.1897  0.0121
 2385WN      WN 5201   3.063   3.530   0.192  0.1475 -0.0818 -0.2836
 2386WN      WN 5202   3.557   2.007  13.010  0.1187 -0.1548 -0.4763
 2387WN      WN 5203   3.116   1.940   2.024 -0.0013  0.1868  0.1336
 2388WN      WN 5204   0.051   3.848   0.026  0.2009 -0.0083  0.0963
 2389WN      WN 5205   5.807   3.136  13.372 -0.0306 -0.3185  0.0959
 2390WN      WN 5206   5.521   1.968  14.326  0.0055  0.1149 -0.2291
 2391WN      WN 5207   4.728   6.227   0.831 -0.1375 -0.0324 -0.1222
 2392WN      WN 5208   4.237   0.243   0.642 -0.1167  0.1401  0.2420
 2393WN      WN 5209   6.351   1.182   1.755  0.2522 -0.0764 -0.2652
 2394WN      WN 5210   5.612   5.263  14.181 -0.0211  0.0670  0.0584
 2395WN      WN 5211   3.041   0.926  12.225 -0.0026  0.0548  0.3128
 2396WN      WN 5212   5.257   5.241   2.037 -0.1125  0.1989 -0.1764
 2397WN      WN 5213   5.482   0.012  14.169 -0.1850 -0.0513  0.2826
 2398WN      WN 5214   4.008   5.058   2.140 -0.4585  0.4772  0.0875
 2399WN      WN 5215   2.936   4.522  14.884 -0.0534 -0.3091 -0.2041
 2400WN      WN 5216   5.096   2.760  11.455 -0.1206 -0.1752 -0.1028
 2401WN      WN 5217   5.474   1.050   0.628  0.0809 -0.1848 -0.2971
 2402WN      WN 5218   5.948   1.027   0.459 -0.0449  0.1807  0.1697
 2403WN      WN 5219   3.129   2.235   2.505  0.3387 -0.0575  0.0420
 2404WN      WN 5220   3.191   1.700  14.789  0.5331  0.1174  0.0919
 2405WN      WN 5221   6.411   2.250   1.221 -0.0984  0.1080 -0.1136
 2406WN      WN 5222   4.478   4.885   0.304 -0.0528 -0.1050  0.1996
 2407WN      WN 5223   4.874   2.748  14.480 -0.3234  0.1340 -0.0820
 2408WN      WN 5224   0.085   2.179  14.347 -0.1667  0.2951  0.2240
 2409WN      WN 5225   3.728   0.261  14.240  0.0185 -0.0719 -0.1198
 2410WN      WN 5226   6.171   3.294  11.721  0.2767 -0.2551  0.3529
 2411WN      WN 5227   5.973   2.997   2.056  0.2353 -0.0727  0.2557
 2412WN      WN 5228   3.837   0.713  12.925 -0.1485  0.1505 -0.2795
 2413WN      WN 5229   3.082   3.216  13.915  0.0223 -0.1852  0.0829
 2414WN      WN 5230   0.689   0.413  14.837 -0.2601 -0.3363 -0.0258
 2415WN      WN 5231   0.065   5.414   2.502 -0.0339 -0.0696  0.0464
 2416WN      WN 5232   3.583   3.858   0.045  0.1357  0.1861 -0.0233
 2417WN      WN 5233   5.002   2.597   0.350  0.1819  0.1679 -0.5512
 2418WN      WN 5234   4.587   5.812  14.149 -0.0025  0.0208  0.0468
 2419WN      WN 5235   1.580   3.936  13.162 -0.3749 -0.1614 -0.0455
 2420WN      WN 5236   0.828   0.203  12.401 -0.1561  0.0362 -0.2176
 2421WN      WN 5237   1.503   5.426  13.369 -0.1744 -0.0029  0.0553
 2422WN      WN 5238   2.516   4.308   1.406  0.2495 -0.1296  0.1940
 2423WN      WN 5239   0.986   2.318   0.034  0.2626  0.1463  0.2534
 2424WN      WN 5240   0.650   5.323  13.817 -0.1278  0.0306 -0.0295
 2425WN      WN 5241   1.906   5.146   2.784 -0.2033  0.0257  0.0121
 2426WN      WN 5242   3.892   0.287  12.074  0.2124 -0.0607 -0.1049
 2427WN      WN 5243   3.045   0.348  14.389  0.1685  0.1501  0.0888
 2428WN      WN 5244   4.080   4.413  14.349 -0.0461  0.2404 -0.0036
 2429WN      WN 5245   3.952   6.304  12.431  0.0157 -0.1924 -0.3372
 2430WN      WN 5246   0.401   0.221   0.977  0.0298 -0.0234  0.0439
 2431WN      WN 5247   4.729   0.419   1.764 -0.1413  0.1459 -0.0872
 2432WN      WN 5248   1.068   4.601  12.476 -0.1421  0.2625  0.3159
 2433WN      WN 5249   5.985   4.257   2.285  0.0777  0.0209 -0.0979
 2434WN      WN 5250   4.219   3.761  13.145  0.2916  0.3524  0.0397
 2435WN      WN 5251   2.530   5.119  13.349 -0.0882  0.1820 -0.0768
 2436WN      WN 5252   0.760   4.798  11.708 -0.1986  0.0956 -0.3934
 2437WN      WN 5253   2.436   1.847  13.302  0.0651 -0.1648  0.0094
 2438WN      WN 5254   0.457   1.798  12.904  0.0722  0.0480  0.3115
 2439WN      WN 5255   1.226   6.341  13.288  0.2877 -0.0547 -0.1962
 2440WN      WN 5256   4.718   3.085  12.248  0.2086 -0.0769 -0.1192
 2441WN      WN 5257   6.144   1.523  12.170 -0.0817 -0.1241  0.1288
 2442WN      WN 5258   3.300   3.717   1.367 -0.0716 -0.3244 -0.1164
 2443WN      WN 5259   5.824   2.969   0.001  0.2419 -0.1405  0.3993
 2444WN      WN 5260   2.719   2.527  12.785 -0.4354  0.2143  0.2679
 2445WN      WN 5261   3.761   2.368   1.506  0.2865  0.4609 -0.0827
 2446WN      WN 5262   4.122   2.023  12.094 -0.1102  0.0378 -0.3287
 2447WN      WN 5263   0.465   0.512   2.815 -0.0869 -0.0040  0.0344
 2448WN      WN 5264   4.608   2.090   1.573  0.2450  0.2057 -0.0261
 2449WN      WN 5265   0.121   1.336   3.193 -0.0507 -0.1764 -0.0904
 2450WN      WN 5266   5.524   2.480   1.301 -0.0039  0.4144 -0.1648
 2451WN      WN 5267   2.651   1.994  13.725 -0.2673  0.1355  0.3466
 2452WN      WN 5268   3.660   1.709  13.935  0.1308  0.1783  0.2636
 2453WN      WN 5269   3.922   6.375   1.969  0.1578 -0.0026  0.1265
 2454WN      WN 5270   0.713   4.781   0.948  0.3902  0.0624  0.3589
 2455WN      WN 5271   0.190   6.120   1.123  0.0984 -0.0468  0.3446
 2456WN      WN 5272   5.292   3.008   0.711  0.1565  0.0845  0.0401
 2457WN      WN 5273   5.328   1.402   2.248  0.3023  0.1160 -0.0209
 2458WN      WN 5274   1.125   6.283   2.115 -0.1533 -0.2082 -0.1129
 2459WN      WN 5275   5.022   4.330  11.615 -0.0956 -0.1096  0.2002
 2460WN      WN 5276   3.225   1.080   0.772 -0.4093  0.1481  0.0463
 2461WN      WN 5277   1.015   6.232   1.608  0.3481  0.1564 -0.3482
 2462WN      WN 5278   4.927   5.391  14.196 -0.0466 -0.0258  0.1968
 2463WN      WN 5279   3.689   2.338  12.597 -0.1457  0.2017  0.1859
 2464WN      WN 5280   3.760   6.198  14.302 -0.1644  0.1412  0.1526
 2465WN      WN 5281   2.133   6.404   1.253 -0.0381  0.0939  0.1583
 2466WN      WN 5282   1.853   2.761  11.176  0.1289  0.1757 -0.2053
 2467WN      WN 5283   2.941   6.369   2.491 -0.3199 -0.1867  0.0271
 2468WN      WN 5284   4.310   4.067  14.669  0.0429 -0.0040 -0.2328
 2469WN      WN 5285   4.526   6.044   0.177  0.0892  0.2180  0.4564
 2470WN      WN 5286   4.030   5.220   0.360  0.0672  0.0529 -0.0170
 2471WN      WN 5287   3.049   0.044   1.907  0.0011  0.0814 -0.0008
 2472WN      WN 5288   3.344   1.360  12.277 -0.2456 -0.2002 -0.0505
 2473WN      WN 5289   5.360   4.697  14.706  0.0510  0.2832  0.4448
 2474WN      WN 5290   2.114   5.669   0.534 -0.1828 -0.0580 -0.0863
 2475WN      WN 5291   5.916   2.587  13.388  0.1216 -0.0316  0.2860
 2476WN      WN 5292   2.710   0.466   1.903  0.1962  0.4139 -0.1584
 2477WN      WN 5293   5.984   5.933  14.811  0.2264  0.0671  0.0352
 2478WN      WN 5294   1.672   5.716   0.314 -0.1473  0.0817 -0.2565
 2479WN      WN 5295   2.929   5.793   0.485 -0.2690 -0.1449 -0.1185
 2480WN      WN 5296   2.741   1.799   1.113  0.1857  0.4185 -0.2195
 2481WN      WN 5297   4.625   2.902   3.416  0.1253 -0.0009 -0.0443
 2482WN      WN 5298   5.139   0.031   1.121  0.1298 -0.0919  0.3252
 2483WN      WN 5299   2.260   1.725   1.996  0.0830 -0.2978 -0.0864
 2484WN      WN 5300   1.576   0.330  13.115 -0.2295  0.0222  0.0339
 2485WN      WN 5301   1.302   5.275   3.425  0.1569  0.4688 -0.0016
 2486WN      WN 5302   1.748   3.893   2.012  0.1779 -0.1029 -0.0835
 2487WN      WN 5303   0.573   1.809  14.782 -0.3043  0.0837  0.0741
 2488WN      WN 5304   4.631   4.015  13.754  0.1493  0.0375  0.2356
 2489WN      WN 5305   5.822   4.322   0.610  0.3104 -0.0959  0.1818
 2490WN      WN 5306   3.619   1.472   0.028  0.0980  0.3087  0.3942
 2491WN      WN 5307   0.693   4.979  13.096 -0.0972 -0.0488 -0.0715
 2492WN      WN 5308   5.000   1.124  13.519  0.3266 -0.2033  0.0477
 2493WN      WN 5309   2.775   3.030   1.864  0.1789 -0.1395  0.1183
 2494WN      WN 5310   0.859   5.855   2.245  0.1791 -0.0266 -0.2176
 2495WN      WN 5311   3.459   0.241  13.627 -0.0082 -0.0353 -0.1515
 2496WN      WN 5312   4.739   1.297   0.525 -0.1047 -0.1546 -0.1152
 2497WN      WN 5313   5.617   0.151   0.536  0.3848 -0.0676 -0.0866
 2498WN      WN 5314   3.066   2.730  12.460 -0.2089 -0.0212  0.0798
 2499WN      WN 5315   5.122   0.148  13.912 -0.1338  0.1826  0.1855
 2500WN      WN 5316   0.937   0.177  13.669  0.1343 -0.0658  0.2138
 2501WN      WN 5317   3.000   1.628  13.450 -0.1418 -0.0814 -0.1122
 2502WN      WN 5318   0.336   3.396   0.813  0.0633  0.1031  0.0184
 2503WN      WN 5319   4.486   2.266  12.916  0.2328  0.0140  0.1146
 2504WN      WN 5320   0.678   0.735   2.274 -0.5388  0.1955 -0.0015
 2505WN      WN 5321   3.902   4.564  13.555 -0.1677  0.2410 -0.1518
 2506WN      WN 5322   3.167   1.805   1.585  0.0084  0.1514  0.2531
 2507WN      WN 5323   5.225   3.696   2.066  0.2633  0.2046 -0.0700
 2508WN      WN 5324   3.982   2.519   0.963  0.0827 -0.0067 -0.3533
 2509WN      WN 5325   0.082   3.085  14.117  0.0548  0.1116  0.1165
 2510WN      WN 5326   3.270   2.491   0.622 -0.1649  0.0631 -0.0706
 2511WN      WN 5327   4.349   3.129  11.891 -0.4020 -0.0856  0.2478
 2512WN      WN 5328   0.709   3.847   0.672 -0.0150 -0.1503 -0.0008
 2513WN      WN 5329   3.992   3.619  14.458 -0.2341  0.1491 -0.1949
 2514WN      WN 5330   0.921   1.729  12.561  0.1910 -0.1781  0.1517
 2515WN      WN 5331   5.930   1.776  12.527  0.4457 -0.1718 -0.1235
 2516WN      WN 5332   5.640   0.080  11.946 -0.3201 -0.0720  0.1487
 2517WN      WN 5333   5.178   6.250   0.481 -0.1605 -0.1236  0.0212
 2518WN      WN 5334   2.932   3.421  12.748 -0.1031  0.0129  0.2531
 2519WN      WN 5335   3.352   1.425   3.502  0.1396 -0.1226 -0.1412
 2520WN      WN 5336   0.172   5.115  13.896 -0.0346 -0.1302  0.0659
 2521WN      WN 5337   5.514   0.681   3.014  0.3964  0.0319  0.0421
 2522WN      WN 5338   3.962   0.468   2.213  0.2488  0.2055  0.1190
 2523WN      WN 5339   0.853   0.575  14.339 -0.1557  0.0861 -0.1985
 2524WN      WN 5340   2.041   4.115   0.277  0.2066  0.1437 -0.3013
 2525WN      WN 5341   2.989   5.434  12.216  0.0108  0.0328 -0.0119
 2526WN      WN 5342   6.276   3.120   1.660 -0.0111  0.3312 -0.1904
 2527WN      WN 5343   3.771   1.334   2.358  0.0782 -0.1614  0.2085
 2528WN      WN 5344   0.591   0.860   0.273 -0.3559  0.0206 -0.1840
 2529WN      WN 5345   5.515   0.109   2.453  0.0320  0.1158 -0.0409
 2530WN      WN 5346   1.467   2.787   1.652  0.0935 -0.4590 -0.1015
 2531WN      WN 5347   5.777   1.254   0.980 -0.2677 -0.2625  0.3510
 2532WN      WN 5348   2.455   4.714   0.971 -0.2040  0.0496  0.0060
 2533WN      WN 5349   4.330   0.194   1.731 -0.2733  0.1270  0.1595
 2534WN      WN 5350   4.057   0.708   0.384 -0.0166 -0.0945  0.0252
 2535WN      WN 5351   4.072   1.486  14.151 -0.2210  0.4306  0.0472
 2536WN      WN 5352   3.339   2.305  12.206  0.0191 -0.0574  0.2943
 2537WN      WN 5353   2.081   3.523  13.812  0.0189  0.1591 -0.0388
 2538WN      WN 5354   5.649   1.434  14.273 -0.0289  0.0862  0.2803
 2539WN      WN 5355   2.616   2.567  14.213  0.2481 -0.0560 -0.1383
 2540WN      WN 5356   0.523   3.941   0.187  0.2118  0.1480  0.3665
 2541WN      WN 5357   1.745   1.111  12.802  0.1930 -0.1234  0.1435
 2542WN      WN 5358   6.268   3.311   2.265 -0.0995 -0.0517  0.0529
 2543WN      WN 5359   2.422   2.668   1.410 -0.3203 -0.1553 -0.3244
 2544WN      WN 5360   0.008   2.026   1.774 -0.2847 -0.2527  0.1026
 2545WN      WN 5361   2.370   5.780   1.654  0.1735  0.2544  0.2454
 2546WN      WN 5362   2.427   5.342   2.594  0.1083 -0.0619 -0.2908
 2547WN      WN 5363   2.345   0.151   0.786  0.2568  0.0266  0.1179
 2548WN      WN 5364   4.773   2.675   2.777 -0.1734 -0.3537 -0.2253
 2549WN      WN 5365   3.766   3.990  13.116 -0.0659 -0.1213 -0.1550
 2550WN      WN 5366   5.797   6.021   1.700 -0.0310 -0.0364 -0.0174
 2551WN      WN 5367   6.195   5.825  12.297 -0.1736  0.1865 -0.0888
 2552WN      WN 5368   4.294   3.291   1.400  0.2015 -0.0083 -0.1564
 2553WN      WN 5369   0.216   0.608  14.787  0.0681 -0.1050 -0.2770
 2554WN      WN 5370   5.700   1.953  13.773  0.0874  0.1675  0.0770
 2555WN      WN 5371   4.086   2.851  13.965 -0.1738  0.2721 -0.1139
 2556WN      WN 5372   1.980   4.856   0.795 -0.1435 -0.0012 -0.0539
 2557WN      WN 5373   0.510   6.414   3.502 -0.0823  0.0629  0.1092
 2558WN      WN 5374   0.183   3.122   2.611 -0.0798 -0.0053 -0.1681
 2559WN      WN 5375   1.618   3.050   1.178 -0.2762 -0.0289  0.2418
 2560WN      WN 5376   4.691   1.841  14.730  0.1887 -0.4169 -0.0921
 2561WN      WN 5377   5.478   4.806   1.850 -0.0605  0.0628 -0.0638
 2562WN      WN 5378   5.377   6.227  13.073  0.2249 -0.0033 -0.2234
 2563WN      WN 5379   1.960   2.588   2.516  0.1579 -0.0283 -0.1496
 2564WN      WN 5380   4.080   5.475   2.436  0.1433 -0.0284  0.0816
 2565WN      WN 5381   2.399   5.173   1.842 -0.0288 -0.0670  0.1398
 2566WN      WN 5382   2.226   2.248   1.528  0.4113 -0.2697  0.1207
 2567WN      WN 5383   2.682   3.076  12.492  0.0473 -0.2044  0.0064
 2568WN      WN 5384   1.158   0.995   0.306 -0.1411 -0.1793  0.1563
 2569WN      WN 5385   3.014   0.396  14.858 -0.1327 -0.3263  0.1814
 2570WN      WN 5386   1.084   0.448  13.156  0.2846  0.1336 -0.1329
 2571WN      WN 5387   3.962   1.466  13.585 -0.0695  0.0682  0.0385
 2572WN      WN 5388   5.485   2.174   2.184  0.0823  0.0805 -0.1281
 2573WN      WN 5389   3.721   5.751   1.047 -0.3421  0.0719 -0.0502
 2574WN      WN 5390   1.068   4.944  14.260 -0.1550 -0.2047 -0.6749
 2575WN      WN 5391   4.258   3.723   0.199 -0.2669  0.0830  0.1394
 2576WN      WN 5392   1.394   0.307  13.575 -0.3623  0.3287 -0.3291
 2577WN      WN 5393   5.475   5.887   2.666  0.3201  0.2105  0.2722
 2578WN      WN 5394   3.815   5.881   1.649 -0.1568  0.0607 -0.2253
 2579WN      WN 5395   5.407   3.482   1.398  0.1505 -0.2241 -0.0774
 2580WN      WN 5396   2.173   1.584   2.833 -0.1764 -0.0056  0.0451
 2581WN      WN 5397   1.549   3.710   1.360  0.0186  0.3174 -0.0131
 2582WN      WN 5398   0.402   3.212  12.028  0.1521  0.1081 -0.0429
 2583WN      WN 5399   4.597   3.861   2.216 -0.1560 -0.0577 -0.2612
 2584WN      WN 5400   4.181   4.907  14.301 -0.1904 -0.1516 -0.0066
 2585WN      WN 5401   2.481   3.379  12.874  0.1772  0.1207  0.1089
 2586WN      WN 5402   5.365   2.384  13.440 -0.1818  0.0411 -0.2480
 2587WN      WN 5403   4.644   5.587   1.098 -0.0039 -0.0365 -0.0586
 2588WN      WN 5404   3.975   0.691  14.769 -0.0681 -0.2632 -0.3453
 2589WN      WN 5405   3.575   0.853   1.639  0.1540 -0.2509 -0.0879
 2590WN      WN 5406   2.727   1.391   1.432 -0.1048 -0.0115  0.1143
 2591WN      WN 5407   5.837   2.623   2.752  0.0265 -0.1277 -0.1121
 2592WN      WN 5408   1.449   4.687   0.989 -0.1261  0.0751 -0.1159
 2593WN      WN 5409   2.595   4.722   0.488  0.0668 -0.0595  0.2871
 2594WN      WN 5410   5.897   2.328   1.031  0.0256  0.1623  0.0705
 2595WN      WN 5411   6.294   1.834   2.285  0.0135 -0.0751 -0.1406
 2596WN      WN 5412   3.330   1.095  14.634 -0.0687  0.0762  0.3261
 2597WN      WN 5413   5.955   2.140   2.033  0.1724  0.0239  0.0525
 2598WN      WN 5414   2.532   1.592   2.426  0.4324 -0.0666 -0.1086
 2599WN      WN 5415   2.721   2.169  11.301  0.0369  0.0603 -0.3395
 2600WN      WN 5416   1.003   0.903   3.168 -0.1481  0.1013  0.2580
 2601WN      WN 5417   0.072   2.333  11.787  0.3767 -0.0312 -0.2741
 2602WN      WN 5418   2.021   2.257   2.005 -0.0409  0.1517 -0.1204
 2603WN      WN 5419   6.339   5.863  14.294  0.2167  0.0010  0.1109
 2604WN      WN 5420   1.293   5.959   0.723  0.0061 -0.1098 -0.1074
 2605WN      WN 5421   2.668   2.174   2.379  0.0684 -0.0360 -0.0920
 2606WN      WN 5422   4.681   4.011   0.114 -0.0102 -0.0158  0.0040
 2607WN      WN 5423   5.820   1.758   1.058 -0.0309 -0.0896  0.1638
 2608WN      WN 5424   6.261   0.404   2.055 -0.1181  0.0170  0.1990
 2609WN      WN 5425   5.656   3.020   1.529 -0.2982  0.1906 -0.4142
 2610WN      WN 5426   2.135   3.715  12.782  0.0841 -0.0426 -0.0985
 2611WN      WN 5427   4.308   5.575   0.145  0.0241 -0.1938 -0.2443
 2612WN      WN 5428   4.786   1.203  12.013 -0.4760  0.1880  0.0087
 2613WN      WN 5429   6.267   1.959   0.847 -0.2841  0.2949  0.3910
 2614WN      WN 5430   4.437   2.782   0.282  0.0272 -0.2568  0.0367
 2615WN      WN 5431   1.273   0.617   1.432 -0.0952  0.1696  0.5004
 2616WN      WN 5432   1.970   2.685   1.621  0.0841 -0.0806 -0.0928
 2617WN      WN 5433   1.595   3.951   0.061 -0.0698  0.3875  0.1731
 2618WN      WN 5434   3.914   0.706   1.317 -0.2440 -0.0942  0.6612
 2619WN      WN 5435   3.849   5.645  14.139  0.0445  0.0764  0.1538
 2620WN      WN 5436   5.941   1.523   0.571  0.0083  0.1176  0.0894
 2621WN      WN 5437   2.388   1.705  12.510  0.0671 -0.0715  0.1924
 2622WN      WN 5438   1.999   6.398  14.862  0.0846 -0.2247 -0.2935
 2623WN      WN 5439   3.248   1.071  14.108 -0.3329  0.2309  0.0465
 2624WN      WN 5440   4.166   2.395   1.747 -0.0924  0.2584 -0.2593
 2625WN      WN 5441   2.809   1.039   1.059 -0.0699  0.1670  0.2125
 2626WN      WN 5442   4.543   5.688   0.587  0.0638 -0.1296  0.2023
 2627WN      WN 5443   0.375   4.617  14.402  0.0396  0.1452 -0.2090
 2628WN      WN 5444   4.385   0.254  14.006 -0.0892  0.1953  0.0606
 2629WN      WN 5445   3.881   3.206  12.670  0.1099  0.0734 -0.2503
 2630WN      WN 5446   3.525   0.720  14.358  0.2045  0.1373  0.1154
 2631WN      WN 5447   2.984   3.097  11.448  0.1087  0.0292  0.0580
 2632WN      WN 5448   3.477   1.069  11.887 -0.0604 -0.1371  0.1285
 2633WN      WN 5449   2.851   6.275  14.102 -0.0462  0.2301 -0.2982
 2634WN      WN 5450   2.420   0.998   1.379  0.2050 -0.2214  0.2272
 2635WN      WN 5451   4.998   6.267   0.044 -0.0754 -0.0400 -0.1539
 2636WN      WN 5452   3.709   5.577   0.139 -0.1836 -0.1759  0.3131
 2637WN      WN 5453   4.886   4.929  14.794  0.0485 -0.0813 -0.0694
 2638WN      WN 5454   1.401   1.556   1.540 -0.1415  0.2983  0.0281
 2639WN      WN 5455   0.185   2.141  14.865  0.0891  0.1589  0.0707
 2640WN      WN 5456   2.118   3.377   0.928  0.3583 -0.0447  0.0901
 2641WN      WN 5457   3.880   3.910  12.221 -0.0086 -0.0300  0.3652
 2642WN      WN 5458   4.054   4.799   0.716  0.2874  0.0865  0.2452
 2643WN      WN 5459   1.646   1.927  13.668 -0.0546  0.1580  0.2965
 2644WN      WN 5460   4.301   6.403   2.283  0.1086 -0.0977 -0.2144
 2645WN      WN 5461   1.083   1.912  14.582 -0.0836  0.1979  0.1708
 2646WN      WN 5462   4.050   6.125   2.762  0.0413  0.2070 -0.1845
 2647WN      WN 5463   1.808   4.714   2.464 -0.0705 -0.0527  0.1906
 2648WN      WN 5464   2.953   5.611  14.235  0.2761 -0.0564 -0.0063
 2649WN      WN 5465   1.239   2.342   1.052 -0.1352  0.0370  0.1414
 2650WN      WN 5466   6.203   1.400  11.665 -0.0988 -0.1066 -0.0809
 2651WN      WN 5467   4.510   1.952   0.979  0.2615  0.0419  0.1869
 2652WN      WN 5468   6.297   0.641   1.563 -0.1338 -0.2338  0.1751
 2653WN      WN 5469   4.094   5.964   2.274  0.2349 -0.0001 -0.0349
 2654WN      WN 5470   3.963   6.380   0.931 -0.1403 -0.0276 -0.2371
 2655WN      WN 5471   5.634   3.393   0.956  0.3079 -0.1181 -0.0314
 2656WN      WN 5472   2.450   0.058   2.019  0.0172  0.0172  0.2040
 2657WN      WN 5473   3.622   0.756   0.726 -0.0697 -0.2381  0.2492
 2658WN      WN 5474   2.967   3.517   1.885 -0.0023 -0.1612 -0.0159
   6.42596   6.42596  14.89641
