# Supplementary material for: Free energies of membrane stalk formation from a lipidomics perspective
Source: Nat Commun. 2021 Nov 15;12:6594. doi: 10.1038/s41467-021-26924-2 (PMC8593120; doi:10.1038/s41467-021-26924-2)
Supplement: Supplementary file 4 — Source Data [file 41467_2021_26924_MOESM4_ESM.zip › SI_data/Fig_S8/DIPC_stalk.gro]

Membrane with DIPC (128)
 5544
    1DIPC   NC3    1   1.389   1.191   7.357  0.0878 -0.0223 -0.2384
    1DIPC   PO4    2   1.609   0.963   7.064 -0.0140  0.0119 -0.0628
    1DIPC   GL1    3   1.871   1.034   7.372  0.0891 -0.2796  0.0882
    1DIPC   GL2    4   1.752   1.117   7.675 -0.0768  0.0969 -0.1875
    1DIPC   C1A    5   2.225   1.233   7.397  0.0261 -0.2208  0.3297
    1DIPC   D2A    6   2.664   1.343   7.516  0.0065 -0.0391  0.1856
    1DIPC   D3A    7   2.851   1.656   7.187  0.0920 -0.0912 -0.0442
    1DIPC   C4A    8   2.579   2.029   7.059  0.0602  0.2004 -0.1019
    1DIPC   C1B    9   2.104   1.374   7.902 -0.1059 -0.0113  0.0911
    1DIPC   D2B   10   2.520   1.462   7.948 -0.3554  0.2285 -0.1438
    1DIPC   D3B   11   2.435   1.046   8.072  0.1257 -0.0044 -0.2004
    1DIPC   C4B   12   2.291   0.820   7.766  0.2849  0.0704 -0.0546
    2DIPC   NC3   13   5.249   3.235   6.714  0.0181 -0.1309  0.3324
    2DIPC   PO4   14   5.395   2.951   6.347 -0.0869 -0.1047 -0.0860
    2DIPC   GL1   15   4.981   2.936   6.321 -0.0189  0.2000  0.3262
    2DIPC   GL2   16   4.696   2.942   6.624  0.0255 -0.0480 -0.0074
    2DIPC   C1A   17   4.545   2.810   6.123  0.0406 -0.3592  0.1405
    2DIPC   D2A   18   4.052   2.801   5.942 -0.0493  0.0371 -0.1712
    2DIPC   D3A   19   4.261   2.566   5.574  0.0176 -0.0221 -0.0300
    2DIPC   C4A   20   4.524   2.379   5.677  0.3549 -0.2437 -0.1290
    2DIPC   C1B   21   4.238   2.740   6.519 -0.0760 -0.0964 -0.2160
    2DIPC   D2B   22   3.870   2.608   6.636 -0.0804  0.0700 -0.0431
    2DIPC   D3B   23   3.731   2.596   6.250 -0.1251 -0.0551 -0.0375
    2DIPC   C4B   24   3.368   2.596   6.077  0.1240 -0.1413  0.1791
    3DIPC   NC3   25   1.531   5.989   0.763  0.2014  0.0534  0.0654
    3DIPC   PO4   26   1.569   6.263   1.059 -0.1550  0.2365  0.0826
    3DIPC   GL1   27   1.180   6.448   1.113 -0.2415 -0.0074 -0.0344
    3DIPC   GL2   28   0.991   6.209   1.287  0.1970  0.2265  0.0810
    3DIPC   C1A   29   0.847   6.580   1.004  0.1187  0.2448  0.1772
    3DIPC   D2A   30   0.399   6.795   0.919  0.1108  0.0938 -0.1139
    3DIPC   D3A   31   0.077   6.469   0.712 -0.0115 -0.0251 -0.0004
    3DIPC   C4A   32   0.188   6.097   0.465 -0.1684 -0.1475  0.2963
    3DIPC   C1B   33   0.979   6.006   0.956  0.2337 -0.2903  0.1108
    3DIPC   D2B   34   0.986   6.032   0.568 -0.1559  0.1312 -0.2145
    3DIPC   D3B   35   0.630   6.218   0.267  0.1302 -0.2693 -0.1093
    3DIPC   C4B   36   0.328   6.036  -0.022  0.1955  0.0050 -0.0387
    4DIPC   NC3   37   4.851   4.937   1.566  0.2423 -0.0639  0.2065
    4DIPC   PO4   38   4.810   5.267   1.361 -0.2229 -0.0419  0.4099
    4DIPC   GL1   39   5.186   5.358   1.277  0.2502  0.0045 -0.3144
    4DIPC   GL2   40   5.280   5.640   1.482 -0.1925 -0.0296 -0.0915
    4DIPC   C1A   41   5.515   5.186   1.113  0.0281 -0.0238 -0.1663
    4DIPC   D2A   42   5.563   4.910   0.781  0.1685 -0.0555  0.2934
    4DIPC   D3A   43   5.825   5.137   0.519 -0.0397 -0.0482 -0.1101
    4DIPC   C4A   44   6.071   4.880   0.169 -0.1386  0.1736  0.2381
    4DIPC   C1B   45   5.568   5.716   1.150  0.3113  0.0519 -0.0526
    4DIPC   D2B   46   5.838   6.149   1.026  0.1626 -0.4148 -0.3742
    4DIPC   D3B   47   5.972   5.854   0.829 -0.0351 -0.1295  0.0453
    4DIPC   C4B   48   5.726   5.533   0.732 -0.5158  0.0184 -0.0415
    5DIPC   NC3   49   4.738   4.490   7.072  0.0238 -0.1456 -0.1082
    5DIPC   PO4   50   4.456   4.746   7.355 -0.0731  0.3014 -0.1165
    5DIPC   GL1   51   4.497   4.497   7.686 -0.3026 -0.0267 -0.1259
    5DIPC   GL2   52   4.473   4.152   7.718  0.0629  0.1365 -0.1179
    5DIPC   C1A   53   4.682   4.394   8.183 -0.0717  0.1066 -0.0125
    5DIPC   D2A   54   4.675   4.199   8.657 -0.2348  0.0711 -0.2249
    5DIPC   D3A   55   4.499   4.340   9.060 -0.1283  0.1746 -0.2527
    5DIPC   C4A   56   4.149   4.068   9.064  0.2965  0.1638 -0.1599
    5DIPC   C1B   57   4.194   4.137   8.114  0.1778 -0.3065  0.0596
    5DIPC   D2B   58   4.203   4.215   8.487  0.1756 -0.1675 -0.1179
    5DIPC   D3B   59   3.788   4.187   8.701 -0.1292 -0.0339 -0.0668
    5DIPC   C4B   60   3.671   4.406   9.047  0.1111  0.0144 -0.1207
    6DIPC   NC3   61   3.925   4.994   6.606  0.1906  0.0268 -0.0552
    6DIPC   PO4   62   3.554   5.159   6.360  0.1895 -0.1407  0.0708
    6DIPC   GL1   63   3.431   5.065   6.019 -0.2140  0.1853  0.2814
    6DIPC   GL2   64   3.021   5.123   6.104  0.4878  0.0207 -0.1211
    6DIPC   C1A   65   3.270   4.954   5.632 -0.1018  0.1900  0.1416
    6DIPC   D2A   66   3.242   5.026   5.246  0.4605 -0.4305  0.1046
    6DIPC   D3A   67   3.442   4.584   5.175 -0.3526 -0.2008  0.1880
    6DIPC   C4A   68   3.244   4.317   4.891  0.0542  0.0470  0.0835
    6DIPC   C1B   69   2.853   5.352   5.681 -0.1593 -0.1319 -0.4127
    6DIPC   D2B   70   2.794   5.300   5.232  0.1310  0.1664  0.0438
    6DIPC   D3B   71   2.964   5.490   4.872 -0.0069  0.2853 -0.0956
    6DIPC   C4B   72   2.795   5.427   4.422 -0.1092  0.0575 -0.2518
    7DIPC   NC3   73   3.218   5.106   6.726 -0.2763 -0.1873  0.3224
    7DIPC   PO4   74   2.941   5.471   6.714  0.0791 -0.0241 -0.3329
    7DIPC   GL1   75   2.849   5.670   6.312 -0.2121  0.0728 -0.1391
    7DIPC   GL2   76   2.622   5.651   6.041  0.0245 -0.1501  0.0157
    7DIPC   C1A   77   3.096   5.721   5.886  0.2069 -0.4527 -0.0455
    7DIPC   D2A   78   3.092   5.709   5.423 -0.1319 -0.0605 -0.0146
    7DIPC   D3A   79   3.441   5.439   5.476  0.1947 -0.1041  0.4062
    7DIPC   C4A   80   3.881   5.524   5.556 -0.2902  0.1497  0.1848
    7DIPC   C1B   81   2.560   5.687   5.560  0.1761 -0.1423 -0.1530
    7DIPC   D2B   82   2.636   5.815   5.076 -0.1475 -0.1522  0.3673
    7DIPC   D3B   83   2.467   5.664   4.725  0.0022 -0.0684  0.2506
    7DIPC   C4B   84   2.379   5.244   4.708 -0.0818  0.0994  0.2198
    8DIPC   NC3   85   4.736   5.974  12.688  0.0854  0.0654 -0.0694
    8DIPC   PO4   86   4.910   6.394  12.663 -0.0728 -0.4422 -0.3288
    8DIPC   GL1   87   5.206   6.107  12.898 -0.0284 -0.3360  0.0949
    8DIPC   GL2   88   5.440   5.894  12.918  0.0487  0.0315  0.4552
    8DIPC   C1A   89   5.167   5.798  13.300  0.1125 -0.1837  0.1460
    8DIPC   D2A   90   5.458   5.708  13.594  0.0910 -0.1521  0.2554
    8DIPC   D3A   91   5.195   5.945  13.736 -0.0789  0.0300 -0.2672
    8DIPC   C4A   92   5.134   6.335  13.927  0.0255 -0.0468 -0.2356
    8DIPC   C1B   93   5.632   6.084  13.291  0.1022 -0.2981 -0.0513
    8DIPC   D2B   94   5.633   6.168  13.693  0.0501  0.0199  0.0184
    8DIPC   D3B   95   6.009   5.848  13.655  0.2722 -0.1636  0.0695
    8DIPC   C4B   96   5.808   5.601  13.925 -0.2049  0.2814 -0.0495
    9DIPC   NC3   97   0.733   4.594   6.466 -0.1076  0.1331 -0.3901
    9DIPC   PO4   98   0.595   4.138   6.306  0.1008 -0.0755 -0.2960
    9DIPC   GL1   99   0.804   3.889   6.055  0.0666  0.1062 -0.0990
    9DIPC   GL2  100   0.770   3.555   6.193  0.2665 -0.1176  0.1783
    9DIPC   C1A  101   0.690   3.846   5.568 -0.0427 -0.2793 -0.3864
    9DIPC   D2A  102   0.663   3.581   5.269 -0.1245 -0.0763  0.4392
    9DIPC   D3A  103   0.659   3.478   4.843 -0.1091 -0.1614 -0.1139
    9DIPC   C4A  104   0.767   3.073   4.578 -0.2117  0.0994 -0.0710
    9DIPC   C1B  105   0.972   3.504   5.819  0.1560 -0.0396 -0.0138
    9DIPC   D2B  106   1.332   3.597   5.565  0.1081 -0.1725  0.3246
    9DIPC   D3B  107   1.145   3.438   5.189 -0.0188 -0.3547  0.1472
    9DIPC   C4B  108   1.196   3.217   4.828 -0.3608  0.0459 -0.0010
   10DIPC   NC3  109   2.233   3.148   7.739  0.1142  0.2306 -0.2539
   10DIPC   PO4  110   2.527   3.541   7.567 -0.1515  0.0428 -0.3031
   10DIPC   GL1  111   2.680   3.265   8.018  0.0082  0.0165  0.0429
   10DIPC   GL2  112   2.376   3.012   8.169 -0.0504 -0.0994  0.2614
   10DIPC   C1A  113   2.850   2.824   7.939  0.0844 -0.4657 -0.2495
   10DIPC   D2A  114   3.241   2.710   7.829  0.0434 -0.2046  0.1476
   10DIPC   D3A  115   3.680   2.880   8.027  0.0752 -0.0042 -0.3872
   10DIPC   C4A  116   3.596   3.257   8.421 -0.0785 -0.2341  0.0806
   10DIPC   C1B  117   2.563   2.737   8.365 -0.0909 -0.0215 -0.2462
   10DIPC   D2B  118   2.941   2.480   8.502 -0.1141  0.0446  0.0745
   10DIPC   D3B  119   3.246   2.635   8.334  0.1714  0.0576  0.1608
   10DIPC   C4B  120   3.583   2.773   8.558 -0.0613  0.0508 -0.1263
   11DIPC   NC3  121   1.028   5.588  13.378 -0.2493  0.1243 -0.1565
   11DIPC   PO4  122   0.989   5.359  13.048 -0.2016  0.2641 -0.1980
   11DIPC   GL1  123   0.594   5.297  13.355  0.2659  0.1549  0.6198
   11DIPC   GL2  124   0.330   5.216  13.252 -0.0574 -0.1744  0.1244
   11DIPC   C1A  125   0.543   5.316  13.902  0.0947  0.3133 -0.1229
   11DIPC   D2A  126   0.252   4.994  14.122 -0.1047 -0.0632  0.2359
   11DIPC   D3A  127  -0.025   5.266  14.397 -0.0560 -0.0615 -0.0016
   11DIPC   C4A  128   0.176   5.610  14.552 -0.2142 -0.0519  0.0006
   11DIPC   C1B  129   0.089   5.241  13.628  0.2188 -0.1169 -0.4279
   11DIPC   D2B  130   0.120   5.546  14.009  0.0941  0.0513  0.0843
   11DIPC   D3B  131  -0.182   5.756  14.249 -0.0815  0.4164  0.2680
   11DIPC   C4B  132  -0.141   6.238  14.159 -0.0559 -0.3907 -0.0571
   12DIPC   NC3  133   2.587   4.718   7.974  0.3497  0.2613 -0.0310
   12DIPC   PO4  134   2.257   4.457   7.701  0.2456 -0.1059 -0.0054
   12DIPC   GL1  135   2.279   4.208   8.022  0.0038 -0.1237 -0.0259
   12DIPC   GL2  136   2.450   3.924   7.994  0.0131  0.1513  0.0257
   12DIPC   C1A  137   2.298   4.110   8.460  0.0157 -0.0329 -0.0067
   12DIPC   D2A  138   2.412   3.890   8.886  0.1961  0.3170 -0.1803
   12DIPC   D3A  139   2.128   3.716   9.194 -0.0169 -0.1573 -0.0606
   12DIPC   C4A  140   1.733   3.987   9.305  0.0056 -0.2204  0.0310
   12DIPC   C1B  141   2.533   3.606   8.351 -0.0559  0.0057 -0.0188
   12DIPC   D2B  142   2.718   3.323   8.644  0.0667  0.1192 -0.0531
   12DIPC   D3B  143   2.736   2.963   8.895  0.1419 -0.1316  0.1417
   12DIPC   C4B  144   2.976   3.021   9.201 -0.3878  0.2018 -0.0595
   13DIPC   NC3  145   0.821   0.194   6.348 -0.0799  0.2829 -0.1821
   13DIPC   PO4  146   1.300   0.182   6.432 -0.1710 -0.2540  0.3162
   13DIPC   GL1  147   1.392   0.297   5.970  0.4103 -0.1765 -0.2030
   13DIPC   GL2  148   1.551   0.543   5.731  0.1617  0.1336  0.0257
   13DIPC   C1A  149   1.035   0.470   5.626  0.2320 -0.2249  0.1497
   13DIPC   D2A  150   1.145   0.855   5.399 -0.2028 -0.1148 -0.2910
   13DIPC   D3A  151   1.453   0.735   5.029  0.0320  0.0747  0.0042
   13DIPC   C4A  152   1.381   0.523   4.662 -0.0493  0.0449 -0.0147
   13DIPC   C1B  153   1.565   0.088   5.585  0.0753  0.0782 -0.1722
   13DIPC   D2B  154   1.408  -0.376   5.593 -0.3539 -0.3149  0.1893
   13DIPC   D3B  155   1.298  -0.238   5.231 -0.0716 -0.0201 -0.0291
   13DIPC   C4B  156   0.946  -0.169   5.255  0.0048  0.1724 -0.0750
   14DIPC   NC3  157   4.235   4.662   0.279  0.0703 -0.1243  0.0480
   14DIPC   PO4  158   4.340   5.134   0.402  0.3433  0.0632 -0.0268
   14DIPC   GL1  159   4.825   5.163   0.422  0.1606  0.0152 -0.0177
   14DIPC   GL2  160   5.062   5.182   0.638  0.0734 -0.0604 -0.0434
   14DIPC   C1A  161   5.220   5.080   0.122  0.1414  0.0826 -0.0468
   14DIPC   D2A  162   5.662   5.131   0.054  0.1381 -0.2009 -0.0492
   14DIPC   D3A  163   5.594   4.699   0.299  0.0071 -0.0338  0.1495
   14DIPC   C4A  164   5.931   4.639   0.586 -0.1775 -0.1982 -0.0032
   14DIPC   C1B  165   5.347   5.370   0.516 -0.1110  0.1226 -0.1416
   14DIPC   D2B  166   5.479   5.605   0.146  0.0486 -0.2917  0.1068
   14DIPC   D3B  167   5.240   5.952   0.186  0.0878 -0.1777 -0.0771
   14DIPC   C4B  168   4.777   5.924  -0.110  0.0348 -0.2359 -0.0932
   15DIPC   NC3  169   4.830   5.569   2.200 -0.2039 -0.1512 -0.1506
   15DIPC   PO4  170   5.184   5.841   2.051  0.3360 -0.0061 -0.0139
   15DIPC   GL1  171   5.212   6.105   1.669  0.4569 -0.1898 -0.3087
   15DIPC   GL2  172   5.585   6.216   1.586  0.4750  0.0396  0.0034
   15DIPC   C1A  173   5.329   6.145   1.168  0.3986 -0.0063 -0.0980
   15DIPC   D2A  174   5.442   5.994   0.679  0.1754  0.0810 -0.0008
   15DIPC   D3A  175   5.113   5.683   0.902  0.0934 -0.1324  0.1694
   15DIPC   C4A  176   4.828   5.637   0.559  0.2942  0.0098 -0.0151
   15DIPC   C1B  177   5.793   5.833   1.552  0.0630 -0.0771  0.0005
   15DIPC   D2B  178   5.638   5.330   1.603 -0.0022 -0.1529  0.0374
   15DIPC   D3B  179   6.093   5.349   1.665  0.1597  0.1869  0.0291
   15DIPC   C4B  180   6.334   5.662   1.606 -0.0688 -0.0949 -0.2420
   16DIPC   NC3  181   4.933   0.479   6.523  0.2671 -0.0241  0.0543
   16DIPC   PO4  182   4.781   0.820   6.608 -0.3066  0.0428 -0.0924
   16DIPC   GL1  183   4.345   1.065   6.467 -0.1412  0.0256  0.2234
   16DIPC   GL2  184   4.071   0.868   6.284 -0.3166  0.4403 -0.1791
   16DIPC   C1A  185   3.950   1.353   6.516 -0.0765 -0.1167 -0.1393
   16DIPC   D2A  186   3.812   1.645   6.370 -0.1137  0.0495 -0.0706
   16DIPC   D3A  187   3.811   1.672   5.980  0.0583  0.0364 -0.1657
   16DIPC   C4A  188   3.937   1.490   5.627 -0.1057  0.1796 -0.1499
   16DIPC   C1B  189   4.185   1.311   6.026  0.2215  0.2705 -0.1809
   16DIPC   D2B  190   4.545   1.449   5.693  0.2985  0.0214  0.1723
   16DIPC   D3B  191   4.828   1.615   5.966  0.1068 -0.1220 -0.0654
   16DIPC   C4B  192   4.722   2.035   6.095  0.0142 -0.1186 -0.0432
   17DIPC   NC3  193   6.764   2.559   7.118  0.1321 -0.0465 -0.2074
   17DIPC   PO4  194   6.747   2.718   7.592  0.2890  0.4869 -0.0057
   17DIPC   GL1  195   6.663   2.905   8.023 -0.0358 -0.1209  0.0328
   17DIPC   GL2  196   6.459   2.628   8.100 -0.3735 -0.0213 -0.3984
   17DIPC   C1A  197   6.251   3.084   8.219  0.0742 -0.1713  0.1428
   17DIPC   D2A  198   5.845   2.971   8.150 -0.2082  0.0009  0.2309
   17DIPC   D3A  199   5.925   2.674   8.404  0.1624 -0.0073  0.0673
   17DIPC   C4A  200   6.117   2.601   8.834 -0.3542  0.1224 -0.0091
   17DIPC   C1B  201   6.513   2.775   8.537  0.0864  0.1880  0.2502
   17DIPC   D2B  202   6.666   2.589   8.957 -0.0947  0.2108  0.1981
   17DIPC   D3B  203   6.465   2.993   9.128  0.0046  0.4297  0.1830
   17DIPC   C4B  204   6.160   2.955   9.317 -0.1074 -0.1493  0.0898
   18DIPC   NC3  205   2.036   1.831   6.621  0.2162  0.1670  0.1421
   18DIPC   PO4  206   1.963   1.699   6.251  0.1638 -0.0437  0.2604
   18DIPC   GL1  207   1.770   1.758   5.956  0.1622  0.1084 -0.1113
   18DIPC   GL2  208   1.839   1.379   5.930 -0.1888  0.0513 -0.2789
   18DIPC   C1A  209   1.808   1.636   5.510 -0.5126  0.0198  0.2439
   18DIPC   D2A  210   1.724   1.214   5.156  0.1167 -0.1320 -0.0361
   18DIPC   D3A  211   2.078   1.197   5.352  0.1694 -0.0587  0.2388
   18DIPC   C4A  212   2.293   0.864   5.241 -0.0979  0.1054 -0.1596
   18DIPC   C1B  213   2.220   1.418   5.763  0.3682 -0.0821  0.0234
   18DIPC   D2B  214   2.234   1.869   5.619  0.3096  0.1455  0.2314
   18DIPC   D3B  215   2.346   1.646   5.258  0.0818 -0.1700  0.0229
   18DIPC   C4B  216   2.073   1.650   5.009 -0.0210 -0.1616 -0.0208
   19DIPC   NC3  217   5.855   2.911   7.526 -0.1450 -0.1499  0.0417
   19DIPC   PO4  218   5.340   2.901   7.377 -0.0188 -0.0892 -0.3384
   19DIPC   GL1  219   5.295   2.960   7.818  0.1892 -0.2058  0.0594
   19DIPC   GL2  220   5.227   2.630   7.828  0.0356 -0.1337 -0.1331
   19DIPC   C1A  221   4.921   2.978   8.201 -0.1308  0.0728  0.3240
   19DIPC   D2A  222   4.721   3.059   8.622  0.0595 -0.0035 -0.0180
   19DIPC   D3A  223   4.873   3.294   8.957  0.0564  0.2704  0.0915
   19DIPC   C4A  224   5.018   3.252   9.326 -0.0376  0.2107 -0.1026
   19DIPC   C1B  225   4.983   2.518   8.142  0.0120 -0.2346  0.0303
   19DIPC   D2B  226   4.679   2.585   8.533 -0.0607 -0.1054  0.2601
   19DIPC   D3B  227   4.653   2.333   8.840  0.0145  0.0369 -0.0975
   19DIPC   C4B  228   4.317   2.445   9.046 -0.2780 -0.2999 -0.3486
   20DIPC   NC3  229   5.997   2.621   6.587 -0.1975 -0.3806 -0.0636
   20DIPC   PO4  230   6.400   2.633   6.783  0.0314 -0.0888 -0.0406
   20DIPC   GL1  231   6.418   2.812   6.356 -0.0573  0.1633 -0.1017
   20DIPC   GL2  232   6.529   3.190   6.356 -0.1829  0.0543  0.1669
   20DIPC   C1A  233   6.273   3.049   5.894 -0.2405  0.1452  0.0385
   20DIPC   D2A  234   6.279   2.925   5.507  0.2011 -0.1439  0.1306
   20DIPC   D3A  235   6.281   3.191   5.099  0.3056  0.1717  0.0622
   20DIPC   C4A  236   5.966   3.040   4.731  0.1648 -0.1730 -0.0566
   20DIPC   C1B  237   6.534   3.520   5.994  0.2862 -0.2280  0.0667
   20DIPC   D2B  238   6.894   3.680   5.787 -0.2684 -0.2193 -0.1651
   20DIPC   D3B  239   6.945   4.156   5.660  0.2751 -0.1806 -0.1658
   20DIPC   C4B  240   7.211   4.304   5.303  0.1239 -0.2872 -0.1466
   21DIPC   NC3  241   6.830   2.500   6.546 -0.3945 -0.0710  0.0780
   21DIPC   PO4  242   6.908   2.112   6.622  0.0644 -0.0738 -0.0322
   21DIPC   GL1  243   6.634   2.181   6.159  0.0398 -0.3099 -0.0858
   21DIPC   GL2  244   6.323   2.305   6.280  0.1250  0.0784  0.0370
   21DIPC   C1A  245   6.505   1.993   5.802  0.1199  0.1446  0.1406
   21DIPC   D2A  246   6.168   1.850   5.552  0.0372  0.1962  0.3581
   21DIPC   D3A  247   6.210   1.957   5.030 -0.1097  0.0115  0.1929
   21DIPC   C4A  248   5.890   2.166   4.798 -0.0757 -0.3244 -0.1618
   21DIPC   C1B  249   6.409   2.551   5.906 -0.0501 -0.4320 -0.0234
   21DIPC   D2B  250   6.294   2.380   5.525 -0.2743 -0.0697 -0.1150
   21DIPC   D3B  251   6.542   2.532   5.169  0.1422  0.0885  0.1986
   21DIPC   C4B  252   6.975   2.513   5.208 -0.0997  0.1401  0.2330
   22DIPC   NC3  253   2.972   6.194   7.482  0.0882  0.2299 -0.0685
   22DIPC   PO4  254   3.357   6.196   7.211 -0.1157  0.2683 -0.0035
   22DIPC   GL1  255   3.523   6.264   7.595  0.1861  0.0796  0.1985
   22DIPC   GL2  256   3.845   6.374   7.767 -0.2508 -0.0178 -0.1747
   22DIPC   C1A  257   3.391   6.444   8.004  0.4224  0.1253 -0.1950
   22DIPC   D2A  258   3.115   6.440   8.345  0.1480 -0.2627  0.0597
   22DIPC   D3A  259   3.407   6.324   8.597  0.0206 -0.0630  0.3990
   22DIPC   C4A  260   3.731   6.204   8.376  0.1112 -0.0597  0.2049
   22DIPC   C1B  261   3.920   6.593   8.039  0.0975  0.4359 -0.2706
   22DIPC   D2B  262   4.086   6.957   8.171 -0.1420  0.3349 -0.0263
   22DIPC   D3B  263   4.259   6.648   8.514 -0.0103  0.1469 -0.0823
   22DIPC   C4B  264   3.931   6.450   8.799  0.1140  0.3167  0.0930
   23DIPC   NC3  265   6.046   3.812  -0.165  0.4265  0.2591 -0.1145
   23DIPC   PO4  266   6.064   4.175  -0.368 -0.2057  0.2094  0.0390
   23DIPC   GL1  267   6.183   4.598  -0.336 -0.5397  0.0336 -0.1352
   23DIPC   GL2  268   6.553   4.465  -0.251  0.2112 -0.1147  0.0773
   23DIPC   C1A  269   6.276   5.082  -0.263  0.1176 -0.0640 -0.1548
   23DIPC   D2A  270   6.350   5.517  -0.337 -0.0815  0.0066 -0.4026
   23DIPC   D3A  271   6.104   5.384   0.115 -0.1632 -0.0228  0.0388
   23DIPC   C4A  272   6.008   5.682   0.332 -0.2096  0.1360 -0.2035
   23DIPC   C1B  273   6.511   4.754   0.145 -0.1989  0.1589  0.0387
   23DIPC   D2B  274   6.317   4.946   0.605  0.1352  0.0681  0.2440
   23DIPC   D3B  275   6.293   5.364   0.628 -0.1189 -0.3652  0.1627
   23DIPC   C4B  276   6.034   5.357   1.100  0.0211  0.3170 -0.0541
   24DIPC   NC3  277   5.042  -0.126   1.897  0.1005 -0.0947 -0.0581
   24DIPC   PO4  278   4.819  -0.141   1.535 -0.2792 -0.0068 -0.0178
   24DIPC   GL1  279   5.300  -0.081   1.465  0.0015  0.3110  0.3497
   24DIPC   GL2  280   5.544   0.141   1.539  0.1521 -0.0667 -0.0184
   24DIPC   C1A  281   5.480  -0.073   1.091 -0.0387 -0.2528 -0.0324
   24DIPC   D2A  282   5.630   0.198   0.769 -0.1414  0.1173 -0.1116
   24DIPC   D3A  283   5.575  -0.223   0.573  0.2394 -0.0382 -0.0444
   24DIPC   C4A  284   5.821  -0.506   0.476 -0.0109  0.1536 -0.2687
   24DIPC   C1B  285   5.886  -0.082   1.423  0.1237 -0.0810  0.0419
   24DIPC   D2B  286   6.148  -0.072   1.170 -0.0462 -0.0548 -0.3181
   24DIPC   D3B  287   6.364   0.303   1.055 -0.1831  0.1467 -0.2651
   24DIPC   C4B  288   6.153   0.664   0.956  0.0956 -0.0383  0.3380
   25DIPC   NC3  289   6.133   1.122  -0.607  0.1071 -0.0176  0.0290
   25DIPC   PO4  290   6.321   1.018  -0.286  0.0696 -0.3463  0.4073
   25DIPC   GL1  291   6.220   0.653  -0.146 -0.0504  0.0670  0.0114
   25DIPC   GL2  292   6.270   0.593   0.258 -0.0408  0.0033 -0.0033
   25DIPC   C1A  293   6.122   0.213  -0.084 -0.1036  0.2596 -0.0464
   25DIPC   D2A  294   6.035  -0.107   0.163  0.0430  0.0699  0.1788
   25DIPC   D3A  295   5.733   0.240   0.293  0.0492  0.0962 -0.2093
   25DIPC   C4A  296   5.705   0.583  -0.008 -0.0355 -0.0212 -0.1092
   25DIPC   C1B  297   6.175   0.310   0.543 -0.0201 -0.0860  0.0628
   25DIPC   D2B  298   6.081  -0.085   0.674 -0.0359  0.1867 -0.2902
   25DIPC   D3B  299   6.331  -0.452   0.478 -0.0807  0.1194 -0.1892
   25DIPC   C4B  300   6.481  -0.823   0.618 -0.2703  0.1236  0.1725
   26DIPC   NC3  301   0.131   3.440   6.710 -0.1710 -0.1779 -0.1224
   26DIPC   PO4  302   0.467   3.318   6.681  0.0619  0.1758 -0.1275
   26DIPC   GL1  303   0.486   3.080   6.386  0.1143  0.1178 -0.2358
   26DIPC   GL2  304   0.246   2.898   6.250  0.0139 -0.0876 -0.0692
   26DIPC   C1A  305   0.352   3.242   5.999 -0.0890 -0.2709 -0.0679
   26DIPC   D2A  306   0.427   3.186   5.545  0.1102 -0.1161 -0.1750
   26DIPC   D3A  307   0.550   2.778   5.604  0.3425 -0.0319  0.0146
   26DIPC   C4A  308   0.868   2.577   5.401  0.0081 -0.1301  0.1934
   26DIPC   C1B  309   0.499   2.649   6.090 -0.3380 -0.1399  0.1884
   26DIPC   D2B  310   0.829   2.406   5.833  0.0702 -0.0884  0.1609
   26DIPC   D3B  311   1.175   2.725   5.747  0.1188  0.0116  0.1827
   26DIPC   C4B  312   1.661   2.626   5.627  0.1473  0.0819  0.2116
   27DIPC   NC3  313   1.087   1.759   7.581  0.0773  0.2782  0.0468
   27DIPC   PO4  314   1.322   2.078   7.311 -0.0882  0.0385  0.1417
   27DIPC   GL1  315   1.665   1.987   7.553  0.0048  0.1238  0.0298
   27DIPC   GL2  316   1.622   2.388   7.621  0.1688 -0.1168  0.3062
   27DIPC   C1A  317   2.029   1.834   7.725 -0.1042 -0.0622 -0.1777
   27DIPC   D2A  318   2.366   1.701   7.454 -0.0968 -0.3240  0.0132
   27DIPC   D3A  319   2.351   1.541   6.977  0.0879 -0.1761 -0.5675
   27DIPC   C4A  320   2.711   1.566   6.589  0.2736  0.1630  0.1647
   27DIPC   C1B  321   1.807   2.231   8.082  0.3061  0.0160  0.1653
   27DIPC   D2B  322   1.983   2.202   8.577  0.1761 -0.2124 -0.1942
   27DIPC   D3B  323   1.693   2.505   8.694  0.0543  0.1316  0.0353
   27DIPC   C4B  324   1.372   2.375   8.442 -0.2524 -0.0785 -0.0794
   28DIPC   NC3  325   4.223   3.195   7.377  0.1182  0.4013  0.1529
   28DIPC   PO4  326   4.205   3.595   7.328 -0.0040 -0.1620  0.1258
   28DIPC   GL1  327   3.991   3.473   7.758  0.0976 -0.2257 -0.0272
   28DIPC   GL2  328   4.062   3.185   7.946 -0.1128 -0.2207  0.0047
   28DIPC   C1A  329   4.099   3.644   8.184 -0.1612  0.0663 -0.0395
   28DIPC   D2A  330   3.761   3.723   8.539 -0.0523 -0.0794  0.0358
   28DIPC   D3A  331   3.826   3.726   8.926 -0.1908 -0.3015 -0.3143
   28DIPC   C4A  332   3.708   3.968   9.254  0.0889  0.1477 -0.3376
   28DIPC   C1B  333   4.055   2.938   8.312  0.0363 -0.1395 -0.0751
   28DIPC   D2B  334   4.209   2.653   8.622  0.1369  0.0200  0.0532
   28DIPC   D3B  335   4.409   3.004   8.977  0.1341  0.1908 -0.1133
   28DIPC   C4B  336   4.330   3.211   9.404  0.3389  0.1573 -0.1774
   29DIPC   NC3  337   6.084   5.561   7.456 -0.0757 -0.4317 -0.1639
   29DIPC   PO4  338   5.963   5.074   7.625 -0.2425 -0.1212 -0.0857
   29DIPC   GL1  339   6.034   4.913   8.050  0.1994 -0.1706  0.1446
   29DIPC   GL2  340   6.383   4.852   8.049 -0.0234  0.2501 -0.1606
   29DIPC   C1A  341   6.146   4.991   8.485  0.1743 -0.2710 -0.0670
   29DIPC   D2A  342   6.012   5.085   8.923  0.3236  0.0006 -0.1727
   29DIPC   D3A  343   6.145   4.887   9.260  0.2519 -0.1220 -0.0201
   29DIPC   C4A  344   6.650   4.706   9.257 -0.1821  0.2768 -0.2264
   29DIPC   C1B  345   6.195   4.504   8.434  0.1586 -0.1256  0.0494
   29DIPC   D2B  346   6.079   4.481   8.806  0.1703  0.3128 -0.4223
   29DIPC   D3B  347   6.228   4.278   9.072 -0.1062  0.0209  0.2718
   29DIPC   C4B  348   6.270   3.888   8.859  0.2982 -0.1572 -0.3950
   30DIPC   NC3  349   6.982   2.249   7.534 -0.5113 -0.0066  0.0366
   30DIPC   PO4  350   6.652   2.248   7.853  0.2113 -0.2160 -0.1370
   30DIPC   GL1  351   6.644   1.946   8.167  0.1027  0.0840 -0.1900
   30DIPC   GL2  352   6.595   1.647   8.109  0.0482  0.0497  0.1533
   30DIPC   C1A  353   6.589   1.854   8.587 -0.0388 -0.0876 -0.0025
   30DIPC   D2A  354   6.800   1.609   8.870  0.0978 -0.4070  0.0316
   30DIPC   D3A  355   6.864   2.006   9.044 -0.0173  0.3283  0.2879
   30DIPC   C4A  356   6.790   2.232   9.383 -0.1691  0.1589  0.2958
   30DIPC   C1B  357   6.482   1.404   8.488 -0.0980  0.2986 -0.0638
   30DIPC   D2B  358   6.304   1.224   8.861 -0.1532 -0.0770  0.1821
   30DIPC   D3B  359   6.383   1.514   9.208 -0.0424 -0.0226 -0.0885
   30DIPC   C4B  360   6.190   1.922   9.182  0.0231  0.1966 -0.4450
   31DIPC   NC3  361   1.084   5.045   0.613 -0.1158 -0.1106 -0.3091
   31DIPC   PO4  362   1.320   5.039   0.201 -0.2288 -0.4954 -0.0131
   31DIPC   GL1  363   0.818   5.271   0.299 -0.3970  0.0254 -0.1570
   31DIPC   GL2  364   0.801   5.534   0.563  0.1030 -0.3573 -0.0852
   31DIPC   C1A  365   0.653   5.664   0.083 -0.0740 -0.3590  0.2045
   31DIPC   D2A  366   0.716   5.961  -0.323 -0.0907  0.1778  0.0530
   31DIPC   D3A  367   0.440   5.822  -0.636  0.1828  0.0739 -0.1398
   31DIPC   C4A  368   0.306   6.039  -0.989 -0.1433  0.2229 -0.0854
   31DIPC   C1B  369   0.417   5.641   0.874  0.2110  0.0045  0.0288
   31DIPC   D2B  370   0.022   5.481   1.045  0.1531 -0.4394 -0.1039
   31DIPC   D3B  371  -0.176   5.813   1.180 -0.1389 -0.2544 -0.1258
   31DIPC   C4B  372  -0.276   6.186   0.984 -0.0154 -0.4911 -0.1234
   32DIPC   NC3  373   4.516   1.750   7.568 -0.2417 -0.0579 -0.0966
   32DIPC   PO4  374   4.963   1.665   7.691 -0.0489  0.0502  0.0505
   32DIPC   GL1  375   4.673   1.794   8.055 -0.0258  0.0711 -0.2014
   32DIPC   GL2  376   4.462   1.586   8.115  0.1615  0.0354 -0.0050
   32DIPC   C1A  377   4.413   2.010   8.413  0.0272  0.2124 -0.3153
   32DIPC   D2A  378   4.073   2.131   8.749 -0.2625 -0.3484 -0.1180
   32DIPC   D3A  379   4.089   1.974   9.125 -0.0263 -0.0240 -0.0691
   32DIPC   C4A  380   3.732   2.099   9.455  0.2556 -0.2226  0.1631
   32DIPC   C1B  381   4.386   1.471   8.571 -0.3008 -0.0743 -0.2361
   32DIPC   D2B  382   4.016   1.663   8.790  0.1573 -0.1278  0.3318
   32DIPC   D3B  383   3.648   1.575   8.996 -0.3000 -0.1305 -0.3014
   32DIPC   C4B  384   3.429   1.873   9.198  0.3473 -0.2431 -0.2107
   33DIPC   NC3  385   5.427   4.258   6.182  0.0363  0.1915  0.0930
   33DIPC   PO4  386   4.933   4.350   6.188 -0.3023 -0.2544 -0.0117
   33DIPC   GL1  387   4.544   4.543   6.127  0.0695 -0.0650  0.1671
   33DIPC   GL2  388   4.366   4.267   6.148 -0.1069 -0.1171 -0.1995
   33DIPC   C1A  389   4.399   4.847   5.909 -0.1422  0.1198 -0.1202
   33DIPC   D2A  390   4.290   5.132   5.543 -0.1243  0.4122  0.3824
   33DIPC   D3A  391   4.322   4.744   5.294  0.1708  0.1634 -0.0682
   33DIPC   C4A  392   4.118   4.620   4.987  0.0740  0.1483 -0.0547
   33DIPC   C1B  393   4.233   4.375   5.734 -0.0703  0.3684  0.0347
   33DIPC   D2B  394   3.911   4.379   5.371  0.0525  0.0260  0.1504
   33DIPC   D3B  395   4.046   4.006   5.177  0.4112  0.0936  0.0169
   33DIPC   C4B  396   4.091   3.761   4.813 -0.1957 -0.0858  0.0492
   34DIPC   NC3  397   5.933   2.009   6.753  0.0110  0.4485  0.2308
   34DIPC   PO4  398   5.621   2.359   6.755  0.1805 -0.0557 -0.1604
   34DIPC   GL1  399   5.817   2.264   6.294  0.3336  0.0353 -0.0010
   34DIPC   GL2  400   5.876   2.548   6.111  0.0268 -0.5063 -0.0536
   34DIPC   C1A  401   5.657   2.026   5.973  0.2061 -0.1101 -0.0711
   34DIPC   D2A  402   5.216   1.907   5.919  0.1492  0.0643 -0.1131
   34DIPC   D3A  403   4.987   2.158   5.638 -0.0737  0.0790 -0.4163
   34DIPC   C4A  404   5.156   2.547   5.434  0.1839  0.3444 -0.3094
   34DIPC   C1B  405   5.832   2.518   5.664  0.3297 -0.4576 -0.2698
   34DIPC   D2B  406   5.554   2.173   5.506  0.0347  0.0509 -0.1544
   34DIPC   D3B  407   5.687   2.489   5.182 -0.3004 -0.1246  0.0819
   34DIPC   C4B  408   5.946   2.792   5.194  0.1535 -0.3700 -0.0017
   35DIPC   NC3  409   7.543   6.565  12.961  0.0559  0.1670 -0.2091
   35DIPC   PO4  410   7.177   6.778  12.744  0.0057  0.5660  0.1013
   35DIPC   GL1  411   6.947   6.604  13.148 -0.0022  0.2106  0.1403
   35DIPC   GL2  412   6.776   6.450  12.888 -0.0874  0.0543  0.1565
   35DIPC   C1A  413   6.575   6.478  13.387 -0.3387  0.0053  0.0288
   35DIPC   D2A  414   6.522   6.531  13.768 -0.2044 -0.1267  0.0798
   35DIPC   D3A  415   6.131   6.397  13.813 -0.0547 -0.2985  0.0514
   35DIPC   C4A  416   6.096   6.070  14.169  0.2163 -0.2442 -0.2868
   35DIPC   C1B  417   6.546   6.067  12.966  0.0816  0.1378 -0.0512
   35DIPC   D2B  418   6.359   5.833  13.243  0.0696  0.0164  0.3357
   35DIPC   D3B  419   6.129   6.240  13.311  0.2403 -0.2204 -0.1812
   35DIPC   C4B  420   6.034   6.215  12.900 -0.0565  0.0048 -0.1771
   36DIPC   NC3  421   1.489   0.992   6.572 -0.0313 -0.2264  0.0617
   36DIPC   PO4  422   1.878   1.043   6.349  0.3253  0.0458  0.1007
   36DIPC   GL1  423   2.248   1.029   6.017  0.0031 -0.2131 -0.1891
   36DIPC   GL2  424   2.616   0.971   6.093 -0.0913  0.1655 -0.0864
   36DIPC   C1A  425   2.553   1.084   5.643 -0.1287 -0.1788 -0.2783
   36DIPC   D2A  426   2.643   1.173   5.179  0.2714 -0.0946  0.2551
   36DIPC   D3A  427   3.040   1.390   5.109 -0.1525  0.1860  0.2026
   36DIPC   C4A  428   2.927   1.864   5.045 -0.1616 -0.2051  0.0304
   36DIPC   C1B  429   2.711   1.414   6.142  0.0294 -0.0460  0.0802
   36DIPC   D2B  430   3.058   1.731   6.194 -0.0045 -0.2522 -0.1024
   36DIPC   D3B  431   3.276   1.449   6.232  0.2174  0.1604  0.0385
   36DIPC   C4B  432   3.120   1.015   6.063 -0.1998 -0.2632 -0.1396
   37DIPC   NC3  433   5.090   5.692   7.672  0.0373 -0.1306  0.4899
   37DIPC   PO4  434   5.052   5.339   7.667 -0.1199  0.2289  0.2482
   37DIPC   GL1  435   4.998   5.026   7.918  0.0266 -0.3339 -0.2028
   37DIPC   GL2  436   4.565   5.060   7.850 -0.1399  0.0585 -0.0302
   37DIPC   C1A  437   4.987   4.863   8.361  0.1748  0.0806  0.2324
   37DIPC   D2A  438   4.905   4.899   8.903  0.2599 -0.1687  0.1805
   37DIPC   D3A  439   5.045   4.535   8.786 -0.3592  0.2560 -0.1411
   37DIPC   C4A  440   5.213   4.456   8.326  0.0884  0.0152  0.2195
   37DIPC   C1B  441   4.488   4.812   8.178  0.0128  0.0311  0.1837
   37DIPC   D2B  442   4.520   4.662   8.600 -0.2658 -0.0394 -0.1118
   37DIPC   D3B  443   4.107   4.572   8.925 -0.0760  0.0317  0.0172
   37DIPC   C4B  444   4.144   4.591   9.319  0.1389 -0.1255 -0.1995
   38DIPC   NC3  445   2.875   4.533   6.936  0.4478 -0.0311  0.1145
   38DIPC   PO4  446   3.201   4.780   7.064  0.2723  0.1086 -0.5988
   38DIPC   GL1  447   3.175   4.666   6.563 -0.1946  0.0875  0.1422
   38DIPC   GL2  448   3.547   4.662   6.441 -0.1194  0.2665  0.2222
   38DIPC   C1A  449   2.893   4.616   6.236  0.1739  0.0195  0.0429
   38DIPC   D2A  450   3.023   4.487   5.783 -0.0568 -0.0522  0.1153
   38DIPC   D3A  451   2.645   4.338   5.817 -0.0752 -0.1187 -0.0159
   38DIPC   C4A  452   2.296   4.617   5.606 -0.0840 -0.0734 -0.0459
   38DIPC   C1B  453   3.415   4.384   6.150 -0.0354  0.2334 -0.0227
   38DIPC   D2B  454   3.509   4.487   5.674 -0.1022  0.0196  0.0822
   38DIPC   D3B  455   3.459   4.112   5.314  0.0456  0.0245  0.1785
   38DIPC   C4B  456   3.656   3.717   5.257  0.2336  0.1414 -0.2505
   39DIPC   NC3  457   3.226  -0.004   7.403  0.1022  0.1081 -0.3115
   39DIPC   PO4  458   2.797  -0.019   7.394  0.2991  0.3214  0.2766
   39DIPC   GL1  459   2.594   0.155   7.697 -0.0723  0.5078  0.0841
   39DIPC   GL2  460   2.372   0.305   7.892  0.1586  0.1721  0.0837
   39DIPC   C1A  461   2.939   0.307   7.982  0.1090  0.0986 -0.2947
   39DIPC   D2A  462   3.177   0.557   8.175  0.0886 -0.1036 -0.1016
   39DIPC   D3A  463   3.304   0.642   8.629  0.1260  0.2516 -0.1796
   39DIPC   C4A  464   3.672   0.771   8.875  0.2426  0.1997  0.0586
   39DIPC   C1B  465   2.535   0.587   8.230  0.0146  0.1055  0.1837
   39DIPC   D2B  466   2.828   0.849   8.366 -0.2865  0.1418 -0.2621
   39DIPC   D3B  467   2.444   0.961   8.555  0.2398 -0.1760 -0.0110
   39DIPC   C4B  468   2.136   1.294   8.496 -0.0962 -0.0099  0.0047
   40DIPC   NC3  469   2.217   6.565   6.535  0.1107  0.0103  0.1566
   40DIPC   PO4  470   1.889   6.160   6.497 -0.3504  0.0787 -0.2695
   40DIPC   GL1  471   2.072   6.409   6.091  0.0207  0.3477  0.0385
   40DIPC   GL2  472   2.392   6.607   6.036  0.0150 -0.2826  0.0797
   40DIPC   C1A  473   1.871   6.397   5.699 -0.1319 -0.0894  0.4265
   40DIPC   D2A  474   1.947   6.490   5.282  0.1959  0.0013  0.3234
   40DIPC   D3A  475   1.685   6.052   5.127 -0.0083  0.1650 -0.1968
   40DIPC   C4A  476   1.937   5.977   4.725 -0.0271 -0.0309 -0.2737
   40DIPC   C1B  477   2.466   6.653   5.610  0.0283 -0.1120  0.3802
   40DIPC   D2B  478   2.463   6.480   5.170  0.2092  0.0342 -0.2238
   40DIPC   D3B  479   2.091   6.626   4.820  0.0549  0.1486  0.0083
   40DIPC   C4B  480   1.902   7.076   4.591 -0.0684  0.2350 -0.1621
   41DIPC   NC3  481   2.015   0.268   7.018  0.0675  0.4439 -0.0923
   41DIPC   PO4  482   1.809   0.212   6.587  0.1659 -0.0563  0.1726
   41DIPC   GL1  483   1.888   0.227   6.039  0.1745 -0.3087  0.3163
   41DIPC   GL2  484   2.035   0.574   6.041  0.1218  0.0315 -0.0816
   41DIPC   C1A  485   2.046   0.282   5.574 -0.1962  0.2020 -0.0708
   41DIPC   D2A  486   2.104   0.407   5.091  0.1990  0.3919 -0.2417
   41DIPC   D3A  487   1.787   0.228   5.080 -0.0516  0.0134  0.1419
   41DIPC   C4A  488   1.580  -0.007   4.908  0.0348 -0.0026 -0.3176
   41DIPC   C1B  489   1.952   0.810   5.721 -0.0044 -0.0008 -0.1713
   41DIPC   D2B  490   1.828   0.713   5.320  0.0777  0.2153  0.0606
   41DIPC   D3B  491   1.917   0.856   4.911 -0.0207 -0.0931  0.1961
   41DIPC   C4B  492   2.294   0.659   4.705 -0.0220 -0.2126 -0.1436
   42DIPC   NC3  493   0.954   6.487   1.708  0.0553 -0.0377 -0.1607
   42DIPC   PO4  494   0.513   6.555   1.859  0.0188 -0.1844 -0.3268
   42DIPC   GL1  495   0.579   6.149   1.575 -0.3458 -0.1326 -0.2509
   42DIPC   GL2  496   0.291   6.022   1.727 -0.1960  0.2414  0.2104
   42DIPC   C1A  497   0.682   5.787   1.379 -0.0422  0.0674  0.3988
   42DIPC   D2A  498   0.587   5.405   1.275 -0.1867 -0.2565  0.1314
   42DIPC   D3A  499   0.631   5.160   0.859  0.0642 -0.1651 -0.2007
   42DIPC   C4A  500   0.316   5.102   0.588  0.1224  0.0973  0.1604
   42DIPC   C1B  501   0.043   6.261   1.544  0.0720  0.1085  0.1926
   42DIPC   D2B  502   0.070   6.551   1.202  0.0082  0.3289  0.1323
   42DIPC   D3B  503   0.330   6.093   1.095 -0.1486 -0.0916  0.0412
   42DIPC   C4B  504   0.568   6.245   0.755  0.1915 -0.0580 -0.1355
   43DIPC   NC3  505   3.986   0.532   0.255 -0.1788  0.0115  0.1029
   43DIPC   PO4  506   4.427   0.515   0.446 -0.0168 -0.2898 -0.0522
   43DIPC   GL1  507   4.837   0.641   0.320 -0.2612  0.2420 -0.0915
   43DIPC   GL2  508   4.999   0.973   0.387  0.0042 -0.1354  0.1556
   43DIPC   C1A  509   5.195   0.549   0.059  0.1418  0.0761  0.0537
   43DIPC   D2A  510   5.374   0.254  -0.236 -0.1540  0.1952 -0.1533
   43DIPC   D3A  511   5.718   0.010  -0.226  0.0257  0.2897 -0.1120
   43DIPC   C4A  512   5.632  -0.346   0.014  0.3911  0.0839 -0.1406
   43DIPC   C1B  513   5.228   0.629   0.583 -0.1934  0.1452  0.0224
   43DIPC   D2B  514   5.168   0.125   0.657  0.1330  0.0064  0.3406
   43DIPC   D3B  515   4.825   0.131   0.338 -0.1870 -0.0718 -0.0288
   43DIPC   C4B  516   4.818   0.308  -0.115 -0.0607 -0.1644  0.1500
   44DIPC   NC3  517   5.379  -0.132  12.460  0.3401 -0.1811 -0.1217
   44DIPC   PO4  518   5.724   0.122  12.457  0.0102 -0.3371  0.0200
   44DIPC   GL1  519   5.792   0.178  12.858  0.2172  0.3180  0.0087
   44DIPC   GL2  520   5.678  -0.137  12.995 -0.1037 -0.1356  0.2929
   44DIPC   C1A  521   6.132   0.109  13.097 -0.3348 -0.0499  0.1756
   44DIPC   D2A  522   6.487   0.133  13.031  0.1696  0.3237  0.6605
   44DIPC   D3A  523   6.722   0.394  13.411  0.3567 -0.1303  0.0863
   44DIPC   C4A  524   6.581   0.356  13.860 -0.1199  0.0238  0.2157
   44DIPC   C1B  525   5.621   0.086  13.344  0.1707  0.1114  0.1160
   44DIPC   D2B  526   5.228   0.506  13.469  0.1397 -0.0381  0.1816
   44DIPC   D3B  527   5.699   0.570  13.585  0.0583  0.0959  0.0333
   44DIPC   C4B  528   6.030   0.202  13.584  0.0933  0.2077 -0.0009
   45DIPC   NC3  529   2.874   4.021   7.073  0.0896  0.2180 -0.1213
   45DIPC   PO4  530   2.558   3.987   6.829 -0.1396 -0.2558  0.0614
   45DIPC   GL1  531   2.772   3.612   6.627  0.1995  0.1419  0.0153
   45DIPC   GL2  532   2.736   3.291   6.684  0.3453  0.1148 -0.1134
   45DIPC   C1A  533   2.778   3.470   6.141 -0.3326  0.2490  0.0518
   45DIPC   D2A  534   2.842   3.068   5.869 -0.3419  0.0988 -0.2964
   45DIPC   D3A  535   2.806   2.629   5.845 -0.4441 -0.0671  0.0114
   45DIPC   C4A  536   2.540   2.302   5.880  0.0518 -0.1506 -0.0336
   45DIPC   C1B  537   3.032   3.057   6.858  0.1332 -0.0724  0.0474
   45DIPC   D2B  538   3.483   2.962   6.928  0.4351 -0.2315  0.0194
   45DIPC   D3B  539   3.353   2.626   6.712 -0.2237 -0.0920 -0.1845
   45DIPC   C4B  540   3.396   2.306   6.968 -0.1593  0.0363 -0.0136
   46DIPC   NC3  541   5.929   5.931   6.371 -0.0732 -0.0918  0.0219
   46DIPC   PO4  542   6.004   6.387   6.362  0.0313 -0.1994 -0.1144
   46DIPC   GL1  543   5.999   6.345   5.966 -0.2151 -0.1084 -0.1125
   46DIPC   GL2  544   5.663   6.078   5.986 -0.1648  0.2537  0.1290
   46DIPC   C1A  545   6.330   6.379   5.662  0.2200  0.0881  0.3000
   46DIPC   D2A  546   6.602   6.197   5.542 -0.4644 -0.0838  0.1126
   46DIPC   D3A  547   6.543   6.050   5.060 -0.4055 -0.2675  0.0435
   46DIPC   C4A  548   6.879   6.007   4.725 -0.1455  0.0720  0.0759
   46DIPC   C1B  549   5.838   5.877   5.685 -0.1144  0.2744 -0.3880
   46DIPC   D2B  550   6.021   5.879   5.292 -0.4728 -0.3895 -0.0259
   46DIPC   D3B  551   6.245   5.580   5.124 -0.2319  0.0564 -0.1207
   46DIPC   C4B  552   6.553   5.586   4.784  0.0259  0.0776 -0.1761
   47DIPC   NC3  553   5.384   0.707   7.202 -0.1734 -0.1016 -0.3686
   47DIPC   PO4  554   5.521   0.812   7.665  0.1149  0.1687  0.1238
   47DIPC   GL1  555   5.796   0.620   7.953  0.3292  0.2238 -0.1129
   47DIPC   GL2  556   6.108   0.670   8.240 -0.1679 -0.1697  0.5667
   47DIPC   C1A  557   5.645   0.477   8.377  0.1277  0.0844  0.0350
   47DIPC   D2A  558   5.289   0.541   8.587 -0.2454 -0.0407  0.1612
   47DIPC   D3A  559   5.432   0.522   9.029 -0.0324  0.1667  0.1579
   47DIPC   C4A  560   5.467   0.898   9.346 -0.2198  0.1925 -0.0243
   47DIPC   C1B  561   6.226   0.367   8.562  0.1976  0.1876 -0.1046
   47DIPC   D2B  562   6.359   0.104   8.883  0.0543  0.0198 -0.3541
   47DIPC   D3B  563   6.679   0.357   9.062 -0.2421 -0.0068 -0.0269
   47DIPC   C4B  564   6.917   0.502   9.399 -0.1544  0.1990 -0.4644
   48DIPC   NC3  565   5.943   1.553   7.486  0.1417 -0.0316  0.0245
   48DIPC   PO4  566   6.070   1.577   7.830 -0.1749 -0.0975  0.0201
   48DIPC   GL1  567   6.083   1.548   8.195  0.1258 -0.0979  0.0781
   48DIPC   GL2  568   5.692   1.469   8.339 -0.1272  0.1017  0.2419
   48DIPC   C1A  569   6.059   1.721   8.458 -0.1932 -0.1316  0.1777
   48DIPC   D2A  570   6.049   1.669   8.797  0.2382  0.0416 -0.1863
   48DIPC   D3A  571   5.639   1.801   9.003  0.1296  0.1968  0.4576
   48DIPC   C4A  572   5.687   2.011   9.412 -0.4135  0.0740  0.2699
   48DIPC   C1B  573   5.531   1.303   8.724  0.0486 -0.0974 -0.0299
   48DIPC   D2B  574   5.479   1.351   9.135 -0.1564 -0.2016  0.1032
   48DIPC   D3B  575   5.903   1.527   9.324 -0.0779 -0.1134 -0.0109
   48DIPC   C4B  576   5.952   1.637   9.738 -0.1607 -0.3338 -0.0894
   49DIPC   NC3  577   5.024   6.158   6.479  0.0535 -0.0461 -0.0109
   49DIPC   PO4  578   4.816   5.783   6.506  0.1741  0.3036 -0.1583
   49DIPC   GL1  579   4.939   5.791   6.146 -0.0101 -0.0084  0.1398
   49DIPC   GL2  580   5.087   6.143   5.957 -0.1523  0.1274  0.0609
   49DIPC   C1A  581   5.091   5.465   5.799  0.1067  0.1728 -0.2570
   49DIPC   D2A  582   5.225   5.177   5.405 -0.2654  0.0489 -0.0080
   49DIPC   D3A  583   5.458   5.229   4.947 -0.3696  0.1137  0.2686
   49DIPC   C4A  584   5.819   5.465   5.006 -0.0532 -0.0198  0.2753
   49DIPC   C1B  585   5.296   5.924   5.685  0.2147 -0.2353  0.0939
   49DIPC   D2B  586   5.478   5.638   5.358  0.1795  0.2208  0.0407
   49DIPC   D3B  587   5.548   5.976   5.216 -0.0512 -0.4054  0.3099
   49DIPC   C4B  588   5.548   5.991   4.703 -0.0381  0.2026 -0.1066
   50DIPC   NC3  589   4.088   7.128  13.266 -0.0523 -0.1265 -0.1393
   50DIPC   PO4  590   4.160   6.931  13.697 -0.0531 -0.0821 -0.0603
   50DIPC   GL1  591   4.606   6.874  13.578 -0.1720 -0.3001  0.1316
   50DIPC   GL2  592   4.551   6.524  13.661  0.1011  0.1049 -0.3197
   50DIPC   C1A  593   5.024   6.704  13.556 -0.0907  0.0393 -0.1657
   50DIPC   D2A  594   5.238   6.366  13.411  0.3039 -0.0206 -0.0321
   50DIPC   D3A  595   5.155   6.583  13.103 -0.0140  0.0194  0.0921
   50DIPC   C4A  596   5.294   7.018  13.018  0.1326 -0.2749  0.2018
   50DIPC   C1B  597   4.676   6.519  14.118  0.2067  0.2612 -0.1287
   50DIPC   D2B  598   4.782   6.203  14.439 -0.1636  0.2505  0.0615
   50DIPC   D3B  599   5.144   6.400  14.483 -0.0941 -0.0317  0.1105
   50DIPC   C4B  600   5.282   6.793  14.341 -0.2092 -0.0811  0.2061
   51DIPC   NC3  601   5.589   3.391   6.307  0.0350 -0.0444 -0.4101
   51DIPC   PO4  602   5.582   3.797   6.337  0.0339 -0.0025  0.0186
   51DIPC   GL1  603   5.385   3.740   5.967  0.2011 -0.1118 -0.2525
   51DIPC   GL2  604   5.553   3.585   5.811  0.3419  0.3572 -0.2619
   51DIPC   C1A  605   5.059   3.760   5.692  0.1294  0.0722  0.0518
   51DIPC   D2A  606   4.994   3.846   5.219  0.2253 -0.1481 -0.2442
   51DIPC   D3A  607   4.593   3.868   5.043  0.0719  0.2433 -0.0003
   51DIPC   C4A  608   4.430   4.069   4.631  0.0583 -0.0459  0.2782
   51DIPC   C1B  609   5.296   3.311   5.495 -0.2195  0.1429 -0.1380
   51DIPC   D2B  610   5.435   3.004   5.273  0.2241 -0.0631  0.0935
   51DIPC   D3B  611   5.477   3.031   4.854 -0.0489  0.1415  0.1750
   51DIPC   C4B  612   5.571   2.660   4.690 -0.0858 -0.0073 -0.0349
   52DIPC   NC3  613   3.113   6.147   6.414  0.3350 -0.5592 -0.1226
   52DIPC   PO4  614   3.150   6.539   6.440 -0.3976 -0.1443 -0.0050
   52DIPC   GL1  615   3.151   6.665   6.126 -0.0555 -0.1187  0.0498
   52DIPC   GL2  616   2.901   6.453   6.028  0.1549  0.0104  0.2033
   52DIPC   C1A  617   3.066   6.734   5.680 -0.0496 -0.0703 -0.1021
   52DIPC   D2A  618   3.123   6.631   5.210 -0.2829  0.2400  0.2564
   52DIPC   D3A  619   3.548   6.522   5.289  0.1659  0.1227  0.0358
   52DIPC   C4A  620   3.706   6.360   4.995 -0.1661 -0.1324  0.0647
   52DIPC   C1B  621   2.592   6.153   5.916 -0.0720  0.1235 -0.0947
   52DIPC   D2B  622   2.221   6.057   5.713 -0.0667  0.2117 -0.1136
   52DIPC   D3B  623   2.207   5.895   5.273 -0.1295  0.0306 -0.3300
   52DIPC   C4B  624   2.226   5.490   5.186 -0.1673 -0.2773  0.1222
   53DIPC   NC3  625  -0.247   1.834   7.696 -0.4595  0.2116  0.2344
   53DIPC   PO4  626   0.195   1.776   7.611  0.1262 -0.0673 -0.1982
   53DIPC   GL1  627   0.521   1.955   7.898  0.2793 -0.0512 -0.0523
   53DIPC   GL2  628   0.787   1.869   8.030  0.4133 -0.1180 -0.2561
   53DIPC   C1A  629   0.402   2.141   8.298  0.1242 -0.2142 -0.1295
   53DIPC   D2A  630   0.040   2.324   8.501 -0.0750 -0.3310 -0.1402
   53DIPC   D3A  631   0.368   2.378   8.717  0.1286 -0.1803 -0.0972
   53DIPC   C4A  632   0.673   2.064   8.762  0.2473 -0.5128 -0.1519
   53DIPC   C1B  633   1.062   1.968   8.491 -0.1947  0.4074 -0.0894
   53DIPC   D2B  634   1.517   1.959   8.594  0.1669 -0.0864 -0.0262
   53DIPC   D3B  635   1.798   1.614   8.741  0.0679 -0.4098 -0.2614
   53DIPC   C4B  636   2.272   1.690   8.853  0.1786 -0.0666  0.0997
   54DIPC   NC3  637   0.731   3.746   6.650 -0.1773 -0.1743  0.2591
   54DIPC   PO4  638   1.151   3.733   6.547 -0.0250 -0.2073 -0.0210
   54DIPC   GL1  639   1.378   4.037   6.278  0.1287 -0.0156 -0.0483
   54DIPC   GL2  640   1.062   4.268   6.215 -0.0463 -0.0607 -0.0105
   54DIPC   C1A  641   1.513   3.912   5.868 -0.2815 -0.2696 -0.0118
   54DIPC   D2A  642   1.632   3.911   5.380 -0.0363 -0.1557  0.1529
   54DIPC   D3A  643   1.650   4.358   5.242  0.1018  0.0918 -0.0754
   54DIPC   C4A  644   1.378   4.728   5.357 -0.1103 -0.2177 -0.2074
   54DIPC   C1B  645   1.061   4.193   5.725 -0.1248  0.1140  0.1107
   54DIPC   D2B  646   1.114   4.328   5.400  0.0883 -0.2941 -0.0596
   54DIPC   D3B  647   1.039   3.968   5.205 -0.0945 -0.0903 -0.0738
   54DIPC   C4B  648   0.674   3.976   4.936 -0.0039 -0.1791 -0.0461
   55DIPC   NC3  649  -0.020   0.954   0.082 -0.1781  0.1032  0.0643
   55DIPC   PO4  650   0.436   1.052  -0.048 -0.1077  0.1453  0.0269
   55DIPC   GL1  651   0.453   0.652   0.125 -0.1255 -0.0845 -0.0905
   55DIPC   GL2  652   0.669   0.449   0.024 -0.1795 -0.2905 -0.1742
   55DIPC   C1A  653   0.083   0.359   0.232  0.0121  0.0673 -0.0741
   55DIPC   D2A  654  -0.141   0.039   0.340  0.1948 -0.0182  0.1830
   55DIPC   D3A  655   0.211  -0.126   0.233 -0.0376  0.1740  0.0428
   55DIPC   C4A  656   0.446   0.015   0.447 -0.1402  0.1839  0.1359
   55DIPC   C1B  657   0.415   0.183  -0.170  0.0787 -0.0915  0.1169
   55DIPC   D2B  658   0.372  -0.072  -0.418 -0.2721 -0.1223  0.0810
   55DIPC   D3B  659   0.238  -0.451  -0.450  0.1669  0.2524  0.0327
   55DIPC   C4B  660  -0.175  -0.658  -0.393  0.2218  0.0267 -0.1048
   56DIPC   NC3  661   1.363   3.009   7.590  0.2226  0.0350 -0.0770
   56DIPC   PO4  662   1.813   2.865   7.563  0.2496 -0.1012 -0.0579
   56DIPC   GL1  663   2.016   2.645   8.017 -0.0529 -0.0223  0.3549
   56DIPC   GL2  664   2.382   2.610   7.942 -0.2049 -0.1593 -0.0124
   56DIPC   C1A  665   2.087   2.650   8.467  0.0495 -0.0959 -0.1826
   56DIPC   D2A  666   2.380   2.479   8.789  0.1593  0.3694 -0.0017
   56DIPC   D3A  667   2.640   2.184   8.756  0.1671  0.1599  0.1387
   56DIPC   C4A  668   2.800   1.831   8.786  0.0232 -0.0024 -0.1389
   56DIPC   C1B  669   2.389   2.226   7.786  0.2793 -0.0321 -0.1175
   56DIPC   D2B  670   2.749   1.966   7.638 -0.2293 -0.1173  0.0876
   56DIPC   D3B  671   3.022   2.090   7.262 -0.0720  0.0016 -0.1579
   56DIPC   C4B  672   3.394   1.846   7.173  0.0754  0.0384 -0.1696
   57DIPC   NC3  673   1.022   3.967   8.015  0.0372  0.0552 -0.0154
   57DIPC   PO4  674   1.353   4.322   7.783  0.0419  0.1628  0.0648
   57DIPC   GL1  675   1.289   4.452   8.241 -0.0166  0.0330 -0.4135
   57DIPC   GL2  676   1.359   4.205   8.351  0.1235  0.1158  0.0005
   57DIPC   C1A  677   1.263   4.650   8.617  0.4450  0.2985 -0.5206
   57DIPC   D2A  678   1.244   5.074   8.817  0.0578 -0.0011 -0.2517
   57DIPC   D3A  679   1.383   5.188   9.231 -0.1594 -0.1915 -0.0723
   57DIPC   C4A  680   1.813   5.084   9.522 -0.1045  0.0355  0.2220
   57DIPC   C1B  681   1.785   4.488   8.485 -0.0532 -0.1682 -0.1337
   57DIPC   D2B  682   2.255   4.652   8.353  0.1302  0.1946  0.2177
   57DIPC   D3B  683   2.193   4.592   8.772 -0.0176 -0.2993  0.0052
   57DIPC   C4B  684   2.021   4.305   9.082 -0.2166 -0.0537 -0.1750
   58DIPC   NC3  685   4.322   5.907   6.500  0.2083 -0.0993 -0.0967
   58DIPC   PO4  686   3.984   5.450   6.454  0.1686  0.1661  0.3967
   58DIPC   GL1  687   3.818   5.453   6.081 -0.1255  0.0990  0.1251
   58DIPC   GL2  688   4.057   5.276   5.940  0.1075 -0.0185 -0.2946
   58DIPC   C1A  689   3.614   5.815   5.810 -0.2830 -0.0132 -0.1082
   58DIPC   D2A  690   3.601   5.935   5.396  0.0121  0.1371 -0.1320
   58DIPC   D3A  691   3.812   5.721   5.059  0.1725 -0.0747 -0.1160
   58DIPC   C4A  692   4.122   6.103   5.004 -0.0662 -0.1975 -0.0447
   58DIPC   C1B  693   4.180   5.757   5.859 -0.1889  0.2875 -0.0680
   58DIPC   D2B  694   4.160   5.969   5.485 -0.0962  0.0169 -0.0152
   58DIPC   D3B  695   4.327   5.601   5.302  0.2078 -0.0068  0.0532
   58DIPC   C4B  696   4.639   5.727   4.954  0.0603 -0.1603 -0.2108
   59DIPC   NC3  697   3.067   3.446   7.657 -0.0318 -0.0318 -0.0285
   59DIPC   PO4  698   2.980   3.892   7.612  0.0360  0.0554 -0.1340
   59DIPC   GL1  699   3.136   3.999   7.982  0.1547  0.3219 -0.0238
   59DIPC   GL2  700   3.027   3.656   8.142 -0.2785 -0.0236  0.4780
   59DIPC   C1A  701   3.304   4.031   8.441  0.1915  0.0170 -0.1475
   59DIPC   D2A  702   3.364   3.937   8.810  0.1336 -0.0398 -0.1982
   59DIPC   D3A  703   3.084   4.371   8.823 -0.1297 -0.0399  0.1087
   59DIPC   C4A  704   2.647   4.264   8.945 -0.2110  0.0880 -0.0377
   59DIPC   C1B  705   3.188   3.515   8.616 -0.0637  0.1920  0.0151
   59DIPC   D2B  706   3.413   3.458   8.980  0.0234  0.1632  0.1991
   59DIPC   D3B  707   3.403   3.126   8.929 -0.0738 -0.0413  0.3963
   59DIPC   C4B  708   3.479   2.829   9.369 -0.0944  0.0567 -0.0126
   60DIPC   NC3  709   6.201   0.574   7.676 -0.1060  0.1031 -0.0349
   60DIPC   PO4  710   6.557   0.657   7.737 -0.3548  0.0257 -0.0553
   60DIPC   GL1  711   6.564   0.601   8.147  0.4261 -0.1049  0.1115
   60DIPC   GL2  712   6.514   0.287   8.141 -0.0659 -0.3970 -0.0042
   60DIPC   C1A  713   6.651   0.850   8.547  0.0441  0.0242  0.0533
   60DIPC   D2A  714   6.487   0.714   8.858 -0.1653 -0.1873 -0.0618
   60DIPC   D3A  715   6.574   0.811   9.298 -0.5084  0.1250 -0.1533
   60DIPC   C4A  716   6.391   0.513   9.649 -0.2287  0.1176 -0.0218
   60DIPC   C1B  717   6.539  -0.104   8.381  0.1565 -0.0619 -0.0607
   60DIPC   D2B  718   6.484  -0.483   8.700  0.0498 -0.0219 -0.1395
   60DIPC   D3B  719   6.688  -0.349   9.107  0.0973 -0.1022  0.0528
   60DIPC   C4B  720   6.631   0.014   9.461 -0.0446 -0.2936 -0.4237
   61DIPC   NC3  721   0.520   0.598   6.338 -0.1160  0.0611 -0.1210
   61DIPC   PO4  722   0.290   0.266   6.504  0.0625  0.1623 -0.0602
   61DIPC   GL1  723   0.412   0.121   6.049  0.1653 -0.0798  0.0761
   61DIPC   GL2  724   0.133   0.058   5.965  0.0374 -0.1552 -0.3570
   61DIPC   C1A  725   0.663   0.156   5.644  0.0848 -0.0556  0.0522
   61DIPC   D2A  726   0.391   0.195   5.238 -0.3430 -0.4026 -0.0121
   61DIPC   D3A  727   0.227   0.450   4.965 -0.1191  0.1447 -0.3390
   61DIPC   C4A  728  -0.141   0.693   4.889 -0.1646  0.0821 -0.2529
   61DIPC   C1B  729   0.037   0.016   5.547 -0.1631 -0.0390  0.0452
   61DIPC   D2B  730  -0.054  -0.060   5.113  0.0370 -0.0367 -0.1761
   61DIPC   D3B  731   0.224  -0.126   4.790 -0.1022 -0.2789  0.1476
   61DIPC   C4B  732   0.626  -0.034   4.793 -0.1310  0.0836  0.0623
   62DIPC   NC3  733   6.273   4.362  13.345 -0.2928  0.0555  0.2221
   62DIPC   PO4  734   6.546   4.483  12.948 -0.1096  0.4767  0.0187
   62DIPC   GL1  735   6.304   4.949  12.904  0.2990 -0.3500  0.0244
   62DIPC   GL2  736   6.622   5.096  12.961 -0.0649 -0.0871 -0.0599
   62DIPC   C1A  737   5.978   5.269  12.938 -0.0434  0.0235  0.3556
   62DIPC   D2A  738   5.912   5.661  12.850  0.3817  0.0044 -0.0324
   62DIPC   D3A  739   5.601   5.563  13.139  0.0528  0.1877  0.1340
   62DIPC   C4A  740   5.503   5.141  13.125 -0.0281 -0.0341  0.1581
   62DIPC   C1B  741   6.373   5.345  13.276  0.3002  0.1659  0.3095
   62DIPC   D2B  742   5.958   5.365  13.462 -0.3431 -0.1169 -0.4283
   62DIPC   D3B  743   5.740   5.137  13.669 -0.2206 -0.0430 -0.0233
   62DIPC   C4B  744   5.333   5.331  13.858  0.4878  0.1501 -0.2468
   63DIPC   NC3  745   6.803   4.337   8.176 -0.1979 -0.0982  0.1526
   63DIPC   PO4  746   6.515   4.332   7.833  0.0373  0.0570  0.3940
   63DIPC   GL1  747   6.636   3.896   8.030 -0.0329  0.2745 -0.0152
   63DIPC   GL2  748   6.819   3.824   8.322 -0.3148  0.2582 -0.2541
   63DIPC   C1A  749   6.392   3.585   8.221  0.2514  0.1701 -0.1609
   63DIPC   D2A  750   6.177   3.426   8.637 -0.2028 -0.1251  0.1350
   63DIPC   D3A  751   5.880   3.071   8.742 -0.3801 -0.0271  0.0140
   63DIPC   C4A  752   5.546   3.022   9.099 -0.1517  0.2143  0.0962
   63DIPC   C1B  753   6.705   3.661   8.732 -0.1029  0.1263  0.0791
   63DIPC   D2B  754   6.691   3.717   9.164 -0.0984  0.3701 -0.1365
   63DIPC   D3B  755   6.480   3.960   9.597 -0.2406  0.0582 -0.0928
   63DIPC   C4B  756   6.179   4.180   9.556  0.2433  0.2700 -0.1180
   64DIPC   NC3  757   1.652   5.849   7.702 -0.4750 -0.0937 -0.1774
   64DIPC   PO4  758   1.223   5.745   7.630  0.1821 -0.0944 -0.0184
   64DIPC   GL1  759   0.854   5.720   8.010 -0.3542  0.2586  0.2181
   64DIPC   GL2  760   0.509   5.714   7.954 -0.3485 -0.2314 -0.1060
   64DIPC   C1A  761   0.661   5.850   8.375 -0.3983 -0.0156  0.4846
   64DIPC   D2A  762   0.886   5.856   8.745 -0.0273 -0.0436  0.3332
   64DIPC   D3A  763   1.107   6.034   9.055  0.0101 -0.2602  0.0534
   64DIPC   C4A  764   0.944   6.451   9.315  0.2619  0.2076  0.1423
   64DIPC   C1B  765   0.250   5.643   8.323  0.2356  0.0156 -0.0355
   64DIPC   D2B  766   0.160   5.601   8.757 -0.2514 -0.0864  0.0474
   64DIPC   D3B  767   0.573   5.660   8.991  0.0257  0.1104 -0.0843
   64DIPC   C4B  768   0.867   5.390   8.963 -0.1033 -0.1118  0.2059
   65DIPC   NC3  769   2.551   5.614   2.668  0.3033 -0.0269  0.1829
   65DIPC   PO4  770   2.301   5.914   3.056  0.1033  0.2055 -0.3772
   65DIPC   GL1  771   2.435   5.907   3.366  0.3069 -0.3434 -0.6280
   65DIPC   GL2  772   2.200   5.736   3.575 -0.1083 -0.0777  0.0435
   65DIPC   C1A  773   2.504   6.060   3.860  0.2402 -0.1160  0.1736
   65DIPC   D2A  774   2.280   6.254   4.213  0.0468 -0.0786 -0.0520
   65DIPC   D3A  775   2.275   5.951   4.363  0.3343 -0.0313  0.0984
   65DIPC   C4A  776   2.430   5.667   4.170  0.0166  0.0810  0.0582
   65DIPC   C1B  777   2.219   5.349   3.790  0.3928 -0.0680 -0.1922
   65DIPC   D2B  778   2.241   4.972   3.911 -0.0619 -0.1956 -0.1966
   65DIPC   D3B  779   2.124   4.991   4.267  0.3653  0.0694 -0.0534
   65DIPC   C4B  780   1.960   4.823   4.641 -0.1300  0.2543  0.2327
   66DIPC   NC3  781   2.818   6.469   2.696  0.0422  0.0917 -0.1646
   66DIPC   PO4  782   2.351   6.455   2.854 -0.1076 -0.0260  0.0562
   66DIPC   GL1  783   2.158   6.459   3.319  0.0608 -0.1951 -0.0815
   66DIPC   GL2  784   1.947   6.236   3.396 -0.1005 -0.1299  0.3515
   66DIPC   C1A  785   2.260   6.494   3.731  0.1622  0.0339 -0.1169
   66DIPC   D2A  786   2.608   6.721   3.974 -0.0578 -0.4050  0.0366
   66DIPC   D3A  787   2.545   6.691   4.454 -0.0397  0.1275  0.0858
   66DIPC   C4A  788   2.380   6.246   4.737  0.2322 -0.2056  0.0688
   66DIPC   C1B  789   1.810   5.928   3.475  0.0648  0.4293 -0.1659
   66DIPC   D2B  790   1.715   5.607   3.745  0.0626 -0.1023 -0.0147
   66DIPC   D3B  791   1.643   5.869   4.068  0.1170 -0.4429 -0.0454
   66DIPC   C4B  792   1.564   5.793   4.455 -0.0656  0.5754 -0.1062
   67DIPC   NC3  793   1.468   0.609   2.676  0.0220 -0.0311 -0.0130
   67DIPC   PO4  794   1.745   0.666   3.061 -0.2063  0.0129  0.1744
   67DIPC   GL1  795   1.598   0.674   3.435 -0.0163 -0.4361 -0.4818
   67DIPC   GL2  796   1.229   0.577   3.218  0.0683 -0.0712  0.0877
   67DIPC   C1A  797   1.474   0.323   3.601 -0.0563  0.1357 -0.1631
   67DIPC   D2A  798   1.015   0.078   3.763 -0.0123 -0.0199  0.0553
   67DIPC   D3A  799   0.718   0.168   3.460 -0.0416  0.0301 -0.1082
   67DIPC   C4A  800   0.472   0.044   3.147  0.3091  0.1157  0.1090
   67DIPC   C1B  801   1.162   0.153   3.203  0.0341  0.0020  0.0024
   67DIPC   D2B  802   0.899  -0.212   3.068 -0.1261  0.3858 -0.3266
   67DIPC   D3B  803   0.911  -0.310   3.524  0.1276 -0.4563  0.0090
   67DIPC   C4B  804   0.914  -0.664   3.524 -0.0880 -0.2369  0.1096
   68DIPC   NC3  805   6.052   1.336   2.766  0.0778 -0.0508  0.1227
   68DIPC   PO4  806   6.301   1.661   2.739 -0.0140  0.1361 -0.0548
   68DIPC   GL1  807   6.379   1.621   3.104  0.3048  0.2177  0.1458
   68DIPC   GL2  808   6.128   1.427   3.295 -0.1648  0.2632  0.1832
   68DIPC   C1A  809   6.527   1.755   3.521  0.0361  0.0095 -0.1731
   68DIPC   D2A  810   6.598   2.034   3.901  0.2703  0.0997 -0.2535
   68DIPC   D3A  811   6.609   2.038   4.326  0.3508 -0.1595 -0.0370
   68DIPC   C4A  812   6.580   1.612   4.536  0.1561 -0.0440  0.1236
   68DIPC   C1B  813   5.981   1.643   3.688  0.2121 -0.0082  0.0836
   68DIPC   D2B  814   6.146   1.796   4.034  0.3293 -0.2240 -0.0148
   68DIPC   D3B  815   5.976   2.013   4.357 -0.0343 -0.0992  0.0038
   68DIPC   C4B  816   6.023   1.731   4.616 -0.2413  0.1140 -0.0847
   69DIPC   NC3  817   2.511   4.608   3.216  0.4390 -0.4600 -0.0867
   69DIPC   PO4  818   2.918   4.398   3.216 -0.0608  0.1399  0.0976
   69DIPC   GL1  819   3.111   4.092   3.603  0.1386 -0.1142  0.2353
   69DIPC   GL2  820   3.161   3.724   3.685 -0.1257 -0.1812 -0.0750
   69DIPC   C1A  821   2.931   4.070   4.031  0.0686  0.1351 -0.1489
   69DIPC   D2A  822   2.906   3.946   4.487  0.0098 -0.1815 -0.2344
   69DIPC   D3A  823   2.695   4.228   4.734  0.3186 -0.2520  0.1938
   69DIPC   C4A  824   2.455   4.631   4.708 -0.0256 -0.0671 -0.1035
   69DIPC   C1B  825   3.426   3.947   4.043  0.1623  0.1884 -0.0047
   69DIPC   D2B  826   3.717   3.873   4.405  0.0327  0.1211  0.3463
   69DIPC   D3B  827   3.509   4.310   4.420 -0.1329 -0.2374  0.1198
   69DIPC   C4B  828   3.616   4.666   4.150  0.2318 -0.0771  0.1612
   70DIPC   NC3  829   4.943   2.728   3.459  0.3440  0.1107 -0.2117
   70DIPC   PO4  830   4.471   2.709   3.519  0.2072 -0.3801 -0.0390
   70DIPC   GL1  831   4.571   2.770   3.876  0.2626 -0.2600 -0.0954
   70DIPC   GL2  832   4.436   2.573   3.973  0.2451 -0.1408 -0.1824
   70DIPC   C1A  833   4.725   2.909   4.314  0.1303 -0.1827 -0.2139
   70DIPC   D2A  834   4.668   2.870   4.784 -0.1539 -0.1897 -0.0098
   70DIPC   D3A  835   5.012   2.941   5.015  0.1229 -0.0147  0.2444
   70DIPC   C4A  836   5.181   2.573   4.963  0.2691 -0.0966  0.0890
   70DIPC   C1B  837   4.161   2.672   4.357 -0.0609 -0.0391 -0.0307
   70DIPC   D2B  838   4.056   2.546   4.773  0.1990 -0.1688 -0.0893
   70DIPC   D3B  839   4.351   2.322   5.033  0.1022 -0.0831 -0.0979
   70DIPC   C4B  840   4.672   2.429   5.048  0.2791  0.0818  0.3062
   71DIPC   NC3  841   0.444   4.216   2.852  0.1648 -0.2709 -0.0973
   71DIPC   PO4  842   0.706   4.427   2.998  0.1441  0.0112 -0.2268
   71DIPC   GL1  843   0.719   4.549   3.429  0.0017  0.0184 -0.1665
   71DIPC   GL2  844   0.488   4.365   3.676 -0.2027  0.0549 -0.0293
   71DIPC   C1A  845   0.722   4.828   3.849  0.1699  0.3316  0.0936
   71DIPC   D2A  846   0.481   4.873   4.211 -0.3245  0.2823 -0.1064
   71DIPC   D3A  847   0.810   5.123   4.468  0.4147 -0.0442 -0.1569
   71DIPC   C4A  848   1.099   5.082   4.782  0.0276  0.1445 -0.2076
   71DIPC   C1B  849   0.373   4.344   4.080 -0.1944  0.2224 -0.0260
   71DIPC   D2B  850   0.225   3.997   4.376 -0.0916  0.0334  0.4368
   71DIPC   D3B  851   0.171   4.186   4.799  0.1122  0.0150 -0.2591
   71DIPC   C4B  852   0.248   3.943   5.180  0.0439 -0.1115 -0.0897
   72DIPC   NC3  853   2.041   1.153   3.067  0.0866  0.0573  0.0488
   72DIPC   PO4  854   2.155   1.411   3.193 -0.1050  0.0321  0.0187
   72DIPC   GL1  855   1.956   1.428   3.606 -0.0472  0.0904  0.2019
   72DIPC   GL2  856   1.765   1.169   3.507 -0.0363  0.1061 -0.2807
   72DIPC   C1A  857   1.588   1.599   3.753 -0.0458  0.2091  0.0140
   72DIPC   D2A  858   1.343   1.487   4.068  0.0188 -0.1101  0.0546
   72DIPC   D3A  859   0.979   1.370   4.267  0.2215  0.1021  0.0300
   72DIPC   C4A  860   0.681   1.622   4.416 -0.0112  0.0983  0.0299
   72DIPC   C1B  861   1.417   1.128   3.683 -0.0071  0.1688 -0.0914
   72DIPC   D2B  862   1.357   1.002   4.107  0.1231 -0.3563  0.2456
   72DIPC   D3B  863   1.461   1.053   4.539 -0.3451  0.1601  0.1982
   72DIPC   C4B  864   1.833   1.323   4.689 -0.0690  0.2309  0.1435
   73DIPC   NC3  865  -0.277   3.753   3.000 -0.0110 -0.0863  0.0062
   73DIPC   PO4  866  -0.066   3.372   2.762  0.0304 -0.0728 -0.1302
   73DIPC   GL1  867   0.336   3.092   2.879 -0.0664  0.2087 -0.1771
   73DIPC   GL2  868   0.464   3.296   3.033  0.3686 -0.1292 -0.4114
   73DIPC   C1A  869   0.497   2.621   3.007 -0.2503  0.2170  0.2702
   73DIPC   D2A  870   0.552   2.440   3.491 -0.3129  0.0748  0.1912
   73DIPC   D3A  871   0.701   2.736   3.847 -0.1295  0.1441  0.0802
   73DIPC   C4A  872   0.480   3.001   4.179  0.0863  0.0105 -0.3308
   73DIPC   C1B  873   0.501   3.012   3.334  0.0572 -0.1404 -0.2435
   73DIPC   D2B  874   0.541   3.197   3.753  0.6727 -0.0757  0.3423
   73DIPC   D3B  875   0.288   3.544   3.890  0.0660  0.2438 -0.0913
   73DIPC   C4B  876  -0.178   3.715   4.095  0.0347  0.1488  0.2126
   74DIPC   NC3  877   4.900   1.657   3.409 -0.2187  0.2166  0.1303
   74DIPC   PO4  878   5.046   2.104   3.239  0.1759  0.2970  0.4519
   74DIPC   GL1  879   4.823   2.255   3.671  0.0039 -0.1325 -0.0138
   74DIPC   GL2  880   4.685   2.036   3.925 -0.1344 -0.3494  0.0429
   74DIPC   C1A  881   4.908   2.464   4.049 -0.2524 -0.3653  0.1692
   74DIPC   D2A  882   5.119   2.686   4.320 -0.1682 -0.3581  0.0411
   74DIPC   D3A  883   5.572   2.726   4.185 -0.0742  0.0991 -0.2269
   74DIPC   C4A  884   5.792   2.523   3.841 -0.5187  0.0642 -0.1008
   74DIPC   C1B  885   4.708   1.898   4.370 -0.5918 -0.0183  0.1874
   74DIPC   D2B  886   4.263   1.949   4.738  0.3816 -0.3149  0.3069
   74DIPC   D3B  887   4.604   1.824   4.976 -0.2922  0.0246  0.1015
   74DIPC   C4B  888   4.666   1.343   5.150  0.0969 -0.1215 -0.0350
   75DIPC   NC3  889   3.856   2.620   3.622 -0.0368 -0.0554  0.1094
   75DIPC   PO4  890   3.393   2.606   3.705 -0.1288 -0.1061  0.2718
   75DIPC   GL1  891   3.325   2.602   4.115  0.1600  0.0511 -0.0992
   75DIPC   GL2  892   3.118   2.817   4.136 -0.1257  0.2521  0.2880
   75DIPC   C1A  893   3.594   2.579   4.378 -0.1582  0.0149  0.2848
   75DIPC   D2A  894   3.477   2.384   4.726 -0.1367  0.1326  0.0499
   75DIPC   D3A  895   3.374   2.197   5.110  0.2989 -0.1567 -0.0117
   75DIPC   C4A  896   3.245   2.336   5.401 -0.1293  0.0037  0.0860
   75DIPC   C1B  897   3.105   2.988   4.534 -0.0582 -0.1847  0.0919
   75DIPC   D2B  898   2.955   2.928   4.959 -0.0643 -0.0389  0.0427
   75DIPC   D3B  899   3.328   2.770   5.139 -0.2326 -0.1053 -0.2676
   75DIPC   C4B  900   3.271   2.814   5.604 -0.0429  0.0148 -0.0335
   76DIPC   NC3  901   4.979   4.541   3.180 -0.0589  0.4254  0.2940
   76DIPC   PO4  902   4.974   4.047   3.254 -0.0407 -0.0026 -0.1240
   76DIPC   GL1  903   5.312   3.895   3.510  0.3817  0.2897  0.4026
   76DIPC   GL2  904   5.547   4.075   3.378  0.0210 -0.0252  0.1586
   76DIPC   C1A  905   5.376   3.875   3.861 -0.0068 -0.0659  0.1468
   76DIPC   D2A  906   5.676   3.809   4.118 -0.3059 -0.2273  0.0643
   76DIPC   D3A  907   6.072   3.540   4.311  0.2239  0.0727 -0.0047
   76DIPC   C4A  908   6.290   3.540   4.698 -0.0024 -0.0502  0.0169
   76DIPC   C1B  909   5.942   4.187   3.587 -0.2402  0.5039 -0.1823
   76DIPC   D2B  910   6.309   4.019   3.629 -0.2237 -0.0831  0.1170
   76DIPC   D3B  911   6.570   4.183   4.043  0.0912  0.0337 -0.2266
   76DIPC   C4B  912   6.445   4.013   4.497  0.2294  0.1033 -0.2365
   77DIPC   NC3  913   2.193   1.897   3.422 -0.1981 -0.1318  0.0194
   77DIPC   PO4  914   2.615   2.127   3.326 -0.5336  0.0216 -0.1799
   77DIPC   GL1  915   2.609   1.820   3.691  0.1683 -0.0693  0.2200
   77DIPC   GL2  916   2.532   1.476   3.535 -0.3972 -0.1015  0.1111
   77DIPC   C1A  917   2.630   1.600   4.039 -0.0643  0.2177  0.4293
   77DIPC   D2A  918   2.745   1.210   3.988 -0.1073  0.1169 -0.2562
   77DIPC   D3A  919   2.755   1.231   4.418 -0.2248 -0.3890 -0.1044
   77DIPC   C4A  920   2.706   0.880   4.665 -0.1057 -0.0906  0.1075
   77DIPC   C1B  921   2.244   1.210   3.947  0.2330 -0.2204 -0.0423
   77DIPC   D2B  922   2.277   1.179   4.319 -0.0542 -0.0257  0.2648
   77DIPC   D3B  923   2.279   1.176   4.822 -0.0461  0.0595 -0.0875
   77DIPC   C4B  924   2.609   1.529   4.807 -0.2893  0.2735  0.0685
   78DIPC   NC3  925   5.591   6.262   2.569 -0.2289 -0.2626 -0.1395
   78DIPC   PO4  926   5.452   6.258   2.980 -0.1743 -0.3992 -0.0659
   78DIPC   GL1  927   5.647   6.411   3.407  0.1259  0.0052 -0.0795
   78DIPC   GL2  928   5.809   6.708   3.282  0.0658 -0.0977 -0.5229
   78DIPC   C1A  929   5.822   6.391   3.708  0.1328  0.0755 -0.0806
   78DIPC   D2A  930   6.100   6.499   3.966 -0.0337  0.2388  0.0422
   78DIPC   D3A  931   6.162   6.811   3.645 -0.0253  0.1643 -0.0063
   78DIPC   C4A  932   6.353   7.211   3.639 -0.1746  0.2017  0.1940
   78DIPC   C1B  933   5.556   6.827   3.751  0.0674 -0.2891 -0.1170
   78DIPC   D2B  934   5.379   6.957   4.061 -0.1115 -0.0921 -0.1205
   78DIPC   D3B  935   5.052   6.757   4.258  0.2784 -0.1041 -0.1460
   78DIPC   C4B  936   4.871   6.718   4.697  0.2982  0.0459 -0.0108
   79DIPC   NC3  937   6.195   3.352   2.449 -0.4368  0.0262  0.1086
   79DIPC   PO4  938   5.962   3.554   2.842  0.1472  0.2992  0.0998
   79DIPC   GL1  939   5.979   3.485   3.331 -0.2737 -0.0396  0.0648
   79DIPC   GL2  940   5.740   3.580   3.470  0.1560 -0.1931  0.0035
   79DIPC   C1A  941   6.284   3.164   3.511  0.2381 -0.1130 -0.1183
   79DIPC   D2A  942   6.711   3.104   3.552 -0.0847  0.2422  0.0890
   79DIPC   D3A  943   6.730   3.542   3.427 -0.2390 -0.3302 -0.2354
   79DIPC   C4A  944   7.170   3.589   3.438 -0.2135  0.0329 -0.1073
   79DIPC   C1B  945   6.014   3.463   3.838 -0.1197  0.0104  0.0115
   79DIPC   D2B  946   6.442   3.244   3.979 -0.3214  0.0131 -0.1144
   79DIPC   D3B  947   6.735   3.288   4.288 -0.1320  0.1136  0.0349
   79DIPC   C4B  948   6.891   3.072   4.679 -0.0261 -0.2601  0.0122
   80DIPC   NC3  949   1.200   5.750   2.799  0.0487  0.0906  0.0410
   80DIPC   PO4  950   1.506   5.557   2.882  0.2240 -0.0599 -0.1619
   80DIPC   GL1  951   1.304   5.453   3.195  0.1296  0.0057  0.3590
   80DIPC   GL2  952   1.433   5.243   3.370  0.1471 -0.1733  0.1713
   80DIPC   C1A  953   1.200   5.659   3.688 -0.1110  0.1953 -0.0120
   80DIPC   D2A  954   1.090   5.869   4.001 -0.0329  0.5051  0.3247
   80DIPC   D3A  955   1.195   6.189   4.380  0.0962  0.0122 -0.1438
   80DIPC   C4A  956   1.266   6.154   4.799 -0.2914  0.1171  0.1495
   80DIPC   C1B  957   1.287   5.144   3.737 -0.0379  0.0209  0.0596
   80DIPC   D2B  958   1.250   4.969   4.122 -0.0865 -0.3109 -0.3600
   80DIPC   D3B  959   1.131   4.696   4.521  0.0245  0.0458 -0.3486
   80DIPC   C4B  960   1.438   4.658   4.723 -0.0379 -0.0538  0.0436
   81DIPC   NC3  961   0.555   5.011   3.061  0.1467  0.2358  0.0035
   81DIPC   PO4  962   0.260   4.656   3.163  0.0758  0.0433 -0.0174
   81DIPC   GL1  963   0.296   4.831   3.505  0.1518  0.0253 -0.0779
   81DIPC   GL2  964   0.319   5.116   3.613 -0.2488  0.0313 -0.0943
   81DIPC   C1A  965   0.124   4.769   3.942 -0.0206  0.4063  0.0433
   81DIPC   D2A  966   0.045   4.633   4.340 -0.0522  0.2303  0.1525
   81DIPC   D3A  967   0.376   4.878   4.660  0.1848  0.1763  0.1735
   81DIPC   C4A  968   0.438   5.416   4.755  0.1908 -0.0651  0.0130
   81DIPC   C1B  969   0.267   5.290   3.973 -0.1621 -0.2199 -0.4146
   81DIPC   D2B  970   0.277   5.557   4.301 -0.0858 -0.0806  0.0960
   81DIPC   D3B  971   0.673   5.834   4.360 -0.1241 -0.2284 -0.2855
   81DIPC   C4B  972   1.064   5.667   4.494  0.1391  0.1872 -0.0242
   82DIPC   NC3  973   5.938   4.348   2.688  0.3152  0.3128 -0.1916
   82DIPC   PO4  974   6.307   4.220   2.940 -0.1026 -0.2585  0.0350
   82DIPC   GL1  975   6.320   4.488   3.428 -0.2720  0.2517  0.1579
   82DIPC   GL2  976   6.643   4.441   3.571  0.0988 -0.2133 -0.1044
   82DIPC   C1A  977   6.167   4.568   3.837  0.2235  0.2682 -0.0328
   82DIPC   D2A  978   5.819   4.479   4.064  0.2382 -0.2319  0.0017
   82DIPC   D3A  979   5.710   4.524   4.608 -0.0275 -0.0877 -0.1533
   82DIPC   C4A  980   5.336   4.770   4.709 -0.2415 -0.0349 -0.0394
   82DIPC   C1B  981   6.889   3.983   3.674  0.2201 -0.0698  0.0371
   82DIPC   D2B  982   7.295   3.927   3.963  0.3996 -0.2244  0.0712
   82DIPC   D3B  983   7.624   4.217   3.748  0.1411 -0.3753  0.5410
   82DIPC   C4B  984   8.075   4.191   3.941  0.0942  0.3057  0.1034
   83DIPC   NC3  985   2.777   0.611   3.172 -0.1026 -0.0342  0.0120
   83DIPC   PO4  986   2.880   0.279   2.920  0.1558  0.2920 -0.0836
   83DIPC   GL1  987   2.951   0.087   3.293  0.1474 -0.1131 -0.0034
   83DIPC   GL2  988   2.767   0.344   3.586 -0.3378  0.1139  0.0299
   83DIPC   C1A  989   2.986  -0.102   3.747 -0.4567 -0.0396  0.0086
   83DIPC   D2A  990   2.986  -0.432   4.092  0.0026 -0.1103  0.1014
   83DIPC   D3A  991   2.749  -0.564   4.402  0.0382  0.1350  0.2431
   83DIPC   C4A  992   2.937  -0.695   4.750  0.1139  0.2232 -0.1050
   83DIPC   C1B  993   2.901   0.452   4.007 -0.0185  0.1861  0.1628
   83DIPC   D2B  994   3.024   0.838   4.253  0.0445  0.0389 -0.1600
   83DIPC   D3B  995   3.210   0.893   4.577  0.0034  0.2468  0.3043
   83DIPC   C4B  996   3.026   0.907   5.011  0.1934  0.0151  0.0301
   84DIPC   NC3  997   1.209   0.978   2.556  0.2835 -0.0031 -0.2726
   84DIPC   PO4  998   1.037   0.731   2.783  0.1858 -0.1525  0.1913
   84DIPC   GL1  999   0.825   0.963   3.098 -0.1140  0.0459 -0.1785
   84DIPC   GL2 1000   0.664   0.621   3.266  0.1800  0.0752  0.1189
   84DIPC   C1A 1001   1.012   0.961   3.451  0.1033 -0.1598  0.3251
   84DIPC   D2A 1002   1.123   0.631   3.765 -0.0333 -0.1598  0.1062
   84DIPC   D3A 1003   0.875   0.885   4.036 -0.0388 -0.3420  0.0209
   84DIPC   C4A 1004   1.066   0.835   4.484  0.2018  0.2773 -0.0389
   84DIPC   C1B 1005   0.594   0.534   3.736  0.0026  0.0450 -0.0816
   84DIPC   D2B 1006   0.621   0.411   4.097  0.1404 -0.0803 -0.1604
   84DIPC   D3B 1007   0.409   0.763   4.213 -0.0509 -0.1146 -0.4623
   84DIPC   C4B 1008   0.479   1.149   4.303 -0.0538  0.1560 -0.1950
   85DIPC   NC3 1009   5.656   2.721   2.958  0.1547  0.2210 -0.0498
   85DIPC   PO4 1010   5.435   2.839   3.398 -0.0051 -0.1155 -0.1142
   85DIPC   GL1 1011   5.809   2.867   3.440 -0.1229 -0.1379 -0.1416
   85DIPC   GL2 1012   5.844   2.975   3.714 -0.2663  0.2392  0.2584
   85DIPC   C1A 1013   6.248   2.613   3.528 -0.2656 -0.0271 -0.0812
   85DIPC   D2A 1014   6.468   2.768   3.858  0.1252  0.0042 -0.0917
   85DIPC   D3A 1015   6.266   2.456   4.097  0.1603 -0.2313  0.0491
   85DIPC   C4A 1016   6.027   2.623   4.472  0.0897 -0.0182 -0.2293
   85DIPC   C1B 1017   6.005   2.970   4.128  0.1465  0.1955  0.0924
   85DIPC   D2B 1018   6.376   3.005   4.437  0.3696  0.0687 -0.1812
   85DIPC   D3B 1019   6.395   2.706   4.720 -0.3703 -0.1601  0.0198
   85DIPC   C4B 1020   6.360   2.286   4.689 -0.0751 -0.0903 -0.3349
   86DIPC   NC3 1021   6.124   6.607   2.891 -0.2856 -0.0840 -0.1819
   86DIPC   PO4 1022   6.050   6.144   2.589  0.2165  0.2265  0.0891
   86DIPC   GL1 1023   6.000   6.082   3.086 -0.0413 -0.1769 -0.1379
   86DIPC   GL2 1024   6.138   6.321   3.302  0.3085 -0.1202 -0.0425
   86DIPC   C1A 1025   5.837   5.829   3.414  0.0990  0.2894 -0.1379
   86DIPC   D2A 1026   5.831   5.906   3.799  0.0692 -0.0955  0.1250
   86DIPC   D3A 1027   5.650   5.516   3.957 -0.0016  0.3091  0.0025
   86DIPC   C4A 1028   5.586   5.542   4.456 -0.0946 -0.0218  0.1713
   86DIPC   C1B 1029   6.298   6.044   3.655  0.1195 -0.4360  0.1537
   86DIPC   D2B 1030   6.235   6.048   4.087 -0.0857  0.0992  0.4224
   86DIPC   D3B 1031   5.775   6.053   4.270  0.0295 -0.2455  0.3869
   86DIPC   C4B 1032   5.540   6.450   4.231 -0.0846 -0.2337 -0.1395
   87DIPC   NC3 1033   1.615   1.795   2.711  0.1447 -0.1094 -0.3497
   87DIPC   PO4 1034   1.793   1.993   3.166 -0.4144 -0.0396 -0.0709
   87DIPC   GL1 1035   1.618   2.045   3.475 -0.0227  0.1478  0.0119
   87DIPC   GL2 1036   1.843   2.231   3.602  0.3833 -0.1963 -0.2606
   87DIPC   C1A 1037   1.408   2.098   3.861  0.1069  0.0879 -0.2353
   87DIPC   D2A 1038   1.476   1.982   4.191  0.1690 -0.1364  0.0181
   87DIPC   D3A 1039   1.079   1.853   4.200  0.0890  0.0042  0.0964
   87DIPC   C4A 1040   0.731   1.758   3.913 -0.1584  0.0975 -0.1550
   87DIPC   C1B 1041   1.969   2.080   3.993  0.2761  0.1139 -0.2043
   87DIPC   D2B 1042   1.857   2.131   4.485 -0.0784 -0.0452  0.1463
   87DIPC   D3B 1043   1.629   1.773   4.776  0.0566 -0.2284 -0.1035
   87DIPC   C4B 1044   1.238   1.615   4.627 -0.1171 -0.0613 -0.3041
   88DIPC   NC3 1045   6.557   4.960   3.285 -0.0045 -0.0317  0.2254
   88DIPC   PO4 1046   6.294   5.264   3.022 -0.1438 -0.1343  0.3174
   88DIPC   GL1 1047   6.163   5.281   3.350 -0.3640 -0.3366  0.0839
   88DIPC   GL2 1048   6.089   4.946   3.484  0.0634  0.0511  0.2191
   88DIPC   C1A 1049   6.115   5.540   3.673  0.0155 -0.2113  0.2553
   88DIPC   D2A 1050   6.070   5.538   4.192 -0.4020  0.2135 -0.0744
   88DIPC   D3A 1051   6.067   5.583   4.614  0.0113  0.0018 -0.0045
   88DIPC   C4A 1052   6.112   5.970   4.659 -0.2241 -0.0579 -0.2146
   88DIPC   C1B 1053   5.923   5.091   3.783  0.3889  0.1871  0.0653
   88DIPC   D2B 1054   5.763   5.055   4.200 -0.0913  0.0695 -0.0691
   88DIPC   D3B 1055   5.816   5.143   4.572 -0.2441 -0.0937 -0.3747
   88DIPC   C4B 1056   6.206   5.142   4.828  0.0899 -0.1951  0.2341
   89DIPC   NC3 1057   3.950  -0.135   2.832  0.0423  0.2188 -0.0073
   89DIPC   PO4 1058   4.188   0.182   2.977 -0.0851 -0.4165 -0.0353
   89DIPC   GL1 1059   4.136   0.186   3.388 -0.1056 -0.0772  0.1084
   89DIPC   GL2 1060   3.911   0.393   3.618  0.1556 -0.0185  0.0777
   89DIPC   C1A 1061   4.123  -0.092   3.753 -0.0381  0.0982 -0.3112
   89DIPC   D2A 1062   4.057  -0.260   4.215  0.1083  0.1261  0.0877
   89DIPC   D3A 1063   4.105  -0.262   4.607 -0.0786 -0.1518 -0.3513
   89DIPC   C4A 1064   4.373   0.057   4.801  0.0715 -0.2265  0.0969
   89DIPC   C1B 1065   4.337   0.373   3.865 -0.0453  0.2219 -0.3670
   89DIPC   D2B 1066   4.664   0.170   3.715  0.0850 -0.2681  0.1249
   89DIPC   D3B 1067   4.526  -0.021   4.087 -0.0129 -0.0607 -0.1926
   89DIPC   C4B 1068   4.717  -0.294   4.212  0.0774  0.3109  0.1271
   90DIPC   NC3 1069   3.149   2.814   3.292  0.1667 -0.3075  0.1803
   90DIPC   PO4 1070   3.059   2.400   3.431 -0.0563  0.2510  0.2733
   90DIPC   GL1 1071   2.929   2.262   3.835 -0.4360  0.0617  0.1908
   90DIPC   GL2 1072   3.107   2.185   4.045 -0.1003 -0.1829  0.1685
   90DIPC   C1A 1073   2.570   2.110   4.048  0.5391  0.1930  0.1003
   90DIPC   D2A 1074   2.329   2.178   4.407  0.0415  0.1716  0.1251
   90DIPC   D3A 1075   2.517   2.136   4.802 -0.1779  0.2871  0.3151
   90DIPC   C4A 1076   2.524   2.119   5.187  0.0121 -0.0038  0.0012
   90DIPC   C1B 1077   3.077   2.269   4.410 -0.0836  0.0441  0.1113
   90DIPC   D2B 1078   2.970   2.398   4.767  0.2308  0.2474  0.4920
   90DIPC   D3B 1079   2.703   2.563   4.453 -0.0042  0.0715 -0.2665
   90DIPC   C4B 1080   2.691   2.672   4.091  0.3253  0.1529  0.1397
   91DIPC   NC3 1081   6.335   0.772   2.488  0.1601 -0.0871  0.2848
   91DIPC   PO4 1082   5.977   0.819   2.656 -0.1655  0.2717  0.1240
   91DIPC   GL1 1083   6.134   0.876   3.025 -0.1918  0.2125  0.1595
   91DIPC   GL2 1084   5.926   0.823   3.144  0.1551 -0.1791  0.3114
   91DIPC   C1A 1085   6.468   0.964   3.257 -0.0250 -0.0153  0.0365
   91DIPC   D2A 1086   6.531   1.270   3.605 -0.2635  0.2566  0.0631
   91DIPC   D3A 1087   6.291   1.355   3.902 -0.0566  0.1246 -0.0747
   91DIPC   C4A 1088   6.273   1.314   4.298  0.0469 -0.1900 -0.2770
   91DIPC   C1B 1089   5.835   0.521   3.505  0.1739 -0.1705  0.0691
   91DIPC   D2B 1090   5.922   0.558   3.940 -0.1863 -0.1897  0.2344
   91DIPC   D3B 1091   5.867   0.996   4.106 -0.0764 -0.0922  0.2422
   91DIPC   C4B 1092   5.892   1.132   4.545  0.2092 -0.0471 -0.1191
   92DIPC   NC3 1093   0.706   3.786   2.661 -0.0387  0.2739  0.1304
   92DIPC   PO4 1094   0.882   3.413   2.817 -0.0479  0.1233 -0.1010
   92DIPC   GL1 1095   0.924   3.270   3.232 -0.1798  0.0605  0.0905
   92DIPC   GL2 1096   1.039   3.193   3.642 -0.0811 -0.0577  0.2731
   92DIPC   C1A 1097   0.949   2.808   3.325 -0.1823 -0.0588 -0.1115
   92DIPC   D2A 1098   0.988   2.311   3.193 -0.3312 -0.0072  0.0026
   92DIPC   D3A 1099   0.728   2.131   2.960 -0.2110 -0.0375 -0.1619
   92DIPC   C4A 1100   0.353   2.113   3.132  0.2154  0.1345 -0.1278
   92DIPC   C1B 1101   0.914   3.321   4.089 -0.1400  0.1548  0.1987
   92DIPC   D2B 1102   0.574   3.446   4.323 -0.0368 -0.2018 -0.3078
   92DIPC   D3B 1103   0.698   3.796   4.440 -0.0158  0.2308  0.0462
   92DIPC   C4B 1104   1.011   3.733   4.653 -0.0010 -0.1379  0.2291
   93DIPC   NC3 1105   6.634   5.614   2.900  0.3191 -0.0992 -0.0041
   93DIPC   PO4 1106   6.776   5.339   3.159  0.1161 -0.0167 -0.2657
   93DIPC   GL1 1107   6.613   5.419   3.583  0.0781  0.2668  0.2327
   93DIPC   GL2 1108   6.471   5.121   3.805  0.1182 -0.4548 -0.0031
   93DIPC   C1A 1109   6.526   5.665   3.953  0.0454 -0.4084  0.1521
   93DIPC   D2A 1110   6.553   5.825   4.352 -0.2847  0.0240  0.0863
   93DIPC   D3A 1111   6.505   5.399   4.327  0.1966  0.0627  0.1299
   93DIPC   C4A 1112   6.653   5.140   4.517 -0.2201 -0.0987  0.1799
   93DIPC   C1B 1113   6.266   4.974   4.138 -0.1826 -0.2623 -0.1623
   93DIPC   D2B 1114   6.120   4.778   4.491 -0.2846  0.2076  0.1469
   93DIPC   D3B 1115   6.248   4.435   4.322  0.1020  0.0412  0.1948
   93DIPC   C4B 1116   6.078   4.074   4.107 -0.1963 -0.1827 -0.0354
   94DIPC   NC3 1117  -0.154   6.189   2.498  0.0715 -0.0165  0.1244
   94DIPC   PO4 1118   0.174   6.022   2.724 -0.0467  0.2354 -0.0293
   94DIPC   GL1 1119   0.198   5.911   3.203  0.1437 -0.0508  0.0857
   94DIPC   GL2 1120   0.366   6.213   3.175  0.2984 -0.0217  0.2633
   94DIPC   C1A 1121   0.145   5.909   3.668  0.2779 -0.2233 -0.0241
   94DIPC   D2A 1122   0.087   6.164   4.062  0.0071 -0.1875 -0.2384
   94DIPC   D3A 1123  -0.080   6.370   4.472  0.0211  0.0432  0.2751
   94DIPC   C4A 1124  -0.577   6.468   4.488 -0.2633  0.2768  0.0725
   94DIPC   C1B 1125   0.375   6.353   3.582  0.0097  0.4047  0.1021
   94DIPC   D2B 1126   0.433   6.659   3.933 -0.1831 -0.1891  0.0844
   94DIPC   D3B 1127   0.365   6.805   4.388  0.1718 -0.1105 -0.0243
   94DIPC   C4B 1128   0.622   7.073   4.639  0.0855  0.4228 -0.0210
   95DIPC   NC3 1129   5.753   5.207   3.020  0.3833  0.2318 -0.1525
   95DIPC   PO4 1130   5.351   5.359   2.876 -0.1285  0.1630  0.1034
   95DIPC   GL1 1131   5.091   5.458   3.117 -0.2294  0.0991  0.2028
   95DIPC   GL2 1132   5.136   5.876   3.238 -0.0722 -0.0315 -0.1593
   95DIPC   C1A 1133   4.977   5.472   3.581 -0.0256 -0.1024 -0.2684
   95DIPC   D2A 1134   5.149   5.570   3.936 -0.1976 -0.0657  0.1404
   95DIPC   D3A 1135   4.852   5.927   3.790 -0.0805 -0.2646  0.1661
   95DIPC   C4A 1136   4.762   6.356   3.691 -0.1419  0.4705  0.3184
   95DIPC   C1B 1137   5.368   6.039   3.645  0.3075  0.0731 -0.0552
   95DIPC   D2B 1138   5.249   6.454   3.790  0.0970 -0.1085 -0.2609
   95DIPC   D3B 1139   5.229   6.043   4.169  0.3738 -0.3465 -0.2095
   95DIPC   C4B 1140   5.175   6.327   4.602  0.1197 -0.1407 -0.1484
   96DIPC   NC3 1141   2.923   1.738   3.285 -0.1401 -0.2355  0.0338
   96DIPC   PO4 1142   2.900   1.289   3.308  0.4189  0.0243 -0.1865
   96DIPC   GL1 1143   2.916   0.938   3.527  0.0124 -0.1080 -0.1401
   96DIPC   GL2 1144   3.212   1.026   3.799  0.1737  0.1125 -0.0839
   96DIPC   C1A 1145   2.569   0.794   3.829  0.1932  0.1624  0.0494
   96DIPC   D2A 1146   2.270   0.742   4.132 -0.0979  0.1363 -0.0827
   96DIPC   D3A 1147   2.440   0.450   4.231 -0.3134 -0.1485  0.1065
   96DIPC   C4A 1148   2.871   0.436   4.475  0.3380  0.0864 -0.1397
   96DIPC   C1B 1149   3.193   1.342   4.126  0.1468  0.0335  0.0065
   96DIPC   D2B 1150   3.081   1.644   4.330 -0.0756 -0.2020 -0.2881
   96DIPC   D3B 1151   2.699   1.836   4.472  0.0369 -0.4088 -0.2380
   96DIPC   C4B 1152   2.252   1.659   4.484  0.0688  0.2423  0.0785
   97DIPC   NC3 1153   1.676   2.398   2.348 -0.1463  0.1634 -0.0035
   97DIPC   PO4 1154   1.463   2.239   2.688 -0.2433  0.1216 -0.1080
   97DIPC   GL1 1155   1.445   2.376   3.103 -0.4611 -0.1249  0.5612
   97DIPC   GL2 1156   1.716   2.529   3.153 -0.2001 -0.0523  0.0657
   97DIPC   C1A 1157   1.349   2.413   3.505  0.0699 -0.2884 -0.1569
   97DIPC   D2A 1158   1.224   2.658   3.833  0.1744 -0.1000  0.0180
   97DIPC   D3A 1159   1.190   2.840   4.146  0.0266 -0.0175  0.0105
   97DIPC   C4A 1160   1.099   2.550   4.583 -0.1011 -0.0254  0.0054
   97DIPC   C1B 1161   1.952   2.864   3.448 -0.1295  0.0255 -0.1928
   97DIPC   D2B 1162   1.883   3.145   3.699 -0.0250 -0.0263  0.0891
   97DIPC   D3B 1163   1.446   3.170   3.903  0.4220 -0.0255 -0.1674
   97DIPC   C4B 1164   1.331   3.374   4.391 -0.1457 -0.2190  0.0115
   98DIPC   NC3 1165   2.374   0.205   3.170  0.1656 -0.1810 -0.1967
   98DIPC   PO4 1166   2.239   0.613   3.121 -0.3395 -0.0056  0.0251
   98DIPC   GL1 1167   2.125   0.644   3.527 -0.2234 -0.1127 -0.3588
   98DIPC   GL2 1168   2.318   0.346   3.715  0.1799 -0.1304  0.1753
   98DIPC   C1A 1169   1.856   0.750   3.858 -0.1991 -0.1365 -0.2615
   98DIPC   D2A 1170   1.802   0.784   4.331  0.1892 -0.3966  0.1260
   98DIPC   D3A 1171   1.790   1.209   4.146  0.2093 -0.1623  0.2766
   98DIPC   C4A 1172   1.757   1.625   4.285 -0.0798 -0.0122  0.2347
   98DIPC   C1B 1173   2.012   0.317   4.039  0.2925  0.1240  0.0320
   98DIPC   D2B 1174   1.650   0.274   4.101 -0.0433 -0.1648  0.3806
   98DIPC   D3B 1175   1.083   0.383   4.240 -0.1954 -0.2179  0.1020
   98DIPC   C4B 1176   0.882  -0.024   4.268  0.2771  0.0697 -0.0802
   99DIPC   NC3 1177   3.452   1.207   3.442  0.1607 -0.0675 -0.2816
   99DIPC   PO4 1178   3.670   1.642   3.559 -0.1847 -0.0984 -0.0155
   99DIPC   GL1 1179   3.840   1.758   3.972  0.1487  0.1002  0.1850
   99DIPC   GL2 1180   4.144   1.934   3.933 -0.1904  0.3375  0.1735
   99DIPC   C1A 1181   4.059   1.540   4.243  0.0270  0.6450  0.1159
   99DIPC   D2A 1182   4.144   1.193   4.350  0.0840  0.2159 -0.0801
   99DIPC   D3A 1183   4.010   0.948   4.664  0.2311 -0.1003 -0.0533
   99DIPC   C4A 1184   4.298   0.980   5.082  0.1223  0.1281  0.1924
   99DIPC   C1B 1185   4.305   2.152   4.243  0.0693  0.1684 -0.0610
   99DIPC   D2B 1186   4.591   2.395   4.551  0.0871 -0.3078  0.2804
   99DIPC   D3B 1187   4.979   2.187   4.699  0.2025  0.2177 -0.1624
   99DIPC   C4B 1188   4.964   2.072   5.136 -0.2966  0.3028  0.1651
  100DIPC   NC3 1189   2.717   3.092   3.235 -0.0860 -0.0503 -0.1112
  100DIPC   PO4 1190   2.585   3.521   3.224  0.0316  0.0813 -0.0569
  100DIPC   GL1 1191   2.537   3.463   3.651 -0.3814 -0.1766  0.1817
  100DIPC   GL2 1192   2.923   3.308   3.820 -0.0131 -0.1408  0.1051
  100DIPC   C1A 1193   2.176   3.517   3.960 -0.0526 -0.0537  0.1164
  100DIPC   D2A 1194   1.821   3.468   4.140  0.2686  0.1437 -0.1497
  100DIPC   D3A 1195   1.470   3.677   3.844  0.0741 -0.4408  0.1464
  100DIPC   C4A 1196   1.011   3.678   3.728 -0.1000 -0.1326  0.1807
  100DIPC   C1B 1197   2.757   3.176   4.235 -0.3482 -0.0103 -0.0339
  100DIPC   D2B 1198   2.583   3.046   4.580  0.0658 -0.1134  0.1751
  100DIPC   D3B 1199   2.493   3.468   4.563  0.0219 -0.1551  0.1168
  100DIPC   C4B 1200   2.429   3.826   4.798  0.1203  0.3341 -0.0111
  101DIPC   NC3 1201   5.296   4.919   2.526 -0.1366 -0.3431  0.0550
  101DIPC   PO4 1202   5.381   4.795   2.992 -0.1248  0.0646 -0.1062
  101DIPC   GL1 1203   5.190   5.053   3.398 -0.2270  0.3344 -0.2877
  101DIPC   GL2 1204   4.912   4.872   3.526 -0.1309  0.2852 -0.0057
  101DIPC   C1A 1205   5.329   5.000   3.842  0.0938  0.0143 -0.2602
  101DIPC   D2A 1206   5.325   4.644   4.144  0.2066  0.0571  0.0893
  101DIPC   D3A 1207   5.357   4.363   3.805 -0.2283  0.1401 -0.0871
  101DIPC   C4A 1208   5.626   4.635   3.583 -0.1866 -0.3482  0.0071
  101DIPC   C1B 1209   4.839   5.141   3.970 -0.2088  0.1769  0.0564
  101DIPC   D2B 1210   5.152   5.165   4.309  0.2665 -0.2442  0.2221
  101DIPC   D3B 1211   4.979   5.357   4.561  0.2271 -0.0423  0.2575
  101DIPC   C4B 1212   4.536   5.313   4.609 -0.4311 -0.0717 -0.1241
  102DIPC   NC3 1213   3.312   2.049   3.567 -0.3062  0.0100  0.0153
  102DIPC   PO4 1214   3.853   2.166   3.392  0.3884  0.2456 -0.2485
  102DIPC   GL1 1215   3.670   2.202   3.861 -0.2861 -0.0071  0.2583
  102DIPC   GL2 1216   3.846   2.320   4.008  0.0875 -0.0330 -0.0006
  102DIPC   C1A 1217   3.496   1.920   4.207  0.3171 -0.3626 -0.1129
  102DIPC   D2A 1218   3.315   1.909   4.673  0.0635  0.2628  0.0249
  102DIPC   D3A 1219   3.439   1.678   5.062  0.2263  0.0596 -0.1954
  102DIPC   C4A 1220   3.476   1.900   5.515 -0.2323 -0.0779 -0.2241
  102DIPC   C1B 1221   3.860   2.177   4.396 -0.1115  0.1666 -0.1039
  102DIPC   D2B 1222   3.767   1.972   4.731 -0.0165  0.2586 -0.3060
  102DIPC   D3B 1223   3.857   1.973   5.056  0.2878 -0.1685  0.1393
  102DIPC   C4B 1224   4.158   1.693   5.234  0.1362 -0.0976  0.0934
  103DIPC   NC3 1225   0.474   0.438   2.472  0.1055  0.0640  0.2128
  103DIPC   PO4 1226   0.162   0.815   2.596 -0.0147  0.1051 -0.0973
  103DIPC   GL1 1227   0.237   0.830   2.957 -0.1577  0.0113  0.1584
  103DIPC   GL2 1228   0.265   0.390   2.909  0.2584 -0.1927  0.2013
  103DIPC   C1A 1229   0.281   1.225   3.199 -0.0121 -0.1643  0.2040
  103DIPC   D2A 1230   0.226   1.594   3.283 -0.2062 -0.0111 -0.0006
  103DIPC   D3A 1231   0.284   1.545   3.705 -0.2436  0.1598  0.0802
  103DIPC   C4A 1232   0.037   1.531   4.043  0.0876 -0.0445 -0.0811
  103DIPC   C1B 1233   0.155   0.547   3.370 -0.0166 -0.3917  0.0729
  103DIPC   D2B 1234   0.170   0.886   3.576  0.0097 -0.5486  0.1009
  103DIPC   D3B 1235   0.507   1.124   3.692  0.2740 -0.3148  0.1000
  103DIPC   C4B 1236   0.960   1.330   3.769 -0.0763  0.1628  0.0418
  104DIPC   NC3 1237   3.918   4.666   3.221  0.1598 -0.1976 -0.0612
  104DIPC   PO4 1238   3.684   4.787   2.920 -0.1189  0.1973  0.0232
  104DIPC   GL1 1239   3.398   4.895   3.363 -0.0390 -0.0092 -0.0626
  104DIPC   GL2 1240   3.528   4.809   3.607 -0.2840 -0.0524 -0.0995
  104DIPC   C1A 1241   3.181   5.135   3.730 -0.1270  0.1033  0.0163
  104DIPC   D2A 1242   3.364   5.474   3.967 -0.1366 -0.1474  0.0284
  104DIPC   D3A 1243   3.397   5.923   3.919 -0.0491 -0.3249  0.1934
  104DIPC   C4A 1244   3.463   6.199   4.165 -0.5512  0.2924  0.0302
  104DIPC   C1B 1245   3.806   4.998   3.820 -0.1828 -0.0119 -0.1282
  104DIPC   D2B 1246   3.757   5.210   4.195 -0.1752 -0.1182  0.1152
  104DIPC   D3B 1247   3.531   5.658   4.405  0.1182  0.2825 -0.1612
  104DIPC   C4B 1248   3.145   5.820   4.328  0.0048  0.0828 -0.1439
  105DIPC   NC3 1249   4.658   5.783   2.933 -0.0286 -0.2153 -0.0442
  105DIPC   PO4 1250   4.226   6.029   2.878  0.1315 -0.2039  0.4413
  105DIPC   GL1 1251   4.268   5.890   3.363 -0.1449  0.1427  0.0949
  105DIPC   GL2 1252   4.587   5.701   3.410 -0.2646  0.0727  0.0298
  105DIPC   C1A 1253   4.331   6.047   3.895 -0.0415  0.1336  0.0541
  105DIPC   D2A 1254   4.371   6.064   4.385  0.0046  0.1540 -0.0813
  105DIPC   D3A 1255   4.202   5.699   4.682 -0.3247  0.0748 -0.1142
  105DIPC   C4A 1256   3.882   5.423   4.605  0.0815  0.0387  0.0205
  105DIPC   C1B 1257   4.502   5.441   3.871 -0.0731 -0.0710  0.1896
  105DIPC   D2B 1258   4.239   5.437   4.195  0.1442 -0.1309 -0.0540
  105DIPC   D3B 1259   4.645   5.658   4.243 -0.0279  0.0646 -0.1125
  105DIPC   C4B 1260   4.854   5.923   4.562  0.1405 -0.0648 -0.0357
  106DIPC   NC3 1261   2.555   2.313   2.817 -0.0760 -0.5319  0.0730
  106DIPC   PO4 1262   2.663   2.634   3.144 -0.1782 -0.0180  0.1636
  106DIPC   GL1 1263   2.430   2.745   3.414 -0.1688 -0.2680 -0.1444
  106DIPC   GL2 1264   2.490   2.496   3.691 -0.2932  0.0587 -0.0455
  106DIPC   C1A 1265   2.401   2.947   3.845  0.1474  0.2608 -0.2829
  106DIPC   D2A 1266   2.197   3.123   4.273  0.0762  0.2495  0.0372
  106DIPC   D3A 1267   1.782   2.938   4.187  0.0246 -0.1570  0.0147
  106DIPC   C4A 1268   1.513   2.928   4.552  0.0475 -0.1952 -0.0126
  106DIPC   C1B 1269   2.193   2.545   4.109 -0.0030 -0.0194  0.1867
  106DIPC   D2B 1270   2.204   2.615   4.597  0.0436 -0.1957 -0.0209
  106DIPC   D3B 1271   2.457   2.660   5.021 -0.2995  0.1653  0.2709
  106DIPC   C4B 1272   2.832   2.501   5.197 -0.0605 -0.0630  0.1199
  107DIPC   NC3 1273   4.686   3.380   2.949 -0.1401 -0.1024 -0.2503
  107DIPC   PO4 1274   4.225   3.353   3.196  0.0274 -0.0615  0.2402
  107DIPC   GL1 1275   4.254   3.379   3.643  0.1516  0.1670  0.3994
  107DIPC   GL2 1276   4.195   3.063   3.713 -0.2066  0.1879  0.2139
  107DIPC   C1A 1277   4.397   3.657   3.958 -0.0542 -0.1090 -0.0890
  107DIPC   D2A 1278   4.300   3.801   4.273 -0.0812 -0.1276  0.2012
  107DIPC   D3A 1279   4.459   4.166   4.050 -0.1318 -0.1058 -0.0537
  107DIPC   C4A 1280   4.518   4.468   4.320 -0.2192 -0.0632  0.0511
  107DIPC   C1B 1281   4.669   3.231   3.888 -0.1953  0.1857 -0.1955
  107DIPC   D2B 1282   4.947   3.613   3.971 -0.1289  0.3704 -0.0084
  107DIPC   D3B 1283   5.112   3.667   4.325 -0.0673 -0.0329  0.2111
  107DIPC   C4B 1284   5.320   4.065   4.326 -0.0655 -0.1065  0.0994
  108DIPC   NC3 1285   3.357   5.833   3.086 -0.0979  0.1043 -0.0404
  108DIPC   PO4 1286   3.681   6.078   2.874  0.3996 -0.2797 -0.2826
  108DIPC   GL1 1287   3.657   6.326   3.236 -0.2187  0.0767  0.1506
  108DIPC   GL2 1288   3.547   6.611   3.188 -0.0755  0.0713 -0.0790
  108DIPC   C1A 1289   3.745   6.335   3.565 -0.1372  0.0211  0.2274
  108DIPC   D2A 1290   3.822   6.126   3.831 -0.1730 -0.1777  0.1049
  108DIPC   D3A 1291   3.715   5.820   3.492  0.3143  0.0243  0.0565
  108DIPC   C4A 1292   3.639   5.377   3.566 -0.1975  0.0880  0.2301
  108DIPC   C1B 1293   3.430   6.746   3.580  0.1424  0.3029 -0.3156
  108DIPC   D2B 1294   3.597   6.681   4.045 -0.3771  0.4220 -0.0598
  108DIPC   D3B 1295   3.105   6.704   4.287  0.2190  0.0672 -0.1306
  108DIPC   C4B 1296   3.197   6.879   4.715 -0.1705 -0.2561  0.0513
  109DIPC   NC3 1297   0.793   5.413   2.548 -0.3464  0.3260 -0.0901
  109DIPC   PO4 1298   0.869   5.378   2.963  0.1502  0.1405 -0.1019
  109DIPC   GL1 1299   0.821   5.397   3.291 -0.0136  0.0842  0.1290
  109DIPC   GL2 1300   0.518   5.549   3.378 -0.2982 -0.0770 -0.1213
  109DIPC   C1A 1301   0.835   5.285   3.672 -0.1452 -0.1122  0.1106
  109DIPC   D2A 1302   0.905   5.381   4.075  0.0399 -0.1770  0.0288
  109DIPC   D3A 1303   1.370   5.480   4.109  0.0609  0.2445  0.0982
  109DIPC   C4A 1304   1.503   5.248   4.473 -0.1080  0.2079 -0.2290
  109DIPC   C1B 1305   0.568   5.696   3.827  0.0539  0.0759  0.0130
  109DIPC   D2B 1306   0.627   6.147   3.985  0.1209  0.1973 -0.1586
  109DIPC   D3B 1307   0.520   6.351   4.423  0.4665  0.2409  0.1789
  109DIPC   C4B 1308   0.733   6.164   4.778 -0.1834  0.2069  0.1029
  110DIPC   NC3 1309   4.065   5.580   2.974  0.0694 -0.0074  0.0719
  110DIPC   PO4 1310   4.056   5.125   3.152  0.3108 -0.3057 -0.1207
  110DIPC   GL1 1311   4.132   5.234   3.498 -0.1198 -0.1851 -0.0932
  110DIPC   GL2 1312   4.446   5.198   3.470  0.1154  0.4048  0.0931
  110DIPC   C1A 1313   4.097   5.614   3.667 -0.0835 -0.1387 -0.1348
  110DIPC   D2A 1314   3.825   5.661   3.990 -0.3241  0.2230  0.1983
  110DIPC   D3A 1315   3.980   5.859   4.261  0.0514 -0.2124  0.0453
  110DIPC   C4A 1316   3.766   6.017   4.604  0.0788 -0.1235 -0.0028
  110DIPC   C1B 1317   4.389   4.987   3.810 -0.0069 -0.2705 -0.2430
  110DIPC   D2B 1318   4.127   4.776   4.159  0.0028 -0.0043  0.2817
  110DIPC   D3B 1319   4.303   4.868   4.566  0.2224 -0.1592  0.0956
  110DIPC   C4B 1320   4.554   4.700   4.772 -0.0805 -0.1710 -0.1389
  111DIPC   NC3 1321   3.215   4.610   2.932  0.0722 -0.0278  0.3842
  111DIPC   PO4 1322   2.979   4.974   3.029 -0.1081 -0.0024  0.0053
  111DIPC   GL1 1323   2.932   4.792   3.448 -0.0924 -0.2356  0.0635
  111DIPC   GL2 1324   3.082   4.641   3.638 -0.5020 -0.5078 -0.0714
  111DIPC   C1A 1325   2.649   4.689   3.898  0.7162  0.1972 -0.1623
  111DIPC   D2A 1326   2.633   4.416   4.251  0.0800 -0.1536 -0.1780
  111DIPC   D3A 1327   2.433   4.011   4.113  0.3255  0.0143  0.0318
  111DIPC   C4A 1328   2.599   3.670   4.102  0.1070  0.1196  0.2147
  111DIPC   C1B 1329   3.155   4.499   4.079  0.0422 -0.3038  0.0245
  111DIPC   D2B 1330   3.060   4.588   4.494  0.0638  0.0071 -0.0365
  111DIPC   D3B 1331   3.401   4.785   4.679  0.2745 -0.0032  0.0229
  111DIPC   C4B 1332   3.805   4.832   4.569 -0.0936  0.2196  0.2332
  112DIPC   NC3 1333   2.316   5.409   3.062  0.2805 -0.1651 -0.0824
  112DIPC   PO4 1334   2.395   5.005   2.968  0.7010 -0.1747 -0.1615
  112DIPC   GL1 1335   2.486   5.022   3.493 -0.1177  0.1304  0.0801
  112DIPC   GL2 1336   2.721   5.309   3.313 -0.1553 -0.0759  0.1844
  112DIPC   C1A 1337   2.721   5.149   3.912  0.1039  0.0738  0.4473
  112DIPC   D2A 1338   3.055   5.022   4.233 -0.0937 -0.2263  0.1106
  112DIPC   D3A 1339   3.284   5.249   4.440 -0.1364 -0.1111  0.0420
  112DIPC   C4A 1340   3.471   5.354   4.837  0.2893 -0.0789  0.0988
  112DIPC   C1B 1341   2.661   5.529   3.604  0.1618  0.4519 -0.0600
  112DIPC   D2B 1342   2.838   5.626   3.899  0.2054  0.0477  0.0948
  112DIPC   D3B 1343   2.937   6.005   3.612 -0.0813 -0.1891 -0.1082
  112DIPC   C4B 1344   3.257   6.243   3.518 -0.3574  0.0765 -0.2128
  113DIPC   NC3 1345   1.129   4.535   2.834 -0.2170  0.0938 -0.0549
  113DIPC   PO4 1346   1.482   4.654   3.044 -0.0886  0.1189  0.1545
  113DIPC   GL1 1347   1.490   4.733   3.383 -0.1593 -0.1424  0.0659
  113DIPC   GL2 1348   1.696   4.478   3.490  0.2472  0.3226 -0.0603
  113DIPC   C1A 1349   1.183   4.642   3.723 -0.0688  0.0652 -0.1997
  113DIPC   D2A 1350   0.994   4.538   4.115 -0.0113 -0.2407 -0.0058
  113DIPC   D3A 1351   0.873   4.210   4.287  0.0937  0.1305 -0.1294
  113DIPC   C4A 1352   1.136   3.821   4.179  0.0772  0.1796 -0.1043
  113DIPC   C1B 1353   1.613   4.617   3.883  0.2655 -0.2718  0.0153
  113DIPC   D2B 1354   1.669   4.575   4.308  0.0263 -0.0134 -0.2717
  113DIPC   D3B 1355   1.341   4.246   4.468  0.1245 -0.1792  0.2648
  113DIPC   C4B 1356   1.228   4.145   4.816 -0.1336  0.0011 -0.1114
  114DIPC   NC3 1357   3.765   0.374   3.126  0.1410 -0.1386 -0.1790
  114DIPC   PO4 1358   3.675   0.800   3.353 -0.1120  0.5124 -0.0788
  114DIPC   GL1 1359   3.625   0.804   3.764  0.1470  0.3001  0.2684
  114DIPC   GL2 1360   3.489   0.555   3.911 -0.0836  0.2211 -0.0928
  114DIPC   C1A 1361   3.610   1.017   4.214 -0.4008  0.2121  0.2261
  114DIPC   D2A 1362   3.620   1.421   4.493 -0.1797  0.1787 -0.4484
  114DIPC   D3A 1363   3.507   1.150   4.881 -0.0371 -0.2478 -0.0387
  114DIPC   C4A 1364   3.612   0.679   4.769  0.1834  0.0203  0.1750
  114DIPC   C1B 1365   3.496   0.369   4.344 -0.2990 -0.2692 -0.0871
  114DIPC   D2B 1366   3.571  -0.128   4.525 -0.1181  0.0033  0.0557
  114DIPC   D3B 1367   3.260  -0.332   4.716  0.2167  0.2072  0.0903
  114DIPC   C4B 1368   2.864  -0.175   4.822  0.2410  0.0870  0.3234
  115DIPC   NC3 1369   1.567   6.292   2.493 -0.2524 -0.0584  0.0933
  115DIPC   PO4 1370   1.184   6.240   2.606 -0.0673 -0.0101 -0.1321
  115DIPC   GL1 1371   1.387   6.309   2.965  0.1313  0.3106  0.0085
  115DIPC   GL2 1372   1.380   6.100   3.264  0.0034 -0.0614  0.1167
  115DIPC   C1A 1373   1.579   6.568   3.337 -0.2326  0.1505  0.0841
  115DIPC   D2A 1374   1.788   6.654   3.723 -0.1418  0.3090 -0.1684
  115DIPC   D3A 1375   1.821   6.394   4.043  0.2231  0.0288 -0.2493
  115DIPC   C4A 1376   1.786   6.422   4.521  0.0612  0.3295  0.0361
  115DIPC   C1B 1377   1.309   6.238   3.762  0.0686 -0.1356  0.1844
  115DIPC   D2B 1378   1.361   6.556   4.083 -0.2634  0.0309  0.1289
  115DIPC   D3B 1379   1.379   6.687   4.455 -0.0228 -0.0763  0.1903
  115DIPC   C4B 1380   1.069   6.832   4.725  0.1127  0.2225 -0.1098
  116DIPC   NC3 1381   5.469   3.700   3.004 -0.1852  0.1719 -0.1145
  116DIPC   PO4 1382   5.100   3.500   3.172  0.2352  0.3838  0.0618
  116DIPC   GL1 1383   5.223   3.361   3.540  0.0452  0.2559  0.1060
  116DIPC   GL2 1384   5.095   3.043   3.788 -0.1972  0.1974  0.1158
  116DIPC   C1A 1385   5.525   3.346   3.933  0.1498 -0.0049 -0.1393
  116DIPC   D2A 1386   5.671   3.195   4.357  0.0698 -0.0394  0.1505
  116DIPC   D3A 1387   5.476   3.478   4.626 -0.0279 -0.4161 -0.2168
  116DIPC   C4A 1388   5.811   3.474   4.885  0.0417 -0.2212  0.1765
  116DIPC   C1B 1389   5.207   3.167   4.235 -0.1783 -0.0647  0.1519
  116DIPC   D2B 1390   5.037   3.204   4.597  0.1821  0.2604  0.0481
  116DIPC   D3B 1391   5.215   3.410   5.030 -0.0370 -0.0562 -0.1723
  116DIPC   C4B 1392   5.485   3.732   5.213  0.0463  0.3462  0.0828
  117DIPC   NC3 1393   5.459   2.066   2.959  0.1213 -0.0141  0.1258
  117DIPC   PO4 1394   5.721   1.700   2.721 -0.0209  0.0369 -0.2247
  117DIPC   GL1 1395   5.645   1.659   3.207 -0.1371  0.2940 -0.1612
  117DIPC   GL2 1396   5.435   1.487   3.388 -0.1571  0.4793 -0.1418
  117DIPC   C1A 1397   5.812   1.201   3.548  0.0443  0.3529  0.3186
  117DIPC   D2A 1398   6.135   0.978   3.707  0.0277  0.2525  0.0566
  117DIPC   D3A 1399   6.386   0.840   4.064  0.1755 -0.4412 -0.0062
  117DIPC   C4A 1400   6.616   0.992   4.413 -0.0566  0.1509  0.1264
  117DIPC   C1B 1401   5.473   1.530   3.857  0.1941  0.3368 -0.1477
  117DIPC   D2B 1402   5.653   1.674   4.241 -0.2576  0.2749 -0.0522
  117DIPC   D3B 1403   5.397   1.793   4.604  0.1877  0.1763  0.1074
  117DIPC   C4B 1404   5.441   2.110   4.969  0.1625 -0.3677  0.2083
  118DIPC   NC3 1405   1.385   1.525   1.998 -0.2074  0.1031  0.0024
  118DIPC   PO4 1406   1.253   1.522   2.435 -0.1999  0.0929 -0.0600
  118DIPC   GL1 1407   1.184   1.442   2.881 -0.3966  0.1094  0.2025
  118DIPC   GL2 1408   0.878   1.474   3.008  0.1430  0.0863  0.1847
  118DIPC   C1A 1409   1.169   1.502   3.374  0.1688  0.0372 -0.0416
  118DIPC   D2A 1410   1.154   1.811   3.614  0.1776 -0.0181 -0.0118
  118DIPC   D3A 1411   0.908   2.113   3.664  0.0477 -0.3976 -0.3769
  118DIPC   C4A 1412   1.011   2.299   4.064 -0.2129 -0.1729  0.0275
  118DIPC   C1B 1413   0.705   1.708   3.369 -0.1329 -0.3220 -0.4656
  118DIPC   D2B 1414   0.408   2.000   3.623 -0.2487 -0.0002  0.2691
  118DIPC   D3B 1415   0.468   2.173   4.104  0.0961  0.2663  0.2593
  118DIPC   C4B 1416   0.592   2.526   4.327 -0.0797 -0.2376 -0.1351
  119DIPC   NC3 1417   4.477   3.825   3.101 -0.1244 -0.0671 -0.1892
  119DIPC   PO4 1418   4.427   4.203   3.269 -0.2958 -0.1206 -0.2266
  119DIPC   GL1 1419   4.679   4.355   3.624  0.0680 -0.2929  0.0634
  119DIPC   GL2 1420   4.894   4.090   3.799 -0.0660 -0.1843  0.1997
  119DIPC   C1A 1421   4.799   4.568   3.947 -0.2829 -0.2171 -0.1132
  119DIPC   D2A 1422   4.856   4.815   4.384 -0.1571  0.2095 -0.1228
  119DIPC   D3A 1423   4.970   4.408   4.531 -0.2011  0.2184  0.0469
  119DIPC   C4A 1424   4.900   4.289   4.953  0.1865 -0.1121 -0.0356
  119DIPC   C1B 1425   4.810   4.031   4.320 -0.1253 -0.0009 -0.1805
  119DIPC   D2B 1426   4.975   3.786   4.728 -0.1513  0.1357  0.2882
  119DIPC   D3B 1427   5.349   4.037   4.852  0.2723 -0.1236  0.1770
  119DIPC   C4B 1428   5.827   3.956   4.645  0.2318 -0.0333 -0.2910
  120DIPC   NC3 1429   4.632   0.261   3.212  0.0779 -0.0165  0.0269
  120DIPC   PO4 1430   5.049   0.483   2.995 -0.1447  0.0748 -0.3690
  120DIPC   GL1 1431   4.990   0.611   3.458  0.0309 -0.0430  0.1927
  120DIPC   GL2 1432   5.249   0.579   3.724  0.1338  0.0162 -0.0300
  120DIPC   C1A 1433   4.731   0.708   3.777 -0.1167  0.2478 -0.0171
  120DIPC   D2A 1434   4.411   0.844   4.113 -0.1082  0.0973  0.1416
  120DIPC   D3A 1435   4.006   0.675   4.158  0.1785 -0.1835  0.3343
  120DIPC   C4A 1436   4.024   0.206   4.243  0.1258  0.1576  0.2607
  120DIPC   C1B 1437   5.037   0.637   4.106 -0.1129  0.0053  0.0398
  120DIPC   D2B 1438   4.711   0.415   4.261 -0.3197 -0.0503  0.2230
  120DIPC   D3B 1439   5.020   0.531   4.614  0.0053 -0.0127  0.1167
  120DIPC   C4B 1440   4.883   0.790   5.003 -0.1216 -0.3395 -0.3064
  121DIPC   NC3 1441   5.221   0.982   2.930  0.2420 -0.1498 -0.4009
  121DIPC   PO4 1442   5.039   1.197   3.261  0.0486 -0.0174  0.1218
  121DIPC   GL1 1443   5.147   1.240   3.700  0.2464 -0.1331 -0.0851
  121DIPC   GL2 1444   4.999   1.500   3.849  0.2076  0.2904  0.0627
  121DIPC   C1A 1445   5.348   1.067   4.131 -0.1292  0.0167 -0.1604
  121DIPC   D2A 1446   5.495   0.680   4.271  0.1875  0.1123 -0.1981
  121DIPC   D3A 1447   5.764   0.586   4.553 -0.3556 -0.0688 -0.0504
  121DIPC   C4A 1448   6.166   0.698   4.450  0.2564  0.3257 -0.4031
  121DIPC   C1B 1449   5.062   1.524   4.324  0.0054 -0.1284  0.1764
  121DIPC   D2B 1450   4.933   1.469   4.755 -0.1347  0.2187 -0.0393
  121DIPC   D3B 1451   5.213   1.636   5.047 -0.3450  0.2821 -0.2779
  121DIPC   C4B 1452   5.643   1.588   4.934 -0.2216 -0.2805  0.1311
  122DIPC   NC3 1453   2.026   4.125   2.744 -0.0739 -0.2348 -0.1231
  122DIPC   PO4 1454   1.773   3.752   2.769 -0.2524  0.1106  0.2538
  122DIPC   GL1 1455   1.775   3.694   3.224  0.0497  0.0819  0.2354
  122DIPC   GL2 1456   1.963   3.659   3.495 -0.0878  0.1003 -0.1177
  122DIPC   C1A 1457   1.442   3.342   3.442  0.0752  0.2636  0.1231
  122DIPC   D2A 1458   1.455   2.865   3.445 -0.2515  0.3244  0.0388
  122DIPC   D3A 1459   1.679   2.640   3.821  0.2540 -0.2294 -0.1002
  122DIPC   C4A 1460   1.514   2.509   4.257  0.2139  0.0664 -0.0114
  122DIPC   C1B 1461   1.870   4.004   3.790  0.0479  0.1435  0.1164
  122DIPC   D2B 1462   1.795   4.035   4.195 -0.1828  0.1706  0.0364
  122DIPC   D3B 1463   2.108   3.800   4.396 -0.1321 -0.0234 -0.0027
  122DIPC   C4B 1464   1.949   3.449   4.680 -0.0437 -0.2648  0.0553
  123DIPC   NC3 1465   4.147   1.768   3.491 -0.0376  0.2892 -0.2027
  123DIPC   PO4 1466   4.471   1.450   3.217  0.0884  0.2057  0.1024
  123DIPC   GL1 1467   4.596   1.286   3.680  0.2244  0.0666  0.1108
  123DIPC   GL2 1468   4.395   1.445   3.823  0.1047 -0.0255 -0.1448
  123DIPC   C1A 1469   4.842   1.081   4.019 -0.0755 -0.0898 -0.0658
  123DIPC   D2A 1470   4.920   0.992   4.440  0.2601  0.1370  0.0677
  123DIPC   D3A 1471   4.505   0.921   4.658  0.0562  0.2724  0.2539
  123DIPC   C4A 1472   4.244   0.497   4.547  0.1138 -0.0970 -0.0645
  123DIPC   C1B 1473   4.551   1.438   4.222  0.1783  0.1530  0.1557
  123DIPC   D2B 1474   4.420   1.401   4.729  0.0729 -0.0733 -0.1066
  123DIPC   D3B 1475   3.915   1.411   4.879 -0.0620  0.0428  0.2564
  123DIPC   C4B 1476   3.813   1.138   5.229 -0.0935  0.1633  0.0042
  124DIPC   NC3 1477   6.017   0.360   2.847  0.0841 -0.1836  0.1670
  124DIPC   PO4 1478   6.481   0.322   2.747 -0.4636 -0.3311  0.3286
  124DIPC   GL1 1479   6.460   0.197   3.286 -0.2908 -0.1119 -0.0276
  124DIPC   GL2 1480   6.570  -0.129   3.285  0.1396 -0.0150  0.2218
  124DIPC   C1A 1481   6.777   0.165   3.661 -0.0880  0.2559 -0.0190
  124DIPC   D2A 1482   6.726   0.488   3.896  0.0787 -0.2044 -0.1415
  124DIPC   D3A 1483   6.706   0.505   4.420 -0.1097  0.1935 -0.1876
  124DIPC   C4A 1484   6.431   0.128   4.699 -0.2561 -0.1571 -0.0176
  124DIPC   C1B 1485   6.557  -0.231   3.623  0.1488  0.1534  0.3365
  124DIPC   D2B 1486   6.573  -0.020   4.052  0.0431  0.1711 -0.1721
  124DIPC   D3B 1487   6.303   0.301   4.159 -0.4952 -0.3265 -0.0167
  124DIPC   C4B 1488   5.841   0.197   4.283  0.2070  0.2117  0.2464
  125DIPC   NC3 1489   3.901   3.054   3.322  0.5104  0.0144  0.0864
  125DIPC   PO4 1490   3.468   3.171   3.465 -0.0652  0.0147 -0.0095
  125DIPC   GL1 1491   3.384   3.166   3.901 -0.4547 -0.1118 -0.2125
  125DIPC   GL2 1492   3.653   2.993   3.939 -0.1936 -0.3692 -0.0386
  125DIPC   C1A 1493   3.128   3.529   4.235  0.0952 -0.1528  0.1040
  125DIPC   D2A 1494   2.970   3.413   4.695 -0.0882  0.0070  0.0012
  125DIPC   D3A 1495   3.238   3.408   5.069  0.0266 -0.0910 -0.0118
  125DIPC   C4A 1496   3.106   3.260   5.371  0.2238 -0.1495 -0.3270
  125DIPC   C1B 1497   3.699   3.060   4.458  0.0784  0.1812  0.2041
  125DIPC   D2B 1498   3.706   2.919   4.885 -0.0696 -0.0342 -0.2393
  125DIPC   D3B 1499   3.776   2.491   5.283 -0.2682  0.0945 -0.0889
  125DIPC   C4B 1500   3.698   2.544   5.644 -0.1230 -0.0945 -0.2870
  126DIPC   NC3 1501   2.955   3.861   3.183  0.0172  0.1329 -0.1071
  126DIPC   PO4 1502   3.415   3.912   3.279 -0.2062  0.0642  0.0270
  126DIPC   GL1 1503   3.671   3.741   3.524 -0.4400  0.0152 -0.1071
  126DIPC   GL2 1504   3.652   3.549   3.757 -0.0353  0.1726 -0.1281
  126DIPC   C1A 1505   3.949   3.903   3.926  0.1541 -0.2302  0.3256
  126DIPC   D2A 1506   3.971   4.319   4.011  0.1308  0.2374 -0.0626
  126DIPC   D3A 1507   4.028   4.327   4.443  0.0057  0.0265 -0.2755
  126DIPC   C4A 1508   3.761   4.282   4.860  0.3194  0.1093 -0.1009
  126DIPC   C1B 1509   3.892   3.455   4.137  0.0589  0.0689 -0.2220
  126DIPC   D2B 1510   4.237   3.133   4.179  0.1403 -0.1059  0.2040
  126DIPC   D3B 1511   4.184   3.354   4.570  0.0363  0.0018 -0.0499
  126DIPC   C4B 1512   3.697   3.465   4.773  0.1260  0.0897 -0.1160
  127DIPC   NC3 1513   1.627   4.162   3.126  0.1314  0.0009 -0.3342
  127DIPC   PO4 1514   2.016   4.575   3.011 -0.1047 -0.0744  0.3450
  127DIPC   GL1 1515   1.996   4.856   3.352  0.1293  0.0935 -0.1079
  127DIPC   GL2 1516   2.138   4.639   3.570  0.0599 -0.1679 -0.5276
  127DIPC   C1A 1517   1.811   5.097   3.652  0.2002 -0.1701  0.0178
  127DIPC   D2A 1518   1.702   5.114   4.040 -0.1069 -0.2993  0.2021
  127DIPC   D3A 1519   1.982   5.451   4.223 -0.0680 -0.0547 -0.3652
  127DIPC   C4A 1520   1.893   5.493   4.652  0.0058  0.0750 -0.0362
  127DIPC   C1B 1521   2.162   4.465   4.025 -0.0350  0.2046 -0.0790
  127DIPC   D2B 1522   2.141   4.326   4.394 -0.1425 -0.1660 -0.0286
  127DIPC   D3B 1523   1.776   4.213   4.634  0.1827  0.6027 -0.3406
  127DIPC   C4B 1524   1.923   3.880   4.910  0.1640  0.1718 -0.2046
  128DIPC   NC3 1525   6.342   2.041   2.442 -0.0274 -0.1192 -0.0893
  128DIPC   PO4 1526   6.346   2.278   2.770 -0.2953  0.2273  0.2604
  128DIPC   GL1 1527   6.150   2.075   3.210  0.0989  0.1575 -0.0707
  128DIPC   GL2 1528   6.437   2.205   3.287 -0.1303  0.0088  0.2237
  128DIPC   C1A 1529   6.128   2.096   3.644 -0.2018  0.1062 -0.2361
  128DIPC   D2A 1530   5.715   2.042   3.858 -0.2930  0.0006 -0.2156
  128DIPC   D3A 1531   5.517   2.242   4.195  0.0577 -0.1898  0.3029
  128DIPC   C4A 1532   5.137   2.069   4.146  0.0697  0.0495  0.0978
  128DIPC   C1B 1533   6.708   2.324   3.508  0.3726 -0.1014  0.1957
  128DIPC   D2B 1534   6.900   2.595   3.953  0.0602 -0.0242 -0.0895
  128DIPC   D3B 1535   6.728   2.563   4.372  0.2344  0.0705 -0.2097
  128DIPC   C4B 1536   6.925   2.202   4.687 -0.0955 -0.4483  0.0759
  129DIPC   NC3 1537   2.281   4.580  10.438 -0.0026  0.0089 -0.0670
  129DIPC   PO4 1538   2.136   4.999  10.509 -0.0344 -0.2405 -0.5362
  129DIPC   GL1 1539   1.997   5.033  10.143 -0.1234 -0.1676  0.1628
  129DIPC   GL2 1540   1.928   4.674  10.046 -0.0829 -0.2096  0.1497
  129DIPC   C1A 1541   1.842   5.375   9.922 -0.0595  0.1375 -0.0144
  129DIPC   D2A 1542   2.014   5.558   9.645  0.0406  0.2232 -0.0543
  129DIPC   D3A 1543   1.734   5.834   9.602  0.0479 -0.2412  0.0032
  129DIPC   C4A 1544   1.529   5.842   9.920 -0.3809  0.1279 -0.0632
  129DIPC   C1B 1545   2.201   4.654   9.717  0.1528  0.2032  0.1576
  129DIPC   D2B 1546   2.603   4.637   9.561  0.0528  0.0221  0.0342
  129DIPC   D3B 1547   2.397   4.317   9.372  0.1128 -0.1093  0.1569
  129DIPC   C4B 1548   2.312   3.977   9.620 -0.1236  0.0657 -0.4363
  130DIPC   NC3 1549   3.234   5.699  11.070 -0.0287  0.2307 -0.1686
  130DIPC   PO4 1550   3.062   5.758  10.596 -0.2168  0.0417  0.1781
  130DIPC   GL1 1551   2.891   5.368  10.410 -0.2791 -0.2716 -0.0118
  130DIPC   GL2 1552   2.544   5.294  10.414 -0.0818 -0.2137  0.2006
  130DIPC   C1A 1553   2.975   5.267  10.047  0.0977  0.2952  0.1479
  130DIPC   D2A 1554   3.076   5.402   9.642 -0.2430  0.5353  0.1351
  130DIPC   D3A 1555   3.181   5.859   9.653 -0.1120 -0.2118  0.0916
  130DIPC   C4A 1556   2.906   6.120   9.635 -0.0919 -0.1817 -0.0781
  130DIPC   C1B 1557   2.428   5.307   9.964 -0.1433  0.0962  0.1888
  130DIPC   D2B 1558   2.332   5.192   9.514  0.3681  0.1504 -0.1312
  130DIPC   D3B 1559   2.705   5.123   9.469 -0.0437  0.2469 -0.2523
  130DIPC   C4B 1560   3.090   4.873   9.679  0.1323  0.1944  0.1040
  131DIPC   NC3 1561   5.198   2.171   6.925  0.1745 -0.2326 -0.3401
  131DIPC   PO4 1562   4.872   2.044   7.259 -0.0888 -0.0893 -0.4692
  131DIPC   GL1 1563   4.438   2.022   7.083 -0.0894  0.2722  0.0446
  131DIPC   GL2 1564   4.270   1.743   6.963  0.1972  0.2044 -0.3861
  131DIPC   C1A 1565   4.021   2.195   7.129 -0.0992 -0.1350  0.1858
  131DIPC   D2A 1566   3.725   2.600   7.133  0.0764 -0.0735 -0.2993
  131DIPC   D3A 1567   4.020   2.906   7.022  0.3086  0.3215  0.1169
  131DIPC   C4A 1568   3.868   3.100   6.669  0.3922 -0.0645  0.0406
  131DIPC   C1B 1569   3.793   1.742   6.858 -0.0094 -0.4679 -0.1392
  131DIPC   D2B 1570   3.376   1.769   6.652 -0.3113  0.2193  0.1633
  131DIPC   D3B 1571   3.654   2.114   6.561  0.1994 -0.1662  0.1755
  131DIPC   C4B 1572   4.108   2.084   6.622 -0.0543 -0.0045  0.0265
  132DIPC   NC3 1573   6.370   4.812   7.568  0.0617  0.2869  0.2341
  132DIPC   PO4 1574   6.389   5.230   7.661  0.0891 -0.1528  0.1761
  132DIPC   GL1 1575   6.119   5.477   7.972  0.1380  0.1171  0.1290
  132DIPC   GL2 1576   5.770   5.356   8.106 -0.1452  0.0889  0.1023
  132DIPC   C1A 1577   5.958   5.837   8.164 -0.0296  0.2677 -0.0142
  132DIPC   D2A 1578   5.827   6.282   8.264 -0.2998  0.0065  0.0184
  132DIPC   D3A 1579   6.097   6.464   8.562 -0.3174  0.0562  0.0704
  132DIPC   C4A 1580   6.100   6.379   9.004  0.2878 -0.0926 -0.1842
  132DIPC   C1B 1581   5.660   5.343   8.589  0.0486  0.0585 -0.1264
  132DIPC   D2B 1582   5.508   5.556   8.993 -0.0220 -0.4249  0.1046
  132DIPC   D3B 1583   5.839   5.537   9.330  0.0119 -0.0062  0.2158
  132DIPC   C4B 1584   6.249   5.351   9.375  0.0336 -0.1023  0.0164
  133DIPC   NC3 1585   3.776   5.077  10.769 -0.0536 -0.1683 -0.0306
  133DIPC   PO4 1586   4.023   5.321  10.455  0.0735 -0.0591 -0.2464
  133DIPC   GL1 1587   4.415   5.511  10.366 -0.0702  0.0440  0.0179
  133DIPC   GL2 1588   4.417   5.855  10.292  0.0273  0.0283 -0.0861
  133DIPC   C1A 1589   4.778   5.365  10.094  0.1402 -0.3018 -0.1214
  133DIPC   D2A 1590   4.939   5.387   9.695 -0.2379  0.0265 -0.1438
  133DIPC   D3A 1591   4.764   5.112   9.650 -0.1010  0.2501 -0.3387
  133DIPC   C4A 1592   4.340   5.036   9.553 -0.0560 -0.2063 -0.1113
  133DIPC   C1B 1593   4.528   6.239   9.980  0.2115  0.1047  0.0214
  133DIPC   D2B 1594   4.838   6.495   9.752  0.0913 -0.1216 -0.3017
  133DIPC   D3B 1595   5.225   6.211   9.805 -0.2113 -0.0240 -0.1986
  133DIPC   C4B 1596   5.258   5.786   9.695 -0.0854  0.2374 -0.0983
  134DIPC   NC3 1597   0.885   4.013  11.190 -0.2333  0.0644 -0.0275
  134DIPC   PO4 1598   0.467   3.951  11.040 -0.1250 -0.1468 -0.1310
  134DIPC   GL1 1599   0.270   3.962  10.727  0.0322  0.0621  0.0350
  134DIPC   GL2 1600   0.133   4.216  10.455  0.0898  0.0140 -0.2991
  134DIPC   C1A 1601   0.430   3.848  10.286 -0.0951 -0.0510  0.1367
  134DIPC   D2A 1602   0.529   4.001   9.871  0.1734  0.0562  0.0025
  134DIPC   D3A 1603   0.219   3.726   9.750 -0.2591  0.1201  0.4062
  134DIPC   C4A 1604   0.274   3.260   9.931  0.3908 -0.0074  0.0676
  134DIPC   C1B 1605  -0.046   3.744  10.268  0.1660  0.1910 -0.0024
  134DIPC   D2B 1606  -0.288   3.542   9.933 -0.0632  0.1207  0.0991
  134DIPC   D3B 1607  -0.623   3.355  10.240  0.3071  0.1689  0.0857
  134DIPC   C4B 1608  -1.045   3.256  10.195  0.1264  0.1278 -0.0243
  135DIPC   NC3 1609   0.185   5.158  11.237 -0.1231 -0.2940 -0.0596
  135DIPC   PO4 1610  -0.159   4.868  11.046 -0.0713 -0.3698  0.2905
  135DIPC   GL1 1611  -0.282   4.570  10.723  0.1374 -0.0819 -0.0108
  135DIPC   GL2 1612  -0.285   4.651  10.427 -0.0639 -0.1612  0.3578
  135DIPC   C1A 1613  -0.479   4.208  10.446  0.1119  0.0450  0.0542
  135DIPC   D2A 1614  -0.489   3.985  10.064  0.2471  0.1683  0.0843
  135DIPC   D3A 1615  -0.210   4.276  10.011  0.0659 -0.0270 -0.0147
  135DIPC   C4A 1616   0.159   4.263   9.719  0.1203 -0.1669 -0.1744
  135DIPC   C1B 1617   0.088   4.775  10.192 -0.0175  0.2847 -0.1378
  135DIPC   D2B 1618   0.456   4.423  10.208 -0.0742  0.0033  0.2704
  135DIPC   D3B 1619   0.663   4.828  10.198 -0.2183 -0.1144  0.0733
  135DIPC   C4B 1620   0.432   5.131  10.187 -0.0061  0.0397  0.1052
  136DIPC   NC3 1621   5.478   5.135   7.833 -0.0646  0.4611  0.2267
  136DIPC   PO4 1622   5.625   5.565   7.637  0.0939 -0.1333  0.2630
  136DIPC   GL1 1623   5.360   5.736   8.065 -0.0587  0.1208 -0.1459
  136DIPC   GL2 1624   5.052   5.714   8.157 -0.1459  0.1680  0.3932
  136DIPC   C1A 1625   5.403   5.765   8.515 -0.4512 -0.1348 -0.0935
  136DIPC   D2A 1626   5.152   5.960   8.916  0.0460  0.0855 -0.1535
  136DIPC   D3A 1627   5.122   5.615   9.270 -0.1832  0.2357  0.2948
  136DIPC   C4A 1628   5.102   5.205   9.233  0.1119  0.0708  0.3922
  136DIPC   C1B 1629   5.207   5.325   8.364 -0.1358  0.2016 -0.3700
  136DIPC   D2B 1630   5.199   5.199   8.694  0.0225  0.1809 -0.0152
  136DIPC   D3B 1631   4.797   5.495   8.909 -0.0166 -0.0183  0.0287
  136DIPC   C4B 1632   4.651   5.465   9.300 -0.4892  0.1550 -0.0790
  137DIPC   NC3 1633   5.576   5.310  10.887  0.2410  0.0713  0.4856
  137DIPC   PO4 1634   5.562   4.840  10.839  0.0812 -0.1849  0.5308
  137DIPC   GL1 1635   5.628   5.127  10.391 -0.2853  0.1045 -0.3150
  137DIPC   GL2 1636   5.593   5.504  10.400  0.0857 -0.1087  0.2174
  137DIPC   C1A 1637   5.847   5.194  10.041 -0.0105 -0.1091 -0.3581
  137DIPC   D2A 1638   6.202   5.000   9.934 -0.0027  0.1996 -0.2225
  137DIPC   D3A 1639   6.053   4.546   9.940  0.1535  0.3685  0.0996
  137DIPC   C4A 1640   5.648   4.257   9.742 -0.1606 -0.1312  0.1012
  137DIPC   C1B 1641   5.323   5.355  10.110 -0.2528 -0.1844  0.1101
  137DIPC   D2B 1642   5.133   5.014   9.967 -0.0331  0.1825 -0.1878
  137DIPC   D3B 1643   5.530   4.725   9.908 -0.0552  0.1399  0.0811
  137DIPC   C4B 1644   5.820   4.922   9.587  0.2164  0.0008 -0.1143
  138DIPC   NC3 1645   2.863   2.509  10.295  0.2533  0.1869 -0.1591
  138DIPC   PO4 1646   2.596   2.263  10.551 -0.0054 -0.1537  0.1053
  138DIPC   GL1 1647   2.328   2.472  10.370 -0.4638  0.3380  0.0811
  138DIPC   GL2 1648   2.246   2.322  10.131  0.1362 -0.1723 -0.0793
  138DIPC   C1A 1649   2.132   2.793  10.146  0.0534  0.1944 -0.3756
  138DIPC   D2A 1650   2.052   2.937   9.761 -0.1244  0.2223  0.2778
  138DIPC   D3A 1651   2.048   2.555   9.574  0.0603  0.3587 -0.2220
  138DIPC   C4A 1652   2.411   2.598   9.776 -0.1717  0.0867 -0.0113
  138DIPC   C1B 1653   2.204   2.077   9.817 -0.4598 -0.2680 -0.1822
  138DIPC   D2B 1654   2.226   1.851   9.474 -0.0304 -0.0598 -0.1079
  138DIPC   D3B 1655   1.884   1.647   9.238 -0.0598 -0.2638 -0.2858
  138DIPC   C4B 1656   1.695   2.074   9.012 -0.1733  0.0749 -0.0439
  139DIPC   NC3 1657   5.162   1.632   6.363  0.0824 -0.0824 -0.0351
  139DIPC   PO4 1658   5.496   1.881   6.612  0.2467 -0.0689 -0.0178
  139DIPC   GL1 1659   5.265   2.168   6.307  0.2838  0.0476  0.0634
  139DIPC   GL2 1660   5.059   2.416   6.404 -0.2200 -0.0737  0.4026
  139DIPC   C1A 1661   5.388   2.451   5.951  0.3181  0.2071  0.2477
  139DIPC   D2A 1662   5.311   2.798   5.858 -0.1871 -0.1100  0.0480
  139DIPC   D3A 1663   5.674   2.960   5.812 -0.0364 -0.2644  0.2525
  139DIPC   C4A 1664   5.877   3.214   5.415  0.0381 -0.2380  0.1536
  139DIPC   C1B 1665   4.892   2.529   5.960  0.0594 -0.1225 -0.0812
  139DIPC   D2B 1666   4.851   2.827   5.690  0.2095  0.0469 -0.1964
  139DIPC   D3B 1667   4.668   2.764   5.365 -0.0237 -0.0492 -0.1226
  139DIPC   C4B 1668   4.296   2.893   5.135  0.0353 -0.0621 -0.0728
  140DIPC   NC3 1669   1.236   0.075  10.882 -0.0283 -0.0428  0.0800
  140DIPC   PO4 1670   1.172   0.506  10.894 -0.3860 -0.2275  0.1429
  140DIPC   GL1 1671   0.888   0.597  10.525  0.1756 -0.0548 -0.1512
  140DIPC   GL2 1672   0.626   0.738  10.637  0.1861  0.0563  0.2563
  140DIPC   C1A 1673   0.935   0.644  10.114 -0.3090  0.0666 -0.3594
  140DIPC   D2A 1674   0.604   0.809   9.854  0.0450 -0.0642  0.0784
  140DIPC   D3A 1675   0.790   0.520   9.536  0.1069  0.0007 -0.3466
  140DIPC   C4A 1676   0.975   0.122   9.605 -0.0223 -0.0213  0.2298
  140DIPC   C1B 1677   0.374   0.746  10.271 -0.1862  0.3688  0.0947
  140DIPC   D2B 1678   0.026   0.613   9.985  0.1402 -0.0143  0.1184
  140DIPC   D3B 1679   0.311   0.307   9.844 -0.0530 -0.1359  0.1861
  140DIPC   C4B 1680   0.587   0.293  10.050 -0.2822  0.1712 -0.3422
  141DIPC   NC3 1681   1.771   1.419  10.907  0.1617  0.1239 -0.1351
  141DIPC   PO4 1682   1.956   1.685  10.639 -0.0705 -0.0499 -0.0010
  141DIPC   GL1 1683   2.188   1.597  10.295 -0.6408 -0.2173 -0.2521
  141DIPC   GL2 1684   2.247   1.899  10.295 -0.0362  0.3033  0.0825
  141DIPC   C1A 1685   2.299   1.482   9.875  0.0592  0.1948 -0.1620
  141DIPC   D2A 1686   2.433   1.223   9.588  0.1199  0.0328 -0.1729
  141DIPC   D3A 1687   2.019   1.196   9.400 -0.1499  0.3266  0.0537
  141DIPC   C4A 1688   1.960   0.740   9.286  0.1886  0.0801 -0.0592
  141DIPC   C1B 1689   1.815   1.959  10.050 -0.5292  0.0356  0.0849
  141DIPC   D2B 1690   1.522   1.732   9.745 -0.3261 -0.0742 -0.1780
  141DIPC   D3B 1691   1.748   2.142   9.595  0.2599 -0.0595  0.1119
  141DIPC   C4B 1692   1.759   2.560   9.974  0.1810 -0.0897  0.1113
  142DIPC   NC3 1693  -0.126   5.830   7.525 -0.0670  0.0729 -0.1932
  142DIPC   PO4 1694   0.279   5.604   7.541  0.1430  0.2678  0.0745
  142DIPC   GL1 1695   0.197   5.224   7.955 -0.1935  0.0513 -0.0535
  142DIPC   GL2 1696  -0.089   5.313   8.141 -0.1342  0.1631  0.2198
  142DIPC   C1A 1697   0.249   4.947   8.385 -0.1115  0.1335  0.3365
  142DIPC   D2A 1698   0.125   4.695   8.761  0.2823  0.0311  0.0373
  142DIPC   D3A 1699   0.380   4.414   8.617  0.0720  0.3638  0.0151
  142DIPC   C4A 1700   0.379   4.027   8.770 -0.2760 -0.0581  0.4434
  142DIPC   C1B 1701  -0.124   5.271   8.660  0.0342  0.0152 -0.2467
  142DIPC   D2B 1702   0.033   5.296   9.195  0.1531 -0.0748 -0.3883
  142DIPC   D3B 1703  -0.016   5.112   9.681  0.1180  0.0812  0.0730
  142DIPC   C4B 1704  -0.149   4.689   9.713 -0.1555 -0.2487 -0.1925
  143DIPC   NC3 1705   1.685   4.659   7.524  0.0122  0.0981  0.2062
  143DIPC   PO4 1706   1.950   5.008   7.663 -0.1939  0.0835  0.1469
  143DIPC   GL1 1707   1.912   5.010   8.023  0.0644 -0.0522 -0.2712
  143DIPC   GL2 1708   1.729   5.169   8.125  0.0708 -0.1247 -0.0015
  143DIPC   C1A 1709   2.082   5.186   8.478  0.0323 -0.0038  0.0739
  143DIPC   D2A 1710   2.110   5.542   8.763 -0.0720  0.1860  0.1452
  143DIPC   D3A 1711   1.705   5.621   9.163 -0.2761  0.5283 -0.0004
  143DIPC   C4A 1712   1.582   6.114   9.190  0.1730  0.1642 -0.0077
  143DIPC   C1B 1713   1.571   4.962   8.447  0.0069  0.0553  0.0427
  143DIPC   D2B 1714   1.610   4.749   8.917  0.0421  0.0907  0.0155
  143DIPC   D3B 1715   1.469   4.322   8.870  0.4478 -0.0333 -0.1028
  143DIPC   C4B 1716   1.820   4.012   8.632  0.3918  0.0122 -0.3418
  144DIPC   NC3 1717   1.213   5.784  10.678 -0.1267 -0.0522 -0.1226
  144DIPC   PO4 1718   0.912   5.384  10.499 -0.2086 -0.1025  0.1483
  144DIPC   GL1 1719   1.010   5.643  10.188 -0.0087 -0.0374 -0.2612
  144DIPC   GL2 1720   1.144   5.946  10.186 -0.1899  0.2283 -0.0925
  144DIPC   C1A 1721   0.823   5.625   9.804  0.0413 -0.1695  0.0655
  144DIPC   D2A 1722   0.573   5.524   9.450 -0.0764  0.0807 -0.0138
  144DIPC   D3A 1723   0.569   5.170   9.685 -0.2270 -0.2634 -0.0168
  144DIPC   C4A 1724   0.355   4.787   9.754 -0.1760  0.0541 -0.1000
  144DIPC   C1B 1725   1.309   6.270   9.960 -0.0071 -0.0464  0.3341
  144DIPC   D2B 1726   1.418   6.524   9.606  0.1268 -0.2777  0.0376
  144DIPC   D3B 1727   1.748   6.301   9.648  0.0882  0.0864 -0.1170
  144DIPC   C4B 1728   2.096   6.497   9.772 -0.0554  0.0528 -0.2965
  145DIPC   NC3 1729   2.033   5.974  10.675  0.2866 -0.0737 -0.0075
  145DIPC   PO4 1730   1.719   5.837  10.877 -0.0505 -0.2117  0.1392
  145DIPC   GL1 1731   1.696   5.547  10.594 -0.2157  0.0985  0.2554
  145DIPC   GL2 1732   1.977   5.551  10.378 -0.0256  0.2661  0.2401
  145DIPC   C1A 1733   1.549   5.312  10.335  0.0731  0.0504  0.0801
  145DIPC   D2A 1734   1.214   4.978  10.366 -0.2120  0.4191  0.0703
  145DIPC   D3A 1735   0.994   5.166   9.990 -0.1146 -0.0929  0.1391
  145DIPC   C4A 1736   1.321   5.354   9.892  0.1689 -0.2232  0.1140
  145DIPC   C1B 1737   2.194   5.825  10.052  0.0442  0.0097  0.1637
  145DIPC   D2B 1738   2.240   6.012   9.628  0.1305 -0.2020  0.1154
  145DIPC   D3B 1739   2.525   5.682   9.587 -0.2665 -0.0389  0.1080
  145DIPC   C4B 1740   2.883   5.722   9.297 -0.0800  0.0938  0.1643
  146DIPC   NC3 1741   1.926   3.323  10.809 -0.0714  0.0201 -0.4980
  146DIPC   PO4 1742   1.524   3.499  10.753 -0.0247  0.2398 -0.0304
  146DIPC   GL1 1743   1.500   3.497  10.281 -0.3672  0.2280  0.0333
  146DIPC   GL2 1744   1.816   3.362  10.192  0.2431  0.2364  0.1928
  146DIPC   C1A 1745   1.635   3.672   9.834 -0.5691  0.0948 -0.0233
  146DIPC   D2A 1746   1.513   3.552   9.461  0.0564  0.1092 -0.0740
  146DIPC   D3A 1747   1.244   3.205   9.332 -0.0778 -0.2417 -0.1546
  146DIPC   C4A 1748   1.005   2.993   9.598  0.1091  0.1904 -0.0401
  146DIPC   C1B 1749   1.483   3.051   9.948 -0.1379  0.0481 -0.1974
  146DIPC   D2B 1750   1.255   2.648  10.154  0.0245 -0.0112 -0.0313
  146DIPC   D3B 1751   1.379   2.268  10.033  0.2174  0.0063 -0.1557
  146DIPC   C4B 1752   1.310   1.841  10.326  0.0349  0.0270  0.0770
  147DIPC   NC3 1753   6.290   0.374  11.847  0.0483 -0.1476  0.2414
  147DIPC   PO4 1754   6.320   0.133  11.499  0.1976  0.1566  0.1549
  147DIPC   GL1 1755   6.275   0.071  11.055 -0.1923  0.0542  0.2788
  147DIPC   GL2 1756   6.508  -0.116  10.893 -0.1386 -0.1355  0.2630
  147DIPC   C1A 1757   6.085   0.071  10.691 -0.3360  0.0818  0.0950
  147DIPC   D2A 1758   6.005  -0.064  10.255 -0.1385 -0.0328 -0.0091
  147DIPC   D3A 1759   6.294  -0.359  10.468 -0.1497 -0.1172  0.1221
  147DIPC   C4A 1760   6.684  -0.504  10.407  0.1966 -0.0351  0.0041
  147DIPC   C1B 1761   6.582   0.022  10.514 -0.4198  0.2080  0.3225
  147DIPC   D2B 1762   6.670   0.368  10.414  0.0347 -0.0347  0.1307
  147DIPC   D3B 1763   6.588   0.902  10.386 -0.0086  0.0674  0.0187
  147DIPC   C4B 1764   6.191   1.037  10.473 -0.0538  0.3358  0.1409
  148DIPC   NC3 1765   5.004  -0.680  11.077  0.1852  0.2002 -0.0420
  148DIPC   PO4 1766   4.825  -0.221  10.925  0.5637 -0.4842 -0.0238
  148DIPC   GL1 1767   4.685  -0.020  10.537  0.1159  0.3248  0.0037
  148DIPC   GL2 1768   4.932   0.094  10.509 -0.1701  0.0016  0.1593
  148DIPC   C1A 1769   4.544   0.065  10.098  0.1452  0.1757  0.0826
  148DIPC   D2A 1770   4.347   0.269   9.736 -0.4523  0.0927  0.0684
  148DIPC   D3A 1771   4.059   0.482   9.346  0.2338 -0.1180  0.1050
  148DIPC   C4A 1772   3.656   0.528   9.410 -0.0629 -0.0070 -0.0934
  148DIPC   C1B 1773   5.072   0.399  10.378  0.0380 -0.0096  0.3239
  148DIPC   D2B 1774   5.052   0.725  10.104  0.0776 -0.0031  0.1093
  148DIPC   D3B 1775   4.876   0.409   9.858 -0.2043 -0.0233  0.1961
  148DIPC   C4B 1776   4.954   0.273   9.438  0.1969  0.0668  0.0536
  149DIPC   NC3 1777   3.817   1.055  10.321  0.4405  0.0840  0.0263
  149DIPC   PO4 1778   3.975   1.337  10.079 -0.1137  0.1606 -0.0366
  149DIPC   GL1 1779   4.362   1.089  10.213 -0.5036 -0.4000 -0.2672
  149DIPC   GL2 1780   4.678   1.026  10.333  0.0251 -0.0151  0.1367
  149DIPC   C1A 1781   4.561   0.818   9.941  0.2537  0.3095 -0.2595
  149DIPC   D2A 1782   4.569   0.724   9.479  0.0366 -0.0224  0.0893
  149DIPC   D3A 1783   5.020   0.815   9.554  0.0816  0.1238 -0.1402
  149DIPC   C4A 1784   5.184   1.250   9.567  0.0718  0.1177  0.2072
  149DIPC   C1B 1785   5.106   1.315  10.048  0.2107  0.1344 -0.3446
  149DIPC   D2B 1786   5.361   1.667  10.081  0.1649 -0.1169 -0.0554
  149DIPC   D3B 1787   5.646   1.786  10.451 -0.1719 -0.1990 -0.1702
  149DIPC   C4B 1788   6.082   1.699  10.394  0.0631 -0.0498  0.2052
  150DIPC   NC3 1789   3.665   2.739  10.671 -0.2502 -0.0391 -0.1212
  150DIPC   PO4 1790   3.152   2.642  10.651 -0.1982 -0.1743 -0.0912
  150DIPC   GL1 1791   3.320   2.854  10.353 -0.3043 -0.0734 -0.1505
  150DIPC   GL2 1792   3.058   3.040  10.215  0.0691  0.2120  0.1365
  150DIPC   C1A 1793   3.509   2.940   9.966 -0.2083 -0.0315  0.0005
  150DIPC   D2A 1794   3.931   3.020   9.735 -0.0096  0.0948 -0.0705
  150DIPC   D3A 1795   3.812   2.553   9.678  0.1574 -0.2230  0.1738
  150DIPC   C4A 1796   3.313   2.501   9.720 -0.2922  0.3841 -0.3211
  150DIPC   C1B 1797   3.077   2.946   9.687  0.0464  0.4488 -0.1380
  150DIPC   D2B 1798   2.850   2.595   9.510  0.1026 -0.0528  0.3350
  150DIPC   D3B 1799   2.772   2.505   9.148  0.0017 -0.0758 -0.2393
  150DIPC   C4B 1800   3.167   2.696   8.860 -0.1349 -0.2732 -0.0026
  151DIPC   NC3 1801   1.399   2.436   6.580  0.1343  0.2740 -0.0256
  151DIPC   PO4 1802   1.772   2.283   6.706  0.0646 -0.1911 -0.3144
  151DIPC   GL1 1803   1.872   2.385   6.314  0.2834 -0.1181 -0.2944
  151DIPC   GL2 1804   2.194   2.151   6.222  0.4245 -0.1761 -0.1533
  151DIPC   C1A 1805   1.866   2.248   5.912  0.2008  0.0589 -0.2347
  151DIPC   D2A 1806   1.772   2.114   5.515  0.0191  0.0706 -0.0327
  151DIPC   D3A 1807   1.800   2.145   5.049 -0.0154  0.2893 -0.1235
  151DIPC   C4A 1808   1.625   2.462   4.753 -0.0156  0.3266  0.0475
  151DIPC   C1B 1809   2.541   1.851   6.081 -0.4729 -0.2856  0.2403
  151DIPC   D2B 1810   2.723   1.579   5.638 -0.1777 -0.0847 -0.1621
  151DIPC   D3B 1811   2.909   1.900   5.546  0.0495 -0.2973  0.0104
  151DIPC   C4B 1812   3.039   2.141   5.895 -0.0047  0.0827  0.0739
  152DIPC   NC3 1813   2.246   5.571   6.427  0.2375  0.1243  0.3277
  152DIPC   PO4 1814   2.335   5.160   6.437 -0.1417 -0.1195  0.1735
  152DIPC   GL1 1815   2.484   5.060   6.061  0.2803 -0.3214 -0.2633
  152DIPC   GL2 1816   2.644   4.838   5.891  0.1640  0.1304  0.1276
  152DIPC   C1A 1817   2.401   5.107   5.525 -0.2831  0.0574 -0.3119
  152DIPC   D2A 1818   2.489   4.934   5.099  0.0698  0.1020 -0.3241
  152DIPC   D3A 1819   2.421   4.447   5.218  0.1437 -0.1311  0.5152
  152DIPC   C4A 1820   2.090   4.311   5.069 -0.0370  0.1443 -0.0355
  152DIPC   C1B 1821   2.802   4.768   5.476  0.0939  0.4848  0.1859
  152DIPC   D2B 1822   2.897   4.687   4.973 -0.1213  0.2448 -0.1385
  152DIPC   D3B 1823   2.824   4.979   4.704  0.2097  0.0187  0.1637
  152DIPC   C4B 1824   2.579   4.904   4.338 -0.1935 -0.1608 -0.3467
  153DIPC   NC3 1825   0.173   1.555   6.573 -0.0499  0.2057  0.0810
  153DIPC   PO4 1826   0.207   1.238   6.382  0.0190 -0.1638 -0.0176
  153DIPC   GL1 1827   0.272   1.581   6.021  0.0833  0.1270 -0.1233
  153DIPC   GL2 1828   0.283   1.777   6.132  0.2130 -0.0310 -0.2553
  153DIPC   C1A 1829   0.250   1.757   5.605 -0.1219 -0.1007  0.0964
  153DIPC   D2A 1830   0.050   2.061   5.330  0.0082  0.0031 -0.2258
  153DIPC   D3A 1831  -0.170   1.641   5.193  0.3234 -0.0569  0.0637
  153DIPC   C4A 1832   0.003   1.268   4.872 -0.2006  0.0296 -0.2109
  153DIPC   C1B 1833   0.403   2.144   5.963 -0.1038 -0.1429 -0.0529
  153DIPC   D2B 1834   0.180   2.420   5.786 -0.1700 -0.0007 -0.1841
  153DIPC   D3B 1835   0.071   2.867   5.752 -0.0043 -0.1677 -0.1497
  153DIPC   C4B 1836   0.087   2.971   5.278 -0.5110 -0.2994  0.1095
  154DIPC   NC3 1837   3.779   4.434  11.273  0.2456 -0.0456  0.1050
  154DIPC   PO4 1838   3.878   4.570  10.885 -0.0553  0.1521  0.0529
  154DIPC   GL1 1839   3.880   4.742  10.425  0.2079 -0.1521  0.3166
  154DIPC   GL2 1840   4.201   4.611  10.276  0.1083  0.0964 -0.0289
  154DIPC   C1A 1841   3.723   4.611  10.058 -0.0006  0.0243  0.0871
  154DIPC   D2A 1842   3.837   4.647   9.685 -0.0507  0.1819 -0.1309
  154DIPC   D3A 1843   3.501   4.669   9.430 -0.1604 -0.2094  0.0416
  154DIPC   C4A 1844   3.225   4.372   9.328  0.1495 -0.0902 -0.4197
  154DIPC   C1B 1845   4.096   4.272   9.968 -0.0074  0.1175  0.0037
  154DIPC   D2B 1846   4.120   4.049   9.543  0.2340  0.2231  0.1433
  154DIPC   D3B 1847   4.609   4.064   9.614 -0.0813 -0.1492 -0.0405
  154DIPC   C4B 1848   4.986   4.251   9.366 -0.0319 -0.5488 -0.0113
  155DIPC   NC3 1849   3.597   1.377  10.769  0.1907  0.1746 -0.0081
  155DIPC   PO4 1850   3.294   1.057  10.521  0.0595  0.1946 -0.3648
  155DIPC   GL1 1851   3.284   0.998  10.112 -0.1497  0.2619 -0.0004
  155DIPC   GL2 1852   3.164   0.743  10.028  0.2862  0.3771  0.1736
  155DIPC   C1A 1853   3.509   0.961   9.658 -0.0095  0.0259 -0.0189
  155DIPC   D2A 1854   3.421   1.359   9.469 -0.2616 -0.0195  0.1899
  155DIPC   D3A 1855   3.117   1.538   9.169  0.3853 -0.1012  0.0018
  155DIPC   C4A 1856   2.620   1.465   9.135  0.3025 -0.2282  0.3661
  155DIPC   C1B 1857   3.100   0.625   9.608 -0.1010 -0.1061  0.0621
  155DIPC   D2B 1858   3.121   0.392   9.212  0.0114 -0.1094 -0.0634
  155DIPC   D3B 1859   2.897   0.698   8.905  0.1785 -0.0546 -0.2067
  155DIPC   C4B 1860   2.951   1.113   8.868 -0.0159 -0.0297 -0.0851
  156DIPC   NC3 1861   2.632   6.989  10.769  0.0874  0.0127 -0.2772
  156DIPC   PO4 1862   2.809   6.550  10.886 -0.2400 -0.0977 -0.0271
  156DIPC   GL1 1863   2.761   6.694  10.377  0.1085 -0.3838 -0.1723
  156DIPC   GL2 1864   2.351   6.644  10.273  0.0030  0.2255  0.1371
  156DIPC   C1A 1865   2.751   6.882   9.993  0.1098  0.0777  0.2529
  156DIPC   D2A 1866   2.618   7.141   9.628  0.0359 -0.2562  0.0873
  156DIPC   D3A 1867   2.445   7.441   9.471  0.0853  0.0451 -0.1236
  156DIPC   C4A 1868   2.466   7.551   9.033  0.4132  0.2601 -0.2427
  156DIPC   C1B 1869   2.535   6.225  10.104  0.3710 -0.0990  0.0567
  156DIPC   D2B 1870   2.745   5.762  10.099 -0.0309 -0.0839 -0.1531
  156DIPC   D3B 1871   3.160   5.879  10.142  0.0399  0.0349 -0.1699
  156DIPC   C4B 1872   3.483   5.559  10.088 -0.2961  0.0142  0.1061
  157DIPC   NC3 1873   4.974   0.786  11.136  0.1971 -0.0267 -0.0865
  157DIPC   PO4 1874   4.809   1.169  11.106  0.1312  0.1580  0.2682
  157DIPC   GL1 1875   5.047   1.127  10.717 -0.0831  0.0353 -0.0282
  157DIPC   GL2 1876   5.190   1.409  10.545 -0.2765  0.2497 -0.0334
  157DIPC   C1A 1877   5.370   0.895  10.425 -0.6238 -0.2856  0.0310
  157DIPC   D2A 1878   5.779   0.807  10.213 -0.3518 -0.0856 -0.4733
  157DIPC   D3A 1879   5.705   0.758   9.815  0.3206 -0.1214  0.1429
  157DIPC   C4A 1880   5.912   0.468   9.615  0.1706 -0.1296 -0.0461
  157DIPC   C1B 1881   5.625   1.346  10.428  0.2024  0.0138 -0.0743
  157DIPC   D2B 1882   6.007   1.319  10.103  0.1028 -0.1701 -0.3809
  157DIPC   D3B 1883   6.183   0.932   9.906 -0.0489 -0.1208  0.1520
  157DIPC   C4B 1884   6.067   1.079   9.547 -0.1507  0.0742 -0.1450
  158DIPC   NC3 1885   2.630   5.404  10.952 -0.2584 -0.1144 -0.3000
  158DIPC   PO4 1886   3.114   5.239  10.925  0.2897 -0.1101 -0.0756
  158DIPC   GL1 1887   3.285   4.989  10.595  0.1612 -0.0017  0.2948
  158DIPC   GL2 1888   3.347   5.167  10.366 -0.0277  0.1200  0.1605
  158DIPC   C1A 1889   3.390   4.570  10.418  0.0934  0.1310 -0.0136
  158DIPC   D2A 1890   3.339   4.150  10.242 -0.0872 -0.0782  0.1198
  158DIPC   D3A 1891   3.610   4.007  10.023 -0.1581  0.0155  0.1595
  158DIPC   C4A 1892   3.634   4.188   9.660  0.2552  0.0698  0.0144
  158DIPC   C1B 1893   3.014   4.813  10.225  0.0613  0.2373  0.2604
  158DIPC   D2B 1894   2.545   4.811  10.063 -0.3397  0.0421 -0.1343
  158DIPC   D3B 1895   2.738   4.422   9.952  0.1002 -0.2254  0.1505
  158DIPC   C4B 1896   3.248   4.464   9.871  0.1297 -0.0114 -0.0899
  159DIPC   NC3 1897   0.588   3.169   7.674  0.2453 -0.3184  0.1001
  159DIPC   PO4 1898   0.873   2.909   7.674 -0.0230  0.1381  0.0991
  159DIPC   GL1 1899   1.098   2.954   8.003  0.1446  0.0926 -0.1719
  159DIPC   GL2 1900   1.318   3.192   8.241  0.5569 -0.1882 -0.1871
  159DIPC   C1A 1901   0.797   3.147   8.371 -0.0549  0.1367 -0.3510
  159DIPC   D2A 1902   0.787   3.058   8.881  0.3737  0.1413 -0.0341
  159DIPC   D3A 1903   0.541   3.039   9.292  0.2132 -0.2319 -0.0513
  159DIPC   C4A 1904   0.110   2.736   9.453 -0.0368  0.1937  0.0721
  159DIPC   C1B 1905   1.634   3.517   8.488  0.0020  0.0929  0.0483
  159DIPC   D2B 1906   1.672   3.600   8.930 -0.0578  0.0661  0.1059
  159DIPC   D3B 1907   1.301   3.796   8.836 -0.0852 -0.4240 -0.1196
  159DIPC   C4B 1908   1.180   3.974   9.253 -0.0902  0.1355 -0.0852
  160DIPC   NC3 1909   4.335   3.598  11.127 -0.0436  0.1605 -0.1928
  160DIPC   PO4 1910   4.726   3.788  10.903  0.2499 -0.1007  0.0728
  160DIPC   GL1 1911   4.886   3.750  10.566 -0.1542  0.1092 -0.2213
  160DIPC   GL2 1912   5.223   3.902  10.393  0.1244 -0.1887 -0.0618
  160DIPC   C1A 1913   4.796   3.472  10.254  0.2438 -0.1417  0.5878
  160DIPC   D2A 1914   5.085   3.468   9.991  0.2481  0.0891  0.2022
  160DIPC   D3A 1915   5.530   3.367   9.677  0.0842 -0.1445  0.0650
  160DIPC   C4A 1916   5.915   3.600   9.746 -0.1337  0.0257 -0.1079
  160DIPC   C1B 1917   5.469   3.824   9.951 -0.0061  0.1613 -0.0449
  160DIPC   D2B 1918   5.447   3.814   9.517 -0.0343 -0.1525  0.1187
  160DIPC   D3B 1919   4.980   3.699   9.569 -0.2634 -0.0665  0.1828
  160DIPC   C4B 1920   4.713   3.866   9.183 -0.0701 -0.1617  0.2236
  161DIPC   NC3 1921   2.696   1.066  10.754  0.0275  0.0929 -0.0702
  161DIPC   PO4 1922   2.388   0.752  10.729 -0.2023  0.1930  0.0743
  161DIPC   GL1 1923   2.391   0.575  10.344 -0.0226 -0.2235 -0.1330
  161DIPC   GL2 1924   2.708   0.649  10.310 -0.0666 -0.0642  0.0214
  161DIPC   C1A 1925   2.171   0.351   9.944 -0.1510 -0.0661 -0.1887
  161DIPC   D2A 1926   2.175   0.215   9.498  0.1698  0.1873  0.1651
  161DIPC   D3A 1927   1.907  -0.051   9.239  0.2886  0.0250 -0.1996
  161DIPC   C4A 1928   2.247   0.061   8.884 -0.0837  0.1604 -0.2332
  161DIPC   C1B 1929   2.671   0.855  10.002  0.2489 -0.2719 -0.2638
  161DIPC   D2B 1930   2.911   1.129   9.772 -0.1864 -0.0999  0.0173
  161DIPC   D3B 1931   2.936   1.089   9.369 -0.0570 -0.1122 -0.0490
  161DIPC   C4B 1932   3.307   0.914   9.166  0.4695 -0.0195 -0.0543
  162DIPC   NC3 1933   4.620   5.391  10.778 -0.1430  0.1288 -0.2067
  162DIPC   PO4 1934   4.607   5.791  10.798 -0.1154 -0.2581  0.2460
  162DIPC   GL1 1935   4.820   5.999  10.524 -0.2200 -0.1907 -0.0273
  162DIPC   GL2 1936   5.053   5.707  10.436 -0.0302 -0.2638 -0.0868
  162DIPC   C1A 1937   4.936   6.327  10.253  0.2790  0.1001  0.1063
  162DIPC   D2A 1938   5.201   6.658  10.051 -0.1718 -0.0265 -0.2517
  162DIPC   D3A 1939   5.585   6.452  10.073 -0.0867 -0.2268 -0.4578
  162DIPC   C4A 1940   5.781   6.696   9.793  0.1300  0.1114  0.0286
  162DIPC   C1B 1941   4.855   5.862  10.044 -0.0178 -0.0320 -0.1543
  162DIPC   D2B 1942   4.765   6.037   9.615 -0.0315 -0.0464 -0.0132
  162DIPC   D3B 1943   4.416   6.211   9.486 -0.0069 -0.4889 -0.2920
  162DIPC   C4B 1944   4.068   6.086   9.121 -0.1304  0.2226 -0.0025
  163DIPC   NC3 1945   2.255   6.597   7.428 -0.0804  0.5702  0.2614
  163DIPC   PO4 1946   2.507   6.239   7.587 -0.0375 -0.1074  0.1351
  163DIPC   GL1 1947   2.337   6.427   7.923  0.3049  0.3328  0.0977
  163DIPC   GL2 1948   2.125   6.439   8.092 -0.0861  0.1368 -0.0188
  163DIPC   C1A 1949   2.572   6.666   8.319  0.3006 -0.1105  0.3701
  163DIPC   D2A 1950   2.907   6.903   8.535 -0.1243  0.3212  0.1884
  163DIPC   D3A 1951   2.527   7.067   8.665 -0.3489  0.4983 -0.2655
  163DIPC   C4A 1952   2.132   6.929   8.361  0.2695 -0.0643 -0.3900
  163DIPC   C1B 1953   2.143   6.415   8.425  0.1691  0.1069 -0.1677
  163DIPC   D2B 1954   2.514   6.321   8.731 -0.1394 -0.4277  0.1309
  163DIPC   D3B 1955   2.494   6.286   9.203  0.0294 -0.0428 -0.2047
  163DIPC   C4B 1956   2.623   6.615   9.600  0.3702 -0.0473 -0.0084
  164DIPC   NC3 1957   3.465   0.590  10.422  0.3115  0.0195 -0.1913
  164DIPC   PO4 1958   3.920   0.567  10.436  0.0603  0.0582 -0.1472
  164DIPC   GL1 1959   3.855   0.388  10.088 -0.1988  0.1053  0.2183
  164DIPC   GL2 1960   3.610   0.585   9.916 -0.1826  0.1042  0.0384
  164DIPC   C1A 1961   3.844   0.187   9.690  0.1513 -0.0279  0.0323
  164DIPC   D2A 1962   3.501   0.066   9.658 -0.0792 -0.1306 -0.2037
  164DIPC   D3A 1963   3.802  -0.284   9.477 -0.0757  0.0775  0.0037
  164DIPC   C4A 1964   3.958  -0.707   9.656  0.2595  0.1499 -0.0977
  164DIPC   C1B 1965   3.959   0.722   9.755 -0.0755  0.2269 -0.4788
  164DIPC   D2B 1966   4.234   1.077   9.615 -0.0710 -0.2720 -0.0035
  164DIPC   D3B 1967   3.900   1.365   9.491 -0.1562  0.0571  0.0252
  164DIPC   C4B 1968   3.803   1.041   9.226 -0.0148 -0.0787 -0.0137
  165DIPC   NC3 1969   4.591   1.962  10.714  0.2130 -0.2353  0.5021
  165DIPC   PO4 1970   4.910   2.275  10.756  0.0131 -0.1170  0.0767
  165DIPC   GL1 1971   4.605   2.404  10.399 -0.2725  0.0906 -0.0451
  165DIPC   GL2 1972   4.560   2.132  10.229  0.0915 -0.2075 -0.1815
  165DIPC   C1A 1973   4.597   2.660  10.074  0.2321  0.0142  0.2549
  165DIPC   D2A 1974   4.713   2.942   9.664  0.0165 -0.1821  0.3615
  165DIPC   D3A 1975   4.777   2.841   9.260 -0.1158  0.0694  0.0926
  165DIPC   C4A 1976   5.041   2.679   8.989 -0.2677  0.2087  0.1224
  165DIPC   C1B 1977   4.764   2.231   9.946  0.2979  0.0047 -0.1590
  165DIPC   D2B 1978   4.760   2.446   9.620  0.0229  0.1689 -0.1901
  165DIPC   D3B 1979   4.653   2.096   9.358 -0.0320 -0.2650  0.0859
  165DIPC   C4B 1980   4.366   1.693   9.505 -0.1070 -0.2117  0.2014
  166DIPC   NC3 1981   0.810   0.828  11.093 -0.2167  0.0694  0.2138
  166DIPC   PO4 1982   0.987   1.199  10.868  0.1411 -0.0209  0.1088
  166DIPC   GL1 1983   1.216   1.007  10.524  0.0589 -0.1082 -0.1547
  166DIPC   GL2 1984   1.425   0.823  10.643 -0.0821 -0.0806  0.1703
  166DIPC   C1A 1985   1.469   0.944  10.164 -0.0623  0.2497 -0.0693
  166DIPC   D2A 1986   1.595   0.866   9.822 -0.0808 -0.0858  0.0404
  166DIPC   D3A 1987   1.846   1.211   9.947 -0.1938 -0.1406  0.2708
  166DIPC   C4A 1988   1.555   1.448  10.166  0.2546 -0.3094  0.1408
  166DIPC   C1B 1989   1.366   0.434  10.286  0.2389  0.3483 -0.0990
  166DIPC   D2B 1990   1.340   0.101  10.080 -0.0790  0.0794  0.1429
  166DIPC   D3B 1991   1.358   0.464   9.784  0.1448  0.3250 -0.2536
  166DIPC   C4B 1992   1.765   0.410   9.669  0.1507 -0.0666 -0.2956
  167DIPC   NC3 1993   5.362   2.067  10.788  0.3213  0.0216 -0.2276
  167DIPC   PO4 1994   5.084   1.890  10.465  0.0328 -0.2095 -0.1506
  167DIPC   GL1 1995   5.143   2.203  10.280  0.0416 -0.0741 -0.3427
  167DIPC   GL2 1996   5.444   2.319  10.364  0.0342 -0.1935 -0.1545
  167DIPC   C1A 1997   5.099   2.595  10.034  0.0465  0.0210 -0.1107
  167DIPC   D2A 1998   5.124   2.982   9.980  0.0724  0.1085  0.0161
  167DIPC   D3A 1999   5.192   3.113  10.430 -0.0021  0.0942 -0.4187
  167DIPC   C4A 2000   5.385   3.579  10.732  0.0729 -0.0115  0.3325
  167DIPC   C1B 2001   5.564   2.755  10.204  0.2704  0.2598  0.0829
  167DIPC   D2B 2002   5.874   2.891   9.952  0.0074  0.2150  0.3611
  167DIPC   D3B 2003   5.766   2.934   9.547  0.0589 -0.0316 -0.1888
  167DIPC   C4B 2004   5.278   2.661   9.434  0.0773  0.0178 -0.4136
  168DIPC   NC3 2005   5.945   3.664  11.661 -0.1511  0.0204 -0.0855
  168DIPC   PO4 2006   6.291   3.495  11.416 -0.1013 -0.3327  0.0764
  168DIPC   GL1 2007   6.435   3.570  10.953  0.1914 -0.2295  0.2098
  168DIPC   GL2 2008   6.724   3.413  10.731  0.0608 -0.4308 -0.1307
  168DIPC   C1A 2009   6.125   3.672  10.577 -0.0409 -0.2470  0.2334
  168DIPC   D2A 2010   5.695   3.755  10.381  0.0528  0.1759  0.0473
  168DIPC   D3A 2011   5.565   4.197  10.252 -0.1054 -0.0632  0.4086
  168DIPC   C4A 2012   5.187   4.321   9.953 -0.1807 -0.1537 -0.1023
  168DIPC   C1B 2013   6.556   3.235  10.392  0.0905  0.1780  0.0926
  168DIPC   D2B 2014   6.363   2.894  10.221  0.2846  0.1063 -0.3322
  168DIPC   D3B 2015   6.318   3.112   9.740  0.1068  0.0754 -0.0598
  168DIPC   C4B 2016   6.713   3.299   9.522 -0.1124  0.3784 -0.0348
  169DIPC   NC3 2017   4.090   1.361  10.669 -0.1828  0.1904 -0.0140
  169DIPC   PO4 2018   4.261   1.674  10.375 -0.0925 -0.0878  0.0012
  169DIPC   GL1 2019   4.610   1.557  10.140  0.1574 -0.1543  0.0915
  169DIPC   GL2 2020   4.813   1.725  10.142 -0.0100 -0.1208  0.2262
  169DIPC   C1A 2021   4.695   1.313   9.798  0.2184 -0.1156  0.1646
  169DIPC   D2A 2022   4.717   1.255   9.354 -0.1071  0.2272 -0.1340
  169DIPC   D3A 2023   4.376   1.432   9.117 -0.2523  0.0684  0.0477
  169DIPC   C4A 2024   4.503   1.833   8.911 -0.0301 -0.1223  0.0331
  169DIPC   C1B 2025   4.876   1.785   9.719 -0.0223 -0.3056  0.1297
  169DIPC   D2B 2026   5.047   1.669   9.334  0.3229  0.1257  0.0050
  169DIPC   D3B 2027   5.423   1.652   9.543  0.3206  0.2169  0.0746
  169DIPC   C4B 2028   5.576   1.300   9.784 -0.0541 -0.0606  0.0957
  170DIPC   NC3 2029   4.153  -0.279   6.690  0.0376  0.1419 -0.1325
  170DIPC   PO4 2030   3.989   0.106   6.819 -0.2761  0.3424 -0.0108
  170DIPC   GL1 2031   4.124   0.151   6.292  0.1713  0.1223 -0.1103
  170DIPC   GL2 2032   4.465   0.120   6.296  0.1535  0.0493  0.1986
  170DIPC   C1A 2033   4.171   0.422   5.859  0.0231  0.0977 -0.1603
  170DIPC   D2A 2034   4.336   0.581   5.481  0.2364  0.1955 -0.2655
  170DIPC   D3A 2035   4.057   0.880   5.638 -0.0387  0.1924  0.3095
  170DIPC   C4A 2036   3.771   0.684   5.729  0.0897 -0.0293  0.1839
  170DIPC   C1B 2037   4.670   0.359   5.983  0.0254 -0.0181  0.1288
  170DIPC   D2B 2038   4.833   0.405   5.636 -0.2583  0.0102  0.1675
  170DIPC   D3B 2039   5.174   0.638   5.386 -0.2005  0.0628  0.1440
  170DIPC   C4B 2040   5.364   0.602   4.945 -0.2292 -0.0774 -0.0900
  171DIPC   NC3 2041   1.391   3.701   7.819  0.0875 -0.1929  0.1633
  171DIPC   PO4 2042   1.691   3.373   7.735 -0.2544 -0.1051  0.1545
  171DIPC   GL1 2043   1.759   3.101   8.126 -0.1163  0.2291 -0.1556
  171DIPC   GL2 2044   1.981   3.224   8.362 -0.1938 -0.1063  0.1352
  171DIPC   C1A 2045   1.592   2.908   8.474 -0.2437 -0.1154  0.0275
  171DIPC   D2A 2046   1.227   2.784   8.634  0.0281  0.0683  0.1742
  171DIPC   D3A 2047   1.134   2.825   9.102 -0.1123  0.1192 -0.0233
  171DIPC   C4A 2048   0.800   2.642   9.345  0.0259  0.1294 -0.0791
  171DIPC   C1B 2049   2.098   3.511   8.644 -0.0677  0.0016 -0.2508
  171DIPC   D2B 2050   2.329   3.306   8.929  0.0177 -0.1700 -0.3533
  171DIPC   D3B 2051   2.191   3.002   8.788  0.1786  0.1619  0.0483
  171DIPC   C4B 2052   2.037   2.733   9.062 -0.3606  0.1685 -0.3275
  172DIPC   NC3 2053   5.105   3.897   6.447  0.1196 -0.1730 -0.1550
  172DIPC   PO4 2054   4.708   3.959   6.469 -0.0149 -0.0611  0.0694
  172DIPC   GL1 2055   4.668   3.795   6.042  0.3414 -0.1031  0.1871
  172DIPC   GL2 2056   4.664   4.079   5.810  0.2637  0.2265 -0.1037
  172DIPC   C1A 2057   4.577   3.405   5.909  0.1032 -0.0094  0.0138
  172DIPC   D2A 2058   4.351   3.082   5.631 -0.1679  0.1208  0.1755
  172DIPC   D3A 2059   3.947   2.997   5.414  0.0863  0.1895 -0.3229
  172DIPC   C4A 2060   3.600   3.111   5.366 -0.1027  0.1736 -0.0121
  172DIPC   C1B 2061   4.528   3.742   5.521 -0.0266  0.1432  0.0325
  172DIPC   D2B 2062   4.727   3.324   5.259  0.0097 -0.0222  0.4460
  172DIPC   D3B 2063   4.560   3.369   4.902 -0.4359 -0.0747  0.0283
  172DIPC   C4B 2064   4.663   3.493   4.393 -0.1940  0.0646 -0.2047
  173DIPC   NC3 2065   1.335   4.829  10.863 -0.2755  0.0409  0.1310
  173DIPC   PO4 2066   1.225   4.296  10.925  0.0291  0.2014  0.0521
  173DIPC   GL1 2067   1.116   4.229  10.452  0.1180 -0.2100  0.1457
  173DIPC   GL2 2068   1.101   4.491  10.427 -0.0344 -0.1046  0.1935
  173DIPC   C1A 2069   1.028   3.755  10.279  0.0709 -0.2026  0.1839
  173DIPC   D2A 2070   0.676   3.492  10.035  0.1151  0.2408  0.1567
  173DIPC   D3A 2071   0.591   3.086  10.396 -0.0950 -0.0424 -0.2727
  173DIPC   C4A 2072   0.773   2.668  10.208  0.2322 -0.0789 -0.0654
  173DIPC   C1B 2073   0.923   4.459   9.975 -0.2725  0.1906  0.1479
  173DIPC   D2B 2074   0.864   4.647   9.590  0.1833 -0.0812  0.0567
  173DIPC   D3B 2075   0.798   4.181   9.511 -0.2984  0.0922  0.0287
  173DIPC   C4B 2076   1.025   3.895   9.826 -0.2927 -0.1980  0.1297
  174DIPC   NC3 2077   1.581   4.018  10.743 -0.1421 -0.0881  0.1045
  174DIPC   PO4 2078   1.871   4.317  10.505  0.3211 -0.0089  0.2041
  174DIPC   GL1 2079   2.127   4.053  10.263 -0.1047 -0.1501  0.1723
  174DIPC   GL2 2080   2.262   4.269  10.018 -0.1201  0.2215  0.1480
  174DIPC   C1A 2081   2.080   3.721  10.045 -0.2073  0.1987  0.0099
  174DIPC   D2A 2082   2.101   3.482   9.676 -0.1501  0.0887  0.0919
  174DIPC   D3A 2083   1.941   3.244   9.266 -0.1404  0.0405 -0.1113
  174DIPC   C4A 2084   1.641   2.991   9.457  0.0840  0.1229 -0.2043
  174DIPC   C1B 2085   1.848   4.170   9.797  0.3733 -0.1479  0.4093
  174DIPC   D2B 2086   1.379   4.203   9.728 -0.2474  0.0856  0.0560
  174DIPC   D3B 2087   1.423   4.461  10.051 -0.0407 -0.2484 -0.0422
  174DIPC   C4B 2088   1.527   4.920   9.975 -0.1843 -0.0653  0.1872
  175DIPC   NC3 2089   4.761   2.837  10.657  0.2971  0.0484 -0.2582
  175DIPC   PO4 2090   4.301   2.715  10.614 -0.1526 -0.1089  0.0274
  175DIPC   GL1 2091   4.052   2.664  10.218  0.0786  0.1870 -0.2860
  175DIPC   GL2 2092   3.755   2.518  10.145  0.0234  0.0436 -0.0055
  175DIPC   C1A 2093   4.167   2.309   9.979  0.0392 -0.2143  0.0635
  175DIPC   D2A 2094   4.251   2.251   9.631  0.0318  0.2003  0.0401
  175DIPC   D3A 2095   4.294   2.726   9.525  0.1734 -0.0222 -0.0359
  175DIPC   C4A 2096   3.936   2.858   9.226  0.0016 -0.0261 -0.1237
  175DIPC   C1B 2097   3.722   2.064  10.055 -0.2369  0.1402  0.0872
  175DIPC   D2B 2098   3.702   1.720   9.804 -0.0018  0.1042 -0.1998
  175DIPC   D3B 2099   3.447   1.413   9.944  0.1350 -0.0583  0.1013
  175DIPC   C4B 2100   3.094   1.548   9.909  0.4812 -0.0721  0.2975
  176DIPC   NC3 2101   0.015   2.344  10.886 -0.2262  0.0739 -0.1432
  176DIPC   PO4 2102   0.458   2.072  11.059  0.2789 -0.1858 -0.0072
  176DIPC   GL1 2103   0.509   1.959  10.636 -0.3407 -0.0524  0.2382
  176DIPC   GL2 2104   0.848   1.789  10.569 -0.0403 -0.0442  0.0530
  176DIPC   C1A 2105   0.379   1.629  10.399 -0.2008  0.0252  0.3608
  176DIPC   D2A 2106   0.133   1.645   9.982  0.0067  0.0145  0.2110
  176DIPC   D3A 2107   0.428   1.979   9.829 -0.2723  0.1636  0.2323
  176DIPC   C4A 2108   0.745   2.133  10.181 -0.1190 -0.0332 -0.0873
  176DIPC   C1B 2109   0.838   1.596  10.185  0.1038  0.1346 -0.1961
  176DIPC   D2B 2110   0.810   1.594   9.819  0.1990 -0.0993 -0.0299
  176DIPC   D3B 2111   1.057   1.964   9.790 -0.2286 -0.1165 -0.0250
  176DIPC   C4B 2112   0.943   2.430   9.790  0.2005 -0.2717  0.1271
  177DIPC   NC3 2113   3.476   3.574  10.909  0.0815  0.1707  0.1571
  177DIPC   PO4 2114   3.489   3.232  10.861 -0.0594 -0.0923 -0.0928
  177DIPC   GL1 2115   3.597   3.345  10.371 -0.1318  0.1654 -0.0786
  177DIPC   GL2 2116   3.915   3.151  10.211  0.2814 -0.1906  0.0998
  177DIPC   C1A 2117   3.765   3.487   9.931  0.0407  0.0932  0.0586
  177DIPC   D2A 2118   3.660   3.635   9.629 -0.1865  0.0899  0.0681
  177DIPC   D3A 2119   3.262   3.794   9.455  0.0226  0.1074 -0.1693
  177DIPC   C4A 2120   3.159   4.002   9.789 -0.0433  0.0586 -0.1892
  177DIPC   C1B 2121   4.243   3.349   9.938  0.1128 -0.2487 -0.1414
  177DIPC   D2B 2122   4.580   3.515   9.773 -0.1977  0.1757 -0.1172
  177DIPC   D3B 2123   4.430   3.851  10.026  0.3190  0.0696  0.1391
  177DIPC   C4B 2124   4.801   4.066  10.081 -0.0008  0.0424 -0.0871
  178DIPC   NC3 2125   0.984   3.217   6.573  0.0035 -0.0353 -0.0354
  178DIPC   PO4 2126   1.312   2.868   6.757 -0.0769 -0.0426  0.1436
  178DIPC   GL1 2127   1.468   2.931   6.247  0.2621  0.0293 -0.0885
  178DIPC   GL2 2128   1.529   2.704   6.143 -0.0630  0.4686  0.0110
  178DIPC   C1A 2129   1.470   3.117   5.879 -0.1084 -0.0393  0.3765
  178DIPC   D2A 2130   1.383   3.079   5.379  0.0332  0.0027 -0.2615
  178DIPC   D3A 2131   0.931   3.061   5.426 -0.0547  0.2165 -0.2759
  178DIPC   C4A 2132   0.601   3.043   5.072 -0.2309  0.3543 -0.0432
  178DIPC   C1B 2133   1.360   2.225   5.901  0.0002 -0.1384  0.1513
  178DIPC   D2B 2134   1.126   2.187   5.501  0.5086  0.2682 -0.1744
  178DIPC   D3B 2135   1.350   2.382   5.249 -0.0540 -0.0377  0.1707
  178DIPC   C4B 2136   1.183   2.731   5.038  0.0122 -0.0889 -0.1947
  179DIPC   NC3 2137   6.805   1.177  11.290 -0.0426  0.3869  0.2111
  179DIPC   PO4 2138   6.322   0.987  11.264 -0.1028  0.0120 -0.1451
  179DIPC   GL1 2139   6.285   1.076  10.927 -0.0356 -0.3389 -0.0389
  179DIPC   GL2 2140   6.543   1.145  10.832  0.0971  0.2624 -0.1518
  179DIPC   C1A 2141   6.070   1.482  10.876 -0.0031 -0.0302 -0.1059
  179DIPC   D2A 2142   5.786   1.845  10.954 -0.2057 -0.2614 -0.0961
  179DIPC   D3A 2143   5.536   1.449  10.924  0.0836 -0.0677 -0.1850
  179DIPC   C4A 2144   5.583   0.982  10.876  0.0472 -0.0185  0.0014
  179DIPC   C1B 2145   6.539   1.404  10.473 -0.0113 -0.2691  0.2540
  179DIPC   D2B 2146   6.538   1.256  10.098 -0.1691 -0.1285  0.2071
  179DIPC   D3B 2147   6.431   1.445   9.696 -0.1747  0.2204  0.0631
  179DIPC   C4B 2148   6.535   1.819   9.575  0.0555 -0.2644 -0.3053
  180DIPC   NC3 2149   6.111   5.262  11.236  0.1259 -0.2054  0.2079
  180DIPC   PO4 2150   6.413   5.596  11.150  0.3194  0.0096 -0.0168
  180DIPC   GL1 2151   6.553   5.439  10.769 -0.0094 -0.4171  0.0737
  180DIPC   GL2 2152   6.534   5.145  10.582  0.0506  0.1063 -0.0500
  180DIPC   C1A 2153   6.622   5.672  10.409 -0.0787  0.4818  0.2135
  180DIPC   D2A 2154   6.567   5.857   9.977  0.1729  0.2215 -0.3981
  180DIPC   D3A 2155   6.274   6.103  10.049 -0.0461  0.2079  0.3288
  180DIPC   C4A 2156   6.211   6.316   9.692 -0.1503 -0.0529 -0.1428
  180DIPC   C1B 2157   6.629   5.274  10.140  0.3622  0.0322 -0.0706
  180DIPC   D2B 2158   6.966   5.572   9.935 -0.0881 -0.1936  0.0405
  180DIPC   D3B 2159   6.678   5.612   9.530  0.5049  0.2317  0.0881
  180DIPC   C4B 2160   6.855   5.836   9.257 -0.1367  0.0500  0.3592
  181DIPC   NC3 2161   3.405   6.443  10.457  0.0139 -0.1096 -0.0243
  181DIPC   PO4 2162   3.418   6.833  10.159  0.1891 -0.2350  0.1217
  181DIPC   GL1 2163   3.713   6.498  10.054 -0.2286 -0.1368 -0.0271
  181DIPC   GL2 2164   3.614   6.225  10.070 -0.1468  0.0346  0.1353
  181DIPC   C1A 2165   4.101   6.480   9.850 -0.1923 -0.0901 -0.0698
  181DIPC   D2A 2166   4.220   6.644   9.326  0.0439 -0.0644  0.0230
  181DIPC   D3A 2167   4.472   6.949   9.106  0.0613 -0.2491  0.2652
  181DIPC   C4A 2168   4.455   7.096   8.657  0.0537  0.0616 -0.0668
  181DIPC   C1B 2169   3.410   6.282   9.675 -0.2362  0.0151  0.1033
  181DIPC   D2B 2170   3.083   6.512   9.350 -0.0266  0.1703  0.0053
  181DIPC   D3B 2171   2.760   6.774   9.141  0.1500  0.1546 -0.0361
  181DIPC   C4B 2172   2.531   7.078   9.111 -0.2066 -0.0072 -0.0784
  182DIPC   NC3 2173   6.342   1.975  11.599  0.0552 -0.0387  0.2324
  182DIPC   PO4 2174   6.621   1.978  11.194  0.1761  0.0803 -0.1273
  182DIPC   GL1 2175   6.301   1.990  10.958 -0.0258 -0.0676  0.3440
  182DIPC   GL2 2176   6.455   1.782  10.728 -0.0601 -0.3000  0.0115
  182DIPC   C1A 2177   6.079   2.147  10.575 -0.4146 -0.0273  0.2279
  182DIPC   D2A 2178   5.925   2.434  10.233  0.2832  0.0255  0.2013
  182DIPC   D3A 2179   5.571   2.418   9.802 -0.1333 -0.2047 -0.2002
  182DIPC   C4A 2180   5.245   2.189   9.696 -0.0927 -0.0550  0.0712
  182DIPC   C1B 2181   6.497   1.974  10.355  0.2735  0.3054  0.2175
  182DIPC   D2B 2182   6.390   2.300  10.174 -0.0644  0.0678  0.0788
  182DIPC   D3B 2183   6.219   2.018   9.915 -0.1263 -0.0590  0.3079
  182DIPC   C4B 2184   5.722   1.987   9.959 -0.2284  0.0838  0.1687
  183DIPC   NC3 2185   5.848  -0.188   7.233 -0.0721 -0.1430 -0.1502
  183DIPC   PO4 2186   5.711  -0.187   7.546 -0.1691  0.2115 -0.3240
  183DIPC   GL1 2187   5.421  -0.152   7.900  0.0751 -0.0165 -0.0694
  183DIPC   GL2 2188   5.198  -0.099   7.713 -0.1792  0.1522  0.1750
  183DIPC   C1A 2189   5.324   0.189   8.050 -0.1374 -0.1276 -0.1583
  183DIPC   D2A 2190   5.236   0.629   8.061 -0.0903  0.0184 -0.1268
  183DIPC   D3A 2191   4.910   0.882   8.021 -0.0676  0.0354  0.1011
  183DIPC   C4A 2192   4.661   1.089   8.250 -0.2932  0.3030  0.0902
  183DIPC   C1B 2193   4.899  -0.116   8.082 -0.0834 -0.0300  0.3729
  183DIPC   D2B 2194   4.373  -0.144   8.093 -0.1815  0.2388 -0.1502
  183DIPC   D3B 2195   4.193  -0.498   8.102 -0.5649 -0.0428  0.2236
  183DIPC   C4B 2196   4.210  -0.556   8.522 -0.1288  0.1638 -0.0305
  184DIPC   NC3 2197   0.082   3.211  11.198  0.1856 -0.0269  0.1143
  184DIPC   PO4 2198   0.001   2.836  10.940 -0.2280 -0.3660  0.0789
  184DIPC   GL1 2199  -0.021   2.729  10.583  0.2617 -0.1252  0.1020
  184DIPC   GL2 2200   0.320   2.519  10.477  0.1744 -0.0110 -0.1026
  184DIPC   C1A 2201   0.150   2.748  10.113 -0.2499  0.0543 -0.1693
  184DIPC   D2A 2202   0.551   2.933   9.871  0.0454  0.2214 -0.2886
  184DIPC   D3A 2203   1.010   3.116  10.101  0.1017 -0.1535 -0.0965
  184DIPC   C4A 2204   1.184   3.444   9.881 -0.3658  0.1807 -0.0692
  184DIPC   C1B 2205   0.197   2.247  10.196  0.3714 -0.1314 -0.5769
  184DIPC   D2B 2206   0.075   2.328   9.847  0.1030 -0.1910 -0.0363
  184DIPC   D3B 2207   0.445   2.479   9.709 -0.0770 -0.0372  0.0455
  184DIPC   C4B 2208   0.652   2.154   9.382  0.0649 -0.1108  0.2532
  185DIPC   NC3 2209   3.563   3.834  10.514  0.0872 -0.2657 -0.4008
  185DIPC   PO4 2210   3.160   3.897  10.662 -0.2004 -0.3033 -0.3406
  185DIPC   GL1 2211   3.096   3.558  10.407  0.0557  0.0732  0.2466
  185DIPC   GL2 2212   2.735   3.456  10.484  0.3796  0.0175 -0.0021
  185DIPC   C1A 2213   3.292   3.491   9.946 -0.0742  0.1056  0.1303
  185DIPC   D2A 2214   3.351   3.294   9.497 -0.0989  0.0649  0.0581
  185DIPC   D3A 2215   3.718   3.302   9.281  0.2744 -0.2066  0.0478
  185DIPC   C4A 2216   4.041   3.567   9.325  0.0446  0.1016 -0.0247
  185DIPC   C1B 2217   2.690   3.376  10.137  0.1121  0.0314  0.0900
  185DIPC   D2B 2218   2.809   3.493   9.736 -0.2126  0.1186  0.1193
  185DIPC   D3B 2219   2.537   3.103   9.693 -0.0399 -0.0156 -0.0950
  185DIPC   C4B 2220   2.446   2.845   9.325 -0.0547 -0.0922 -0.3074
  186DIPC   NC3 2221   5.121   4.655  10.926 -0.0725  0.0605 -0.1593
  186DIPC   PO4 2222   4.818   4.932  10.813 -0.0254  0.1662 -0.0464
  186DIPC   GL1 2223   4.700   4.924  10.426  0.1187  0.6040  0.2126
  186DIPC   GL2 2224   4.770   4.664  10.238 -0.1220 -0.1019 -0.0018
  186DIPC   C1A 2225   4.382   4.985  10.061  0.0692  0.2084 -0.1114
  186DIPC   D2A 2226   4.002   5.033  10.007  0.2407  0.0572 -0.3220
  186DIPC   D3A 2227   4.060   5.478   9.994  0.0686  0.0826  0.1774
  186DIPC   C4A 2228   4.447   5.715   9.805 -0.2147  0.0350 -0.0533
  186DIPC   C1B 2229   4.531   4.449   9.851 -0.0919  0.1511 -0.1126
  186DIPC   D2B 2230   4.642   4.621   9.478  0.3242 -0.2645 -0.0764
  186DIPC   D3B 2231   5.075   4.699   9.549  0.1698 -0.2959 -0.0812
  186DIPC   C4B 2232   5.298   4.663   9.305  0.4467  0.3074  0.3733
  187DIPC   NC3 2233   0.138   6.884  11.116 -0.1864  0.4813  0.2345
  187DIPC   PO4 2234   0.328   6.496  10.954  0.1634 -0.0214 -0.0367
  187DIPC   GL1 2235   0.403   6.491  10.507 -0.2994 -0.2669 -0.0080
  187DIPC   GL2 2236   0.853   6.723  10.485 -0.0599  0.2165 -0.1707
  187DIPC   C1A 2237   0.318   6.488  10.030  0.0407  0.0292  0.2660
  187DIPC   D2A 2238   0.087   6.241   9.637  0.2744  0.5202  0.0221
  187DIPC   D3A 2239   0.412   5.998   9.674  0.2497  0.0832  0.0959
  187DIPC   C4A 2240   0.542   5.967  10.110 -0.2208 -0.1472  0.1043
  187DIPC   C1B 2241   0.887   6.521  10.080  0.0618 -0.1886  0.2753
  187DIPC   D2B 2242   0.893   6.139   9.691 -0.0054 -0.0001  0.0236
  187DIPC   D3B 2243   1.200   5.908   9.513 -0.1151 -0.1377 -0.1750
  187DIPC   C4B 2244   1.105   5.618   9.314  0.1529 -0.1708 -0.1083
  188DIPC   NC3 2245   4.374   0.287  10.773  0.0266  0.2571 -0.0880
  188DIPC   PO4 2246   4.819   0.319  11.038 -0.1551  0.2735  0.1973
  188DIPC   GL1 2247   5.195   0.209  10.885 -0.2498 -0.1998 -0.1301
  188DIPC   GL2 2248   5.292   0.537  10.863 -0.2261 -0.0520 -0.0491
  188DIPC   C1A 2249   5.451   0.067  10.544  0.0283  0.1108  0.1789
  188DIPC   D2A 2250   5.636   0.259  10.242 -0.0625 -0.1215  0.0762
  188DIPC   D3A 2251   5.405   0.431   9.974  0.1263 -0.4076  0.1464
  188DIPC   C4A 2252   5.450   0.300   9.494 -0.0249  0.1460  0.0003
  188DIPC   C1B 2253   5.731   0.483  10.740  0.0302  0.0518 -0.1510
  188DIPC   D2B 2254   6.124   0.542  10.524 -0.2702  0.2454 -0.3394
  188DIPC   D3B 2255   6.134   0.412  10.075 -0.0709  0.1059 -0.0276
  188DIPC   C4B 2256   6.537   0.127   9.933 -0.1401 -0.1815  0.0067
  189DIPC   NC3 2257   0.686   1.586  11.006 -0.0148  0.1889  0.0273
  189DIPC   PO4 2258   0.534   1.180  10.954 -0.1534  0.2283 -0.2773
  189DIPC   GL1 2259   0.526   1.190  10.534  0.0224  0.1562 -0.0986
  189DIPC   GL2 2260   0.775   1.144  10.300 -0.1390 -0.0185 -0.2144
  189DIPC   C1A 2261   0.369   1.240  10.093  0.5939  0.0323 -0.1170
  189DIPC   D2A 2262   0.125   1.012   9.692  0.0792  0.0538  0.0843
  189DIPC   D3A 2263   0.172   1.385   9.390  0.0693  0.1777 -0.1527
  189DIPC   C4A 2264   0.355   1.722   9.470  0.0171  0.1258 -0.1366
  189DIPC   C1B 2265   1.030   1.153   9.947  0.5147 -0.0642 -0.2286
  189DIPC   D2B 2266   1.141   1.050   9.605 -0.2690 -0.0860  0.0875
  189DIPC   D3B 2267   1.164   1.500   9.400 -0.2126  0.1764 -0.3266
  189DIPC   C4B 2268   1.302   1.685   9.098 -0.1452 -0.1068  0.1378
  190DIPC   NC3 2269   4.601   4.945   6.926 -0.0137 -0.0793 -0.3762
  190DIPC   PO4 2270   4.839   5.262   6.660 -0.4093 -0.1612  0.1593
  190DIPC   GL1 2271   4.700   5.322   6.272 -0.2105  0.0364  0.2500
  190DIPC   GL2 2272   4.459   5.481   6.265  0.4185 -0.0098  0.3127
  190DIPC   C1A 2273   4.902   5.044   5.956  0.0090 -0.0161 -0.0183
  190DIPC   D2A 2274   4.826   4.932   5.492  0.1109  0.1565  0.5151
  190DIPC   D3A 2275   4.705   4.465   5.535 -0.0479  0.0214 -0.3134
  190DIPC   C4A 2276   4.453   4.250   5.313 -0.2596 -0.4286  0.1962
  190DIPC   C1B 2277   4.526   5.427   5.798 -0.0603  0.0696 -0.0120
  190DIPC   D2B 2278   4.750   5.398   5.387  0.3919  0.0329 -0.2028
  190DIPC   D3B 2279   4.647   5.249   5.132 -0.0442  0.2047  0.0107
  190DIPC   C4B 2280   4.970   5.060   4.927 -0.2159  0.2778  0.0546
  191DIPC   NC3 2281   6.078   6.352  11.427 -0.0218  0.0810  0.0481
  191DIPC   PO4 2282   5.630   6.116  11.242  0.1936  0.1861  0.0605
  191DIPC   GL1 2283   5.849   6.287  10.899  0.0538 -0.1152 -0.2097
  191DIPC   GL2 2284   6.209   6.107  10.929 -0.2607  0.0189  0.1939
  191DIPC   C1A 2285   5.733   6.185  10.512 -0.1434  0.1074 -0.2853
  191DIPC   D2A 2286   5.399   5.957  10.215 -0.1203 -0.2499 -0.3137
  191DIPC   D3A 2287   5.705   6.004   9.984  0.0078 -0.2150 -0.1230
  191DIPC   C4A 2288   5.657   6.236   9.587  0.0224 -0.3254 -0.2388
  191DIPC   C1B 2289   6.157   5.810  10.439 -0.3653 -0.1601 -0.1794
  191DIPC   D2B 2290   6.198   5.419  10.327  0.0817 -0.2342 -0.2859
  191DIPC   D3B 2291   6.275   5.505   9.901  0.1424 -0.2543 -0.0420
  191DIPC   C4B 2292   6.023   5.854   9.695 -0.3830 -0.0861  0.0893
  192DIPC   NC3 2293   2.397   1.891  10.822  0.0030  0.2619  0.1467
  192DIPC   PO4 2294   2.683   1.640  10.576 -0.0634 -0.0270  0.0019
  192DIPC   GL1 2295   2.678   1.653  10.122 -0.1765  0.0286 -0.2149
  192DIPC   GL2 2296   2.632   1.991  10.011 -0.0393 -0.2112  0.4506
  192DIPC   C1A 2297   2.725   1.695   9.610  0.2284  0.2501  0.2986
  192DIPC   D2A 2298   2.803   1.964   9.233  0.1933 -0.0438  0.2197
  192DIPC   D3A 2299   2.457   2.273   9.465  0.1261  0.1777  0.0568
  192DIPC   C4A 2300   2.123   2.237   9.195 -0.2976  0.0550  0.0254
  192DIPC   C1B 2301   2.903   2.154   9.770  0.1558  0.1567  0.0486
  192DIPC   D2B 2302   3.222   2.043   9.636  0.0126 -0.2481  0.1200
  192DIPC   D3B 2303   3.193   2.307   9.273 -0.2213 -0.3404 -0.3562
  192DIPC   C4B 2304   3.112   2.179   8.928 -0.1498 -0.1904 -0.1369
  193DIPC   NC3 2305  -0.263   3.611   7.565 -0.0790  0.0670 -0.0799
  193DIPC   PO4 2306   0.021   3.248   7.407  0.2593 -0.4678 -0.1165
  193DIPC   GL1 2307   0.103   3.345   7.922 -0.1232  0.0251  0.0665
  193DIPC   GL2 2308   0.413   3.484   8.080  0.2955 -0.0572 -0.4035
  193DIPC   C1A 2309   0.088   3.187   8.488  0.1975  0.1049 -0.1517
  193DIPC   D2A 2310   0.219   3.233   8.954  0.0696 -0.1939 -0.1969
  193DIPC   D3A 2311   0.342   2.870   8.872 -0.2018 -0.1707  0.1826
  193DIPC   C4A 2312   0.377   2.762   8.393 -0.0521 -0.0947  0.4642
  193DIPC   C1B 2313   0.492   3.495   8.557 -0.0937  0.0978 -0.0095
  193DIPC   D2B 2314   0.547   3.675   8.995 -0.1746  0.1305 -0.0254
  193DIPC   D3B 2315   0.958   3.543   9.099  0.4560 -0.0838  0.0428
  193DIPC   C4B 2316   0.817   3.454   9.535  0.1732  0.1238 -0.0988
  194DIPC   NC3 2317   3.533   4.747   7.412 -0.1609 -0.5022  0.2205
  194DIPC   PO4 2318   3.626   4.465   7.654 -0.0912  0.0513  0.3050
  194DIPC   GL1 2319   3.623   4.382   8.102 -0.0481  0.1175  0.1507
  194DIPC   GL2 2320   3.742   4.073   8.111  0.0252 -0.1435  0.3145
  194DIPC   C1A 2321   3.537   4.507   8.476  0.1080 -0.0777 -0.0252
  194DIPC   D2A 2322   3.694   4.812   8.764 -0.2864  0.2019 -0.0508
  194DIPC   D3A 2323   3.870   5.141   8.928  0.0169 -0.0609  0.1350
  194DIPC   C4A 2324   3.857   5.136   9.386 -0.1294  0.0662  0.3810
  194DIPC   C1B 2325   3.555   3.629   8.113 -0.1719 -0.0095  0.3567
  194DIPC   D2B 2326   3.492   3.277   7.858 -0.0105 -0.0663  0.1985
  194DIPC   D3B 2327   3.193   3.120   8.118  0.1786  0.0128  0.0704
  194DIPC   C4B 2328   3.065   3.099   8.450 -0.2514  0.1406  0.1432
  195DIPC   NC3 2329   4.358   0.535   6.553 -0.0482  0.1215  0.1919
  195DIPC   PO4 2330   4.356   0.598   6.967  0.1039 -0.3180 -0.2167
  195DIPC   GL1 2331   3.912   0.676   6.719 -0.1405 -0.0047  0.0279
  195DIPC   GL2 2332   3.597   0.781   6.802  0.1556 -0.0261 -0.3702
  195DIPC   C1A 2333   3.717   0.498   6.293  0.0272  0.4432  0.1154
  195DIPC   D2A 2334   3.333   0.484   6.042  0.0384 -0.3167 -0.1226
  195DIPC   D3A 2335   3.540   0.225   5.672  0.1323  0.0476  0.0642
  195DIPC   C4A 2336   3.766   0.055   5.901 -0.1797 -0.2116 -0.0992
  195DIPC   C1B 2337   3.455   0.938   6.381  0.0424  0.0350  0.2227
  195DIPC   D2B 2338   3.651   1.180   6.017  0.0959  0.3158 -0.2066
  195DIPC   D3B 2339   3.437   1.448   5.698  0.0759  0.0934 -0.3041
  195DIPC   C4B 2340   3.072   1.246   5.527 -0.2283  0.2107 -0.2615
  196DIPC   NC3 2341   0.636   1.438   6.407  0.0546  0.1754 -0.0922
  196DIPC   PO4 2342   0.593   1.023   6.553  0.1907  0.3732 -0.1659
  196DIPC   GL1 2343   0.712   1.018   6.127 -0.0415 -0.0525 -0.0094
  196DIPC   GL2 2344   0.469   1.104   5.993  0.2764 -0.0139 -0.0151
  196DIPC   C1A 2345   0.676   0.787   5.698 -0.0369  0.1744  0.2364
  196DIPC   D2A 2346   0.494   0.647   5.377  0.0722 -0.0737 -0.0499
  196DIPC   D3A 2347   0.255   0.929   5.152  0.2274  0.0453  0.3233
  196DIPC   C4A 2348   0.303   0.917   4.749 -0.0780 -0.1417 -0.1541
  196DIPC   C1B 2349   0.295   1.148   5.625 -0.2462  0.4296 -0.1126
  196DIPC   D2B 2350   0.688   1.160   5.288 -0.0371 -0.0908 -0.0765
  196DIPC   D3B 2351   0.366   1.472   5.223 -0.1287  0.0438  0.1758
  196DIPC   C4B 2352   0.317   1.717   4.809  0.2197  0.0051  0.2443
  197DIPC   NC3 2353   5.870   1.061   6.766 -0.1983  0.1365 -0.0469
  197DIPC   PO4 2354   5.720   0.697   6.831 -0.3624 -0.0957  0.1056
  197DIPC   GL1 2355   5.634   0.810   6.391 -0.2509 -0.3485  0.1725
  197DIPC   GL2 2356   5.820   1.049   6.223  0.0057  0.1617 -0.0782
  197DIPC   C1A 2357   5.572   0.764   5.834 -0.2547 -0.0224 -0.0139
  197DIPC   D2A 2358   5.689   0.990   5.491  0.0171  0.1136 -0.1033
  197DIPC   D3A 2359   5.990   1.343   5.433  0.0832  0.4384  0.0059
  197DIPC   C4A 2360   6.099   1.285   5.045  0.0567  0.1092  0.4137
  197DIPC   C1B 2361   6.088   1.116   5.854  0.2179  0.0433  0.3900
  197DIPC   D2B 2362   6.206   0.782   5.685  0.1149  0.1861 -0.2492
  197DIPC   D3B 2363   6.116   0.773   5.236  0.1651  0.2886  0.1601
  197DIPC   C4B 2364   5.753   0.883   4.970  0.3534  0.0003  0.1824
  198DIPC   NC3 2365   3.980   0.367   7.222 -0.2365  0.0337  0.1806
  198DIPC   PO4 2366   3.789  -0.026   7.333  0.0290 -0.0208 -0.3699
  198DIPC   GL1 2367   3.635   0.186   7.679 -0.1657  0.1450  0.1040
  198DIPC   GL2 2368   3.791   0.420   7.721 -0.0467 -0.0130 -0.0288
  198DIPC   C1A 2369   3.588   0.291   8.160 -0.1268  0.3617 -0.0812
  198DIPC   D2A 2370   3.759   0.125   8.526 -0.0864  0.1989 -0.0425
  198DIPC   D3A 2371   3.436   0.108   8.760 -0.2154 -0.1184 -0.1995
  198DIPC   C4A 2372   3.503   0.091   9.163  0.0340  0.1659 -0.0323
  198DIPC   C1B 2373   3.298   0.577   7.677 -0.3042 -0.0779  0.1150
  198DIPC   D2B 2374   3.263   1.012   7.693 -0.3714  0.3051  0.0236
  198DIPC   D3B 2375   3.533   1.183   7.992  0.1528  0.0449 -0.0471
  198DIPC   C4B 2376   3.777   1.621   7.826  0.1728 -0.0196 -0.4842
  199DIPC   NC3 2377   3.642   6.269   6.730 -0.1948 -0.0976  0.0957
  199DIPC   PO4 2378   3.805   6.046   6.393 -0.0968 -0.0337  0.0293
  199DIPC   GL1 2379   3.741   6.276   6.013 -0.0494 -0.2448  0.0068
  199DIPC   GL2 2380   3.428   6.272   6.026  0.4813 -0.2945 -0.2718
  199DIPC   C1A 2381   3.919   6.324   5.678 -0.0436  0.0464 -0.0906
  199DIPC   D2A 2382   4.047   6.498   5.340 -0.0285  0.0340  0.0361
  199DIPC   D3A 2383   3.955   6.896   5.437 -0.1039  0.0264 -0.1257
  199DIPC   C4A 2384   3.990   7.224   5.101  0.2013  0.1069  0.2854
  199DIPC   C1B 2385   3.253   6.243   5.709  0.2428  0.1412  0.1267
  199DIPC   D2B 2386   2.863   6.168   5.496 -0.2549  0.0620 -0.0057
  199DIPC   D3B 2387   3.220   6.173   5.171  0.0604 -0.1358  0.1376
  199DIPC   C4B 2388   3.321   5.810   5.009  0.1247 -0.3487 -0.0437
  200DIPC   NC3 2389   2.786   5.371   7.779 -0.0773 -0.3306  0.0543
  200DIPC   PO4 2390   2.541   5.053   7.625  0.1107  0.2286 -0.0472
  200DIPC   GL1 2391   2.419   5.224   8.075  0.3164  0.1420  0.2769
  200DIPC   GL2 2392   2.610   5.071   8.384  0.0667  0.0967  0.1995
  200DIPC   C1A 2393   2.254   5.567   8.249  0.3146 -0.2112  0.0147
  200DIPC   D2A 2394   2.474   5.972   8.335  0.3257 -0.0281 -0.2931
  200DIPC   D3A 2395   2.518   5.842   8.860 -0.1063  0.1059 -0.2234
  200DIPC   C4A 2396   2.141   5.858   9.129 -0.1003 -0.0415  0.3961
  200DIPC   C1B 2397   2.575   5.325   8.678  0.2090  0.1804  0.0461
  200DIPC   D2B 2398   2.500   5.387   9.106  0.3703  0.1470 -0.2066
  200DIPC   D3B 2399   2.950   5.260   9.085 -0.0163  0.2160  0.0586
  200DIPC   C4B 2400   3.363   5.146   9.357 -0.1495 -0.0760  0.0940
  201DIPC   NC3 2401   4.815   2.813   7.545 -0.0354 -0.0934 -0.1656
  201DIPC   PO4 2402   4.546   2.818   7.242 -0.1905 -0.0050  0.1774
  201DIPC   GL1 2403   4.525   2.372   7.548 -0.1078 -0.1795 -0.0103
  201DIPC   GL2 2404   4.237   2.139   7.587 -0.0752 -0.0613  0.0442
  201DIPC   C1A 2405   4.482   2.307   7.997  0.0198  0.0807  0.0218
  201DIPC   D2A 2406   4.340   2.617   8.141  0.2310 -0.1309 -0.1233
  201DIPC   D3A 2407   4.493   2.988   7.959  0.0129  0.0162 -0.0536
  201DIPC   C4A 2408   4.477   3.267   8.271  0.0780 -0.3881  0.3234
  201DIPC   C1B 2409   4.021   2.008   7.966  0.1246 -0.1983 -0.1009
  201DIPC   D2B 2410   3.841   1.942   8.321  0.1155 -0.1029 -0.2139
  201DIPC   D3B 2411   3.575   2.320   8.545 -0.0958 -0.2014  0.0781
  201DIPC   C4B 2412   3.585   2.450   9.007 -0.2730 -0.0133  0.1074
  202DIPC   NC3 2413   2.991   0.241   7.005 -0.2386  0.6911  0.0588
  202DIPC   PO4 2414   2.530   0.091   7.015  0.1831  0.0512  0.1468
  202DIPC   GL1 2415   2.537   0.396   7.259 -0.1121 -0.0727  0.0197
  202DIPC   GL2 2416   2.851   0.514   7.356 -0.0040  0.1048  0.0695
  202DIPC   C1A 2417   2.559   0.864   7.351 -0.2386  0.0414  0.1513
  202DIPC   D2A 2418   2.691   1.136   6.891  0.0470 -0.2158  0.1567
  202DIPC   D3A 2419   3.006   1.089   6.576 -0.0005  0.0557  0.0527
  202DIPC   C4A 2420   3.492   1.327   6.651 -0.0760  0.1340 -0.1158
  202DIPC   C1B 2421   2.798   0.757   7.736 -0.2036  0.0618  0.2130
  202DIPC   D2B 2422   2.910   1.133   7.953  0.1788 -0.1728  0.3885
  202DIPC   D3B 2423   2.948   1.365   8.421  0.0203  0.0080 -0.0595
  202DIPC   C4B 2424   2.618   1.432   8.584 -0.2076  0.1577  0.0346
  203DIPC   NC3 2425   1.500   4.443   6.637  0.0269 -0.1663 -0.2088
  203DIPC   PO4 2426   1.636   4.905   6.721 -0.0240 -0.0700 -0.0469
  203DIPC   GL1 2427   1.857   4.835   6.349 -0.3308 -0.2989 -0.4332
  203DIPC   GL2 2428   1.861   5.182   6.318  0.1436 -0.1707  0.0530
  203DIPC   C1A 2429   2.032   4.951   5.889  0.3686  0.1850  0.2992
  203DIPC   D2A 2430   1.844   4.753   5.563 -0.1253 -0.0031 -0.1631
  203DIPC   D3A 2431   1.826   4.774   5.133  0.1450  0.0902  0.0311
  203DIPC   C4A 2432   1.553   5.063   4.964 -0.2798 -0.1389  0.0115
  203DIPC   C1B 2433   1.652   5.301   5.961  0.1372  0.3698  0.2423
  203DIPC   D2B 2434   1.486   5.472   5.569  0.1489  0.0657 -0.0787
  203DIPC   D3B 2435   1.653   5.499   5.182  0.2088 -0.0130  0.0280
  203DIPC   C4B 2436   1.418   5.663   4.875  0.3899 -0.0121 -0.1238
  204DIPC   NC3 2437   1.529   3.263   6.637  0.2766  0.1300 -0.2148
  204DIPC   PO4 2438   1.968   3.193   6.473 -0.1341  0.5590 -0.1147
  204DIPC   GL1 2439   2.414   3.165   6.343  0.2914  0.1958  0.0036
  204DIPC   GL2 2440   2.303   3.475   6.097 -0.0348 -0.0757  0.0765
  204DIPC   C1A 2441   2.726   2.889   6.295 -0.1240  0.0733 -0.0438
  204DIPC   D2A 2442   2.956   2.723   6.424  0.1369 -0.0831  0.0793
  204DIPC   D3A 2443   2.896   2.403   6.863 -0.2600 -0.1774 -0.1045
  204DIPC   C4A 2444   2.929   1.950   6.741  0.0547  0.1494 -0.1952
  204DIPC   C1B 2445   2.476   3.353   5.672 -0.2609 -0.2348  0.1862
  204DIPC   D2B 2446   2.642   3.461   5.122  0.0939 -0.0406 -0.0846
  204DIPC   D3B 2447   2.903   3.845   4.976 -0.1771 -0.2611 -0.0405
  204DIPC   C4B 2448   3.307   3.808   4.701  0.1575  0.1436 -0.1423
  205DIPC   NC3 2449   6.926   4.488   6.439  0.0882  0.0731 -0.0077
  205DIPC   PO4 2450   6.791   4.116   6.139 -0.0320 -0.1398 -0.0352
  205DIPC   GL1 2451   6.664   4.471   5.923 -0.1010 -0.0518 -0.1267
  205DIPC   GL2 2452   6.455   4.424   5.640  0.0657  0.2157 -0.1958
  205DIPC   C1A 2453   6.552   4.862   5.619  0.0435  0.0441 -0.0922
  205DIPC   D2A 2454   6.342   5.098   5.367 -0.0950  0.1763 -0.0140
  205DIPC   D3A 2455   6.698   5.140   5.025  0.2120 -0.0096  0.0859
  205DIPC   C4A 2456   7.226   5.028   5.100 -0.0686  0.3706 -0.0328
  205DIPC   C1B 2457   6.563   4.219   5.205 -0.0184  0.3748  0.0264
  205DIPC   D2B 2458   6.501   3.861   4.995  0.2697  0.1235 -0.0058
  205DIPC   D3B 2459   6.193   3.668   5.152  0.1050  0.2864  0.0942
  205DIPC   C4B 2460   5.908   3.722   5.526 -0.0070 -0.3618  0.2368
  206DIPC   NC3 2461   6.438   0.327   6.692  0.0462 -0.0531 -0.1657
  206DIPC   PO4 2462   5.959   0.349   6.583  0.0429 -0.2130  0.2340
  206DIPC   GL1 2463   5.913   0.330   6.133 -0.3779 -0.0931  0.1810
  206DIPC   GL2 2464   5.662   0.161   6.050 -0.2958 -0.0111  0.0084
  206DIPC   C1A 2465   5.939   0.276   5.651  0.0206  0.1280  0.0581
  206DIPC   D2A 2466   5.678   0.456   5.348  0.0252  0.1435 -0.3375
  206DIPC   D3A 2467   5.788   0.233   4.978 -0.5260 -0.0128  0.3478
  206DIPC   C4A 2468   5.458   0.200   4.667  0.1221 -0.0208  0.0340
  206DIPC   C1B 2469   5.420  -0.180   5.984 -0.2107  0.0295 -0.2221
  206DIPC   D2B 2470   5.535  -0.263   5.515 -0.3010  0.0686 -0.1415
  206DIPC   D3B 2471   5.962  -0.199   5.373 -0.2293  0.3718  0.2317
  206DIPC   C4B 2472   6.180  -0.176   5.025  0.0452 -0.0431  0.1780
  207DIPC   NC3 2473   1.919   4.036   7.035 -0.4587  0.1478  0.1216
  207DIPC   PO4 2474   1.562   3.974   6.781 -0.0329  0.0173 -0.1283
  207DIPC   GL1 2475   1.882   3.912   6.416  0.3382 -0.1115 -0.0232
  207DIPC   GL2 2476   1.775   3.601   6.298 -0.1022  0.2994  0.0897
  207DIPC   C1A 2477   2.013   3.956   6.019 -0.1621  0.1120  0.3503
  207DIPC   D2A 2478   2.061   4.173   5.586 -0.1373  0.2555  0.1284
  207DIPC   D3A 2479   2.448   3.860   5.380  0.1917  0.0426  0.4060
  207DIPC   C4A 2480   2.550   3.773   5.823 -0.0165  0.0479 -0.2551
  207DIPC   C1B 2481   1.806   3.531   5.891  0.2278  0.0972 -0.1162
  207DIPC   D2B 2482   2.030   3.596   5.612  0.1163 -0.5635 -0.0657
  207DIPC   D3B 2483   2.075   3.498   5.189  0.0468 -0.1394  0.0798
  207DIPC   C4B 2484   2.218   3.127   4.979 -0.1766  0.2607  0.0993
  208DIPC   NC3 2485   0.382   5.305   6.874  0.1521  0.0086  0.1671
  208DIPC   PO4 2486   0.061   5.767   6.665 -0.0902 -0.1463 -0.3002
  208DIPC   GL1 2487   0.084   6.014   6.275 -0.2167 -0.2525 -0.0680
  208DIPC   GL2 2488   0.349   6.085   6.078 -0.1341 -0.0096  0.1257
  208DIPC   C1A 2489  -0.115   6.245   6.068  0.1611 -0.1367  0.0650
  208DIPC   D2A 2490  -0.332   6.673   6.081  0.0019  0.0671 -0.0633
  208DIPC   D3A 2491  -0.221   7.032   5.719 -0.2690 -0.0677 -0.3942
  208DIPC   C4A 2492   0.178   7.253   5.848 -0.1096  0.2400  0.0874
  208DIPC   C1B 2493   0.419   6.391   5.673 -0.2596 -0.0102  0.2067
  208DIPC   D2B 2494   0.439   6.231   5.193  0.4050 -0.0661 -0.2957
  208DIPC   D3B 2495   0.736   5.934   5.168  0.0936  0.1507 -0.1421
  208DIPC   C4B 2496   0.680   5.468   5.327 -0.3553 -0.0402  0.0373
  209DIPC   NC3 2497   0.630  -0.373   7.129 -0.1320  0.1848  0.0626
  209DIPC   PO4 2498   0.776  -0.146   7.460  0.2778 -0.0597 -0.0881
  209DIPC   GL1 2499   0.556  -0.193   7.888 -0.0046 -0.0950 -0.1294
  209DIPC   GL2 2500   0.214  -0.053   8.055  0.2880 -0.0451  0.0181
  209DIPC   C1A 2501   0.623  -0.219   8.317 -0.2188  0.0476 -0.1273
  209DIPC   D2A 2502   0.727  -0.325   8.625  0.2063  0.1432 -0.0994
  209DIPC   D3A 2503   0.764   0.023   8.951  0.0215 -0.0824 -0.0307
  209DIPC   C4A 2504   0.480   0.359   9.022 -0.2895  0.1114  0.1963
  209DIPC   C1B 2505   0.444   0.222   8.179 -0.0751  0.0526  0.1696
  209DIPC   D2B 2506   0.873   0.407   8.267  0.0144 -0.1833  0.2121
  209DIPC   D3B 2507   0.868   0.463   8.663 -0.1877 -0.0051  0.3087
  209DIPC   C4B 2508   1.131   0.394   9.041 -0.2679 -0.0520  0.0005
  210DIPC   NC3 2509   3.657   5.665   7.195  0.0863  0.0663  0.1272
  210DIPC   PO4 2510   4.087   5.533   7.325 -0.0315 -0.0448 -0.4586
  210DIPC   GL1 2511   4.302   5.517   7.787 -0.0048  0.1774 -0.2173
  210DIPC   GL2 2512   4.627   5.683   7.860 -0.2256 -0.2421  0.0543
  210DIPC   C1A 2513   4.301   5.519   8.259  0.1274  0.1459 -0.3398
  210DIPC   D2A 2514   4.480   5.678   8.572  0.0529  0.1580 -0.1152
  210DIPC   D3A 2515   4.285   5.463   8.932 -0.0453  0.1602 -0.1269
  210DIPC   C4A 2516   4.453   5.093   9.089 -0.0901 -0.2114  0.4085
  210DIPC   C1B 2517   4.729   5.315   8.221  0.1258  0.2230 -0.1192
  210DIPC   D2B 2518   4.642   5.142   8.576 -0.0366  0.0703  0.0962
  210DIPC   D3B 2519   4.239   5.097   8.565 -0.1261  0.0275  0.0037
  210DIPC   C4B 2520   3.994   4.728   8.405  0.3619 -0.3477 -0.0064
  211DIPC   NC3 2521   0.860   1.982   6.828 -0.1482  0.1156  0.4190
  211DIPC   PO4 2522   1.062   1.634   6.608  0.3554  0.1816 -0.3312
  211DIPC   GL1 2523   1.028   1.663   6.140 -0.1788  0.2153 -0.1282
  211DIPC   GL2 2524   1.292   1.551   5.906 -0.3109 -0.0400 -0.2908
  211DIPC   C1A 2525   0.916   1.906   5.856 -0.1825 -0.0709  0.2558
  211DIPC   D2A 2526   0.610   2.080   5.501  0.0182 -0.0511 -0.2997
  211DIPC   D3A 2527   0.655   2.081   5.055  0.2369  0.0382  0.0231
  211DIPC   C4A 2528   0.702   2.537   4.954 -0.1820 -0.0750 -0.0776
  211DIPC   C1B 2529   1.380   1.802   5.659 -0.3590 -0.1303 -0.1563
  211DIPC   D2B 2530   1.398   1.859   5.203  0.0500 -0.5192  0.1575
  211DIPC   D3B 2531   1.146   2.097   4.783 -0.0942 -0.2311  0.0560
  211DIPC   C4B 2532   0.808   2.094   4.556  0.1258 -0.1723 -0.0604
  212DIPC   NC3 2533   0.895   0.370   7.706 -0.0658 -0.0516 -0.0086
  212DIPC   PO4 2534   0.772   0.811   7.539  0.0727 -0.4376 -0.2377
  212DIPC   GL1 2535   0.704   0.765   8.002  0.1190  0.0244  0.3489
  212DIPC   GL2 2536   0.705   1.053   8.172 -0.1293 -0.3291 -0.1377
  212DIPC   C1A 2537   0.405   0.709   8.330 -0.0609 -0.0728  0.0115
  212DIPC   D2A 2538   0.465   0.736   8.706 -0.2159  0.2606  0.0772
  212DIPC   D3A 2539   0.118   0.360   8.606  0.1512 -0.1292 -0.0874
  212DIPC   C4A 2540   0.272  -0.028   8.710 -0.3135 -0.0054 -0.1984
  212DIPC   C1B 2541   0.850   1.101   8.524  0.2009  0.2012 -0.2602
  212DIPC   D2B 2542   1.145   1.209   8.980  0.0096  0.0102 -0.0475
  212DIPC   D3B 2543   1.624   1.217   9.075 -0.0625 -0.0121  0.1210
  212DIPC   C4B 2544   2.028   1.163   8.946 -0.0905 -0.2091 -0.2166
  213DIPC   NC3 2545   5.431   0.292   6.486 -0.1280  0.2211  0.2074
  213DIPC   PO4 2546   5.202  -0.065   6.637  0.1194  0.2415 -0.0234
  213DIPC   GL1 2547   5.084   0.059   6.226  0.0388  0.0191  0.0655
  213DIPC   GL2 2548   5.144   0.408   6.073  0.0585  0.0889 -0.1299
  213DIPC   C1A 2549   4.944  -0.027   5.847  0.0836 -0.2303 -0.1802
  213DIPC   D2A 2550   5.015  -0.310   5.509  0.0478  0.2749  0.1030
  213DIPC   D3A 2551   5.162  -0.245   5.080 -0.0337  0.3588  0.1808
  213DIPC   C4A 2552   5.588  -0.190   4.993  0.0893 -0.2218 -0.1935
  213DIPC   C1B 2553   5.343   0.236   5.681 -0.1004  0.2943 -0.2881
  213DIPC   D2B 2554   5.282   0.191   5.227  0.0741  0.2588  0.2670
  213DIPC   D3B 2555   4.866   0.169   5.147  0.0440  0.1108  0.3132
  213DIPC   C4B 2556   4.504   0.502   5.049  0.3247 -0.1992  0.0718
  214DIPC   NC3 2557   0.588   1.215   7.712  0.3832 -0.1027  0.2123
  214DIPC   PO4 2558   0.912   1.304   7.409  0.1024  0.3539 -0.0304
  214DIPC   GL1 2559   1.066   1.194   7.794  0.3222 -0.1000  0.0196
  214DIPC   GL2 2560   1.340   1.416   7.789  0.0642  0.3397  0.0083
  214DIPC   C1A 2561   1.134   0.891   8.153 -0.0636 -0.2327 -0.0316
  214DIPC   D2A 2562   1.286   0.761   8.613 -0.1089 -0.0162  0.0744
  214DIPC   D3A 2563   1.461   0.807   8.922  0.0979  0.3267 -0.0549
  214DIPC   C4A 2564   1.400   0.779   9.281  0.0809  0.0887  0.3979
  214DIPC   C1B 2565   1.521   1.178   8.157 -0.0307  0.1009  0.0055
  214DIPC   D2B 2566   1.589   1.186   8.596  0.0825 -0.2421 -0.2059
  214DIPC   D3B 2567   1.321   1.487   8.583  0.2184 -0.1943  0.0412
  214DIPC   C4B 2568   1.085   1.454   8.241  0.1044  0.0818  0.2202
  215DIPC   NC3 2569   1.205   6.028   6.577 -0.1094 -0.1111  0.0505
  215DIPC   PO4 2570   0.992   5.664   6.738 -0.1839  0.2982  0.1971
  215DIPC   GL1 2571   0.998   5.597   6.342 -0.3277 -0.1258  0.0010
  215DIPC   GL2 2572   0.935   5.862   6.112  0.1057 -0.0114  0.0942
  215DIPC   C1A 2573   1.084   5.330   5.988  0.1914  0.5528 -0.2815
  215DIPC   D2A 2574   1.093   5.160   5.563 -0.0454 -0.0052  0.0578
  215DIPC   D3A 2575   1.177   5.270   5.258 -0.2978  0.0061 -0.1542
  215DIPC   C4A 2576   0.961   5.519   4.964 -0.0196 -0.0126  0.1072
  215DIPC   C1B 2577   1.322   5.936   5.898 -0.1097 -0.1324 -0.0865
  215DIPC   D2B 2578   1.749   5.771   6.070 -0.1652  0.2084 -0.0177
  215DIPC   D3B 2579   2.087   5.530   5.795  0.2324 -0.3581  0.2879
  215DIPC   C4B 2580   1.973   5.282   5.522  0.1249 -0.0113  0.2303
  216DIPC   NC3 2581   5.479   1.329   6.620 -0.0823  0.2391 -0.0485
  216DIPC   PO4 2582   5.256   0.829   6.680 -0.0316 -0.0402  0.2010
  216DIPC   GL1 2583   5.086   0.968   6.307  0.0188  0.4486  0.0120
  216DIPC   GL2 2584   5.199   1.147   6.192 -0.0669 -0.3277  0.0565
  216DIPC   C1A 2585   4.986   0.794   5.855 -0.2680 -0.2610  0.1379
  216DIPC   D2A 2586   4.644   0.981   5.488  0.0145 -0.1932 -0.0262
  216DIPC   D3A 2587   4.500   0.903   5.892 -0.2507 -0.1326 -0.0108
  216DIPC   C4A 2588   4.663   1.174   6.119 -0.0216 -0.0745 -0.2792
  216DIPC   C1B 2589   5.143   1.268   5.760 -0.0178 -0.0096  0.2877
  216DIPC   D2B 2590   5.210   1.178   5.276  0.1741  0.0681 -0.1174
  216DIPC   D3B 2591   5.366   1.168   4.892  0.2611 -0.1210  0.0854
  216DIPC   C4B 2592   5.390   1.296   4.569 -0.2638  0.1094  0.2199
  217DIPC   NC3 2593   2.764   4.266   7.812 -0.1136 -0.4277 -0.0161
  217DIPC   PO4 2594   3.196   4.491   7.872  0.1095 -0.1062  0.1039
  217DIPC   GL1 2595   3.015   4.400   8.289  0.3807 -0.0071  0.4351
  217DIPC   GL2 2596   2.786   4.093   8.394  0.0825 -0.1664 -0.2766
  217DIPC   C1A 2597   2.742   4.591   8.580  0.1346  0.2210  0.0155
  217DIPC   D2A 2598   2.597   4.893   8.968  0.0888 -0.0749 -0.2497
  217DIPC   D3A 2599   2.882   4.747   9.159  0.2600 -0.2057  0.2686
  217DIPC   C4A 2600   3.268   4.808   9.000  0.2419 -0.0541 -0.0818
  217DIPC   C1B 2601   2.902   3.833   8.753 -0.0431  0.2163 -0.0062
  217DIPC   D2B 2602   2.876   3.524   9.067  0.0609 -0.0335 -0.1484
  217DIPC   D3B 2603   2.666   3.776   9.319 -0.0805  0.1155  0.0054
  217DIPC   C4B 2604   2.845   4.112   9.356 -0.2149  0.2995 -0.1347
  218DIPC   NC3 2605   3.492   4.955   7.944 -0.1895 -0.2158  0.4938
  218DIPC   PO4 2606   3.061   5.006   8.027 -0.1732  0.2426  0.1403
  218DIPC   GL1 2607   3.129   5.162   8.410  0.0258  0.3630  0.0328
  218DIPC   GL2 2608   3.347   4.946   8.456 -0.0284 -0.1762 -0.2688
  218DIPC   C1A 2609   3.385   5.277   8.853  0.0744  0.1248  0.4120
  218DIPC   D2A 2610   3.363   5.612   9.223  0.1292  0.1053  0.2394
  218DIPC   D3A 2611   3.646   5.614   9.618  0.1497  0.0778  0.0114
  218DIPC   C4A 2612   3.530   5.108   9.869 -0.1701 -0.2808  0.2614
  218DIPC   C1B 2613   3.695   5.223   8.481  0.0660  0.0714  0.4301
  218DIPC   D2B 2614   3.890   5.623   8.597 -0.0264  0.1513 -0.3300
  218DIPC   D3B 2615   3.846   5.607   9.140 -0.1821  0.1208  0.1750
  218DIPC   C4B 2616   4.130   5.545   9.418  0.2303 -0.1369  0.0435
  219DIPC   NC3 2617   2.811   0.325   6.452  0.1455 -0.2330  0.1785
  219DIPC   PO4 2618   2.726   0.599   6.791  0.0735 -0.2115 -0.0912
  219DIPC   GL1 2619   3.090   0.815   7.020 -0.0325  0.2620 -0.0893
  219DIPC   GL2 2620   3.015   0.987   7.265 -0.0700  0.0293  0.1101
  219DIPC   C1A 2621   3.510   0.887   7.293 -0.1175 -0.1060  0.1407
  219DIPC   D2A 2622   3.826   1.189   7.545  0.2254 -0.1883 -0.3998
  219DIPC   D3A 2623   3.456   1.446   7.515  0.0634 -0.1585 -0.1891
  219DIPC   C4A 2624   3.169   1.649   7.874 -0.1435  0.1368 -0.1693
  219DIPC   C1B 2625   3.264   1.340   7.056  0.1553 -0.1651 -0.3543
  219DIPC   D2B 2626   3.729   1.360   7.118  0.1875  0.0587 -0.0888
  219DIPC   D3B 2627   3.893   1.761   7.363 -0.0887  0.0624  0.0863
  219DIPC   C4B 2628   3.729   2.080   7.568 -0.0066 -0.3373  0.0218
  220DIPC   NC3 2629   5.489   4.163   7.714 -0.1070 -0.2643  0.0090
  220DIPC   PO4 2630   5.626   3.726   7.507 -0.0739  0.0589 -0.1342
  220DIPC   GL1 2631   5.575   3.376   7.747 -0.0281 -0.1601  0.0712
  220DIPC   GL2 2632   5.998   3.400   7.841 -0.0932  0.1356  0.1264
  220DIPC   C1A 2633   5.397   3.225   8.226 -0.0969 -0.1179  0.4927
  220DIPC   D2A 2634   5.253   3.048   8.644  0.1162 -0.2396  0.0423
  220DIPC   D3A 2635   5.568   2.596   8.867  0.0815  0.1748  0.0465
  220DIPC   C4A 2636   5.351   2.269   9.172  0.3164  0.1558  0.3166
  220DIPC   C1B 2637   5.868   3.454   8.303 -0.1490 -0.2012  0.1435
  220DIPC   D2B 2638   5.596   3.521   8.672 -0.2064  0.1428 -0.2089
  220DIPC   D3B 2639   5.806   3.672   9.203 -0.1662 -0.0685  0.3657
  220DIPC   C4B 2640   6.255   3.493   9.337 -0.0544 -0.0633 -0.0236
  221DIPC   NC3 2641   5.761   4.550   6.399  0.1619 -0.2974  0.1743
  221DIPC   PO4 2642   6.001   4.121   6.370  0.2019  0.2567  0.0611
  221DIPC   GL1 2643   6.152   4.054   5.906  0.1904 -0.0416  0.1993
  221DIPC   GL2 2644   6.358   3.992   5.940 -0.1637 -0.0001 -0.2561
  221DIPC   C1A 2645   6.075   4.197   5.496  0.1774  0.1585  0.6058
  221DIPC   D2A 2646   5.906   4.044   5.116  0.2096 -0.1019 -0.2451
  221DIPC   D3A 2647   5.693   4.403   5.128 -0.0086  0.1247  0.0547
  221DIPC   C4A 2648   5.818   4.851   5.021 -0.1074  0.0317  0.0814
  221DIPC   C1B 2649   6.471   3.821   5.561 -0.3122  0.0421 -0.0829
  221DIPC   D2B 2650   6.626   3.414   5.480  0.1314  0.1847  0.2016
  221DIPC   D3B 2651   6.868   3.422   5.066  0.0663 -0.0889 -0.0243
  221DIPC   C4B 2652   6.834   3.646   4.696 -0.2462  0.2154 -0.1652
  222DIPC   NC3 2653   5.313   1.565   7.363 -0.0369 -0.2429 -0.1958
  222DIPC   PO4 2654   5.209   1.618   6.924 -0.0753  0.4323  0.0952
  222DIPC   GL1 2655   4.751   1.749   6.712 -0.0604 -0.0568  0.2822
  222DIPC   GL2 2656   4.651   2.048   6.606 -0.0399  0.0510 -0.1018
  222DIPC   C1A 2657   4.468   1.600   6.306 -0.2734 -0.1933  0.0399
  222DIPC   D2A 2658   4.320   1.807   5.952  0.2416  0.0283 -0.2353
  222DIPC   D3A 2659   4.582   1.882   5.516 -0.3139  0.3892  0.1374
  222DIPC   C4A 2660   4.951   1.683   5.420  0.2189 -0.2627 -0.0805
  222DIPC   C1B 2661   4.551   2.374   6.394  0.1451  0.0402 -0.1362
  222DIPC   D2B 2662   4.315   2.368   6.131  0.0546 -0.2179 -0.2144
  222DIPC   D3B 2663   3.914   2.147   5.931  0.2068 -0.0885  0.1270
  222DIPC   C4B 2664   3.985   2.112   5.522  0.1800 -0.3292 -0.0916
  223DIPC   NC3 2665   5.963   4.483   7.681 -0.0969 -0.1356 -0.7107
  223DIPC   PO4 2666   5.546   4.645   7.627  0.1921 -0.2008 -0.1427
  223DIPC   GL1 2667   5.557   4.697   8.105  0.0981  0.1543 -0.0011
  223DIPC   GL2 2668   5.758   4.459   8.181 -0.0543 -0.2752  0.1112
  223DIPC   C1A 2669   5.518   4.904   8.428  0.2181  0.0313  0.2534
  223DIPC   D2A 2670   5.564   4.775   8.862 -0.1578  0.2139  0.2055
  223DIPC   D3A 2671   5.573   5.111   9.183 -0.0187  0.1793 -0.1828
  223DIPC   C4A 2672   5.430   5.243   9.623 -0.1681  0.1404  0.2813
  223DIPC   C1B 2673   5.638   4.360   8.557  0.2952 -0.0551  0.2702
  223DIPC   D2B 2674   5.723   3.949   8.799 -0.2936 -0.0473 -0.2481
  223DIPC   D3B 2675   5.557   4.327   9.070 -0.0056  0.0557 -0.0378
  223DIPC   C4B 2676   5.826   4.472   9.267 -0.0965  0.2367 -0.1592
  224DIPC   NC3 2677   4.086   4.995   7.579  0.5839 -0.0408  0.0907
  224DIPC   PO4 2678   3.758   5.264   7.650  0.2215 -0.2018 -0.1493
  224DIPC   GL1 2679   3.649   5.501   7.992 -0.3842 -0.0434 -0.1755
  224DIPC   GL2 2680   3.287   5.437   7.993  0.0583 -0.3507  0.0115
  224DIPC   C1A 2681   3.518   5.885   8.069  0.1288  0.2608 -0.0491
  224DIPC   D2A 2682   3.021   5.954   8.101 -0.0000 -0.0681  0.1652
  224DIPC   D3A 2683   2.949   5.982   8.512  0.0276 -0.1046 -0.0725
  224DIPC   C4A 2684   3.012   5.671   8.832 -0.1778 -0.1053  0.1226
  224DIPC   C1B 2685   3.320   5.639   8.454  0.3484  0.1983  0.4062
  224DIPC   D2B 2686   3.478   5.870   8.849 -0.1002  0.3189  0.0949
  224DIPC   D3B 2687   3.146   6.073   9.000 -0.0732  0.1756 -0.2144
  224DIPC   C4B 2688   2.964   6.469   8.812  0.1348 -0.0809  0.1403
  225DIPC   NC3 2689   1.242   5.211   6.756 -0.0470  0.2205 -0.0864
  225DIPC   PO4 2690   1.131   4.736   6.733 -0.0442  0.0139 -0.3417
  225DIPC   GL1 2691   1.176   4.771   6.330  0.3144 -0.1192  0.4523
  225DIPC   GL2 2692   1.294   5.045   6.296 -0.1069  0.0698  0.0035
  225DIPC   C1A 2693   0.995   4.665   5.862 -0.0409  0.1193 -0.2248
  225DIPC   D2A 2694   0.843   4.786   5.467  0.1147 -0.2211  0.4169
  225DIPC   D3A 2695   1.013   4.582   4.994 -0.0298 -0.0802  0.2181
  225DIPC   C4A 2696   0.653   4.445   4.708 -0.0675 -0.0646 -0.2528
  225DIPC   C1B 2697   1.482   4.841   5.901  0.1803 -0.0444 -0.0389
  225DIPC   D2B 2698   1.555   4.435   5.783  0.0345 -0.1865 -0.1781
  225DIPC   D3B 2699   1.754   4.402   6.123  0.2115 -0.0079  0.1478
  225DIPC   C4B 2700   2.156   4.481   6.054 -0.0964  0.1791 -0.1359
  226DIPC   NC3 2701   6.600   6.335   7.641  0.3012  0.0179  0.1913
  226DIPC   PO4 2702   6.320   6.545   7.331 -0.0820 -0.2290  0.2773
  226DIPC   GL1 2703   6.153   6.663   7.726  0.1143 -0.4546  0.0445
  226DIPC   GL2 2704   6.257   6.469   8.026  0.0706 -0.3177  0.2056
  226DIPC   C1A 2705   5.900   6.797   8.154 -0.0044 -0.0370 -0.1412
  226DIPC   D2A 2706   5.563   6.681   8.464 -0.1791  0.2932 -0.2650
  226DIPC   D3A 2707   5.739   6.821   8.876 -0.2798  0.2625  0.0302
  226DIPC   C4A 2708   5.643   6.600   9.161 -0.2313  0.2970  0.2493
  226DIPC   C1B 2709   6.289   6.186   8.241 -0.2318  0.3230 -0.0228
  226DIPC   D2B 2710   5.983   5.990   8.632 -0.0390  0.1773  0.0519
  226DIPC   D3B 2711   5.688   6.176   8.820  0.2640 -0.0195  0.2830
  226DIPC   C4B 2712   5.511   5.964   9.232  0.0559 -0.4204  0.3053
  227DIPC   NC3 2713   3.642   4.165   7.242  0.1289 -0.0215  0.4220
  227DIPC   PO4 2714   3.310   4.261   6.867  0.2645 -0.2158 -0.0910
  227DIPC   GL1 2715   3.199   3.994   6.651 -0.2425  0.2353 -0.1870
  227DIPC   GL2 2716   2.973   4.130   6.453  0.1133 -0.0158  0.0488
  227DIPC   C1A 2717   3.237   3.630   6.391  0.0586 -0.1799  0.5022
  227DIPC   D2A 2718   3.143   3.263   6.461 -0.3080  0.1991  0.0485
  227DIPC   D3A 2719   3.475   3.071   6.300 -0.0188 -0.1106 -0.0026
  227DIPC   C4A 2720   3.558   3.037   5.883 -0.2689 -0.2865  0.2925
  227DIPC   C1B 2721   3.005   3.953   6.069 -0.4303 -0.0409 -0.0378
  227DIPC   D2B 2722   3.348   3.976   5.810 -0.0977 -0.1150 -0.0416
  227DIPC   D3B 2723   3.084   3.801   5.474  0.0546 -0.3458 -0.0311
  227DIPC   C4B 2724   2.985   4.266   5.333  0.0225 -0.3914  0.0511
  228DIPC   NC3 2725   3.496   3.987   7.655  0.0604  0.1255 -0.0740
  228DIPC   PO4 2726   3.702   3.635   7.441 -0.1672 -0.0741  0.0520
  228DIPC   GL1 2727   3.724   3.229   7.315  0.0792 -0.0747  0.1476
  228DIPC   GL2 2728   3.405   3.206   7.330  0.1826 -0.0338  0.1985
  228DIPC   C1A 2729   3.736   2.855   7.555 -0.4203  0.0549 -0.0746
  228DIPC   D2A 2730   4.070   2.569   7.506 -0.0878  0.2391 -0.3477
  228DIPC   D3A 2731   3.885   2.494   7.872  0.3648 -0.0426 -0.0397
  228DIPC   C4A 2732   3.882   2.445   8.213  0.0400  0.1093 -0.0099
  228DIPC   C1B 2733   3.285   2.799   7.337 -0.0682  0.0283 -0.4687
  228DIPC   D2B 2734   3.314   2.393   7.456  0.0316 -0.0395 -0.0290
  228DIPC   D3B 2735   3.436   2.270   7.911  0.3909  0.1923 -0.2865
  228DIPC   C4B 2736   3.286   2.051   8.160 -0.1579  0.5947 -0.2115
  229DIPC   NC3 2737   5.906   3.781   7.108 -0.2889 -0.2163 -0.3143
  229DIPC   PO4 2738   6.076   3.992   7.545 -0.1343 -0.3057  0.1904
  229DIPC   GL1 2739   6.053   3.988   7.996 -0.0816  0.0353  0.1730
  229DIPC   GL2 2740   5.718   3.970   8.146  0.0079 -0.0367  0.1750
  229DIPC   C1A 2741   6.115   3.936   8.420  0.0467  0.0868  0.0340
  229DIPC   D2A 2742   6.561   4.162   8.611  0.0962  0.0937  0.2867
  229DIPC   D3A 2743   6.707   4.234   8.996 -0.2661 -0.3667  0.2186
  229DIPC   C4A 2744   6.991   4.110   9.283  0.1599 -0.1964  0.0205
  229DIPC   C1B 2745   5.375   3.940   8.462 -0.0681 -0.0037  0.1701
  229DIPC   D2B 2746   5.119   4.050   8.639 -0.0954  0.0269 -0.1003
  229DIPC   D3B 2747   5.211   3.990   9.045  0.0747  0.1951  0.3160
  229DIPC   C4B 2748   5.278   3.565   9.132  0.2200 -0.1911  0.2595
  230DIPC   NC3 2749   1.533   0.072   7.052  0.1814 -0.1724 -0.0237
  230DIPC   PO4 2750   1.767   0.046   7.411 -0.0483  0.0788 -0.0816
  230DIPC   GL1 2751   1.680   0.214   7.733 -0.2907  0.0280  0.1623
  230DIPC   GL2 2752   1.368   0.221   7.780  0.2587 -0.2644  0.3128
  230DIPC   C1A 2753   1.889   0.491   7.984  0.2215 -0.1622 -0.1363
  230DIPC   D2A 2754   2.003   0.810   8.159  0.0754  0.1957  0.2322
  230DIPC   D3A 2755   1.766   0.775   8.472 -0.1687  0.0766  0.4468
  230DIPC   C4A 2756   2.107   0.618   8.803 -0.0958 -0.2322  0.0987
  230DIPC   C1B 2757   1.182  -0.085   7.999  0.1507  0.0039 -0.0475
  230DIPC   D2B 2758   1.098  -0.027   8.401 -0.1081  0.1549 -0.1657
  230DIPC   D3B 2759   1.251  -0.256   8.763  0.4529  0.0386  0.0433
  230DIPC   C4B 2760   1.343  -0.057   9.108  0.2269  0.1068 -0.3448
  231DIPC   NC3 2761   1.972   2.878   7.026  0.1559 -0.0847 -0.1514
  231DIPC   PO4 2762   1.766   2.773   6.619 -0.0750  0.2851 -0.0854
  231DIPC   GL1 2763   2.102   2.784   6.267 -0.1914  0.0098  0.0083
  231DIPC   GL2 2764   1.993   3.048   5.979  0.1130 -0.0178  0.1385
  231DIPC   C1A 2765   2.246   2.684   5.857 -0.1823  0.0882  0.1933
  231DIPC   D2A 2766   2.442   2.862   5.487  0.4035 -0.0007  0.0384
  231DIPC   D3A 2767   2.124   2.509   5.340  0.3761  0.0273 -0.1350
  231DIPC   C4A 2768   1.909   2.671   5.084 -0.4022 -0.1826  0.1700
  231DIPC   C1B 2769   1.911   3.021   5.454  0.3718  0.1824 -0.2245
  231DIPC   D2B 2770   1.721   3.080   5.032  0.3851 -0.0502  0.3719
  231DIPC   D3B 2771   1.584   3.503   5.053  0.2613  0.1322  0.4644
  231DIPC   C4B 2772   1.520   3.752   4.666  0.3521 -0.0132 -0.1163
  232DIPC   NC3 2773   5.007   0.717   7.550 -0.2386  0.2638 -0.1198
  232DIPC   PO4 2774   5.042   0.267   7.379 -0.3763  0.0285  0.0623
  232DIPC   GL1 2775   4.854   0.340   7.842  0.3480  0.0282 -0.1393
  232DIPC   GL2 2776   4.555   0.246   7.910 -0.2120  0.0116  0.0570
  232DIPC   C1A 2777   4.835   0.362   8.299  0.2330  0.0250 -0.1649
  232DIPC   D2A 2778   4.852   0.727   8.583  0.3304  0.1026  0.1398
  232DIPC   D3A 2779   4.582   0.974   8.903 -0.0668 -0.2410  0.5919
  232DIPC   C4A 2780   4.222   0.763   9.000  0.0570  0.0607  0.2916
  232DIPC   C1B 2781   4.449   0.648   8.186  0.2957 -0.1883  0.0003
  232DIPC   D2B 2782   4.223   1.051   8.418 -0.0059 -0.0731 -0.1383
  232DIPC   D3B 2783   3.903   1.189   8.734  0.4450  0.3482  0.1458
  232DIPC   C4B 2784   3.405   1.136   8.682  0.3714  0.0238  0.4183
  233DIPC   NC3 2785   5.524   1.444   7.806 -0.1449  0.0938  0.0757
  233DIPC   PO4 2786   5.168   1.173   7.626 -0.0694 -0.0580  0.2283
  233DIPC   GL1 2787   5.127   1.405   8.065  0.0249 -0.3197 -0.1578
  233DIPC   GL2 2788   5.286   1.734   8.088 -0.2101  0.4121  0.1838
  233DIPC   C1A 2789   4.865   1.489   8.419 -0.1045 -0.2765 -0.1301
  233DIPC   D2A 2790   4.838   1.341   8.766 -0.2933 -0.0966  0.1658
  233DIPC   D3A 2791   5.072   1.586   8.840 -0.2213 -0.2323 -0.0702
  233DIPC   C4A 2792   4.997   2.027   8.995 -0.2992 -0.2254  0.2397
  233DIPC   C1B 2793   5.430   1.872   8.521  0.0905  0.4314  0.0132
  233DIPC   D2B 2794   5.659   2.138   8.667  0.1307 -0.1347  0.2280
  233DIPC   D3B 2795   5.880   2.229   8.987  0.0513  0.1062  0.1769
  233DIPC   C4B 2796   5.752   2.535   9.292 -0.2812 -0.0628  0.1897
  234DIPC   NC3 2797   4.485   1.113   6.919 -0.1294 -0.1025  0.2062
  234DIPC   PO4 2798   4.528   0.940   7.353  0.0675  0.2394 -0.0370
  234DIPC   GL1 2799   4.337   0.919   7.596  0.3051  0.0784  0.0126
  234DIPC   GL2 2800   4.216   0.619   7.709 -0.0133 -0.0102  0.0014
  234DIPC   C1A 2801   4.167   1.197   7.946 -0.3150  0.0662 -0.1891
  234DIPC   D2A 2802   3.901   1.480   8.269 -0.0236 -0.0190  0.1277
  234DIPC   D3A 2803   3.485   1.535   8.371  0.3661 -0.1079 -0.2408
  234DIPC   C4A 2804   3.299   1.831   8.599 -0.2216  0.0858  0.1683
  234DIPC   C1B 2805   3.934   0.746   8.021 -0.3006 -0.0450 -0.3608
  234DIPC   D2B 2806   3.734   0.905   8.348  0.2465  0.1005  0.1213
  234DIPC   D3B 2807   3.955   0.556   8.526  0.2300 -0.1610 -0.1670
  234DIPC   C4B 2808   3.896   0.308   8.917  0.0398 -0.1242  0.3404
  235DIPC   NC3 2809   1.170   2.548   7.438  0.0154 -0.0047 -0.2668
  235DIPC   PO4 2810   0.886   2.205   7.538 -0.1011  0.0629  0.1818
  235DIPC   GL1 2811   1.011   2.460   7.915  0.0898  0.0672  0.2472
  235DIPC   GL2 2812   1.272   2.178   7.939 -0.0024 -0.0588  0.4186
  235DIPC   C1A 2813   0.852   2.524   8.268  0.0303  0.2574  0.2902
  235DIPC   D2A 2814   0.846   2.526   8.742  0.3431 -0.1712 -0.3877
  235DIPC   D3A 2815   1.138   2.307   8.921  0.0407  0.4400 -0.0730
  235DIPC   C4A 2816   1.113   2.186   9.319  0.1879  0.0535  0.1691
  235DIPC   C1B 2817   1.561   1.784   8.069  0.1804 -0.1828  0.1588
  235DIPC   D2B 2818   1.858   1.636   8.243 -0.0940  0.2550 -0.0882
  235DIPC   D3B 2819   2.325   1.757   8.298 -0.1605 -0.2968 -0.3399
  235DIPC   C4B 2820   2.431   2.230   8.282  0.0934 -0.4654 -0.0432
  236DIPC   NC3 2821   0.260   6.209   6.710 -0.0965  0.0970  0.1724
  236DIPC   PO4 2822   0.526   6.483   6.459  0.0487 -0.0288 -0.0116
  236DIPC   GL1 2823   0.767   6.323   6.100  0.0092  0.0822 -0.1227
  236DIPC   GL2 2824   1.015   6.422   6.080  0.2677 -0.2991  0.2065
  236DIPC   C1A 2825   0.861   6.137   5.652  0.3709  0.1387  0.2292
  236DIPC   D2A 2826   0.986   5.697   5.592 -0.2426  0.2185 -0.0343
  236DIPC   D3A 2827   1.263   5.848   5.348 -0.1483  0.0253  0.3779
  236DIPC   C4A 2828   1.744   5.873   5.550 -0.1681 -0.0548 -0.0154
  236DIPC   C1B 2829   1.100   6.627   5.687 -0.0201 -0.1413 -0.1939
  236DIPC   D2B 2830   1.290   6.971   5.193 -0.1107 -0.0276 -0.2268
  236DIPC   D3B 2831   0.868   6.988   5.103 -0.2336 -0.2955 -0.0153
  236DIPC   C4B 2832   0.814   7.349   4.956 -0.0084  0.3325  0.0039
  237DIPC   NC3 2833   1.064   4.707   7.519  0.2463 -0.1145 -0.0588
  237DIPC   PO4 2834   0.593   4.739   7.458  0.1760  0.1443  0.0428
  237DIPC   GL1 2835   0.744   4.912   7.887 -0.4022  0.0236  0.1461
  237DIPC   GL2 2836   0.731   5.249   8.165  0.2357 -0.4099  0.4595
  237DIPC   C1A 2837   0.967   4.833   8.254 -0.4338  0.1078 -0.1307
  237DIPC   D2A 2838   0.865   4.429   8.494  0.1968  0.3680  0.0539
  237DIPC   D3A 2839   0.692   4.795   8.737  0.1439 -0.0497 -0.2583
  237DIPC   C4A 2840   0.560   4.538   9.186 -0.1937  0.0362 -0.0537
  237DIPC   C1B 2841   0.553   5.378   8.585  0.1660 -0.0092 -0.0924
  237DIPC   D2B 2842   0.373   5.165   8.832 -0.1013  0.0293  0.1903
  237DIPC   D3B 2843   0.506   5.029   9.213 -0.2325 -0.0831  0.2939
  237DIPC   C4B 2844   0.894   5.057   9.288  0.1484 -0.2269  0.0591
  238DIPC   NC3 2845   5.365   5.240   6.747  0.1227  0.1224  0.0184
  238DIPC   PO4 2846   5.583   4.982   6.579  0.0807  0.1776  0.1860
  238DIPC   GL1 2847   5.586   4.943   6.156  0.0783 -0.2197  0.0665
  238DIPC   GL2 2848   5.378   4.724   6.035 -0.0567  0.0858 -0.0777
  238DIPC   C1A 2849   5.838   5.089   5.781 -0.4090  0.0957 -0.1006
  238DIPC   D2A 2850   5.765   5.150   5.372 -0.0341 -0.1560  0.0505
  238DIPC   D3A 2851   6.000   4.719   5.543 -0.0451 -0.3843  0.2583
  238DIPC   C4A 2852   6.276   4.599   5.188 -0.0929  0.1078  0.0652
  238DIPC   C1B 2853   5.428   4.770   5.577  0.1596 -0.0852  0.0941
  238DIPC   D2B 2854   5.217   4.617   5.209 -0.1439 -0.1731  0.0428
  238DIPC   D3B 2855   5.136   4.275   5.407 -0.1225 -0.3652 -0.0297
  238DIPC   C4B 2856   5.445   4.080   5.588 -0.0100 -0.0950 -0.0132
  239DIPC   NC3 2857   4.472   3.298   6.928  0.0793 -0.0287  0.0014
  239DIPC   PO4 2858   4.524   3.720   6.913  0.1550  0.1586 -0.1732
  239DIPC   GL1 2859   4.224   3.564   6.610  0.0507 -0.1908  0.2843
  239DIPC   GL2 2860   4.241   3.869   6.348  0.0320  0.1020 -0.1020
  239DIPC   C1A 2861   4.287   3.285   6.297  0.3560  0.0605 -0.1157
  239DIPC   D2A 2862   4.024   3.348   5.895  0.2779  0.5935 -0.2064
  239DIPC   D3A 2863   3.580   3.556   5.716  0.0260  0.1054  0.2762
  239DIPC   C4A 2864   3.175   3.462   5.874 -0.3751  0.2060  0.2043
  239DIPC   C1B 2865   4.191   3.860   5.926 -0.1243 -0.2830 -0.1098
  239DIPC   D2B 2866   3.873   3.942   5.689 -0.1207  0.1674 -0.0047
  239DIPC   D3B 2867   4.055   3.507   5.440  0.0094 -0.1642  0.0382
  239DIPC   C4B 2868   4.067   3.328   5.055 -0.1198 -0.1245  0.2550
  240DIPC   NC3 2869   6.344   1.064   7.958  0.1959  0.0225  0.1159
  240DIPC   PO4 2870   6.051   1.060   7.655 -0.2162  0.1290 -0.2360
  240DIPC   GL1 2871   5.894   1.096   8.087  0.0346 -0.0813 -0.1319
  240DIPC   GL2 2872   5.545   1.041   8.101 -0.0252  0.3347 -0.1856
  240DIPC   C1A 2873   5.940   1.077   8.527 -0.0336  0.0884  0.2302
  240DIPC   D2A 2874   5.839   0.898   8.909  0.1002  0.0651 -0.1308
  240DIPC   D3A 2875   6.064   0.509   9.009 -0.2646  0.3131  0.4012
  240DIPC   C4A 2876   6.093   0.139   9.339  0.3928  0.0400 -0.0672
  240DIPC   C1B 2877   5.172   1.045   8.405  0.0743 -0.1197 -0.1430
  240DIPC   D2B 2878   5.217   0.984   8.859  0.0207 -0.0360 -0.3324
  240DIPC   D3B 2879   4.970   0.757   9.071 -0.1421 -0.2675 -0.0281
  240DIPC   C4B 2880   4.937   0.337   8.893 -0.0913 -0.3346 -0.1905
  241DIPC   NC3 2881   2.099   6.012   7.446  0.0149 -0.0440  0.0664
  241DIPC   PO4 2882   1.932   6.291   7.603  0.0647 -0.0393  0.2175
  241DIPC   GL1 2883   1.631   6.400   7.920 -0.2720 -0.0911 -0.1856
  241DIPC   GL2 2884   1.404   6.173   7.967 -0.1191  0.3841 -0.1357
  241DIPC   C1A 2885   1.628   6.772   8.228 -0.1951  0.2122  0.2867
  241DIPC   D2A 2886   1.438   7.091   8.246 -0.0893  0.1283 -0.3134
  241DIPC   D3A 2887   1.393   6.943   8.665 -0.2440  0.0120  0.0762
  241DIPC   C4A 2888   1.694   7.063   9.057 -0.4169 -0.1161 -0.2234
  241DIPC   C1B 2889   1.647   6.251   8.382 -0.0100  0.0456 -0.0601
  241DIPC   D2B 2890   1.802   5.954   8.742 -0.0153 -0.2492  0.0322
  241DIPC   D3B 2891   1.916   6.254   8.866 -0.4232 -0.1193 -0.0745
  241DIPC   C4B 2892   1.716   6.613   8.743 -0.3436  0.1700 -0.0842
  242DIPC   NC3 2893   0.020   5.283   6.550  0.4949  0.1744  0.2030
  242DIPC   PO4 2894   0.322   4.988   6.470 -0.1737 -0.2090 -0.1396
  242DIPC   GL1 2895   0.481   4.803   6.085  0.0588 -0.1509  0.0616
  242DIPC   GL2 2896   0.513   4.478   5.975  0.1225 -0.2807 -0.0526
  242DIPC   C1A 2897   0.622   5.077   5.778 -0.1253  0.3057 -0.2321
  242DIPC   D2A 2898   0.574   5.530   5.817 -0.1906 -0.4123  0.1271
  242DIPC   D3A 2899   0.375   5.864   5.521 -0.1593  0.0366 -0.2312
  242DIPC   C4A 2900   0.250   5.707   5.099  0.1302 -0.2522 -0.1355
  242DIPC   C1B 2901   0.348   4.637   5.592 -0.0173 -0.0151 -0.0912
  242DIPC   D2B 2902   0.110   4.674   5.219  0.1508  0.1548 -0.0340
  242DIPC   D3B 2903  -0.161   4.579   4.817  0.0139  0.0820  0.2623
  242DIPC   C4B 2904  -0.497   4.324   4.789  0.0698 -0.1563  0.0744
  243DIPC   NC3 2905   6.465   4.343   6.416  0.0724 -0.0877  0.0016
  243DIPC   PO4 2906   6.543   4.826   6.506 -0.0601 -0.0394 -0.3669
  243DIPC   GL1 2907   6.612   4.967   6.094 -0.0152  0.0462  0.0078
  243DIPC   GL2 2908   6.827   5.210   6.063 -0.2475  0.0993 -0.1611
  243DIPC   C1A 2909   6.315   5.237   5.857 -0.1182 -0.0750 -0.3503
  243DIPC   D2A 2910   6.093   5.461   5.602  0.1439  0.0869  0.0285
  243DIPC   D3A 2911   6.479   5.662   5.524  0.0698 -0.0094  0.2344
  243DIPC   C4A 2912   6.878   5.348   5.546  0.0202 -0.1185 -0.1027
  243DIPC   C1B 2913   6.680   5.620   6.002  0.1005 -0.0122 -0.0340
  243DIPC   D2B 2914   6.250   5.873   5.937 -0.2053 -0.0708  0.2160
  243DIPC   D3B 2915   5.894   5.529   6.051 -0.2289  0.1124 -0.1850
  243DIPC   C4B 2916   5.551   5.446   5.811  0.1729 -0.0112  0.0837
  244DIPC   NC3 2917   0.361   4.141   7.734 -0.1426 -0.0047  0.0343
  244DIPC   PO4 2918   0.534   3.944   8.021 -0.1015  0.1194  0.1944
  244DIPC   GL1 2919   0.717   3.913   8.417 -0.3611  0.1975  0.0551
  244DIPC   GL2 2920   0.963   3.629   8.514  0.2651  0.0897 -0.1555
  244DIPC   C1A 2921   0.890   4.106   8.897 -0.3338  0.0623  0.0604
  244DIPC   D2A 2922   1.097   4.570   9.078  0.1259  0.0842  0.0626
  244DIPC   D3A 2923   1.308   4.637   9.461 -0.2545 -0.0351 -0.0286
  244DIPC   C4A 2924   1.738   4.542   9.399  0.2319 -0.0204 -0.0789
  244DIPC   C1B 2925   1.271   3.311   8.750 -0.1200 -0.1779  0.1639
  244DIPC   D2B 2926   1.667   3.038   8.944 -0.1244 -0.0461  0.1199
  244DIPC   D3B 2927   1.549   2.590   9.176  0.1373  0.0001  0.0511
  244DIPC   C4B 2928   1.324   2.578   9.581  0.1644 -0.2300  0.0700
  245DIPC   NC3 2929   2.215   3.643   6.557 -0.1256  0.1899  0.0961
  245DIPC   PO4 2930   2.319   3.219   6.872 -0.4258  0.1517 -0.1707
  245DIPC   GL1 2931   2.336   2.850   6.692 -0.0403  0.2256  0.3233
  245DIPC   GL2 2932   2.561   2.735   6.964 -0.0836  0.5554 -0.3173
  245DIPC   C1A 2933   2.546   2.496   6.485 -0.1249 -0.1385 -0.1153
  245DIPC   D2A 2934   2.723   2.217   6.366 -0.2131 -0.0984  0.3746
  245DIPC   D3A 2935   3.150   2.262   6.418  0.2652  0.3220 -0.0097
  245DIPC   C4A 2936   3.477   2.051   6.114  0.3721 -0.1873 -0.1940
  245DIPC   C1B 2937   2.840   2.679   7.280  0.1897 -0.0350 -0.2416
  245DIPC   D2B 2938   2.807   2.425   7.625 -0.2156 -0.1744 -0.2134
  245DIPC   D3B 2939   2.827   2.370   8.030 -0.1523 -0.3072  0.1608
  245DIPC   C4B 2940   2.833   1.837   8.222 -0.3638 -0.1490 -0.2829
  246DIPC   NC3 2941   2.357   0.877   6.547  0.1323  0.1333  0.0404
  246DIPC   PO4 2942   2.341   0.451   6.510  0.0816  0.4669  0.1376
  246DIPC   GL1 2943   2.503   0.482   6.056  0.2217 -0.2522  0.0016
  246DIPC   GL2 2944   2.834   0.534   5.991 -0.2781  0.2657 -0.0530
  246DIPC   C1A 2945   2.491   0.547   5.663  0.0025 -0.5158  0.2965
  246DIPC   D2A 2946   2.714   0.691   5.416 -0.4375  0.0140 -0.0985
  246DIPC   D3A 2947   2.675   0.282   5.231 -0.1063  0.0050  0.0710
  246DIPC   C4A 2948   2.585   0.219   4.898 -0.1110  0.1890 -0.3125
  246DIPC   C1B 2949   3.199   0.643   5.625 -0.0073  0.1881 -0.1195
  246DIPC   D2B 2950   3.458   0.767   5.219  0.2097 -0.1840  0.1171
  246DIPC   D3B 2951   3.521   0.352   5.141  0.0089  0.1939  0.0299
  246DIPC   C4B 2952   3.801   0.133   4.861 -0.1817 -0.2346  0.0739
  247DIPC   NC3 2953  -0.045   1.375   7.685 -0.1777 -0.2875 -0.0505
  247DIPC   PO4 2954   0.157   1.057   7.794 -0.0174 -0.1351 -0.1401
  247DIPC   GL1 2955   0.213   1.227   8.148  0.0044 -0.0072  0.1136
  247DIPC   GL2 2956   0.368   1.591   8.200  0.2663  0.4645 -0.1207
  247DIPC   C1A 2957   0.279   1.218   8.531 -0.0940  0.0098 -0.1885
  247DIPC   D2A 2958   0.162   1.064   8.949 -0.2424 -0.1332 -0.0150
  247DIPC   D3A 2959   0.349   0.947   9.172  0.1310 -0.1592 -0.2472
  247DIPC   C4A 2960   0.785   0.806   9.111 -0.1413  0.2087  0.0321
  247DIPC   C1B 2961   0.650   1.614   8.383  0.0248  0.1983  0.0450
  247DIPC   D2B 2962   0.881   1.606   8.791  0.2812 -0.2833  0.0641
  247DIPC   D3B 2963   0.649   1.353   8.995  0.0378 -0.1779 -0.0853
  247DIPC   C4B 2964   0.622   1.182   9.493 -0.0988 -0.1762 -0.2244
  248DIPC   NC3 2965   4.359   4.161   6.765  0.0896  0.1879 -0.1278
  248DIPC   PO4 2966   4.229   4.624   6.871  0.2582 -0.0307 -0.1486
  248DIPC   GL1 2967   4.053   4.565   6.382 -0.2466 -0.2209 -0.2313
  248DIPC   GL2 2968   3.962   4.839   6.137 -0.0073 -0.0356  0.0510
  248DIPC   C1A 2969   3.894   4.265   6.087  0.1584 -0.1815 -0.0716
  248DIPC   D2A 2970   3.628   3.861   6.205  0.0276  0.0108  0.0146
  248DIPC   D3A 2971   3.735   3.497   6.357  0.3495 -0.0961 -0.3742
  248DIPC   C4A 2972   3.459   3.558   6.841  0.0133  0.1655  0.0556
  248DIPC   C1B 2973   3.940   4.788   5.723 -0.2136 -0.0094  0.0176
  248DIPC   D2B 2974   3.715   4.984   5.450 -0.2293 -0.0039 -0.3403
  248DIPC   D3B 2975   3.786   5.028   5.067 -0.0320 -0.2197 -0.0345
  248DIPC   C4B 2976   4.137   5.220   5.015  0.3210  0.2800 -0.1070
  249DIPC   NC3 2977   0.649   5.316   7.670  0.0135 -0.0665 -0.0394
  249DIPC   PO4 2978   1.071   5.260   7.566  0.2493 -0.0754 -0.0823
  249DIPC   GL1 2979   1.234   5.386   8.009 -0.0665 -0.1776  0.1826
  249DIPC   GL2 2980   1.439   5.636   8.077  0.1906  0.0591 -0.0534
  249DIPC   C1A 2981   1.135   5.447   8.466 -0.2646  0.0066  0.3573
  249DIPC   D2A 2982   1.332   5.595   8.833 -0.0112 -0.0007  0.0617
  249DIPC   D3A 2983   1.321   5.899   8.519 -0.0520  0.1062 -0.0196
  249DIPC   C4A 2984   1.043   6.163   8.276 -0.3281  0.1566 -0.1074
  249DIPC   C1B 2985   1.719   5.554   8.433  0.0210  0.0561 -0.2273
  249DIPC   D2B 2986   1.755   5.220   8.836  0.0370 -0.0599  0.2888
  249DIPC   D3B 2987   2.050   5.085   9.018 -0.2523  0.2279 -0.2941
  249DIPC   C4B 2988   2.216   4.790   9.242 -0.2824 -0.0404 -0.1845
  250DIPC   NC3 2989   6.215   2.498   7.675 -0.0587  0.2781  0.2497
  250DIPC   PO4 2990   5.970   2.073   7.611 -0.0045  0.1902  0.0803
  250DIPC   GL1 2991   6.093   2.059   8.060 -0.1327 -0.2839  0.1692
  250DIPC   GL2 2992   5.813   1.928   8.118  0.0579  0.1672  0.0512
  250DIPC   C1A 2993   6.250   2.148   8.498 -0.0289 -0.3407 -0.1444
  250DIPC   D2A 2994   6.446   2.188   8.902  0.2216  0.2294 -0.0575
  250DIPC   D3A 2995   6.240   2.472   9.282  0.0792 -0.1260 -0.0279
  250DIPC   C4A 2996   6.347   2.582   9.738 -0.3463  0.1645  0.1152
  250DIPC   C1B 2997   5.473   2.249   8.139  0.2796  0.0132  0.1997
  250DIPC   D2B 2998   5.375   2.696   8.405 -0.3076 -0.0545 -0.0359
  250DIPC   D3B 2999   5.169   2.352   8.561 -0.0569  0.0864 -0.0491
  250DIPC   C4B 3000   4.947   2.029   8.481 -0.2296  0.2290  0.1237
  251DIPC   NC3 3001   0.744   5.828   7.500  0.0034  0.0087  0.2426
  251DIPC   PO4 3002   0.354   6.113   7.592 -0.2679  0.0406  0.0881
  251DIPC   GL1 3003   0.199   6.092   8.002 -0.1347  0.0539 -0.0662
  251DIPC   GL2 3004  -0.032   5.887   8.025 -0.0939  0.2474 -0.1633
  251DIPC   C1A 3005   0.129   6.180   8.375 -0.2180 -0.2825  0.1147
  251DIPC   D2A 3006   0.347   6.100   8.850  0.0836 -0.0553 -0.1015
  251DIPC   D3A 3007   0.590   6.144   9.215  0.3612  0.0916  0.1162
  251DIPC   C4A 3008   0.506   6.479   9.517  0.1773  0.0480 -0.1771
  251DIPC   C1B 3009  -0.213   5.768   8.438  0.2973 -0.2407  0.3073
  251DIPC   D2B 3010  -0.540   5.520   8.570  0.0619 -0.0584 -0.1288
  251DIPC   D3B 3011  -0.375   5.797   8.963  0.0863  0.2554 -0.1821
  251DIPC   C4B 3012  -0.338   6.052   9.321  0.0717 -0.1038 -0.0622
  252DIPC   NC3 3013   1.547   0.589   6.317 -0.1018 -0.2237 -0.1501
  252DIPC   PO4 3014   1.081   0.647   6.262 -0.2291  0.3952 -0.0384
  252DIPC   GL1 3015   1.255   0.896   5.945  0.0444  0.0886  0.1290
  252DIPC   GL2 3016   1.458   1.010   5.999 -0.0831  0.1233 -0.1029
  252DIPC   C1A 3017   0.989   1.224   5.712  0.0460  0.2422 -0.1438
  252DIPC   D2A 3018   0.645   1.527   5.745  0.2187  0.0697  0.0966
  252DIPC   D3A 3019   0.891   1.698   5.412 -0.1989  0.2084  0.0877
  252DIPC   C4A 3020   0.758   1.583   4.937  0.0816 -0.0571 -0.3748
  252DIPC   C1B 3021   1.524   1.138   5.591 -0.4133  0.1540 -0.0591
  252DIPC   D2B 3022   1.249   1.420   5.348  0.1841  0.0516 -0.0802
  252DIPC   D3B 3023   1.213   1.214   4.962 -0.1157  0.0814  0.2138
  252DIPC   C4B 3024   0.801   1.140   4.760 -0.2504 -0.0419 -0.1198
  253DIPC   NC3 3025   4.943   6.458   7.116 -0.1713 -0.0018  0.3157
  253DIPC   PO4 3026   4.661   6.517   6.618 -0.3880  0.0942 -0.2790
  253DIPC   GL1 3027   4.541   6.274   6.299 -0.0128 -0.4013 -0.0380
  253DIPC   GL2 3028   4.221   6.341   6.184 -0.4725 -0.1149 -0.1138
  253DIPC   C1A 3029   4.581   6.119   5.892 -0.1859 -0.1652 -0.0623
  253DIPC   D2A 3030   4.800   5.833   5.661 -0.2198  0.1856  0.4502
  253DIPC   D3A 3031   4.964   5.928   5.244 -0.0582 -0.3686 -0.2192
  253DIPC   C4A 3032   5.090   5.604   4.978 -0.4064 -0.1605 -0.1245
  253DIPC   C1B 3033   4.273   6.562   5.861 -0.0335  0.0096  0.1812
  253DIPC   D2B 3034   4.488   6.700   5.475  0.0030 -0.0605  0.1822
  253DIPC   D3B 3035   4.566   6.316   5.335  0.1058 -0.0864  0.0315
  253DIPC   C4B 3036   4.588   6.299   4.899  0.4577  0.2290 -0.1555
  254DIPC   NC3 3037   4.712   3.849   7.326  0.1030 -0.2382  0.0623
  254DIPC   PO4 3038   4.887   4.226   7.417  0.1216 -0.0459 -0.1070
  254DIPC   GL1 3039   4.984   3.856   7.721 -0.0582  0.0780  0.1180
  254DIPC   GL2 3040   5.030   4.026   8.118  0.0914  0.1460  0.1384
  254DIPC   C1A 3041   4.988   3.544   8.092  0.0403  0.2800 -0.0467
  254DIPC   D2A 3042   5.099   3.503   8.523  0.1058  0.5210  0.1048
  254DIPC   D3A 3043   4.796   3.699   8.690 -0.4674 -0.1707 -0.3133
  254DIPC   C4A 3044   4.451   3.491   8.966 -0.0064 -0.0721 -0.3518
  254DIPC   C1B 3045   4.639   3.870   8.250 -0.2198 -0.5250 -0.3465
  254DIPC   D2B 3046   4.326   3.795   8.579 -0.1673  0.0622 -0.0635
  254DIPC   D3B 3047   4.180   3.373   8.631  0.0546 -0.4782 -0.1786
  254DIPC   C4B 3048   3.917   3.163   8.819  0.1304  0.1714 -0.2205
  255DIPC   NC3 3049   4.623   5.724   7.312 -0.3502 -0.2425 -0.1268
  255DIPC   PO4 3050   4.769   6.104   7.444 -0.3534  0.1449  0.1213
  255DIPC   GL1 3051   4.929   6.118   7.818  0.0707  0.1924 -0.4273
  255DIPC   GL2 3052   4.742   6.059   8.176  0.3440  0.0179 -0.2023
  255DIPC   C1A 3053   5.268   6.223   8.260  0.1906 -0.0060  0.2009
  255DIPC   D2A 3054   5.181   6.394   8.600  0.3810 -0.1129 -0.0732
  255DIPC   D3A 3055   5.190   6.497   9.067  0.1001 -0.3833 -0.1089
  255DIPC   C4A 3056   5.252   6.493   9.445 -0.3061  0.0527 -0.0671
  255DIPC   C1B 3057   4.693   6.211   8.512 -0.0863  0.2544  0.2562
  255DIPC   D2B 3058   4.710   6.578   8.717 -0.3218 -0.1151 -0.1763
  255DIPC   D3B 3059   4.758   6.353   9.176  0.1058 -0.3094  0.0007
  255DIPC   C4B 3060   4.580   5.962   9.096 -0.2842  0.1361 -0.1108
  256DIPC   NC3 3061   6.908   1.143   6.904  0.1274  0.1724 -0.2001
  256DIPC   PO4 3062   6.432   1.216   6.655 -0.0012  0.1484  0.1066
  256DIPC   GL1 3063   6.365   1.345   6.227  0.2361 -0.0199  0.1688
  256DIPC   GL2 3064   6.433   1.681   6.237 -0.0535  0.4418  0.0196
  256DIPC   C1A 3065   6.462   1.449   5.759 -0.1069 -0.2737  0.2532
  256DIPC   D2A 3066   6.491   1.135   5.341 -0.0942 -0.0709 -0.0907
  256DIPC   D3A 3067   6.594   0.669   5.367  0.3000  0.0743  0.0674
  256DIPC   C4A 3068   6.370   0.342   5.258 -0.1547 -0.1237  0.1167
  256DIPC   C1B 3069   6.030   1.693   6.091 -0.2043 -0.1493  0.1689
  256DIPC   D2B 3070   5.656   1.558   6.228 -0.1525 -0.0472 -0.2041
  256DIPC   D3B 3071   5.613   1.360   5.925 -0.3436 -0.3054 -0.1733
  256DIPC   C4B 3072   5.575   1.654   5.626  0.3748 -0.1397 -0.4669
  257WN      WN 3073   1.545   6.382   6.742 -0.1613  0.1843 -0.1496
  258WN      WN 3074   4.101   5.060   7.089  0.1054 -0.1629 -0.0976
  259WN      WN 3075   0.308   6.608   7.390 -0.4942 -0.1074  0.0544
  260WN      WN 3076   5.218   5.337   6.282 -0.0188  0.0836  0.0621
  261WN      WN 3077   2.290   5.416   7.365  0.0382  0.1322 -0.0931
  262WN      WN 3078   1.599   6.166   7.268 -0.1338  0.0491  0.2396
  263WN      WN 3079   0.299   3.651   7.153  0.2692 -0.0549 -0.1054
  264WN      WN 3080   5.706   6.601   6.730  0.0575 -0.2411  0.0298
  265WN      WN 3081   4.571   5.261   7.428  0.0169  0.3973  0.0328
  266WN      WN 3082   6.380   6.107   6.604 -0.0165 -0.0403 -0.3566
  267WN      WN 3083   2.563   4.454   6.581 -0.1913  0.4686  0.1202
  268WN      WN 3084   2.130   5.838   6.877  0.1678  0.0794  0.3003
  269WN      WN 3085   3.970   5.051   8.067 -0.0034 -0.1307 -0.1469
  270WN      WN 3086   6.315   3.026   7.716 -0.0402  0.2060 -0.0158
  271WN      WN 3087   0.875   4.448   7.115  0.1606  0.1006 -0.0215
  272WN      WN 3088   2.080   4.393   6.532 -0.2809 -0.0281  0.0234
  273WN      WN 3089   2.047   3.696   7.637  0.2520 -0.2128 -0.2855
  274WN      WN 3090   2.088   2.207   7.375  0.3820  0.0432 -0.1833
  275WN      WN 3091   5.185   0.351   6.900  0.0640 -0.1444 -0.4737
  276WN      WN 3092   1.058   1.178   6.366 -0.3751 -0.3654 -0.2244
  277WN      WN 3093   1.532   2.654   7.140 -0.1726  0.0584  0.3370
  278WN      WN 3094   0.548   0.063   6.920 -0.3485  0.0212  0.0302
  279WN      WN 3095   2.456   3.962   6.305  0.1246 -0.0525  0.0084
  280WN      WN 3096   0.636   0.380   7.294 -0.0874  0.0175 -0.0140
  281WN      WN 3097   2.294   1.354   6.402  0.0929 -0.0400 -0.2061
  282WN      WN 3098   3.006   4.835   7.573 -0.1328  0.1358  0.3136
  283WN      WN 3099   2.263   0.710   7.016  0.1297  0.1574  0.1039
  284WN      WN 3100   2.200   2.401   6.887  0.2568  0.0564  0.0024
  285WN      WN 3101   2.068   1.169   6.852 -0.1009  0.1378 -0.0541
  286WN      WN 3102   5.961   3.630   6.606 -0.0603  0.1372 -0.0223
  287WN      WN 3103   0.111   0.386   7.204 -0.1327  0.0330  0.1646
  288WN      WN 3104   2.177   4.817   6.732  0.3579  0.3198 -0.2092
  289WN      WN 3105   0.820   4.415   7.862  0.2646 -0.6247  0.0181
  290WN      WN 3106   0.118   4.507   7.385  0.2195 -0.2918  0.0260
  291WN      WN 3107   5.871   5.428   6.539 -0.1398  0.3282  0.2669
  292WN      WN 3108   1.843   1.479   7.223  0.2341  0.0487  0.2728
  293WN      WN 3109   0.406   3.015   7.245  0.0632  0.1040 -0.0577
  294WN      WN 3110   6.009   3.538   6.086  0.0953  0.1529  0.2344
  295WN      WN 3111   5.696   1.519   7.023 -0.0051  0.1561  0.2306
  296WN      WN 3112   1.232   3.430   6.185  0.3160 -0.3046  0.1293
  297WN      WN 3113   0.015   6.617   7.010  0.2364 -0.2701 -0.0695
  298WN      WN 3114   5.245   4.374   7.145 -0.1689 -0.2264 -0.2073
  299WN      WN 3115   4.704   6.564   7.566  0.1372 -0.0857  0.1531
  300WN      WN 3116   3.626   5.144   7.115  0.0424 -0.1878 -0.3106
  301WN      WN 3117   2.535   4.060   7.424  0.0089  0.1227 -0.0660
  302WN      WN 3118   1.078   4.198   6.694  0.3260 -0.1047 -0.0444
  303WN      WN 3119   6.579   4.018   7.230 -0.4031  0.2204  0.0911
  304WN      WN 3120   1.518   1.437   6.366  0.0131 -0.4224  0.5026
  305WN      WN 3121   4.920   4.096   6.927 -0.0434  0.1231  0.0762
  306WN      WN 3122   1.163   1.625   7.125  0.0686 -0.1778  0.0938
  307WN      WN 3123   4.076   4.608   7.870 -0.0263 -0.1416 -0.2777
  308WN      WN 3124   2.421   4.911   7.144  0.0714 -0.0874 -0.0523
  309WN      WN 3125   0.632   2.583   7.344 -0.2088  0.0865 -0.0682
  310WN      WN 3126   6.412   1.736   6.696 -0.1066 -0.0681  0.2228
  311WN      WN 3127   2.861   3.514   7.225  0.1042 -0.1968  0.1703
  312WN      WN 3128   4.951   1.271   6.683 -0.2164 -0.0921  0.5215
  313WN      WN 3129   2.676   4.539   7.420 -0.0615  0.1822 -0.0287
  314WN      WN 3130   1.172   0.265   7.295 -0.1104  0.3197 -0.0349
  315WN      WN 3131   2.833   5.505   8.249  0.0910 -0.4630 -0.2862
  316WN      WN 3132   6.188   1.849   7.157 -0.1071  0.2331  0.0685
  317WN      WN 3133   1.018   2.947   7.197 -0.2742 -0.1042  0.0831
  318WN      WN 3134   4.944   2.183   7.785  0.0323 -0.0408  0.0936
  319WN      WN 3135   6.189   0.806   6.504  0.0094 -0.2074 -0.0341
  320WN      WN 3136   1.372   0.742   7.782  0.0843 -0.1666  0.1492
  321WN      WN 3137   0.678   1.763   7.339  0.4074  0.0233  0.0306
  322WN      WN 3138   5.987   1.488   6.551 -0.1089 -0.2895 -0.3951
  323WN      WN 3139   5.018   4.787   7.486  0.0367 -0.0459 -0.2265
  324WN      WN 3140   0.650   6.023   6.478 -0.1245 -0.1145  0.0505
  325WN      WN 3141   3.256   5.239   7.545  0.2903 -0.0887  0.0201
  326WN      WN 3142   0.942   6.161   7.791  0.0608  0.0771  0.0265
  327WN      WN 3143   3.443   0.421   7.188 -0.3295  0.1801  0.0437
  328WN      WN 3144   6.179   5.700   6.842 -0.0836  0.1038  0.2750
  329WN      WN 3145   6.633   5.511   7.068  0.2376 -0.0088  0.0404
  330WN      WN 3146   0.677   2.862   6.878 -0.1626  0.3172 -0.0031
  331WN      WN 3147   0.950   0.746   6.712 -0.2355 -0.0052 -0.1079
  332WN      WN 3148   0.982   0.292   6.797 -0.2800 -0.0580 -0.3298
  333WN      WN 3149   0.686   0.983   7.069  0.3184  0.0853  0.0037
  334WN      WN 3150   2.016   3.295   7.328 -0.2338 -0.1470  0.2056
  335WN      WN 3151   4.375   4.958   6.439  0.3410  0.2175 -0.2136
  336WN      WN 3152   0.324   3.652   6.302  0.1345 -0.1462 -0.0754
  337WN      WN 3153   1.363   4.909   7.851 -0.1186  0.2039 -0.0130
  338WN      WN 3154   4.991   5.916   7.012  0.0567 -0.3093  0.1390
  339WN      WN 3155   4.078   0.989   7.132 -0.1686  0.0346  0.0128
  340WN      WN 3156   2.619   3.102   7.400  0.2903 -0.2316 -0.1503
  341WN      WN 3157   0.635   1.542   6.926 -0.4355  0.0606  0.2575
  342WN      WN 3158   4.354   5.465   6.907  0.2956  0.1400  0.1202
  343WN      WN 3159   2.685   6.460   6.467 -0.2155 -0.2187 -0.0489
  344WN      WN 3160   4.939   3.048   7.049 -0.1214 -0.0559 -0.3874
  345WN      WN 3161   4.977   3.548   7.025 -0.2131  0.2204  0.1191
  346WN      WN 3162   2.327   3.667   7.088 -0.0700 -0.0888  0.0503
  347WN      WN 3163   1.298   3.543   6.979 -0.0285  0.1463 -0.0899
  348WN      WN 3164   0.394   0.635   6.844 -0.2228  0.0728  0.0572
  349WN      WN 3165   5.799   5.892   7.260 -0.0355 -0.0244  0.4007
  350WN      WN 3166   6.105   4.608   6.764 -0.0593  0.2550  0.0175
  351WN      WN 3167   4.779   1.453   7.227 -0.0718 -0.0734  0.0156
  352WN      WN 3168   5.600   2.491   7.451  0.0256  0.0388  0.0213
  353WN      WN 3169   4.680   0.256   6.892  0.0890  0.0850 -0.0430
  354WN      WN 3170   1.409   0.523   6.859  0.0072  0.0826 -0.1362
  355WN      WN 3171   1.145   6.423   7.098  0.1122 -0.0349  0.3022
  356WN      WN 3172   1.642   3.660   7.316  0.0540  0.2236  0.0605
  357WN      WN 3173   6.420   0.819   6.955  0.0537  0.0008 -0.1363
  358WN      WN 3174   0.162   4.721   7.852  0.1382 -0.0038  0.3646
  359WN      WN 3175   5.241   3.905   7.276  0.1549 -0.0038 -0.2371
  360WN      WN 3176   5.056   4.863   6.389  0.2101  0.2232 -0.2556
  361WN      WN 3177   0.439   5.553   6.380 -0.1492 -0.0030  0.0287
  362WN      WN 3178   6.272   0.390   7.164  0.1545  0.0483 -0.0006
  363WN      WN 3179   6.399   3.657   6.903 -0.1810 -0.0838 -0.4617
  364WN      WN 3180   0.353   1.409   7.335 -0.0251  0.2000  0.0983
  365WN      WN 3181   3.139   4.327   7.385  0.2053 -0.1488  0.0077
  366WN      WN 3182   3.947   3.837   7.019 -0.0707  0.1420  0.0701
  367WN      WN 3183   0.465   2.552   7.903  0.2061 -0.4326  0.0460
  368WN      WN 3184   5.907   6.167   6.826  0.5326  0.0283 -0.1448
  369WN      WN 3185   5.556   4.694   6.946 -0.1405  0.1312  0.0993
  370WN      WN 3186   3.261   5.908   6.813  0.0332  0.1503  0.0608
  371WN      WN 3187   0.146   6.025   7.143  0.1140  0.0913  0.1279
  372WN      WN 3188   0.743   5.445   7.216 -0.0868 -0.0230  0.1051
  373WN      WN 3189   0.929   4.998   7.138 -0.0145  0.0347 -0.2540
  374WN      WN 3190   5.964   4.776   7.221 -0.0470 -0.1613 -0.2201
  375WN      WN 3191   6.471   0.477   6.217 -0.0157 -0.0776 -0.0064
  376WN      WN 3192   5.507   6.330   6.397 -0.2188  0.4174  0.2800
  377WN      WN 3193   6.231   4.109   6.801 -0.0167 -0.1021 -0.2077
  378WN      WN 3194   0.448   4.094   7.235 -0.3630  0.1726 -0.0292
  379WN      WN 3195   1.865   3.597   6.902  0.2951  0.1541 -0.0144
  380WN      WN 3196   5.384   5.074   7.315 -0.1914  0.1472  0.2292
  381WN      WN 3197   2.414   6.062   6.372 -0.2091  0.4823 -0.0519
  382WN      WN 3198   2.718   4.981   6.764  0.0918  0.1114  0.2427
  383WN      WN 3199   5.242   4.450   6.629  0.1465  0.1924 -0.2957
  384WN      WN 3200   5.202   1.137   7.085  0.3929  0.0396  0.1292
  385WN      WN 3201   3.719   4.596   6.950  0.1770 -0.0493  0.0970
  386WN      WN 3202   2.694   5.751   7.417 -0.1133  0.0015 -0.0892
  387WN      WN 3203   5.736   4.282   7.240  0.0893  0.3371  0.0391
  388WN      WN 3204   3.838   6.153   7.178 -0.0051 -0.1323 -0.3149
  389WN      WN 3205   6.621   0.189   7.619  0.3279  0.2414  0.2152
  390WN      WN 3206   1.800   5.661   7.248 -0.1077  0.1678 -0.1770
  391WN      WN 3207   4.780   3.461   6.538  0.1523 -0.1466  0.0415
  392WN      WN 3208   5.118   4.485   7.846  0.3006  0.1012  0.2927
  393WN      WN 3209   0.634   2.374   6.551  0.0330 -0.0119  0.1176
  394WN      WN 3210   0.333   0.532   7.749 -0.0298  0.0262  0.0538
  395WN      WN 3211   6.667   4.980   6.977 -0.0430  0.0938  0.4199
  396WN      WN 3212   5.233   2.665   6.810 -0.0606 -0.2612  0.2234
  397WN      WN 3213   1.849   1.946   7.070  0.0661 -0.1529  0.0383
  398WN      WN 3214   6.253   4.353   7.263  0.0112 -0.0664 -0.1645
  399WN      WN 3215   4.453   6.081   7.019  0.1907  0.1053  0.0492
  400WN      WN 3216   3.845   4.170   6.703 -0.0743 -0.1756 -0.0744
  401WN      WN 3217   1.284   5.494   7.157  0.4444  0.2014 -0.0236
  402WN      WN 3218   5.775   5.341   7.017 -0.2451 -0.1260 -0.1945
  403WN      WN 3219   2.852   5.213   7.155 -0.0865  0.0803 -0.0577
  404WN      WN 3220   5.913   0.727   7.291 -0.0075 -0.1738  0.1041
  405WN      WN 3221   1.493   5.509   6.445 -0.0032  0.1895 -0.0495
  406WN      WN 3222   6.222   5.137   6.713  0.0801 -0.0038 -0.0672
  407WN      WN 3223   6.618   0.967   6.021 -0.3108  0.1475  0.0256
  408WN      WN 3224   5.638   4.128   6.724  0.1877 -0.0507  0.2830
  409WN      WN 3225   1.077   3.388   7.528 -0.1347 -0.1634 -0.2018
  410WN      WN 3226   4.700   4.551   6.585  0.1843  0.0180  0.0510
  411WN      WN 3227   1.954   5.126   7.165  0.0815 -0.0266  0.0389
  412WN      WN 3228   6.208   6.539   6.819 -0.2418 -0.0704 -0.0950
  413WN      WN 3229   1.070   2.199   6.249 -0.0229 -0.0517  0.1269
  414WN      WN 3230   6.666   4.477   6.861 -0.1455 -0.1528 -0.1607
  415WN      WN 3231   5.438   2.000   7.682  0.1373  0.0311  0.0512
  416WN      WN 3232   5.789   0.270   7.078  0.2288 -0.1280  0.0333
  417WN      WN 3233   3.466   0.009   6.951 -0.0377  0.3390 -0.2910
  418WN      WN 3234   0.931   6.411   6.685  0.0478 -0.1526 -0.1836
  419WN      WN 3235   6.154   6.169   7.649  0.2918  0.1473 -0.0547
  420WN      WN 3236   1.606   0.515   7.348  0.2108 -0.2168  0.1254
  421WN      WN 3237   5.306   6.115   7.388  0.0477 -0.2375 -0.2292
  422WN      WN 3238   1.845   4.010   8.124 -0.1049 -0.3446  0.1176
  423WN      WN 3239   4.226   1.422   7.396 -0.3404 -0.2121 -0.1858
  424WN      WN 3240   1.957   6.380   6.973  0.0054  0.0310 -0.3339
  425WN      WN 3241   1.733   4.602   8.003  0.3860  0.1817  0.1723
  426WN      WN 3242   6.568   1.480   7.120  0.2882 -0.0703  0.3509
  427WN      WN 3243   1.382   1.959   6.802  0.0311 -0.2906 -0.0970
  428WN      WN 3244   3.326   0.406   6.613  0.0128 -0.0628 -0.0195
  429WN      WN 3245   6.098   3.334   7.313  0.1983 -0.0646 -0.3467
  430WN      WN 3246   2.038   5.510   7.787 -0.0662 -0.1763 -0.2730
  431WN      WN 3247   6.227   3.157   6.762 -0.2298 -0.2738  0.0295
  432WN      WN 3248   1.794   4.114   7.616  0.4135  0.1178 -0.2202
  433WN      WN 3249   3.261   3.759   7.241 -0.3276 -0.2497 -0.2369
  434WN      WN 3250   0.354   3.630   7.624  0.1263 -0.1414 -0.1514
  435WN      WN 3251   3.657   6.658   6.381  0.0436  0.1454 -0.1800
  436WN      WN 3252   0.500   5.825   6.908  0.0170 -0.0240 -0.1752
  437WN      WN 3253   3.216   5.765   7.643  0.1396 -0.2506  0.2283
  438WN      WN 3254   2.839   6.402   7.952 -0.1647 -0.1025 -0.0123
  439WN      WN 3255   5.698   3.098   6.774  0.0424 -0.2796  0.1418
  440WN      WN 3256   0.928   3.466   8.025 -0.1526  0.0890 -0.1610
  441WN      WN 3257   4.318   4.106   7.264  0.1680  0.3958  0.0067
  442WN      WN 3258   5.600   3.332   7.201 -0.0600 -0.0803 -0.0382
  443WN      WN 3259   6.152   1.235   7.170 -0.0768 -0.0213 -0.0092
  444WN      WN 3260   3.960   5.818   6.810 -0.6299  0.1098 -0.1236
  445WN      WN 3261   5.803   4.421   5.872 -0.0229 -0.0906 -0.1837
  446WN      WN 3262   4.721   3.327   7.462  0.0602  0.0927  0.4634
  447WN      WN 3263   5.935   3.055   6.293  0.0167 -0.1251  0.2403
  448WN      WN 3264   0.981   2.715   6.381  0.4511  0.0206  0.4802
  449WN      WN 3265   1.091   1.199   6.882 -0.6246  0.2363  0.0627
  450WN      WN 3266   3.865   5.877   7.650 -0.1588  0.6248  0.0274
  451WN      WN 3267   2.473   5.776   7.868 -0.2462 -0.2131  0.3729
  452WN      WN 3268   5.161   3.427   7.548  0.0943  0.1464 -0.1339
  453WN      WN 3269   1.561   5.796   6.845 -0.0613 -0.1877 -0.1494
  454WN      WN 3270   5.067   2.473   7.332  0.1017 -0.0898 -0.1210
  455WN      WN 3271   2.714   5.931   6.868 -0.0143 -0.2844  0.1450
  456WN      WN 3272   0.778   5.168   6.543 -0.1047  0.4211  0.0722
  457WN      WN 3273   3.402   5.695   6.245 -0.0053 -0.0482  0.1387
  458WN      WN 3274   5.540   0.312   7.589 -0.0413  0.1537  0.0289
  459WN      WN 3275   2.317   2.709   7.373  0.2338  0.1007  0.0103
  460WN      WN 3276   5.403   6.196   6.872  0.0486  0.3789  0.1632
  461WN      WN 3277   1.573   1.474   6.836  0.0244  0.1043  0.0317
  462WN      WN 3278   5.352   5.644   7.235 -0.1244  0.2326  0.1952
  463WN      WN 3279   0.855   3.061   5.989  0.2225  0.1595  0.0399
  464WN      WN 3280   3.514   5.493   6.713  0.2583 -0.2855 -0.1412
  465WN      WN 3281   2.089   0.461   7.486  0.1718  0.1100  0.0233
  466WN      WN 3282   1.536   6.400   6.210  0.2331  0.0459 -0.3831
  467WN      WN 3283   1.585   3.155   7.139 -0.0629  0.2282 -0.1537
  468WN      WN 3284   4.036   4.491   7.331 -0.2798  0.0292  0.1925
  469WN      WN 3285   6.240   4.666   6.070 -0.0817 -0.1212  0.0034
  470WN      WN 3286   0.151   2.965   6.808 -0.1270  0.0869  0.0894
  471WN      WN 3287   6.020   4.999   6.311  0.0782 -0.4334  0.1931
  472WN      WN 3288   5.657   1.143   7.353 -0.0183 -0.0476  0.2215
  473WN      WN 3289   0.174   3.953   6.728 -0.0601  0.1060 -0.3480
  474WN      WN 3290   1.966   5.976   8.053  0.0009 -0.0644 -0.1424
  475WN      WN 3291   5.461   5.755   6.388  0.1226 -0.1490 -0.0408
  476WN      WN 3292   5.451   3.726   6.871  0.4356 -0.0659  0.0496
  477WN      WN 3293   1.366   4.404   7.142 -0.0354 -0.3402 -0.3376
  478WN      WN 3294   1.431   4.999   7.224 -0.3604  0.1338 -0.1902
  479WN      WN 3295   4.945   5.363   7.131 -0.2426 -0.0613 -0.0380
  480WN      WN 3296   4.276   6.170   7.464  0.1435 -0.1845  0.0282
  481WN      WN 3297   6.272   2.871   7.225 -0.2945  0.1851  0.0823
  482WN      WN 3298   5.798   2.484   7.923  0.1451 -0.1546  0.0898
  483WN      WN 3299   6.462   2.186   6.882 -0.2373  0.1123 -0.1581
  484WN      WN 3300   3.972   4.112   7.655  0.4436  0.3747  0.0155
  485WN      WN 3301   0.080   0.769   6.532  0.0748  0.0289  0.2238
  486WN      WN 3302   1.912   5.368   6.763 -0.0740 -0.0288  0.1036
  487WN      WN 3303   0.489   2.187   7.038 -0.0731  0.2823  0.0785
  488WN      WN 3304   2.399   6.258   7.105 -0.3910  0.0955  0.1089
  489WN      WN 3305   0.496   4.740   6.952  0.2748  0.0552 -0.0660
  490WN      WN 3306   5.663   6.035   7.778  0.1573 -0.3912 -0.0425
  491WN      WN 3307   1.528   1.966   6.343  0.0537 -0.1792 -0.2414
  492WN      WN 3308   5.103   3.372   6.119  0.1058  0.1977  0.0917
  493WN      WN 3309   0.804   3.878   7.583 -0.1556 -0.1074  0.0393
  494WN      WN 3310   6.491   2.216   7.369 -0.2808 -0.1511 -0.2348
  495WN      WN 3311   6.360   5.643   6.383  0.1813  0.1015  0.2920
  496WN      WN 3312   0.882   3.892   7.078  0.4217 -0.0670 -0.0110
  497WN      WN 3313   6.311   6.107   7.161 -0.1532 -0.0277  0.2159
  498WN      WN 3314   2.430   5.415   6.893 -0.0441 -0.2712  0.1509
  499WN      WN 3315   5.082   4.857   6.945 -0.2058  0.2786  0.0487
  500WN      WN 3316   4.330   6.632   7.139  0.0662 -0.4773  0.1336
  501WN      WN 3317   1.170   5.946   7.160 -0.0976 -0.3667  0.3964
  502WN      WN 3318   6.297   5.212   7.180 -0.0849 -0.0806  0.2113
  503WN      WN 3319   1.020   2.491   6.952 -0.2988 -0.1804  0.0892
  504WN      WN 3320   5.734   2.727   7.036 -0.2560 -0.3313 -0.0382
  505WN      WN 3321   0.767   3.396   7.098 -0.0917 -0.0849 -0.3366
  506WN      WN 3322   4.575   0.407   7.420  0.1512 -0.0511 -0.0457
  507WN      WN 3323   2.336   4.395   7.062  0.0326 -0.1018  0.1808
  508WN      WN 3324   0.565   4.236   6.792 -0.0243 -0.1663 -0.0486
  509WN      WN 3325   0.291   0.849   7.317 -0.1326  0.1628 -0.0664
  510WN      WN 3326   1.845   4.565   7.058 -0.0143 -0.1531 -0.2287
  511WN      WN 3327   5.395   6.618   7.164  0.0114 -0.0783 -0.1644
  512WN      WN 3328   4.871   0.711   7.049  0.1223 -0.2462 -0.0179
  513WN      WN 3329   5.623   1.986   7.219 -0.2801  0.3469  0.0112
  514WN      WN 3330   1.113   0.761   7.224  0.0132  0.1532 -0.0937
  515WN      WN 3331   1.891   0.693   6.727  0.1262  0.1588  0.1645
  516WN      WN 3332   1.265   6.474   7.553  0.1032  0.1470  0.0520
  517WN      WN 3333   4.669   1.248   7.726  0.0444  0.1409 -0.0451
  518WN      WN 3334   6.517   0.976   7.394  0.3750 -0.1216  0.0405
  519WN      WN 3335   0.203   5.069   7.427  0.0271 -0.0652 -0.0442
  520WN      WN 3336   6.608   6.534   6.443  0.2505 -0.1726 -0.2440
  521WN      WN 3337   6.047   2.375   7.130  0.2247 -0.0366 -0.1032
  522WN      WN 3338   1.283   4.029   7.382 -0.0945 -0.1064  0.0436
  523WN      WN 3339   3.176   5.562   7.166 -0.1234  0.0876  0.2187
  524WN      WN 3340   4.789   2.447   6.923  0.0574  0.0758  0.0566
  525WN      WN 3341   4.190   0.052   7.645 -0.0955  0.2720  0.0681
  526WN      WN 3342   1.497   2.713   8.015 -0.0868 -0.0988 -0.0754
  527WN      WN 3343   6.470   3.809   6.439  0.1071 -0.3969  0.0052
  528WN      WN 3344   3.009   6.424   6.910 -0.0067 -0.0159  0.3034
  529WN      WN 3345   0.117   1.884   7.063 -0.2276  0.0093  0.3190
  530WN      WN 3346   0.669   1.943   6.373 -0.1725 -0.1191 -0.1021
  531WN      WN 3347   4.483   3.680   7.759  0.2450 -0.0107 -0.1498
  532WN      WN 3348   1.603   5.367   7.659 -0.0457 -0.0452 -0.1286
  533WN      WN 3349   3.402   5.466   0.534 -0.3078  0.2358 -0.2845
  534WN      WN 3350   1.624   0.095   1.069  0.1284  0.2673  0.3344
  535WN      WN 3351   4.313   1.045   1.883 -0.0453 -0.1378 -0.0719
  536WN      WN 3352   1.495   3.861  12.974 -0.2417  0.1571 -0.0345
  537WN      WN 3353   4.797   1.567  13.807 -0.0048 -0.0203 -0.2353
  538WN      WN 3354   3.516   4.369  12.745  0.2732  0.0860 -0.2112
  539WN      WN 3355   2.942   6.494  12.457  0.1182 -0.0734 -0.2392
  540WN      WN 3356   4.704   0.062  13.149 -0.1063  0.1056  0.1963
  541WN      WN 3357   0.308   4.510   0.119  0.3561  0.1196 -0.2627
  542WN      WN 3358   5.750   4.912  12.577  0.0355  0.2163  0.0661
  543WN      WN 3359   2.160   0.241  10.668  0.1695 -0.2462 -0.1721
  544WN      WN 3360   1.048   3.360   2.369  0.2036 -0.2072  0.2005
  545WN      WN 3361   4.282   0.651  12.054 -0.1952 -0.0732  0.3196
  546WN      WN 3362   1.526   2.700   1.489  0.0655 -0.1233  0.3323
  547WN      WN 3363   2.665   2.314   1.922 -0.0671  0.1509 -0.4170
  548WN      WN 3364   3.472   2.383  12.316 -0.0804  0.2837 -0.0866
  549WN      WN 3365   2.926   6.300   2.061  0.0166 -0.3515 -0.1749
  550WN      WN 3366   5.517   4.468   1.146 -0.1226  0.1858 -0.2652
  551WN      WN 3367   3.079   4.835   2.332 -0.0037 -0.2945  0.2521
  552WN      WN 3368   0.982   2.347   0.007  0.3663  0.2580 -0.1943
  553WN      WN 3369   0.648   1.984   1.516  0.0747 -0.4636 -0.1143
  554WN      WN 3370   6.369   6.253  11.814  0.2575 -0.3900  0.0175
  555WN      WN 3371   3.463   0.700  11.410  0.2241  0.1162 -0.0955
  556WN      WN 3372   1.074   4.498  13.465  0.0835 -0.0293  0.0720
  557WN      WN 3373   0.153   3.629  12.706 -0.1594 -0.2888  0.0478
  558WN      WN 3374   2.439   6.229  11.325  0.2335 -0.0320 -0.0457
  559WN      WN 3375   3.224   6.403   1.314  0.2710 -0.2246 -0.1524
  560WN      WN 3376   5.276   4.113  13.341  0.1206 -0.1660  0.1817
  561WN      WN 3377   6.508   3.445  13.059  0.0107  0.1270  0.0123
  562WN      WN 3378   2.457   0.982   3.342  0.3040 -0.1802  0.2734
  563WN      WN 3379   6.562   1.517  11.806 -0.0088 -0.0829 -0.0336
  564WN      WN 3380   1.652   4.744   2.501 -0.0536  0.3006 -0.1560
  565WN      WN 3381   1.396   0.717   2.157 -0.0913  0.1696 -0.0538
  566WN      WN 3382   4.428   1.594  11.112  0.2052  0.1690  0.0384
  567WN      WN 3383   4.056   4.317  12.621 -0.0771  0.2567  0.0064
  568WN      WN 3384   2.039   3.717  10.549 -0.1516 -0.0418  0.0119
  569WN      WN 3385   2.952   3.551  11.603  0.0293  0.1130  0.2980
  570WN      WN 3386   3.808   5.151  12.145 -0.2988 -0.0285 -0.0023
  571WN      WN 3387   0.985   2.937  12.466  0.0047 -0.1600 -0.1088
  572WN      WN 3388   2.044   1.493   2.698 -0.1305 -0.1150 -0.2092
  573WN      WN 3389   3.526   1.546  12.589  0.0730 -0.1342 -0.4700
  574WN      WN 3390   2.379   1.585   0.306  0.1424  0.0528 -0.0088
  575WN      WN 3391   3.705   3.562  13.935  0.0203 -0.1810 -0.2493
  576WN      WN 3392   6.636   4.194   0.993  0.1059  0.0892 -0.0440
  577WN      WN 3393   6.358   3.015  11.486  0.0491  0.1775  0.1450
  578WN      WN 3394   0.807   6.550  12.366  0.1299  0.0566 -0.0359
  579WN      WN 3395   1.624   0.905   0.710  0.1061  0.4413  0.1150
  580WN      WN 3396   4.850   3.879   0.079  0.0251  0.0078  0.1033
  581WN      WN 3397   3.673   5.904  11.112  0.0381  0.0682  0.2785
  582WN      WN 3398   6.099   3.754  12.960  0.0907  0.1059  0.3381
  583WN      WN 3399   5.514   0.914   2.516  0.1129  0.0055  0.0260
  584WN      WN 3400   5.805   5.817  12.175 -0.1736 -0.0905  0.1202
  585WN      WN 3401   0.046   1.358  13.891  0.0145 -0.0522  0.1737
  586WN      WN 3402   4.566   3.821  11.463  0.3342 -0.0802  0.0488
  587WN      WN 3403   2.347   5.840  13.434  0.0618 -0.0894 -0.1047
  588WN      WN 3404   2.539   3.016  13.433  0.0235  0.1244 -0.1227
  589WN      WN 3405   3.983   1.543   0.410 -0.2644  0.1082  0.2586
  590WN      WN 3406   3.507   1.850  10.887 -0.0852 -0.3104 -0.0755
  591WN      WN 3407   3.365   1.174   0.284  0.2668  0.0958 -0.0169
  592WN      WN 3408   5.785   4.811   2.730  0.0710 -0.0887  0.2216
  593WN      WN 3409   1.861   0.690   2.423  0.0187  0.2439  0.2265
  594WN      WN 3410   3.652   5.373  11.185 -0.1175  0.1856  0.1292
  595WN      WN 3411   1.165   1.946   1.774  0.1809 -0.0719  0.2682
  596WN      WN 3412   2.863   1.164   0.483  0.1481 -0.0429 -0.0070
  597WN      WN 3413   4.139   3.538  12.223  0.1065 -0.4317 -0.0500
  598WN      WN 3414   4.141   4.569  13.070  0.0438  0.2642  0.1524
  599WN      WN 3415   6.441   1.049  11.764  0.3703 -0.1153 -0.2045
  600WN      WN 3416   1.381   5.348   2.393  0.0975 -0.2006  0.1200
  601WN      WN 3417   3.783   5.248  12.673 -0.0081  0.0056  0.2836
  602WN      WN 3418   4.722   3.117   1.058 -0.1256  0.2436  0.0848
  603WN      WN 3419   2.823   5.694  11.371  0.2078 -0.1175 -0.0038
  604WN      WN 3420   2.850   2.405   2.441  0.1416  0.2149 -0.0006
  605WN      WN 3421   6.226   4.028   0.761  0.0097 -0.0611  0.0314
  606WN      WN 3422   0.312   3.739   2.945 -0.2324  0.1919 -0.0076
  607WN      WN 3423   0.626   4.295  13.526  0.5160  0.0725 -0.0376
  608WN      WN 3424   1.926   2.074  11.174 -0.2099  0.1417 -0.4493
  609WN      WN 3425   2.967   4.438  12.951 -0.0359  0.0119  0.1972
  610WN      WN 3426   5.080   5.325  11.011  0.1043  0.3329 -0.2659
  611WN      WN 3427   4.246   6.231   2.228 -0.1486 -0.1553 -0.1880
  612WN      WN 3428   1.082   5.299  11.687 -0.1343  0.1903 -0.1141
  613WN      WN 3429   2.103   2.835   2.429  0.2135 -0.0692  0.0410
  614WN      WN 3430   4.699   3.687   3.521  0.1871 -0.0370 -0.0713
  615WN      WN 3431   3.306   3.321  11.863  0.2148  0.1511  0.0768
  616WN      WN 3432   4.608   3.354   0.159  0.0728 -0.0618 -0.1326
  617WN      WN 3433   6.075   5.155   2.087  0.0114 -0.0127  0.2044
  618WN      WN 3434   6.665   1.617   0.799  0.0320  0.0987 -0.0144
  619WN      WN 3435   2.005   3.192  12.427  0.1094 -0.0166 -0.0793
  620WN      WN 3436   5.846   1.977   2.268 -0.4024  0.0203  0.1126
  621WN      WN 3437   4.912   4.175   1.760 -0.0165  0.0199  0.1141
  622WN      WN 3438   2.244   3.723   0.118 -0.2059 -0.1679  0.2801
  623WN      WN 3439   3.211   1.389  12.195 -0.3478 -0.0903 -0.2359
  624WN      WN 3440   4.304   6.472  11.563  0.1939  0.2052  0.0118
  625WN      WN 3441   3.393   2.640   0.014  0.3978 -0.0609 -0.4332
  626WN      WN 3442   3.380   0.459   1.439 -0.0861 -0.1116  0.1422
  627WN      WN 3443   4.645   3.843  13.297  0.0116 -0.2626 -0.3530
  628WN      WN 3444   2.950   6.526   0.860  0.3387 -0.0456 -0.1913
  629WN      WN 3445   3.943   0.662  12.543 -0.2039 -0.2196 -0.2480
  630WN      WN 3446   0.348   6.511  11.908 -0.0629  0.0402 -0.1163
  631WN      WN 3447   4.824   0.734   1.828  0.1041 -0.1047  0.0738
  632WN      WN 3448   5.410   0.342   3.292  0.1780 -0.0733  0.0288
  633WN      WN 3449   5.560   5.453  12.535  0.1031 -0.1177 -0.0021
  634WN      WN 3450   0.291   6.634   2.309 -0.0238  0.2214  0.1582
  635WN      WN 3451   1.919   1.738   0.374  0.0587  0.0417 -0.0290
  636WN      WN 3452   6.284   3.656  12.402  0.1029 -0.2865 -0.1401
  637WN      WN 3453   2.961   2.778   0.212 -0.1740 -0.0636  0.0757
  638WN      WN 3454   3.707   2.833  12.495 -0.0545 -0.0426 -0.2785
  639WN      WN 3455   1.185   3.473  11.216  0.0896  0.2000 -0.1265
  640WN      WN 3456   3.246   4.824   1.088  0.2223 -0.0612  0.0338
  641WN      WN 3457   3.018   4.140  12.534  0.0935 -0.0147  0.0476
  642WN      WN 3458   4.494   0.643  12.521 -0.0693 -0.0269 -0.0320
  643WN      WN 3459   3.617   5.735   0.997  0.3059 -0.1040 -0.0235
  644WN      WN 3460   4.276   4.205   0.205  0.2112  0.2585 -0.1623
  645WN      WN 3461   2.363   4.301   0.991  0.1600 -0.1171  0.0636
  646WN      WN 3462   6.591   3.190   0.250 -0.2252  0.2639  0.2831
  647WN      WN 3463   5.954   4.440  10.835 -0.1616 -0.1768  0.1244
  648WN      WN 3464   5.968   3.098  11.827  0.2164  0.2614 -0.0196
  649WN      WN 3465   1.395   2.617  12.716  0.1324  0.0347 -0.0097
  650WN      WN 3466   1.131   3.085   0.731 -0.2485  0.1326 -0.1256
  651WN      WN 3467   4.220   5.294  13.009 -0.3903  0.0502  0.2383
  652WN      WN 3468   1.667   4.779  10.493  0.1011  0.3233 -0.2255
  653WN      WN 3469   5.283   1.371  14.023  0.2462 -0.2339  0.1726
  654WN      WN 3470   3.105   2.141  13.215 -0.2859 -0.0450  0.0025
  655WN      WN 3471   1.284   4.319  11.931  0.1794 -0.1244 -0.0968
  656WN      WN 3472   2.188   3.828  13.052 -0.2873  0.1836  0.2820
  657WN      WN 3473   2.007   0.335   2.767  0.2251  0.2519 -0.0223
  658WN      WN 3474   4.047   2.931  11.697  0.0036 -0.0398 -0.3182
  659WN      WN 3475   4.364   5.538   1.455 -0.3014  0.1203  0.0698
  660WN      WN 3476   4.094   4.769   2.604  0.0639  0.1533  0.4102
  661WN      WN 3477   6.463   4.061  12.652  0.2302 -0.1526  0.4690
  662WN      WN 3478   5.252   1.904   3.684 -0.0055 -0.0740 -0.0448
  663WN      WN 3479   6.665   0.438   2.262 -0.0546 -0.1143 -0.4241
  664WN      WN 3480   1.710   4.112  11.646  0.2467  0.0597  0.1193
  665WN      WN 3481   3.183   0.786  11.985 -0.0873  0.0941 -0.0816
  666WN      WN 3482   6.311   3.456   1.667  0.0436 -0.0099 -0.1581
  667WN      WN 3483   5.387   2.050  12.148  0.1388 -0.0654  0.1602
  668WN      WN 3484   5.674   5.764   2.472  0.1499 -0.0814  0.0956
  669WN      WN 3485   1.084   1.941   1.271  0.2855 -0.1009 -0.0520
  670WN      WN 3486   6.222   2.233  12.383 -0.2027  0.1290  0.0338
  671WN      WN 3487   2.853   6.118  11.677  0.1131 -0.1032  0.0220
  672WN      WN 3488   0.867   1.765   0.232 -0.1977  0.0944  0.2103
  673WN      WN 3489   0.077   5.399  12.198 -0.0761 -0.1552 -0.0025
  674WN      WN 3490   4.286   3.088   1.755  0.1515 -0.0987 -0.0456
  675WN      WN 3491   2.845   2.588  13.478  0.1462 -0.0495 -0.2065
  676WN      WN 3492   0.362   0.944   0.516  0.0675 -0.2044  0.0034
  677WN      WN 3493   5.919   3.389  13.742 -0.1583  0.2814  0.2078
  678WN      WN 3494   1.353   6.518  12.377  0.0176  0.1529  0.2704
  679WN      WN 3495   6.297   4.355  11.195  0.2585  0.2602 -0.0012
  680WN      WN 3496   6.440   3.225  13.836  0.0151 -0.1176  0.2549
  681WN      WN 3497   4.000   3.764   0.613  0.5246 -0.1820  0.0301
  682WN      WN 3498   1.291   3.467  13.253  0.0981  0.1635  0.1831
  683WN      WN 3499   2.569   3.899  10.454 -0.3000 -0.2507 -0.2990
  684WN      WN 3500   1.754   3.696   1.746  0.0289  0.0376 -0.1890
  685WN      WN 3501   4.757   3.223   1.553 -0.1244  0.1868  0.1788
  686WN      WN 3502   6.094   5.613   2.749 -0.2796 -0.2276 -0.3083
  687WN      WN 3503   5.312   2.546   3.803 -0.0795 -0.0194  0.0929
  688WN      WN 3504   6.539   4.079   0.094  0.2244 -0.2091 -0.0628
  689WN      WN 3505   3.593   4.180  11.671  0.0240 -0.0477  0.2301
  690WN      WN 3506   1.306   6.553   2.161  0.1514  0.1165 -0.0539
  691WN      WN 3507   1.839   5.502   3.266  0.1668  0.3708 -0.1824
  692WN      WN 3508   4.942   4.421  13.546  0.1322 -0.3839 -0.0743
  693WN      WN 3509   2.180   1.971   1.600 -0.0710  0.0369 -0.1466
  694WN      WN 3510   2.098   3.290   0.426  0.2049  0.0945 -0.2068
  695WN      WN 3511   2.057   5.517  12.466  0.1528 -0.2418  0.0735
  696WN      WN 3512   5.296   3.801  14.026  0.2790  0.0117 -0.3232
  697WN      WN 3513   5.111   0.059  11.744  0.2723 -0.0782  0.0320
  698WN      WN 3514   3.203   0.959   3.039 -0.2406  0.0301 -0.1523
  699WN      WN 3515   0.734   2.957  12.887 -0.0491 -0.0046  0.2294
  700WN      WN 3516   0.339   2.165   0.102 -0.2080 -0.0843  0.1115
  701WN      WN 3517   6.218   1.207   1.837 -0.0416  0.0173 -0.2939
  702WN      WN 3518   4.590   5.713  12.265 -0.1253 -0.1335  0.2746
  703WN      WN 3519   4.059   6.212  10.320  0.0243  0.0386 -0.2219
  704WN      WN 3520   4.320   3.230  13.234  0.3165  0.0231  0.0865
  705WN      WN 3521   6.348   4.604   1.043  0.2202 -0.3260 -0.1413
  706WN      WN 3522   3.191   0.740  13.735 -0.2280 -0.1647 -0.0810
  707WN      WN 3523   4.910   6.370   0.804  0.1770 -0.0098 -0.0711
  708WN      WN 3524   0.506   3.626   0.404 -0.2599  0.1385  0.2183
  709WN      WN 3525   4.987   4.802  11.639  0.2036  0.0209 -0.0238
  710WN      WN 3526   1.309   4.069   0.260  0.1809  0.0410 -0.1319
  711WN      WN 3527   0.005   3.122   2.257 -0.0193 -0.1177 -0.1113
  712WN      WN 3528   2.899   0.300  13.614 -0.1149  0.0028  0.1032
  713WN      WN 3529   6.036   3.510   1.256  0.3172  0.1299 -0.1801
  714WN      WN 3530   6.292   3.794   2.007 -0.2398 -0.3684 -0.1551
  715WN      WN 3531   6.409   4.014  10.779 -0.0906  0.0789  0.1097
  716WN      WN 3532   1.702   6.273   0.344 -0.2495  0.1128  0.1459
  717WN      WN 3533   1.442   1.723   0.499 -0.1360 -0.2266  0.0938
  718WN      WN 3534   1.367   6.466  10.435 -0.0507  0.0497  0.0743
  719WN      WN 3535   0.914   6.498  13.488 -0.2509  0.1730  0.3170
  720WN      WN 3536   1.855   4.306   2.327 -0.0656  0.2154  0.1549
  721WN      WN 3537   1.750   2.763   1.999  0.2042  0.1623 -0.3071
  722WN      WN 3538   5.123   1.513   1.173 -0.1552 -0.1292 -0.1925
  723WN      WN 3539   3.611   3.485   3.046  0.1762 -0.1705  0.1850
  724WN      WN 3540   4.729   2.673   2.575 -0.0464 -0.0785  0.4176
  725WN      WN 3541   4.686   1.133   1.543  0.0166 -0.1060  0.0252
  726WN      WN 3542   2.614   2.072   0.296 -0.0620  0.2155 -0.3875
  727WN      WN 3543   1.075   1.137   2.106 -0.0327 -0.3679 -0.0739
  728WN      WN 3544   3.643   3.797   1.561  0.0853 -0.1898 -0.0111
  729WN      WN 3545   4.649   1.160  12.706  0.1435  0.1416 -0.1408
  730WN      WN 3546   4.707   3.519  12.345 -0.1401  0.0648 -0.1315
  731WN      WN 3547   2.356   4.640   0.590 -0.2585 -0.0875  0.1001
  732WN      WN 3548   1.660   2.013  13.341 -0.1630 -0.0835  0.0165
  733WN      WN 3549   1.853   2.840  11.720 -0.1679 -0.3777  0.0850
  734WN      WN 3550   2.297   0.003  11.589 -0.3178  0.2352 -0.3235
  735WN      WN 3551   2.313   4.353   2.112 -0.3231  0.1133 -0.1917
  736WN      WN 3552   5.650   3.687  12.678  0.0778 -0.0737  0.1271
  737WN      WN 3553   0.366   1.604  13.613  0.5049 -0.2357  0.0807
  738WN      WN 3554   3.766   6.363  11.313  0.1204  0.0792 -0.2895
  739WN      WN 3555   1.639   4.695  11.223 -0.2389 -0.1119 -0.1346
  740WN      WN 3556   3.654   4.269   2.869  0.0605  0.3736  0.1097
  741WN      WN 3557   0.876   1.859  11.351  0.1641  0.0977 -0.2385
  742WN      WN 3558   2.086   6.082   2.607  0.0619  0.0691  0.3584
  743WN      WN 3559   5.718   4.115  11.918  0.2037  0.3470  0.1926
  744WN      WN 3560   4.875   5.386   2.673  0.0869  0.0649 -0.1513
  745WN      WN 3561   0.281   6.342  12.375 -0.2070  0.2278  0.0372
  746WN      WN 3562   2.230   1.269  10.903  0.2442  0.2263  0.1857
  747WN      WN 3563   4.154   6.460  12.031  0.2576  0.3841 -0.0444
  748WN      WN 3564   2.034   4.737  13.549 -0.0715  0.0033 -0.0066
  749WN      WN 3565   0.585   2.723  11.643 -0.2116 -0.2688  0.0273
  750WN      WN 3566   5.394   4.906   1.504  0.2441 -0.0652 -0.1557
  751WN      WN 3567   0.209   4.699  10.638 -0.0773 -0.1493  0.0989
  752WN      WN 3568   2.708   4.192  12.079 -0.2409  0.0156 -0.0020
  753WN      WN 3569   0.126   4.741   0.844  0.0976  0.3413 -0.1306
  754WN      WN 3570   3.619   1.933  11.391  0.3350 -0.2548 -0.1260
  755WN      WN 3571   0.695   2.510  10.753  0.3665  0.3341 -0.1196
  756WN      WN 3572   3.869   6.510   1.988 -0.0425  0.1599  0.2334
  757WN      WN 3573   6.274   1.254   2.339 -0.0731  0.1009  0.0939
  758WN      WN 3574   5.305   5.405   2.395 -0.2959 -0.2449  0.1417
  759WN      WN 3575   4.806   5.679   1.661  0.0309 -0.0775 -0.1875
  760WN      WN 3576   2.530   1.907   2.529 -0.0338 -0.2184  0.0426
  761WN      WN 3577   0.305   4.134  13.958 -0.4070  0.1881  0.1138
  762WN      WN 3578   4.927   1.514  11.438 -0.1242 -0.0471 -0.0432
  763WN      WN 3579   3.054   5.376   1.715 -0.4292  0.0537 -0.0313
  764WN      WN 3580   1.123   1.368   0.700 -0.4237  0.0696  0.1919
  765WN      WN 3581   4.229   0.828  12.905 -0.4120 -0.0607  0.1750
  766WN      WN 3582   4.849   2.150   0.707 -0.2209 -0.4269 -0.0759
  767WN      WN 3583   4.238   5.113   1.273 -0.4579 -0.0669  0.1298
  768WN      WN 3584   1.927   4.964  12.084  0.0046  0.5606 -0.2475
  769WN      WN 3585   3.629   1.685  11.819  0.0232 -0.0860 -0.2320
  770WN      WN 3586   5.210   5.682  11.407 -0.2053  0.5013  0.1569
  771WN      WN 3587   2.111   4.056  12.516 -0.0204 -0.1061 -0.2454
  772WN      WN 3588   2.032   5.185   1.140 -0.0040 -0.1262 -0.0080
  773WN      WN 3589   4.455   6.436  12.835 -0.1193 -0.0865 -0.2265
  774WN      WN 3590   1.170   3.265  12.794  0.3290 -0.2571  0.2412
  775WN      WN 3591   3.060   3.860   2.365  0.2013  0.0216 -0.1351
  776WN      WN 3592   5.867   3.854   1.727  0.0184 -0.2241 -0.0533
  777WN      WN 3593   3.579   0.368  11.874 -0.0104  0.1107 -0.0593
  778WN      WN 3594   6.003   1.017   0.124  0.1978 -0.0705 -0.1824
  779WN      WN 3595   6.152   3.120   2.997 -0.1965 -0.0728  0.2873
  780WN      WN 3596   5.529   0.599   2.874  0.0331  0.0692  0.0333
  781WN      WN 3597   2.425   1.235  12.316  0.0135  0.0025  0.0064
  782WN      WN 3598   3.663   4.588   0.966 -0.2047  0.3708  0.0263
  783WN      WN 3599   0.435   0.555  13.727  0.1158 -0.0395 -0.0747
  784WN      WN 3600   5.804   1.255   0.585 -0.2165  0.1963 -0.1125
  785WN      WN 3601   4.731   0.687   1.332 -0.0679  0.0959 -0.2937
  786WN      WN 3602   2.633   0.757  11.756  0.0252 -0.0690 -0.1214
  787WN      WN 3603   0.107   0.293   1.790  0.0819 -0.2348  0.2614
  788WN      WN 3604   3.993   0.594  10.998  0.0843 -0.1321  0.2785
  789WN      WN 3605   4.350   3.903   2.055 -0.1700 -0.0948  0.4738
  790WN      WN 3606   1.581   5.621  11.691  0.2036 -0.0328  0.0120
  791WN      WN 3607   4.129   2.215  13.240  0.1380 -0.1681  0.3340
  792WN      WN 3608   4.228   6.386   3.263 -0.0149  0.0946 -0.0584
  793WN      WN 3609   3.089   1.007  11.529 -0.0452 -0.1171  0.1201
  794WN      WN 3610   5.087   1.343  12.659  0.0544  0.1212 -0.0177
  795WN      WN 3611   2.415   3.200   2.831 -0.4181  0.1295  0.2299
  796WN      WN 3612   4.915   3.552   1.202  0.0400 -0.4075 -0.2408
  797WN      WN 3613   6.180   3.270  13.369  0.1554 -0.0859 -0.2371
  798WN      WN 3614   1.534   4.266  12.549 -0.2677 -0.1244  0.3787
  799WN      WN 3615   1.252   3.899  11.681 -0.0959  0.1390  0.0818
  800WN      WN 3616   5.170   3.394   0.158 -0.0728 -0.2608  0.0338
  801WN      WN 3617   5.590   2.671   1.218  0.1801 -0.0163 -0.5058
  802WN      WN 3618   4.892   1.736   2.381 -0.1119 -0.0994  0.0179
  803WN      WN 3619   2.794   6.019  10.998  0.0618 -0.3170 -0.0731
  804WN      WN 3620   1.475   3.356   2.582  0.3419 -0.2230 -0.1656
  805WN      WN 3621   6.170   3.758  13.492  0.1910 -0.0305 -0.2604
  806WN      WN 3622   3.356   5.366  13.775  0.0906  0.5064 -0.0090
  807WN      WN 3623   0.207   2.781  12.868 -0.1543 -0.5458  0.1256
  808WN      WN 3624   0.241   4.131   0.515  0.3309 -0.3663 -0.2317
  809WN      WN 3625   4.122   2.843  12.940 -0.1948 -0.1793  0.1503
  810WN      WN 3626   1.932   6.460  13.304  0.2116  0.0156  0.0884
  811WN      WN 3627   5.756   3.562   2.369  0.2924  0.1651  0.1906
  812WN      WN 3628   1.911   0.120   0.358 -0.0473 -0.3089 -0.4849
  813WN      WN 3629   4.332   0.247   0.028  0.0390 -0.0565  0.1308
  814WN      WN 3630   2.180   1.950  11.756  0.2851 -0.1868  0.1583
  815WN      WN 3631   5.313   1.349   0.454 -0.1858 -0.0366 -0.1133
  816WN      WN 3632   4.523   3.733   1.614 -0.0175 -0.5006  0.1968
  817WN      WN 3633   4.011   4.040  12.158  0.1015  0.1054 -0.1949
  818WN      WN 3634   5.205   2.285  13.745 -0.1765 -0.1772  0.1429
  819WN      WN 3635   2.398   0.287   1.213  0.2297  0.2782  0.1954
  820WN      WN 3636   3.510   0.717   0.133 -0.1930  0.0899 -0.3805
  821WN      WN 3637   3.448   3.464   1.222  0.1734  0.2948 -0.0184
  822WN      WN 3638   0.927   4.841   1.094 -0.1517  0.0668  0.0177
  823WN      WN 3639   4.022   2.285   0.971 -0.3336  0.4472  0.3191
  824WN      WN 3640   4.792   2.883  13.095 -0.1801 -0.0096  0.1115
  825WN      WN 3641   4.345   1.545   1.699 -0.1259 -0.1345  0.0926
  826WN      WN 3642   0.761   3.443  13.129 -0.0649 -0.0537 -0.1058
  827WN      WN 3643   0.751   5.698  10.865 -0.0292  0.4411  0.2703
  828WN      WN 3644   4.726   0.239   1.912 -0.0603  0.1700  0.1132
  829WN      WN 3645   5.833   0.602  13.120  0.0787  0.1003  0.1007
  830WN      WN 3646   0.538   2.490   1.549  0.1899  0.0813 -0.0949
  831WN      WN 3647   5.690   1.501  12.609  0.0644  0.0665 -0.0397
  832WN      WN 3648   1.335   3.590   1.524 -0.0521 -0.1303 -0.1963
  833WN      WN 3649   0.156   2.109   1.644  0.0444 -0.1943  0.0279
  834WN      WN 3650   3.654   0.381  12.921  0.3392 -0.0147 -0.1423
  835WN      WN 3651   0.715   4.469  14.028  0.1343  0.3094  0.2395
  836WN      WN 3652   2.957   3.612  12.133 -0.3655 -0.1911 -0.0670
  837WN      WN 3653   4.114   6.589  11.019  0.1929 -0.0383 -0.0712
  838WN      WN 3654   6.268   0.635  13.436  0.0016 -0.3359 -0.1202
  839WN      WN 3655   4.186   4.540   3.630  0.0013 -0.1277 -0.2415
  840WN      WN 3656   5.379   1.740  11.244  0.0093 -0.0670  0.0074
  841WN      WN 3657   5.454   1.335   1.507  0.1717 -0.4698 -0.0476
  842WN      WN 3658   0.086   2.434  12.439  0.0304  0.0965 -0.2003
  843WN      WN 3659   1.059   5.692  12.043  0.2276 -0.0237  0.1320
  844WN      WN 3660   3.390   5.845  13.715 -0.3151 -0.1846  0.0133
  845WN      WN 3661   4.806   4.037   1.256  0.2072  0.0424 -0.0696
  846WN      WN 3662   0.758   2.679   0.692 -0.0887  0.0481  0.2239
  847WN      WN 3663   4.381   6.060  13.641  0.0351 -0.2887  0.0718
  848WN      WN 3664   0.295   0.737  11.015 -0.0867  0.4454 -0.4942
  849WN      WN 3665   3.227   5.843  12.928  0.0391  0.0321 -0.4117
  850WN      WN 3666   4.167   4.194  11.673  0.3358  0.1478 -0.0200
  851WN      WN 3667   4.983   3.901  12.075 -0.2401 -0.1580 -0.0733
  852WN      WN 3668   4.439   2.703  13.364 -0.0980  0.0509  0.1322
  853WN      WN 3669   5.170   5.187  10.532 -0.0954 -0.1784  0.0860
  854WN      WN 3670   3.436   2.856  12.062 -0.2481 -0.0792  0.0672
  855WN      WN 3671   4.512   2.283   2.089  0.2823 -0.0231  0.1523
  856WN      WN 3672   0.204   2.695   1.914  0.0437  0.1067  0.0084
  857WN      WN 3673   1.330   3.897   3.431  0.1926  0.1697  0.4230
  858WN      WN 3674   4.485   4.272   0.916  0.3120 -0.0127  0.1041
  859WN      WN 3675   5.070   1.842  11.773 -0.0986 -0.0915 -0.1059
  860WN      WN 3676   1.918   5.110   1.758 -0.1596 -0.2560 -0.1013
  861WN      WN 3677   0.432   3.233  12.557 -0.0716  0.1754 -0.0440
  862WN      WN 3678   3.371   3.246  12.467 -0.1984  0.1375  0.0798
  863WN      WN 3679   4.723   6.299   3.185  0.0752 -0.2178 -0.0306
  864WN      WN 3680   5.010   6.507   2.825 -0.1027  0.2683  0.1907
  865WN      WN 3681   6.195   1.011  12.197  0.3552  0.0542  0.1675
  866WN      WN 3682   5.545   3.225   3.149 -0.3620 -0.2074 -0.0811
  867WN      WN 3683   1.370   2.189  12.968  0.1436 -0.0553 -0.1607
  868WN      WN 3684   4.718   4.719   0.155 -0.1811 -0.1609  0.1010
  869WN      WN 3685   2.494   5.136   0.916  0.1451  0.0784  0.1520
  870WN      WN 3686   3.760   0.931  10.798 -0.1513  0.0622  0.0667
  871WN      WN 3687   5.933   5.670  10.958 -0.1185  0.0071 -0.4860
  872WN      WN 3688   0.884   2.946  11.154 -0.2251 -0.2874 -0.0445
  873WN      WN 3689   4.655   1.582   1.215 -0.0493  0.0439  0.2071
  874WN      WN 3690   1.492   5.559  13.639  0.0642 -0.0801 -0.3417
  875WN      WN 3691   5.721   4.346  13.414  0.2318  0.0851 -0.0692
  876WN      WN 3692   2.347   6.122   1.450  0.7836 -0.1073  0.2651
  877WN      WN 3693   1.768   4.255  12.103  0.0581 -0.1713  0.0593
  878WN      WN 3694   6.461   4.137  12.166 -0.0577  0.0001  0.2506
  879WN      WN 3695   6.456   6.174   2.959  0.0903  0.0894 -0.0581
  880WN      WN 3696   3.013   1.964  11.307 -0.0915  0.1753 -0.2005
  881WN      WN 3697   5.348   5.630  12.078 -0.1504 -0.2801  0.2646
  882WN      WN 3698   5.101   2.552   2.182  0.1138  0.2660  0.2320
  883WN      WN 3699   3.049   5.117   0.719  0.0735  0.2914 -0.0933
  884WN      WN 3700   5.237   4.726  10.365 -0.2117 -0.1470 -0.1978
  885WN      WN 3701   0.811   0.220   2.835  0.1414 -0.2010 -0.0339
  886WN      WN 3702   3.025   4.689  10.904 -0.3839 -0.1262  0.0771
  887WN      WN 3703   0.398   1.696  12.177 -0.0180 -0.4543  0.0374
  888WN      WN 3704   1.840   5.059  12.556 -0.4528 -0.1829 -0.1719
  889WN      WN 3705   4.331   3.388   1.331  0.1008 -0.1071  0.1769
  890WN      WN 3706   0.824   1.427  13.962 -0.1942  0.2171  0.0722
  891WN      WN 3707   3.473   1.149  13.917 -0.0004  0.0584 -0.2203
  892WN      WN 3708   2.796   4.406  10.507 -0.3338  0.1037  0.1599
  893WN      WN 3709   2.939   0.782  12.791 -0.1712 -0.0911  0.0342
  894WN      WN 3710   4.474   3.477  13.614  0.2308 -0.0328 -0.1623
  895WN      WN 3711   4.994   1.359  11.920  0.1380 -0.2666  0.1799
  896WN      WN 3712   2.593   4.876   2.212 -0.0304 -0.0658 -0.0844
  897WN      WN 3713   3.666   4.152   1.233  0.0067  0.0296  0.0963
  898WN      WN 3714   3.739   3.952  12.593  0.0672  0.0469 -0.7074
  899WN      WN 3715   0.515   4.333  11.389 -0.2431 -0.0572 -0.3590
  900WN      WN 3716   3.197   1.588   3.717  0.0486 -0.1262 -0.0060
  901WN      WN 3717   0.595   2.176  11.858 -0.1589  0.1197  0.0198
  902WN      WN 3718   3.499   3.661  11.461 -0.0866 -0.3959  0.1679
  903WN      WN 3719   2.972   1.692  13.530 -0.3762 -0.1502  0.1959
  904WN      WN 3720   5.563   4.049  11.466 -0.0031  0.0313 -0.1349
  905WN      WN 3721   0.643   2.091  13.307  0.0951 -0.0631 -0.1182
  906WN      WN 3722   2.900   6.128   1.576  0.0536  0.1335  0.1676
  907WN      WN 3723   6.098   0.824   1.450  0.3260  0.0007 -0.0039
  908WN      WN 3724   3.720   1.337   0.832  0.0798 -0.1557 -0.2198
  909WN      WN 3725   0.885   0.920   0.414  0.4079  0.4011  0.0977
  910WN      WN 3726   3.171   6.125   2.596 -0.1670 -0.3655 -0.2361
  911WN      WN 3727   1.044   4.008   2.949  0.4352  0.4162 -0.1716
  912WN      WN 3728   6.591   2.470   2.273 -0.2678  0.1634 -0.0622
  913WN      WN 3729   6.505   1.795  13.869  0.0989 -0.1286 -0.2566
  914WN      WN 3730   2.765   4.710  12.045  0.0508 -0.0746  0.1505
  915WN      WN 3731   4.064   6.493  12.571 -0.2831 -0.0737  0.0086
  916WN      WN 3732   3.830   1.623   3.066 -0.1627  0.0650 -0.0692
  917WN      WN 3733   5.338   3.922   2.563  0.1393  0.0849 -0.3577
  918WN      WN 3734   0.874   0.338   1.066 -0.1491 -0.1174 -0.0326
  919WN      WN 3735   3.575   5.154  11.652 -0.1185  0.0114  0.0087
  920WN      WN 3736   1.501   6.593  11.879  0.2382 -0.3240 -0.0546
  921WN      WN 3737   4.991   3.035   3.012  0.2788 -0.2887 -0.0721
  922WN      WN 3738   3.469   1.017  12.454  0.1067 -0.1637 -0.1094
  923WN      WN 3739   3.096   3.414   3.264 -0.1889 -0.0076 -0.0168
  924WN      WN 3740   5.652   3.627   0.215 -0.3222  0.1976  0.1970
  925WN      WN 3741   1.137   5.122  13.552 -0.0826  0.2527 -0.0940
  926WN      WN 3742   4.063   2.487   2.162 -0.1294  0.1427  0.1274
  927WN      WN 3743   2.243   2.591   1.847  0.0079  0.2600 -0.0911
  928WN      WN 3744   5.176   4.022  11.018 -0.2008  0.2649 -0.0230
  929WN      WN 3745   3.871   3.134   0.416 -0.0133  0.5310  0.2979
  930WN      WN 3746   0.045   1.738   2.269  0.0760 -0.1155 -0.1543
  931WN      WN 3747   1.608   0.486  11.263 -0.0269 -0.0180  0.1043
  932WN      WN 3748   2.153   1.136   0.547 -0.1005  0.1383 -0.3257
  933WN      WN 3749   5.485   4.469   2.391 -0.4261  0.0825 -0.2467
  934WN      WN 3750   0.086   4.880   2.319 -0.1657  0.1261 -0.2407
  935WN      WN 3751   2.491   1.128   0.065  0.1716 -0.2782  0.1151
  936WN      WN 3752   5.820   4.465   3.209 -0.0815 -0.0649  0.2539
  937WN      WN 3753   3.868   5.644  12.933 -0.1786  0.0317 -0.2209
  938WN      WN 3754   1.329   0.113   0.072 -0.2672 -0.0509 -0.2342
  939WN      WN 3755   3.383   1.962   1.706  0.1340  0.4015  0.1344
  940WN      WN 3756   2.336   4.919  12.412 -0.1775  0.1382 -0.0899
  941WN      WN 3757   3.919   2.667  12.080 -0.0780 -0.0274  0.3445
  942WN      WN 3758   2.042   0.925   0.983  0.1525 -0.2517  0.2092
  943WN      WN 3759   4.345   6.581   1.823 -0.2263  0.0652 -0.3779
  944WN      WN 3760   3.113   4.635  12.454 -0.0062  0.1105  0.3598
  945WN      WN 3761   2.439   5.812  14.038  0.0138 -0.0999 -0.0168
  946WN      WN 3762   3.888   5.204   2.648 -0.0332 -0.0627 -0.2379
  947WN      WN 3763   1.484   1.027  12.697  0.1507 -0.0910 -0.1509
  948WN      WN 3764   2.790   2.442  11.627  0.0092  0.0917 -0.1811
  949WN      WN 3765   1.054   0.707   1.320  0.0896 -0.1272  0.0907
  950WN      WN 3766   2.950   6.474  13.032 -0.0216  0.0944  0.0711
  951WN      WN 3767   6.594   5.897  11.551 -0.0363  0.0863  0.3167
  952WN      WN 3768   3.958   5.363   0.959 -0.1602  0.3564 -0.4198
  953WN      WN 3769   0.450   5.611   2.857  0.0211  0.1138  0.1108
  954WN      WN 3770   6.293   4.549  12.392  0.2398  0.3406  0.1027
  955WN      WN 3771   6.497   3.706   1.061 -0.0848  0.1381  0.1437
  956WN      WN 3772   0.294   0.795   2.057  0.0153  0.0725  0.0205
  957WN      WN 3773   1.771   3.646  12.504 -0.0250 -0.1282  0.2720
  958WN      WN 3774   4.500   2.127   2.599  0.1592  0.2404 -0.0072
  959WN      WN 3775   3.829   6.183   0.924 -0.0167  0.0247  0.0141
  960WN      WN 3776   3.265   3.755  12.602  0.0028 -0.1558  0.1640
  961WN      WN 3777   6.480   0.819   2.011  0.3318  0.0616  0.0479
  962WN      WN 3778   5.321   5.280  11.757 -0.0065  0.0901 -0.0674
  963WN      WN 3779   1.948   0.712  10.419 -0.2462 -0.0307  0.0586
  964WN      WN 3780   6.401   3.811  11.812  0.1945 -0.1485 -0.1469
  965WN      WN 3781   5.022   3.673   1.703 -0.0998 -0.4917  0.0542
  966WN      WN 3782   3.685   3.862   2.561 -0.0548  0.1369  0.0018
  967WN      WN 3783   2.724   3.932   9.976  0.2185  0.0395  0.6118
  968WN      WN 3784   2.192   2.213  13.327 -0.3425 -0.0550 -0.0992
  969WN      WN 3785   2.856   6.033  13.206  0.3165 -0.0327  0.0339
  970WN      WN 3786   0.903   4.936   2.557  0.0798 -0.0630  0.2025
  971WN      WN 3787   2.775   1.236  12.628 -0.0282  0.2945 -0.3865
  972WN      WN 3788   6.216   4.301   1.869  0.3574  0.0433  0.0272
  973WN      WN 3789   2.532   1.172   0.901  0.2159 -0.0041  0.0548
  974WN      WN 3790   5.707   3.508  13.254  0.1696 -0.1149 -0.0993
  975WN      WN 3791   1.156   6.031   1.829 -0.0458 -0.1183  0.0512
  976WN      WN 3792   5.348   0.860  13.848 -0.2327  0.0446  0.0273
  977WN      WN 3793   5.479   1.059  12.832 -0.0946 -0.0447  0.2210
  978WN      WN 3794   3.117   3.153  12.900  0.1632 -0.0721  0.0861
  979WN      WN 3795   3.589   2.199  11.830 -0.0060 -0.1417 -0.1102
  980WN      WN 3796   2.541   2.087  12.506  0.1059  0.0843  0.0071
  981WN      WN 3797   5.157   2.531   3.008  0.0890 -0.2706  0.0089
  982WN      WN 3798   4.406   2.603   0.828  0.0290 -0.0572 -0.0520
  983WN      WN 3799   3.570   3.599  12.199 -0.2636 -0.3508 -0.2254
  984WN      WN 3800   4.955   5.033  13.456 -0.2745 -0.1525 -0.2144
  985WN      WN 3801   6.281   1.866  12.064  0.0507  0.1941 -0.1939
  986WN      WN 3802   4.236   1.059  12.370  0.0094 -0.1523 -0.0867
  987WN      WN 3803   3.990   3.487   2.728  0.5066 -0.1349 -0.0109
  988WN      WN 3804   1.080   0.745  12.447 -0.1161 -0.0889  0.1187
  989WN      WN 3805   6.078   5.871  11.440  0.1460  0.1376 -0.2870
  990WN      WN 3806   3.401   6.245   1.763 -0.2677  0.0867  0.1226
  991WN      WN 3807   4.259   2.473   1.688  0.0523 -0.1237 -0.0562
  992WN      WN 3808   4.046   6.005  12.193 -0.0320  0.0117 -0.0099
  993WN      WN 3809   3.891   2.503   0.171  0.3718  0.0706 -0.5843
  994WN      WN 3810   3.372   4.266   2.446 -0.0888  0.2124 -0.0333
  995WN      WN 3811   3.590   5.492  10.667 -0.0342 -0.0194  0.1257
  996WN      WN 3812   5.906   2.504  13.455  0.1952  0.0150 -0.2177
  997WN      WN 3813   6.027   2.889  12.974 -0.2864  0.1001  0.0415
  998WN      WN 3814   2.910   1.721   1.125 -0.0945 -0.1879  0.1051
  999WN      WN 3815   2.730   1.910  12.971  0.1438  0.5361  0.4642
 1000WN      WN 3816   0.563   0.348  13.270  0.0203  0.1457 -0.2466
 1001WN      WN 3817   2.533   1.644  13.810  0.0909 -0.2108 -0.0124
 1002WN      WN 3818   4.135   4.350   2.843 -0.1195 -0.1185 -0.0319
 1003WN      WN 3819   2.996   0.926   0.028 -0.1880 -0.0116  0.1190
 1004WN      WN 3820   2.694   5.421   0.444 -0.0322  0.3274  0.0105
 1005WN      WN 3821   2.329   1.117  10.383 -0.1370  0.2063 -0.3318
 1006WN      WN 3822   4.677   4.222   2.858 -0.1131  0.0462  0.0935
 1007WN      WN 3823   2.988   6.195  10.400  0.2683 -0.0195 -0.1017
 1008WN      WN 3824   1.346   1.118   1.685 -0.1151  0.1578  0.1294
 1009WN      WN 3825   2.392   0.232   0.276 -0.0811 -0.0006 -0.1181
 1010WN      WN 3826   1.030   4.862   3.251  0.0624  0.2158 -0.2054
 1011WN      WN 3827   4.952   5.109   2.234  0.2746  0.1302 -0.1377
 1012WN      WN 3828   4.085   0.230  11.831  0.1044  0.1607  0.2788
 1013WN      WN 3829   3.511   4.673  11.616 -0.0597 -0.0702 -0.2427
 1014WN      WN 3830   4.312   4.959  10.807  0.2343 -0.1677 -0.0928
 1015WN      WN 3831   0.360   1.688  14.105 -0.1027 -0.0573 -0.2604
 1016WN      WN 3832   3.073   2.575   2.872 -0.0027  0.0555  0.1636
 1017WN      WN 3833   5.245   3.498  12.315 -0.2522  0.2798  0.2084
 1018WN      WN 3834   6.078   5.339  11.775  0.2726  0.0372  0.2085
 1019WN      WN 3835   4.493   5.282   2.966 -0.4012  0.0811 -0.3828
 1020WN      WN 3836   3.026   5.683  11.838 -0.1015 -0.1079 -0.4928
 1021WN      WN 3837   0.818   2.539  12.072  0.3125  0.1422 -0.0245
 1022WN      WN 3838   6.079   0.520  11.164  0.2928  0.0284  0.0510
 1023WN      WN 3839   1.655   6.214  12.834 -0.1775 -0.2172 -0.3161
 1024WN      WN 3840   5.866   2.100   1.720  0.2037  0.1214 -0.1070
 1025WN      WN 3841   4.123   0.933   0.521 -0.0331 -0.0026 -0.0653
 1026WN      WN 3842   2.769   0.727  12.343  0.0758 -0.1195  0.0714
 1027WN      WN 3843   6.269   4.300   2.360 -0.1252 -0.0701  0.0964
 1028WN      WN 3844   4.370   2.107  12.166  0.4048  0.1046 -0.1525
 1029WN      WN 3845   4.868   2.230  12.631 -0.1285  0.1818  0.2644
 1030WN      WN 3846   2.538   6.551   2.299 -0.2932  0.0989 -0.0663
 1031WN      WN 3847   1.635   1.485   3.105 -0.1091 -0.2286 -0.2231
 1032WN      WN 3848   5.506   6.562   2.053 -0.2016  0.1249 -0.1213
 1033WN      WN 3849   3.635   2.255   0.520 -0.0383  0.0248  0.0431
 1034WN      WN 3850   5.162   2.962  11.216  0.0887  0.0879  0.2884
 1035WN      WN 3851   4.789   1.285   2.783 -0.3059  0.1389 -0.1722
 1036WN      WN 3852   1.164   5.816   2.311  0.1374 -0.0438 -0.0796
 1037WN      WN 3853   2.735   5.057  11.228 -0.0628  0.0260  0.1612
 1038WN      WN 3854   1.302   0.975  11.733 -0.0050 -0.0072  0.1948
 1039WN      WN 3855   0.450   5.061   2.067  0.0294 -0.1821 -0.2724
 1040WN      WN 3856   2.442   3.066  12.599  0.1403 -0.4648 -0.0334
 1041WN      WN 3857   5.838   2.869  10.589  0.0076 -0.0478  0.1386
 1042WN      WN 3858   4.197   1.832   9.921 -0.2594 -0.0717  0.2978
 1043WN      WN 3859   6.231   2.916   1.691  0.0253  0.0089 -0.0052
 1044WN      WN 3860   5.850   4.042   0.450 -0.3789  0.2735  0.0159
 1045WN      WN 3861   0.615   0.889  11.566  0.0701  0.2114  0.0324
 1046WN      WN 3862   1.330   5.934  14.117 -0.0457  0.0620 -0.1986
 1047WN      WN 3863   4.091   5.664  13.409  0.0191  0.1014 -0.1347
 1048WN      WN 3864   2.563   2.916  10.317  0.1721  0.2108 -0.2434
 1049WN      WN 3865   3.060   2.863   2.356  0.0307  0.2837  0.1006
 1050WN      WN 3866   0.754   0.337   1.536 -0.1865 -0.2063 -0.0978
 1051WN      WN 3867   0.995   3.937   1.593  0.1832 -0.0849 -0.1397
 1052WN      WN 3868   5.438   2.629   0.536 -0.1967  0.2063 -0.2630
 1053WN      WN 3869   2.958   4.187   2.778 -0.1622  0.0071 -0.0827
 1054WN      WN 3870   2.840   3.223   1.952 -0.0252 -0.1444  0.2471
 1055WN      WN 3871   3.812   3.171  12.097  0.0011 -0.0055 -0.1678
 1056WN      WN 3872   3.547   5.961  10.450 -0.3077 -0.2399  0.0397
 1057WN      WN 3873   5.636   2.254  11.365 -0.0701  0.0213 -0.1871
 1058WN      WN 3874   1.344   2.146   0.782  0.1528 -0.1579 -0.1896
 1059WN      WN 3875   2.196   3.314  11.291  0.1962 -0.3213  0.2166
 1060WN      WN 3876   3.223   2.886   0.966 -0.0956 -0.2154 -0.3003
 1061WN      WN 3877   3.664   5.317   0.113 -0.0675  0.2051  0.3686
 1062WN      WN 3878   0.661   3.012  12.041 -0.1073 -0.0844 -0.0018
 1063WN      WN 3879   2.873   5.956   0.619  0.2463  0.2350  0.0037
 1064WN      WN 3880   3.811   4.623   1.647 -0.0578 -0.0848 -0.0330
 1065WN      WN 3881   3.897   6.505   1.408  0.0299 -0.0980  0.0220
 1066WN      WN 3882   4.243   3.628  12.933 -0.2617  0.1950 -0.1695
 1067WN      WN 3883   1.520   2.168   1.280  0.0936  0.3055 -0.0635
 1068WN      WN 3884   3.980   4.181  10.546  0.3246  0.0014 -0.1322
 1069WN      WN 3885   2.147   5.446  10.801  0.2660  0.0299 -0.1298
 1070WN      WN 3886   0.800   4.133  11.876  0.0067  0.1845  0.0837
 1071WN      WN 3887   4.139   4.886   0.796 -0.3579  0.0138 -0.1048
 1072WN      WN 3888   1.886   0.839  13.074  0.0506 -0.0314  0.1316
 1073WN      WN 3889   4.043   6.115  13.235  0.0107 -0.0319  0.1964
 1074WN      WN 3890   0.844   3.987  14.027 -0.0203 -0.0957  0.0478
 1075WN      WN 3891   3.093   3.584   0.451  0.0831  0.2056  0.3667
 1076WN      WN 3892   2.018   1.968   2.455  0.1897 -0.0019 -0.1967
 1077WN      WN 3893   0.609   4.548   1.671 -0.3967  0.0692 -0.3215
 1078WN      WN 3894   1.194   5.656  12.705  0.1539 -0.1508 -0.0349
 1079WN      WN 3895   4.711   3.181   3.407  0.0589  0.2874  0.3769
 1080WN      WN 3896   2.265   2.457  10.965 -0.2078  0.2634 -0.2592
 1081WN      WN 3897   1.864   0.248  11.638 -0.0215 -0.1615  0.0068
 1082WN      WN 3898   4.419   1.942   0.867 -0.0952  0.1306 -0.0877
 1083WN      WN 3899   5.492   4.348  10.729  0.0081 -0.2066  0.0066
 1084WN      WN 3900   3.653   2.096   2.109  0.0274  0.2833  0.0718
 1085WN      WN 3901   1.150   2.383   2.242  0.0529 -0.1715  0.0265
 1086WN      WN 3902   2.308   4.168  10.774 -0.2432  0.0088 -0.0719
 1087WN      WN 3903   3.050   1.528  11.721 -0.1739 -0.2281  0.1607
 1088WN      WN 3904   5.265   0.278  11.352  0.1721 -0.1215  0.0122
 1089WN      WN 3905   5.273   1.826  12.641  0.0725  0.0588  0.1377
 1090WN      WN 3906   2.469   0.141  13.833  0.4590 -0.0181  0.0735
 1091WN      WN 3907   2.168   1.164   2.362  0.1327  0.1493 -0.0548
 1092WN      WN 3908   2.721   5.703   1.386 -0.2271 -0.0410 -0.1249
 1093WN      WN 3909   5.876   2.581   1.647  0.1540  0.0609 -0.3364
 1094WN      WN 3910   3.278   2.497  11.595 -0.0788  0.1590 -0.0069
 1095WN      WN 3911   0.475   4.752  11.065  0.0951 -0.0626 -0.1673
 1096WN      WN 3912   0.249   5.539   1.866  0.1382 -0.0905 -0.0603
 1097WN      WN 3913   5.716   5.171  12.123 -0.0343  0.2444 -0.1206
 1098WN      WN 3914   1.834   6.447   2.899  0.1323 -0.3465 -0.2314
 1099WN      WN 3915   0.563   5.059   1.596  0.2385  0.2169  0.0552
 1100WN      WN 3916   1.296   1.873   3.098 -0.2152  0.0656 -0.0242
 1101WN      WN 3917   5.687   1.825  13.003  0.1187 -0.0979  0.0451
 1102WN      WN 3918   1.515   4.188   1.539  0.2368 -0.2055  0.1451
 1103WN      WN 3919   0.450   1.898   1.018 -0.2599  0.0403  0.0114
 1104WN      WN 3920   2.180   5.978  12.758 -0.0470 -0.3203  0.1900
 1105WN      WN 3921   6.115   2.952  12.378  0.1454  0.0564 -0.0867
 1106WN      WN 3922   0.101   6.583   2.852  0.2385  0.1733  0.2453
 1107WN      WN 3923   3.991   0.842  13.843  0.0142 -0.2508 -0.1583
 1108WN      WN 3924   0.007   3.533  13.548 -0.1358  0.0384 -0.0296
 1109WN      WN 3925   0.289   2.365   1.123  0.0600 -0.4990  0.0430
 1110WN      WN 3926   4.743   5.586  13.438 -0.4132  0.1390 -0.0563
 1111WN      WN 3927   3.970   6.286   0.433 -0.0693 -0.2360 -0.0574
 1112WN      WN 3928   3.328   3.976  13.937  0.1593  0.2211  0.0041
 1113WN      WN 3929   5.400   3.984  12.410 -0.0601 -0.1807 -0.1842
 1114WN      WN 3930   4.450   4.378   2.436 -0.2591 -0.0375  0.2238
 1115WN      WN 3931   5.149   5.315   1.829  0.0381 -0.3884 -0.0593
 1116WN      WN 3932   3.133   4.900  13.015  0.2979  0.1592 -0.2722
 1117WN      WN 3933   1.456   6.297  10.884 -0.0220  0.0123 -0.0190
 1118WN      WN 3934   5.061   0.924  11.667 -0.4248 -0.1072 -0.0626
 1119WN      WN 3935   5.273   4.361  12.755  0.0034  0.0992 -0.0331
 1120WN      WN 3936   3.958   5.406   0.486  0.2125 -0.3645 -0.2365
 1121WN      WN 3937   1.680   3.945  13.985  0.0165  0.0917  0.0339
 1122WN      WN 3938   0.351   3.204   1.261  0.0587  0.1973  0.2610
 1123WN      WN 3939   3.665   0.714  13.429  0.2134 -0.1102  0.0177
 1124WN      WN 3940   2.069   2.712   0.670  0.1721 -0.0777 -0.0674
 1125WN      WN 3941   4.435   5.045  11.332 -0.2866  0.1043 -0.4144
 1126WN      WN 3942   1.607   2.998   0.336  0.0483 -0.0184  0.0971
 1127WN      WN 3943   3.153   4.911  13.958  0.1611 -0.0258 -0.5382
 1128WN      WN 3944   4.902   1.564   0.227 -0.0743 -0.0648  0.1384
 1129WN      WN 3945   3.244   1.116  13.405  0.2957  0.2700  0.0723
 1130WN      WN 3946   0.706   1.071  12.781  0.0280  0.0955 -0.0792
 1131WN      WN 3947   6.545   5.267   1.883  0.1120 -0.1221  0.0286
 1132WN      WN 3948   4.072   1.565  11.553 -0.1553  0.2181 -0.2730
 1133WN      WN 3949   4.629   4.697  13.215  0.0303  0.2369  0.0970
 1134WN      WN 3950   2.614   5.609  12.555  0.0768  0.2289  0.2638
 1135WN      WN 3951   5.186   4.633  12.374  0.1919  0.0767 -0.2323
 1136WN      WN 3952   0.133   4.728   1.760  0.2263 -0.5588 -0.2574
 1137WN      WN 3953   2.460   5.069  13.269  0.0979 -0.0085  0.0820
 1138WN      WN 3954   4.173   1.137  11.098  0.1849 -0.2583  0.0195
 1139WN      WN 3955   0.717   3.509  11.102  0.1104  0.0580 -0.2704
 1140WN      WN 3956   1.861   1.243  11.392 -0.5283 -0.1552  0.0310
 1141WN      WN 3957   4.910   3.302  10.817  0.3219  0.3436 -0.2750
 1142WN      WN 3958   3.485   4.378   1.971 -0.0526 -0.1138 -0.2887
 1143WN      WN 3959   4.635   4.792  13.726 -0.2033 -0.3264  0.1138
 1144WN      WN 3960   5.474   4.531  11.693  0.3355 -0.0465 -0.1753
 1145WN      WN 3961   1.756   3.034   3.055 -0.0109 -0.1808  0.1205
 1146WN      WN 3962   6.630   1.103   0.918 -0.3701 -0.2920  0.0752
 1147WN      WN 3963   2.560   3.644  11.338 -0.3366 -0.0898  0.1824
 1148WN      WN 3964   0.164   1.566  10.991  0.2587  0.1384 -0.0053
 1149WN      WN 3965   3.432   5.650   2.602  0.1015  0.2094 -0.0646
 1150WN      WN 3966   4.193   3.946   2.579  0.2475 -0.0089 -0.0073
 1151WN      WN 3967   5.495   2.296   1.972 -0.1872  0.1855 -0.2858
 1152WN      WN 3968   2.093   2.823  10.657  0.0142  0.0577  0.2353
 1153WN      WN 3969   1.377   0.047  12.814 -0.2680 -0.2502 -0.4264
 1154WN      WN 3970   4.544   1.783  11.603 -0.2023  0.0243  0.0716
 1155WN      WN 3971   1.917   1.330  13.422  0.0995  0.1478 -0.0653
 1156WN      WN 3972   0.080   3.158   1.713  0.0939  0.2380  0.0217
 1157WN      WN 3973   3.050   1.428  10.838  0.0545  0.0276  0.0068
 1158WN      WN 3974   3.855   1.589  11.123  0.1408 -0.1093  0.1741
 1159WN      WN 3975   6.326   5.750   3.261  0.1412  0.1209  0.0761
 1160WN      WN 3976   2.624   4.112  13.337  0.2497  0.0901  0.0164
 1161WN      WN 3977   1.449   6.085  11.898  0.0776  0.0254 -0.2942
 1162WN      WN 3978   2.257   4.045   0.574  0.2888  0.3834  0.0207
 1163WN      WN 3979   4.263   6.625  13.292  0.3789 -0.2897  0.0123
 1164WN      WN 3980   1.811   4.793   1.339 -0.0186 -0.1059 -0.0997
 1165WN      WN 3981   2.016   2.176  10.652 -0.1361 -0.1589 -0.1910
 1166WN      WN 3982   2.281   5.451  11.361 -0.3680 -0.0353  0.0312
 1167WN      WN 3983   5.501   5.479   3.394  0.1193  0.1283 -0.0049
 1168WN      WN 3984   2.286   1.091  13.169  0.0117  0.0615  0.0719
 1169WN      WN 3985   5.397   2.276   1.435  0.0214  0.3678  0.1757
 1170WN      WN 3986   5.550   0.123  12.010  0.0024 -0.0139  0.0262
 1171WN      WN 3987   1.930   2.389   1.505  0.1540  0.0897 -0.2895
 1172WN      WN 3988   0.504   2.723  13.232 -0.1770  0.1157 -0.0684
 1173WN      WN 3989   2.402   6.237  13.148 -0.0715  0.1443  0.0084
 1174WN      WN 3990   2.865   4.367   2.289  0.0460 -0.4230 -0.4596
 1175WN      WN 3991   2.774   3.231   0.156  0.0208  0.1312 -0.2003
 1176WN      WN 3992   2.748   4.990   1.712 -0.1573 -0.1309 -0.1197
 1177WN      WN 3993   6.499   4.372   0.517 -0.0528  0.2704  0.1768
 1178WN      WN 3994   4.842   1.135  14.003 -0.1548  0.3733 -0.2053
 1179WN      WN 3995   2.655   2.097   0.790  0.1096 -0.2267 -0.1283
 1180WN      WN 3996   3.670   6.208   0.047 -0.2063  0.2508 -0.0515
 1181WN      WN 3997   2.141   1.047  11.826 -0.2068  0.0137  0.2217
 1182WN      WN 3998   4.474   3.788  11.947  0.1024  0.0473  0.0761
 1183WN      WN 3999   1.564   0.161   1.820 -0.0819  0.0252 -0.1016
 1184WN      WN 4000   0.671   5.028  12.947  0.2909  0.1252 -0.1797
 1185WN      WN 4001   2.968   2.442  13.992 -0.0242  0.1625 -0.0042
 1186WN      WN 4002   2.528   5.745   0.951 -0.2374  0.0855  0.1250
 1187WN      WN 4003   0.600   0.486   0.605  0.3740  0.0523 -0.0441
 1188WN      WN 4004   1.744   0.151  13.671  0.2911  0.0272  0.0580
 1189WN      WN 4005   3.004   3.409   0.995  0.1129 -0.0146 -0.0393
 1190WN      WN 4006   0.450   3.065  10.846 -0.0515 -0.2457 -0.0594
 1191WN      WN 4007   0.441   3.321  13.579  0.0740 -0.0912 -0.0772
 1192WN      WN 4008   5.931   4.694   2.229  0.0643 -0.2109  0.2930
 1193WN      WN 4009   4.298   1.766  13.714  0.0700 -0.2332  0.1044
 1194WN      WN 4010   4.158   0.010  10.337  0.0789 -0.2343  0.1849
 1195WN      WN 4011   1.201   2.580  10.988 -0.0990  0.0265 -0.0014
 1196WN      WN 4012   3.905   4.055  13.058  0.0767  0.1215 -0.0676
 1197WN      WN 4013   6.233   4.716   2.974  0.1769 -0.1691 -0.1955
 1198WN      WN 4014   4.450   2.807   2.119 -0.1639  0.1046 -0.1792
 1199WN      WN 4015   0.793   3.840   2.086 -0.1549 -0.1373  0.0181
 1200WN      WN 4016   3.516   2.147   0.023  0.0466  0.1319 -0.3779
 1201WN      WN 4017   1.778   0.340  13.131 -0.0233  0.2348  0.0277
 1202WN      WN 4018   3.022   0.020   1.783 -0.0216 -0.0713  0.0124
 1203WN      WN 4019   0.895   0.736  13.565  0.0453 -0.2365  0.2183
 1204WN      WN 4020   5.814   4.069   2.242 -0.3846  0.0303 -0.2673
 1205WN      WN 4021   3.885   3.254  12.659  0.0473 -0.0771  0.0129
 1206WN      WN 4022   3.191   4.555   0.593  0.1769  0.3106  0.0413
 1207WN      WN 4023   4.183   3.145  14.017 -0.0638  0.0104  0.1088
 1208WN      WN 4024   2.686   0.686  13.860  0.0078 -0.2802  0.0815
 1209WN      WN 4025   4.276   0.872  10.661 -0.2138  0.0177 -0.3909
 1210WN      WN 4026   1.858   0.562  12.599 -0.1093 -0.0481  0.1666
 1211WN      WN 4027   4.086   1.892  10.794 -0.2453  0.3243 -0.0164
 1212WN      WN 4028   4.709   6.106   2.529  0.0030 -0.0829 -0.0597
 1213WN      WN 4029   0.467   0.272  10.754  0.2553 -0.2613  0.1427
 1214WN      WN 4030   4.611   0.941   3.290 -0.1849 -0.0112  0.0347
 1215WN      WN 4031   6.350   4.853   1.473 -0.1275 -0.2029 -0.0796
 1216WN      WN 4032   0.274   4.709  13.206  0.0953  0.1185  0.1760
 1217WN      WN 4033   2.638   0.641   0.245 -0.0943 -0.1819  0.3455
 1218WN      WN 4034   4.177   0.676   1.510 -0.0195  0.2618  0.0493
 1219WN      WN 4035   5.778   0.094  11.118 -0.1649  0.0467  0.1800
 1220WN      WN 4036   2.279   1.705   2.087  0.2012 -0.1787  0.0709
 1221WN      WN 4037   0.822   6.480  11.001 -0.0205  0.0198  0.1222
 1222WN      WN 4038   0.971   3.446   1.862 -0.2692  0.0703  0.1405
 1223WN      WN 4039   5.363   3.579  11.212  0.4222 -0.2659 -0.1370
 1224WN      WN 4040   3.245   1.266   2.612 -0.0617  0.0528 -0.1300
 1225WN      WN 4041   2.585   4.755  12.891 -0.2179 -0.0378  0.4433
 1226WN      WN 4042   2.392   0.785   1.375  0.3194  0.2442  0.2863
 1227WN      WN 4043   3.966   0.901   2.279  0.2750  0.0153  0.1782
 1228WN      WN 4044   6.050   1.528  13.824 -0.1224  0.0735  0.0921
 1229WN      WN 4045   4.248   0.128   2.303 -0.2271 -0.1825  0.0461
 1230WN      WN 4046   2.683   6.053   2.412  0.0642 -0.2451 -0.0642
 1231WN      WN 4047   3.771   6.306  10.775  0.0821 -0.1691 -0.0087
 1232WN      WN 4048   5.329   4.941  11.301 -0.0279  0.1974 -0.3609
 1233WN      WN 4049   2.385   5.839   0.379  0.0102  0.1223  0.2504
 1234WN      WN 4050   0.457   3.994  12.314 -0.0482  0.2025 -0.2293
 1235WN      WN 4051   0.251   1.127   1.267  0.0287  0.1224 -0.0412
 1236WN      WN 4052   4.218   4.147  11.018 -0.0189  0.1543  0.2869
 1237WN      WN 4053   6.493   4.336  11.698  0.1663  0.1273  0.4469
 1238WN      WN 4054   4.120   1.954  11.293 -0.0372  0.3350 -0.2095
 1239WN      WN 4055   3.342   1.585   3.079 -0.0328  0.1511 -0.0105
 1240WN      WN 4056   3.511   5.689   1.731 -0.1840 -0.1875  0.0472
 1241WN      WN 4057   3.435   1.089   1.265 -0.2395 -0.0256 -0.2221
 1242WN      WN 4058   0.106   4.294  13.416 -0.0278  0.0459 -0.2789
 1243WN      WN 4059   4.195   6.021  11.142  0.0360  0.0215 -0.0796
 1244WN      WN 4060   4.454   4.506  10.718 -0.0289  0.1339 -0.1896
 1245WN      WN 4061   2.765   5.186   2.616 -0.4746 -0.3717  0.0882
 1246WN      WN 4062   6.187   6.629  12.529  0.2918 -0.2851  0.2082
 1247WN      WN 4063   2.520   3.375  12.188  0.0761  0.1065 -0.2626
 1248WN      WN 4064   0.461   3.501  12.042 -0.0355 -0.0021 -0.0224
 1249WN      WN 4065   2.948   2.005   2.849 -0.0852  0.5547  0.2027
 1250WN      WN 4066   5.267   4.997  12.743  0.0021  0.1473  0.0440
 1251WN      WN 4067   1.801   3.494   1.183 -0.0005 -0.2433  0.1201
 1252WN      WN 4068   5.013   4.466   0.889  0.3939 -0.0021  0.4343
 1253WN      WN 4069   5.754   1.485   0.115  0.1535 -0.0825 -0.2620
 1254WN      WN 4070   3.178   2.318   0.324  0.0685  0.0739 -0.3914
 1255WN      WN 4071   4.245   2.597   2.614 -0.1468 -0.1853 -0.0679
 1256WN      WN 4072   2.256   2.488  11.765  0.1156 -0.0605  0.0655
 1257WN      WN 4073   1.141   0.667   0.770  0.2083 -0.2332 -0.1148
 1258WN      WN 4074   3.200   2.772  12.519 -0.0395 -0.2594  0.0427
 1259WN      WN 4075   3.040   1.252   2.153  0.1333  0.2082  0.0345
 1260WN      WN 4076   3.382   2.256   2.557  0.1529 -0.0835  0.2495
 1261WN      WN 4077   1.935   4.134   1.884 -0.2326  0.1767 -0.1168
 1262WN      WN 4078   4.676   4.330  13.983  0.0467 -0.0860  0.1414
 1263WN      WN 4079   3.993   2.944   2.343 -0.1401  0.0253  0.1447
 1264WN      WN 4080   1.268   5.610  11.289 -0.1093  0.0043  0.2521
 1265WN      WN 4081   4.728   2.026  14.046 -0.0307 -0.0481 -0.1228
 1266WN      WN 4082   0.868   4.198  12.649  0.2949 -0.1377  0.0631
 1267WN      WN 4083   1.037   3.317  10.781 -0.0712 -0.2081 -0.0460
 1268WN      WN 4084   2.488   1.612  12.680  0.4224 -0.0292  0.0879
 1269WN      WN 4085   0.757   4.850  13.487  0.1946  0.1389 -0.0538
 1270WN      WN 4086   6.113   6.140   1.458 -0.1055  0.1200  0.1620
 1271WN      WN 4087   3.473   0.022   2.181  0.3006  0.0378 -0.1209
 1272WN      WN 4088   2.984   2.472   0.813 -0.1382  0.0452  0.1479
 1273WN      WN 4089   4.347   2.319  10.907  0.0693 -0.0716  0.0695
 1274WN      WN 4090   0.292   6.142   2.239 -0.1278  0.0982  0.0062
 1275WN      WN 4091   5.051   5.456  13.009  0.3827 -0.0270 -0.4044
 1276WN      WN 4092   0.864   3.006  13.407  0.1892  0.0370  0.2326
 1277WN      WN 4093   0.146   1.235   2.288 -0.0034 -0.0878  0.2495
 1278WN      WN 4094   3.450   2.257  10.518 -0.1347  0.1476  0.0054
 1279WN      WN 4095   2.835   0.362   1.478  0.2904  0.4829 -0.1645
 1280WN      WN 4096   1.491   2.235  13.865 -0.0246 -0.2004 -0.0712
 1281WN      WN 4097   3.758   6.005   1.384 -0.2376 -0.4806 -0.1369
 1282WN      WN 4098   5.674   2.410  10.825 -0.2532  0.1017 -0.1221
 1283WN      WN 4099   4.951   4.972   2.922  0.0315 -0.2004 -0.0608
 1284WN      WN 4100   2.622   3.692   2.181 -0.2522 -0.0460  0.3758
 1285WN      WN 4101   4.850   4.095  12.538  0.2396 -0.1840  0.1063
 1286WN      WN 4102   2.197   2.784   2.923 -0.0458  0.2701 -0.2443
 1287WN      WN 4103   5.831   6.308  12.410  0.0215 -0.2392 -0.0664
 1288WN      WN 4104   1.246   3.049   2.926 -0.0400 -0.0426 -0.1310
 1289WN      WN 4105   6.244   6.199   1.999 -0.4153  0.0194 -0.1736
 1290WN      WN 4106   2.257   3.090   1.846  0.1660 -0.1223  0.0155
 1291WN      WN 4107   1.018   2.837   0.187  0.0383  0.2207 -0.1094
 1292WN      WN 4108   1.470   3.692  12.083 -0.0888  0.3597  0.0769
 1293WN      WN 4109   5.948   1.392   1.419  0.0675  0.1518 -0.1567
 1294WN      WN 4110   4.212   0.568   2.645  0.3330 -0.1777  0.0354
 1295WN      WN 4111   2.750   0.832   2.227  0.0604 -0.0777 -0.2800
 1296WN      WN 4112   5.845   3.981   1.098 -0.1007  0.2288  0.1014
 1297WN      WN 4113   0.300   1.507   2.778  0.2443  0.1782 -0.1190
 1298WN      WN 4114   5.358   3.228   2.199 -0.1079  0.0353 -0.1302
 1299WN      WN 4115   4.478   3.192  12.007 -0.0689  0.0378  0.0070
 1300WN      WN 4116   1.878   6.358  11.645 -0.0700  0.3395 -0.3811
 1301WN      WN 4117   5.967   6.606   1.948 -0.3113  0.2847  0.4167
 1302WN      WN 4118   6.649   6.466   1.957  0.0002 -0.2118 -0.0468
 1303WN      WN 4119   3.766   4.495  12.067  0.0753 -0.1664 -0.1250
 1304WN      WN 4120   1.157   2.691  13.843  0.0808 -0.1021 -0.0723
 1305WN      WN 4121   3.249   2.064  13.682 -0.1698  0.1502 -0.2797
 1306WN      WN 4122   4.134   2.034   1.926  0.2857 -0.2050  0.1420
 1307WN      WN 4123   2.809   6.444  13.564  0.0683 -0.0799 -0.1701
 1308WN      WN 4124   5.597   0.406   2.403 -0.3016  0.0672  0.1179
 1309WN      WN 4125   3.886   1.829  12.766 -0.2964 -0.1995  0.2017
 1310WN      WN 4126   0.064   1.926   2.789  0.1462 -0.2614 -0.3834
 1311WN      WN 4127   3.719   0.721   1.643 -0.2379  0.0016  0.1231
 1312WN      WN 4128   6.254   1.630   0.514 -0.1603 -0.1585  0.1196
 1313WN      WN 4129   1.474   2.588   0.095  0.0448  0.0632  0.0319
 1314WN      WN 4130   0.089   0.725  12.421 -0.0505 -0.2928 -0.3789
 1315WN      WN 4131   1.581   5.433  12.258 -0.2251 -0.0225 -0.0680
 1316WN      WN 4132   3.605   2.581   0.955 -0.0704 -0.2190  0.0084
 1317WN      WN 4133   3.006   3.665   1.864 -0.3628  0.2847  0.0977
 1318WN      WN 4134   2.907   1.926  13.978  0.1459 -0.0421 -0.1876
 1319WN      WN 4135   6.600   1.845   0.239 -0.0159 -0.0680  0.3057
 1320WN      WN 4136   2.282   0.287  12.476  0.1053 -0.0765  0.0581
 1321WN      WN 4137   3.514   6.062  12.001 -0.3249 -0.0257  0.3684
 1322WN      WN 4138   3.991   1.525   1.265 -0.0551  0.2481 -0.1889
 1323WN      WN 4139   3.622   0.857   0.607 -0.1222  0.0890  0.1136
 1324WN      WN 4140   0.320   2.259   2.095  0.4046 -0.0192  0.1857
 1325WN      WN 4141   5.842   4.847   1.722  0.1147  0.0231  0.1200
 1326WN      WN 4142   3.905   2.966   2.841 -0.1451  0.1655 -0.3205
 1327WN      WN 4143   2.382   3.460  13.485  0.0867  0.2984  0.1597
 1328WN      WN 4144   1.978   3.311   2.680  0.3279  0.0401 -0.0120
 1329WN      WN 4145   6.602   1.317  12.250 -0.2184 -0.0400  0.1025
 1330WN      WN 4146   6.226   5.466  12.470 -0.2054 -0.1204 -0.1816
 1331WN      WN 4147   0.780   4.281   2.492 -0.5465 -0.0093 -0.3034
 1332WN      WN 4148   1.447   1.972   2.215 -0.0663  0.0163  0.0236
 1333WN      WN 4149   3.466   2.491  13.670 -0.0396  0.0690 -0.0803
 1334WN      WN 4150   5.032   2.353   0.169 -0.1414  0.2181 -0.1352
 1335WN      WN 4151   1.700   1.800  12.889 -0.3573 -0.4158  0.4183
 1336WN      WN 4152   2.653   4.475  12.472 -0.1942  0.0606 -0.0068
 1337WN      WN 4153   3.751   0.812  12.009  0.0120  0.1503 -0.4457
 1338WN      WN 4154   6.184   1.595  12.559 -0.1498 -0.1459 -0.0736
 1339WN      WN 4155   4.709   6.079   1.998  0.3431 -0.2365 -0.2612
 1340WN      WN 4156   0.014   4.958   2.839 -0.0802 -0.3048  0.0702
 1341WN      WN 4157   2.071   4.863  12.989 -0.2472  0.0592  0.0878
 1342WN      WN 4158   2.267   4.589  12.030  0.3278  0.2005  0.1451
 1343WN      WN 4159   1.218   4.499   2.334 -0.0491  0.1711  0.2426
 1344WN      WN 4160   1.786   2.277  11.893  0.1129  0.3246  0.2760
 1345WN      WN 4161   3.893   2.688  13.355  0.1316  0.2526  0.0554
 1346WN      WN 4162   4.405   3.157   2.531 -0.1207 -0.2406 -0.1454
 1347WN      WN 4163   0.770   1.096   1.358  0.1182  0.2321  0.3458
 1348WN      WN 4164   1.374   1.033   3.118 -0.0211 -0.1179  0.0096
 1349WN      WN 4165   5.080   1.998   1.928 -0.0330 -0.3196 -0.3601
 1350WN      WN 4166   1.420   0.635   1.662 -0.0897  0.0231  0.0547
 1351WN      WN 4167   0.490   3.113   0.316 -0.0723  0.0647  0.1778
 1352WN      WN 4168   4.880   3.433  13.883  0.2156 -0.0072  0.2104
 1353WN      WN 4169   3.530   1.215  11.804 -0.1812  0.1566  0.0390
 1354WN      WN 4170   3.299   0.003  13.737  0.2423  0.0734  0.3058
 1355WN      WN 4171   3.590   6.436  12.321  0.0404 -0.4336  0.1084
 1356WN      WN 4172   1.258   2.648   0.604  0.0514  0.3576 -0.0906
 1357WN      WN 4173   5.711   2.817  11.087 -0.3747  0.3152 -0.1039
 1358WN      WN 4174   2.280   0.928  12.705  0.0309  0.1040 -0.1020
 1359WN      WN 4175   4.880   1.542   1.698  0.0950 -0.0984 -0.2146
 1360WN      WN 4176   0.256   1.188  11.803  0.1864 -0.1539  0.2713
 1361WN      WN 4177   4.444   3.070  10.308 -0.3692  0.0161 -0.0229
 1362WN      WN 4178   4.057   4.835  13.527 -0.0328 -0.2445  0.3166
 1363WN      WN 4179   1.238   0.210   1.416  0.0293  0.2278  0.4471
 1364WN      WN 4180   3.534   0.405   0.512 -0.1460  0.0051  0.1654
 1365WN      WN 4181   5.840   0.739   0.521  0.0698  0.0291  0.0248
 1366WN      WN 4182   5.125   4.649  13.120 -0.2185  0.1204 -0.0542
 1367WN      WN 4183   4.501   1.760   2.122  0.4298 -0.3435  0.0432
 1368WN      WN 4184   3.107   2.086   2.153 -0.1067  0.0313  0.1253
 1369WN      WN 4185   1.065   6.051  11.074  0.2481  0.4226  0.3089
 1370WN      WN 4186   4.810   3.364  13.274  0.0235  0.1299 -0.2911
 1371WN      WN 4187   1.819   0.222  10.236 -0.4480  0.0462 -0.0278
 1372WN      WN 4188   3.182   2.963  13.837 -0.3151 -0.1374 -0.0671
 1373WN      WN 4189   2.977   5.674   2.415 -0.0615 -0.2119  0.0187
 1374WN      WN 4190   1.473   6.349   1.528  0.0005  0.1075  0.0063
 1375WN      WN 4191   2.451   5.638  13.008 -0.0901  0.3243  0.0620
 1376WN      WN 4192   0.362   1.682  11.484 -0.1102 -0.2000  0.1663
 1377WN      WN 4193   2.511   3.855  13.855  0.2285  0.1515 -0.0984
 1378WN      WN 4194   6.632   4.012   2.637 -0.0986  0.1015  0.1021
 1379WN      WN 4195   2.249   3.324  10.460 -0.0366  0.0173 -0.0536
 1380WN      WN 4196   6.094   1.530  13.061  0.4173 -0.2218 -0.0710
 1381WN      WN 4197   1.961   0.974  14.127  0.0600  0.0453  0.0712
 1382WN      WN 4198   5.793   4.647  10.422  0.2223 -0.0455  0.2335
 1383WN      WN 4199   3.423   1.661   1.176  0.0030  0.1666 -0.0682
 1384WN      WN 4200   5.103   4.675   0.441 -0.0584  0.2517  0.1304
 1385WN      WN 4201   4.403   3.921  13.878 -0.1713 -0.1705 -0.3042
 1386WN      WN 4202   1.173   1.833  14.012  0.1941  0.0506  0.1362
 1387WN      WN 4203   5.771   2.296  11.860 -0.1350  0.1142  0.2906
 1388WN      WN 4204   0.840   2.469  13.539  0.1894  0.1621 -0.0557
 1389WN      WN 4205   6.656   0.069  12.099  0.2544  0.0728  0.2768
 1390WN      WN 4206   1.342   5.155  12.678  0.1136  0.0715 -0.0864
 1391WN      WN 4207   5.128   6.147  11.522  0.2874  0.0654 -0.2195
 1392WN      WN 4208   3.120   5.329   0.134 -0.1620 -0.0065 -0.0427
 1393WN      WN 4209   0.900   5.086  11.029  0.2075  0.1311  0.3599
 1394WN      WN 4210   1.400   0.354  12.425  0.0104  0.2368  0.1574
 1395WN      WN 4211   1.068   2.306  10.510 -0.1893 -0.0988 -0.0452
 1396WN      WN 4212   3.145   4.322  11.902  0.1870 -0.4137 -0.0988
 1397WN      WN 4213   5.700   3.125   2.650  0.1480  0.1948  0.0839
 1398WN      WN 4214   2.670   2.845   0.955  0.1632 -0.0500  0.2620
 1399WN      WN 4215   1.347   1.556   1.486  0.0839  0.2170 -0.1782
 1400WN      WN 4216   4.374   0.664  13.616 -0.1482 -0.1697  0.0835
 1401WN      WN 4217   1.256   4.272  13.937 -0.2273 -0.2461 -0.2756
 1402WN      WN 4218   1.666   4.452   0.134  0.1109 -0.0442  0.1464
 1403WN      WN 4219   0.187   2.404   2.706  0.4766 -0.1246 -0.1299
 1404WN      WN 4220   4.867   3.177   2.428 -0.0494 -0.2130 -0.0080
 1405WN      WN 4221   4.705   6.584   2.283  0.0725  0.4346 -0.0490
 1406WN      WN 4222   0.732   4.946  11.508 -0.1476 -0.0163 -0.1282
 1407WN      WN 4223   0.701   4.046   0.373  0.0650 -0.1637  0.0673
 1408WN      WN 4224   1.266   1.583  11.060 -0.0263  0.0764  0.1484
 1409WN      WN 4225   4.037   4.115   1.502  0.0043  0.1203  0.0327
 1410WN      WN 4226   3.082   2.070  11.915  0.0343 -0.1195  0.4231
 1411WN      WN 4227   1.905   0.462  12.104  0.1488  0.0459  0.0626
 1412WN      WN 4228   1.061   5.954  11.596 -0.2788 -0.0807  0.0693
 1413WN      WN 4229   1.165   4.533   1.657 -0.1419 -0.0716  0.1186
 1414WN      WN 4230   1.542   2.956  10.389 -0.0716 -0.1498  0.0043
 1415WN      WN 4231   0.987   5.534  13.957  0.0180 -0.4298 -0.4542
 1416WN      WN 4232   0.233   0.326   1.269 -0.2379  0.0061 -0.3546
 1417WN      WN 4233   0.927   2.438  13.072 -0.0341 -0.1395  0.1764
 1418WN      WN 4234   3.279   1.422   1.682  0.4092  0.0029  0.0949
 1419WN      WN 4235   0.114   4.364  10.994 -0.0329  0.0776  0.1631
 1420WN      WN 4236   4.092   2.052  11.745  0.2856 -0.0085  0.2906
 1421WN      WN 4237   0.628   1.396   0.391 -0.0796 -0.2966  0.2358
 1422WN      WN 4238   2.152   3.276  12.991  0.3945  0.3410 -0.0133
 1423WN      WN 4239   3.461   4.113  12.232  0.2273  0.1529 -0.0346
 1424WN      WN 4240   2.788   3.885   0.111 -0.1039 -0.2819  0.0608
 1425WN      WN 4241   6.485   2.500  11.431 -0.3014 -0.1040 -0.0607
 1426WN      WN 4242   2.059   4.175  14.130 -0.1177  0.2921  0.0453
 1427WN      WN 4243   2.760   4.149  10.958 -0.0410  0.1123  0.3991
 1428WN      WN 4244   1.351   0.632  13.779  0.2713  0.1008  0.1066
 1429WN      WN 4245   5.141   2.231  11.328 -0.1899  0.2701 -0.1810
 1430WN      WN 4246   5.284   3.204   1.702 -0.2193 -0.0964  0.1558
 1431WN      WN 4247   5.933   4.075  12.479  0.1086  0.0748 -0.1711
 1432WN      WN 4248   4.919   3.817   2.802 -0.1235  0.2184 -0.1745
 1433WN      WN 4249   4.379   3.949  12.480  0.2569 -0.0205  0.3584
 1434WN      WN 4250   1.232   5.459   0.827  0.2340 -0.0025  0.0329
 1435WN      WN 4251   4.200   5.973  12.684 -0.1101 -0.1714 -0.2049
 1436WN      WN 4252   6.487   0.622  10.929 -0.1516 -0.0697  0.1404
 1437WN      WN 4253   3.165   0.232  10.582 -0.0132 -0.2280 -0.1738
 1438WN      WN 4254   5.899   2.342  13.947  0.0822  0.0600 -0.3077
 1439WN      WN 4255   5.723   2.373   3.316 -0.2215  0.0620  0.1170
 1440WN      WN 4256   6.239   5.035  12.131  0.1736 -0.0630  0.3320
 1441WN      WN 4257   6.377   2.254  13.705 -0.0505 -0.0950 -0.0788
 1442WN      WN 4258   2.205   6.307   0.404  0.1254 -0.0783  0.1154
 1443WN      WN 4259   1.158   6.022  13.570  0.3954  0.3010  0.1615
 1444WN      WN 4260   1.236   1.732  13.126 -0.2294 -0.1996  0.1133
 1445WN      WN 4261   0.428   1.413   0.861 -0.1822  0.0990 -0.1003
 1446WN      WN 4262   1.886   4.807   0.867 -0.0432 -0.0794  0.0670
 1447WN      WN 4263   6.020   4.774  11.205 -0.0446 -0.2769 -0.0310
 1448WN      WN 4264   2.666   2.819   2.653 -0.0211  0.0187 -0.3043
 1449WN      WN 4265   1.955   2.353  14.126  0.0719 -0.0846  0.0528
 1450WN      WN 4266   6.258   1.539   1.047 -0.0469 -0.0350 -0.2334
 1451WN      WN 4267   1.243   1.191  13.650 -0.0052 -0.0872  0.0685
 1452WN      WN 4268   6.503   2.007  13.346 -0.1004  0.0119 -0.3195
 1453WN      WN 4269   2.195   5.431   0.652 -0.1912 -0.0881  0.0142
 1454WN      WN 4270   1.630   5.970  11.354 -0.0256 -0.0450  0.0062
 1455WN      WN 4271   1.914   5.922  11.993  0.0810  0.2953 -0.0968
 1456WN      WN 4272   4.050   2.385  12.521 -0.0813  0.2334  0.1554
 1457WN      WN 4273   3.310   1.016  10.996  0.1012  0.0192  0.1865
 1458WN      WN 4274   6.646   6.016  11.059 -0.2261  0.0473 -0.0944
 1459WN      WN 4275   3.898   3.648   1.052 -0.0252  0.0577 -0.0949
 1460WN      WN 4276   6.414   0.001   2.413  0.0380 -0.3204 -0.0885
 1461WN      WN 4277   1.859   0.804  10.906  0.0781  0.0012 -0.4260
 1462WN      WN 4278   4.542   4.697   1.174  0.2761 -0.0197  0.4980
 1463WN      WN 4279   5.319   3.131   0.614  0.1249 -0.1452  0.0980
 1464WN      WN 4280   5.213   1.541   2.065  0.0687  0.2630 -0.2266
 1465WN      WN 4281   4.691   0.764   2.787 -0.1794 -0.2055 -0.0343
 1466WN      WN 4282   3.129   4.257   1.013 -0.0799  0.0220  0.1184
 1467WN      WN 4283   4.557   0.178  11.800  0.0626  0.0053 -0.0345
 1468WN      WN 4284   1.690   1.281  11.970  0.1596 -0.1124  0.1974
 1469WN      WN 4285   4.825   1.979  13.531 -0.1567 -0.2171 -0.0685
 1470WN      WN 4286   5.134   1.002   1.283  0.2135  0.5890 -0.1016
 1471WN      WN 4287   1.123   1.157  12.210  0.2519  0.2358  0.1436
 1472WN      WN 4288   4.512   4.041  10.423  0.2010  0.0194 -0.1285
 1473WN      WN 4289   0.815   1.292  11.374 -0.0879 -0.3277 -0.0389
 1474WN      WN 4290   2.416   1.836   1.159  0.0487 -0.1638  0.1231
 1475WN      WN 4291   2.230   3.209  11.790  0.0195  0.1567 -0.0587
 1476WN      WN 4292   2.283   1.527  11.956  0.2402  0.0258 -0.1276
 1477WN      WN 4293   1.773   1.080   2.086 -0.0211  0.0411  0.0654
 1478WN      WN 4294   3.780   1.705  10.454  0.3193 -0.3914  0.2336
 1479WN      WN 4295   6.092   0.368   2.314 -0.2120 -0.1083 -0.0192
 1480WN      WN 4296   6.152   3.653   0.342 -0.0274  0.1040  0.2288
 1481WN      WN 4297   2.407   3.216   2.288 -0.0477 -0.3619 -0.5554
 1482WN      WN 4298   4.693   0.665   2.319 -0.1780  0.0658 -0.0242
 1483WN      WN 4299   0.038   2.560   0.334 -0.0731 -0.0846 -0.0094
 1484WN      WN 4300   3.739   1.156  11.286 -0.0853  0.1081 -0.4288
 1485WN      WN 4301   4.499   5.151  12.331  0.0161  0.2108  0.0209
 1486WN      WN 4302   4.691   1.686  12.717 -0.0507 -0.3122  0.2631
 1487WN      WN 4303   6.511   1.139   2.758  0.0380  0.0398 -0.1584
 1488WN      WN 4304   1.997   6.513  14.107  0.0354  0.0512  0.2459
 1489WN      WN 4305   4.347   0.458  10.251 -0.1494  0.0938  0.2156
 1490WN      WN 4306   0.920   2.271   0.442  0.0007  0.1153 -0.2214
 1491WN      WN 4307   2.075   1.598  12.476 -0.1064  0.0603  0.0029
 1492WN      WN 4308   3.234   6.292   0.363  0.3835  0.2453  0.2181
 1493WN      WN 4309   6.169   2.341   0.473 -0.1153  0.0561  0.1232
 1494WN      WN 4310   5.591   4.492  11.208 -0.0066  0.2350  0.0614
 1495WN      WN 4311   3.032   0.468  11.585  0.5952 -0.3197  0.1529
 1496WN      WN 4312   2.073   4.254  13.444 -0.1264  0.2633  0.1007
 1497WN      WN 4313   5.387   1.004   0.801 -0.4568 -0.1333 -0.0789
 1498WN      WN 4314   5.812   3.274  11.353 -0.1562  0.0103 -0.0180
 1499WN      WN 4315   4.731   4.753  12.179 -0.1300  0.2090  0.2133
 1500WN      WN 4316   0.690   2.398   2.518  0.3109  0.1747 -0.1748
 1501WN      WN 4317   3.031   3.093  10.804  0.0256  0.3332  0.1660
 1502WN      WN 4318   3.043   2.585  12.065 -0.0253 -0.0985  0.2446
 1503WN      WN 4319   0.325   3.516   2.019  0.1128 -0.1927 -0.0857
 1504WN      WN 4320   3.264   3.836  11.839 -0.3238  0.0065 -0.2412
 1505WN      WN 4321   6.542   2.058   1.207 -0.5901  0.0140  0.3351
 1506WN      WN 4322   6.198   3.131  10.881 -0.4500  0.0187 -0.0803
 1507WN      WN 4323   3.376   0.108   1.034 -0.0712 -0.0635  0.0450
 1508WN      WN 4324   3.638   3.870  13.495 -0.1437  0.0273 -0.0756
 1509WN      WN 4325   2.188   3.211   3.239  0.0854  0.3068 -0.0539
 1510WN      WN 4326   0.987   2.141  10.957  0.0971  0.2402  0.1237
 1511WN      WN 4327   2.980   3.072  12.185 -0.1562 -0.4941 -0.0634
 1512WN      WN 4328   5.240   2.347   1.006 -0.0663 -0.0266  0.1508
 1513WN      WN 4329   6.483   2.932  13.151  0.1402 -0.3350  0.1582
 1514WN      WN 4330   3.099   6.398   3.072  0.0742  0.0613  0.1580
 1515WN      WN 4331   4.048   2.529  13.807 -0.2592 -0.0916 -0.0764
 1516WN      WN 4332   6.415   1.182   1.362 -0.0110 -0.1219  0.0147
 1517WN      WN 4333   4.102   5.554  12.389 -0.2295 -0.0286  0.1230
 1518WN      WN 4334   4.977   2.030   1.352  0.1005  0.1006 -0.0397
 1519WN      WN 4335   2.957   5.841   0.117  0.2930  0.0953  0.0374
 1520WN      WN 4336   3.787   2.323   1.675 -0.0605  0.2456 -0.0532
 1521WN      WN 4337   6.380   1.481  11.350 -0.2572  0.2618  0.1545
 1522WN      WN 4338   0.271   5.623  11.124 -0.0131 -0.1832  0.2867
 1523WN      WN 4339   3.983   0.433   0.759  0.1406  0.2953  0.1767
 1524WN      WN 4340   4.601   5.140   0.908 -0.0638  0.1976 -0.0745
 1525WN      WN 4341   0.655   2.971   1.703 -0.0605 -0.0462 -0.0122
 1526WN      WN 4342   4.906   3.411   0.572 -0.1002 -0.0125  0.0720
 1527WN      WN 4343   1.234   1.143   1.178  0.2091 -0.3089  0.0750
 1528WN      WN 4344   2.847   3.943  12.940  0.0054  0.3046 -0.1042
 1529WN      WN 4345   5.499   2.135  13.331 -0.1656  0.0399  0.1576
 1530WN      WN 4346   1.260   5.059   2.832  0.1580 -0.1695  0.1590
 1531WN      WN 4347   0.646   0.278  11.786 -0.0454 -0.2467  0.1908
 1532WN      WN 4348   5.910   3.950   3.101  0.0058 -0.1470  0.2658
 1533WN      WN 4349   4.136   3.840  13.440 -0.1905 -0.1703  0.3660
 1534WN      WN 4350   0.351   5.182   2.581 -0.1892 -0.2345 -0.4064
 1535WN      WN 4351   1.763   3.473   0.025 -0.1314  0.3759  0.0210
 1536WN      WN 4352   3.044   0.655  10.717 -0.1068 -0.0902  0.1727
 1537WN      WN 4353   5.593   4.670  13.026  0.0922  0.0696 -0.0103
 1538WN      WN 4354   6.250   2.355  11.914 -0.0588 -0.2750 -0.0518
 1539WN      WN 4355   1.032   3.786  10.764 -0.1020  0.2866  0.0428
 1540WN      WN 4356   0.963   0.277  12.588 -0.0892  0.2901 -0.1080
 1541WN      WN 4357   0.395   4.065   1.312 -0.0729  0.1095 -0.2580
 1542WN      WN 4358   3.687   3.947   0.273  0.0599  0.1464 -0.3485
 1543WN      WN 4359   3.954   0.698  11.534 -0.2046  0.2047  0.0143
 1544WN      WN 4360   1.022   2.353   1.521 -0.0012 -0.1383  0.2650
 1545WN      WN 4361   4.812   4.073   2.380  0.0979  0.2302  0.1868
 1546WN      WN 4362   4.110   5.238   1.773  0.0292  0.0336  0.0143
 1547WN      WN 4363   4.342   2.070  12.789 -0.0470  0.0078 -0.2360
 1548WN      WN 4364   3.837   1.107   0.145  0.0634 -0.1117  0.2527
 1549WN      WN 4365   5.339   1.435  13.107  0.2861  0.0155 -0.2289
 1550WN      WN 4366   4.561   4.998  11.817  0.0955  0.0814 -0.0212
 1551WN      WN 4367   4.729   0.224   2.668  0.1129 -0.0938  0.1459
 1552WN      WN 4368   4.031   4.816   2.077  0.7059  0.2643  0.0666
 1553WN      WN 4369   0.454   4.955  12.203 -0.2225  0.0316  0.2375
 1554WN      WN 4370   4.277   4.591  11.203  0.0579  0.1851  0.2159
 1555WN      WN 4371   1.405   1.449  10.608  0.1229 -0.1178  0.3777
 1556WN      WN 4372   2.446   2.397  14.112  0.1040 -0.0710  0.2532
 1557WN      WN 4373   2.167   2.057  12.864  0.0169  0.2893 -0.0677
 1558WN      WN 4374   0.952   2.478  12.554  0.0751  0.3463 -0.1573
 1559WN      WN 4375   2.233   1.571   0.789 -0.3644 -0.0082 -0.0962
 1560WN      WN 4376   6.002   2.605  11.504  0.0903 -0.1966 -0.0120
 1561WN      WN 4377   4.860   0.217  12.683 -0.1541 -0.0395  0.0577
 1562WN      WN 4378   4.846   1.596   0.765 -0.0569 -0.1182 -0.3587
 1563WN      WN 4379   5.981   1.901  13.477 -0.0484  0.0617  0.2163
 1564WN      WN 4380   6.301   1.146  12.695  0.0027 -0.1728 -0.0754
 1565WN      WN 4381   0.545   2.784  13.757  0.1839 -0.2229  0.1864
 1566WN      WN 4382   2.464   6.231   0.824 -0.0770 -0.0239 -0.0723
 1567WN      WN 4383   5.456   3.585   1.898  0.2500 -0.3166  0.0190
 1568WN      WN 4384   0.918   0.763   1.799 -0.1790  0.0774 -0.0008
 1569WN      WN 4385   1.668   6.087  13.631 -0.0663 -0.1164  0.0510
 1570WN      WN 4386   3.857   5.918  13.824  0.0486 -0.1189  0.0998
 1571WN      WN 4387   3.322   3.109   2.899 -0.3814  0.0253  0.0677
 1572WN      WN 4388   5.327   4.086   1.452 -0.1348  0.4001 -0.2230
 1573WN      WN 4389   1.768   5.659   0.406  0.1641  0.1499  0.0740
 1574WN      WN 4390   6.214   2.582  10.984  0.0988  0.0359  0.0363
 1575WN      WN 4391   3.570   2.944  11.618  0.1252 -0.1955 -0.0236
 1576WN      WN 4392   2.313   0.913  11.317  0.0484  0.4752  0.1750
 1577WN      WN 4393   2.229   1.918   2.902  0.0025 -0.0166 -0.3749
 1578WN      WN 4394   5.285   3.099   1.166  0.1561 -0.0184 -0.1084
 1579WN      WN 4395   3.973   3.851  11.354  0.1211  0.0507  0.2476
 1580WN      WN 4396   4.396   0.733   0.017  0.3653  0.0440  0.3172
 1581WN      WN 4397   0.080   0.626  11.869 -0.1336 -0.2201 -0.4604
 1582WN      WN 4398   3.382   5.354   1.302 -0.1747 -0.2723 -0.0424
 1583WN      WN 4399   5.002   2.896  13.524  0.2297 -0.0736  0.1196
 1584WN      WN 4400   4.232   4.395   1.940 -0.2676  0.1539  0.2134
 1585WN      WN 4401   4.086   1.907   2.435  0.1792  0.2755  0.0029
 1586WN      WN 4402   2.720   5.287  11.700 -0.5149 -0.0229 -0.1561
 1587WN      WN 4403   0.706   5.680   1.879  0.3554 -0.5058 -0.2356
 1588WN      WN 4404   1.198   3.878   2.489 -0.1525  0.2416 -0.0150
 1589WN      WN 4405   2.789   4.730   0.862  0.2161 -0.1736 -0.0577
 1590WN      WN 4406   4.926   0.145   1.127 -0.3072  0.1567  0.1036
 1591WN      WN 4407   1.873   6.038   1.498 -0.0576 -0.0432 -0.0603
 1592WN      WN 4408   2.720   4.178   1.308 -0.2543 -0.1474  0.0729
 1593WN      WN 4409   2.772   3.678   2.760 -0.0237 -0.0433 -0.1596
 1594WN      WN 4410   4.199   2.145  14.118  0.0799  0.0562  0.3721
 1595WN      WN 4411   2.965   5.088  13.538  0.0134 -0.0024 -0.0695
 1596WN      WN 4412   4.431   1.120   2.421 -0.0681 -0.3330  0.0626
 1597WN      WN 4413   1.614   2.764  12.186 -0.1478  0.0182 -0.0872
 1598WN      WN 4414   1.511   0.858  12.214 -0.0761 -0.0499  0.3189
 1599WN      WN 4415   3.839   1.695   1.744  0.0508 -0.2312 -0.3065
 1600WN      WN 4416   3.334   6.314  13.279  0.1446 -0.0803 -0.1186
 1601WN      WN 4417   1.764   3.135   1.622 -0.0126  0.3661 -0.1874
 1602WN      WN 4418   1.892   5.065  11.498  0.0477  0.3889 -0.0875
 1603WN      WN 4419   1.965   0.934   1.609  0.2499 -0.0485 -0.0184
 1604WN      WN 4420   4.576   2.041   1.619 -0.0255  0.0360 -0.0619
 1605WN      WN 4421   2.506   3.770  11.836  0.0532  0.0159  0.1404
 1606WN      WN 4422   5.689   2.244   0.748 -0.0474 -0.3424 -0.1327
 1607WN      WN 4423   1.446   0.584  12.887  0.1668  0.2191  0.1654
 1608WN      WN 4424   4.142   3.567   2.271 -0.2195 -0.1469 -0.0914
 1609WN      WN 4425   6.492   6.301  12.297 -0.4703  0.1869 -0.0775
 1610WN      WN 4426   1.660   6.160   2.009 -0.1457 -0.2217 -0.2066
 1611WN      WN 4427   4.226   3.845   3.550 -0.5302 -0.1004  0.2173
 1612WN      WN 4428   6.663   3.642   2.326 -0.1709 -0.0137  0.0019
 1613WN      WN 4429   3.599   1.705   2.638  0.0445 -0.2907 -0.0338
 1614WN      WN 4430   2.206   6.156   1.979  0.0114  0.0406  0.0080
 1615WN      WN 4431   2.514   5.750  11.756  0.0284  0.0244  0.3029
 1616WN      WN 4432   4.890   2.891   0.344  0.0930  0.1812  0.1367
 1617WN      WN 4433   3.580   5.871  13.248  0.0120  0.1556  0.0413
 1618WN      WN 4434   5.986   4.419  11.553 -0.1206  0.2512  0.1818
 1619WN      WN 4435   0.941   0.561   2.352  0.1513 -0.1313 -0.1187
 1620WN      WN 4436   5.055   5.616  12.442  0.1740  0.0820  0.0924
 1621WN      WN 4437   2.591   2.799  11.958 -0.3864 -0.3461  0.2515
 1622WN      WN 4438   4.999   0.986  13.090  0.0786 -0.0634  0.1827
 1623WN      WN 4439   3.893   4.371   2.374 -0.2722 -0.1906 -0.0503
 1624WN      WN 4440   2.156   0.657   0.407  0.1169  0.0872 -0.5276
 1625WN      WN 4441   0.623   4.042   3.299  0.0065  0.1637  0.0097
 1626WN      WN 4442   1.486   3.159  12.452  0.3181  0.0299 -0.0017
 1627WN      WN 4443   6.188   3.842   2.514 -0.1478  0.2391 -0.0112
 1628WN      WN 4444   5.446   2.659  13.588 -0.0552 -0.4474  0.3049
 1629WN      WN 4445   6.330   2.443   1.520  0.1896 -0.0970 -0.2885
 1630WN      WN 4446   0.605   6.193  12.740 -0.0987 -0.0627 -0.3513
 1631WN      WN 4447   3.111   6.441   9.974  0.1416 -0.0225 -0.0021
 1632WN      WN 4448   2.722   6.573  11.874 -0.2490  0.1263 -0.0352
 1633WN      WN 4449   2.878   0.378   0.940  0.2780  0.0153 -0.1535
 1634WN      WN 4450   0.885   2.058  12.261 -0.2206 -0.0710 -0.1735
 1635WN      WN 4451   1.959   1.300  12.850  0.1807 -0.0763 -0.3069
 1636WN      WN 4452   5.274   2.454  12.380  0.0155 -0.2694  0.0036
 1637WN      WN 4453   4.698   2.430   1.207 -0.0971  0.2429  0.2650
 1638WN      WN 4454   3.388   5.463  12.066 -0.2717  0.1773  0.1577
 1639WN      WN 4455   6.397   6.640   1.560 -0.2895  0.3426  0.0347
 1640WN      WN 4456   2.918   5.381  12.962  0.3455  0.2675  0.0930
 1641WN      WN 4457   4.125   1.416   2.145 -0.2022  0.0953 -0.1060
 1642WN      WN 4458   0.064   3.241   0.702  0.1809 -0.2680  0.2504
 1643WN      WN 4459   2.138   2.213   0.463  0.1042 -0.0083  0.1494
 1644WN      WN 4460   2.468   1.566   1.564 -0.0076  0.0177  0.3418
 1645WN      WN 4461   2.212   3.901   2.272  0.2231 -0.0726  0.1220
 1646WN      WN 4462   0.842   2.464  11.318  0.0480  0.0663 -0.1318
 1647WN      WN 4463   5.640   2.194   0.266 -0.0654  0.0354 -0.1354
 1648WN      WN 4464   5.682   1.300   2.275 -0.2153  0.0653  0.0014
 1649WN      WN 4465   6.431   2.131   1.914 -0.0393  0.2373  0.2673
 1650WN      WN 4466   3.358   1.871  12.260 -0.4523 -0.3121  0.2937
 1651WN      WN 4467   0.901   0.877  14.010  0.1467 -0.2754  0.0986
 1652WN      WN 4468   2.628   3.427  13.044 -0.1716 -0.2668  0.0212
 1653WN      WN 4469   5.861   1.756  11.445 -0.2629 -0.3976 -0.2933
 1654WN      WN 4470   3.328   3.438  13.575  0.0883  0.0391  0.0077
 1655WN      WN 4471   5.078   4.653   1.946 -0.0228  0.1625  0.4563
 1656WN      WN 4472   5.841   2.899  13.836  0.1934  0.1057 -0.0417
 1657WN      WN 4473   0.122   0.541  12.961 -0.0752  0.2627  0.0592
 1658WN      WN 4474   0.884   4.971  13.986  0.0566 -0.2646 -0.0102
 1659WN      WN 4475   6.198   1.970  12.966  0.0505  0.0492  0.0095
 1660WN      WN 4476   1.799   5.501  11.233 -0.0152  0.1955 -0.4125
 1661WN      WN 4477   0.168   3.077  12.167  0.0845  0.0493 -0.0833
 1662WN      WN 4478   1.562   1.969  10.836  0.1481  0.0880 -0.1005
 1663WN      WN 4479   1.701   1.797  14.051  0.2749 -0.0876  0.2044
 1664WN      WN 4480   3.047   0.450  14.080 -0.1441  0.4131 -0.0593
 1665WN      WN 4481   1.900   3.306   2.196  0.3298 -0.0708 -0.2126
 1666WN      WN 4482   5.293   0.548  11.877 -0.0492 -0.2418  0.0355
 1667WN      WN 4483   4.118   3.592   0.092  0.2333 -0.1338 -0.1639
 1668WN      WN 4484   4.136   1.130   2.796  0.1115  0.1527 -0.3491
 1669WN      WN 4485   1.561   1.452  12.469 -0.0384  0.0068  0.1251
 1670WN      WN 4486   2.674   3.186  11.333 -0.0113 -0.2963  0.3301
 1671WN      WN 4487   0.937   4.752  12.087  0.4127  0.2033  0.2411
 1672WN      WN 4488   5.116   1.260  13.546 -0.0840 -0.3235  0.2817
 1673WN      WN 4489   3.513   2.951  13.434  0.3149  0.1799 -0.0666
 1674WN      WN 4490   1.633   3.351  12.884 -0.1234 -0.1516 -0.1089
 1675WN      WN 4491   1.094   3.934  13.553  0.1486 -0.1094 -0.1496
 1676WN      WN 4492   1.985   6.224  11.085 -0.3336 -0.3348  0.0595
 1677WN      WN 4493   6.641   2.133  12.808  0.1385 -0.0580 -0.1707
 1678WN      WN 4494   4.864   5.335  12.051 -0.0205 -0.2719  0.0102
 1679WN      WN 4495   2.676   2.570  12.404 -0.0077 -0.2116  0.1842
 1680WN      WN 4496   3.133   5.503   3.377  0.3981 -0.2546  0.2870
 1681WN      WN 4497   0.068   2.462  13.325 -0.1612 -0.0358  0.0158
 1682WN      WN 4498   0.504   3.659   1.552 -0.2713  0.2420 -0.2339
 1683WN      WN 4499   6.021   1.094   0.970 -0.1295 -0.3161 -0.0021
 1684WN      WN 4500   4.440   1.107  13.765  0.0156 -0.0024  0.0071
 1685WN      WN 4501   4.483   3.781   0.431 -0.1422  0.0053 -0.0433
 1686WN      WN 4502   0.557   1.157  13.611 -0.1952  0.1189  0.0303
 1687WN      WN 4503   0.951   3.534  11.832  0.0773  0.1806  0.1850
 1688WN      WN 4504   0.077   1.182   1.744  0.0464  0.1806  0.0041
 1689WN      WN 4505   4.504   2.583  12.697  0.0894  0.1113  0.0788
 1690WN      WN 4506   3.994   5.026  11.220 -0.0593  0.1927  0.0498
 1691WN      WN 4507   3.332   5.092  12.538 -0.1479  0.0093 -0.3175
 1692WN      WN 4508   0.355   4.552   1.288  0.1555 -0.4679 -0.2457
 1693WN      WN 4509   3.125   3.883  11.279  0.2585 -0.3045 -0.0478
 1694WN      WN 4510   6.544   2.236   0.010 -0.0563 -0.0138  0.0563
 1695WN      WN 4511   2.899   5.243   1.261 -0.1056 -0.1590 -0.1773
 1696WN      WN 4512   4.080   6.623   0.911  0.1738  0.0145  0.0112
 1697WN      WN 4513   1.878   6.485  10.536  0.0226  0.2384  0.0743
 1698WN      WN 4514   5.067   1.082   2.315  0.1963  0.1154  0.0219
 1699WN      WN 4515   3.698   6.134  12.783  0.1641  0.0269  0.1076
 1700WN      WN 4516   5.856   3.275   1.966  0.0833 -0.0538  0.1620
 1701WN      WN 4517   2.957   1.956  10.820  0.0551 -0.2837  0.0399
 1702WN      WN 4518   1.398   3.197   2.003  0.1267 -0.3141  0.2217
 1703WN      WN 4519   2.288   3.559  12.636 -0.3556  0.0821 -0.0923
 1704WN      WN 4520   6.606   4.349   1.495  0.0196  0.0489  0.1271
 1705WN      WN 4521   4.187   2.946  12.407 -0.0531 -0.0419 -0.0099
 1706WN      WN 4522   5.384   4.286  13.789 -0.1133 -0.0321 -0.2635
 1707WN      WN 4523   1.786   0.066  12.414  0.0245 -0.1330  0.3365
 1708WN      WN 4524   4.685   2.273  11.728 -0.0763 -0.2804  0.4930
 1709WN      WN 4525   0.074   1.585   1.271 -0.1755  0.0441  0.1426
 1710WN      WN 4526   5.738   6.068   2.051  0.0118 -0.2738  0.1882
 1711WN      WN 4527   1.686   5.443   1.438 -0.0093 -0.1796  0.0819
 1712WN      WN 4528   0.635   6.481  11.454 -0.0475 -0.3006 -0.1311
 1713WN      WN 4529   5.992   5.004  10.737 -0.3663  0.2240 -0.0799
 1714WN      WN 4530   2.525   3.094   0.554  0.0221 -0.2825  0.1767
 1715WN      WN 4531   0.875   3.991  13.110  0.0021  0.2197  0.0792
 1716WN      WN 4532   1.787   4.590  11.718 -0.0914  0.0081 -0.1221
 1717WN      WN 4533   4.913   4.305  10.565  0.2356 -0.0034 -0.3057
 1718WN      WN 4534   3.653   3.494  13.098 -0.0324 -0.0292  0.2561
 1719WN      WN 4535   4.603   4.237  12.127 -0.2837  0.1492  0.0631
 1720WN      WN 4536   4.236   4.478  13.888  0.0020 -0.1552  0.1496
 1721WN      WN 4537   3.041   0.277  12.054 -0.1004 -0.0763 -0.0731
 1722WN      WN 4538   1.658   3.066   0.846  0.0582 -0.1374 -0.0012
 1723WN      WN 4539   4.678   0.958  12.004 -0.1796  0.0604 -0.0744
 1724WN      WN 4540   2.725   1.595   0.678 -0.0160  0.1535 -0.4167
 1725WN      WN 4541   0.359   1.795   0.483 -0.0882  0.0635  0.1752
 1726WN      WN 4542   1.463   5.353  13.149  0.2137 -0.0112 -0.0868
 1727WN      WN 4543   4.882   0.498  11.573  0.1478  0.0931  0.2142
 1728WN      WN 4544   1.761   2.592  13.660  0.0804 -0.2647  0.1738
 1729WN      WN 4545   3.745   3.348   2.025 -0.0089 -0.2810  0.0009
 1730WN      WN 4546   5.156   1.079   1.799 -0.2537  0.3957 -0.3118
 1731WN      WN 4547   3.745   0.118  10.581 -0.0371  0.5029  0.1366
 1732WN      WN 4548   4.660   1.406  12.259  0.0363  0.2528  0.2184
 1733WN      WN 4549   5.313   4.293   2.870 -0.0325 -0.0232 -0.1710
 1734WN      WN 4550   3.446   5.798   0.086  0.0058  0.4234 -0.0519
 1735WN      WN 4551   2.382   6.278  10.776 -0.0683 -0.1579  0.2346
 1736WN      WN 4552   1.184   4.822  13.067 -0.0835  0.3883 -0.1574
 1737WN      WN 4553   3.699   6.392  13.649  0.0000 -0.1847  0.1021
 1738WN      WN 4554   2.861   4.512   1.827 -0.2913 -0.1041 -0.0583
 1739WN      WN 4555   1.446   4.686   0.579  0.0710 -0.1269  0.0675
 1740WN      WN 4556   5.285   3.214  13.236 -0.0673 -0.0039  0.0101
 1741WN      WN 4557   3.558   3.205   2.469  0.2079  0.2283  0.0139
 1742WN      WN 4558   3.882   0.218  12.310 -0.2790 -0.0847  0.3266
 1743WN      WN 4559   5.516   3.559   1.357 -0.1788 -0.1303 -0.1414
 1744WN      WN 4560   6.150   3.918  11.183  0.0715  0.0571  0.0254
 1745WN      WN 4561   6.589   1.586  12.891  0.0686  0.2034  0.2084
 1746WN      WN 4562   6.231   3.294   0.784 -0.0935  0.1290 -0.1251
 1747WN      WN 4563   2.660   1.336   2.418  0.2202 -0.0005 -0.4306
 1748WN      WN 4564   3.592   4.744   2.380 -0.1093  0.1906  0.1912
 1749WN      WN 4565   5.178   1.661   2.987 -0.0024 -0.0054  0.0637
 1750WN      WN 4566   1.172   2.112  11.809  0.0545  0.0930  0.1446
 1751WN      WN 4567   0.443   2.356  12.913  0.0336 -0.2034  0.2351
 1752WN      WN 4568   0.233   4.003  11.826  0.1297 -0.0983 -0.0020
 1753WN      WN 4569   4.376   3.837   1.120 -0.0462 -0.0317  0.0490
 1754WN      WN 4570   2.102   5.934  11.503  0.2395  0.3607  0.0929
 1755WN      WN 4571   2.383   3.645  10.877 -0.2859 -0.0971 -0.1714
 1756WN      WN 4572   0.815   6.223   2.128 -0.1187  0.2027  0.0528
 1757WN      WN 4573   4.075   5.172  11.715  0.2456 -0.0241 -0.0111
 1758WN      WN 4574   1.001   2.847  10.622 -0.0348  0.2343 -0.0292
 1759WN      WN 4575   3.376   0.044   0.149  0.1750 -0.1447  0.1418
 1760WN      WN 4576   2.891   2.801   3.683 -0.2884 -0.0204  0.2744
 1761WN      WN 4577   5.252   3.757  12.962  0.1451 -0.1218  0.1153
 1762WN      WN 4578   4.911   3.430  11.870 -0.3225 -0.1484 -0.0670
 1763WN      WN 4579   2.666   6.093  12.693 -0.2051 -0.0343  0.1266
 1764WN      WN 4580   0.445   3.541  14.067 -0.0363 -0.1028 -0.0649
 1765WN      WN 4581   1.766   3.295  11.971 -0.1302 -0.0727  0.0587
 1766WN      WN 4582   5.086   2.474  13.286  0.1134 -0.0973  0.2341
 1767WN      WN 4583   2.193   1.927  14.123  0.0298  0.1579 -0.0545
 1768WN      WN 4584   3.511   4.534  13.243 -0.2995  0.0091 -0.0654
 1769WN      WN 4585   2.327   0.579  13.440  0.4549  0.3036  0.2951
 1770WN      WN 4586   2.299   4.754   1.200 -0.0938  0.0152 -0.0077
 1771WN      WN 4587   1.272   5.305  10.844  0.2353  0.0762 -0.1748
 1772WN      WN 4588   4.342   5.181   2.281  0.1295  0.1844  0.0109
 1773WN      WN 4589   1.577   5.410  14.064  0.2802  0.0783 -0.0829
 1774WN      WN 4590   3.768   6.563  13.086  0.0817  0.2718  0.0965
 1775WN      WN 4591   2.824   5.954  13.772  0.1137 -0.1503 -0.2099
 1776WN      WN 4592   0.788   3.770   1.099 -0.0721  0.1691 -0.0794
 1777WN      WN 4593   5.508   1.567  11.724 -0.1198 -0.1227 -0.2775
 1778WN      WN 4594   2.113   0.466  11.165 -0.2338 -0.0145  0.0469
 1779WN      WN 4595   3.668   6.618   0.647 -0.0453  0.1290  0.1413
 1780WN      WN 4596   3.362   1.617  14.108  0.1218 -0.0726  0.1611
 1781WN      WN 4597   0.823   6.530  13.994 -0.1553  0.1266 -0.1248
 1782WN      WN 4598   3.863   3.989   2.035 -0.0919 -0.0878  0.0045
 1783WN      WN 4599   2.416   4.272  12.875  0.5007  0.3703  0.1616
 1784WN      WN 4600   4.889   3.953  13.728 -0.1340 -0.0557 -0.2279
 1785WN      WN 4601   1.759   2.925  13.284 -0.0009 -0.0044  0.0205
 1786WN      WN 4602   2.626   1.551  11.106  0.0278  0.3516 -0.0194
 1787WN      WN 4603   3.052   2.011  10.260  0.0497 -0.0712 -0.1907
 1788WN      WN 4604   4.474   6.277  12.321  0.0524  0.2934  0.0079
 1789WN      WN 4605   1.173   1.339   0.236 -0.0414  0.1375 -0.0955
 1790WN      WN 4606   2.946   2.756  11.167  0.1602  0.0174 -0.2950
 1791WN      WN 4607   4.763   2.445  12.210  0.2122  0.0146  0.0231
 1792WN      WN 4608   0.758   1.019   0.850  0.2980  0.0124 -0.0208
 1793WN      WN 4609   2.151   4.674  14.123 -0.0666  0.0740 -0.0967
 1794WN      WN 4610   0.414   1.188  12.351 -0.0940 -0.0698 -0.2380
 1795WN      WN 4611   0.564   4.302   0.891  0.2319 -0.0947  0.1864
 1796WN      WN 4612   4.796   1.893  12.240 -0.0296 -0.1030 -0.5835
 1797WN      WN 4613   1.895   1.755   1.238  0.1767 -0.0596 -0.0253
 1798WN      WN 4614   4.705   4.242  11.181 -0.0804  0.1861 -0.0976
 1799WN      WN 4615   2.678   2.708  10.741 -0.1072 -0.1953  0.2920
 1800WN      WN 4616   0.742   1.461   2.474  0.1408  0.2417  0.2155
 1801WN      WN 4617   3.253   2.617  13.080 -0.0794 -0.2678  0.0516
 1802WN      WN 4618   0.321   2.574  12.049 -0.2861  0.2078  0.1439
 1803WN      WN 4619   6.660   4.882  12.461  0.0274  0.2538  0.0880
 1804WN      WN 4620   2.497   4.161   2.570  0.1840 -0.1370 -0.0356
 1805WN      WN 4621   3.561   3.501   0.515 -0.0085  0.2347 -0.0383
 1806WN      WN 4622   1.820   0.578   1.908  0.0450  0.0043 -0.2527
 1807WN      WN 4623   1.719   2.535   0.994 -0.0410 -0.2440  0.0250
 1808WN      WN 4624   2.602   2.597   0.521 -0.1612  0.1585 -0.2213
 1809WN      WN 4625   2.279   1.660  13.176  0.0409  0.2371 -0.0942
 1810WN      WN 4626   6.375   2.650  12.651 -0.2258  0.1190 -0.0680
 1811WN      WN 4627   4.601   4.538  12.725 -0.1223  0.0142  0.0554
 1812WN      WN 4628   6.604   3.763   0.563  0.1081  0.0869  0.0679
 1813WN      WN 4629   5.387   3.239  11.843 -0.0273  0.0596  0.2908
 1814WN      WN 4630   3.456   2.094  12.700  0.0178  0.1217 -0.0018
 1815WN      WN 4631   6.584   1.526  13.382 -0.1262 -0.0588  0.0246
 1816WN      WN 4632   2.221   4.170  11.813  0.1962 -0.2140  0.3844
 1817WN      WN 4633   0.550   3.806  13.650 -0.0255 -0.1232  0.0267
 1818WN      WN 4634   5.091   0.316   1.548  0.3181 -0.1835 -0.0477
 1819WN      WN 4635   0.703   2.015  13.862  0.1861 -0.0108 -0.0166
 1820WN      WN 4636   5.293   3.726   0.907  0.2214 -0.0366 -0.0851
 1821WN      WN 4637   4.030   3.754  10.292  0.0207  0.3252 -0.0209
 1822WN      WN 4638   4.811   5.208  13.999  0.2275  0.0997 -0.1688
 1823WN      WN 4639   3.023   5.589   0.908  0.0394  0.0407 -0.0044
 1824WN      WN 4640   1.415   5.030   1.063 -0.0555 -0.0889 -0.1027
 1825WN      WN 4641   2.643   1.825  11.649  0.4008  0.1210 -0.2181
 1826WN      WN 4642   6.126   2.628   3.082  0.0512 -0.0786 -0.3678
 1827WN      WN 4643   1.959   3.729  11.087  0.0361 -0.0332 -0.0321
 1828WN      WN 4644   2.190   0.847   9.982  0.1647  0.0036 -0.0020
 1829WN      WN 4645   4.431   2.689  11.950  0.3343  0.0269 -0.4960
 1830WN      WN 4646   1.359   2.335  12.282  0.0561  0.0222 -0.0254
 1831WN      WN 4647   1.223   1.499  11.614 -0.0817 -0.0281 -0.0915
 1832WN      WN 4648   3.549   4.308   3.782  0.3740  0.0536 -0.0901
 1833WN      WN 4649   3.521   4.928  13.529  0.2307  0.0005  0.1479
 1834WN      WN 4650   5.189   6.548   3.325 -0.1655 -0.4452  0.2009
 1835WN      WN 4651   1.953   3.646  11.614 -0.2642  0.1990  0.6858
 1836WN      WN 4652   0.070   3.430  11.730  0.1210 -0.1907  0.2771
 1837WN      WN 4653   6.519   3.145  12.571 -0.2678  0.0407  0.0027
 1838WN      WN 4654   1.750   4.628   1.781  0.3568  0.1308 -0.0541
 1839WN      WN 4655   2.823   5.937   2.867 -0.0231 -0.1532  0.3940
 1840WN      WN 4656   0.814   5.905   3.074  0.1949  0.0076 -0.2258
 1841WN      WN 4657   5.401   3.779  11.860  0.2516  0.0231  0.1123
 1842WN      WN 4658   5.197   5.864   2.697 -0.2182  0.4661 -0.2160
 1843WN      WN 4659   0.454   4.678   2.603 -0.1791  0.0109 -0.1651
 1844WN      WN 4660   4.772   3.671  12.866 -0.1061  0.0488  0.0914
 1845WN      WN 4661   3.543   5.338   3.078  0.2588 -0.0920  0.0912
 1846WN      WN 4662   3.857   5.454   2.177 -0.2332  0.0667 -0.2154
 1847WN      WN 4663   2.291   4.620   2.628  0.0914 -0.1815  0.0435
 1848WN      WN 4664   1.442   0.490  11.902  0.0067 -0.1381 -0.0021
 1849WN      WN 4665   1.249   3.985   1.156 -0.2213 -0.1480  0.0717
 1850WN      WN 4666   2.678   4.792  13.966  0.2276 -0.1759 -0.1047
 1851WN      WN 4667   5.072   2.709  12.758 -0.1080 -0.3054 -0.1840
 1852WN      WN 4668   0.475   2.271   0.615  0.0247  0.0084 -0.0853
 1853WN      WN 4669   2.278   6.373  13.635 -0.1985 -0.0589 -0.1071
 1854WN      WN 4670   0.891   4.826   2.051  0.1817 -0.2584  0.0301
 1855WN      WN 4671   1.972   0.396   0.867 -0.1451 -0.1951  0.1351
 1856WN      WN 4672   0.252   1.878  13.123  0.0088 -0.0844 -0.0756
 1857WN      WN 4673   0.137   1.047  12.800  0.0627 -0.0693  0.1944
 1858WN      WN 4674   2.784   1.645   2.002 -0.2498 -0.1387 -0.3027
 1859WN      WN 4675   2.669   5.313  13.998 -0.0325  0.1669 -0.0689
 1860WN      WN 4676   5.472   5.819  10.741 -0.0517  0.4126  0.0065
 1861WN      WN 4677   4.096   4.539   1.241  0.3509 -0.0257  0.0315
 1862WN      WN 4678   4.030   1.211   3.287 -0.0599 -0.1811  0.0841
 1863WN      WN 4679   4.193   0.787   3.644  0.1953 -0.0821 -0.1413
 1864WN      WN 4680   5.276   0.363  12.350 -0.2388  0.2083  0.0198
 1865WN      WN 4681   1.810   0.345   1.437  0.2153  0.1346  0.0213
 1866WN      WN 4682   0.512   4.555  11.852 -0.1558 -0.1254  0.2956
 1867WN      WN 4683   3.198   4.039   0.326  0.0863  0.0481  0.2350
 1868WN      WN 4684   5.624   5.753   2.979 -0.1672  0.4175 -0.0817
 1869WN      WN 4685   5.337   1.782   1.592 -0.2424  0.0789  0.1652
 1870WN      WN 4686   3.234   3.201  11.279  0.3095  0.2454 -0.3164
 1871WN      WN 4687   4.386   0.287   1.020 -0.3874 -0.2038 -0.2290
 1872WN      WN 4688   1.235   5.488   0.284 -0.1871 -0.0385  0.1825
 1873WN      WN 4689   0.920   6.043  13.131 -0.4692  0.2542  0.0527
 1874WN      WN 4690   1.320   3.162  14.035  0.4024 -0.0540 -0.1660
 1875WN      WN 4691   4.345   0.778   0.898  0.1072 -0.0314  0.1913
 1876WN      WN 4692   1.383   5.856  13.144  0.1897  0.0366 -0.0047
 1877WN      WN 4693   1.533   5.690   1.901  0.4940 -0.1358  0.1055
 1878WN      WN 4694   3.411   4.894  12.096 -0.0301  0.0997  0.0667
 1879WN      WN 4695   4.841   3.844   0.814  0.5264 -0.2149  0.2506
 1880WN      WN 4696   2.877   4.277  13.894 -0.0877 -0.0070  0.0968
 1881WN      WN 4697   3.451   0.448  12.376 -0.0807 -0.2848  0.1241
 1882WN      WN 4698   3.234   6.066  12.442  0.1562  0.0062 -0.3552
 1883WN      WN 4699   2.832   1.931   1.628 -0.3770  0.3541  0.0152
 1884WN      WN 4700   4.396   6.272  10.711  0.0967  0.0446 -0.2672
 1885WN      WN 4701   3.914   1.189  12.687  0.2300 -0.1882  0.0740
 1886WN      WN 4702   1.057   0.202  12.082  0.1108  0.1416  0.1385
 1887WN      WN 4703   3.730   4.775  12.516 -0.0596 -0.0142 -0.0363
 1888WN      WN 4704   5.568   1.404   1.023  0.0391  0.0200 -0.0306
 1889WN      WN 4705   5.073   4.910   1.074 -0.2143  0.3350 -0.1131
 1890WN      WN 4706   4.155   2.245   0.443 -0.0784 -0.3583 -0.1051
 1891WN      WN 4707   1.783   2.248  12.575  0.2714 -0.0567 -0.2902
 1892WN      WN 4708   2.672   2.892  13.910 -0.1345 -0.0289 -0.0525
 1893WN      WN 4709   1.364   2.481  13.356 -0.0655 -0.0587 -0.1259
 1894WN      WN 4710   4.613   1.410  10.636 -0.3097  0.0836 -0.0007
 1895WN      WN 4711   3.025   1.017   0.897 -0.1653  0.2797 -0.0816
 1896WN      WN 4712   4.609   4.720   0.687 -0.2273 -0.0338  0.3593
 1897WN      WN 4713   5.293   1.723  13.637  0.1342 -0.4375  0.3480
 1898WN      WN 4714   0.740   1.609  12.988 -0.0115  0.2433 -0.0055
 1899WN      WN 4715   0.708   4.723   0.412  0.0824 -0.1044 -0.0592
 1900WN      WN 4716   1.424   1.709   0.992  0.0544 -0.1907  0.1962
 1901WN      WN 4717   4.662   0.556  13.002  0.0184  0.0014  0.2260
 1902WN      WN 4718   6.000   0.338   1.372 -0.2071 -0.0961 -0.0221
 1903WN      WN 4719   3.605   1.159   1.966 -0.2986 -0.1531 -0.1812
 1904WN      WN 4720   0.791   1.213  11.910  0.0505  0.0775  0.2608
 1905WN      WN 4721   4.767   6.634  11.412  0.0474 -0.2106  0.1330
 1906WN      WN 4722   3.154   6.280  14.024 -0.1195 -0.0344 -0.0992
 1907WN      WN 4723   3.777   0.251  11.389 -0.0501 -0.2470 -0.1185
 1908WN      WN 4724   2.269   3.692   2.865 -0.0527 -0.0751 -0.2961
 1909WN      WN 4725   5.902   2.203   2.803  0.0002 -0.1459  0.0370
 1910WN      WN 4726   4.554   2.817   1.414  0.0899 -0.1258 -0.3033
 1911WN      WN 4727   2.490   3.434   1.023 -0.3088 -0.1306 -0.0544
 1912WN      WN 4728   2.171   5.395   0.000  0.0650 -0.2510 -0.4667
 1913WN      WN 4729   0.940   1.845   2.164 -0.0396 -0.0473 -0.0072
 1914WN      WN 4730   6.513   5.420  11.607 -0.2391  0.0887  0.1488
 1915WN      WN 4731   1.847   2.905  12.784 -0.0026 -0.2220  0.0685
 1916WN      WN 4732   4.852   5.311  11.482  0.2953  0.2160  0.2246
 1917WN      WN 4733   1.222   2.886   2.375 -0.1047  0.0592  0.0101
 1918WN      WN 4734   0.136   4.357  12.453 -0.1049 -0.4708  0.1314
 1919WN      WN 4735   4.702   6.206  13.207  0.0280 -0.3365  0.0797
 1920WN      WN 4736   2.815   5.046  12.568 -0.1994  0.0160  0.0436
 1921WN      WN 4737   4.656   2.099  11.213 -0.1852 -0.0883 -0.4399
 1922WN      WN 4738   5.039   3.736  11.501  0.2829  0.1148  0.1011
 1923WN      WN 4739   3.236   1.440   0.778 -0.0332 -0.1334 -0.0121
 1924WN      WN 4740   1.245   0.072   2.671  0.3086 -0.1481 -0.2474
 1925WN      WN 4741   3.799   1.355  12.217  0.0449  0.1594  0.2920
 1926WN      WN 4742   2.337   5.231  12.789  0.1788 -0.0706 -0.3233
 1927WN      WN 4743   1.844   2.961  14.016 -0.2662  0.1458  0.1254
 1928WN      WN 4744   6.560   5.343   2.398 -0.0231  0.2807 -0.2092
 1929WN      WN 4745   5.631   0.944   1.240  0.4154 -0.1219  0.2585
 1930WN      WN 4746   2.282   0.756   2.036 -0.0654  0.0020 -0.0315
 1931WN      WN 4747   3.975   3.196  10.691 -0.1068  0.2103 -0.2311
 1932WN      WN 4748   5.398   0.766   2.075 -0.4876 -0.3906 -0.1405
 1933WN      WN 4749   4.632   6.164  11.307 -0.2918  0.0927 -0.3951
 1934WN      WN 4750   3.234   4.149  13.466 -0.1122  0.1205 -0.1854
 1935WN      WN 4751   5.229   0.314   2.037 -0.2107  0.2133 -0.0209
 1936WN      WN 4752   4.920   5.765  11.791  0.1244 -0.2100 -0.1745
 1937WN      WN 4753   0.317   5.589  11.700  0.3693 -0.2027 -0.0609
 1938WN      WN 4754   5.724   4.567  13.966 -0.1283 -0.3682  0.1066
 1939WN      WN 4755   5.274   2.384  11.818  0.4448  0.1797  0.0281
 1940WN      WN 4756   1.123   5.422   1.828  0.0914  0.3852  0.2354
 1941WN      WN 4757   0.441   2.044  12.519  0.1005  0.1820  0.1490
 1942WN      WN 4758   2.666   6.346   3.319 -0.2610  0.0494  0.1946
 1943WN      WN 4759   0.526   0.620  12.695  0.3039  0.1090 -0.0307
 1944WN      WN 4760   3.753   4.987   1.274 -0.0795 -0.0988 -0.0138
 1945WN      WN 4761   0.343   5.671   2.363  0.3333  0.1312 -0.0074
 1946WN      WN 4762   0.118   1.338   0.402  0.0334 -0.2570  0.0670
 1947WN      WN 4763   0.890   4.320   1.293 -0.2195 -0.2782  0.1847
 1948WN      WN 4764   4.803   2.529  13.892  0.6155  0.1558 -0.1399
 1949WN      WN 4765   1.918   4.374   0.538 -0.0762 -0.2135 -0.1190
 1950WN      WN 4766   0.354   4.176  12.827 -0.2887 -0.4553 -0.0734
 1951WN      WN 4767   4.503   4.328   1.491 -0.3975 -0.1828  0.2562
 1952WN      WN 4768   1.440   0.811  13.329 -0.0033 -0.1922 -0.1567
 1953WN      WN 4769   6.312   1.051   0.532 -0.1956  0.0752  0.3208
 1954WN      WN 4770   1.755   5.975   2.977  0.2508  0.0373  0.2120
 1955WN      WN 4771   4.911   2.975   1.927  0.0352  0.0890 -0.1144
 1956WN      WN 4772   0.130   2.902  11.605  0.3163 -0.1409  0.0122
 1957WN      WN 4773   4.464   5.520  11.767 -0.3785 -0.0341 -0.1843
 1958WN      WN 4774   1.692   1.287  13.839  0.2408  0.1363  0.0088
 1959WN      WN 4775   6.113   3.216   0.043 -0.4889  0.3210 -0.3756
 1960WN      WN 4776   4.348   5.635   2.533  0.0457  0.0124  0.1026
 1961WN      WN 4777   4.468   1.839   0.346  0.1798 -0.1144  0.0905
 1962WN      WN 4778   4.405   5.147  13.455  0.0087 -0.1404  0.2178
 1963WN      WN 4779   3.050   5.521   2.901  0.1451 -0.0711  0.0111
 1964WN      WN 4780   3.477   0.475  10.978 -0.1581  0.1303  0.1861
 1965WN      WN 4781   0.913   3.241   1.375 -0.3840 -0.1234  0.0880
 1966WN      WN 4782   1.373   3.084  13.579 -0.0009  0.1006 -0.1246
 1967WN      WN 4783   5.263   2.689  10.769 -0.2284 -0.0402  0.1126
 1968WN      WN 4784   2.653   5.475  13.453 -0.1804 -0.1855 -0.4099
 1969WN      WN 4785   2.435   5.040   0.245 -0.0703 -0.1703 -0.0630
 1970WN      WN 4786   4.405   3.479  10.623 -0.0172  0.2276 -0.1991
 1971WN      WN 4787   1.711   1.901   1.721  0.0133  0.2878  0.1227
 1972WN      WN 4788   2.213   0.319   2.247 -0.2380  0.0728  0.0289
 1973WN      WN 4789   2.588   4.014   1.832 -0.0448  0.2325  0.2389
 1974WN      WN 4790   3.880   1.915  12.239 -0.1062 -0.0653  0.0182
 1975WN      WN 4791   2.202   3.579   1.885 -0.2942  0.4070 -0.0059
 1976WN      WN 4792   2.035   4.784   2.192 -0.3025 -0.3249 -0.0363
 1977WN      WN 4793   2.164   2.793  12.230  0.0310 -0.2758  0.2771
 1978WN      WN 4794   1.223   3.102  12.062 -0.1612 -0.0698 -0.0413
 1979WN      WN 4795   5.592   3.194   0.003 -0.1670  0.2451 -0.1444
 1980WN      WN 4796   4.971   2.813  11.818  0.0271  0.0458 -0.3150
 1981WN      WN 4797   4.272   2.410  11.389 -0.1142  0.2433 -0.1574
 1982WN      WN 4798   4.572   3.640   2.480 -0.0857  0.0573 -0.2078
 1983WN      WN 4799   4.405   6.243   0.764  0.0836 -0.1496  0.3224
 1984WN      WN 4800   1.740   1.436   0.751 -0.0344 -0.1499 -0.1028
 1985WN      WN 4801   6.192   0.476  12.420  0.3314 -0.4395 -0.1599
 1986WN      WN 4802   5.626   4.112   0.033 -0.1266  0.2907 -0.0150
 1987WN      WN 4803   3.977   2.837  11.124  0.1383  0.1160 -0.0235
 1988WN      WN 4804   1.029   0.165   0.570  0.1764  0.1980  0.2897
 1989WN      WN 4805   6.036   1.422  11.869 -0.0254  0.0059 -0.1707
 1990WN      WN 4806   2.016   5.514  13.652  0.0212  0.3201  0.0130
 1991WN      WN 4807   4.732   1.229   2.018  0.0842 -0.0798  0.0859
 1992WN      WN 4808   3.622   3.164   0.877 -0.1027  0.2671 -0.1103
 1993WN      WN 4809   4.421   2.969   3.019 -0.0622  0.1471  0.1483
 1994WN      WN 4810   2.302   0.751  12.163 -0.2271 -0.0299 -0.3167
 1995WN      WN 4811   3.815   4.880  14.026 -0.0855  0.0798  0.2275
 1996WN      WN 4812   5.807   1.736  12.111  0.0190  0.0949 -0.1515
 1997WN      WN 4813   2.691   2.402  12.875  0.0771  0.3415  0.1264
 1998WN      WN 4814   1.286   3.705  12.571  0.0610 -0.0354  0.4243
 1999WN      WN 4815   4.908   2.712   0.805 -0.2397  0.1575 -0.0069
 2000WN      WN 4816   6.658   4.461   2.720 -0.0866 -0.3119 -0.0760
 2001WN      WN 4817   2.184   2.753  13.098  0.0605 -0.3279  0.1761
 2002WN      WN 4818   2.152   4.595  11.425  0.2426 -0.1861  0.1354
 2003WN      WN 4819   0.251   3.087  14.014  0.4306 -0.1997 -0.0699
 2004WN      WN 4820   6.031   6.653  12.040 -0.0336  0.0350  0.1655
 2005WN      WN 4821   2.284   5.111  13.735  0.2123  0.1651  0.0891
 2006WN      WN 4822   3.446   2.057   3.054  0.0691 -0.2809  0.0346
 2007WN      WN 4823   5.863   3.164   0.488  0.1007 -0.2450 -0.0358
 2008WN      WN 4824   1.087   2.579   2.767  0.0003 -0.2733 -0.0136
 2009WN      WN 4825   1.172   4.809  11.629 -0.3642 -0.3301  0.0488
 2010WN      WN 4826   2.309   2.644  13.649  0.1067 -0.0202 -0.1838
 2011WN      WN 4827   5.136   4.276  11.461  0.0311 -0.1678 -0.1459
 2012WN      WN 4828   5.221   1.893  14.078 -0.1183  0.0822  0.1671
 2013WN      WN 4829   4.081   4.709  11.684  0.1612 -0.1525 -0.0164
 2014WN      WN 4830   2.236   1.633  11.339 -0.1603  0.0163 -0.0017
 2015WN      WN 4831   2.936   3.230   2.649 -0.0411 -0.0331  0.0519
 2016WN      WN 4832   5.125   4.278   0.079  0.0034  0.0215  0.1477
 2017WN      WN 4833   3.016   3.062  13.358 -0.0348 -0.2060 -0.1392
 2018WN      WN 4834   0.933   1.586  13.501 -0.0408 -0.1702  0.2159
 2019WN      WN 4835   3.053   3.136   0.585  0.0679  0.2298  0.1131
 2020WN      WN 4836   2.921   0.289  12.561  0.0796 -0.1296 -0.2030
 2021WN      WN 4837   0.319   4.728  13.717 -0.0648  0.1034  0.3962
 2022WN      WN 4838   1.159   6.226  12.745  0.1208 -0.2762 -0.0091
 2023WN      WN 4839   0.843   2.336   1.016 -0.0880  0.0418 -0.1042
 2024WN      WN 4840   5.682   4.297   1.853 -0.2535 -0.2508  0.1648
 2025WN      WN 4841   3.645   5.720  12.403  0.0563  0.0768 -0.2150
 2026WN      WN 4842   2.872   1.462   0.042  0.0462  0.1177 -0.0347
 2027WN      WN 4843   4.887   4.196  13.076 -0.1186  0.0228  0.0492
 2028WN      WN 4844   4.352   6.655   0.495 -0.0718  0.1665 -0.0254
 2029WN      WN 4845   3.168   5.305  11.418 -0.0089 -0.0600  0.1857
 2030WN      WN 4846   3.354   1.501  11.264 -0.2005 -0.3684 -0.2648
 2031WN      WN 4847   3.874   3.292  13.503 -0.0207  0.1584 -0.0938
 2032WN      WN 4848   1.538   2.353   1.819 -0.1266 -0.0256 -0.0688
 2033WN      WN 4849   5.138   0.549   2.511  0.1910  0.0050  0.0920
 2034WN      WN 4850   3.037   5.814   1.947 -0.0166 -0.1964 -0.2202
 2035WN      WN 4851   2.472   0.056   0.722 -0.1044 -0.0729  0.0823
 2036WN      WN 4852   0.356   5.200  10.751 -0.0733 -0.1120 -0.1638
 2037WN      WN 4853   2.197   1.311   1.234  0.1224  0.1980  0.1159
 2038WN      WN 4854   5.543   1.025  11.747 -0.3222 -0.2193 -0.1213
 2039WN      WN 4855   4.354   1.521  14.115 -0.2999 -0.1132  0.1241
 2040WN      WN 4856   2.182   5.020  11.099  0.0794 -0.2437  0.1471
 2041WN      WN 4857   3.507   1.582  13.585  0.1887 -0.1402  0.2008
 2042WN      WN 4858   0.523   2.709  12.505 -0.0997  0.1790 -0.1522
 2043WN      WN 4859   2.046   3.789  13.713  0.3826 -0.1877  0.1920
 2044WN      WN 4860   6.162   2.006   0.868 -0.2381 -0.2813  0.1488
 2045WN      WN 4861   3.266   6.173  10.850  0.1604 -0.1066 -0.1150
 2046WN      WN 4862   4.317   0.564   2.022  0.1632  0.1264  0.2821
 2047WN      WN 4863   2.985   0.215   0.473  0.2192  0.3233  0.3041
 2048WN      WN 4864   1.621   5.153   0.585 -0.1078 -0.1347 -0.2827
 2049WN      WN 4865   5.168   3.602  13.455 -0.1127  0.2234 -0.2508
 2050WN      WN 4866   1.961   1.101  12.346  0.0904  0.0851  0.2636
 2051WN      WN 4867   3.883   1.193   1.547  0.0614  0.2026 -0.0223
 2052WN      WN 4868   0.492   3.702  11.488 -0.0031  0.0274 -0.2422
 2053WN      WN 4869   5.712   2.729  12.605  0.4070  0.0272  0.0176
 2054WN      WN 4870   5.356   4.266   0.670 -0.3119  0.0564 -0.0529
 2055WN      WN 4871   1.797   4.907  13.970 -0.2407 -0.1707 -0.0010
 2056WN      WN 4872   1.347   6.455  13.835  0.1088  0.2641 -0.0400
 2057WN      WN 4873   2.845   3.850   0.921 -0.1985  0.1577  0.3676
 2058WN      WN 4874   4.467   0.161  12.339  0.0933 -0.0271  0.0083
 2059WN      WN 4875   3.812   0.362   1.244  0.1202  0.0831  0.0331
 2060WN      WN 4876   2.390   2.095  11.328 -0.1324 -0.1209 -0.2381
 2061WN      WN 4877   4.428   2.264  13.648 -0.1956 -0.2287  0.0087
 2062WN      WN 4878   6.305   2.468  13.134 -0.0195  0.0930 -0.1825
 2063WN      WN 4879   2.784   4.238   0.604  0.1572 -0.4072 -0.2530
 2064WN      WN 4880   4.218   4.936  12.716 -0.1853  0.0443  0.2958
 2065WN      WN 4881   1.259   1.876  12.557  0.0708 -0.2532 -0.3213
 2066WN      WN 4882   1.843   1.186  10.499  0.1815  0.1894  0.0508
 2067WN      WN 4883   0.746   5.538  11.350  0.1391 -0.2520  0.1632
 2068WN      WN 4884   3.703   0.172  13.485 -0.1888 -0.1898  0.0311
 2069WN      WN 4885   5.280   1.432   2.587  0.0178  0.2390  0.0755
 2070WN      WN 4886   0.410   5.572  10.407 -0.2272  0.0134  0.0693
 2071WN      WN 4887   2.803   4.657   1.348 -0.1173 -0.0377  0.0139
 2072WN      WN 4888   0.509   1.533   1.551  0.0192  0.1498 -0.2919
 2073WN      WN 4889   1.041   2.003   2.635  0.3225  0.3248  0.0441
 2074WN      WN 4890   3.962   1.719  13.284 -0.0570  0.1112  0.1805
 2075WN      WN 4891   3.737   0.768   2.738  0.0461 -0.0838  0.1469
 2076WN      WN 4892   1.419   3.386  11.641 -0.4876  0.2834  0.1955
 2077WN      WN 4893   2.505   1.070   2.863  0.3123 -0.1594 -0.2883
 2078WN      WN 4894   1.159   0.622  11.415  0.2634  0.2648 -0.0275
 2079WN      WN 4895   0.007   1.680   1.739  0.0834  0.1432 -0.2011
 2080WN      WN 4896   5.026   0.697  12.605 -0.0559  0.2013 -0.4167
 2081WN      WN 4897   5.661   5.460  11.321  0.1159  0.2731 -0.2361
 2082WN      WN 4898   5.565   5.855  11.698 -0.1564 -0.0642 -0.0116
 2083WN      WN 4899   3.433   3.976  13.014  0.2373 -0.0625 -0.1201
 2084WN      WN 4900   3.241   2.890   1.823  0.1479  0.1922 -0.1286
 2085WN      WN 4901   4.539   5.538   0.181  0.1945  0.0916  0.1961
 2086WN      WN 4902   2.023   5.389  11.862  0.2577 -0.0270 -0.1341
 2087WN      WN 4903   2.579   5.851   1.840 -0.0796  0.1149  0.4452
 2088WN      WN 4904   3.205   5.497  13.345  0.1950 -0.3023  0.0702
 2089WN      WN 4905   0.736   2.934   2.689  0.1187 -0.3614  0.0720
 2090WN      WN 4906   4.272   2.287   3.627  0.4020 -0.0903 -0.1011
 2091WN      WN 4907   4.418   6.083   1.574  0.0302  0.0044  0.0263
 2092WN      WN 4908   3.513   1.753   0.468 -0.1097 -0.3392  0.0729
 2093WN      WN 4909   5.248   6.499  11.189  0.1788  0.1588 -0.0794
 2094WN      WN 4910   5.723   3.029  13.388  0.0705 -0.1677 -0.2276
 2095WN      WN 4911   6.507   2.760  11.977 -0.1988  0.1530  0.0304
 2096WN      WN 4912   1.850   4.228  13.002 -0.0477  0.0012  0.0812
 2097WN      WN 4913   0.738   2.689   2.125 -0.1323 -0.1496 -0.2286
 2098WN      WN 4914   6.664   2.770   1.369  0.0700  0.0657 -0.2964
 2099WN      WN 4915   4.095   1.119  11.811 -0.1773 -0.1394  0.0681
 2100WN      WN 4916   2.305   0.449  12.965 -0.1733  0.2316  0.2396
 2101WN      WN 4917   2.618   3.910  12.481  0.0298  0.0185 -0.1586
 2102WN      WN 4918   3.242   4.843   1.821 -0.1963  0.0540  0.0472
 2103WN      WN 4919   1.578   0.430   0.555  0.1441 -0.1034  0.2472
 2104WN      WN 4920   2.835   6.096   1.093  0.1766  0.1336  0.0057
 2105WN      WN 4921   1.394   6.448  11.391  0.4596 -0.0081 -0.2263
 2106WN      WN 4922   1.030   0.086  11.540  0.2885 -0.0316  0.0432
 2107WN      WN 4923   0.699   0.945   2.533  0.1801 -0.0695  0.1634
 2108WN      WN 4924   1.680   1.333   0.222 -0.0269 -0.3267 -0.2368
 2109WN      WN 4925   5.078   2.024  13.061 -0.0895  0.2072  0.0782
 2110WN      WN 4926   4.151   5.886   1.135 -0.1184  0.0721  0.0535
 2111WN      WN 4927   0.922   0.286  13.704 -0.0281  0.3534 -0.0778
 2112WN      WN 4928   2.527   4.103   3.043 -0.0894 -0.0366  0.0841
 2113WN      WN 4929   1.127   5.177  12.204  0.1902 -0.3072 -0.0240
 2114WN      WN 4930   2.768   0.373  13.108  0.0752 -0.1152 -0.2409
 2115WN      WN 4931   5.513   2.732  11.567 -0.0022 -0.0123 -0.0651
 2116WN      WN 4932   3.432   6.640   2.712  0.2836  0.2371  0.0750
 2117WN      WN 4933   0.083   0.219  12.563  0.3687  0.1404 -0.2191
 2118WN      WN 4934   3.459   5.709  11.527 -0.1116  0.1674  0.0952
 2119WN      WN 4935   4.641   2.323  13.128  0.3059 -0.1037 -0.0157
 2120WN      WN 4936   3.129   5.538  12.520 -0.1181  0.1993  0.0032
 2121WN      WN 4937   2.929   3.768  13.513  0.2131 -0.0383 -0.4350
 2122WN      WN 4938   5.451   0.835   3.371 -0.2029  0.2024 -0.2607
 2123WN      WN 4939   2.116   1.440  14.052  0.0323  0.0423 -0.2714
 2124WN      WN 4940   1.024   6.378  11.952 -0.0270  0.1176 -0.0311
 2125WN      WN 4941   5.721   3.196   1.037  0.0274 -0.0524 -0.1582
 2126WN      WN 4942   2.040   4.623  10.925  0.4471 -0.3981  0.2496
 2127WN      WN 4943   1.490   1.286  13.144 -0.1754 -0.2075 -0.1472
 2128WN      WN 4944   6.251   0.344   1.855 -0.2303  0.2658  0.2875
 2129WN      WN 4945   5.101   2.943  14.037 -0.1341  0.0011  0.0571
 2130WN      WN 4946   4.104   2.495   3.114  0.1159  0.1785 -0.2381
 2131WN      WN 4947   5.540   0.100   2.848 -0.0628 -0.0939  0.1030
 2132WN      WN 4948   1.148   4.560   0.215  0.0115  0.1650  0.1346
 2133WN      WN 4949   0.396   0.269  12.237 -0.1923 -0.1186  0.3536
 2134WN      WN 4950   4.940   6.112  12.233 -0.1152  0.2634 -0.1470
 2135WN      WN 4951   5.711   1.602   1.863 -0.0831  0.2991 -0.1256
 2136WN      WN 4952   3.259   5.885   1.258  0.1906 -0.0436  0.0321
 2137WN      WN 4953   5.546   0.550  12.687  0.0986 -0.0521 -0.3362
 2138WN      WN 4954   5.250   5.117  12.241  0.1086  0.2601 -0.0901
 2139WN      WN 4955   2.558   5.808  10.531  0.1995  0.2796  0.0167
 2140WN      WN 4956   0.664   5.400  11.981  0.2004  0.1679  0.2653
 2141WN      WN 4957   3.223   0.648  13.175  0.1370  0.2083  0.2021
 2142WN      WN 4958   1.012   4.749  12.617 -0.1425 -0.2381  0.1407
 2143WN      WN 4959   4.136   6.449  13.930 -0.0471  0.0835 -0.1544
 2144WN      WN 4960   1.295   4.373  11.424 -0.0079  0.2977  0.1080
 2145WN      WN 4961   4.545   5.485  12.700 -0.0381  0.1875 -0.1360
 2146WN      WN 4962   2.875   3.457  12.599 -0.3124  0.1826 -0.1309
 2147WN      WN 4963   3.957   2.723   0.663 -0.0073 -0.1561  0.0367
 2148WN      WN 4964   1.732   2.513  10.994  0.1972 -0.1030  0.0948
 2149WN      WN 4965   0.076   1.995  11.863 -0.1324  0.0201 -0.2853
 2150WN      WN 4966   2.736   2.302  11.068  0.5042 -0.0350 -0.1204
 2151WN      WN 4967   4.407   5.482  13.802  0.2592 -0.1841  0.1271
 2152WN      WN 4968   5.652   1.141  12.211  0.1197 -0.2187 -0.0198
 2153WN      WN 4969   5.326   6.309  12.004 -0.1355 -0.1262  0.1202
 2154WN      WN 4970   4.478   0.813  11.561  0.1181 -0.1343  0.1506
 2155WN      WN 4971   2.371   4.121  11.353  0.2050  0.1642 -0.0306
 2156WN      WN 4972   3.060   1.691   2.474  0.0337 -0.1770 -0.2166
 2157WN      WN 4973   1.458   3.464   0.442 -0.0298  0.1310 -0.2581
 2158WN      WN 4974   0.969   0.625  13.000  0.1834 -0.1693  0.0606
 2159WN      WN 4975   2.117   6.532   1.237 -0.0647  0.1479  0.1862
 2160WN      WN 4976   2.306   1.264   1.889 -0.2047  0.0122 -0.0217
 2161WN      WN 4977   3.772   4.876  12.982  0.1401  0.3425  0.2121
 2162WN      WN 4978   1.411   4.463   1.075  0.0919  0.0827 -0.1184
 2163WN      WN 4979   4.823   0.780  13.583 -0.1928  0.3140  0.0037
 2164WN      WN 4980   3.641   2.111  13.185 -0.0710 -0.1800  0.0371
 2165WN      WN 4981   1.305   4.754  13.842 -0.0295 -0.2142  0.2006
 2166WN      WN 4982   5.980   0.778  11.611  0.1165  0.0645  0.2531
 2167WN      WN 4983   4.293   1.103   1.273  0.1701  0.0664  0.2903
 2168WN      WN 4984   2.288   0.004  11.089  0.0447 -0.0576  0.4514
 2169WN      WN 4985   6.485   3.255   1.249 -0.0768 -0.0863  0.0350
 2170WN      WN 4986   5.663   4.085  12.940  0.0134 -0.0130  0.3337
 2171WN      WN 4987   3.549   4.255   0.610 -0.0520  0.1873 -0.1419
 2172WN      WN 4988   5.734   1.132  13.886 -0.1577  0.1560  0.3254
 2173WN      WN 4989   4.443   4.759   3.197  0.3242  0.2112 -0.0091
 2174WN      WN 4990   2.595   2.756   2.170 -0.2108 -0.2699 -0.1270
 2175WN      WN 4991   4.454   4.280  13.461  0.1362  0.2750 -0.0662
 2176WN      WN 4992   3.540   2.705   2.617  0.3031  0.1996  0.2408
 2177WN      WN 4993   5.437   2.581   0.001 -0.2461  0.2258 -0.2651
 2178WN      WN 4994   3.605   1.188   2.984 -0.1465  0.0445  0.1050
 2179WN      WN 4995   0.538   6.411   2.693  0.1283  0.2413 -0.0832
 2180WN      WN 4996   5.856   1.233  11.334  0.0546  0.1570  0.0749
 2181WN      WN 4997   3.413   4.928  11.164 -0.1909  0.0608 -0.0696
 2182WN      WN 4998   3.512   2.792   1.433 -0.1555 -0.1583  0.0782
 2183WN      WN 4999   4.281   1.467  12.964  0.0439  0.1134  0.0933
 2184WN      WN 5000   3.873   5.625  11.925 -0.0765 -0.0435  0.3298
 2185WN      WN 5001   0.436   0.706   1.060 -0.3159  0.3349  0.0021
 2186WN      WN 5002   1.694   2.387   0.528  0.2119  0.1014  0.1566
 2187WN      WN 5003   1.261   3.524   0.961  0.1723  0.0991 -0.3234
 2188WN      WN 5004   1.307   3.580   3.009  0.1398 -0.1028  0.1099
 2189WN      WN 5005   0.390   5.784  12.386 -0.1783 -0.0762  0.2858
 2190WN      WN 5006   0.286   2.719   0.763 -0.0639  0.0943  0.1472
 2191WN      WN 5007   3.844   3.231   1.455 -0.3450  0.0772  0.3771
 2192WN      WN 5008   4.846   0.486  12.116  0.0155 -0.0196  0.2932
 2193WN      WN 5009   0.531   6.577   1.391  0.1039 -0.2366  0.2249
 2194WN      WN 5010   0.092   5.654  12.972  0.1216  0.0007 -0.0451
 2195WN      WN 5011   3.774   2.807   1.874 -0.2615 -0.0997  0.2653
 2196WN      WN 5012   2.014   6.542   2.382  0.0949 -0.4189 -0.4975
 2197WN      WN 5013   5.506   5.026   2.059  0.0653  0.1166 -0.1527
 2198WN      WN 5014   1.597   4.650  13.303  0.2912 -0.0691  0.0384
 2199WN      WN 5015   3.976   2.666   1.333 -0.2561 -0.1105 -0.3406
 2200WN      WN 5016   3.449   2.564   2.151  0.0757  0.1624  0.0679
 2201WN      WN 5017   0.758   3.147  13.992 -0.0667  0.0082 -0.2376
 2202WN      WN 5018   0.373   6.005  10.762 -0.3868  0.1650  0.2956
 2203WN      WN 5019   1.782   0.801  11.623 -0.1551  0.0865 -0.1846
 2204WN      WN 5020   0.532   1.961   2.465 -0.0541  0.1312  0.0154
 2205WN      WN 5021   5.059   2.691   1.356 -0.6168 -0.0927 -0.1524
 2206WN      WN 5022   2.042   6.540  12.806 -0.0822 -0.1538  0.2191
 2207WN      WN 5023   4.612   3.000  13.757 -0.1435 -0.2444 -0.0664
 2208WN      WN 5024   1.124   1.406  12.782 -0.0371 -0.2545 -0.0135
 2209WN      WN 5025   3.586   5.200   1.761 -0.1920  0.0050 -0.1625
 2210WN      WN 5026   1.379   0.954  11.145 -0.0241  0.0981  0.1057
 2211WN      WN 5027   4.382   5.698   1.982  0.0576 -0.2510 -0.0113
 2212WN      WN 5028   4.722   4.260   0.408  0.1924  0.0471 -0.2292
 2213WN      WN 5029   0.854   1.523   1.145 -0.1575  0.1169  0.1655
 2214WN      WN 5030   5.212   3.826   0.420  0.0947  0.1807 -0.2038
 2215WN      WN 5031   3.878   1.772  14.093 -0.0574  0.4301 -0.2223
 2216WN      WN 5032   5.277   3.398   2.661 -0.0889 -0.2869  0.2912
 2217WN      WN 5033   1.452   3.551  13.690  0.1303  0.3935  0.0508
 2218WN      WN 5034   0.844   3.387  12.316  0.0248  0.0386 -0.0833
 2219WN      WN 5035   3.131   4.127   1.662  0.0812 -0.2442  0.0667
 2220WN      WN 5036   4.186   1.560  12.488  0.0370  0.0978  0.0509
 2221WN      WN 5037   0.773   2.232   1.948  0.0453 -0.3011 -0.4568
 2222WN      WN 5038   0.952   3.354   0.330 -0.1017  0.0006  0.0778
 2223WN      WN 5039   0.351   1.360  13.127 -0.0454 -0.0673  0.0751
 2224WN      WN 5040   4.310   5.019  13.983  0.2376  0.0833  0.0270
 2225WN      WN 5041   6.329   2.744  13.635  0.2861  0.3588  0.1709
 2226WN      WN 5042   0.595   1.192   1.975 -0.0026  0.3396 -0.2217
 2227WN      WN 5043   1.903   3.262  13.652 -0.2118  0.2109  0.1454
 2228WN      WN 5044   6.347   4.878  11.580 -0.0203 -0.0252  0.0533
 2229WN      WN 5045   0.471   4.542   2.132  0.1574 -0.0641  0.0643
 2230WN      WN 5046   0.643   3.518  10.619 -0.1855 -0.0407  0.1061
 2231WN      WN 5047   2.779   3.337  13.758 -0.2436  0.3559  0.1089
 2232WN      WN 5048   2.997   2.944  11.704 -0.0592 -0.0391  0.1092
 2233WN      WN 5049   4.504   1.307  11.548  0.1118  0.0767  0.0023
 2234WN      WN 5050   3.030   0.782   1.309 -0.0704  0.1658 -0.2297
 2235WN      WN 5051   2.299   4.754   1.752 -0.1872 -0.1389  0.4294
 2236WN      WN 5052   6.133   2.920   1.160 -0.0238 -0.1475 -0.3293
 2237WN      WN 5053   0.744   5.929   2.584 -0.1222  0.0926  0.2969
 2238WN      WN 5054   0.619   3.145   2.176 -0.3517  0.0071 -0.0134
 2239WN      WN 5055   3.851   0.808   1.101 -0.1996  0.1720 -0.0234
 2240WN      WN 5056   4.594   3.438   2.034  0.0251 -0.3233 -0.0708
 2241WN      WN 5057   5.845   4.832   1.251  0.1165  0.0779 -0.0076
 2242WN      WN 5058   4.743   2.951  12.331 -0.1276  0.2360 -0.0347
 2243WN      WN 5059   1.379   5.838   1.290 -0.0122  0.0097 -0.1824
 2244WN      WN 5060   6.628   3.625  14.079 -0.1609 -0.0460 -0.1531
 2245WN      WN 5061   4.138   2.024   1.377  0.2450  0.0883  0.1112
 2246WN      WN 5062   1.429   1.630  13.592  0.0248  0.1797  0.1036
 2247WN      WN 5063   1.522   3.953  10.201 -0.1227 -0.1990  0.0069
 2248WN      WN 5064   5.114   4.754  13.951 -0.1370  0.0906  0.0132
 2249WN      WN 5065   1.543   5.168  11.854  0.2169  0.1765  0.0706
 2250WN      WN 5066   5.785   3.088   1.509 -0.0420 -0.1186 -0.2180
 2251WN      WN 5067   4.408   4.093  12.935  0.0944 -0.1204  0.1701
 2252WN      WN 5068   0.445   1.810   2.012  0.0652  0.2781  0.0837
 2253WN      WN 5069   0.806   1.784   0.701 -0.0563  0.2486  0.1179
 2254WN      WN 5070   4.013   0.254   1.690 -0.0250  0.1234  0.2024
 2255WN      WN 5071   4.424   1.579   2.680 -0.1819  0.3824  0.5039
 2256WN      WN 5072   2.873   0.736   2.708  0.1608 -0.0959  0.2191
 2257WN      WN 5073   3.596   0.860  12.916 -0.0651 -0.3239 -0.2112
 2258WN      WN 5074   2.765   4.672   2.703  0.4086 -0.1425 -0.2069
 2259WN      WN 5075   1.626   4.675  12.788 -0.0330 -0.1335 -0.1167
 2260WN      WN 5076   1.160   0.555   0.254  0.1201  0.0304  0.1402
 2261WN      WN 5077   1.496   4.755  12.183  0.0049  0.0189 -0.0958
 2262WN      WN 5078   0.366   4.719  12.709 -0.1094  0.1411 -0.0305
 2263WN      WN 5079   0.446   0.896  13.212  0.0408  0.4174 -0.0573
 2264WN      WN 5080   3.764   2.488  12.934 -0.0310  0.0466 -0.0029
 2265WN      WN 5081   5.915   0.820   2.195  0.0582  0.1913 -0.0295
 2266WN      WN 5082   6.260   3.946   1.451 -0.1531 -0.2372 -0.2182
 2267WN      WN 5083   3.224   2.296  11.033 -0.0475 -0.0797 -0.2592
 2268WN      WN 5084   3.037   2.252  12.477 -0.1502  0.3216 -0.2716
 2269WN      WN 5085   5.483   2.748  13.059 -0.0831  0.2675  0.0601
 2270WN      WN 5086   5.650   3.868  13.633  0.1517  0.0817  0.3586
 2271WN      WN 5087   1.997   5.620   1.810 -0.0930  0.2783  0.0386
 2272WN      WN 5088   0.171   4.673  11.432 -0.0012  0.1422 -0.3077
 2273WN      WN 5089   2.165   2.847   1.396  0.0772  0.4249  0.1778
 2274WN      WN 5090   0.500   3.209  11.479  0.2509 -0.2074 -0.0091
 2275WN      WN 5091   3.475   1.627   2.089 -0.1855 -0.1048 -0.1328
 2276WN      WN 5092   3.906   1.864   0.825  0.0280 -0.1182 -0.0249
 2277WN      WN 5093   1.420   0.980  14.082 -0.3303  0.0737 -0.0616
 2278WN      WN 5094   5.705   3.926  10.976  0.1850 -0.1758 -0.1737
 2279WN      WN 5095   3.045   1.830   0.381  0.0007 -0.1529  0.2042
 2280WN      WN 5096   2.852   0.815  11.132  0.2931  0.0685 -0.0352
 2281WN      WN 5097   0.607   4.476  12.322 -0.2378 -0.0137 -0.0931
 2282WN      WN 5098   3.334   6.212   0.862  0.2235  0.0004 -0.1885
 2283WN      WN 5099   5.866   2.374  12.934  0.2190 -0.0172 -0.1790
 2284WN      WN 5100   1.373   6.371  13.255  0.1221  0.0582 -0.0626
 2285WN      WN 5101   1.062   3.779   0.576 -0.4912 -0.0802 -0.0050
 2286WN      WN 5102   6.042   4.498  12.885  0.2159  0.2437 -0.0608
 2287WN      WN 5103   0.464   4.063   1.829 -0.4055 -0.2598 -0.0714
 2288WN      WN 5104   4.332   0.341  11.369  0.0956  0.2046 -0.1176
 2289WN      WN 5105   0.056   6.443  11.418  0.0998 -0.2749 -0.1730
 2290WN      WN 5106   3.275   3.630   2.734 -0.1442  0.2964 -0.3810
 2291WN      WN 5107   5.939   4.661  12.064 -0.3275  0.1334  0.1880
 2292WN      WN 5108   4.682   2.611  11.139 -0.2897 -0.0876  0.0420
 2293WN      WN 5109   6.068   3.313  12.782 -0.1551 -0.1596 -0.2488
 2294WN      WN 5110   2.382   5.264   1.479 -0.1314 -0.1307 -0.0670
 2295WN      WN 5111   1.158   5.398   1.315  0.2282 -0.1641 -0.0388
 2296WN      WN 5112   3.241   0.939   1.713  0.1406  0.0673  0.3913
 2297WN      WN 5113   5.713   2.836   2.161  0.3869  0.0293  0.1690
 2298WN      WN 5114   4.181   0.268  12.782  0.1893  0.0634 -0.2583
 2299WN      WN 5115   2.745   1.736  12.212 -0.0741  0.1449  0.2336
 2300WN      WN 5116   2.477   5.365  12.158  0.0075 -0.2803 -0.2628
 2301WN      WN 5117   5.487   0.935  13.329 -0.2824 -0.1223 -0.0182
 2302WN      WN 5118   0.701   3.699  12.681 -0.1910  0.0478 -0.1304
 2303WN      WN 5119   5.000   2.194   2.688  0.4686 -0.0007  0.1650
 2304WN      WN 5120   4.336   2.662   0.055 -0.0439  0.1248 -0.0983
 2305WN      WN 5121   1.810   1.580   2.221  0.2955  0.0624  0.2264
 2306WN      WN 5122   2.867   6.664  14.078  0.0977 -0.2300 -0.1057
 2307WN      WN 5123   3.625   3.023  12.972  0.2191 -0.1934  0.0885
 2308WN      WN 5124   1.199   4.333   3.306  0.0587 -0.1815 -0.0441
 2309WN      WN 5125   3.342   0.503   2.895  0.0239  0.0832  0.1523
 2310WN      WN 5126   4.963   6.639  12.230  0.1935 -0.1960 -0.0255
 2311WN      WN 5127   5.368   3.274  13.730 -0.0793  0.1191  0.1268
 2312WN      WN 5128   3.398   0.733   2.364  0.1015 -0.4808 -0.2931
 2313WN      WN 5129   5.055   3.648   2.218 -0.2912 -0.1844 -0.0216
 2314WN      WN 5130   0.778   2.755   1.208  0.1866 -0.0920  0.0938
 2315WN      WN 5131   3.413   5.367  12.954  0.3699 -0.0869 -0.0017
 2316WN      WN 5132   3.593   0.381  13.944  0.0654  0.0283  0.0468
 2317WN      WN 5133   0.821   6.157  10.600 -0.5358 -0.0774  0.3106
 2318WN      WN 5134   3.068   4.897  11.698  0.1616 -0.1553  0.0088
 2319WN      WN 5135   0.963   1.444   1.747  0.1947 -0.0253 -0.2456
 2320WN      WN 5136   3.889   4.187   3.442 -0.1799 -0.0765  0.1754
 2321WN      WN 5137   2.528   6.268  14.020 -0.0113  0.0397  0.0238
 2322WN      WN 5138   4.600   2.462   0.399 -0.2853 -0.3268  0.0088
 2323WN      WN 5139   2.698   2.895  13.010 -0.3243  0.6403  0.1419
 2324WN      WN 5140   2.572   1.283  11.534 -0.2098  0.1799 -0.0679
 2325WN      WN 5141   3.227   0.560   3.500  0.0890 -0.0642 -0.0377
 2326WN      WN 5142   3.150   2.159   1.277  0.2904 -0.0382  0.0255
 2327WN      WN 5143   2.209   0.524  14.021  0.4298 -0.1392 -0.0363
 2328WN      WN 5144   5.874   6.207  11.855 -0.1193  0.1983 -0.0446
 2329WN      WN 5145   1.689   1.755  11.610 -0.0851 -0.1674  0.2838
 2330WN      WN 5146   4.044   5.674   0.058  0.0233 -0.0597 -0.0458
 2331WN      WN 5147   0.406   0.710   1.548 -0.0730  0.0586 -0.1935
 2332WN      WN 5148   0.576   0.397   1.982  0.1138  0.0783 -0.1620
 2333WN      WN 5149   0.826   2.045  12.808 -0.1265 -0.1616 -0.0022
 2334WN      WN 5150   3.691   6.521  11.830  0.2095 -0.2025  0.1224
 2335WN      WN 5151   2.184   2.387   3.255  0.1404  0.0055  0.1292
 2336WN      WN 5152   4.438   5.802  13.084 -0.1239 -0.1770 -0.0837
 2337WN      WN 5153   0.072   3.729  12.221 -0.1260  0.2970 -0.2460
 2338WN      WN 5154   1.581   4.078  13.434 -0.1248 -0.2705 -0.2154
 2339WN      WN 5155   2.361   0.744   2.556  0.1948  0.0625  0.0268
 2340WN      WN 5156   5.288   4.034   2.061 -0.0460 -0.1126 -0.2552
 2341WN      WN 5157   0.577   5.688  12.988  0.0273  0.3120 -0.0002
 2342WN      WN 5158   6.569   4.789  13.491 -0.1331  0.1799  0.2244
 2343WN      WN 5159   4.313   1.438   0.754 -0.0555 -0.0132  0.0979
 2344WN      WN 5160   2.728   0.358   2.206 -0.0015 -0.1468  0.2926
 2345WN      WN 5161   1.491   3.832  11.240 -0.0120  0.0071 -0.1812
 2346WN      WN 5162   2.147   3.116   0.937  0.2536  0.0775 -0.1577
 2347WN      WN 5163   5.723   1.863   1.286  0.0753  0.0310  0.0809
 2348WN      WN 5164   5.877   2.744   0.185 -0.0493 -0.3321  0.2990
 2349WN      WN 5165   0.350   2.794   2.440 -0.2083  0.0783  0.5788
 2350WN      WN 5166   4.628   4.914   2.572  0.2667 -0.1060  0.0518
 2351WN      WN 5167   4.849   2.451   1.727  0.1463 -0.0985 -0.0119
 2352WN      WN 5168   0.792   0.003   2.316 -0.2008  0.4776 -0.0685
 2353WN      WN 5169   0.769   5.489  12.543  0.2895 -0.3962  0.3669
 2354WN      WN 5170   0.267   3.214  13.102 -0.0689  0.0706 -0.2792
 2355WN      WN 5171   3.847   3.290  11.226  0.0370  0.0547  0.0848
 2356WN      WN 5172   2.498   0.312  12.038  0.0710  0.0554 -0.2820
 2357WN      WN 5173   4.760   6.357  11.838 -0.0788 -0.2396 -0.4039
 2358WN      WN 5174   6.508   3.953  13.196 -0.3999  0.0665  0.1850
 2359WN      WN 5175   3.767   2.056  13.713  0.0785  0.1809 -0.1753
 2360WN      WN 5176   0.791   1.710  11.791  0.1879  0.0425  0.1534
 2361WN      WN 5177   0.373   4.034   2.327  0.1462 -0.2048  0.3964
 2362WN      WN 5178   4.768   1.425  13.216 -0.3687  0.2420 -0.2474
 2363WN      WN 5179   5.493   1.004   0.200  0.1511 -0.2301  0.1325
 2364WN      WN 5180   3.067   3.744   1.375  0.0627  0.0033  0.1682
 2365WN      WN 5181   1.158   2.075  13.500  0.3415  0.3332  0.1157
 2366WN      WN 5182   3.621   5.969   0.511  0.0436  0.1282  0.3086
 2367WN      WN 5183   1.726   0.463   0.007 -0.1015 -0.1249 -0.0574
 2368WN      WN 5184   2.651   4.633  11.535 -0.3153  0.2911  0.1519
 2369WN      WN 5185   6.413   2.544   0.934 -0.1021 -0.1967  0.0258
 2370WN      WN 5186   0.035   3.867  11.269 -0.2053  0.4920  0.1604
 2371WN      WN 5187   2.210   3.913   1.216  0.0410 -0.0354  0.1480
 2372WN      WN 5188   6.630   0.681   0.652  0.2463 -0.2396 -0.0471
 2373WN      WN 5189   0.504   0.773  12.096 -0.2267  0.2388  0.1770
 2374WN      WN 5190   3.758   0.508   2.071  0.1438  0.2802  0.1390
 2375WN      WN 5191   1.885   0.293   3.327  0.0413 -0.0355 -0.2130
 2376WN      WN 5192   1.729   5.706  12.775  0.3769  0.1224  0.0167
 2377WN      WN 5193   3.481   2.773   0.484  0.0009  0.1802  0.1267
 2378WN      WN 5194   5.828   3.450  10.902 -0.1775 -0.0205  0.0090
 2379WN      WN 5195   1.387   2.222  11.324  0.1800 -0.0204 -0.2284
 2380WN      WN 5196   1.745   5.120  10.834  0.0733  0.3191 -0.3367
 2381WN      WN 5197   1.617   0.317  10.704 -0.0925  0.0143  0.2493
 2382WN      WN 5198   3.330   0.077  11.522  0.1165  0.0990 -0.0476
 2383WN      WN 5199   2.554   3.595   0.556 -0.0678 -0.2099 -0.0234
 2384WN      WN 5200   3.328   0.015  12.723  0.0063 -0.0190 -0.1496
 2385WN      WN 5201   5.147   0.875  12.179 -0.1735 -0.2371 -0.1154
 2386WN      WN 5202   1.589   2.453  10.530 -0.3310 -0.1521 -0.0728
 2387WN      WN 5203   4.978   4.499   2.522 -0.1824 -0.2825  0.1585
 2388WN      WN 5204   0.938   3.446  13.617  0.1251  0.1240  0.3059
 2389WN      WN 5205   1.621   3.712   2.229 -0.4072 -0.3262 -0.0978
 2390WN      WN 5206   3.823   2.243  10.971  0.0630 -0.3572  0.1117
 2391WN      WN 5207   2.655   6.540   1.326  0.0839  0.0102  0.5591
 2392WN      WN 5208   6.496   1.070  13.164 -0.1233 -0.1526  0.1030
 2393WN      WN 5209   5.781   2.037  12.492  0.1190 -0.2378  0.0864
 2394WN      WN 5210   4.210   2.023   3.041 -0.0071  0.1230 -0.1000
 2395WN      WN 5211   0.963   3.857  12.229  0.0509  0.0343 -0.0664
 2396WN      WN 5212   5.777   5.256   2.496  0.3866  0.1222  0.0315
 2397WN      WN 5213   0.128   2.907  13.526  0.2703 -0.1254 -0.3739
 2398WN      WN 5214   0.321   3.827  13.173 -0.0247 -0.0347  0.1039
 2399WN      WN 5215   2.565   4.354   0.172 -0.0716 -0.2252  0.1428
 2400WN      WN 5216   3.417   3.801   2.090 -0.1296  0.1038 -0.0466
 2401WN      WN 5217   2.050   5.932   0.833  0.0306  0.2662  0.0140
 2402WN      WN 5218   1.290   2.909  13.095 -0.0871 -0.2296  0.0512
 2403WN      WN 5219   3.527   4.474  13.798 -0.2823  0.0662  0.0163
 2404WN      WN 5220   4.730   3.333  11.381 -0.0352 -0.2227  0.1000
 2405WN      WN 5221   3.248   0.155  13.245  0.1257 -0.0168 -0.0293
 2406WN      WN 5222   3.891   2.284   2.722  0.2504  0.2163  0.2917
 2407WN      WN 5223   2.606   1.556   2.984  0.0273 -0.2774  0.3280
 2408WN      WN 5224   2.356   5.822  11.028 -0.1352  0.5977  0.1958
 2409WN      WN 5225   0.273   5.304  12.622  0.0252  0.0025  0.0576
 2410WN      WN 5226   1.561   0.294   2.319 -0.1704 -0.2565 -0.0775
 2411WN      WN 5227   1.526   2.966  10.885 -0.1679 -0.2061  0.0609
 2412WN      WN 5228   1.477   6.621   0.583  0.0119  0.1631 -0.1108
 2413WN      WN 5229   3.314   5.154   2.652  0.0117  0.1560 -0.1222
 2414WN      WN 5230   2.742   1.376  13.197  0.1532 -0.1447 -0.4077
 2415WN      WN 5231   3.404   6.599  11.081 -0.0160 -0.0992  0.0136
 2416WN      WN 5232   3.945   6.068  11.685  0.2353 -0.4650 -0.0566
 2417WN      WN 5233   5.456   5.986  12.441  0.0798 -0.1091  0.0712
 2418WN      WN 5234   3.366   3.101   0.161  0.1124  0.0936  0.1078
 2419WN      WN 5235   0.314   3.624   0.960  0.2753 -0.1065 -0.0488
 2420WN      WN 5236   2.211   3.342   1.397 -0.2293  0.0319 -0.0769
 2421WN      WN 5237   6.580   2.888   2.735 -0.0160 -0.0428  0.1975
 2422WN      WN 5238   0.534   2.621   0.235  0.0071  0.1322 -0.3239
 2423WN      WN 5239   6.577   5.790  12.540 -0.0922  0.0294 -0.1402
 2424WN      WN 5240   3.371   4.299  10.773  0.1515  0.1063 -0.0572
 2425WN      WN 5241   4.612   2.425   2.987 -0.1489  0.0187 -0.2299
 2426WN      WN 5242   2.434   2.715  11.364 -0.2875  0.2520 -0.1985
 2427WN      WN 5243   2.617   3.555   1.581  0.0599 -0.1814 -0.1691
 2428WN      WN 5244   4.400   6.453   1.202 -0.2332  0.2142 -0.3013
 2429WN      WN 5245   2.230   2.518  12.665 -0.2697  0.0107  0.2073
 2430WN      WN 5246   1.034   4.231   0.778 -0.1883 -0.0157  0.2017
 2431WN      WN 5247   6.565   5.828   2.119  0.0528 -0.2273  0.0388
 2432WN      WN 5248   0.185   5.117   1.281 -0.1975 -0.0986  0.2846
 2433WN      WN 5249   0.135   6.012  11.981  0.0676  0.2310  0.3078
 2434WN      WN 5250   3.607   2.546   3.157 -0.0333  0.0547  0.0097
 2435WN      WN 5251   2.059   3.639   0.779 -0.1715 -0.0641 -0.2833
 2436WN      WN 5252   0.018   2.085   0.726  0.1980  0.1027 -0.0432
 2437WN      WN 5253   6.335   5.782  12.064 -0.1572  0.0905  0.0450
 2438WN      WN 5254   2.312   3.259  13.985  0.0250 -0.1445 -0.0184
 2439WN      WN 5255   2.608   2.240  12.034 -0.2288  0.0357  0.2009
 2440WN      WN 5256   1.227   3.653  14.123  0.1861  0.0570 -0.0643
 2441WN      WN 5257   3.881   0.085   0.157 -0.0882 -0.1001  0.3203
 2442WN      WN 5258   3.195   4.504   0.034 -0.0259 -0.0372 -0.1241
 2443WN      WN 5259   3.853   3.710  11.826 -0.0149  0.1134 -0.1074
 2444WN      WN 5260   3.947   4.324  13.485 -0.0508 -0.2197  0.0036
 2445WN      WN 5261   2.641   4.882  10.592  0.4242 -0.0455  0.1152
 2446WN      WN 5262   5.660   4.485  12.388  0.0034 -0.4876 -0.1197
 2447WN      WN 5263   2.526   6.473   1.810 -0.2271 -0.1585 -0.2274
 2448WN      WN 5264   5.978   2.267   1.257  0.0223 -0.2235  0.3302
 2449WN      WN 5265   4.554   1.999   3.350  0.2549  0.1434  0.0632
 2450WN      WN 5266   3.900   5.852   2.493  0.0348  0.0455 -0.1364
 2451WN      WN 5267   1.934   4.861   0.385  0.0106  0.0233 -0.2164
 2452WN      WN 5268   1.869   5.925  14.074  0.1902 -0.1490 -0.0286
 2453WN      WN 5269   6.109   2.742   2.624  0.0648  0.1035  0.0751
 2454WN      WN 5270   1.746   5.127  13.513  0.0807  0.1659 -0.0651
 2455WN      WN 5271   4.160   3.011   0.994 -0.0091 -0.0519 -0.1146
 2456WN      WN 5272   5.772   0.561  12.089 -0.0533 -0.2862  0.0546
 2457WN      WN 5273   5.828   0.288  11.587  0.1692  0.3755 -0.1346
 2458WN      WN 5274   3.056   0.296  11.095 -0.0849  0.2224 -0.3197
 2459WN      WN 5275   1.722   3.310  11.256 -0.0663 -0.2554 -0.1049
 2460WN      WN 5276   4.768   0.707  10.659 -0.2266  0.0551 -0.0432
 2461WN      WN 5277   1.993   6.516   1.688  0.0888 -0.1348 -0.2704
 2462WN      WN 5278   2.466   3.149  10.862  0.1377 -0.0325 -0.0532
 2463WN      WN 5279   4.876   6.031   1.287  0.1671  0.2338 -0.2318
 2464WN      WN 5280   2.526   4.159   3.552  0.0651 -0.0147  0.0581
 2465WN      WN 5281   0.929   1.145  13.232 -0.3143 -0.2711  0.1988
 2466WN      WN 5282   2.340   6.210  11.882  0.1319  0.0420  0.0289
 2467WN      WN 5283   4.015   2.179  10.438 -0.0127  0.0370 -0.3163
 2468WN      WN 5284   2.538   6.667  12.786 -0.1447  0.0616 -0.1294
 2469WN      WN 5285   3.791   0.255   2.530  0.2585 -0.1447 -0.1159
 2470WN      WN 5286   3.539   5.929   2.182  0.3771 -0.1685  0.1324
 2471WN      WN 5287   4.376   3.426   0.787  0.3112  0.0530 -0.2842
 2472WN      WN 5288   4.330   4.778   1.624 -0.3039 -0.2427  0.1328
 2473WN      WN 5289   3.116   0.288   2.454  0.0424  0.3114 -0.0706
 2474WN      WN 5290   5.650   1.200   2.982 -0.1498  0.2768 -0.2709
 2475WN      WN 5291   2.334   5.893  12.263  0.1767 -0.2528  0.2716
 2476WN      WN 5292   6.413   3.272  12.080  0.1108 -0.0508  0.2813
 2477WN      WN 5293   2.464   0.262   2.671 -0.3608 -0.3082 -0.1558
 2478WN      WN 5294   1.641   1.912  12.210  0.1164  0.3022 -0.1542
 2479WN      WN 5295   5.001   4.512   1.405  0.0202 -0.0915 -0.0580
 2480WN      WN 5296   4.793   1.111   0.921  0.0625  0.2084  0.0764
 2481WN      WN 5297   2.300   5.259   2.029  0.2376  0.0918 -0.0027
 2482WN      WN 5298   1.392   4.114   2.070  0.1709  0.2440 -0.0991
 2483WN      WN 5299   2.265   5.218   2.533 -0.1128  0.1876 -0.2563
 2484WN      WN 5300   4.312   6.052   0.079 -0.1651  0.4617  0.1533
 2485WN      WN 5301   3.608   2.106   1.218 -0.1173  0.1872 -0.1235
 2486WN      WN 5302   3.243   6.152  11.344  0.0748  0.1292 -0.0395
 2487WN      WN 5303   3.710   1.274   2.447 -0.3014 -0.0809 -0.0718
 2488WN      WN 5304   6.098   5.792   2.272 -0.2094 -0.0353  0.0779
 2489WN      WN 5305   5.857   2.738   0.781 -0.2363  0.1290  0.0215
 2490WN      WN 5306   2.992   5.243  12.127 -0.0119 -0.0423  0.1190
 2491WN      WN 5307   2.351   4.988  11.728  0.2173  0.3161 -0.1963
 2492WN      WN 5308   4.622   5.614   1.005  0.0918  0.2108 -0.1931
 2493WN      WN 5309   0.250   2.146  13.693 -0.0188  0.0121 -0.0480
 2494WN      WN 5310   1.273   2.613   1.087 -0.2236  0.0485  0.0018
 2495WN      WN 5311   3.200   3.395   2.245  0.0319 -0.1237 -0.2542
 2496WN      WN 5312   0.869   1.548  12.420  0.0547  0.2355  0.0242
 2497WN      WN 5313   3.360   0.644   0.954  0.0646 -0.0559  0.0349
 2498WN      WN 5314   3.585   1.327  13.087 -0.0011 -0.0354  0.1071
 2499WN      WN 5315   3.971   3.717  10.800  0.0625  0.1359  0.1946
 2500WN      WN 5316   0.956   3.093  11.637  0.1921 -0.1856 -0.0960
 2501WN      WN 5317   5.408   4.726  13.517 -0.0692 -0.1816 -0.0756
 2502WN      WN 5318   4.533   4.504  11.631  0.0438  0.2424 -0.0470
 2503WN      WN 5319   0.427   2.672  11.137  0.1946 -0.0217  0.2287
 2504WN      WN 5320   2.831   1.239  10.316 -0.1740  0.2159  0.3960
 2505WN      WN 5321   0.214   5.086  11.799  0.0938 -0.4042 -0.2385
 2506WN      WN 5322   6.064   2.393   2.103  0.1552 -0.1487 -0.2584
 2507WN      WN 5323   0.653   5.972  11.906 -0.1211 -0.1907 -0.3309
 2508WN      WN 5324   3.339   3.790   0.879  0.0505 -0.2121  0.2796
 2509WN      WN 5325   1.506   4.104   0.692 -0.3991 -0.2703 -0.0474
 2510WN      WN 5326   2.537   2.169  13.683  0.0990 -0.0715  0.0383
 2511WN      WN 5327   5.090   3.275  12.760  0.0997  0.3595  0.1045
 2512WN      WN 5328   6.325   4.953   2.518  0.2345  0.3124 -0.0971
 2513WN      WN 5329   5.381   0.485   1.091 -0.1671 -0.2925 -0.2452
 2514WN      WN 5330   6.397   4.784   2.036 -0.0974  0.1430 -0.0469
 2515WN      WN 5331   5.556   6.502  11.606  0.0621  0.1259  0.2639
 2516WN      WN 5332   3.441   2.743  11.168  0.2074  0.2134  0.0405
 2517WN      WN 5333   2.786   5.328   2.149  0.1375 -0.0633 -0.2446
 2518WN      WN 5334   4.801   0.509   0.856 -0.1904 -0.2440 -0.0403
 2519WN      WN 5335   2.015   2.334   2.797  0.0016  0.0427 -0.0108
 2520WN      WN 5336   3.913   1.390  13.749  0.1378  0.0364  0.1490
 2521WN      WN 5337   3.504   0.070   1.685  0.1308 -0.2787 -0.2999
 2522WN      WN 5338   1.687   2.787   2.682  0.3669 -0.4850 -0.2012
 2523WN      WN 5339   0.269   2.347  11.507 -0.1625  0.0710 -0.0731
 2524WN      WN 5340   3.045   1.675  12.613  0.2069  0.1064  0.0594
 2525WN      WN 5341   1.407   3.127   1.231  0.2134  0.1375  0.3146
 2526WN      WN 5342   6.289   2.836   0.526 -0.2204  0.1455 -0.3285
 2527WN      WN 5343   5.328   1.932   2.405 -0.1510 -0.1694  0.0620
 2528WN      WN 5344   5.695   3.190  12.282 -0.3064 -0.1456  0.1635
 2529WN      WN 5345   4.190   0.682   3.159  0.3722  0.0093  0.0477
 2530WN      WN 5346   4.537   3.164  12.760  0.1356  0.1401  0.1165
 2531WN      WN 5347   3.735   6.361   2.414  0.3446 -0.0179 -0.2705
 2532WN      WN 5348   2.011   3.819  12.063  0.1265  0.0120  0.1904
 2533WN      WN 5349   1.906   5.888  13.217  0.2747 -0.3182 -0.1355
 2534WN      WN 5350   2.550   4.618  13.431 -0.1658 -0.0836 -0.1126
 2535WN      WN 5351   2.288   2.818   0.160 -0.1761 -0.2225  0.1653
 2536WN      WN 5352   2.619   0.322  11.378 -0.2225 -0.2286 -0.1734
 2537WN      WN 5353   2.395   4.354  13.796 -0.1495 -0.0982  0.2676
 2538WN      WN 5354   3.174   0.502   1.912 -0.0425 -0.1410 -0.2778
 2539WN      WN 5355   5.999   4.867  13.329  0.0352  0.0652 -0.1929
 2540WN      WN 5356   3.145   0.741   0.494  0.2537  0.2049 -0.1886
 2541WN      WN 5357   1.477   4.240   2.675 -0.0234 -0.1322 -0.0380
 2542WN      WN 5358   2.764   1.250   1.361 -0.1528  0.1856  0.2260
 2543WN      WN 5359   4.541   5.659  11.247  0.0666 -0.0594 -0.2120
 2544WN      WN 5360   4.211   4.689  12.253  0.0218  0.0785 -0.1909
 2545WN      WN 5361   6.226   2.900   2.173  0.3748  0.0824  0.0792
 2546WN      WN 5362   1.366   2.930  11.372  0.0834  0.0494 -0.1710
 2547WN      WN 5363   0.539   6.012  11.314  0.0801  0.1499  0.2775
 2548WN      WN 5364   1.817   5.043   2.901 -0.1641  0.0122 -0.3852
 2549WN      WN 5365   3.892   4.043  13.911 -0.0590 -0.0298 -0.0220
 2550WN      WN 5366   4.030   5.852  10.714 -0.1550  0.0012 -0.0888
 2551WN      WN 5367   4.101   5.474  10.971 -0.3021 -0.0842  0.0030
 2552WN      WN 5368   2.297   0.336   1.735 -0.0123 -0.1675  0.0381
 2553WN      WN 5369   3.265   1.612  10.418  0.0166  0.1973  0.1032
 2554WN      WN 5370   2.855   6.501  11.363  0.2535 -0.2406  0.1231
 2555WN      WN 5371   1.092   0.293   1.918 -0.0016  0.0832  0.2112
 2556WN      WN 5372   5.551   3.194  12.798  0.0968  0.1012 -0.2194
 2557WN      WN 5373   1.249   4.289  12.990 -0.0311  0.0902  0.0359
 2558WN      WN 5374   4.577   1.222   0.388 -0.0337 -0.0408  0.2821
 2559WN      WN 5375   5.813   3.662  12.160  0.1175 -0.0155 -0.2711
 2560WN      WN 5376   2.731   0.812  13.338 -0.0324 -0.1118 -0.3005
 2561WN      WN 5377   5.714   1.474  13.476  0.2117 -0.0696  0.1097
 2562WN      WN 5378   2.785   0.805   1.714  0.1540  0.1016 -0.1359
 2563WN      WN 5379   1.389   2.126   0.250 -0.4979  0.0169  0.3179
 2564WN      WN 5380   2.007   2.221   2.014  0.0400  0.1139 -0.3539
 2565WN      WN 5381   3.157   3.617  13.127  0.0028  0.1563 -0.4739
 2566WN      WN 5382   5.242   0.039   2.436 -0.4985 -0.3562 -0.3116
 2567WN      WN 5383   4.488   2.888  11.513 -0.0775 -0.2702  0.1001
 2568WN      WN 5384   2.064   4.563  12.611  0.4340  0.2376  0.1325
 2569WN      WN 5385   4.528   0.954  13.266  0.0489  0.0632 -0.0332
 2570WN      WN 5386   0.002   0.885  13.579 -0.0017 -0.0860 -0.1922
 2571WN      WN 5387   3.212   3.531  14.088  0.1147  0.1785 -0.1450
 2572WN      WN 5388   1.688   1.259   1.220  0.0785 -0.1229 -0.2118
 2573WN      WN 5389   0.747   4.302  10.826  0.0873  0.3796 -0.0307
 2574WN      WN 5390   1.837   4.235  11.189  0.3791 -0.0591  0.4227
 2575WN      WN 5391   1.562   0.206   2.980 -0.1110  0.2520 -0.0142
 2576WN      WN 5392   1.961   2.886  11.176  0.0317 -0.0707  0.2592
 2577WN      WN 5393   5.102   4.368  11.977  0.0090  0.2584  0.1905
 2578WN      WN 5394   2.346   4.316   1.556 -0.2477 -0.0165 -0.1814
 2579WN      WN 5395   2.804   6.015  12.245 -0.1826 -0.1312 -0.0159
 2580WN      WN 5396   1.785   2.436  13.015  0.0925  0.0193  0.2311
 2581WN      WN 5397   2.911   3.550  10.968  0.3954 -0.3226  0.0082
 2582WN      WN 5398   2.188   2.349   1.048  0.2310 -0.0622 -0.0950
 2583WN      WN 5399   3.570   4.010  11.105 -0.2499 -0.0016  0.2253
 2584WN      WN 5400   1.375   2.589  11.714 -0.2890 -0.2522 -0.1068
 2585WN      WN 5401   0.726   4.516  13.039  0.0345 -0.4722  0.1504
 2586WN      WN 5402   6.585   2.786   3.211 -0.2463 -0.1290  0.1403
 2587WN      WN 5403   0.777   4.782  10.667 -0.2200 -0.5409  0.0680
 2588WN      WN 5404   5.440   0.634   1.582 -0.0942 -0.0559  0.2376
 2589WN      WN 5405   2.318   2.371   2.382 -0.1664  0.2174  0.1532
 2590WN      WN 5406   5.993   4.367   1.451 -0.0176  0.1232  0.0456
 2591WN      WN 5407   1.161   2.747   1.830 -0.0728  0.1309  0.0360
 2592WN      WN 5408   6.314   2.735  14.092 -0.0986 -0.1383 -0.1555
 2593WN      WN 5409   0.358   1.570  12.680  0.1560  0.0859 -0.4658
 2594WN      WN 5410   1.443   5.147  11.330  0.1794 -0.0353  0.3149
 2595WN      WN 5411   5.676   5.544   2.051 -0.1367  0.1725 -0.0213
 2596WN      WN 5412   5.898   0.849  12.548 -0.3800 -0.0933  0.3240
 2597WN      WN 5413   0.045   3.820   1.726 -0.0099 -0.1443 -0.0319
 2598WN      WN 5414   5.404   2.274  12.833 -0.1901 -0.2542  0.0925
 2599WN      WN 5415   3.555   5.074   0.782 -0.1920 -0.0402 -0.0582
 2600WN      WN 5416   6.240   1.834   1.515 -0.2233  0.0052  0.0391
 2601WN      WN 5417   5.759   0.362   1.906 -0.1206  0.0546 -0.1415
 2602WN      WN 5418   4.275   1.662  12.013 -0.0958 -0.2378  0.0246
 2603WN      WN 5419   6.178   1.663   2.073 -0.1334  0.0724  0.0677
 2604WN      WN 5420   1.823   3.840   0.369  0.0065 -0.1333 -0.4491
 2605WN      WN 5421   6.145   4.372   0.175 -0.0471  0.1687  0.1048
 2606WN      WN 5422   4.434   6.004  11.770 -0.0266 -0.0680 -0.0418
 2607WN      WN 5423   3.257   1.994   0.812  0.1772 -0.1345 -0.3499
 2608WN      WN 5424   1.991   1.804  13.659  0.1343  0.1627 -0.2718
 2609WN      WN 5425   4.434   3.088  10.995  0.0707 -0.1303  0.0597
 2610WN      WN 5426   3.352   4.516   1.465 -0.0171  0.1924 -0.2144
 2611WN      WN 5427   1.373   4.902   2.073 -0.1477  0.1282  0.1528
 2612WN      WN 5428   5.343   1.536  12.235 -0.0563 -0.1684 -0.4129
 2613WN      WN 5429   4.581   5.250   1.832 -0.2153  0.0127 -0.1578
 2614WN      WN 5430   3.874   1.175   3.813 -0.0226 -0.1949  0.1086
 2615WN      WN 5431   3.136   1.239  12.956 -0.2006  0.0624  0.1124
 2616WN      WN 5432   4.404   2.991   0.455  0.2328  0.1650 -0.0264
 2617WN      WN 5433   4.405   6.490   2.667 -0.0059 -0.0087 -0.1670
 2618WN      WN 5434   3.013   2.678   1.336 -0.2558 -0.0133 -0.0998
 2619WN      WN 5435   1.702   1.125   2.691 -0.1052 -0.1100 -0.0499
 2620WN      WN 5436   1.929   6.498   0.783 -0.1681  0.0789  0.4303
 2621WN      WN 5437   1.843   1.407   1.683  0.3927 -0.0357 -0.2370
 2622WN      WN 5438   4.969   1.664  10.882 -0.0200  0.3942 -0.1776
 2623WN      WN 5439   2.742   6.423   0.359  0.0653  0.0091  0.0884
 2624WN      WN 5440   5.740   1.034   1.818  0.2827 -0.1127 -0.0971
 2625WN      WN 5441   5.289   1.168  11.300 -0.0235  0.1614 -0.0998
 2626WN      WN 5442   2.399   1.105  13.638  0.2163 -0.4386  0.1042
 2627WN      WN 5443   5.560   2.451   2.492 -0.1046 -0.0528 -0.2677
 2628WN      WN 5444   0.709   3.272   0.845 -0.3414 -0.1942  0.2964
 2629WN      WN 5445   3.187   4.399  11.348  0.0690 -0.2389 -0.1750
 2630WN      WN 5446   0.012   4.294   2.039  0.0913 -0.2653 -0.0651
 2631WN      WN 5447   3.452   4.391   3.317 -0.0506  0.1743 -0.1079
 2632WN      WN 5448   3.362   3.348   1.700  0.1832 -0.1185 -0.4114
 2633WN      WN 5449   0.253   0.215  11.559  0.1914 -0.2161 -0.0834
 2634WN      WN 5450   5.324   1.890   0.958 -0.0026  0.2990  0.1909
 2635WN      WN 5451   3.750   2.469  11.439 -0.0820 -0.1392 -0.0893
 2636WN      WN 5452   1.225   0.255  13.238  0.1070 -0.0940  0.2265
 2637WN      WN 5453   5.582   0.658  11.368  0.1373 -0.1067 -0.0433
 2638WN      WN 5454   5.599   2.746  12.029 -0.0175  0.2106 -0.3259
 2639WN      WN 5455   1.819   0.766  13.648 -0.0407 -0.1074  0.0840
 2640WN      WN 5456   5.207   2.873   2.630 -0.0084 -0.3801 -0.1724
 2641WN      WN 5457   6.632   1.869  12.369  0.1257  0.1375 -0.0353
 2642WN      WN 5458   2.881   4.901   0.329  0.1403 -0.1176  0.1082
 2643WN      WN 5459   3.314   5.417   2.152 -0.1166  0.1443  0.1751
 2644WN      WN 5460   1.943   6.231  12.372  0.1448  0.0984 -0.3719
 2645WN      WN 5461   5.290   2.923  12.360 -0.2811 -0.1483  0.1295
 2646WN      WN 5462   1.842   5.347   2.241 -0.1845  0.5047 -0.1769
 2647WN      WN 5463   0.359   3.408   2.513 -0.0039  0.1319  0.0745
 2648WN      WN 5464   6.580   0.587  11.417 -0.0885  0.2114  0.0896
 2649WN      WN 5465   1.585   6.030  10.445  0.2225 -0.2114 -0.1132
 2650WN      WN 5466   0.926   0.683  11.886  0.1718  0.0514  0.1557
 2651WN      WN 5467   3.996   5.949   1.851  0.4011 -0.2328 -0.3145
 2652WN      WN 5468   3.163   6.430  12.025 -0.2512  0.1591  0.1743
 2653WN      WN 5469   2.961   3.173   1.428 -0.1495 -0.1277  0.1158
 2654WN      WN 5470   4.230   3.426  11.663 -0.0514 -0.2524  0.2032
 2655WN      WN 5471   2.190   5.666   1.297 -0.0441 -0.2693 -0.0520
 2656WN      WN 5472   4.730   1.825   2.923 -0.2279 -0.3134 -0.1427
 2657WN      WN 5473   3.053   4.567  13.455 -0.0249 -0.1845  0.1756
 2658WN      WN 5474   2.440   6.418  12.347  0.1982 -0.1910 -0.1954
 2659WN      WN 5475   2.876   1.149  13.750  0.1587 -0.0567  0.1679
 2660WN      WN 5476   1.713   4.424  13.777 -0.0439  0.0516  0.0425
 2661WN      WN 5477   2.486   4.564  10.991  0.1599 -0.1211 -0.3522
 2662WN      WN 5478   3.318   1.709  13.072  0.2072 -0.4552  0.0312
 2663WN      WN 5479   2.566   2.359   1.409 -0.1719  0.1489  0.0811
 2664WN      WN 5480   1.888   4.342   1.153  0.1766  0.0707 -0.0242
 2665WN      WN 5481   5.698   1.847  13.910 -0.1858 -0.0174 -0.0142
 2666WN      WN 5482   0.895   5.987  12.432  0.1698  0.3018  0.2725
 2667WN      WN 5483   5.833   3.609   0.768  0.0517  0.3206 -0.0219
 2668WN      WN 5484   1.827   3.665  13.287  0.5310  0.0377  0.1489
 2669WN      WN 5485   4.446   0.718  11.069  0.1598 -0.2381 -0.1212
 2670WN      WN 5486   5.170   6.250   2.366  0.1968  0.1405  0.2033
 2671WN      WN 5487   2.229   0.524  11.687  0.1107 -0.0537  0.1092
 2672WN      WN 5488   4.804   5.064  12.765  0.0602 -0.0311  0.1392
 2673WN      WN 5489   3.381   4.944   0.306  0.3288  0.0132 -0.1521
 2674WN      WN 5490   6.592   0.699   1.316  0.0314 -0.0796  0.2934
 2675WN      WN 5491   2.821   4.126  11.593 -0.0192 -0.0693  0.0214
 2676WN      WN 5492   0.937   4.612  11.245 -0.2751 -0.1283  0.0241
 2677WN      WN 5493   2.450   0.641   0.810  0.2942 -0.0882 -0.2705
 2678WN      WN 5494   1.131   6.379   0.278 -0.3541 -0.5922 -0.1041
 2679WN      WN 5495   1.964   5.543   2.714  0.0858  0.1276  0.1152
 2680WN      WN 5496   5.270   6.308  10.666  0.1379  0.0794  0.0210
 2681WN      WN 5497   1.509   0.591   1.156 -0.0446 -0.2218  0.0425
 2682WN      WN 5498   6.293   0.608  12.899 -0.0766  0.0641 -0.2520
 2683WN      WN 5499   1.388   4.962   1.549  0.1132  0.3516  0.0191
 2684WN      WN 5500   3.153   2.403   1.747  0.0292 -0.1721 -0.3462
 2685WN      WN 5501   2.430   0.071  13.326  0.1432 -0.1214 -0.1515
 2686WN      WN 5502   5.689   1.713   0.570  0.0398 -0.0803  0.1136
 2687WN      WN 5503   5.212   1.916   0.431 -0.0680  0.1286 -0.0775
 2688WN      WN 5504   4.059   3.613   1.712 -0.0626  0.0251  0.0579
 2689WN      WN 5505   5.385   2.698   1.728 -0.2316 -0.0395  0.1745
 2690WN      WN 5506   2.099   4.097   3.285 -0.2174 -0.1171  0.1540
 2691WN      WN 5507   2.132   2.152  12.200  0.1588 -0.1164 -0.1539
 2692WN      WN 5508   3.723   2.914  13.916  0.3187  0.1340  0.0768
 2693WN      WN 5509   3.854   5.534   1.418  0.0881 -0.1103  0.3210
 2694WN      WN 5510   2.186   5.712   2.254 -0.3072  0.2216  0.1346
 2695WN      WN 5511   0.053   4.635  12.025  0.0398  0.0354 -0.0186
 2696WN      WN 5512   1.725   5.573   0.971 -0.0145 -0.0183  0.1938
 2697WN      WN 5513   4.445   1.865  13.213 -0.1466  0.0182 -0.6499
 2698WN      WN 5514   3.789   4.412   0.105  0.0881  0.0734  0.3006
 2699WN      WN 5515   1.896   2.006   0.831 -0.1917 -0.1360  0.0663
 2700WN      WN 5516   3.750   5.318  13.274  0.1233  0.2462 -0.1403
 2701WN      WN 5517   4.039   4.339   0.692 -0.0712  0.0254 -0.1099
 2702WN      WN 5518   2.819   1.142  12.008 -0.1454  0.3430 -0.0314
 2703WN      WN 5519   6.344   1.381   0.076 -0.0714 -0.0312  0.0660
 2704WN      WN 5520   4.010   1.057  13.349 -0.3112 -0.1962 -0.2544
 2705WN      WN 5521   0.116   2.589  13.937  0.0589 -0.0937 -0.0570
 2706WN      WN 5522   0.910   4.323   1.992 -0.0673 -0.1062  0.0348
 2707WN      WN 5523   0.753   0.276  11.203  0.1642 -0.2776  0.1933
 2708WN      WN 5524   6.079   1.916   0.110  0.0371 -0.2847  0.1216
 2709WN      WN 5525   5.967   1.060  13.048 -0.0531  0.0098 -0.2649
 2710WN      WN 5526   1.692   5.800   2.374  0.0599  0.2399  0.2527
 2711WN      WN 5527   4.014   5.623  11.430 -0.0701 -0.1476 -0.1160
 2712WN      WN 5528   4.239   5.775   0.682  0.2128 -0.0460 -0.0324
 2713WN      WN 5529   1.253   1.617  12.078  0.6538 -0.0505 -0.0358
 2714WN      WN 5530   6.546   4.027  13.736  0.1653  0.1785  0.0669
 2715WN      WN 5531   5.705   4.993  11.640  0.3236  0.2271 -0.2323
 2716WN      WN 5532   2.662   2.865   1.672 -0.0994 -0.0765 -0.0587
 2717WN      WN 5533   5.934   6.574   2.415 -0.3154 -0.3167  0.1507
 2718WN      WN 5534   0.066   4.137   3.165 -0.1675  0.4162  0.0092
 2719WN      WN 5535   1.790   0.009  11.097 -0.2449  0.0094 -0.2152
 2720WN      WN 5536   3.950   3.882   3.051 -0.0081  0.1233  0.0735
 2721WN      WN 5537   1.459   5.992  12.430 -0.1124  0.0107 -0.1345
 2722WN      WN 5538   3.886   5.391  13.754  0.0033 -0.0083  0.0682
 2723WN      WN 5539   3.833   4.865   0.445 -0.0463  0.1866  0.0145
 2724WN      WN 5540   4.482   0.267   1.474  0.0986  0.2034 -0.2622
 2725WN      WN 5541   5.450   3.128  10.868 -0.1855 -0.0043 -0.0252
 2726WN      WN 5542   2.055   0.003  12.033 -0.1178 -0.1011  0.0590
 2727WN      WN 5543   4.595   4.746   2.070 -0.3218 -0.0575 -0.0600
 2728WN      WN 5544   1.970   5.329  13.127  0.0427  0.4135 -0.1738
   6.67146   6.67146  14.13207
