# Supplementary material for: Free energies of membrane stalk formation from a lipidomics perspective
Source: Nat Commun. 2021 Nov 15;12:6594. doi: 10.1038/s41467-021-26924-2 (PMC8593120; doi:10.1038/s41467-021-26924-2)
Supplement: Supplementary file 4 — Source Data [file 41467_2021_26924_MOESM4_ESM.zip › SI_data/Fig_S8/DPPC_stalk.gro]

Membrane with DPPC (128)
 5444
    1DPPC   NC3    1   1.519   4.048   8.548 -0.0416  0.1744 -0.0888
    1DPPC   PO4    2   1.163   3.740   8.680  0.2375  0.0523  0.0750
    1DPPC   GL1    3   1.267   3.675   9.077  0.1120 -0.4417 -0.3087
    1DPPC   GL2    4   1.675   3.753   9.156  0.2472  0.0570  0.0252
    1DPPC   C1A    5   1.207   3.625   9.552  0.0204  0.3013 -0.1198
    1DPPC   C2A    6   1.219   3.711  10.030 -0.1271  0.1994 -0.0620
    1DPPC   C3A    7   1.181   3.615  10.434  0.3857  0.1985 -0.2990
    1DPPC   C4A    8   1.082   3.276  10.576 -0.1791  0.0193  0.2484
    1DPPC   C1B    9   1.782   3.689   9.652 -0.1511  0.0495  0.0530
    1DPPC   C2B   10   1.733   3.622  10.145  0.0467  0.0434 -0.0078
    1DPPC   C3B   11   1.695   3.684  10.479 -0.2541  0.0322  0.0979
    1DPPC   C4B   12   1.589   3.748  10.816  0.3522 -0.1339 -0.1229
    2DPPC   NC3   13   2.412   4.801   7.912 -0.1504 -0.0955  0.1481
    2DPPC   PO4   14   2.416   4.786   7.462  0.0846 -0.2450 -0.2611
    2DPPC   GL1   15   2.399   4.677   7.096 -0.1002 -0.1343  0.2405
    2DPPC   GL2   16   2.371   5.040   6.848 -0.3042 -0.5237  0.0209
    2DPPC   C1A   17   2.282   4.350   6.794  0.1354  0.0952  0.0347
    2DPPC   C2A   18   2.288   4.196   6.347 -0.3773 -0.0591  0.1365
    2DPPC   C3A   19   2.448   3.947   6.055  0.0790 -0.3062 -0.2620
    2DPPC   C4A   20   2.300   3.705   5.822 -0.0474 -0.2652  0.1565
    2DPPC   C1B   21   2.112   4.806   6.519 -0.1441  0.1137  0.3373
    2DPPC   C2B   22   2.220   4.696   6.200  0.0260 -0.0285  0.1351
    2DPPC   C3B   23   2.132   4.346   5.911  0.1956  0.0075  0.1560
    2DPPC   C4B   24   1.989   4.308   5.532 -0.3404  0.0103 -0.0919
    3DPPC   NC3   25   3.819   5.577   7.332  0.0683  0.0056 -0.0219
    3DPPC   PO4   26   4.180   5.787   7.557  0.1189  0.2587  0.1961
    3DPPC   GL1   27   4.347   5.710   7.147  0.0309  0.1363  0.0538
    3DPPC   GL2   28   4.457   6.049   7.222  0.3195  0.3030  0.3879
    3DPPC   C1A   29   4.307   5.612   6.730  0.0616 -0.0364 -0.2708
    3DPPC   C2A   30   4.296   5.502   6.237  0.0464 -0.2551  0.2010
    3DPPC   C3A   31   4.133   5.381   5.864  0.1414  0.2818 -0.0623
    3DPPC   C4A   32   4.436   5.614   5.487 -0.1521 -0.0416 -0.1217
    3DPPC   C1B   33   4.179   6.077   6.814  0.0708  0.0996 -0.1897
    3DPPC   C2B   34   4.299   6.453   6.565  0.1190  0.1622  0.2115
    3DPPC   C3B   35   4.242   6.848   6.676  0.0500  0.0142  0.1660
    3DPPC   C4B   36   4.038   7.254   6.792 -0.1347  0.0265 -0.0821
    4DPPC   NC3   37   4.041   1.025   7.660 -0.2134  0.1067 -0.1199
    4DPPC   PO4   38   4.446   1.160   7.437 -0.5619 -0.4414 -0.0390
    4DPPC   GL1   39   4.408   1.319   7.010  0.4294  0.0486 -0.1885
    4DPPC   GL2   40   4.376   1.696   6.974  0.0529 -0.0579  0.1073
    4DPPC   C1A   41   4.320   1.485   6.529 -0.2985  0.2170 -0.3187
    4DPPC   C2A   42   4.186   1.546   6.039  0.0123 -0.2505  0.0437
    4DPPC   C3A   43   3.888   1.451   5.821 -0.0372  0.1003 -0.2136
    4DPPC   C4A   44   3.635   1.225   5.467  0.2729 -0.1693 -0.1645
    4DPPC   C1B   45   4.194   1.942   6.613  0.1511  0.1246 -0.0687
    4DPPC   C2B   46   4.395   2.035   6.161 -0.0535  0.1840 -0.1133
    4DPPC   C3B   47   4.279   2.159   5.705  0.1937 -0.1688 -0.2946
    4DPPC   C4B   48   4.303   2.222   5.287 -0.2755 -0.1494 -0.0257
    5DPPC   NC3   49   1.722   2.628   7.590 -0.1758  0.0369  0.1418
    5DPPC   PO4   50   2.033   2.766   7.584  0.0051  0.2571 -0.1258
    5DPPC   GL1   51   1.957   2.504   7.211 -0.2102 -0.0650  0.4374
    5DPPC   GL2   52   1.925   2.483   6.839  0.0155 -0.2000  0.0268
    5DPPC   C1A   53   2.055   2.017   7.051 -0.1250 -0.0189 -0.1683
    5DPPC   C2A   54   2.084   1.633   6.811  0.1685 -0.1970 -0.3471
    5DPPC   C3A   55   1.847   1.476   6.458 -0.1862  0.0105 -0.0960
    5DPPC   C4A   56   1.584   1.577   6.155 -0.0486 -0.1036 -0.1324
    5DPPC   C1B   57   1.719   2.529   6.513 -0.1150 -0.0964  0.1729
    5DPPC   C2B   58   1.897   2.282   6.168 -0.2652 -0.1545  0.1631
    5DPPC   C3B   59   2.099   1.843   6.096 -0.1690  0.1300  0.2487
    5DPPC   C4B   60   2.005   1.447   5.922 -0.2440  0.2680  0.2234
    6DPPC   NC3   61   4.644   5.648   7.561  0.2130  0.0453  0.1455
    6DPPC   PO4   62   5.062   5.463   7.614  0.0244 -0.0341  0.0174
    6DPPC   GL1   63   5.055   5.478   7.254 -0.1206  0.0364 -0.0285
    6DPPC   GL2   64   4.792   5.593   7.060  0.1557 -0.2614  0.0887
    6DPPC   C1A   65   5.289   5.539   6.893 -0.0320  0.0730 -0.1607
    6DPPC   C2A   66   5.419   5.654   6.409 -0.1601 -0.0647  0.0410
    6DPPC   C3A   67   5.641   5.733   6.030  0.0501  0.0054 -0.0703
    6DPPC   C4A   68   5.874   5.677   5.630  0.0539  0.3822  0.6022
    6DPPC   C1B   69   4.829   5.662   6.705 -0.1450 -0.2101  0.0326
    6DPPC   C2B   70   4.858   5.645   6.327  0.1856  0.0129 -0.0911
    6DPPC   C3B   71   5.082   5.809   5.981  0.0965  0.1058  0.1257
    6DPPC   C4B   72   5.327   5.754   5.565  0.3832  0.1884  0.4686
    7DPPC   NC3   73   4.997  -0.116   7.570  0.2426 -0.0394  0.1241
    7DPPC   PO4   74   5.023   0.298   7.732  0.2680  0.1690  0.1544
    7DPPC   GL1   75   5.110   0.337   7.232  0.0245  0.0223  0.1118
    7DPPC   GL2   76   5.150   0.698   7.183 -0.1715 -0.2100  0.1693
    7DPPC   C1A   77   5.356   0.278   6.901 -0.1618 -0.2926  0.1309
    7DPPC   C2A   78   5.475   0.178   6.502  0.1074  0.3491 -0.0916
    7DPPC   C3A   79   5.558   0.124   6.087  0.2940  0.3102 -0.0125
    7DPPC   C4A   80   5.345   0.071   5.703  0.2014  0.1475  0.0343
    7DPPC   C1B   81   5.007   0.915   6.881  0.0699  0.0180 -0.0124
    7DPPC   C2B   82   5.168   1.082   6.538  0.0480 -0.0004 -0.1364
    7DPPC   C3B   83   5.288   1.009   6.211 -0.1225 -0.2013 -0.0029
    7DPPC   C4B   84   5.268   0.866   5.740  0.2809  0.2855 -0.1986
    8DPPC   NC3   85   5.540   5.317   7.723 -0.1276 -0.1376 -0.0038
    8DPPC   PO4   86   5.391   4.869   7.669 -0.0626 -0.0668  0.0192
    8DPPC   GL1   87   5.424   4.918   7.281  0.0960 -0.2164  0.0707
    8DPPC   GL2   88   5.297   4.692   7.186  0.3407 -0.1831  0.0207
    8DPPC   C1A   89   5.572   5.047   6.986 -0.0442  0.0218  0.1354
    8DPPC   C2A   90   5.741   5.340   6.636  0.0368  0.4320 -0.1971
    8DPPC   C3A   91   5.971   5.586   6.403 -0.0583 -0.1801 -0.4891
    8DPPC   C4A   92   6.124   5.546   6.041  0.0491  0.4934  0.0372
    8DPPC   C1B   93   5.331   4.699   6.685  0.2928 -0.2968 -0.1192
    8DPPC   C2B   94   5.373   4.443   6.289 -0.2231 -0.2292 -0.3282
    8DPPC   C3B   95   5.594   4.415   5.914 -0.0941  0.4188  0.1282
    8DPPC   C4B   96   5.827   3.948   5.872 -0.1208 -0.2604 -0.6151
    9DPPC   NC3   97   4.254   4.783   7.433 -0.1076 -0.0855 -0.0073
    9DPPC   PO4   98   3.852   4.555   7.587 -0.2910  0.3895  0.2296
    9DPPC   GL1   99   4.056   4.411   7.181 -0.2703  0.1595 -0.2749
    9DPPC   GL2  100   3.820   4.372   6.911 -0.3491 -0.0520 -0.2399
    9DPPC   C1A  101   4.322   4.197   6.813  0.3026 -0.1503 -0.1589
    9DPPC   C2A  102   4.575   3.902   6.598 -0.0432 -0.1870 -0.1297
    9DPPC   C3A  103   4.825   3.631   6.726 -0.0000  0.1738 -0.0273
    9DPPC   C4A  104   4.970   3.514   7.175 -0.1078  0.0499  0.1833
    9DPPC   C1B  105   3.966   4.509   6.553  0.0063 -0.0828 -0.0437
    9DPPC   C2B  106   3.664   4.780   6.253  0.1922 -0.4365  0.0548
    9DPPC   C3B  107   3.755   4.968   5.939 -0.0014 -0.1946 -0.1995
    9DPPC   C4B  108   3.443   5.120   5.590 -0.0415 -0.0718 -0.3337
   10DPPC   NC3  109   0.985   2.436   7.826  0.0765  0.0764  0.0477
   10DPPC   PO4  110   1.217   2.544   7.490  0.2524  0.1398 -0.0040
   10DPPC   GL1  111   1.200   2.627   7.068 -0.1216 -0.2839  0.1678
   10DPPC   GL2  112   1.467   2.607   7.075  0.1616 -0.1724 -0.0331
   10DPPC   C1A  113   1.225   2.574   6.596 -0.2982  0.1188  0.1386
   10DPPC   C2A  114   1.373   2.508   6.104 -0.0387  0.1316  0.0885
   10DPPC   C3A  115   1.606   2.671   5.716  0.3160 -0.0324 -0.3552
   10DPPC   C4A  116   1.604   2.874   5.359 -0.1610 -0.1320 -0.4054
   10DPPC   C1B  117   1.531   2.239   6.838 -0.0691  0.0158 -0.2529
   10DPPC   C2B  118   1.597   2.001   6.398  0.3233  0.0189  0.1792
   10DPPC   C3B  119   1.658   2.032   5.837  0.2017 -0.2704 -0.0859
   10DPPC   C4B  120   2.064   2.140   5.669  0.0240  0.0569  0.1844
   11DPPC   NC3  121   3.713   4.500   8.038 -0.5040  0.0628 -0.2693
   11DPPC   PO4  122   3.721   4.737   8.459 -0.3700  0.1845  0.3485
   11DPPC   GL1  123   3.942   4.645   8.785  0.0111 -0.1477 -0.0175
   11DPPC   GL2  124   4.106   4.932   8.756 -0.1266  0.1036 -0.0481
   11DPPC   C1A  125   3.940   4.426   9.193  0.0130 -0.2756  0.0637
   11DPPC   C2A  126   4.004   4.354   9.631 -0.0550 -0.1487  0.1592
   11DPPC   C3A  127   4.259   4.245  10.067 -0.2502  0.0546  0.0071
   11DPPC   C4A  128   4.548   4.479  10.219 -0.0917  0.1011 -0.4960
   11DPPC   C1B  129   4.404   4.983   9.180 -0.1633  0.0009 -0.1544
   11DPPC   C2B  130   4.240   4.984   9.694  0.0281  0.0428  0.1680
   11DPPC   C3B  131   4.168   4.771  10.088 -0.0545  0.2538 -0.0469
   11DPPC   C4B  132   3.873   4.441  10.370  0.1992  0.3102 -0.1801
   12DPPC   NC3  133   1.757   0.406   7.478  0.1008  0.2282  0.0329
   12DPPC   PO4  134   2.133   0.101   7.553  0.1111  0.0577 -0.0108
   12DPPC   GL1  135   2.124   0.266   7.184 -0.0619  0.0768  0.0958
   12DPPC   GL2  136   2.069   0.076   6.813  0.1109  0.0559  0.1331
   12DPPC   C1A  137   2.374   0.464   6.865  0.0933  0.0065 -0.0823
   12DPPC   C2A  138   2.532   0.743   6.497 -0.0595 -0.1807  0.2188
   12DPPC   C3A  139   2.624   1.036   6.235  0.0761 -0.0445 -0.2548
   12DPPC   C4A  140   3.043   1.246   6.017  0.0554 -0.2850 -0.2367
   12DPPC   C1B  141   2.020   0.030   6.357 -0.0740 -0.0176 -0.1407
   12DPPC   C2B  142   1.948   0.148   5.964  0.2348 -0.3250 -0.1440
   12DPPC   C3B  143   1.782   0.045   5.594 -0.1358  0.2215 -0.0423
   12DPPC   C4B  144   1.440  -0.128   5.620 -0.2408 -0.0799  0.3031
   13DPPC   NC3  145   1.856   4.616   7.981 -0.0932  0.0206 -0.1021
   13DPPC   PO4  146   1.424   4.672   7.841  0.3222  0.0545 -0.1766
   13DPPC   GL1  147   1.494   4.688   7.398 -0.1475 -0.1905  0.1793
   13DPPC   GL2  148   1.724   4.846   7.418 -0.0751 -0.0954  0.3440
   13DPPC   C1A  149   1.386   4.489   6.950 -0.2538  0.0687  0.4466
   13DPPC   C2A  150   1.282   4.443   6.432 -0.0669 -0.2990  0.0334
   13DPPC   C3A  151   1.290   4.646   6.029 -0.0085 -0.2043  0.1087
   13DPPC   C4A  152   1.319   4.649   5.582 -0.0810  0.2288 -0.0869
   13DPPC   C1B  153   1.874   4.574   7.032 -0.2747 -0.3014 -0.0737
   13DPPC   C2B  154   1.830   4.383   6.640  0.0402 -0.0414  0.0433
   13DPPC   C3B  155   1.716   4.333   6.259  0.3066 -0.1187 -0.1587
   13DPPC   C4B  156   1.533   4.264   5.829 -0.0917  0.0190 -0.2140
   14DPPC   NC3  157   2.977  -0.070   7.290 -0.2776 -0.1071  0.2437
   14DPPC   PO4  158   3.382  -0.197   7.312  0.1847 -0.1565  0.2256
   14DPPC   GL1  159   3.519  -0.201   6.866  0.1440 -0.1654  0.0596
   14DPPC   GL2  160   3.824  -0.449   6.748 -0.1261 -0.3820  0.3714
   14DPPC   C1A  161   3.767   0.069   6.520  0.1705  0.1812  0.0489
   14DPPC   C2A  162   3.857   0.400   6.351  0.0705 -0.2107 -0.3410
   14DPPC   C3A  163   3.854   0.807   6.410  0.1070  0.0703 -0.3067
   14DPPC   C4A  164   3.835   1.248   6.386 -0.0205 -0.2449  0.2374
   14DPPC   C1B  165   3.989  -0.266   6.275 -0.2439  0.2932 -0.1828
   14DPPC   C2B  166   4.201   0.112   6.090 -0.1789 -0.1984 -0.1161
   14DPPC   C3B  167   4.387   0.587   6.149 -0.5376  0.2731 -0.0122
   14DPPC   C4B  168   4.273   1.039   6.223 -0.1361 -0.1852 -0.1747
   15DPPC   NC3  169   0.572  -0.140   7.388  0.0120  0.2369  0.0458
   15DPPC   PO4  170   1.002  -0.172   7.480  0.0009 -0.0338 -0.0212
   15DPPC   GL1  171   0.893   0.020   7.058 -0.3062 -0.0349  0.0294
   15DPPC   GL2  172   0.974   0.354   6.937 -0.1069  0.1643  0.0657
   15DPPC   C1A  173   0.555   0.223   6.715  0.0351  0.0422 -0.1821
   15DPPC   C2A  174   0.503   0.436   6.387 -0.2615 -0.3256 -0.1207
   15DPPC   C3A  175   0.582   0.390   6.024 -0.1533 -0.0226 -0.1296
   15DPPC   C4A  176   0.637   0.417   5.608  0.3934  0.0226  0.2693
   15DPPC   C1B  177   1.234   0.715   6.736  0.0571  0.0267  0.2124
   15DPPC   C2B  178   1.117   1.159   6.686 -0.4457 -0.0541  0.1966
   15DPPC   C3B  179   1.294   1.511   6.644  0.0277 -0.1732 -0.0645
   15DPPC   C4B  180   1.605   1.689   6.881  0.4201  0.1656  0.2407
   16DPPC   NC3  181   3.933   0.491   7.574 -0.0076 -0.3789  0.0644
   16DPPC   PO4  182   3.646   0.725   7.913  0.4265  0.0477 -0.1847
   16DPPC   GL1  183   3.585   1.089   7.956 -0.1328  0.0805  0.1159
   16DPPC   GL2  184   3.549   1.160   7.616 -0.0179 -0.1700  0.2280
   16DPPC   C1A  185   3.318   1.218   8.197 -0.0622 -0.0849 -0.3145
   16DPPC   C2A  186   3.225   1.640   8.328 -0.3734 -0.0485  0.3695
   16DPPC   C3A  187   2.807   1.874   8.234 -0.0081  0.0904  0.4184
   16DPPC   C4A  188   2.536   2.172   8.286  0.0180  0.0970  0.1892
   16DPPC   C1B  189   3.627   1.110   7.188  0.0883 -0.0063 -0.0682
   16DPPC   C2B  190   3.571   0.963   6.841 -0.0189 -0.0789  0.0078
   16DPPC   C3B  191   3.512   0.522   6.677  0.2624 -0.1118  0.2209
   16DPPC   C4B  192   3.355   0.313   6.338  0.1836 -0.0304 -0.0541
   17DPPC   NC3  193   1.060   2.093   7.275 -0.0270  0.3004  0.3927
   17DPPC   PO4  194   0.681   2.375   7.307 -0.1922 -0.0841  0.0693
   17DPPC   GL1  195   0.605   2.102   6.959  0.0745  0.1981  0.1539
   17DPPC   GL2  196   0.727   1.850   6.858  0.2980  0.0441  0.0205
   17DPPC   C1A  197   0.557   1.963   6.446  0.0971  0.3780 -0.1997
   17DPPC   C2A  198   0.398   1.638   6.161  0.2694  0.3258  0.1831
   17DPPC   C3A  199   0.550   1.210   6.078  0.3450 -0.0073 -0.1982
   17DPPC   C4A  200   0.817   0.796   5.888  0.2012 -0.0477 -0.0261
   17DPPC   C1B  201   1.047   1.992   6.549 -0.1449  0.1186 -0.0479
   17DPPC   C2B  202   1.140   2.005   6.141  0.1106  0.2004 -0.1621
   17DPPC   C3B  203   1.133   1.817   5.739  0.3153 -0.1690  0.2176
   17DPPC   C4B  204   1.007   1.371   5.775 -0.0862  0.0591 -0.0950
   18DPPC   NC3  205   4.671   1.837   8.024 -0.1522 -0.0476  0.1913
   18DPPC   PO4  206   4.938   2.017   7.701 -0.1705  0.0289  0.0291
   18DPPC   GL1  207   4.588   2.117   7.456 -0.1179 -0.0364  0.0703
   18DPPC   GL2  208   4.496   2.406   7.376  0.0801  0.1355  0.2887
   18DPPC   C1A  209   4.187   2.072   7.254  0.0023  0.5285 -0.6056
   18DPPC   C2A  210   3.809   2.110   6.956  0.2069  0.4007 -0.1461
   18DPPC   C3A  211   3.437   1.916   6.957  0.2151  0.2169 -0.2862
   18DPPC   C4A  212   3.337   1.465   6.990 -0.2770  0.0436  0.3477
   18DPPC   C1B  213   4.405   2.744   7.182  0.1910 -0.2829  0.3607
   18DPPC   C2B  214   4.124   3.038   6.897 -0.0063 -0.0186  0.1948
   18DPPC   C3B  215   3.880   3.047   6.485 -0.2346  0.1159  0.0920
   18DPPC   C4B  216   3.712   3.066   6.073  0.2375  0.2410  0.0383
   19DPPC   NC3  217   0.666   4.085   7.875  0.3967 -0.1366  0.0689
   19DPPC   PO4  218   0.867   3.826   7.452 -0.0231 -0.4946  0.0481
   19DPPC   GL1  219   0.614   3.899   7.031  0.2340  0.1471  0.0163
   19DPPC   GL2  220   0.493   4.128   6.836  0.0448 -0.0861  0.1377
   19DPPC   C1A  221   0.813   3.754   6.626 -0.2228  0.1340  0.0847
   19DPPC   C2A  222   0.991   3.971   6.303  0.1459 -0.0434 -0.2746
   19DPPC   C3A  223   0.994   4.034   5.841  0.0305  0.3856 -0.1387
   19DPPC   C4A  224   1.148   3.975   5.456  0.0842 -0.1838 -0.1075
   19DPPC   C1B  225   0.737   4.325   6.499 -0.1318  0.2143 -0.0258
   19DPPC   C2B  226   0.839   4.401   6.078 -0.0662  0.0408 -0.0054
   19DPPC   C3B  227   0.830   4.614   5.678 -0.0030  0.0044  0.3568
   19DPPC   C4B  228   1.012   4.427   5.301  0.1602  0.1078 -0.1852
   20DPPC   NC3  229   1.910   3.375   8.121 -0.1336 -0.2016 -0.2010
   20DPPC   PO4  230   2.157   3.048   7.980 -0.1173  0.0998 -0.0281
   20DPPC   GL1  231   2.472   3.007   7.595 -0.2328 -0.0182  0.0394
   20DPPC   GL2  232   2.527   2.553   7.552 -0.0271 -0.0275 -0.1807
   20DPPC   C1A  233   2.707   3.065   7.292  0.0131 -0.1971 -0.1202
   20DPPC   C2A  234   2.632   3.249   6.959 -0.0703  0.0850  0.1466
   20DPPC   C3A  235   2.656   3.072   6.502  0.1838 -0.0895 -0.0103
   20DPPC   C4A  236   2.744   2.840   6.219  0.1112  0.0563  0.2210
   20DPPC   C1B  237   2.461   2.482   7.096 -0.0996  0.1661  0.0850
   20DPPC   C2B  238   2.268   2.812   6.830  0.4029 -0.1838  0.2997
   20DPPC   C3B  239   2.054   2.966   6.572  0.4406  0.0842  0.1879
   20DPPC   C4B  240   2.013   3.235   6.175  0.1982 -0.1578  0.0691
   21DPPC   NC3  241   0.145   3.203   7.187  0.1440 -0.0067  0.1505
   21DPPC   PO4  242   0.377   2.955   7.277  0.3145  0.2936  0.0222
   21DPPC   GL1  243   0.424   2.719   6.969  0.3989 -0.1290  0.2926
   21DPPC   GL2  244   0.750   2.594   6.872 -0.2587  0.0442  0.4217
   21DPPC   C1A  245   0.206   2.398   6.670 -0.3398  0.0165 -0.0558
   21DPPC   C2A  246  -0.019   2.472   6.254 -0.3392  0.1496  0.0997
   21DPPC   C3A  247  -0.395   2.625   6.009  0.0838  0.1058 -0.1376
   21DPPC   C4A  248  -0.448   3.079   5.828  0.2328 -0.0695  0.2499
   21DPPC   C1B  249   0.761   2.529   6.457 -0.0047 -0.0835  0.1536
   21DPPC   C2B  250   0.809   2.341   6.076  0.0837 -0.0980  0.0580
   21DPPC   C3B  251   0.953   2.254   5.710  0.1404 -0.2018 -0.1442
   21DPPC   C4B  252   0.899   2.376   5.285  0.3222 -0.0745 -0.0611
   22DPPC   NC3  253  -0.341  -0.597   7.458  0.3026 -0.2175 -0.2191
   22DPPC   PO4  254  -0.274  -0.081   7.508  0.2730 -0.0661  0.2304
   22DPPC   GL1  255  -0.240   0.064   7.101 -0.0809 -0.1660  0.3218
   22DPPC   GL2  256   0.022   0.314   7.187 -0.3181 -0.1151 -0.0085
   22DPPC   C1A  257  -0.247   0.483   6.773  0.1658  0.1977 -0.0963
   22DPPC   C2A  258   0.041   0.584   6.388 -0.0417  0.0021  0.0082
   22DPPC   C3A  259   0.243   0.794   6.072  0.1329 -0.0153 -0.1728
   22DPPC   C4A  260   0.335   0.895   5.573  0.0119 -0.1480 -0.5655
   22DPPC   C1B  261   0.150  -0.017   6.881 -0.2028 -0.2297  0.2689
   22DPPC   C2B  262   0.255  -0.221   6.514  0.0722  0.0573  0.4663
   22DPPC   C3B  263   0.382  -0.158   6.127  0.2596 -0.0313  0.0841
   22DPPC   C4B  264   0.005  -0.164   5.763 -0.0044  0.1592  0.2070
   23DPPC   NC3  265   1.630   2.336   8.338 -0.0951 -0.1657  0.1620
   23DPPC   PO4  266   1.507   1.899   8.370  0.1064 -0.3406  0.0759
   23DPPC   GL1  267   1.452   1.718   8.736  0.0188  0.0944  0.1168
   23DPPC   GL2  268   1.850   1.760   8.846  0.0592 -0.0314  0.1385
   23DPPC   C1A  269   1.466   1.785   9.126 -0.0962  0.1771  0.2915
   23DPPC   C2A  270   1.818   1.632   9.440  0.0852  0.2145 -0.1314
   23DPPC   C3A  271   1.972   1.380   9.771  0.0737 -0.2659 -0.0987
   23DPPC   C4A  272   1.727   1.187  10.151 -0.0676  0.0220 -0.1616
   23DPPC   C1B  273   2.131   1.901   9.165 -0.1984 -0.1218  0.2423
   23DPPC   C2B  274   2.360   2.282   9.368  0.1072 -0.0752 -0.3645
   23DPPC   C3B  275   2.787   2.329   9.616  0.1568  0.2239 -0.2058
   23DPPC   C4B  276   2.738   2.099  10.024 -0.1461 -0.0728 -0.1701
   24DPPC   NC3  277   5.476   0.157   7.537  0.0034  0.1454 -0.2392
   24DPPC   PO4  278   5.434  -0.362   7.642  0.0917 -0.1048 -0.1581
   24DPPC   GL1  279   5.546  -0.282   7.194  0.0368 -0.1149 -0.0762
   24DPPC   GL2  280   5.233  -0.223   7.199  0.1190 -0.2561  0.1337
   24DPPC   C1A  281   5.701  -0.254   6.775  0.0485 -0.1603  0.0794
   24DPPC   C2A  282   6.012   0.047   6.469 -0.1296 -0.1265  0.3109
   24DPPC   C3A  283   6.187   0.214   6.094  0.0026 -0.4315  0.0575
   24DPPC   C4A  284   6.269   0.387   5.662  0.2444 -0.0688 -0.0344
   24DPPC   C1B  285   5.170  -0.170   6.759 -0.1031 -0.2579  0.3144
   24DPPC   C2B  286   5.052  -0.039   6.364  0.0794 -0.0949 -0.0849
   24DPPC   C3B  287   4.835   0.295   6.368 -0.1405 -0.3137 -0.1928
   24DPPC   C4B  288   4.734   0.579   6.457 -0.2447 -0.0454 -0.3015
   25DPPC   NC3  289   3.592  -0.168   7.749  0.1395  0.3752  0.1566
   25DPPC   PO4  290   3.462   0.203   7.709 -0.1872 -0.1312 -0.0843
   25DPPC   GL1  291   3.289   0.319   7.316 -0.3995  0.2084  0.0319
   25DPPC   GL2  292   3.241   0.232   6.966  0.1583  0.3256  0.1473
   25DPPC   C1A  293   3.171   0.733   7.084  0.0911 -0.1965  0.1428
   25DPPC   C2A  294   3.081   1.124   7.183  0.0182  0.2342 -0.1509
   25DPPC   C3A  295   3.029   1.292   7.575  0.3428 -0.2493  0.0694
   25DPPC   C4A  296   3.279   1.506   7.814  0.0772 -0.1979 -0.2317
   25DPPC   C1B  297   3.125  -0.065   6.617  0.1997  0.0529  0.0596
   25DPPC   C2B  298   2.956  -0.038   6.174 -0.0371 -0.0634 -0.0369
   25DPPC   C3B  299   2.895  -0.245   5.792 -0.1252 -0.1286 -0.0384
   25DPPC   C4B  300   3.022  -0.561   5.560 -0.0102 -0.1499 -0.2818
   26DPPC   NC3  301   5.168   5.274   8.496 -0.0301 -0.2275 -0.2121
   26DPPC   PO4  302   5.337   5.567   8.709 -0.0318  0.0702 -0.1967
   26DPPC   GL1  303   5.251   5.730   9.161  0.1131 -0.1659  0.1279
   26DPPC   GL2  304   4.979   5.913   9.125 -0.3155 -0.1476 -0.1116
   26DPPC   C1A  305   5.300   5.873   9.511 -0.0622  0.3817 -0.0164
   26DPPC   C2A  306   5.487   6.067   9.839  0.0055  0.2070 -0.3587
   26DPPC   C3A  307   5.457   6.196  10.284 -0.1476  0.0415  0.3868
   26DPPC   C4A  308   5.408   6.229  10.748 -0.1186 -0.0100  0.0970
   26DPPC   C1B  309   4.718   5.761   9.390 -0.0624  0.0673  0.2576
   26DPPC   C2B  310   4.880   5.840   9.826  0.1294  0.2262 -0.1644
   26DPPC   C3B  311   5.139   5.804  10.177  0.1364  0.0983  0.1467
   26DPPC   C4B  312   5.045   5.979  10.593 -0.0406  0.1689 -0.0606
   27DPPC   NC3  313   0.159   4.923   7.758 -0.2874  0.0116 -0.2027
   27DPPC   PO4  314   0.123   5.294   7.442 -0.0438 -0.2204  0.2456
   27DPPC   GL1  315   0.396   5.327   7.092  0.2377 -0.0876 -0.0722
   27DPPC   GL2  316   0.722   5.139   7.064  0.0941 -0.0327  0.1154
   27DPPC   C1A  317   0.336   5.456   6.654  0.0381  0.3339  0.1753
   27DPPC   C2A  318   0.387   5.578   6.259 -0.0327  0.0341  0.0327
   27DPPC   C3A  319   0.473   5.630   5.867 -0.2271  0.0155 -0.1731
   27DPPC   C4A  320   0.250   5.609   5.485 -0.0780 -0.1602  0.0968
   27DPPC   C1B  321   0.811   5.333   6.676  0.2855 -0.1945 -0.2411
   27DPPC   C2B  322   0.893   5.426   6.239 -0.0702 -0.0272 -0.1436
   27DPPC   C3B  323   0.993   5.515   5.837  0.0555  0.1009  0.1493
   27DPPC   C4B  324   0.755   5.573   5.444 -0.2971 -0.3923 -0.2022
   28DPPC   NC3  325   1.307   0.498   7.798  0.0791  0.0535 -0.4711
   28DPPC   PO4  326   1.287   0.254   7.381 -0.4044  0.0697 -0.0500
   28DPPC   GL1  327   1.543   0.336   6.995  0.1376 -0.1108 -0.1545
   28DPPC   GL2  328   1.548   0.026   6.932  0.1783 -0.0979 -0.0490
   28DPPC   C1A  329   1.828   0.486   6.657  0.0007  0.0169 -0.4331
   28DPPC   C2A  330   1.858   0.515   6.217 -0.1705 -0.1237  0.1366
   28DPPC   C3A  331   1.723   0.624   5.763  0.1454  0.0285 -0.2471
   28DPPC   C4A  332   1.585   0.398   5.350  0.1838  0.1860 -0.0811
   28DPPC   C1B  333   1.485   0.052   6.478  0.1970  0.1928  0.2867
   28DPPC   C2B  334   1.440   0.215   6.007 -0.1547  0.0356  0.4328
   28DPPC   C3B  335   1.259   0.544   5.713  0.2567 -0.1495  0.1935
   28DPPC   C4B  336   1.107   0.862   5.483 -0.0664  0.2448 -0.0751
   29DPPC   NC3  337   2.556  -0.152   7.710  0.0652  0.2312  0.0776
   29DPPC   PO4  338   2.685   0.296   7.490  0.1109  0.0513  0.0773
   29DPPC   GL1  339   2.796   0.345   7.070 -0.1549  0.0504  0.1475
   29DPPC   GL2  340   2.695   0.109   6.822 -0.1999 -0.4248 -0.3177
   29DPPC   C1A  341   2.990   0.501   6.651 -0.0566  0.2664  0.3424
   29DPPC   C2A  342   2.932   0.561   6.181 -0.0387 -0.0749 -0.0757
   29DPPC   C3A  343   2.800   0.778   5.851 -0.0484 -0.0846 -0.0999
   29DPPC   C4A  344   2.538   1.076   5.710  0.0909 -0.1793  0.0144
   29DPPC   C1B  345   2.566   0.188   6.454 -0.3049  0.1015 -0.1155
   29DPPC   C2B  346   2.330   0.395   6.232 -0.0502  0.1139  0.0062
   29DPPC   C3B  347   2.220   0.438   5.743 -0.0213  0.1811  0.1250
   29DPPC   C4B  348   2.051   0.613   5.342  0.1335 -0.1808  0.0929
   30DPPC   NC3  349   0.588   4.235   7.372  0.0375 -0.2137 -0.1107
   30DPPC   PO4  350   0.405   4.591   7.494  0.2497 -0.1872  0.0426
   30DPPC   GL1  351   0.252   4.851   7.225 -0.0388  0.2781  0.3800
   30DPPC   GL2  352   0.452   4.695   6.958  0.0326 -0.3187 -0.0553
   30DPPC   C1A  353   0.020   5.048   6.806 -0.0731 -0.0511  0.2259
   30DPPC   C2A  354   0.012   5.144   6.382  0.1192  0.0294 -0.1865
   30DPPC   C3A  355  -0.111   4.844   6.102 -0.0686 -0.6338 -0.0446
   30DPPC   C4A  356  -0.296   4.716   5.693  0.0041  0.0186 -0.2020
   30DPPC   C1B  357   0.501   4.977   6.623 -0.1637  0.1645  0.2683
   30DPPC   C2B  358   0.520   5.111   6.164  0.0178 -0.0860  0.2936
   30DPPC   C3B  359   0.223   5.165   5.924 -0.1831 -0.2973  0.0455
   30DPPC   C4B  360  -0.018   5.205   5.582 -0.0366  0.1874 -0.2666
   31DPPC   NC3  361   2.154   0.441   8.130  0.0051 -0.0735  0.1827
   31DPPC   PO4  362   1.814   0.729   7.811 -0.1331 -0.0551 -0.2538
   31DPPC   GL1  363   1.940   0.892   7.469 -0.1177 -0.1324  0.0060
   31DPPC   GL2  364   2.156   1.129   7.554  0.2133 -0.3782  0.0866
   31DPPC   C1A  365   2.011   0.785   7.031  0.0082  0.1575  0.0771
   31DPPC   C2A  366   2.091   1.123   6.660  0.0853  0.1250  0.1626
   31DPPC   C3A  367   2.256   1.299   6.319  0.1758  0.0846  0.0443
   31DPPC   C4A  368   2.474   1.499   6.011 -0.1802  0.2271  0.0459
   31DPPC   C1B  369   2.316   1.304   7.134 -0.3004 -0.1676  0.2011
   31DPPC   C2B  370   2.540   1.349   6.719  0.0672 -0.1336 -0.2083
   31DPPC   C3B  371   2.844   1.470   6.412  0.0770 -0.0222 -0.0329
   31DPPC   C4B  372   2.953   1.731   6.040 -0.0406 -0.0007  0.0612
   32DPPC   NC3  373   0.469   1.307   7.764  0.2951 -0.0166 -0.4165
   32DPPC   PO4  374   0.325   1.663   7.760 -0.1822  0.2795  0.0977
   32DPPC   GL1  375   0.349   1.701   7.314  0.3603  0.3547  0.0957
   32DPPC   GL2  376   0.264   1.961   7.246  0.3140 -0.1721 -0.1269
   32DPPC   C1A  377   0.208   1.352   6.958 -0.0653 -0.1603 -0.1281
   32DPPC   C2A  378  -0.088   1.518   6.610 -0.3678  0.1686 -0.0046
   32DPPC   C3A  379  -0.161   1.656   6.169  0.3143  0.1068  0.0232
   32DPPC   C4A  380  -0.612   1.710   5.981 -0.3137 -0.1036  0.1453
   32DPPC   C1B  381   0.178   1.874   6.792  0.0121  0.0782  0.0305
   32DPPC   C2B  382   0.086   1.992   6.397 -0.0485 -0.1083  0.2039
   32DPPC   C3B  383   0.325   2.188   6.069  0.1534 -0.0686  0.0175
   32DPPC   C4B  384   0.371   2.226   5.582 -0.2417 -0.0154 -0.0615
   33DPPC   NC3  385   2.499   6.047   7.235  0.1042 -0.0549  0.1308
   33DPPC   PO4  386   2.781   5.672   7.469 -0.0160 -0.2704  0.0938
   33DPPC   GL1  387   2.775   5.711   6.997 -0.1094  0.0779 -0.2149
   33DPPC   GL2  388   2.946   5.532   6.938 -0.1864  0.5344 -0.3190
   33DPPC   C1A  389   2.767   5.784   6.529 -0.1853  0.0113 -0.1806
   33DPPC   C2A  390   2.998   5.604   6.141 -0.2089 -0.0983 -0.1298
   33DPPC   C3A  391   3.135   5.331   5.998 -0.0554  0.2096 -0.0833
   33DPPC   C4A  392   2.973   5.097   5.640  0.2528  0.0771  0.2141
   33DPPC   C1B  393   2.820   5.282   6.626 -0.0808 -0.0877  0.2135
   33DPPC   C2B  394   2.748   5.136   6.226  0.2310  0.1824  0.0566
   33DPPC   C3B  395   2.498   5.054   5.808  0.1157  0.0555  0.0681
   33DPPC   C4B  396   2.490   5.101   5.397  0.1792 -0.0600  0.0627
   34DPPC   NC3  397   4.425   3.752   7.702  0.3467  0.1591 -0.2642
   34DPPC   PO4  398   4.054   3.456   7.747  0.0249 -0.0330  0.1100
   34DPPC   GL1  399   4.105   3.620   7.328  0.1667  0.1196  0.2412
   34DPPC   GL2  400   4.254   3.999   7.308  0.3437 -0.0737  0.3017
   34DPPC   C1A  401   4.304   3.599   6.882  0.1701  0.0867 -0.0501
   34DPPC   C2A  402   4.341   3.467   6.492  0.1355 -0.1113  0.0669
   34DPPC   C3A  403   3.996   3.434   6.199  0.2267 -0.1704  0.3604
   34DPPC   C4A  404   3.872   3.505   5.881  0.4932  0.0038  0.0570
   34DPPC   C1B  405   4.615   3.923   7.079 -0.1230 -0.0207  0.0272
   34DPPC   C2B  406   5.044   4.064   6.936  0.2252 -0.2602 -0.1218
   34DPPC   C3B  407   5.123   4.063   6.494 -0.0582 -0.2616 -0.0878
   34DPPC   C4B  408   5.299   4.015   5.997 -0.0587 -0.0680  0.0377
   35DPPC   NC3  409   5.010   4.418   7.513 -0.0471 -0.2506  0.2437
   35DPPC   PO4  410   4.572   4.400   7.542 -0.1489 -0.0782 -0.0109
   35DPPC   GL1  411   4.727   4.640   7.145  0.3695  0.0338 -0.2226
   35DPPC   GL2  412   4.436   4.711   6.890  0.0814  0.2494 -0.3819
   35DPPC   C1A  413   4.860   4.501   6.795 -0.0164  0.0378  0.1397
   35DPPC   C2A  414   4.943   4.672   6.411  0.3274  0.2576 -0.1397
   35DPPC   C3A  415   5.046   4.702   6.022 -0.1698 -0.0193 -0.0050
   35DPPC   C4A  416   4.935   4.877   5.715 -0.5063  0.0805  0.0372
   35DPPC   C1B  417   4.432   4.599   6.544 -0.2136 -0.0815  0.2197
   35DPPC   C2B  418   4.620   4.254   6.275  0.0733  0.3926 -0.2048
   35DPPC   C3B  419   4.750   4.247   5.936 -0.1883 -0.3101  0.1352
   35DPPC   C4B  420   4.725   4.444   5.488 -0.1879 -0.2731 -0.1002
   36DPPC   NC3  421   5.474   2.928   7.504 -0.0205  0.2749 -0.0182
   36DPPC   PO4  422   5.285   3.320   7.674 -0.2389 -0.2579  0.0131
   36DPPC   GL1  423   5.539   3.466   7.328 -0.2612 -0.0578 -0.1363
   36DPPC   GL2  424   5.714   3.201   7.163  0.2262  0.1410  0.1413
   36DPPC   C1A  425   5.548   3.780   6.975 -0.1590 -0.3231  0.1476
   36DPPC   C2A  426   5.321   3.619   6.625 -0.0100 -0.0607  0.0394
   36DPPC   C3A  427   5.094   3.589   6.207  0.0826 -0.2570 -0.2506
   36DPPC   C4A  428   4.780   3.760   6.006 -0.3049 -0.3066 -0.2066
   36DPPC   C1B  429   5.711   3.135   6.735  0.2660 -0.3199  0.0508
   36DPPC   C2B  430   5.915   3.017   6.378 -0.0619  0.1010 -0.1594
   36DPPC   C3B  431   6.175   3.041   6.039  0.0104  0.1426  0.1032
   36DPPC   C4B  432   6.544   3.115   5.871 -0.0024  0.0214  0.4408
   37DPPC   NC3  433   1.773   5.525   7.474 -0.0988  0.0169  0.0833
   37DPPC   PO4  434   2.247   5.650   7.405 -0.2706 -0.2839 -0.1801
   37DPPC   GL1  435   2.253   5.575   6.934  0.2997 -0.1022  0.0927
   37DPPC   GL2  436   2.309   5.844   6.743 -0.0336 -0.2382  0.0942
   37DPPC   C1A  437   2.244   5.396   6.422  0.1326  0.2415 -0.2678
   37DPPC   C2A  438   2.357   5.469   5.995  0.0319  0.0435  0.1984
   37DPPC   C3A  439   2.481   5.601   5.665 -0.0369  0.0272  0.0058
   37DPPC   C4A  440   2.544   5.756   5.232 -0.1029 -0.0013 -0.0021
   37DPPC   C1B  441   2.353   5.873   6.290 -0.1371  0.0575 -0.1735
   37DPPC   C2B  442   2.467   6.121   5.984 -0.0411  0.3730 -0.2183
   37DPPC   C3B  443   2.680   6.467   5.817 -0.0920  0.1539  0.1163
   37DPPC   C4B  444   3.076   6.431   5.780  0.4725  0.1740 -0.1867
   38DPPC   NC3  445   5.243   2.330   7.352  0.0537  0.3093 -0.1474
   38DPPC   PO4  446   4.996   2.642   7.638  0.3412  0.0943 -0.1789
   38DPPC   GL1  447   4.915   2.751   7.177 -0.2428  0.1834  0.0952
   38DPPC   GL2  448   5.051   3.058   7.320  0.2595  0.0955 -0.1083
   38DPPC   C1A  449   4.862   2.736   6.658 -0.2011 -0.2181 -0.0881
   38DPPC   C2A  450   4.975   2.696   6.306  0.1201  0.2141 -0.0759
   38DPPC   C3A  451   5.028   2.561   5.940 -0.0352 -0.1508  0.2710
   38DPPC   C4A  452   4.831   2.375   5.641  0.1971  0.0541 -0.1379
   38DPPC   C1B  453   5.235   3.182   6.839  0.1929 -0.2428 -0.0041
   38DPPC   C2B  454   4.985   3.205   6.469  0.1378  0.1057  0.1862
   38DPPC   C3B  455   4.773   3.151   6.119 -0.0895 -0.3147  0.2581
   38DPPC   C4B  456   4.490   3.262   5.832  0.1648 -0.0224 -0.5421
   39DPPC   NC3  457   3.641   3.397   7.472 -0.2554  0.0745 -0.0307
   39DPPC   PO4  458   3.560   2.989   7.680 -0.2310 -0.0520  0.3028
   39DPPC   GL1  459   3.442   2.667   7.487 -0.0307  0.2059 -0.4489
   39DPPC   GL2  460   3.070   2.583   7.480  0.1012 -0.0754 -0.3141
   39DPPC   C1A  461   3.307   2.547   6.980  0.1904 -0.2333 -0.1424
   39DPPC   C2A  462   3.165   2.299   6.601  0.0888  0.1940 -0.2327
   39DPPC   C3A  463   2.811   2.115   6.503  0.2080 -0.2445  0.0757
   39DPPC   C4A  464   2.526   2.134   6.122  0.0781 -0.2825  0.0806
   39DPPC   C1B  465   3.175   2.231   7.391 -0.0787  0.0176 -0.1393
   39DPPC   C2B  466   2.926   2.061   7.071 -0.0375  0.5070 -0.0069
   39DPPC   C3B  467   2.470   1.961   6.834  0.2526 -0.0488  0.0023
   39DPPC   C4B  468   2.467   1.784   6.463  0.1453  0.0494  0.1876
   40DPPC   NC3  469   5.883   3.965   7.509 -0.2654 -0.0563  0.0768
   40DPPC   PO4  470   6.069   3.617   7.401 -0.2995  0.2059 -0.0638
   40DPPC   GL1  471   6.020   3.637   6.994  0.0642 -0.0911 -0.0535
   40DPPC   GL2  472   6.369   3.619   6.952  0.0825  0.5271 -0.2099
   40DPPC   C1A  473   5.983   3.555   6.569 -0.1023 -0.2064 -0.3321
   40DPPC   C2A  474   5.754   3.444   6.142 -0.0621 -0.1138  0.1596
   40DPPC   C3A  475   5.411   3.459   5.825 -0.3361 -0.2353  0.1403
   40DPPC   C4A  476   4.981   3.423   5.701 -0.0505  0.0667 -0.0877
   40DPPC   C1B  477   6.461   3.572   6.616 -0.1367  0.0813 -0.1765
   40DPPC   C2B  478   6.337   3.474   6.203 -0.2301 -0.1453 -0.1126
   40DPPC   C3B  479   6.196   3.555   5.788 -0.1237 -0.0523  0.0916
   40DPPC   C4B  480   5.928   3.376   5.494 -0.0746  0.2080  0.0619
   41DPPC   NC3  481   2.017   0.629   8.666  0.2061  0.2389 -0.1099
   41DPPC   PO4  482   1.691   0.957   8.658  0.0081  0.2061 -0.1240
   41DPPC   GL1  483   1.401   0.905   8.926 -0.0626 -0.0048 -0.0615
   41DPPC   GL2  484   1.414   1.260   9.014  0.0390  0.0730 -0.1133
   41DPPC   C1A  485   1.206   0.877   9.315  0.1729  0.0998 -0.1905
   41DPPC   C2A  486   1.007   0.683   9.617  0.0136  0.2391  0.2055
   41DPPC   C3A  487   0.908   0.297   9.886 -0.0513 -0.0717 -0.1722
   41DPPC   C4A  488   0.949  -0.096  10.044  0.0572  0.2860  0.2311
   41DPPC   C1B  489   1.354   1.370   9.427  0.0266  0.0780 -0.0247
   41DPPC   C2B  490   1.480   1.479   9.852 -0.2047  0.0765 -0.0870
   41DPPC   C3B  491   1.695   1.673  10.132 -0.1372  0.1774  0.1148
   41DPPC   C4B  492   2.010   1.957  10.285  0.0067  0.1343 -0.2719
   42DPPC   NC3  493   5.218   3.899   7.576  0.0478  0.2036  0.0077
   42DPPC   PO4  494   5.522   4.299   7.727 -0.2149  0.0791  0.0715
   42DPPC   GL1  495   5.669   4.460   7.399  0.2363  0.2851 -0.1788
   42DPPC   GL2  496   5.546   4.201   7.210 -0.0318 -0.1123  0.1442
   42DPPC   C1A  497   5.872   4.651   7.042  0.2075  0.1702 -0.0944
   42DPPC   C2A  498   5.798   4.826   6.595 -0.0434  0.3360  0.0148
   42DPPC   C3A  499   5.498   5.031   6.301 -0.3703 -0.0811  0.0494
   42DPPC   C4A  500   5.775   5.229   6.001 -0.0504 -0.1036  0.0828
   42DPPC   C1B  501   5.635   4.186   6.740 -0.0377  0.0968  0.2353
   42DPPC   C2B  502   5.617   3.962   6.392  0.1587  0.4503 -0.2273
   42DPPC   C3B  503   6.102   3.868   6.233 -0.2529 -0.1626  0.1645
   42DPPC   C4B  504   6.449   4.108   6.328  0.0083  0.1525  0.2497
   43DPPC   NC3  505   4.545   2.832   7.808 -0.1171  0.2164 -0.1460
   43DPPC   PO4  506   4.642   2.759   8.278  0.1553 -0.2806  0.2379
   43DPPC   GL1  507   4.679   2.461   8.655  0.2767 -0.0078  0.4391
   43DPPC   GL2  508   4.685   2.139   8.463  0.0030 -0.0700 -0.0922
   43DPPC   C1A  509   4.593   2.493   9.072  0.1200 -0.5313 -0.3901
   43DPPC   C2A  510   4.562   2.656   9.583  0.1505 -0.0719 -0.0994
   43DPPC   C3A  511   4.260   2.555   9.860 -0.0794 -0.0989 -0.2581
   43DPPC   C4A  512   3.865   2.536  10.048 -0.1532  0.0772  0.3118
   43DPPC   C1B  513   4.502   1.986   8.845  0.4202  0.0033  0.0393
   43DPPC   C2B  514   4.314   1.786   9.091 -0.0182 -0.2343  0.1315
   43DPPC   C3B  515   3.984   1.897   9.425  0.0011  0.2021 -0.0061
   43DPPC   C4B  516   3.951   2.135   9.751  0.2006  0.1825 -0.4336
   44DPPC   NC3  517   0.147   0.038   7.669 -0.2070 -0.0705 -0.0448
   44DPPC   PO4  518   0.366   0.477   7.547  0.0957 -0.1609 -0.2111
   44DPPC   GL1  519   0.544   0.472   7.159 -0.1388 -0.0049  0.1817
   44DPPC   GL2  520   0.283   0.692   6.952 -0.1332  0.2172 -0.0237
   44DPPC   C1A  521   0.756   0.733   6.774 -0.0762  0.0908  0.0626
   44DPPC   C2A  522   0.854   0.893   6.387 -0.0310 -0.0852  0.0994
   44DPPC   C3A  523   1.116   1.128   6.201 -0.2003  0.1447  0.0962
   44DPPC   C4A  524   1.467   1.164   5.885 -0.0884 -0.2681  0.2941
   44DPPC   C1B  525   0.274   0.988   6.560 -0.1066  0.1486 -0.0151
   44DPPC   C2B  526   0.011   1.165   6.278  0.1177  0.3168  0.0861
   44DPPC   C3B  527   0.061   1.238   5.858 -0.2097 -0.1238 -0.0986
   44DPPC   C4B  528  -0.038   1.362   5.356  0.1256  0.2059 -0.0902
   45DPPC   NC3  529   3.458   3.302   8.512 -0.0200  0.3196  0.2748
   45DPPC   PO4  530   3.794   2.998   8.539  0.1034  0.2249 -0.0019
   45DPPC   GL1  531   3.642   2.812   8.876  0.0120 -0.4881 -0.0029
   45DPPC   GL2  532   3.861   3.090   9.038 -0.0304  0.3846 -0.0228
   45DPPC   C1A  533   3.590   2.699   9.253 -0.1572 -0.1667  0.2850
   45DPPC   C2A  534   3.690   2.459   9.554 -0.0260  0.2831 -0.1831
   45DPPC   C3A  535   3.420   2.197   9.781 -0.1484 -0.0132 -0.1230
   45DPPC   C4A  536   3.524   2.136  10.191 -0.4637  0.2308  0.0063
   45DPPC   C1B  537   3.339   3.095   9.206  0.0849 -0.4009 -0.1450
   45DPPC   C2B  538   3.233   3.085   9.583  0.0596  0.1273 -0.0866
   45DPPC   C3B  539   3.179   3.249   9.905  0.1118 -0.1279  0.0412
   45DPPC   C4B  540   3.465   3.141  10.224 -0.1256  0.1160 -0.0859
   46DPPC   NC3  541   2.837   2.654   7.935  0.2933  0.1777  0.2631
   46DPPC   PO4  542   2.906   2.733   8.258 -0.1671 -0.2558  0.0628
   46DPPC   GL1  543   2.963   2.400   8.450 -0.0325 -0.2410  0.0053
   46DPPC   GL2  544   3.214   2.239   8.356 -0.3837 -0.1185 -0.1341
   46DPPC   C1A  545   2.750   2.229   8.730 -0.2075  0.1000 -0.1342
   46DPPC   C2A  546   2.587   1.836   8.690 -0.3492  0.1271  0.2500
   46DPPC   C3A  547   2.468   1.555   8.976 -0.2047  0.1003  0.2830
   46DPPC   C4A  548   2.254   1.433   9.333  0.1267 -0.2507  0.0670
   46DPPC   C1B  549   3.360   2.043   7.865  0.0901  0.2553 -0.0712
   46DPPC   C2B  550   3.661   2.212   7.574 -0.2524 -0.5072 -0.3795
   46DPPC   C3B  551   3.948   2.498   7.282 -0.0617 -0.1409  0.0270
   46DPPC   C4B  552   4.067   2.530   6.855  0.1765 -0.0524  0.0050
   47DPPC   NC3  553   2.725   5.479   8.731 -0.0289  0.1609  0.1274
   47DPPC   PO4  554   2.852   4.973   8.629 -0.3123  0.0542 -0.3363
   47DPPC   GL1  555   2.995   5.170   9.045 -0.1718  0.2434 -0.1159
   47DPPC   GL2  556   3.033   5.454   9.143  0.1934 -0.1162 -0.1350
   47DPPC   C1A  557   3.053   4.956   9.407 -0.0171 -0.1679  0.0395
   47DPPC   C2A  558   3.279   4.736   9.753 -0.3949  0.2600 -0.1771
   47DPPC   C3A  559   3.099   4.525  10.125 -0.1092 -0.0769  0.0127
   47DPPC   C4A  560   2.881   4.579  10.652 -0.1002  0.0693 -0.2105
   47DPPC   C1B  561   2.911   5.479   9.447 -0.1185 -0.1623  0.1227
   47DPPC   C2B  562   2.838   5.239   9.854  0.0603  0.1672  0.0705
   47DPPC   C3B  563   2.869   5.026  10.214  0.1270  0.2947 -0.2019
   47DPPC   C4B  564   2.904   5.152  10.611  0.0163  0.1606  0.1896
   48DPPC   NC3  565   4.935   5.008   7.448  0.0829  0.0378 -0.3229
   48DPPC   PO4  566   4.552   5.194   7.402 -0.2212  0.2925  0.0070
   48DPPC   GL1  567   4.614   5.136   7.021 -0.3865  0.0278  0.0691
   48DPPC   GL2  568   4.998   5.020   6.957 -0.3888 -0.1040  0.0120
   48DPPC   C1A  569   4.571   5.190   6.662 -0.0644  0.2340 -0.2286
   48DPPC   C2A  570   4.605   5.089   6.236  0.0090 -0.1197  0.1498
   48DPPC   C3A  571   4.617   5.207   5.811 -0.2315  0.0412  0.1190
   48DPPC   C4A  572   4.879   5.520   5.623  0.0325 -0.2792  0.1769
   48DPPC   C1B  573   5.108   5.227   6.617  0.0138 -0.0180  0.3150
   48DPPC   C2B  574   5.085   5.228   6.110  0.2027  0.1644 -0.2516
   48DPPC   C3B  575   5.336   5.271   5.734 -0.0494 -0.0111  0.2565
   48DPPC   C4B  576   5.658   5.251   5.511 -0.2415  0.1503 -0.2738
   49DPPC   NC3  577   4.786   0.737   7.573 -0.1112  0.0661 -0.0002
   49DPPC   PO4  578   4.372   0.676   7.479 -0.2418  0.1633  0.2009
   49DPPC   GL1  579   4.506   0.810   7.090 -0.1904 -0.0517 -0.2461
   49DPPC   GL2  580   4.674   0.609   6.974 -0.0260  0.0881 -0.1221
   49DPPC   C1A  581   4.537   1.050   6.691 -0.2131 -0.0757 -0.0794
   49DPPC   C2A  582   4.718   1.242   6.357  0.2778  0.1743  0.4032
   49DPPC   C3A  583   4.714   1.649   6.186 -0.0696  0.0140 -0.0514
   49DPPC   C4A  584   5.024   1.889   5.947 -0.1538  0.2059 -0.2760
   49DPPC   C1B  585   4.886   0.249   6.855  0.3103  0.3086 -0.3719
   49DPPC   C2B  586   4.672  -0.081   6.770  0.2119 -0.0006 -0.4189
   49DPPC   C3B  587   4.513  -0.158   6.338 -0.2402 -0.2575  0.0278
   49DPPC   C4B  588   4.571  -0.311   5.953 -0.0591 -0.0674 -0.0737
   50DPPC   NC3  589   0.950   0.673   7.380 -0.0934 -0.0191  0.0039
   50DPPC   PO4  590   1.065   1.058   7.615 -0.0238 -0.1510  0.0321
   50DPPC   GL1  591   1.057   1.192   7.171  0.0581  0.1377 -0.0347
   50DPPC   GL2  592   1.262   1.451   7.154  0.2503  0.0967  0.3629
   50DPPC   C1A  593   0.668   1.227   6.973  0.1135  0.5206 -0.0041
   50DPPC   C2A  594   0.647   1.444   6.538  0.2098 -0.1179 -0.0532
   50DPPC   C3A  595   0.869   1.601   6.217 -0.1493  0.0432  0.1772
   50DPPC   C4A  596   0.684   1.899   5.897  0.0438 -0.0703  0.2793
   50DPPC   C1B  597   1.601   1.158   6.826  0.2119 -0.2569  0.3720
   50DPPC   C2B  598   1.593   1.071   6.435 -0.0753  0.0182 -0.1581
   50DPPC   C3B  599   1.874   0.979   6.205 -0.3061 -0.2475 -0.2237
   50DPPC   C4B  600   2.201   0.822   6.008 -0.1419 -0.2293 -0.2073
   51DPPC   NC3  601   3.211   3.480   7.959 -0.1033  0.2061  0.0018
   51DPPC   PO4  602   2.851   3.510   7.694  0.1048  0.0316 -0.0744
   51DPPC   GL1  603   3.111   3.393   7.351 -0.0415 -0.1051  0.2377
   51DPPC   GL2  604   3.270   3.116   7.224  0.0450 -0.1879 -0.1657
   51DPPC   C1A  605   3.016   3.527   6.940  0.2464 -0.0554 -0.1365
   51DPPC   C2A  606   2.974   3.508   6.541  0.1830  0.0019 -0.0263
   51DPPC   C3A  607   2.856   3.598   6.139  0.1462 -0.0809 -0.2862
   51DPPC   C4A  608   2.931   3.325   5.768 -0.1776  0.1007  0.2970
   51DPPC   C1B  609   3.006   2.923   6.943  0.1057 -0.4705 -0.1667
   51DPPC   C2B  610   2.773   2.576   6.734 -0.2823 -0.1423 -0.2715
   51DPPC   C3B  611   2.419   2.405   6.567  0.2514  0.1387 -0.1558
   51DPPC   C4B  612   2.037   2.079   6.577  0.0343 -0.0909 -0.1080
   52DPPC   NC3  613   0.870   4.708   7.710  0.2254 -0.1282 -0.2080
   52DPPC   PO4  614   1.049   5.014   7.434  0.4528  0.1332  0.0086
   52DPPC   GL1  615   1.182   4.998   7.083 -0.1581  0.3693  0.0556
   52DPPC   GL2  616   1.501   5.159   7.096  0.1055 -0.2449 -0.2037
   52DPPC   C1A  617   1.272   5.213   6.593  0.2814 -0.1375  0.1124
   52DPPC   C2A  618   1.364   5.327   6.138  0.0491 -0.1503 -0.0463
   52DPPC   C3A  619   1.555   5.579   5.854  0.0781 -0.3033 -0.0530
   52DPPC   C4A  620   1.543   5.618   5.415  0.1175  0.1385 -0.0165
   52DPPC   C1B  621   1.649   4.909   6.749  0.1018 -0.1131  0.1448
   52DPPC   C2B  622   1.592   4.893   6.299  0.1318  0.0820  0.0518
   52DPPC   C3B  623   1.768   4.729   5.957 -0.2492  0.4196 -0.4699
   52DPPC   C4B  624   2.048   4.830   5.690 -0.3336  0.0051  0.1036
   53DPPC   NC3  625   6.168   0.836   7.384  0.0705  0.1072 -0.1317
   53DPPC   PO4  626   5.761   1.080   7.550 -0.3093 -0.1256  0.2229
   53DPPC   GL1  627   5.710   1.043   7.199 -0.1646  0.0150  0.0717
   53DPPC   GL2  628   5.935   1.133   7.005 -0.2625  0.0326  0.1704
   53DPPC   C1A  629   5.513   0.805   6.828  0.0330  0.1150  0.1092
   53DPPC   C2A  630   5.270   0.595   6.518 -0.0743  0.1623 -0.0549
   53DPPC   C3A  631   5.133   0.461   6.054  0.0985 -0.2833 -0.1630
   53DPPC   C4A  632   4.834   0.177   5.905  0.0718  0.1789 -0.0086
   53DPPC   C1B  633   5.982   1.000   6.701  0.2788  0.1510  0.0731
   53DPPC   C2B  634   5.730   0.821   6.426  0.2206  0.0221 -0.2368
   53DPPC   C3B  635   5.723   0.699   5.997  0.1498 -0.0312  0.1741
   53DPPC   C4B  636   6.004   0.836   5.794 -0.2766 -0.1051  0.1018
   54DPPC   NC3  637   3.091   5.242   7.371 -0.2448 -0.1904 -0.0129
   54DPPC   PO4  638   3.328   5.543   7.589  0.0518 -0.4769  0.0418
   54DPPC   GL1  639   3.378   5.540   7.076  0.1730  0.0174  0.0907
   54DPPC   GL2  640   3.552   5.315   7.009 -0.1528 -0.0782  0.1078
   54DPPC   C1A  641   3.330   5.598   6.631 -0.1534  0.2162 -0.2097
   54DPPC   C2A  642   3.431   5.789   6.360 -0.0444  0.1408  0.0044
   54DPPC   C3A  643   3.511   5.991   6.047  0.2469  0.1598  0.1600
   54DPPC   C4A  644   3.688   6.371   5.923 -0.0881  0.2996 -0.0312
   54DPPC   C1B  645   3.294   5.101   6.736  0.1075 -0.0225 -0.1544
   54DPPC   C2B  646   3.197   4.915   6.303 -0.1973  0.0928 -0.0895
   54DPPC   C3B  647   3.279   4.712   5.937  0.1101 -0.1186 -0.3234
   54DPPC   C4B  648   3.256   4.661   5.482 -0.0706  0.2206 -0.1371
   55DPPC   NC3  649   2.507   3.930   7.716  0.2383 -0.0148  0.0300
   55DPPC   PO4  650   2.265   3.932   7.465  0.0931 -0.1607 -0.1080
   55DPPC   GL1  651   2.145   3.939   7.089  0.2358  0.1148  0.0230
   55DPPC   GL2  652   1.874   4.074   7.097  0.1158 -0.2554 -0.0445
   55DPPC   C1A  653   2.421   3.796   6.840 -0.1765  0.0337 -0.0301
   55DPPC   C2A  654   2.703   4.070   6.627  0.0509 -0.0922 -0.3329
   55DPPC   C3A  655   2.992   4.105   6.392 -0.3456  0.1299  0.2536
   55DPPC   C4A  656   3.004   4.214   5.979 -0.0989 -0.1061  0.1796
   55DPPC   C1B  657   1.898   3.870   6.660  0.0684 -0.2627 -0.1267
   55DPPC   C2B  658   1.959   3.861   6.171 -0.0650  0.0318 -0.3356
   55DPPC   C3B  659   1.850   3.542   5.840  0.2529 -0.1801 -0.4921
   55DPPC   C4B  660   1.893   3.124   5.712  0.0212  0.1441  0.0555
   56DPPC   NC3  661   6.036   1.817   7.618  0.1472  0.3111 -0.1005
   56DPPC   PO4  662   5.944   1.716   7.253 -0.0948 -0.1486  0.2862
   56DPPC   GL1  663   5.654   1.595   6.845  0.1943  0.0260 -0.1742
   56DPPC   GL2  664   5.289   1.419   6.882 -0.1986  0.1598  0.1330
   56DPPC   C1A  665   5.619   1.363   6.525 -0.4660 -0.1085  0.0399
   56DPPC   C2A  666   5.752   1.197   6.102  0.2178 -0.0125  0.1501
   56DPPC   C3A  667   5.707   1.177   5.596  0.4143  0.0386  0.2784
   56DPPC   C4A  668   5.444   1.247   5.190 -0.1049 -0.2388 -0.1831
   56DPPC   C1B  669   4.855   1.461   6.825  0.1520  0.2313  0.1836
   56DPPC   C2B  670   4.706   1.770   6.662 -0.0277  0.2556 -0.0249
   56DPPC   C3B  671   4.819   2.135   6.405 -0.2414 -0.2103 -0.0365
   56DPPC   C4B  672   4.517   2.558   6.093 -0.2318  0.1268  0.1871
   57DPPC   NC3  673   1.584   4.223   7.504  0.0166  0.2349 -0.0581
   57DPPC   PO4  674   1.108   4.242   7.727 -0.0030  0.1026  0.0133
   57DPPC   GL1  675   1.123   4.353   7.295 -0.2343 -0.1985 -0.0336
   57DPPC   GL2  676   0.872   4.612   7.168 -0.0563 -0.0926 -0.1726
   57DPPC   C1A  677   1.019   4.133   6.863 -0.0184 -0.2567  0.2249
   57DPPC   C2A  678   1.402   3.965   6.657 -0.2073  0.1177  0.0639
   57DPPC   C3A  679   1.454   3.893   6.129  0.0937 -0.1153  0.0843
   57DPPC   C4A  680   1.360   3.631   5.704  0.0276  0.0743  0.0522
   57DPPC   C1B  681   0.919   4.699   6.733  0.0962 -0.4000 -0.0934
   57DPPC   C2B  682   0.907   4.838   6.331 -0.2121  0.3207 -0.0089
   57DPPC   C3B  683   0.942   5.003   5.914 -0.1291 -0.0212  0.0929
   57DPPC   C4B  684   0.650   5.104   5.636 -0.3371 -0.0196 -0.2378
   58DPPC   NC3  685   0.593   5.082   7.547 -0.0252 -0.0775 -0.0259
   58DPPC   PO4  686   0.622   5.538   7.502  0.0052 -0.2792  0.0612
   58DPPC   GL1  687   0.819   5.633   7.104 -0.0986 -0.2435  0.2918
   58DPPC   GL2  688   0.540   5.838   6.934  0.0408 -0.2502 -0.0418
   58DPPC   C1A  689   1.193   5.589   6.884 -0.3144  0.0462 -0.0016
   58DPPC   C2A  690   1.344   5.708   6.507 -0.2125 -0.0943 -0.2009
   58DPPC   C3A  691   1.181   5.867   6.114 -0.0666 -0.0334  0.1391
   58DPPC   C4A  692   0.944   6.182   5.895 -0.1302  0.3301 -0.2312
   58DPPC   C1B  693   0.741   5.910   6.610  0.0275 -0.0225 -0.0538
   58DPPC   C2B  694   0.969   6.193   6.423  0.1894 -0.1847 -0.0057
   58DPPC   C3B  695   1.047   6.594   6.268  0.0835  0.0617 -0.0048
   58DPPC   C4B  696   1.362   6.865   6.171  0.4067  0.0081  0.1327
   59DPPC   NC3  697   1.284   0.734   8.506  0.0440  0.0527 -0.0168
   59DPPC   PO4  698   1.602   0.555   8.296  0.2997 -0.0836 -0.0004
   59DPPC   GL1  699   1.594   0.421   8.738 -0.0442 -0.2196  0.0816
   59DPPC   GL2  700   1.258   0.250   8.827  0.1285 -0.0114 -0.0823
   59DPPC   C1A  701   1.635   0.566   9.237 -0.0866  0.1142  0.1801
   59DPPC   C2A  702   1.490   0.466   9.588 -0.2254  0.0993 -0.2672
   59DPPC   C3A  703   1.444   0.350   9.963 -0.0017 -0.0545 -0.0307
   59DPPC   C4A  704   1.388   0.082  10.347 -0.0363 -0.0248  0.1788
   59DPPC   C1B  705   1.151   0.312   9.259  0.1128  0.1789 -0.1539
   59DPPC   C2B  706   1.215   0.026   9.631  0.1826  0.1459  0.3102
   59DPPC   C3B  707   1.615  -0.072   9.795 -0.1794  0.0612  0.1571
   59DPPC   C4B  708   1.838  -0.207  10.195  0.1963  0.0668 -0.2747
   60DPPC   NC3  709   2.626   4.285   7.351 -0.1427 -0.0596  0.0052
   60DPPC   PO4  710   3.078   4.229   7.542  0.0045 -0.0038  0.0966
   60DPPC   GL1  711   3.052   4.253   7.106  0.2054 -0.1818  0.2436
   60DPPC   GL2  712   3.206   3.973   6.944  0.1320  0.0588  0.3214
   60DPPC   C1A  713   2.790   4.538   6.767  0.2684  0.0671 -0.0776
   60DPPC   C2A  714   2.801   4.531   6.388 -0.1322 -0.1414  0.0677
   60DPPC   C3A  715   2.623   4.528   5.928  0.0851  0.1653  0.2660
   60DPPC   C4A  716   2.600   4.616   5.485 -0.1970 -0.2411 -0.1719
   60DPPC   C1B  717   3.404   3.788   6.573 -0.0337  0.3165 -0.1068
   60DPPC   C2B  718   3.490   3.494   6.358 -0.1723 -0.3801 -0.3421
   60DPPC   C3B  719   3.217   3.211   6.106 -0.3078  0.0709 -0.0087
   60DPPC   C4B  720   3.230   2.853   5.874  0.1338 -0.1744  0.1271
   61DPPC   NC3  721   3.817   6.291   8.617  0.0646  0.0463 -0.0510
   61DPPC   PO4  722   4.044   6.017   8.613  0.2225 -0.2990  0.1719
   61DPPC   GL1  723   3.837   5.981   9.091 -0.0291  0.0809  0.1295
   61DPPC   GL2  724   3.635   6.175   9.128  0.1906  0.1280  0.0221
   61DPPC   C1A  725   3.729   5.810   9.477 -0.0824 -0.2885  0.1839
   61DPPC   C2A  726   3.863   5.473   9.772  0.3536 -0.1620  0.1233
   61DPPC   C3A  727   3.822   5.117  10.036 -0.4567  0.0902  0.1324
   61DPPC   C4A  728   3.851   5.029  10.451 -0.1308 -0.2557  0.1908
   61DPPC   C1B  729   3.504   6.248   9.566 -0.0099 -0.1445  0.0953
   61DPPC   C2B  730   3.467   6.574   9.772 -0.0819 -0.2137 -0.0409
   61DPPC   C3B  731   3.291   6.728  10.103 -0.0493 -0.0383  0.0749
   61DPPC   C4B  732   2.999   6.826  10.426 -0.1926 -0.0243  0.2043
   62DPPC   NC3  733   3.768   2.804   8.109 -0.0370 -0.1288  0.2614
   62DPPC   PO4  734   4.037   2.958   7.837  0.2149 -0.0726  0.0276
   62DPPC   GL1  735   4.345   3.136   7.485  0.0844 -0.0512  0.1946
   62DPPC   GL2  736   4.065   3.119   7.352 -0.1912 -0.1006 -0.2576
   62DPPC   C1A  737   4.578   3.213   7.186  0.3319  0.0085 -0.1148
   62DPPC   C2A  738   4.630   3.139   6.840  0.0169  0.1967 -0.0463
   62DPPC   C3A  739   4.495   2.975   6.537  0.5195 -0.0558 -0.0627
   62DPPC   C4A  740   4.273   2.989   6.137 -0.3305  0.0725 -0.0384
   62DPPC   C1B  741   3.734   2.900   7.070  0.1573  0.2129 -0.1282
   62DPPC   C2B  742   3.660   2.601   6.615  0.0047 -0.4029  0.1309
   62DPPC   C3B  743   3.673   2.293   6.324  0.0187  0.3329  0.0013
   62DPPC   C4B  744   3.357   1.991   6.246 -0.1476  0.0053  0.0885
   63DPPC   NC3  745   0.849   2.912   7.301  0.0739  0.1764 -0.2451
   63DPPC   PO4  746   0.672   3.296   7.537  0.2406 -0.1502  0.1248
   63DPPC   GL1  747   0.637   3.380   7.064 -0.1308 -0.0313  0.0776
   63DPPC   GL2  748   0.951   3.523   7.029 -0.1164  0.0096  0.1800
   63DPPC   C1A  749   0.650   3.115   6.648  0.0949 -0.0631 -0.0408
   63DPPC   C2A  750   0.615   3.316   6.243 -0.3940  0.1089 -0.0730
   63DPPC   C3A  751   0.572   3.722   6.082 -0.0504 -0.0590  0.0215
   63DPPC   C4A  752   0.493   4.005   5.826 -0.0562  0.2075  0.2271
   63DPPC   C1B  753   1.173   3.419   6.545  0.0708  0.1213 -0.1027
   63DPPC   C2B  754   1.067   3.560   6.081 -0.0224 -0.0712 -0.1383
   63DPPC   C3B  755   0.858   3.554   5.663  0.2158  0.1779  0.1056
   63DPPC   C4B  756   0.473   3.451   5.548  0.0180 -0.2100 -0.1134
   64DPPC   NC3  757   1.625   6.126   7.477  0.1291 -0.1940 -0.1485
   64DPPC   PO4  758   1.890   5.933   7.169 -0.2094  0.0437  0.2991
   64DPPC   GL1  759   1.767   5.816   6.710 -0.1592 -0.1184  0.1330
   64DPPC   GL2  760   1.773   5.487   6.807 -0.0574 -0.1005 -0.1773
   64DPPC   C1A  761   1.856   5.765   6.345  0.2796 -0.0814  0.0312
   64DPPC   C2A  762   2.035   5.846   5.831  0.1574  0.5410 -0.1152
   64DPPC   C3A  763   2.212   6.094   5.533 -0.0292 -0.1252  0.0211
   64DPPC   C4A  764   2.213   6.352   5.100 -0.2022  0.1083  0.2061
   64DPPC   C1B  765   1.778   5.275   6.451  0.1592  0.1409  0.1202
   64DPPC   C2B  766   1.879   5.211   6.024 -0.1168 -0.0201  0.1270
   64DPPC   C3B  767   2.067   5.371   5.576  0.0738 -0.1229  0.2911
   64DPPC   C4B  768   1.913   5.274   5.195 -0.0239 -0.2943  0.3699
   65DPPC   NC3  769   0.428   4.227   3.588 -0.0674 -0.0597 -0.1368
   65DPPC   PO4  770   0.277   3.897   3.442  0.4239  0.0986 -0.1103
   65DPPC   GL1  771  -0.134   3.992   3.758  0.2408  0.0653  0.1446
   65DPPC   GL2  772   0.019   4.165   4.061  0.0752  0.3533 -0.0593
   65DPPC   C1A  773  -0.196   3.678   4.102  0.1084  0.2756 -0.0747
   65DPPC   C2A  774  -0.081   3.494   4.466 -0.2551 -0.0055 -0.1370
   65DPPC   C3A  775   0.011   3.076   4.361 -0.1274  0.1779  0.0044
   65DPPC   C4A  776   0.113   2.640   4.149 -0.3318 -0.3812 -0.3493
   65DPPC   C1B  777   0.145   3.954   4.326 -0.0684 -0.0411 -0.2004
   65DPPC   C2B  778   0.337   3.751   4.544 -0.1368  0.1724 -0.0887
   65DPPC   C3B  779   0.477   3.524   4.828  0.2856  0.0370  0.2943
   65DPPC   C4B  780   0.555   3.204   5.128  0.2536 -0.4122 -0.2403
   66DPPC   NC3  781   5.984   3.876   3.274  0.0734  0.0679 -0.1092
   66DPPC   PO4  782   5.472   3.942   3.291  0.1486  0.0364 -0.0224
   66DPPC   GL1  783   5.552   3.988   3.751 -0.5002 -0.2287 -0.0640
   66DPPC   GL2  784   5.222   3.995   4.051 -0.1731  0.1096  0.3848
   66DPPC   C1A  785   5.724   4.131   4.193 -0.2245  0.1888  0.0466
   66DPPC   C2A  786   5.878   4.125   4.571 -0.1194 -0.2710 -0.3666
   66DPPC   C3A  787   6.042   3.875   4.811 -0.2248 -0.1498 -0.1027
   66DPPC   C4A  788   5.960   3.808   5.302  0.2143 -0.2515 -0.0710
   66DPPC   C1B  789   5.316   4.250   4.374 -0.1094  0.1269  0.2013
   66DPPC   C2B  790   5.176   4.142   4.733  0.1193 -0.1757 -0.0504
   66DPPC   C3B  791   5.177   4.221   5.163 -0.3333 -0.0045  0.1160
   66DPPC   C4B  792   5.231   4.315   5.616  0.1537 -0.0351 -0.2054
   67DPPC   NC3  793   4.028   3.164   3.656 -0.0009 -0.4061 -0.0059
   67DPPC   PO4  794   3.718   3.193   3.832  0.3017 -0.0900  0.2104
   67DPPC   GL1  795   3.901   3.184   4.166 -0.1630  0.2713 -0.0789
   67DPPC   GL2  796   4.014   3.504   4.172 -0.1441 -0.1144 -0.2051
   67DPPC   C1A  797   4.003   3.096   4.569  0.3360 -0.0033  0.2715
   67DPPC   C2A  798   4.064   3.166   4.947  0.0581  0.0536 -0.1459
   67DPPC   C3A  799   4.407   3.207   5.220 -0.0958  0.2791  0.2502
   67DPPC   C4A  800   4.631   3.546   5.402  0.0840 -0.0185  0.0303
   67DPPC   C1B  801   3.781   3.597   4.529 -0.1686  0.0363  0.1426
   67DPPC   C2B  802   3.646   3.532   4.892  0.2959  0.0704  0.0601
   67DPPC   C3B  803   3.681   3.521   5.351 -0.2004 -0.1733 -0.0293
   67DPPC   C4B  804   3.519   3.216   5.619 -0.1511 -0.0971  0.0344
   68DPPC   NC3  805   2.591   3.416   3.633  0.2750  0.1294 -0.0639
   68DPPC   PO4  806   2.579   3.873   3.690  0.0773 -0.1469 -0.3153
   68DPPC   GL1  807   2.602   4.053   4.105 -0.2359  0.0748 -0.0436
   68DPPC   GL2  808   2.867   4.218   4.174 -0.0211 -0.0568  0.0134
   68DPPC   C1A  809   2.604   4.337   4.539  0.0935  0.1242 -0.0577
   68DPPC   C2A  810   2.318   4.354   4.882 -0.0738  0.1368  0.0124
   68DPPC   C3A  811   1.926   4.158   5.119  0.3636  0.0204  0.0386
   68DPPC   C4A  812   1.723   3.907   5.425  0.1408 -0.3256 -0.1854
   68DPPC   C1B  813   3.112   4.209   4.522 -0.1781 -0.1008 -0.0822
   68DPPC   C2B  814   3.310   4.280   4.931  0.2213 -0.2668  0.2105
   68DPPC   C3B  815   3.161   4.186   5.299 -0.3023  0.3879 -0.1618
   68DPPC   C4B  816   2.890   3.891   5.507  0.1743 -0.1023 -0.2164
   69DPPC   NC3  817   4.911   5.978   3.680  0.0441 -0.4207  0.1066
   69DPPC   PO4  818   5.292   6.160   3.594 -0.1954 -0.4296  0.2127
   69DPPC   GL1  819   5.418   5.927   3.851 -0.1692 -0.1166 -0.1318
   69DPPC   GL2  820   5.737   5.869   3.817  0.2398 -0.0579 -0.1508
   69DPPC   C1A  821   5.404   6.064   4.331 -0.0897  0.1518 -0.2021
   69DPPC   C2A  822   5.276   6.113   4.779 -0.2013 -0.3800 -0.0087
   69DPPC   C3A  823   5.219   6.137   5.240  0.2614  0.2062  0.0636
   69DPPC   C4A  824   4.937   6.065   5.554  0.0981 -0.1818  0.1890
   69DPPC   C1B  825   5.869   6.072   4.161  0.1519 -0.0447 -0.0429
   69DPPC   C2B  826   6.114   6.408   4.408  0.1159 -0.0584 -0.2701
   69DPPC   C3B  827   6.403   6.332   4.897 -0.0993 -0.1343 -0.1051
   69DPPC   C4B  828   6.441   6.729   5.199 -0.2224 -0.1456 -0.0479
   70DPPC   NC3  829   0.308   0.783   3.469 -0.0076  0.2659  0.1946
   70DPPC   PO4  830   0.545   1.097   3.346 -0.0809 -0.1553 -0.1436
   70DPPC   GL1  831   0.810   0.976   3.629 -0.2053  0.0075 -0.1295
   70DPPC   GL2  832   0.602   0.891   3.846  0.0374  0.0679  0.0728
   70DPPC   C1A  833   1.011   1.135   4.060  0.0590 -0.2561  0.0311
   70DPPC   C2A  834   1.339   1.085   4.357 -0.0486  0.1661 -0.3392
   70DPPC   C3A  835   1.672   0.698   4.484  0.0110  0.1222  0.2270
   70DPPC   C4A  836   1.874   0.413   4.795  0.0215 -0.2166  0.0516
   70DPPC   C1B  837   0.620   0.716   4.290 -0.0794  0.2356 -0.0148
   70DPPC   C2B  838   0.491   0.413   4.589 -0.0368  0.0990 -0.1835
   70DPPC   C3B  839   0.700   0.386   5.028  0.1457  0.0741  0.2306
   70DPPC   C4B  840   0.721   0.775   5.210  0.0730  0.1123 -0.0472
   71DPPC   NC3  841   0.590   3.993   3.088  0.0661 -0.1767 -0.0541
   71DPPC   PO4  842   0.800   3.935   3.381 -0.1591  0.0506 -0.2843
   71DPPC   GL1  843   0.762   3.667   3.791  0.0036 -0.2487  0.3186
   71DPPC   GL2  844   0.342   3.707   3.941  0.1057  0.0294 -0.2338
   71DPPC   C1A  845   0.788   3.687   4.212 -0.1623  0.2709 -0.0594
   71DPPC   C2A  846   0.994   3.704   4.644 -0.0516  0.1396  0.0884
   71DPPC   C3A  847   0.963   3.486   5.088 -0.0086  0.0097 -0.0567
   71DPPC   C4A  848   1.082   3.202   5.411  0.2305 -0.1319  0.0386
   71DPPC   C1B  849   0.479   3.356   4.325 -0.2559 -0.0904  0.0816
   71DPPC   C2B  850   0.847   3.204   4.511 -0.1109 -0.1294  0.1484
   71DPPC   C3B  851   0.968   3.016   4.910  0.0381  0.0719 -0.2188
   71DPPC   C4B  852   1.210   2.708   5.072  0.0736 -0.2209 -0.1464
   72DPPC   NC3  853   1.404   0.460   3.322  0.5073 -0.2863 -0.2198
   72DPPC   PO4  854   1.473   0.905   3.265  0.1213  0.5076  0.1771
   72DPPC   GL1  855   1.788   0.878   3.565 -0.0538  0.1413 -0.1068
   72DPPC   GL2  856   2.100   0.788   3.669 -0.2227 -0.0030 -0.0471
   72DPPC   C1A  857   1.637   0.612   3.878 -0.0734  0.0887 -0.0412
   72DPPC   C2A  858   1.296   0.607   4.131 -0.0284 -0.0028  0.2253
   72DPPC   C3A  859   1.195   0.606   4.407  0.4424  0.2845 -0.1935
   72DPPC   C4A  860   0.885   0.721   4.723 -0.0941  0.0891  0.1855
   72DPPC   C1B  861   2.137   0.698   4.109  0.0925  0.2433 -0.0428
   72DPPC   C2B  862   2.187   0.756   4.501 -0.0354  0.0104  0.2217
   72DPPC   C3B  863   2.363   0.728   4.906 -0.2886 -0.3736 -0.0957
   72DPPC   C4B  864   2.534   0.726   5.318 -0.0688 -0.0706 -0.1633
   73DPPC   NC3  865   3.008   3.996   3.405  0.1123 -0.0608  0.2184
   73DPPC   PO4  866   3.163   3.944   3.849 -0.0315  0.0697 -0.0973
   73DPPC   GL1  867   3.266   3.769   4.269  0.0495 -0.1725 -0.1376
   73DPPC   GL2  868   3.265   3.473   4.193 -0.4280  0.3073 -0.2260
   73DPPC   C1A  869   3.297   3.787   4.696  0.2762  0.0518  0.1962
   73DPPC   C2A  870   3.229   3.746   5.090 -0.0606  0.2171 -0.2881
   73DPPC   C3A  871   3.275   3.720   5.649 -0.1476  0.1703  0.1569
   73DPPC   C4A  872   3.327   3.779   6.048  0.2401 -0.3614 -0.1197
   73DPPC   C1B  873   2.939   3.298   4.444  0.0064 -0.1257 -0.0996
   73DPPC   C2B  874   2.788   3.462   4.908 -0.2458  0.0972 -0.0372
   73DPPC   C3B  875   2.741   4.057   4.957 -0.0745  0.1810 -0.1591
   73DPPC   C4B  876   2.815   4.406   5.035  0.0158  0.0913 -0.3148
   74DPPC   NC3  877   1.601   4.205   2.967  0.0664 -0.0317 -0.0689
   74DPPC   PO4  878   1.751   4.264   3.391 -0.1801 -0.2561  0.2718
   74DPPC   GL1  879   1.694   4.249   3.797  0.1241 -0.2513 -0.1532
   74DPPC   GL2  880   1.573   3.798   3.763 -0.0320  0.0061 -0.0200
   74DPPC   C1A  881   1.576   4.533   4.195  0.3727 -0.3165 -0.0375
   74DPPC   C2A  882   1.342   4.773   4.435 -0.0515 -0.3395 -0.2457
   74DPPC   C3A  883   1.187   4.902   4.757  0.0274 -0.2932  0.1270
   74DPPC   C4A  884   1.380   4.865   5.127 -0.2499  0.2677  0.1035
   74DPPC   C1B  885   1.431   3.857   4.163  0.0143 -0.3573  0.1060
   74DPPC   C2B  886   1.201   4.185   4.436  0.2428 -0.2376  0.2507
   74DPPC   C3B  887   1.315   4.370   4.802 -0.0373 -0.3200  0.1811
   74DPPC   C4B  888   1.494   4.363   5.236  0.1638  0.2067  0.0350
   75DPPC   NC3  889   1.224   3.600   3.464 -0.0251  0.0532 -0.1906
   75DPPC   PO4  890   1.309   4.048   3.351 -0.0062  0.4410  0.3410
   75DPPC   GL1  891   1.184   4.274   3.733 -0.0832  0.1113  0.2901
   75DPPC   GL2  892   0.898   4.131   3.859  0.0698 -0.1416 -0.2664
   75DPPC   C1A  893   1.131   4.538   3.992 -0.0644 -0.0846  0.0861
   75DPPC   C2A  894   0.812   4.679   4.323 -0.0696  0.1906 -0.2108
   75DPPC   C3A  895   0.715   4.536   4.798 -0.2251  0.2807  0.1465
   75DPPC   C4A  896   0.790   4.846   5.193  0.0199  0.0224 -0.2351
   75DPPC   C1B  897   0.784   4.236   4.175  0.1176 -0.3348 -0.0566
   75DPPC   C2B  898   0.723   4.073   4.512  0.0737 -0.1016  0.0035
   75DPPC   C3B  899   0.820   4.032   4.966 -0.0918  0.2335  0.1860
   75DPPC   C4B  900   0.711   3.910   5.284 -0.0092  0.2584 -0.0270
   76DPPC   NC3  901   4.253   2.238   3.713 -0.0154  0.1439  0.3295
   76DPPC   PO4  902   3.819   2.238   3.772  0.2750  0.2398  0.1457
   76DPPC   GL1  903   4.129   2.228   4.165  0.1814 -0.0160  0.1757
   76DPPC   GL2  904   4.181   1.910   4.254  0.2902  0.1829  0.1730
   76DPPC   C1A  905   4.374   2.247   4.482  0.0638  0.1904 -0.1703
   76DPPC   C2A  906   4.620   2.336   4.906  0.1974 -0.2111 -0.1554
   76DPPC   C3A  907   4.628   2.708   5.277  0.3089  0.0033 -0.0847
   76DPPC   C4A  908   4.731   2.891   5.648 -0.1019 -0.1569  0.1424
   76DPPC   C1B  909   4.367   1.773   4.738  0.2590 -0.0737  0.1621
   76DPPC   C2B  910   4.437   1.735   5.184 -0.0810 -0.1212  0.3179
   76DPPC   C3B  911   4.386   1.597   5.581  0.0683  0.4175 -0.0977
   76DPPC   C4B  912   4.538   1.275   5.729  0.0500 -0.1491  0.0076
   77DPPC   NC3  913   0.222   2.774   2.596  0.1588 -0.0039 -0.0552
   77DPPC   PO4  914   0.099   3.053   2.977  0.0826  0.0682  0.1751
   77DPPC   GL1  915   0.201   2.960   3.482  0.1041 -0.0375 -0.2489
   77DPPC   GL2  916   0.359   2.745   3.651  0.0903  0.1831 -0.0840
   77DPPC   C1A  917   0.250   3.145   3.904  0.0064  0.0355 -0.1848
   77DPPC   C2A  918   0.534   2.936   4.082 -0.1678 -0.1200 -0.1417
   77DPPC   C3A  919   0.472   2.747   4.504  0.1397 -0.0954  0.0664
   77DPPC   C4A  920   0.529   2.673   4.867 -0.2216 -0.0874 -0.3336
   77DPPC   C1B  921   0.549   2.440   3.890 -0.1066  0.1356 -0.0843
   77DPPC   C2B  922   0.542   2.247   4.218  0.2512 -0.1485  0.0631
   77DPPC   C3B  923   0.632   2.161   4.586 -0.3486 -0.2028  0.1536
   77DPPC   C4B  924   0.471   2.182   5.009  0.0465 -0.0443 -0.0658
   78DPPC   NC3  925   0.642   3.028   3.126  0.0595 -0.0937 -0.0537
   78DPPC   PO4  926   0.840   2.552   3.148 -0.1805  0.2445  0.2647
   78DPPC   GL1  927   0.856   2.675   3.587 -0.1685 -0.0601  0.1370
   78DPPC   GL2  928   1.072   2.495   3.798 -0.1017  0.2420  0.1203
   78DPPC   C1A  929   1.018   3.057   3.929  0.1760 -0.0671 -0.1048
   78DPPC   C2A  930   1.266   3.287   4.135  0.1372  0.4035 -0.1091
   78DPPC   C3A  931   1.481   3.449   4.585  0.0141  0.0188 -0.0101
   78DPPC   C4A  932   1.767   3.694   4.979 -0.1537 -0.0163 -0.0284
   78DPPC   C1B  933   0.915   2.638   4.263 -0.0284 -0.1419  0.5176
   78DPPC   C2B  934   0.985   2.532   4.680 -0.2221 -0.0423 -0.1016
   78DPPC   C3B  935   1.083   2.197   4.881 -0.0905 -0.0323 -0.0632
   78DPPC   C4B  936   1.030   1.823   4.710 -0.1122 -0.0686 -0.3142
   79DPPC   NC3  937   4.060   0.962   3.728  0.3323 -0.0591 -0.0125
   79DPPC   PO4  938   4.413   1.183   3.868 -0.0705 -0.2357 -0.0963
   79DPPC   GL1  939   4.743   1.313   4.201 -0.1979 -0.0744  0.1051
   79DPPC   GL2  940   4.651   1.093   4.541 -0.2855 -0.1706  0.1359
   79DPPC   C1A  941   4.797   1.532   4.551  0.1226 -0.1459  0.2749
   79DPPC   C2A  942   4.828   1.878   4.913 -0.2378  0.0053  0.2234
   79DPPC   C3A  943   5.010   2.161   5.191 -0.0044 -0.0813 -0.0366
   79DPPC   C4A  944   5.198   2.022   5.511  0.0227 -0.1637  0.0311
   79DPPC   C1B  945   4.633   0.915   4.837  0.1718  0.6451 -0.1730
   79DPPC   C2B  946   4.859   0.777   5.249 -0.0054 -0.3002 -0.0853
   79DPPC   C3B  947   5.023   1.157   5.439 -0.1223  0.1859 -0.0430
   79DPPC   C4B  948   5.304   1.479   5.649 -0.0630  0.0654 -0.0070
   80DPPC   NC3  949   3.515   5.112   3.658  0.1237 -0.0443 -0.1655
   80DPPC   PO4  950   3.413   4.630   3.683 -0.0171  0.0553  0.3439
   80DPPC   GL1  951   3.295   4.859   4.011  0.2096 -0.1818 -0.1600
   80DPPC   GL2  952   3.307   4.542   4.200  0.0837  0.0064 -0.1297
   80DPPC   C1A  953   3.323   5.164   4.371  0.2337 -0.1082 -0.0671
   80DPPC   C2A  954   3.613   5.272   4.565 -0.2613  0.2184  0.4732
   80DPPC   C3A  955   3.743   5.525   4.861 -0.1729  0.2412 -0.1043
   80DPPC   C4A  956   4.085   5.754   5.186 -0.0720  0.0535  0.2607
   80DPPC   C1B  957   3.755   4.560   4.484  0.1601  0.0114 -0.2688
   80DPPC   C2B  958   3.863   4.494   4.954  0.1805 -0.0479  0.0877
   80DPPC   C3B  959   4.128   4.265   5.231  0.0876 -0.1821 -0.2439
   80DPPC   C4B  960   4.315   4.251   5.676  0.2460 -0.0990  0.1892
   81DPPC   NC3  961   1.739   4.895   3.335  0.0222  0.1802  0.4202
   81DPPC   PO4  962   2.145   4.663   3.289 -0.2143  0.2010  0.0720
   81DPPC   GL1  963   2.146   4.405   3.580  0.0727  0.0806  0.1786
   81DPPC   GL2  964   2.394   4.333   3.784 -0.2176 -0.0597 -0.0660
   81DPPC   C1A  965   2.085   4.268   4.104  0.1372 -0.1828  0.3223
   81DPPC   C2A  966   1.919   4.204   4.487  0.0302 -0.0573  0.0162
   81DPPC   C3A  967   1.634   4.029   4.645 -0.0782  0.1713  0.0406
   81DPPC   C4A  968   1.312   3.921   4.969  0.0775 -0.1103 -0.2473
   81DPPC   C1B  969   2.533   4.591   4.050  0.0643 -0.2455 -0.1866
   81DPPC   C2B  970   2.903   4.760   4.320 -0.3038 -0.1625  0.1197
   81DPPC   C3B  971   3.160   4.678   4.719  0.2216 -0.0756  0.1024
   81DPPC   C4B  972   3.469   4.828   4.958  0.3348 -0.1660 -0.1212
   82DPPC   NC3  973   4.279   1.713   3.837 -0.0266  0.1676 -0.0646
   82DPPC   PO4  974   4.619   1.950   3.633  0.1518 -0.0221 -0.1018
   82DPPC   GL1  975   4.809   1.804   4.077  0.0740  0.0084  0.1587
   82DPPC   GL2  976   5.044   1.688   4.120 -0.0327  0.2480  0.0342
   82DPPC   C1A  977   4.828   2.089   4.456 -0.5164  0.1072  0.3075
   82DPPC   C2A  978   5.067   2.374   4.737  0.0316 -0.1645 -0.1603
   82DPPC   C3A  979   5.467   2.496   4.957  0.1814 -0.1183 -0.2311
   82DPPC   C4A  980   5.646   2.229   5.159  0.1354  0.0506 -0.0108
   82DPPC   C1B  981   5.286   1.819   4.434  0.0491 -0.0409  0.0524
   82DPPC   C2B  982   5.386   2.013   4.820 -0.1963  0.1092 -0.0662
   82DPPC   C3B  983   5.282   1.736   5.089  0.0364  0.0080 -0.2341
   82DPPC   C4B  984   4.873   1.622   5.394  0.0178  0.0981  0.3178
   83DPPC   NC3  985   3.431   1.263   3.256 -0.1155  0.0805  0.1208
   83DPPC   PO4  986   3.786   0.987   3.317 -0.0971  0.0106 -0.3110
   83DPPC   GL1  987   3.537   0.980   3.660 -0.1879  0.2138  0.1162
   83DPPC   GL2  988   3.435   1.320   3.793 -0.0104  0.0121 -0.1316
   83DPPC   C1A  989   3.400   0.867   4.100 -0.0496  0.0156  0.2619
   83DPPC   C2A  990   3.137   1.001   4.479  0.1697  0.1201  0.0653
   83DPPC   C3A  991   3.354   1.245   4.777  0.2444  0.0564 -0.0705
   83DPPC   C4A  992   3.735   1.159   4.935  0.2609  0.0453 -0.1180
   83DPPC   C1B  993   3.419   1.361   4.232  0.0224  0.1202  0.2485
   83DPPC   C2B  994   3.712   1.478   4.540  0.1237  0.0010  0.2999
   83DPPC   C3B  995   3.823   1.666   4.965  0.4884 -0.1050  0.0325
   83DPPC   C4B  996   3.966   1.764   5.367  0.1031  0.0104  0.0519
   84DPPC   NC3  997   2.628   2.766   2.815 -0.1811 -0.0407  0.3895
   84DPPC   PO4  998   2.724   2.563   3.244 -0.2547 -0.0772  0.0490
   84DPPC   GL1  999   2.621   2.528   3.768 -0.1291 -0.1505 -0.0468
   84DPPC   GL2 1000   2.772   2.145   3.910  0.1814 -0.3509  0.0437
   84DPPC   C1A 1001   2.438   2.464   4.120 -0.3361  0.0618 -0.1830
   84DPPC   C2A 1002   2.503   2.482   4.559 -0.3244 -0.0898  0.0388
   84DPPC   C3A 1003   2.604   2.518   5.015  0.0711  0.0569  0.0987
   84DPPC   C4A 1004   2.253   2.480   5.284  0.2574  0.2469  0.2463
   84DPPC   C1B 1005   2.894   2.240   4.361 -0.2585  0.2908  0.1843
   84DPPC   C2B 1006   3.021   2.258   4.863 -0.1125  0.0648 -0.0849
   84DPPC   C3B 1007   2.964   2.295   5.353 -0.0781 -0.3162  0.0840
   84DPPC   C4B 1008   3.013   2.380   5.760 -0.1123 -0.0437  0.2234
   85DPPC   NC3 1009   2.280   5.176   3.389  0.0460  0.4618  0.2480
   85DPPC   PO4 1010   1.892   5.439   3.298  0.0186  0.0363 -0.0987
   85DPPC   GL1 1011   2.146   5.478   3.689  0.0629 -0.1760  0.2296
   85DPPC   GL2 1012   2.191   5.768   3.722  0.1259 -0.0436 -0.3107
   85DPPC   C1A 1013   2.170   5.199   4.021  0.0135 -0.1162  0.2079
   85DPPC   C2A 1014   2.057   5.265   4.488 -0.1490  0.0230 -0.0123
   85DPPC   C3A 1015   1.844   5.546   4.683  0.1243  0.2691 -0.1948
   85DPPC   C4A 1016   1.395   5.398   4.997 -0.1507 -0.0773  0.1311
   85DPPC   C1B 1017   2.289   6.113   4.073 -0.4412  0.0839  0.2202
   85DPPC   C2B 1018   2.441   6.081   4.499 -0.2053  0.0996 -0.1083
   85DPPC   C3B 1019   2.655   5.800   4.742 -0.3960  0.0721  0.1061
   85DPPC   C4B 1020   2.371   5.413   4.924 -0.2490  0.1228  0.2862
   86DPPC   NC3 1021   2.212   2.579   3.509  0.2033 -0.0528 -0.5055
   86DPPC   PO4 1022   2.399   2.903   3.427  0.1115 -0.0507  0.1250
   86DPPC   GL1 1023   2.398   2.949   3.851  0.0279 -0.2488  0.2014
   86DPPC   GL2 1024   2.789   3.051   3.925  0.1362  0.1010  0.0868
   86DPPC   C1A 1025   2.422   2.931   4.337 -0.1058  0.2488  0.1364
   86DPPC   C2A 1026   2.613   3.012   4.701 -0.3536 -0.2383  0.0079
   86DPPC   C3A 1027   2.535   3.028   5.155  0.2170 -0.0631  0.2205
   86DPPC   C4A 1028   2.749   2.889   5.575  0.0971  0.2624  0.2781
   86DPPC   C1B 1029   2.890   2.752   4.258  0.3563  0.0667  0.0863
   86DPPC   C2B 1030   3.054   2.803   4.669 -0.2517 -0.0992 -0.0540
   86DPPC   C3B 1031   3.052   2.730   5.170 -0.0416  0.2148 -0.1253
   86DPPC   C4B 1032   3.372   2.584   5.410  0.3144 -0.0410 -0.1502
   87DPPC   NC3 1033  -0.001   5.310   3.238  0.1545  0.3537 -0.2444
   87DPPC   PO4 1034  -0.214   4.964   3.433  0.2489 -0.1528 -0.1208
   87DPPC   GL1 1035  -0.080   5.066   3.764 -0.1281 -0.0418  0.1563
   87DPPC   GL2 1036   0.172   5.080   3.902 -0.0177 -0.0731 -0.0578
   87DPPC   C1A 1037  -0.268   5.162   4.170 -0.2671 -0.2460 -0.2078
   87DPPC   C2A 1038  -0.274   5.035   4.661  0.2934  0.0977  0.0171
   87DPPC   C3A 1039  -0.122   4.994   5.125 -0.0866 -0.0041 -0.1257
   87DPPC   C4A 1040   0.333   5.214   5.164  0.0033  0.2180 -0.0268
   87DPPC   C1B 1041   0.293   5.076   4.223 -0.0657  0.0329 -0.0916
   87DPPC   C2B 1042   0.311   4.960   4.695  0.0147  0.0759 -0.2225
   87DPPC   C3B 1043   0.300   4.747   5.050 -0.0018  0.0113  0.2307
   87DPPC   C4B 1044   0.480   4.358   5.251  0.1409  0.0297 -0.0891
   88DPPC   NC3 1045   0.869   4.886   3.072 -0.1387 -0.0619  0.0426
   88DPPC   PO4 1046   0.864   4.936   3.459 -0.0199 -0.0970 -0.1949
   88DPPC   GL1 1047   0.582   4.890   3.749 -0.1005 -0.1051 -0.0187
   88DPPC   GL2 1048   0.738   5.126   4.099  0.1688  0.0416 -0.0827
   88DPPC   C1A 1049   0.403   4.664   4.036 -0.0146  0.0251 -0.0678
   88DPPC   C2A 1050   0.366   4.445   4.425  0.0731  0.0420 -0.4603
   88DPPC   C3A 1051   0.321   4.117   4.876  0.1072 -0.2738  0.1820
   88DPPC   C4A 1052   0.254   3.930   5.174 -0.2124  0.2358 -0.1143
   88DPPC   C1B 1053   0.760   5.263   4.545  0.3461  0.0396  0.0951
   88DPPC   C2B 1054   0.865   5.327   5.033  0.3596 -0.2985  0.0202
   88DPPC   C3B 1055   1.132   5.207   5.377 -0.1582 -0.0099 -0.0732
   88DPPC   C4B 1056   1.546   5.160   5.599 -0.0233 -0.0260  0.3055
   89DPPC   NC3 1057   4.770   5.492   3.081 -0.1120  0.0919 -0.0705
   89DPPC   PO4 1058   4.586   5.462   3.478 -0.0651 -0.1636 -0.1506
   89DPPC   GL1 1059   4.544   5.667   3.793  0.1685 -0.2223 -0.1846
   89DPPC   GL2 1060   4.249   5.628   3.974  0.2231 -0.1312  0.2127
   89DPPC   C1A 1061   4.551   5.478   4.332 -0.2552  0.0684 -0.1590
   89DPPC   C2A 1062   4.872   5.457   4.660 -0.3972 -0.0884  0.1023
   89DPPC   C3A 1063   5.183   5.568   4.684 -0.2426  0.0489  0.0310
   89DPPC   C4A 1064   5.465   5.628   5.041 -0.1384  0.0399  0.1787
   89DPPC   C1B 1065   4.425   6.035   4.262  0.2505 -0.0531  0.0346
   89DPPC   C2B 1066   4.342   6.163   4.701 -0.0755  0.1879 -0.2794
   89DPPC   C3B 1067   4.451   6.054   5.107 -0.1059 -0.2730 -0.0862
   89DPPC   C4B 1068   4.347   6.152   5.509 -0.1343  0.1994  0.0483
   90DPPC   NC3 1069   3.017   5.040   2.779  0.1608  0.0442 -0.1322
   90DPPC   PO4 1070   2.716   5.243   3.145  0.1755  0.0236 -0.1579
   90DPPC   GL1 1071   2.669   5.354   3.658 -0.1505 -0.2507  0.0146
   90DPPC   GL2 1072   2.702   5.595   3.842 -0.0555 -0.1412 -0.0050
   90DPPC   C1A 1073   2.652   5.087   4.087 -0.2546 -0.2100 -0.0219
   90DPPC   C2A 1074   2.549   5.078   4.548 -0.1915  0.0828 -0.1125
   90DPPC   C3A 1075   2.660   4.900   4.940  0.0733 -0.2145 -0.2747
   90DPPC   C4A 1076   2.953   4.885   5.180 -0.0875  0.1346 -0.1748
   90DPPC   C1B 1077   2.455   5.617   4.234 -0.1472  0.1919  0.2145
   90DPPC   C2B 1078   2.099   5.743   4.302  0.1805 -0.1110 -0.1040
   90DPPC   C3B 1079   1.770   5.491   4.189 -0.0131  0.0257  0.0416
   90DPPC   C4B 1080   1.682   5.067   4.147 -0.0307 -0.3248 -0.3937
   91DPPC   NC3 1081   1.790   5.974   3.322 -0.1379  0.3521 -0.1255
   91DPPC   PO4 1082   1.353   6.041   3.229 -0.0575 -0.3366  0.1741
   91DPPC   GL1 1083   1.416   5.871   3.621  0.1098 -0.1458 -0.0312
   91DPPC   GL2 1084   1.699   5.691   3.726  0.0954  0.3570 -0.2573
   91DPPC   C1A 1085   1.025   5.810   3.888  0.0519  0.0073 -0.0759
   91DPPC   C2A 1086   1.132   5.690   4.358 -0.1626 -0.0605  0.1880
   91DPPC   C3A 1087   1.018   5.687   4.777  0.0694  0.2764  0.2657
   91DPPC   C4A 1088   1.111   5.814   5.198 -0.0369  0.0201 -0.3552
   91DPPC   C1B 1089   1.772   6.002   3.974  0.1100  0.1917  0.0734
   91DPPC   C2B 1090   1.617   5.940   4.434  0.2617  0.0609  0.1620
   91DPPC   C3B 1091   1.457   5.946   4.728  0.0419 -0.0573  0.2398
   91DPPC   C4B 1092   1.662   6.102   5.052  0.3715  0.2243  0.0182
   92DPPC   NC3 1093   4.006   2.234   2.958  0.2011 -0.0287  0.1782
   92DPPC   PO4 1094   4.124   2.534   3.348 -0.0331  0.0313 -0.0211
   92DPPC   GL1 1095   4.086   2.721   3.885  0.1738 -0.1614 -0.2003
   92DPPC   GL2 1096   3.859   2.675   4.084 -0.1424 -0.1448 -0.1157
   92DPPC   C1A 1097   4.291   2.745   4.283 -0.0580 -0.1882 -0.1962
   92DPPC   C2A 1098   4.412   2.853   4.793  0.2691 -0.0206 -0.0955
   92DPPC   C3A 1099   4.150   2.696   5.075  0.1275  0.2773 -0.0237
   92DPPC   C4A 1100   4.248   2.673   5.578 -0.0424  0.0799 -0.1205
   92DPPC   C1B 1101   3.912   2.528   4.500 -0.3177  0.0223  0.1223
   92DPPC   C2B 1102   3.757   2.801   4.844 -0.2994 -0.3048  0.1038
   92DPPC   C3B 1103   3.687   2.986   5.250 -0.1935  0.1175  0.1179
   92DPPC   C4B 1104   4.035   3.177   5.539 -0.0463  0.1840  0.1226
   93DPPC   NC3 1105   3.300   6.355   3.533  0.1067 -0.3720  0.1156
   93DPPC   PO4 1106   3.005   6.084   3.476  0.4546 -0.1297  0.0179
   93DPPC   GL1 1107   3.110   5.860   3.833 -0.0055  0.1432 -0.1220
   93DPPC   GL2 1108   3.332   6.075   3.954 -0.0426 -0.0901  0.1570
   93DPPC   C1A 1109   2.925   5.758   4.270  0.2635  0.0150  0.0424
   93DPPC   C2A 1110   2.956   5.467   4.446 -0.0520 -0.1739 -0.0538
   93DPPC   C3A 1111   3.099   5.354   4.732 -0.4617  0.4009 -0.3618
   93DPPC   C4A 1112   3.375   5.275   5.081  0.1493 -0.0594  0.0907
   93DPPC   C1B 1113   3.322   6.134   4.334  0.2909 -0.1029 -0.1127
   93DPPC   C2B 1114   3.542   6.377   4.595 -0.0114  0.2271 -0.0121
   93DPPC   C3B 1115   3.598   6.543   5.016  0.1091  0.2785  0.3013
   93DPPC   C4B 1116   3.763   6.900   5.348  0.2242  0.1751 -0.2930
   94DPPC   NC3 1117   4.179   5.226   3.632 -0.1973  0.2169 -0.0484
   94DPPC   PO4 1118   3.982   5.696   3.547  0.1238 -0.0613 -0.1013
   94DPPC   GL1 1119   3.774   5.743   3.936  0.0306  0.1122  0.1490
   94DPPC   GL2 1120   3.816   5.401   4.089 -0.3632  0.1573  0.1230
   94DPPC   C1A 1121   3.412   5.667   4.247  0.0492  0.1118  0.1449
   94DPPC   C2A 1122   3.327   5.785   4.719  0.0818 -0.0056  0.0313
   94DPPC   C3A 1123   3.147   5.717   5.089  0.0739 -0.2170  0.1928
   94DPPC   C4A 1124   2.812   5.347   5.143 -0.1466 -0.2802 -0.2763
   94DPPC   C1B 1125   4.041   5.618   4.445 -0.1597 -0.0933 -0.2549
   94DPPC   C2B 1126   4.352   5.681   4.769  0.2600 -0.0686 -0.2710
   94DPPC   C3B 1127   4.814   5.913   4.862 -0.2284 -0.1519  0.1596
   94DPPC   C4B 1128   4.999   5.727   5.177 -0.0285  0.1888  0.1218
   95DPPC   NC3 1129   0.480   5.402   3.655  0.2700 -0.0824  0.0718
   95DPPC   PO4 1130   0.104   5.534   3.637  0.2194 -0.1199  0.0715
   95DPPC   GL1 1131   0.246   5.654   4.011  0.1193  0.0851  0.0450
   95DPPC   GL2 1132  -0.035   5.624   4.182 -0.0474  0.1313  0.3324
   95DPPC   C1A 1133   0.665   5.698   4.267  0.0798  0.2041 -0.2857
   95DPPC   C2A 1134   0.589   5.963   4.687 -0.0983 -0.2565 -0.1949
   95DPPC   C3A 1135   0.572   6.025   5.135  0.2734 -0.1113 -0.0466
   95DPPC   C4A 1136   0.428   6.164   5.503  0.0347 -0.0933 -0.3454
   95DPPC   C1B 1137   0.275   5.491   4.513  0.1600  0.0075  0.0201
   95DPPC   C2B 1138   0.280   5.662   4.974 -0.1714 -0.2196  0.1569
   95DPPC   C3B 1139   0.029   5.959   5.125  0.2255  0.3479 -0.0690
   95DPPC   C4B 1140  -0.137   6.340   5.236 -0.0978  0.2631 -0.1782
   96DPPC   NC3 1141   0.491   1.618   3.534  0.0696 -0.1240  0.1932
   96DPPC   PO4 1142   0.071   1.793   3.458 -0.0549 -0.1026 -0.1772
   96DPPC   GL1 1143   0.167   1.786   3.880  0.3837  0.3306  0.2174
   96DPPC   GL2 1144   0.163   2.120   3.851  0.2019 -0.1177  0.2301
   96DPPC   C1A 1145   0.380   1.724   4.316  0.0054 -0.0418 -0.0676
   96DPPC   C2A 1146   0.532   1.649   4.643  0.0510 -0.3209  0.4391
   96DPPC   C3A 1147   0.592   1.741   5.025  0.0026 -0.2736 -0.1578
   96DPPC   C4A 1148   0.838   1.882   5.371 -0.1613 -0.1380 -0.0932
   96DPPC   C1B 1149   0.074   2.183   4.373 -0.2557 -0.0106 -0.1075
   96DPPC   C2B 1150   0.104   1.918   4.733 -0.0946  0.0616 -0.1346
   96DPPC   C3B 1151   0.129   1.851   5.211  0.0280 -0.1464 -0.0669
   96DPPC   C4B 1152   0.067   1.731   5.706 -0.0741 -0.1491  0.1169
   97DPPC   NC3 1153   4.580   0.656   3.667 -0.1677 -0.3305 -0.0572
   97DPPC   PO4 1154   4.615   0.212   3.600 -0.0472 -0.1736 -0.1942
   97DPPC   GL1 1155   4.641   0.290   4.029 -0.0477  0.3343 -0.2458
   97DPPC   GL2 1156   4.875   0.597   4.070 -0.0088  0.0715  0.0028
   97DPPC   C1A 1157   4.295   0.368   4.359 -0.0526  0.2747 -0.2022
   97DPPC   C2A 1158   4.031   0.345   4.678 -0.2309 -0.0722  0.0286
   97DPPC   C3A 1159   4.084   0.242   5.157 -0.0940  0.0923  0.2370
   97DPPC   C4A 1160   4.043   0.395   5.602  0.1323 -0.1518  0.0054
   97DPPC   C1B 1161   4.708   0.614   4.465 -0.2422  0.3241 -0.2289
   97DPPC   C2B 1162   4.532   0.415   4.894  0.1116  0.0791  0.2870
   97DPPC   C3B 1163   4.696   0.335   5.242 -0.0722 -0.4167  0.1807
   97DPPC   C4B 1164   5.076   0.443   5.515 -0.0945  0.2051 -0.0508
   98DPPC   NC3 1165   5.199   2.569   3.355 -0.1438 -0.2005 -0.0784
   98DPPC   PO4 1166   4.924   2.258   3.365  0.0428  0.1091 -0.2093
   98DPPC   GL1 1167   4.903   2.278   3.896  0.1738 -0.0609 -0.0391
   98DPPC   GL2 1168   4.595   2.278   4.037 -0.1520  0.0265 -0.0211
   98DPPC   C1A 1169   5.174   2.274   4.189  0.3440 -0.1892 -0.1036
   98DPPC   C2A 1170   5.552   2.246   4.468 -0.1674  0.1224  0.0682
   98DPPC   C3A 1171   5.884   2.187   4.736 -0.0007  0.2775 -0.2291
   98DPPC   C4A 1172   6.165   2.361   5.136  0.3990 -0.1690 -0.0183
   98DPPC   C1B 1173   4.782   2.555   4.373 -0.2518  0.0976  0.0375
   98DPPC   C2B 1174   4.792   3.017   4.507  0.1501  0.3397  0.1778
   98DPPC   C3B 1175   4.796   3.174   4.894  0.0326 -0.3059  0.3338
   98DPPC   C4B 1176   4.975   3.183   5.223  0.0707 -0.1315  0.1441
   99DPPC   NC3 1177   4.466   3.109   3.081 -0.0121  0.0808  0.0906
   99DPPC   PO4 1178   4.576   3.176   3.582  0.2693  0.2937  0.2460
   99DPPC   GL1 1179   4.464   3.314   3.987  0.0279  0.5160  0.0161
   99DPPC   GL2 1180   4.763   3.554   4.030  0.1531 -0.0126 -0.0204
   99DPPC   C1A 1181   4.435   3.341   4.488 -0.1185 -0.2632  0.0854
   99DPPC   C2A 1182   4.609   3.814   4.758  0.2027  0.2313 -0.1801
   99DPPC   C3A 1183   4.687   4.022   5.213 -0.1724  0.0474 -0.4678
   99DPPC   C4A 1184   4.857   3.934   5.547 -0.0118 -0.0747  0.0996
   99DPPC   C1B 1185   4.922   3.676   4.393  0.1302  0.2385  0.1616
   99DPPC   C2B 1186   5.013   3.644   4.876  0.1629  0.0403  0.2017
   99DPPC   C3B 1187   5.167   3.682   5.223  0.0861 -0.0928 -0.2621
   99DPPC   C4B 1188   5.467   3.860   5.515 -0.1870  0.0115  0.3157
  100DPPC   NC3 1189   3.606   3.710   3.906  0.3147 -0.0987  0.0137
  100DPPC   PO4 1190   3.981   3.895   3.855 -0.1588  0.0474  0.0484
  100DPPC   GL1 1191   3.943   4.174   4.190 -0.0441 -0.1316  0.2204
  100DPPC   GL2 1192   3.562   4.159   4.204  0.0893 -0.1266  0.3119
  100DPPC   C1A 1193   4.252   4.101   4.592  0.1431 -0.0982  0.0348
  100DPPC   C2A 1194   4.172   3.857   4.911  0.0617  0.2901 -0.0352
  100DPPC   C3A 1195   4.181   3.671   5.347  0.0735  0.0643 -0.0800
  100DPPC   C4A 1196   4.310   3.736   5.751  0.2878  0.1861 -0.1352
  100DPPC   C1B 1197   3.677   4.067   4.591 -0.0322 -0.1097 -0.1360
  100DPPC   C2B 1198   3.676   4.024   5.021 -0.2012  0.3462 -0.0787
  100DPPC   C3B 1199   3.618   4.241   5.415 -0.4319 -0.3011  0.1077
  100DPPC   C4B 1200   3.683   4.557   5.638  0.0062 -0.1428  0.0041
  101DPPC   NC3 1201   5.151   4.769   3.320 -0.0740  0.2422  0.1700
  101DPPC   PO4 1202   5.194   5.186   3.294 -0.0097  0.0551  0.2211
  101DPPC   GL1 1203   5.452   5.062   3.622 -0.1445 -0.0300 -0.4581
  101DPPC   GL2 1204   5.570   5.318   3.688  0.3751  0.0464 -0.2651
  101DPPC   C1A 1205   5.444   5.066   4.109 -0.4505  0.0626  0.0213
  101DPPC   C2A 1206   5.413   5.180   4.510 -0.0657  0.1267  0.2414
  101DPPC   C3A 1207   5.503   5.111   4.935  0.2570 -0.0194  0.3112
  101DPPC   C4A 1208   5.138   5.203   5.313  0.1073 -0.3893  0.1271
  101DPPC   C1B 1209   5.556   5.551   4.139  0.1397  0.0989  0.0410
  101DPPC   C2B 1210   5.689   5.652   4.467 -0.5070  0.1011 -0.4658
  101DPPC   C3B 1211   5.966   5.542   4.755 -0.0365  0.0572  0.0605
  101DPPC   C4B 1212   6.012   5.515   5.155  0.1406  0.0448 -0.0971
  102DPPC   NC3 1213   5.470   2.749   2.580  0.1253  0.0077  0.1010
  102DPPC   PO4 1214   5.453   2.965   3.046 -0.0241 -0.0375  0.2098
  102DPPC   GL1 1215   5.381   3.132   3.591 -0.0552  0.0905 -0.0254
  102DPPC   GL2 1216   5.121   2.994   3.723 -0.1310  0.3015 -0.1504
  102DPPC   C1A 1217   5.359   3.473   3.886  0.1061 -0.2657  0.1846
  102DPPC   C2A 1218   5.499   3.558   4.229  0.2617  0.4795 -0.1838
  102DPPC   C3A 1219   5.532   3.761   4.624 -0.2016 -0.1514  0.0184
  102DPPC   C4A 1220   5.622   4.114   5.010 -0.1730 -0.0917  0.1086
  102DPPC   C1B 1221   5.265   3.065   4.139  0.0554  0.0690  0.1227
  102DPPC   C2B 1222   5.176   3.293   4.538  0.4274  0.1711 -0.0378
  102DPPC   C3B 1223   5.383   3.312   4.911  0.1555 -0.2943  0.0596
  102DPPC   C4B 1224   5.522   3.103   5.264 -0.0374 -0.0739 -0.1406
  103DPPC   NC3 1225   2.115   3.995   3.204 -0.2524 -0.2121  0.1362
  103DPPC   PO4 1226   2.236   3.597   3.352 -0.0358  0.2619 -0.0907
  103DPPC   GL1 1227   2.126   3.364   3.790 -0.1733  0.0352  0.0128
  103DPPC   GL2 1228   2.298   3.428   4.082 -0.0738  0.1329 -0.0760
  103DPPC   C1A 1229   1.741   3.467   4.108 -0.1131  0.0853 -0.2726
  103DPPC   C2A 1230   1.946   3.713   4.464 -0.4038  0.2011 -0.0306
  103DPPC   C3A 1231   2.298   3.948   4.464 -0.0476 -0.3228 -0.1258
  103DPPC   C4A 1232   2.762   3.796   4.537  0.2307  0.0775  0.0662
  103DPPC   C1B 1233   2.372   3.442   4.624  0.0372  0.0616  0.3089
  103DPPC   C2B 1234   2.296   3.764   4.944  0.1297 -0.2872  0.0300
  103DPPC   C3B 1235   2.352   3.890   5.339  0.1296 -0.0753 -0.1309
  103DPPC   C4B 1236   2.472   4.134   5.568 -0.0800 -0.1179  0.0814
  104DPPC   NC3 1237   4.078  -0.072   3.295  0.1068 -0.1669 -0.4102
  104DPPC   PO4 1238   3.717  -0.032   3.639 -0.3068 -0.2854 -0.0903
  104DPPC   GL1 1239   3.831   0.090   4.078 -0.2107 -0.0143 -0.1202
  104DPPC   GL2 1240   3.851  -0.097   4.309 -0.3361  0.0282 -0.1935
  104DPPC   C1A 1241   3.740   0.569   4.327 -0.1014  0.0729  0.1637
  104DPPC   C2A 1242   3.556   0.744   4.714 -0.0318  0.2186  0.2804
  104DPPC   C3A 1243   3.357   0.877   5.165  0.0421  0.0227  0.0791
  104DPPC   C4A 1244   3.138   0.946   5.548 -0.0206 -0.1177  0.0083
  104DPPC   C1B 1245   3.801  -0.223   4.669  0.2692 -0.0971 -0.2968
  104DPPC   C2B 1246   3.701  -0.129   5.098  0.0387 -0.0408 -0.0552
  104DPPC   C3B 1247   3.826  -0.078   5.544 -0.0740 -0.0657 -0.0586
  104DPPC   C4B 1248   4.025  -0.255   5.798  0.0773  0.3884 -0.0700
  105DPPC   NC3 1249   4.449   4.065   3.021  0.0766 -0.1045 -0.0481
  105DPPC   PO4 1250   4.697   4.033   3.434 -0.0779  0.0656  0.3270
  105DPPC   GL1 1251   4.686   4.043   3.794  0.0061 -0.1197  0.1675
  105DPPC   GL2 1252   4.459   4.276   3.876 -0.0891  0.1389 -0.2444
  105DPPC   C1A 1253   4.784   4.146   4.210  0.1393 -0.0449 -0.2521
  105DPPC   C2A 1254   4.725   4.279   4.615 -0.0983  0.0916  0.1507
  105DPPC   C3A 1255   4.792   4.501   4.998 -0.4179 -0.1364 -0.0596
  105DPPC   C4A 1256   5.109   4.717   5.233 -0.0084  0.1361  0.1871
  105DPPC   C1B 1257   4.331   4.537   4.240 -0.1014 -0.1255 -0.0781
  105DPPC   C2B 1258   4.352   4.592   4.687 -0.0787  0.0435  0.1168
  105DPPC   C3B 1259   4.322   4.710   5.011 -0.2351  0.0629  0.0796
  105DPPC   C4B 1260   4.576   4.946   5.374  0.1722  0.1216 -0.1166
  106DPPC   NC3 1261   3.383   2.473   3.917  0.0520 -0.0486  0.0067
  106DPPC   PO4 1262   3.300   2.049   3.828 -0.2314  0.1033 -0.0554
  106DPPC   GL1 1263   3.409   2.037   4.203  0.0258 -0.1188 -0.0954
  106DPPC   GL2 1264   3.639   2.204   4.262  0.3184 -0.3371 -0.0219
  106DPPC   C1A 1265   3.310   1.924   4.552  0.2270 -0.1650  0.1095
  106DPPC   C2A 1266   3.302   1.707   4.980  0.0073  0.0884  0.1840
  106DPPC   C3A 1267   3.212   1.473   5.267 -0.1764 -0.2643  0.3682
  106DPPC   C4A 1268   2.917   1.512   5.612 -0.3135  0.5208  0.0785
  106DPPC   C1B 1269   3.837   1.991   4.605 -0.1001 -0.2783  0.1103
  106DPPC   C2B 1270   3.988   2.216   4.942 -0.1568 -0.2803  0.1068
  106DPPC   C3B 1271   3.831   2.449   5.378 -0.1464  0.1884 -0.1999
  106DPPC   C4B 1272   3.745   2.754   5.709  0.0725  0.0716 -0.0404
  107DPPC   NC3 1273   1.404   5.532   3.287 -0.0205 -0.0955 -0.2650
  107DPPC   PO4 1274   1.332   5.128   3.141 -0.2901 -0.1684 -0.4940
  107DPPC   GL1 1275   1.317   5.100   3.586 -0.2452  0.5743  0.0150
  107DPPC   GL2 1276   1.454   4.806   3.726 -0.0021  0.1350 -0.0888
  107DPPC   C1A 1277   1.244   5.253   3.997 -0.1016 -0.0036 -0.0889
  107DPPC   C2A 1278   1.338   5.285   4.460 -0.4113 -0.2619 -0.2737
  107DPPC   C3A 1279   1.659   5.071   4.716  0.0981  0.1131  0.0023
  107DPPC   C4A 1280   1.731   4.652   4.809 -0.4387 -0.0144 -0.1395
  107DPPC   C1B 1281   1.964   4.697   3.947 -0.0001 -0.2884  0.2153
  107DPPC   C2B 1282   2.016   4.732   4.388  0.3319  0.1721 -0.0002
  107DPPC   C3B 1283   2.152   4.876   4.839  0.3115  0.0757  0.2434
  107DPPC   C4B 1284   2.097   4.774   5.207  0.0039 -0.3799 -0.1674
  108DPPC   NC3 1285   4.802   1.471   3.644 -0.1694  0.0065  0.0038
  108DPPC   PO4 1286   4.862   1.000   3.764  0.0732  0.0519 -0.1008
  108DPPC   GL1 1287   5.155   1.046   3.996 -0.2102 -0.2603 -0.3018
  108DPPC   GL2 1288   5.234   1.337   3.851  0.0222  0.2098  0.0438
  108DPPC   C1A 1289   5.330   0.948   4.398 -0.1390 -0.0624 -0.2260
  108DPPC   C2A 1290   5.242   0.873   4.781  0.1102 -0.3656  0.1125
  108DPPC   C3A 1291   5.391   0.709   5.181  0.1059  0.2119  0.4205
  108DPPC   C4A 1292   5.689   0.366   5.483 -0.1930  0.1122 -0.1203
  108DPPC   C1B 1293   5.486   1.404   4.265  0.3338  0.1307  0.2412
  108DPPC   C2B 1294   5.258   1.442   4.699 -0.2016  0.1120  0.0379
  108DPPC   C3B 1295   4.981   1.313   4.964 -0.0549  0.0306 -0.0461
  108DPPC   C4B 1296   4.594   1.235   5.175  0.2578 -0.0902  0.1311
  109DPPC   NC3 1297   5.118   4.222   3.585  0.0987  0.0424 -0.1419
  109DPPC   PO4 1298   4.801   4.529   3.569 -0.1212 -0.4883 -0.2292
  109DPPC   GL1 1299   4.976   4.690   3.891  0.0424 -0.1348  0.0844
  109DPPC   GL2 1300   4.968   5.049   3.825 -0.1664 -0.0964 -0.2677
  109DPPC   C1A 1301   5.119   4.742   4.310  0.0970 -0.0561 -0.0713
  109DPPC   C2A 1302   5.137   4.724   4.717  0.0680 -0.2034  0.1302
  109DPPC   C3A 1303   4.831   5.027   4.900 -0.0702  0.2499  0.1943
  109DPPC   C4A 1304   4.671   5.392   5.102  0.2251 -0.1216  0.0944
  109DPPC   C1B 1305   5.055   5.314   4.168 -0.2344 -0.0225 -0.0924
  109DPPC   C2B 1306   5.093   5.726   4.191  0.2433  0.0866  0.0594
  109DPPC   C3B 1307   4.902   6.038   4.347 -0.1081 -0.0676 -0.1733
  109DPPC   C4B 1308   4.847   6.354   4.589  0.0608  0.0686  0.0962
  110DPPC   NC3 1309  -0.221   1.355   3.324  0.0510  0.0272  0.0344
  110DPPC   PO4 1310   0.095   1.285   3.395  0.1425  0.0777  0.1216
  110DPPC   GL1 1311   0.241   1.218   3.771  0.0462  0.1770  0.2279
  110DPPC   GL2 1312   0.553   1.393   3.930  0.0256  0.2682  0.2157
  110DPPC   C1A 1313   0.142   1.018   4.130  0.1349  0.0512  0.1632
  110DPPC   C2A 1314   0.051   0.889   4.529  0.0541  0.0180  0.1320
  110DPPC   C3A 1315  -0.075   0.578   4.770  0.2688 -0.1640  0.0317
  110DPPC   C4A 1316  -0.503   0.339   4.883  0.1384 -0.4105 -0.1759
  110DPPC   C1B 1317   0.574   1.210   4.277  0.1252  0.2282  0.0559
  110DPPC   C2B 1318   0.539   1.136   4.719  0.0830 -0.2223 -0.1092
  110DPPC   C3B 1319   0.551   1.219   5.153  0.2208  0.1194  0.0202
  110DPPC   C4B 1320   0.489   1.347   5.499 -0.0989  0.2362 -0.2541
  111DPPC   NC3 1321   1.038   1.122   3.220 -0.0554 -0.2079  0.2222
  111DPPC   PO4 1322   1.042   1.546   3.491  0.1748  0.2898 -0.2773
  111DPPC   GL1 1323   1.194   1.622   3.852 -0.0966 -0.3163  0.3360
  111DPPC   GL2 1324   1.484   1.422   4.020  0.0635 -0.2042  0.4051
  111DPPC   C1A 1325   1.386   1.605   4.412 -0.0700  0.0793  0.1066
  111DPPC   C2A 1326   1.493   1.395   4.791 -0.1592  0.5492 -0.2815
  111DPPC   C3A 1327   1.788   1.385   5.117 -0.0624 -0.3059 -0.0730
  111DPPC   C4A 1328   1.708   1.661   5.447  0.3451  0.1246  0.1689
  111DPPC   C1B 1329   1.871   1.690   4.149 -0.2168 -0.0699  0.0327
  111DPPC   C2B 1330   2.139   1.663   4.588  0.1119  0.1111  0.0807
  111DPPC   C3B 1331   2.187   1.668   5.055 -0.1272 -0.1675 -0.2035
  111DPPC   C4B 1332   2.304   1.631   5.464  0.0541 -0.1425  0.0438
  112DPPC   NC3 1333   3.245   2.605   3.446 -0.1372  0.0347  0.1839
  112DPPC   PO4 1334   3.270   2.927   3.765  0.0212 -0.0990 -0.0173
  112DPPC   GL1 1335   3.355   2.964   4.122 -0.0481 -0.2062 -0.1402
  112DPPC   GL2 1336   3.460   2.703   4.392 -0.1434 -0.0045  0.0890
  112DPPC   C1A 1337   3.455   3.181   4.518 -0.3360  0.0926 -0.2535
  112DPPC   C2A 1338   3.269   3.186   4.935 -0.0865  0.1888  0.1999
  112DPPC   C3A 1339   3.147   3.326   5.299 -0.3662 -0.2799 -0.1371
  112DPPC   C4A 1340   2.675   3.477   5.389  0.1380 -0.0918  0.1846
  112DPPC   C1B 1341   3.510   2.389   4.740 -0.2704 -0.0204  0.2308
  112DPPC   C2B 1342   3.493   2.126   5.136  0.0746  0.0155 -0.0425
  112DPPC   C3B 1343   3.378   1.911   5.574 -0.1640 -0.2103  0.0206
  112DPPC   C4B 1344   3.423   1.515   5.793  0.0813 -0.0646 -0.0118
  113DPPC   NC3 1345   3.530   1.687   3.489 -0.0627  0.1330 -0.0406
  113DPPC   PO4 1346   3.902   1.419   3.663  0.0922  0.0926  0.0741
  113DPPC   GL1 1347   3.925   1.276   4.175 -0.1031  0.0042 -0.0430
  113DPPC   GL2 1348   4.253   1.429   4.312  0.1192  0.0933  0.1458
  113DPPC   C1A 1349   3.938   0.990   4.472 -0.1541 -0.2174 -0.3128
  113DPPC   C2A 1350   4.162   0.821   4.794 -0.0539  0.1937 -0.1256
  113DPPC   C3A 1351   4.312   0.706   5.286 -0.0389 -0.2976  0.0697
  113DPPC   C4A 1352   4.495   0.533   5.664  0.2676 -0.1353 -0.0326
  113DPPC   C1B 1353   4.175   1.330   4.834  0.1030 -0.0888 -0.1310
  113DPPC   C2B 1354   4.104   1.162   5.213 -0.0581  0.0389 -0.1031
  113DPPC   C3B 1355   4.100   1.007   5.620 -0.0890 -0.1140  0.2076
  113DPPC   C4B 1356   3.860   0.942   5.928  0.0661  0.1232 -0.2091
  114DPPC   NC3 1357   3.895   4.375   3.711  0.0750  0.2239 -0.0655
  114DPPC   PO4 1358   3.801   4.818   3.972  0.1984  0.0656 -0.1244
  114DPPC   GL1 1359   3.932   4.963   4.328  0.2046 -0.0571 -0.0532
  114DPPC   GL2 1360   4.163   5.101   4.325 -0.0818 -0.0334 -0.2753
  114DPPC   C1A 1361   3.929   4.960   4.800  0.1740  0.1123 -0.2497
  114DPPC   C2A 1362   3.869   4.909   5.208 -0.1831 -0.0094 -0.0550
  114DPPC   C3A 1363   4.151   4.834   5.614 -0.1778 -0.0362  0.1375
  114DPPC   C4A 1364   4.490   4.693   5.890  0.3515  0.0092  0.0273
  114DPPC   C1B 1365   4.364   5.159   4.775 -0.0998  0.0203 -0.1185
  114DPPC   C2B 1366   4.211   5.263   5.095  0.2412  0.0540  0.0297
  114DPPC   C3B 1367   3.909   5.369   5.384 -0.2630  0.0940 -0.1661
  114DPPC   C4B 1368   3.556   5.625   5.449 -0.0998 -0.2146 -0.0067
  115DPPC   NC3 1369   2.422   0.547   3.363 -0.0337  0.0873 -0.1296
  115DPPC   PO4 1370   2.842   0.433   3.514 -0.0704 -0.1246  0.0920
  115DPPC   GL1 1371   2.947   0.294   3.850  0.0988 -0.2682 -0.2450
  115DPPC   GL2 1372   3.196   0.400   4.030  0.0352  0.4034 -0.1252
  115DPPC   C1A 1373   2.819   0.069   4.228 -0.0307  0.4554 -0.2621
  115DPPC   C2A 1374   3.011   0.014   4.659  0.2213 -0.1906 -0.1899
  115DPPC   C3A 1375   3.149   0.022   5.001  0.0892  0.1353  0.2253
  115DPPC   C4A 1376   3.214  -0.115   5.424  0.1311 -0.1097  0.1963
  115DPPC   C1B 1377   3.004   0.466   4.420 -0.1222  0.1212  0.1205
  115DPPC   C2B 1378   2.952   0.566   4.872  0.2164  0.0211 -0.2122
  115DPPC   C3B 1379   2.990   0.450   5.351  0.1116 -0.1715  0.0543
  115DPPC   C4B 1380   3.456   0.289   5.471  0.7075 -0.1483  0.0209
  116DPPC   NC3 1381   2.195   1.709   3.390  0.2995 -0.2633 -0.0643
  116DPPC   PO4 1382   2.397   2.109   3.458 -0.2275 -0.0085 -0.1858
  116DPPC   GL1 1383   2.178   2.034   3.839 -0.2714 -0.0788 -0.0446
  116DPPC   GL2 1384   2.449   1.723   3.823 -0.0148 -0.1923 -0.1038
  116DPPC   C1A 1385   2.196   2.092   4.331 -0.2011  0.1067 -0.2860
  116DPPC   C2A 1386   2.102   2.180   4.816  0.0860  0.0064  0.2136
  116DPPC   C3A 1387   1.866   2.100   5.247  0.2118 -0.2279  0.1611
  116DPPC   C4A 1388   1.445   2.296   5.403  0.2396  0.1691  0.2235
  116DPPC   C1B 1389   2.540   1.790   4.243 -0.1944 -0.2596 -0.0564
  116DPPC   C2B 1390   2.590   1.945   4.748  0.0931  0.0362  0.3016
  116DPPC   C3B 1391   2.479   2.054   5.216  0.0053  0.1800 -0.0758
  116DPPC   C4B 1392   2.686   1.954   5.629 -0.0973 -0.0751  0.3623
  117DPPC   NC3 1393   6.156   2.417   3.485 -0.3310  0.0667  0.1291
  117DPPC   PO4 1394   5.921   2.673   3.162 -0.2884  0.3051  0.1132
  117DPPC   GL1 1395   5.701   2.597   3.527 -0.1947 -0.0697  0.2210
  117DPPC   GL2 1396   6.000   2.787   3.762  0.0779 -0.0660  0.3648
  117DPPC   C1A 1397   5.479   2.605   3.967 -0.2341 -0.0196 -0.2180
  117DPPC   C2A 1398   5.315   2.700   4.434  0.1033  0.3804 -0.0651
  117DPPC   C3A 1399   5.174   2.874   4.802 -0.2656  0.0321  0.0028
  117DPPC   C4A 1400   5.116   2.669   5.254 -0.1301  0.1059  0.0117
  117DPPC   C1B 1401   5.772   3.128   4.050 -0.0812  0.0234 -0.0376
  117DPPC   C2B 1402   5.659   3.047   4.539 -0.1132 -0.3703 -0.1130
  117DPPC   C3B 1403   5.882   3.387   4.919 -0.2258  0.1188 -0.1608
  117DPPC   C4B 1404   6.263   3.421   5.163 -0.0412 -0.2251 -0.3400
  118DPPC   NC3 1405   2.590   0.008   3.245 -0.1591 -0.0280  0.3802
  118DPPC   PO4 1406   2.192   0.063   3.425  0.0378  0.0789 -0.0148
  118DPPC   GL1 1407   2.059   0.250   3.766 -0.3146  0.2173 -0.3105
  118DPPC   GL2 1408   2.437   0.387   3.807  0.3458  0.1302  0.1590
  118DPPC   C1A 1409   1.913   0.304   4.135 -0.1151 -0.1390 -0.0736
  118DPPC   C2A 1410   2.001   0.093   4.448  0.2553  0.2942  0.2942
  118DPPC   C3A 1411   2.069  -0.235   4.868  0.0022  0.0126  0.1958
  118DPPC   C4A 1412   1.972  -0.423   5.347 -0.0873  0.0951 -0.0714
  118DPPC   C1B 1413   2.496   0.379   4.178 -0.0289 -0.1075  0.0972
  118DPPC   C2B 1414   2.548   0.374   4.589 -0.1422 -0.1887 -0.1885
  118DPPC   C3B 1415   2.668   0.229   4.970 -0.0557  0.0061  0.0562
  118DPPC   C4B 1416   2.737   0.046   5.374  0.2828 -0.0159 -0.0959
  119DPPC   NC3 1417   5.130   1.794   3.546 -0.2669 -0.1979  0.0380
  119DPPC   PO4 1418   5.312   1.385   3.359 -0.0552  0.2382  0.0936
  119DPPC   GL1 1419   5.705   1.432   3.713  0.0926 -0.0613  0.2606
  119DPPC   GL2 1420   5.678   1.093   3.876  0.2446 -0.3710 -0.0374
  119DPPC   C1A 1421   6.025   1.429   4.016 -0.3401 -0.1565  0.0204
  119DPPC   C2A 1422   6.155   1.477   4.457  0.5709  0.1047  0.0754
  119DPPC   C3A 1423   6.260   1.411   4.850 -0.0395 -0.3558  0.1713
  119DPPC   C4A 1424   6.293   1.029   5.081 -0.2406 -0.1619  0.3261
  119DPPC   C1B 1425   5.816   1.042   4.306  0.0937 -0.0799 -0.0536
  119DPPC   C2B 1426   5.713   1.143   4.610 -0.0019 -0.2871  0.0180
  119DPPC   C3B 1427   5.840   1.087   4.991 -0.1365  0.1085  0.0078
  119DPPC   C4B 1428   5.959   0.735   5.276  0.0324  0.0150  0.0202
  120DPPC   NC3 1429   5.827   2.139   3.262  0.1454 -0.0381 -0.4356
  120DPPC   PO4 1430   5.618   1.865   3.411 -0.0608 -0.0185 -0.0945
  120DPPC   GL1 1431   5.835   1.912   3.789 -0.4192  0.0922 -0.0364
  120DPPC   GL2 1432   5.529   1.840   4.027 -0.3347 -0.3870  0.0347
  120DPPC   C1A 1433   5.855   2.262   4.080  0.3147  0.0454 -0.0099
  120DPPC   C2A 1434   5.875   2.638   4.350 -0.1957  0.0990 -0.0102
  120DPPC   C3A 1435   5.989   2.759   4.815  0.0989 -0.0251  0.0882
  120DPPC   C4A 1436   6.294   3.033   4.840 -0.1479 -0.0357  0.0401
  120DPPC   C1B 1437   5.827   1.865   4.336 -0.1703  0.0516  0.1788
  120DPPC   C2B 1438   5.751   1.651   4.754 -0.3705  0.0604 -0.0942
  120DPPC   C3B 1439   5.854   1.635   5.030  0.1599  0.3578 -0.0744
  120DPPC   C4B 1440   5.739   1.685   5.492 -0.3535  0.1497  0.0494
  121DPPC   NC3 1441   5.657   4.723   3.090  0.0665 -0.3185  0.0686
  121DPPC   PO4 1442   5.554   4.435   3.415  0.0233  0.1407  0.2785
  121DPPC   GL1 1443   5.571   4.575   3.884  0.1618  0.0964 -0.0418
  121DPPC   GL2 1444   5.716   4.727   3.851 -0.0147 -0.0318 -0.1576
  121DPPC   C1A 1445   5.656   4.626   4.400  0.2971 -0.1430 -0.0308
  121DPPC   C2A 1446   5.575   4.537   4.774 -0.0476  0.1107 -0.0054
  121DPPC   C3A 1447   5.648   4.724   5.202  0.2353  0.1490  0.0921
  121DPPC   C4A 1448   5.439   4.816   5.561  0.1706  0.4656 -0.1545
  121DPPC   C1B 1449   6.123   4.755   4.214 -0.0349  0.1932  0.0782
  121DPPC   C2B 1450   6.112   4.600   4.682  0.1807  0.1365  0.2369
  121DPPC   C3B 1451   6.010   4.408   5.069  0.0442 -0.0466  0.0384
  121DPPC   C4B 1452   5.757   4.278   5.444 -0.3607  0.2097 -0.0478
  122DPPC   NC3 1453   0.794   2.047   3.074  0.3893  0.0776 -0.0401
  122DPPC   PO4 1454   1.031   2.043   3.464 -0.2355 -0.1182 -0.2137
  122DPPC   GL1 1455   0.914   2.051   3.905 -0.0665 -0.0681  0.1229
  122DPPC   GL2 1456   0.688   1.874   3.931  0.2071 -0.1794  0.2045
  122DPPC   C1A 1457   1.016   2.108   4.260 -0.1601 -0.1753 -0.0708
  122DPPC   C2A 1458   1.349   2.265   4.489  0.2941 -0.0043 -0.1333
  122DPPC   C3A 1459   1.572   2.336   4.830 -0.0292  0.1034  0.1760
  122DPPC   C4A 1460   1.724   2.635   4.944  0.1178  0.1196 -0.0502
  122DPPC   C1B 1461   0.902   1.670   4.219  0.3505  0.0766 -0.0011
  122DPPC   C2B 1462   0.944   1.354   4.572  0.4123  0.2332  0.1865
  122DPPC   C3B 1463   0.992   1.455   5.049 -0.0033  0.0445 -0.1009
  122DPPC   C4B 1464   1.250   1.347   5.289  0.0098 -0.0033 -0.1777
  123DPPC   NC3 1465   5.750   0.023   3.452 -0.2409 -0.1915 -0.3086
  123DPPC   PO4 1466   6.101   0.357   3.397 -0.1553  0.0243 -0.0851
  123DPPC   GL1 1467   6.217   0.497   3.763 -0.0913  0.0821  0.1290
  123DPPC   GL2 1468   6.458   0.442   4.107  0.0844  0.2355  0.1377
  123DPPC   C1A 1469   5.926   0.619   4.056  0.0961  0.0330 -0.0717
  123DPPC   C2A 1470   5.656   0.442   4.329 -0.4960 -0.2514 -0.1315
  123DPPC   C3A 1471   5.234   0.469   4.536 -0.1170  0.2548  0.2396
  123DPPC   C4A 1472   5.063   0.368   4.945  0.1561  0.2081  0.0256
  123DPPC   C1B 1473   6.567   0.001   4.282  0.1423 -0.0223  0.0052
  123DPPC   C2B 1474   6.178  -0.227   4.551  0.1163  0.2734  0.1084
  123DPPC   C3B 1475   5.814  -0.125   4.813 -0.0790  0.3451 -0.0192
  123DPPC   C4B 1476   5.704  -0.153   5.307  0.3224  0.1045  0.0152
  124DPPC   NC3 1477   2.640   1.751   3.226 -0.0703  0.0352 -0.0139
  124DPPC   PO4 1478   2.886   1.323   3.249  0.2200  0.1083 -0.1257
  124DPPC   GL1 1479   2.845   1.112   3.679 -0.1306  0.1053 -0.3419
  124DPPC   GL2 1480   2.649   0.836   3.700  0.1601 -0.0724 -0.2742
  124DPPC   C1A 1481   2.800   1.266   4.107 -0.0300 -0.1393  0.0230
  124DPPC   C2A 1482   2.979   1.462   4.490  0.0170 -0.2150  0.0503
  124DPPC   C3A 1483   2.852   1.533   4.904  0.1901  0.0708  0.1320
  124DPPC   C4A 1484   2.881   1.817   5.152  0.2737 -0.1302 -0.2322
  124DPPC   C1B 1485   2.836   0.770   4.100 -0.0578 -0.2849 -0.1739
  124DPPC   C2B 1486   2.680   0.879   4.492 -0.0002  0.0808  0.0295
  124DPPC   C3B 1487   2.740   1.017   4.957 -0.2871  0.1779 -0.1731
  124DPPC   C4B 1488   2.710   1.195   5.272 -0.1837 -0.1789 -0.0245
  125DPPC   NC3 1489   1.341   2.442   3.338 -0.4423  0.0514 -0.1091
  125DPPC   PO4 1490   1.334   2.896   3.329  0.1451 -0.1616 -0.1385
  125DPPC   GL1 1491   1.569   2.692   3.739 -0.0310  0.0021  0.1585
  125DPPC   GL2 1492   1.834   2.844   3.677  0.1818  0.1017 -0.1878
  125DPPC   C1A 1493   1.425   2.652   4.152 -0.1441  0.1798  0.0730
  125DPPC   C2A 1494   1.322   2.902   4.520 -0.0873  0.3034 -0.0591
  125DPPC   C3A 1495   1.471   3.139   4.922 -0.1701 -0.0506  0.0531
  125DPPC   C4A 1496   1.545   3.377   5.291 -0.0076  0.0203 -0.1219
  125DPPC   C1B 1497   1.894   2.982   4.113 -0.2535 -0.1982  0.1442
  125DPPC   C2B 1498   1.907   3.159   4.489 -0.1012 -0.1353  0.0203
  125DPPC   C3B 1499   2.003   3.246   4.883 -0.1727  0.1665  0.2997
  125DPPC   C4B 1500   2.071   3.452   5.295  0.0321 -0.1461  0.0589
  126DPPC   NC3 1501   1.812   2.256   2.917  0.1438  0.0079  0.3536
  126DPPC   PO4 1502   1.884   2.176   3.363  0.3002 -0.2657 -0.1394
  126DPPC   GL1 1503   1.765   2.298   3.650  0.0903  0.0437  0.0276
  126DPPC   GL2 1504   1.471   2.178   3.702 -0.1666 -0.0972 -0.4862
  126DPPC   C1A 1505   1.957   2.446   4.043  0.0216  0.0365  0.0246
  126DPPC   C2A 1506   1.842   2.559   4.467 -0.1179  0.0817  0.3207
  126DPPC   C3A 1507   2.174   2.798   4.855 -0.1545 -0.2606  0.0157
  126DPPC   C4A 1508   2.053   2.952   5.272 -0.1239  0.1807 -0.1257
  126DPPC   C1B 1509   1.491   2.023   4.053 -0.0998 -0.0230 -0.2032
  126DPPC   C2B 1510   1.720   1.945   4.478 -0.0812 -0.0769  0.0515
  126DPPC   C3B 1511   1.699   1.795   4.815 -0.2338  0.2059 -0.0009
  126DPPC   C4B 1512   1.419   1.862   5.076 -0.1294 -0.2084  0.1555
  127DPPC   NC3 1513   0.809   0.281   2.737  0.4322 -0.2433 -0.0948
  127DPPC   PO4 1514   0.818   0.098   3.194  0.1222  0.0024  0.0449
  127DPPC   GL1 1515   1.025   0.198   3.622  0.4274  0.0737 -0.2925
  127DPPC   GL2 1516   1.022   0.529   3.690  0.0082 -0.2643 -0.0263
  127DPPC   C1A 1517   1.319   0.113   4.065 -0.0170  0.3895  0.3352
  127DPPC   C2A 1518   1.483   0.238   4.489 -0.1074  0.0874  0.2880
  127DPPC   C3A 1519   1.376   0.516   4.895 -0.2096  0.0410 -0.2972
  127DPPC   C4A 1520   1.258   0.954   4.884  0.3668 -0.1353  0.1112
  127DPPC   C1B 1521   0.763   0.272   4.103  0.0047  0.1222 -0.1063
  127DPPC   C2B 1522   0.971   0.019   4.426  0.3581  0.0357 -0.0012
  127DPPC   C3B 1523   1.100   0.083   4.910  0.1176 -0.3593  0.2774
  127DPPC   C4B 1524   1.032   0.130   5.395  0.0908  0.0805 -0.0717
  128DPPC   NC3 1525   1.506   1.356   3.483 -0.0044  0.3255 -0.4864
  128DPPC   PO4 1526   1.921   1.302   3.319 -0.3692  0.0733 -0.1460
  128DPPC   GL1 1527   2.050   1.318   3.740 -0.1444 -0.3478  0.0442
  128DPPC   GL2 1528   2.322   1.229   3.923 -0.0224  0.0317  0.3964
  128DPPC   C1A 1529   1.876   1.103   4.160  0.3266 -0.0395  0.1791
  128DPPC   C2A 1530   1.873   1.259   4.495  0.0385  0.4285  0.0664
  128DPPC   C3A 1531   1.835   0.923   4.920 -0.0310 -0.0891  0.0294
  128DPPC   C4A 1532   1.564   0.905   5.312  0.3374 -0.1392  0.0197
  128DPPC   C1B 1533   2.391   1.365   4.329 -0.1901  0.4575 -0.1041
  128DPPC   C2B 1534   2.337   1.224   4.781 -0.0303 -0.1441  0.1166
  128DPPC   C3B 1535   2.246   1.165   5.164  0.1144  0.0607 -0.2893
  128DPPC   C4B 1536   1.951   1.084   5.522 -0.0478  0.2296  0.1747
  129DPPC   NC3 1537   4.241   4.063  12.787 -0.1204 -0.2239 -0.0922
  129DPPC   PO4 1538   3.815   4.025  12.979  0.1503  0.0323 -0.0050
  129DPPC   GL1 1539   3.837   3.982  12.476  0.2349 -0.0314 -0.1680
  129DPPC   GL2 1540   3.600   4.123  12.227 -0.2481 -0.1137  0.3344
  129DPPC   C1A 1541   4.012   3.849  12.018  0.0778  0.0217 -0.1462
  129DPPC   C2A 1542   4.151   3.818  11.544 -0.0797 -0.2259  0.0914
  129DPPC   C3A 1543   4.188   3.813  11.096  0.0859 -0.3885 -0.1654
  129DPPC   C4A 1544   4.548   4.028  10.859  0.1044 -0.0205 -0.0739
  129DPPC   C1B 1545   3.597   4.226  11.831 -0.3530  0.0412  0.0181
  129DPPC   C2B 1546   3.778   4.301  11.501  0.1522 -0.0314 -0.2349
  129DPPC   C3B 1547   3.968   4.264  11.124 -0.1106 -0.2349  0.1098
  129DPPC   C4B 1548   4.230   4.442  10.725  0.0125  0.0234 -0.1246
  130DPPC   NC3 1549   3.382   5.587  12.631 -0.1515  0.0946  0.1054
  130DPPC   PO4 1550   3.243   5.108  12.702 -0.3310  0.1412 -0.0253
  130DPPC   GL1 1551   3.450   5.184  12.385  0.2457 -0.0378 -0.0300
  130DPPC   GL2 1552   3.728   4.864  12.411  0.0726  0.1441  0.1225
  130DPPC   C1A 1553   3.614   5.197  12.025 -0.0000  0.0259 -0.1086
  130DPPC   C2A 1554   3.833   5.366  11.621 -0.0415  0.4980 -0.2878
  130DPPC   C3A 1555   3.783   5.694  11.340 -0.1946  0.0227  0.1144
  130DPPC   C4A 1556   3.843   6.055  11.122 -0.1321 -0.2061  0.1476
  130DPPC   C1B 1557   4.072   4.862  12.007 -0.1267  0.0271 -0.0505
  130DPPC   C2B 1558   4.342   4.738  11.684 -0.1516  0.0490  0.4098
  130DPPC   C3B 1559   4.548   4.663  11.234  0.1799  0.3414  0.0478
  130DPPC   C4B 1560   4.735   4.582  10.774 -0.3469 -0.0194 -0.0435
  131DPPC   NC3 1561   1.379   1.265  12.707 -0.1597  0.0262  0.0288
  131DPPC   PO4 1562   1.277   0.936  12.464  0.1100  0.2040  0.0621
  131DPPC   GL1 1563   1.022   1.068  12.083 -0.0882  0.2481 -0.0139
  131DPPC   GL2 1564   0.731   1.225  12.089 -0.3027  0.0311  0.0037
  131DPPC   C1A 1565   0.986   0.746  11.724 -0.0256  0.0243  0.1489
  131DPPC   C2A 1566   0.571   0.669  11.447 -0.2664  0.1002  0.2444
  131DPPC   C3A 1567   0.360   0.611  11.111 -0.1303 -0.0945  0.1190
  131DPPC   C4A 1568   0.077   0.501  10.749 -0.0683  0.1998  0.1925
  131DPPC   C1B 1569   0.771   1.220  11.669  0.1037  0.0443 -0.3519
  131DPPC   C2B 1570   0.734   1.432  11.226  0.1158 -0.1874 -0.1182
  131DPPC   C3B 1571   0.500   1.411  10.844 -0.2231 -0.0023  0.0005
  131DPPC   C4B 1572   0.305   0.989  10.713 -0.0790 -0.2205 -0.3420
  132DPPC   NC3 1573   1.902   4.330  12.787  0.0314 -0.1335 -0.0481
  132DPPC   PO4 1574   1.535   4.590  12.655 -0.2540  0.1994  0.0223
  132DPPC   GL1 1575   1.661   4.680  12.345 -0.0490  0.3982  0.1364
  132DPPC   GL2 1576   1.828   5.016  12.225  0.0545 -0.0934  0.1036
  132DPPC   C1A 1577   1.647   4.647  11.890 -0.0591  0.2561 -0.1497
  132DPPC   C2A 1578   1.560   4.695  11.346  0.1361  0.1381  0.0420
  132DPPC   C3A 1579   1.501   4.844  10.986  0.0733  0.0739 -0.2801
  132DPPC   C4A 1580   1.579   4.963  10.520 -0.0986  0.1494  0.0604
  132DPPC   C1B 1581   2.134   4.826  12.004  0.0817  0.3792  0.0077
  132DPPC   C2B 1582   2.340   4.947  11.684  0.3723 -0.0640  0.0426
  132DPPC   C3B 1583   2.412   5.158  11.307  0.0020 -0.0082 -0.3169
  132DPPC   C4B 1584   2.619   5.084  11.017  0.4582 -0.0344 -0.1389
  133DPPC   NC3 1585   3.860   2.338  12.519  0.1989  0.2659 -0.2563
  133DPPC   PO4 1586   4.392   2.077  12.361 -0.1837 -0.1216 -0.0839
  133DPPC   GL1 1587   4.483   1.908  11.992  0.0459  0.0851 -0.1076
  133DPPC   GL2 1588   4.151   1.787  11.849  0.1409 -0.0945 -0.0847
  133DPPC   C1A 1589   4.570   2.028  11.592  0.1868  0.1384 -0.0991
  133DPPC   C2A 1590   5.020   2.138  11.438  0.0288 -0.0015 -0.1867
  133DPPC   C3A 1591   5.416   1.993  11.260 -0.0551  0.0415  0.2795
  133DPPC   C4A 1592   5.724   1.878  11.600 -0.2981 -0.0440 -0.1826
  133DPPC   C1B 1593   4.145   1.871  11.394 -0.0244  0.0831  0.1618
  133DPPC   C2B 1594   4.251   2.086  11.038  0.1677  0.0067 -0.2618
  133DPPC   C3B 1595   4.522   2.200  10.656  0.0478  0.0602 -0.3865
  133DPPC   C4B 1596   4.842   2.384  10.463 -0.0309 -0.4342  0.1806
  134DPPC   NC3 1597   2.221   5.201  12.635 -0.1396 -0.2180 -0.1855
  134DPPC   PO4 1598   2.473   4.975  12.669  0.3946 -0.3003  0.0391
  134DPPC   GL1 1599   2.545   4.945  12.309  0.3329  0.1286 -0.1408
  134DPPC   GL2 1600   2.399   5.255  12.137 -0.1084  0.0776 -0.2500
  134DPPC   C1A 1601   2.777   4.798  11.963  0.2083 -0.0416  0.0780
  134DPPC   C2A 1602   2.770   4.838  11.455  0.0701 -0.5378  0.2464
  134DPPC   C3A 1603   3.093   4.737  11.103  0.1080  0.1889  0.3108
  134DPPC   C4A 1604   3.486   4.456  11.111  0.0375  0.0922  0.1317
  134DPPC   C1B 1605   2.593   5.418  11.739 -0.0428 -0.1691 -0.4724
  134DPPC   C2B 1606   2.887   5.352  11.343 -0.1679 -0.0187  0.1609
  134DPPC   C3B 1607   2.975   5.571  10.899  0.2063 -0.0171  0.0531
  134DPPC   C4B 1608   3.217   5.822  10.501 -0.1147 -0.2048 -0.0919
  135DPPC   NC3 1609   6.287   5.953  12.851  0.0920  0.1896  0.2748
  135DPPC   PO4 1610   6.350   5.661  12.631  0.0824  0.1288  0.0108
  135DPPC   GL1 1611   6.237   5.711  12.180  0.0502  0.0897  0.2943
  135DPPC   GL2 1612   5.883   5.627  12.148 -0.1158 -0.1742  0.0658
  135DPPC   C1A 1613   6.404   5.779  11.703 -0.1101 -0.0466 -0.1029
  135DPPC   C2A 1614   6.478   5.784  11.350 -0.2446 -0.1282  0.0634
  135DPPC   C3A 1615   6.104   5.642  11.114  0.0158 -0.0793  0.1380
  135DPPC   C4A 1616   5.706   5.593  11.195 -0.0067  0.2005  0.0176
  135DPPC   C1B 1617   5.910   5.644  11.723 -0.0611 -0.4797  0.2397
  135DPPC   C2B 1618   5.861   6.026  11.431 -0.2207 -0.0734  0.1983
  135DPPC   C3B 1619   5.623   6.175  11.212 -0.0422  0.0943 -0.1694
  135DPPC   C4B 1620   5.218   5.867  11.046 -0.2814  0.3309 -0.1979
  136DPPC   NC3 1621   1.918   3.274  12.949  0.1482 -0.0363 -0.1116
  136DPPC   PO4 1622   2.108   3.101  12.562  0.1000 -0.0446 -0.1479
  136DPPC   GL1 1623   2.254   2.934  12.225  0.1311  0.0374  0.1868
  136DPPC   GL2 1624   2.433   2.658  12.133 -0.0414 -0.0811 -0.1200
  136DPPC   C1A 1625   2.225   3.072  11.774 -0.1689  0.0180  0.1385
  136DPPC   C2A 1626   2.171   2.840  11.282 -0.0159 -0.0126 -0.1070
  136DPPC   C3A 1627   2.268   2.562  10.800  0.0172 -0.0424  0.0043
  136DPPC   C4A 1628   2.019   2.627  10.350  0.1221 -0.1332 -0.2042
  136DPPC   C1B 1629   2.476   2.634  11.669 -0.0107 -0.0069 -0.1956
  136DPPC   C2B 1630   2.594   2.566  11.246  0.3517 -0.2291 -0.0237
  136DPPC   C3B 1631   2.786   2.632  10.809 -0.0316  0.1712 -0.1152
  136DPPC   C4B 1632   2.957   2.407  10.420 -0.3750  0.0485 -0.0260
  137DPPC   NC3 1633   2.328   1.935  13.053 -0.1016 -0.2745  0.3761
  137DPPC   PO4 1634   1.982   2.262  12.921  0.0161 -0.0698  0.1140
  137DPPC   GL1 1635   2.189   2.124  12.635 -0.1595  0.0531  0.0461
  137DPPC   GL2 1636   2.088   1.790  12.631  0.1381  0.0112  0.1862
  137DPPC   C1A 1637   2.302   2.139  12.202 -0.1391 -0.1366  0.0153
  137DPPC   C2A 1638   2.164   1.997  11.831 -0.0358 -0.0739 -0.1347
  137DPPC   C3A 1639   2.018   1.902  11.439  0.0642  0.1761 -0.0711
  137DPPC   C4A 1640   1.767   1.840  11.100  0.3798  0.1978 -0.1073
  137DPPC   C1B 1641   1.891   1.786  12.243 -0.1032 -0.2457  0.2013
  137DPPC   C2B 1642   1.766   1.571  11.863 -0.1175  0.1321 -0.2943
  137DPPC   C3B 1643   1.671   1.561  11.471  0.0656  0.3268 -0.0566
  137DPPC   C4B 1644   1.593   1.394  11.069 -0.1531  0.0167  0.1872
  138DPPC   NC3 1645   1.009   5.390  12.338 -0.1357 -0.0227 -0.1530
  138DPPC   PO4 1646   1.205   5.819  12.435  0.2307  0.0529  0.1700
  138DPPC   GL1 1647   1.401   5.850  12.040 -0.0989  0.1954 -0.2746
  138DPPC   GL2 1648   1.104   5.756  11.915  0.0964 -0.0819 -0.1280
  138DPPC   C1A 1649   1.592   6.202  11.704 -0.2216  0.0190 -0.0251
  138DPPC   C2A 1650   1.619   6.419  11.240  0.2649 -0.0094  0.2506
  138DPPC   C3A 1651   1.693   6.520  10.788  0.3742  0.0689 -0.3473
  138DPPC   C4A 1652   1.900   6.335  10.545 -0.1120 -0.3375  0.0547
  138DPPC   C1B 1653   1.166   5.883  11.489  0.2499 -0.0484 -0.1518
  138DPPC   C2B 1654   1.210   6.176  11.270 -0.1712 -0.0995 -0.1467
  138DPPC   C3B 1655   1.178   6.320  10.803 -0.0805  0.1114  0.0743
  138DPPC   C4B 1656   0.910   6.454  10.540  0.1164 -0.2612 -0.1055
  139DPPC   NC3 1657   5.815   4.908  12.594 -0.1304 -0.0421 -0.2037
  139DPPC   PO4 1658   5.437   4.712  12.834  0.0714  0.2953 -0.0951
  139DPPC   GL1 1659   5.473   4.705  12.299  0.0024 -0.2494  0.2610
  139DPPC   GL2 1660   5.185   4.729  12.030  0.0434  0.0486 -0.0546
  139DPPC   C1A 1661   5.657   4.604  11.975  0.2203  0.0391  0.0569
  139DPPC   C2A 1662   5.810   4.592  11.533 -0.2942 -0.1399  0.1208
  139DPPC   C3A 1663   5.644   4.815  11.227 -0.1989 -0.2375 -0.0165
  139DPPC   C4A 1664   5.727   4.738  10.825  0.1444  0.0908  0.2136
  139DPPC   C1B 1665   5.361   4.988  11.653  0.0724  0.1588  0.0436
  139DPPC   C2B 1666   5.406   5.242  11.341 -0.1663 -0.0606 -0.1526
  139DPPC   C3B 1667   5.274   5.371  10.939 -0.2083 -0.1570  0.2669
  139DPPC   C4B 1668   5.260   5.346  10.421  0.2812  0.0259  0.2862
  140DPPC   NC3 1669   4.646   3.790  13.148  0.1404 -0.2007  0.3000
  140DPPC   PO4 1670   5.096   3.703  13.067  0.0425 -0.0676  0.0798
  140DPPC   GL1 1671   5.180   3.684  12.598  0.0938 -0.0349 -0.1477
  140DPPC   GL2 1672   5.589   3.695  12.563 -0.1298 -0.2273  0.0351
  140DPPC   C1A 1673   5.028   3.879  12.230 -0.3678  0.0344 -0.0772
  140DPPC   C2A 1674   5.172   3.831  11.739  0.2350  0.0144  0.2517
  140DPPC   C3A 1675   5.175   3.870  11.435 -0.0610  0.1309  0.1763
  140DPPC   C4A 1676   5.072   3.887  10.998 -0.2927 -0.4146 -0.0660
  140DPPC   C1B 1677   5.510   3.773  12.131 -0.1281  0.0230  0.1358
  140DPPC   C2B 1678   5.649   3.588  11.713 -0.2396  0.1488  0.3021
  140DPPC   C3B 1679   5.629   3.224  11.657  0.1226 -0.0830 -0.0364
  140DPPC   C4B 1680   5.675   2.890  11.288  0.1997  0.3621 -0.1926
  141DPPC   NC3 1681   5.959   2.209  12.662  0.2775  0.1632 -0.1976
  141DPPC   PO4 1682   6.212   2.489  12.961 -0.1960  0.0587 -0.0453
  141DPPC   GL1 1683   6.173   2.641  12.571 -0.0663  0.0146  0.2227
  141DPPC   GL2 1684   5.978   2.979  12.488 -0.0209  0.2187 -0.2674
  141DPPC   C1A 1685   6.160   2.641  12.116 -0.1446 -0.1102 -0.0475
  141DPPC   C2A 1686   6.470   2.836  11.681 -0.0002 -0.1339  0.1527
  141DPPC   C3A 1687   6.224   3.016  11.317  0.0002 -0.1050 -0.1385
  141DPPC   C4A 1688   5.918   3.298  11.068 -0.0021  0.3175 -0.2248
  141DPPC   C1B 1689   5.881   3.386  12.104  0.2131 -0.0343 -0.0486
  141DPPC   C2B 1690   6.112   3.726  11.920  0.1457 -0.1530 -0.0081
  141DPPC   C3B 1691   6.194   4.036  11.518 -0.0123 -0.2878 -0.3574
  141DPPC   C4B 1692   5.973   4.335  11.148  0.3302 -0.0926  0.2127
  142DPPC   NC3 1693   3.132   2.158  12.702 -0.1216 -0.0071 -0.0918
  142DPPC   PO4 1694   2.750   2.227  12.844 -0.0058 -0.2101  0.1235
  142DPPC   GL1 1695   2.728   2.155  12.394 -0.1104 -0.2029  0.2543
  142DPPC   GL2 1696   2.999   1.986  12.252 -0.0459 -0.4162 -0.2652
  142DPPC   C1A 1697   2.673   2.242  11.912 -0.0744 -0.2969  0.1378
  142DPPC   C2A 1698   2.589   2.089  11.531  0.1045 -0.0226 -0.1213
  142DPPC   C3A 1699   2.426   1.874  11.167 -0.0591  0.2343  0.3666
  142DPPC   C4A 1700   2.165   1.755  10.782 -0.0685  0.1628 -0.3011
  142DPPC   C1B 1701   2.900   1.781  11.864 -0.0902 -0.0057 -0.2949
  142DPPC   C2B 1702   2.898   1.637  11.414  0.0033  0.1714  0.0488
  142DPPC   C3B 1703   2.901   1.646  10.877 -0.1664 -0.0708  0.0550
  142DPPC   C4B 1704   2.629   1.762  10.408  0.0300  0.0896 -0.2348
  143DPPC   NC3 1705   1.150   4.011  12.865 -0.1392 -0.2841 -0.1235
  143DPPC   PO4 1706   1.583   3.984  12.708 -0.0168  0.2632  0.2241
  143DPPC   GL1 1707   1.773   4.105  12.304  0.0502  0.1628  0.2842
  143DPPC   GL2 1708   1.905   4.307  12.200 -0.0434  0.1336  0.3878
  143DPPC   C1A 1709   1.778   3.797  11.976  0.2263  0.0637 -0.2319
  143DPPC   C2A 1710   2.145   3.573  11.662  0.3260 -0.4198 -0.0896
  143DPPC   C3A 1711   2.298   3.400  11.296 -0.1042 -0.0085 -0.5223
  143DPPC   C4A 1712   2.508   3.129  11.006  0.1048 -0.0193 -0.0290
  143DPPC   C1B 1713   1.858   4.248  11.681  0.1676 -0.0101 -0.0640
  143DPPC   C2B 1714   1.669   4.138  11.206  0.0992  0.2015  0.0851
  143DPPC   C3B 1715   1.493   4.358  10.851  0.1299  0.0011 -0.4707
  143DPPC   C4B 1716   1.321   4.144  10.446 -0.2763 -0.2374  0.0585
  144DPPC   NC3 1717   5.118   5.477  12.823 -0.2684 -0.0749  0.0226
  144DPPC   PO4 1718   4.804   5.597  12.650 -0.0362 -0.1182 -0.0406
  144DPPC   GL1 1719   4.474   5.614  12.180  0.1350  0.0169  0.2488
  144DPPC   GL2 1720   4.288   5.765  12.099 -0.0206  0.1841 -0.0064
  144DPPC   C1A 1721   4.438   5.296  11.870  0.1512  0.0120  0.0876
  144DPPC   C2A 1722   4.333   5.097  11.384 -0.3338 -0.1181  0.0643
  144DPPC   C3A 1723   4.280   4.986  10.898  0.0371  0.0774  0.1140
  144DPPC   C4A 1724   4.451   4.883  10.463 -0.0013 -0.3401 -0.0108
  144DPPC   C1B 1725   4.194   5.746  11.710  0.1001 -0.1167  0.3607
  144DPPC   C2B 1726   4.248   5.616  11.302  0.0443  0.3785 -0.0772
  144DPPC   C3B 1727   4.113   5.640  10.883 -0.0567  0.1819 -0.2109
  144DPPC   C4B 1728   4.214   5.368  10.536  0.0911 -0.0872  0.1606
  145DPPC   NC3 1729   3.700   4.445  12.656  0.0869 -0.1077  0.0488
  145DPPC   PO4 1730   4.052   4.472  12.980  0.1151 -0.1332  0.3048
  145DPPC   GL1 1731   4.150   4.414  12.449 -0.1926 -0.1371 -0.0845
  145DPPC   GL2 1732   4.404   4.236  12.329 -0.2005  0.1216 -0.1177
  145DPPC   C1A 1733   4.053   4.384  12.037  0.0928  0.2090  0.0865
  145DPPC   C2A 1734   4.349   4.164  11.821  0.0119  0.1356 -0.0177
  145DPPC   C3A 1735   4.604   4.118  11.385 -0.1481  0.2620 -0.0953
  145DPPC   C4A 1736   4.920   4.325  11.186  0.2004 -0.1522  0.2105
  145DPPC   C1B 1737   4.559   3.858  12.197 -0.1035 -0.2802 -0.0265
  145DPPC   C2B 1738   4.662   3.709  11.716 -0.0017  0.0040  0.0896
  145DPPC   C3B 1739   4.722   3.629  11.171  0.1313 -0.0006  0.0067
  145DPPC   C4B 1740   4.813   3.460  10.738 -0.1065  0.0160  0.1336
  146DPPC   NC3 1741   0.291   5.151  12.661  0.2923  0.0021  0.3407
  146DPPC   PO4 1742   0.124   4.811  12.500  0.1844 -0.0108  0.2059
  146DPPC   GL1 1743   0.350   4.981  12.190  0.3386  0.2057  0.1443
  146DPPC   GL2 1744   0.486   5.327  12.247 -0.1966 -0.3465 -0.2156
  146DPPC   C1A 1745   0.640   5.025  11.847 -0.4712 -0.0345  0.2377
  146DPPC   C2A 1746   1.048   5.303  11.648 -0.2473 -0.1082 -0.1360
  146DPPC   C3A 1747   1.290   5.216  11.330 -0.0055 -0.3532  0.2959
  146DPPC   C4A 1748   1.304   5.284  10.932  0.1416  0.0242  0.1008
  146DPPC   C1B 1749   0.655   5.505  11.801  0.3379 -0.0722 -0.1888
  146DPPC   C2B 1750   0.790   5.557  11.357 -0.2161  0.1047  0.0372
  146DPPC   C3B 1751   1.053   5.723  11.017 -0.0691 -0.1974  0.1265
  146DPPC   C4B 1752   1.119   5.779  10.705  0.0440  0.0690 -0.0142
  147DPPC   NC3 1753   2.804   4.590  12.576  0.1713  0.0829  0.1432
  147DPPC   PO4 1754   2.830   4.164  12.577  0.1919 -0.2021  0.0206
  147DPPC   GL1 1755   2.702   4.200  12.178  0.2466 -0.1675  0.0275
  147DPPC   GL2 1756   2.460   4.406  12.098 -0.3006  0.2303  0.0130
  147DPPC   C1A 1757   2.794   4.321  11.752  0.4286  0.2571 -0.1211
  147DPPC   C2A 1758   2.754   4.287  11.279 -0.0588  0.4171 -0.1171
  147DPPC   C3A 1759   3.074   4.209  10.951 -0.0886 -0.0059 -0.1399
  147DPPC   C4A 1760   3.481   4.047  10.752 -0.1571  0.0963  0.2343
  147DPPC   C1B 1761   2.300   4.472  11.686  0.0262 -0.1100 -0.0918
  147DPPC   C2B 1762   2.417   4.621  11.285  0.0614  0.5472 -0.3687
  147DPPC   C3B 1763   2.429   4.447  10.819  0.0421 -0.0714 -0.2734
  147DPPC   C4B 1764   2.599   4.014  10.826  0.0386  0.1153 -0.1691
  148DPPC   NC3 1765   5.147   0.557  12.658  0.0889 -0.0389  0.3267
  148DPPC   PO4 1766   5.045   0.621  12.209  0.2245  0.2244 -0.0075
  148DPPC   GL1 1767   5.095   0.421  11.800  0.0721 -0.0858 -0.1975
  148DPPC   GL2 1768   4.894   0.659  11.763 -0.3712  0.1157  0.0088
  148DPPC   C1A 1769   5.227   0.495  11.447 -0.1210  0.4242 -0.3617
  148DPPC   C2A 1770   5.163   0.251  11.143  0.1544  0.1122  0.1376
  148DPPC   C3A 1771   4.948   0.261  10.812 -0.1007  0.3023  0.1933
  148DPPC   C4A 1772   5.008   0.370  10.402 -0.2367  0.2483  0.2644
  148DPPC   C1B 1773   4.542   0.897  11.566 -0.0603  0.1413  0.0107
  148DPPC   C2B 1774   4.548   1.035  11.185 -0.0611 -0.1904 -0.1662
  148DPPC   C3B 1775   4.784   1.378  11.118  0.1463  0.2387  0.2849
  148DPPC   C4B 1776   4.691   1.817  11.066  0.5181  0.3780 -0.0860
  149DPPC   NC3 1777   0.321   3.067  12.812  0.1925 -0.0712 -0.1518
  149DPPC   PO4 1778   0.388   3.504  12.759  0.0148 -0.0288 -0.0765
  149DPPC   GL1 1779   0.254   3.336  12.326  0.3456  0.1790 -0.3195
  149DPPC   GL2 1780  -0.030   3.605  12.429 -0.0239 -0.0336 -0.0612
  149DPPC   C1A 1781   0.344   3.375  11.937 -0.0155  0.1417  0.0109
  149DPPC   C2A 1782   0.417   3.371  11.562  0.2460 -0.0696 -0.1784
  149DPPC   C3A 1783   0.673   3.011  11.283  0.3100  0.0897  0.0211
  149DPPC   C4A 1784   0.624   2.788  10.891 -0.3826  0.2806 -0.0294
  149DPPC   C1B 1785   0.293   3.890  12.225 -0.3440  0.2179  0.0305
  149DPPC   C2B 1786   0.439   3.929  11.745  0.2317  0.0533 -0.2007
  149DPPC   C3B 1787   0.488   4.158  11.347 -0.0213  0.1810 -0.0598
  149DPPC   C4B 1788   0.522   4.413  11.032 -0.0152 -0.0438  0.1862
  150DPPC   NC3 1789   0.414   1.610  12.964  0.3116  0.1590 -0.0880
  150DPPC   PO4 1790   0.756   1.891  12.964 -0.0111  0.1863 -0.2663
  150DPPC   GL1 1791   0.746   1.950  12.541  0.0872 -0.1943 -0.0065
  150DPPC   GL2 1792   0.959   2.011  12.327  0.1383 -0.0122 -0.3840
  150DPPC   C1A 1793   0.493   2.180  12.182  0.3736 -0.3639 -0.1924
  150DPPC   C2A 1794   0.417   2.115  11.698 -0.0238 -0.3761 -0.1514
  150DPPC   C3A 1795   0.473   1.915  11.183  0.1722  0.0221 -0.0179
  150DPPC   C4A 1796   0.671   1.869  10.802  0.2808  0.1752  0.0997
  150DPPC   C1B 1797   0.984   2.169  11.948  0.2484 -0.1793  0.0517
  150DPPC   C2B 1798   1.154   2.369  11.623 -0.0401  0.2482 -0.0865
  150DPPC   C3B 1799   1.109   2.689  11.401 -0.2641  0.1095 -0.0476
  150DPPC   C4B 1800   1.127   2.863  10.981  0.1419  0.0396  0.0043
  151DPPC   NC3 1801   1.519   2.589  12.769 -0.0299 -0.0997 -0.1236
  151DPPC   PO4 1802   1.611   3.007  12.634 -0.0906 -0.2179 -0.1062
  151DPPC   GL1 1803   1.790   3.003  12.183  0.1475  0.1707  0.0138
  151DPPC   GL2 1804   1.889   3.303  12.060 -0.1125  0.3895  0.0770
  151DPPC   C1A 1805   2.003   2.591  11.923  0.1343  0.0069 -0.0730
  151DPPC   C2A 1806   2.068   2.367  11.511  0.2031 -0.1583  0.3627
  151DPPC   C3A 1807   1.954   2.311  11.099  0.2572  0.2440  0.0773
  151DPPC   C4A 1808   1.904   2.229  10.664  0.1364  0.4870  0.0043
  151DPPC   C1B 1809   1.739   3.223  11.660 -0.0998 -0.1875  0.1340
  151DPPC   C2B 1810   1.867   3.229  11.240  0.2282 -0.1615  0.1862
  151DPPC   C3B 1811   2.127   3.371  10.811  0.0119 -0.1076 -0.0942
  151DPPC   C4B 1812   2.170   3.724  10.455 -0.2697 -0.4164 -0.1944
  152DPPC   NC3 1813   5.587   1.513  12.780 -0.2727  0.0306 -0.2297
  152DPPC   PO4 1814   5.694   1.140  12.836  0.0203  0.1056  0.2922
  152DPPC   GL1 1815   5.833   1.192  12.480  0.2061 -0.0015 -0.0713
  152DPPC   GL2 1816   5.932   1.471  12.393  0.1834 -0.0047 -0.1181
  152DPPC   C1A 1817   5.955   0.923  12.202  0.0971 -0.0103 -0.1539
  152DPPC   C2A 1818   5.946   0.832  11.875 -0.3509 -0.1336 -0.0250
  152DPPC   C3A 1819   6.188   0.796  11.534  0.1603  0.0206 -0.1218
  152DPPC   C4A 1820   6.486   1.094  11.257 -0.1533  0.2200 -0.1178
  152DPPC   C1B 1821   5.730   1.741  12.200  0.2637  0.2134  0.0332
  152DPPC   C2B 1822   5.518   1.895  12.015  0.0235  0.3577  0.0200
  152DPPC   C3B 1823   5.021   1.833  11.876  0.0067 -0.0290  0.0535
  152DPPC   C4B 1824   4.835   1.637  11.478  0.1699 -0.0079 -0.4778
  153DPPC   NC3 1825   0.236   3.947  12.872  0.2241  0.0768  0.1203
  153DPPC   PO4 1826   0.147   4.377  12.976 -0.1034  0.0383 -0.0343
  153DPPC   GL1 1827  -0.016   4.255  12.563 -0.0986  0.3294 -0.0457
  153DPPC   GL2 1828   0.234   4.319  12.424 -0.2021  0.2299 -0.0906
  153DPPC   C1A 1829  -0.192   4.237  12.137  0.4354 -0.1154  0.0728
  153DPPC   C2A 1830  -0.424   4.173  11.756  0.3171  0.1728  0.0031
  153DPPC   C3A 1831  -0.465   4.007  11.383  0.1062  0.1560 -0.0028
  153DPPC   C4A 1832  -0.710   3.569  11.166  0.0145  0.1555 -0.1093
  153DPPC   C1B 1833   0.250   4.377  11.920  0.1232 -0.2303  0.0994
  153DPPC   C2B 1834   0.404   4.601  11.660 -0.0625  0.0993  0.2732
  153DPPC   C3B 1835   0.616   4.802  11.315 -0.2139  0.0287  0.0395
  153DPPC   C4B 1836   0.918   5.032  11.046  0.1461  0.0961 -0.0693
  154DPPC   NC3 1837   1.696   3.482  12.579 -0.0279  0.0396  0.4236
  154DPPC   PO4 1838   2.004   3.745  12.812 -0.3958 -0.1316 -0.1929
  154DPPC   GL1 1839   2.087   3.705  12.331  0.0668  0.0705 -0.0518
  154DPPC   GL2 1840   2.313   3.489  12.202  0.1530  0.0512 -0.2718
  154DPPC   C1A 1841   2.335   3.918  11.978  0.1970 -0.0425 -0.1972
  154DPPC   C2A 1842   2.346   3.995  11.523  0.1131 -0.0320 -0.0751
  154DPPC   C3A 1843   2.228   4.132  11.201 -0.1890 -0.1381  0.0916
  154DPPC   C4A 1844   1.941   4.556  11.115 -0.1822  0.1166 -0.2938
  154DPPC   C1B 1845   2.631   3.557  11.828 -0.1370  0.0778 -0.0504
  154DPPC   C2B 1846   2.787   3.678  11.525 -0.0776 -0.3045 -0.1749
  154DPPC   C3B 1847   2.692   3.568  11.066 -0.0711  0.1625  0.0219
  154DPPC   C4B 1848   2.616   3.408  10.615 -0.1776 -0.1164  0.0112
  155DPPC   NC3 1849   3.463   2.942  12.473  0.4259  0.1647 -0.0273
  155DPPC   PO4 1850   3.475   2.512  12.755 -0.0986  0.0935 -0.2486
  155DPPC   GL1 1851   3.421   2.250  12.305  0.0116  0.2219  0.1520
  155DPPC   GL2 1852   3.498   2.433  12.147 -0.0628  0.0195 -0.0361
  155DPPC   C1A 1853   3.404   1.969  11.972 -0.1104 -0.0778 -0.2756
  155DPPC   C2A 1854   3.692   1.924  11.708 -0.0864 -0.0390 -0.2292
  155DPPC   C3A 1855   3.679   2.060  11.268  0.0997 -0.0549  0.0790
  155DPPC   C4A 1856   3.675   1.993  10.720 -0.2857  0.1744  0.2249
  155DPPC   C1B 1857   3.428   2.411  11.709  0.2214  0.0838  0.1836
  155DPPC   C2B 1858   3.123   2.111  11.509 -0.0309 -0.0017 -0.0303
  155DPPC   C3B 1859   2.840   2.086  11.120 -0.2780  0.1659 -0.0187
  155DPPC   C4B 1860   2.506   2.163  10.757  0.2113  0.0428 -0.1215
  156DPPC   NC3 1861   1.930   0.954  13.077 -0.3087 -0.1229  0.3786
  156DPPC   PO4 1862   1.930   1.334  12.838  0.1245 -0.0236 -0.0420
  156DPPC   GL1 1863   1.789   1.359  12.400 -0.2197 -0.1067  0.1223
  156DPPC   GL2 1864   1.632   1.149  12.160  0.2730 -0.2927 -0.1599
  156DPPC   C1A 1865   2.128   1.235  12.107 -0.1915 -0.3146 -0.1720
  156DPPC   C2A 1866   1.986   1.127  11.703  0.0231 -0.4038  0.1216
  156DPPC   C3A 1867   1.792   0.969  11.358  0.0873  0.1930  0.0220
  156DPPC   C4A 1868   1.789   0.892  10.863  0.1794  0.2546  0.1992
  156DPPC   C1B 1869   1.801   0.835  12.067  0.2590  0.1119  0.2418
  156DPPC   C2B 1870   1.977   0.600  11.690  0.0735  0.0405 -0.4660
  156DPPC   C3B 1871   2.221   0.661  11.316  0.1382  0.1530 -0.2943
  156DPPC   C4B 1872   2.309   0.872  10.989  0.0543 -0.0245 -0.0897
  157DPPC   NC3 1873   2.962   3.747  12.830 -0.1631 -0.0977 -0.1763
  157DPPC   PO4 1874   3.303   3.395  12.656 -0.1022 -0.0439 -0.0709
  157DPPC   GL1 1875   3.325   3.718  12.345 -0.1709  0.2365 -0.1140
  157DPPC   GL2 1876   3.550   3.613  12.151  0.0635 -0.2893  0.0028
  157DPPC   C1A 1877   3.119   3.855  11.980  0.1847 -0.0615  0.2698
  157DPPC   C2A 1878   3.215   3.992  11.527  0.2522 -0.0425 -0.0182
  157DPPC   C3A 1879   3.637   3.823  11.265  0.0283  0.0411 -0.2793
  157DPPC   C4A 1880   3.800   3.613  10.939 -0.0506  0.1349  0.2168
  157DPPC   C1B 1881   3.715   3.542  11.721  0.1496 -0.0162  0.2027
  157DPPC   C2B 1882   3.718   3.287  11.333  0.0445  0.0328 -0.0652
  157DPPC   C3B 1883   3.857   3.115  11.017 -0.2124 -0.2051  0.1407
  157DPPC   C4B 1884   3.931   2.957  10.671  0.0816 -0.2218 -0.0853
  158DPPC   NC3 1885   4.931   2.746  13.104  0.4277 -0.0601  0.0561
  158DPPC   PO4 1886   4.723   3.004  12.743  0.2480  0.3238 -0.1574
  158DPPC   GL1 1887   4.758   3.087  12.356 -0.0625  0.5210  0.3376
  158DPPC   GL2 1888   4.737   2.863  12.067  0.3255  0.1044 -0.2227
  158DPPC   C1A 1889   4.588   3.324  11.960  0.3701  0.0254 -0.1697
  158DPPC   C2A 1890   4.612   3.126  11.661  0.2957  0.2229  0.5604
  158DPPC   C3A 1891   4.691   2.933  11.186  0.1423 -0.1709 -0.1043
  158DPPC   C4A 1892   4.888   2.887  10.848 -0.1958 -0.2790  0.0214
  158DPPC   C1B 1893   4.812   2.634  11.712  0.1493  0.0917  0.0524
  158DPPC   C2B 1894   5.061   2.704  11.445  0.0426 -0.1356  0.0150
  158DPPC   C3B 1895   5.330   2.579  11.199 -0.0470  0.2318 -0.1690
  158DPPC   C4B 1896   5.351   2.676  10.768  0.0674 -0.0816  0.0230
  159DPPC   NC3 1897   1.496   0.045  12.397 -0.0870 -0.1036 -0.0276
  159DPPC   PO4 1898   1.388   0.491  12.576  0.0204  0.3609 -0.1278
  159DPPC   GL1 1899   1.331   0.643  12.099  0.0989  0.0981 -0.1803
  159DPPC   GL2 1900   1.523   0.407  12.006  0.0513  0.1098  0.2450
  159DPPC   C1A 1901   1.369   1.025  11.658 -0.2450  0.0295  0.1166
  159DPPC   C2A 1902   1.045   1.045  11.230  0.1765 -0.0245 -0.1158
  159DPPC   C3A 1903   0.827   0.803  10.987 -0.4256  0.2111 -0.2109
  159DPPC   C4A 1904   0.675   0.701  10.603 -0.0364  0.0163 -0.2911
  159DPPC   C1B 1905   1.481   0.538  11.617 -0.0357 -0.0547  0.4581
  159DPPC   C2B 1906   1.251   0.596  11.198 -0.3146  0.1839  0.0043
  159DPPC   C3B 1907   1.288   0.739  10.785 -0.1957  0.1964 -0.1938
  159DPPC   C4B 1908   1.553   0.676  10.370 -0.0797 -0.0864 -0.0269
  160DPPC   NC3 1909   0.912   1.307  12.541  0.2469  0.0896 -0.1354
  160DPPC   PO4 1910   0.433   1.554  12.492  0.0187  0.1191 -0.1304
  160DPPC   GL1 1911   0.497   1.676  12.074  0.1032  0.3653 -0.2958
  160DPPC   GL2 1912   0.835   1.703  11.875  0.1520  0.0604 -0.1686
  160DPPC   C1A 1913   0.381   1.598  11.609  0.2659  0.0082  0.2913
  160DPPC   C2A 1914   0.182   1.536  11.162  0.0903  0.2399  0.0397
  160DPPC   C3A 1915  -0.175   1.277  10.906 -0.0260 -0.0793  0.0700
  160DPPC   C4A 1916  -0.158   0.878  11.055 -0.0171  0.1579  0.0483
  160DPPC   C1B 1917   0.875   1.855  11.488 -0.0644  0.0791 -0.4103
  160DPPC   C2B 1918   1.088   2.010  11.193  0.0351  0.1428  0.2237
  160DPPC   C3B 1919   1.330   1.974  10.806 -0.1211 -0.0476 -0.0597
  160DPPC   C4B 1920   1.597   1.730  10.659  0.0998  0.1947  0.0991
  161DPPC   NC3 1921   3.382   1.119  12.256  0.1572 -0.0481 -0.1627
  161DPPC   PO4 1922   3.702   0.770  12.361  0.2313 -0.1762 -0.0875
  161DPPC   GL1 1923   3.736   0.885  11.896  0.2497 -0.0536  0.0646
  161DPPC   GL2 1924   4.075   0.887  11.712  0.1109 -0.0894  0.2955
  161DPPC   C1A 1925   3.518   1.077  11.602  0.2528  0.1044 -0.0489
  161DPPC   C2A 1926   3.579   1.216  11.195  0.0531 -0.2448  0.3023
  161DPPC   C3A 1927   3.749   1.095  10.871  0.0421  0.0353 -0.0267
  161DPPC   C4A 1928   3.828   0.697  10.604 -0.0392  0.1939 -0.0694
  161DPPC   C1B 1929   3.995   0.941  11.252  0.1826  0.0115  0.0533
  161DPPC   C2B 1930   4.184   0.890  10.897  0.0175 -0.1203  0.2489
  161DPPC   C3B 1931   4.337   0.656  10.562  0.3427 -0.0824  0.1480
  161DPPC   C4B 1932   4.499   0.306  10.546 -0.0901  0.1468 -0.0045
  162DPPC   NC3 1933   2.890   1.039  12.448  0.0322  0.0554  0.0441
  162DPPC   PO4 1934   3.094   1.504  12.487  0.0845 -0.1344  0.0297
  162DPPC   GL1 1935   2.730   1.487  12.204 -0.0705  0.1699  0.0706
  162DPPC   GL2 1936   2.522   1.709  12.199  0.1976 -0.3059  0.0886
  162DPPC   C1A 1937   2.851   1.243  11.789 -0.1964 -0.2187  0.1207
  162DPPC   C2A 1938   3.073   1.144  11.278  0.1182  0.2315 -0.2816
  162DPPC   C3A 1939   3.224   1.177  10.875 -0.4093 -0.1691 -0.0991
  162DPPC   C4A 1940   3.380   1.020  10.533  0.0177  0.0651 -0.0969
  162DPPC   C1B 1941   2.408   1.601  11.630 -0.2059 -0.0670 -0.2043
  162DPPC   C2B 1942   2.091   1.407  11.293 -0.0656 -0.1526  0.0084
  162DPPC   C3B 1943   2.086   1.275  10.837  0.2447  0.0136  0.3335
  162DPPC   C4B 1944   2.548   1.277  10.635  0.2903  0.3414  0.3142
  163DPPC   NC3 1945   0.622   2.393  12.982  0.0491 -0.0144  0.1112
  163DPPC   PO4 1946   0.967   2.381  12.763 -0.0092  0.0514  0.2696
  163DPPC   GL1 1947   1.259   2.407  12.355  0.1053 -0.5471 -0.1714
  163DPPC   GL2 1948   1.473   2.658  12.282  0.4979  0.2196  0.0672
  163DPPC   C1A 1949   1.602   2.340  11.917  0.1876 -0.0236 -0.3028
  163DPPC   C2A 1950   1.627   2.592  11.521  0.1567  0.1819  0.4277
  163DPPC   C3A 1951   1.581   2.806  11.202  0.0756  0.0326 -0.0981
  163DPPC   C4A 1952   1.916   2.877  10.851  0.0289  0.2499 -0.4548
  163DPPC   C1B 1953   1.395   2.898  11.891  0.2713  0.0501  0.3659
  163DPPC   C2B 1954   1.299   3.117  11.488 -0.0948  0.2011  0.1609
  163DPPC   C3B 1955   1.273   3.326  11.054 -0.0943 -0.0121 -0.2469
  163DPPC   C4B 1956   0.867   3.412  10.990  0.0075 -0.0773  0.0441
  164DPPC   NC3 1957   0.783   3.254  12.646 -0.0791 -0.0297 -0.0389
  164DPPC   PO4 1958   1.215   3.477  12.752 -0.3394  0.0049 -0.0352
  164DPPC   GL1 1959   1.182   3.288  12.322  0.2871 -0.2129 -0.1360
  164DPPC   GL2 1960   1.072   2.963  12.257 -0.0040 -0.1337  0.2458
  164DPPC   C1A 1961   1.339   3.422  11.914 -0.1636 -0.1698 -0.0757
  164DPPC   C2A 1962   1.201   3.593  11.560 -0.0065  0.1921  0.1743
  164DPPC   C3A 1963   0.748   3.689  11.429  0.3669  0.0281 -0.2369
  164DPPC   C4A 1964   0.587   3.788  11.063 -0.1046 -0.0445 -0.0079
  164DPPC   C1B 1965   0.908   2.673  12.063 -0.0361 -0.3271 -0.0058
  164DPPC   C2B 1966   0.697   2.550  11.691  0.1662  0.0991  0.1623
  164DPPC   C3B 1967   0.710   2.402  11.338  0.1561 -0.2918  0.1153
  164DPPC   C4B 1968   0.934   2.389  10.949  0.1988  0.2483  0.0722
  165DPPC   NC3 1969   5.865   2.767  13.080 -0.2832  0.2345  0.2598
  165DPPC   PO4 1970   5.615   2.559  12.806 -0.0733 -0.3238  0.1326
  165DPPC   GL1 1971   5.649   2.615  12.386  0.0561 -0.1240  0.3140
  165DPPC   GL2 1972   5.591   2.318  12.235 -0.1997  0.0534 -0.2724
  165DPPC   C1A 1973   5.698   2.703  11.946  0.0833 -0.1627  0.0137
  165DPPC   C2A 1974   5.997   2.907  11.750  0.1522 -0.2691 -0.0242
  165DPPC   C3A 1975   6.129   3.297  11.659 -0.2430  0.0100 -0.3079
  165DPPC   C4A 1976   6.033   3.632  11.351  0.2350  0.1642  0.1640
  165DPPC   C1B 1977   5.930   2.174  11.997  0.0065  0.2303 -0.2335
  165DPPC   C2B 1978   6.078   2.415  11.651 -0.1392 -0.0406 -0.3008
  165DPPC   C3B 1979   6.360   2.520  11.370 -0.2537 -0.1411  0.6838
  165DPPC   C4B 1980   6.427   2.343  10.984 -0.0303  0.4735  0.1059
  166DPPC   NC3 1981   2.054   5.349  13.110  0.0991 -0.2075  0.4280
  166DPPC   PO4 1982   1.731   5.302  12.694  0.5270  0.0954 -0.1318
  166DPPC   GL1 1983   1.570   5.460  12.283 -0.0674  0.1153  0.3124
  166DPPC   GL2 1984   1.471   5.303  12.117 -0.1112 -0.0318 -0.1204
  166DPPC   C1A 1985   1.528   5.536  11.693 -0.1979 -0.1254 -0.0678
  166DPPC   C2A 1986   1.642   5.913  11.330  0.0680 -0.0881  0.0571
  166DPPC   C3A 1987   1.630   5.989  10.841  0.1003 -0.0400  0.0620
  166DPPC   C4A 1988   1.595   5.630  10.587  0.3348 -0.1600  0.2150
  166DPPC   C1B 1989   1.579   5.069  11.702 -0.1561 -0.2610  0.0703
  166DPPC   C2B 1990   1.938   4.977  11.356  0.1216  0.0394  0.1446
  166DPPC   C3B 1991   2.016   5.035  10.941 -0.0468 -0.0328 -0.0687
  166DPPC   C4B 1992   2.001   5.221  10.530 -0.0871 -0.1349  0.0886
  167DPPC   NC3 1993   4.923   1.145  12.324  0.1025 -0.0812  0.1164
  167DPPC   PO4 1994   5.142   1.340  12.575 -0.0656 -0.2290  0.0775
  167DPPC   GL1 1995   5.452   1.363  12.225  0.2247 -0.1123 -0.2090
  167DPPC   GL2 1996   5.280   1.442  12.000 -0.1979  0.1032  0.0783
  167DPPC   C1A 1997   5.792   1.364  11.902  0.1949 -0.0059 -0.1052
  167DPPC   C2A 1998   6.136   1.700  11.857  0.0888 -0.4040 -0.0497
  167DPPC   C3A 1999   6.206   1.916  11.445  0.3193  0.0995  0.0691
  167DPPC   C4A 2000   5.994   1.944  11.024  0.0830  0.0242 -0.0359
  167DPPC   C1B 2001   5.369   1.515  11.613 -0.2185 -0.1673  0.0964
  167DPPC   C2B 2002   5.222   1.558  11.157 -0.1870 -0.1029  0.1746
  167DPPC   C3B 2003   5.195   1.822  10.739  0.4371 -0.3566 -0.0617
  167DPPC   C4B 2004   5.308   2.160  10.347 -0.0506  0.1882  0.1316
  168DPPC   NC3 2005  -0.377   5.904  12.776  0.0338 -0.1449 -0.0046
  168DPPC   PO4 2006  -0.297   5.410  12.598  0.1674 -0.0846 -0.4573
  168DPPC   GL1 2007  -0.168   5.169  12.213 -0.1617 -0.2316  0.0486
  168DPPC   GL2 2008  -0.177   4.934  12.131  0.0528  0.4061 -0.0657
  168DPPC   C1A 2009   0.108   5.345  11.821 -0.0863  0.2048 -0.0041
  168DPPC   C2A 2010   0.350   5.289  11.440 -0.3361 -0.1656  0.1727
  168DPPC   C3A 2011   0.453   5.437  10.993 -0.0426  0.0422 -0.0590
  168DPPC   C4A 2012   0.763   5.407  10.709  0.4779  0.4888 -0.3023
  168DPPC   C1B 2013   0.009   4.804  11.803 -0.0798  0.0981 -0.1533
  168DPPC   C2B 2014   0.114   4.766  11.333  0.4260  0.0457  0.1793
  168DPPC   C3B 2015   0.259   4.987  10.920 -0.1407 -0.1762  0.1322
  168DPPC   C4B 2016   0.205   5.265  10.650 -0.0455  0.2180 -0.0332
  169DPPC   NC3 2017   3.635   0.322  12.514  0.2009  0.2537 -0.3001
  169DPPC   PO4 2018   3.602  -0.036  12.315 -0.4347 -0.0862  0.2855
  169DPPC   GL1 2019   3.517   0.285  11.982  0.3573  0.0637  0.2350
  169DPPC   GL2 2020   3.313  -0.024  11.868  0.1731  0.0269 -0.2735
  169DPPC   C1A 2021   3.369   0.601  11.704 -0.2304 -0.1621  0.0550
  169DPPC   C2A 2022   3.347   0.657  11.305 -0.0440 -0.1916 -0.0002
  169DPPC   C3A 2023   3.327   0.669  10.902 -0.0950 -0.0750 -0.0007
  169DPPC   C4A 2024   3.407   0.353  10.645 -0.0408 -0.3419 -0.0892
  169DPPC   C1B 2025   3.308  -0.225  11.401 -0.1843 -0.1260 -0.3405
  169DPPC   C2B 2026   3.344  -0.187  10.976  0.0821  0.3385  0.2170
  169DPPC   C3B 2027   3.656  -0.095  10.562  0.3458 -0.4706 -0.2214
  169DPPC   C4B 2028   4.048  -0.225  10.463  0.1468  0.0027 -0.0923
  170DPPC   NC3 2029   1.357   5.043  12.520 -0.0504  0.2613 -0.1325
  170DPPC   PO4 2030   0.855   5.023  12.697 -0.2735 -0.2756  0.0086
  170DPPC   GL1 2031   0.852   4.837  12.321 -0.2136  0.0888  0.0143
  170DPPC   GL2 2032   1.072   4.896  12.095  0.0088  0.0803  0.1052
  170DPPC   C1A 2033   0.757   4.484  11.953  0.1199 -0.1408 -0.0244
  170DPPC   C2A 2034   0.905   4.153  11.614 -0.1111  0.1157  0.0272
  170DPPC   C3A 2035   1.088   3.988  11.257  0.0839  0.1405 -0.0483
  170DPPC   C4A 2036   1.070   3.889  10.838  0.4107 -0.2048 -0.0296
  170DPPC   C1B 2037   1.040   4.675  11.629  0.2200 -0.0214 -0.0097
  170DPPC   C2B 2038   1.117   4.607  11.213 -0.1170  0.0778 -0.2987
  170DPPC   C3B 2039   0.961   4.388  10.828  0.1117  0.2536 -0.0229
  170DPPC   C4B 2040   0.659   4.440  10.546  0.3702 -0.1322 -0.1165
  171DPPC   NC3 2041   4.945   2.082  12.677 -0.1425  0.0434  0.0570
  171DPPC   PO4 2042   5.192   2.288  12.548  0.0092 -0.2327  0.2204
  171DPPC   GL1 2043   5.161   2.566  12.228  0.0701 -0.0331 -0.0776
  171DPPC   GL2 2044   5.180   2.377  11.863 -0.0359  0.0321  0.0412
  171DPPC   C1A 2045   5.239   2.888  11.880 -0.0155 -0.0888 -0.0242
  171DPPC   C2A 2046   5.081   3.280  11.745  0.1989  0.1750 -0.0031
  171DPPC   C3A 2047   5.093   3.326  11.307 -0.2334 -0.0656 -0.1125
  171DPPC   C4A 2048   5.358   3.132  10.998 -0.2313 -0.3802  0.0136
  171DPPC   C1B 2049   5.528   2.379  11.621 -0.0620  0.1367 -0.2327
  171DPPC   C2B 2050   5.798   2.356  11.234 -0.0755 -0.2046  0.2652
  171DPPC   C3B 2051   5.843   2.628  10.929 -0.1264 -0.1167 -0.0771
  171DPPC   C4B 2052   5.640   2.695  10.387  0.1345 -0.2051  0.0070
  172DPPC   NC3 2053   4.237   4.864  12.729  0.0779 -0.0367  0.0954
  172DPPC   PO4 2054   4.601   4.566  12.650 -0.1402  0.2199  0.2238
  172DPPC   GL1 2055   4.890   4.362  12.351  0.2732  0.1020  0.0687
  172DPPC   GL2 2056   5.197   4.291  12.462  0.0344  0.1015 -0.0033
  172DPPC   C1A 2057   4.886   4.314  11.901 -0.0300  0.0112 -0.1846
  172DPPC   C2A 2058   4.875   4.551  11.649  0.3701 -0.2453  0.0146
  172DPPC   C3A 2059   5.135   4.766  11.307 -0.0529  0.1688 -0.1786
  172DPPC   C4A 2060   5.163   4.890  10.827 -0.0146  0.1132 -0.0009
  172DPPC   C1B 2061   5.339   4.220  12.012 -0.0316  0.1212 -0.2335
  172DPPC   C2B 2062   5.306   4.380  11.613  0.0733  0.1005  0.0126
  172DPPC   C3B 2063   5.412   4.343  11.180  0.1100  0.0441  0.1404
  172DPPC   C4B 2064   5.278   4.412  10.747 -0.1617 -0.3939 -0.1025
  173DPPC   NC3 2065   3.931   1.055  12.722  0.1774  0.2339  0.0131
  173DPPC   PO4 2066   3.742   1.350  12.458  0.3870  0.2736  0.1250
  173DPPC   GL1 2067   3.696   1.435  12.003 -0.0715  0.0175 -0.1972
  173DPPC   GL2 2068   3.278   1.456  11.893 -0.1256 -0.2449  0.0508
  173DPPC   C1A 2069   3.883   1.477  11.530  0.2316 -0.1713 -0.1197
  173DPPC   C2A 2070   3.817   1.618  11.057  0.1231 -0.1341 -0.1529
  173DPPC   C3A 2071   3.887   1.532  10.582 -0.1999 -0.0344  0.0255
  173DPPC   C4A 2072   3.654   1.374  10.173  0.0455  0.0224  0.3642
  173DPPC   C1B 2073   3.374   1.646  11.525  0.1328 -0.1231  0.1836
  173DPPC   C2B 2074   3.358   1.704  11.064 -0.3201  0.2243 -0.4019
  173DPPC   C3B 2075   3.344   1.635  10.621 -0.3375 -0.1447  0.1570
  173DPPC   C4B 2076   3.147   1.802  10.257  0.0536  0.0924  0.0657
  174DPPC   NC3 2077   2.485   2.597  12.642 -0.1538 -0.1005  0.2094
  174DPPC   PO4 2078   2.605   3.007  12.577 -0.1933  0.2489  0.0353
  174DPPC   GL1 2079   2.701   3.152  12.223  0.1676  0.1493  0.1179
  174DPPC   GL2 2080   3.000   3.211  12.317 -0.1049  0.1450 -0.1051
  174DPPC   C1A 2081   2.742   3.026  11.835 -0.1090  0.0010 -0.3029
  174DPPC   C2A 2082   2.868   3.061  11.474 -0.1788  0.3309  0.1535
  174DPPC   C3A 2083   2.989   3.101  11.022 -0.1811 -0.0403 -0.0703
  174DPPC   C4A 2084   2.982   3.054  10.627  0.0751 -0.2308 -0.1341
  174DPPC   C1B 2085   3.210   3.326  11.977  0.0599 -0.0807 -0.0995
  174DPPC   C2B 2086   3.202   3.487  11.554 -0.3744 -0.0856 -0.0389
  174DPPC   C3B 2087   3.216   3.717  11.110  0.0438 -0.1175 -0.0266
  174DPPC   C4B 2088   3.038   3.744  10.731 -0.0234 -0.0374 -0.1962
  175DPPC   NC3 2089   5.151   0.140  12.358  0.3452  0.1522  0.3477
  175DPPC   PO4 2090   5.520   0.217  12.668 -0.2987 -0.0317 -0.0558
  175DPPC   GL1 2091   5.722  -0.036  12.363  0.3013  0.4231  0.0485
  175DPPC   GL2 2092   5.455  -0.209  12.108 -0.1194 -0.0732  0.2125
  175DPPC   C1A 2093   5.965  -0.048  11.989 -0.3089 -0.1294  0.2305
  175DPPC   C2A 2094   6.135   0.283  11.723 -0.0549 -0.0607  0.1515
  175DPPC   C3A 2095   5.955   0.395  11.269  0.0383 -0.0443 -0.3325
  175DPPC   C4A 2096   5.633   0.471  10.964 -0.2374 -0.2381  0.1537
  175DPPC   C1B 2097   5.552   0.096  11.805 -0.0505  0.1565  0.3136
  175DPPC   C2B 2098   5.704   0.497  11.659  0.2952 -0.2647 -0.2258
  175DPPC   C3B 2099   5.581   0.826  11.338  0.1150  0.3065  0.5130
  175DPPC   C4B 2100   5.498   1.133  11.015 -0.0429  0.0665  0.3459
  176DPPC   NC3 2101   2.469  -0.054  13.049 -0.0454 -0.0885 -0.1934
  176DPPC   PO4 2102   2.503   0.379  12.986 -0.1166 -0.1972 -0.1704
  176DPPC   GL1 2103   2.335   0.402  12.564  0.2887 -0.0481  0.2658
  176DPPC   GL2 2104   2.504   0.230  12.281  0.0975 -0.1057 -0.0252
  176DPPC   C1A 2105   2.316   0.732  12.122  0.2633 -0.0317 -0.1424
  176DPPC   C2A 2106   2.390   0.874  11.795  0.3789 -0.2875  0.0269
  176DPPC   C3A 2107   2.497   1.143  11.393  0.0933 -0.0853 -0.0796
  176DPPC   C4A 2108   2.553   1.389  11.102  0.4236 -0.3427  0.0170
  176DPPC   C1B 2109   2.111   0.188  11.962  0.1749  0.2327  0.0555
  176DPPC   C2B 2110   2.059   0.078  11.454  0.1690 -0.0310  0.1220
  176DPPC   C3B 2111   2.170   0.146  11.037  0.1678 -0.0199 -0.2080
  176DPPC   C4B 2112   2.503   0.376  10.998 -0.1061 -0.3056 -0.2217
  177DPPC   NC3 2113   5.467   5.573  12.384 -0.0761 -0.0594  0.3076
  177DPPC   PO4 2114   5.221   5.894  12.558  0.0862  0.0412 -0.1797
  177DPPC   GL1 2115   5.055   5.627  12.153  0.0720 -0.2699  0.2074
  177DPPC   GL2 2116   4.979   5.271  12.313 -0.3582 -0.0105 -0.0926
  177DPPC   C1A 2117   4.939   5.600  11.748  0.1133  0.1281 -0.1919
  177DPPC   C2A 2118   4.975   5.538  11.346 -0.1640  0.1458 -0.0917
  177DPPC   C3A 2119   4.682   5.661  11.028 -0.2624 -0.2500 -0.2886
  177DPPC   C4A 2120   4.428   5.993  10.781 -0.0601  0.1808  0.1040
  177DPPC   C1B 2121   4.942   5.145  11.904 -0.1685 -0.0668  0.1623
  177DPPC   C2B 2122   4.798   5.071  11.496 -0.2060  0.1481  0.2572
  177DPPC   C3B 2123   4.768   5.140  11.011 -0.0827 -0.0077 -0.1658
  177DPPC   C4B 2124   4.788   5.193  10.662 -0.1844 -0.1935 -0.1552
  178DPPC   NC3 2125   4.310   5.625  12.615 -0.0706 -0.1488  0.1495
  178DPPC   PO4 2126   3.929   5.356  12.612 -0.0538  0.0860  0.0817
  178DPPC   GL1 2127   3.734   5.619  12.237  0.1823  0.0824 -0.1597
  178DPPC   GL2 2128   3.296   5.668  12.120  0.0651  0.0972 -0.0345
  178DPPC   C1A 2129   3.685   5.807  11.799  0.2409 -0.1974 -0.0822
  178DPPC   C2A 2130   3.750   6.120  11.618 -0.0479  0.0129 -0.1282
  178DPPC   C3A 2131   3.561   6.378  11.418  0.0777 -0.3484  0.3601
  178DPPC   C4A 2132   3.727   6.588  11.083  0.1120  0.0744 -0.1900
  178DPPC   C1B 2133   2.983   5.657  11.812  0.3464 -0.0061  0.4607
  178DPPC   C2B 2134   2.787   5.823  11.354  0.0780 -0.2722  0.1871
  178DPPC   C3B 2135   2.647   6.083  11.003  0.1215 -0.0510 -0.1838
  178DPPC   C4B 2136   2.455   6.183  10.647  0.0490  0.0714 -0.0783
  179DPPC   NC3 2137   2.856   5.324  13.035 -0.0519  0.1626  0.1846
  179DPPC   PO4 2138   2.504   5.466  12.984 -0.0247 -0.0711  0.0935
  179DPPC   GL1 2139   2.597   5.500  12.506  0.1683  0.1570  0.0888
  179DPPC   GL2 2140   2.909   5.307  12.355 -0.0692 -0.1611  0.1491
  179DPPC   C1A 2141   2.580   5.821  12.166  0.2747  0.1867  0.1102
  179DPPC   C2A 2142   2.563   6.101  11.840  0.0750  0.1879 -0.0361
  179DPPC   C3A 2143   2.522   6.269  11.462 -0.0999  0.1390  0.2588
  179DPPC   C4A 2144   2.476   6.580  11.656 -0.2250  0.0682 -0.1672
  179DPPC   C1B 2145   3.089   5.169  11.900 -0.1816  0.2264 -0.0138
  179DPPC   C2B 2146   3.342   5.438  11.538  0.3656  0.1974 -0.1505
  179DPPC   C3B 2147   3.319   5.402  11.168  0.0159  0.1636 -0.3482
  179DPPC   C4B 2148   3.520   5.602  10.772 -0.2235  0.0447 -0.1592
  180DPPC   NC3 2149   3.407   4.281  13.145  0.1889  0.2364 -0.0707
  180DPPC   PO4 2150   3.337   4.064  12.688  0.0477 -0.1324 -0.4618
  180DPPC   GL1 2151   3.223   4.384  12.399 -0.2640  0.0736 -0.1194
  180DPPC   GL2 2152   3.173   4.755  12.336  0.2816  0.0915 -0.2193
  180DPPC   C1A 2153   3.126   4.340  12.054  0.1125 -0.3164 -0.2672
  180DPPC   C2A 2154   3.229   4.549  11.610  0.0025  0.0800  0.2927
  180DPPC   C3A 2155   3.412   4.952  11.402 -0.1212 -0.3234  0.0937
  180DPPC   C4A 2156   3.765   5.217  11.150  0.0288  0.0564  0.1631
  180DPPC   C1B 2157   3.381   4.764  12.066  0.2534 -0.1662  0.0313
  180DPPC   C2B 2158   3.670   4.754  11.808  0.4061  0.4195 -0.2620
  180DPPC   C3B 2159   3.912   4.751  11.379  0.0623  0.0035 -0.1409
  180DPPC   C4B 2160   3.833   4.746  10.894  0.1076 -0.3439 -0.1199
  181DPPC   NC3 2161   4.227   3.161  12.632  0.0239  0.0331  0.0311
  181DPPC   PO4 2162   3.813   3.389  12.523  0.0020  0.5774 -0.2243
  181DPPC   GL1 2163   3.971   3.334  12.138  0.1580 -0.1918  0.3420
  181DPPC   GL2 2164   3.675   3.128  11.927  0.0936 -0.0101 -0.2163
  181DPPC   C1A 2165   4.116   3.214  11.736 -0.1878  0.2351  0.5144
  181DPPC   C2A 2166   4.224   3.393  11.333  0.0140  0.1149 -0.3535
  181DPPC   C3A 2167   4.295   3.317  10.947  0.0248 -0.0191  0.0972
  181DPPC   C4A 2168   4.509   3.079  10.621  0.3786  0.1257 -0.2036
  181DPPC   C1B 2169   3.835   2.764  11.805  0.1177  0.2795  0.0070
  181DPPC   C2B 2170   3.811   2.545  11.392  0.0755  0.2125 -0.0058
  181DPPC   C3B 2171   3.869   2.442  11.053 -0.1594 -0.0211 -0.0479
  181DPPC   C4B 2172   3.902   2.447  10.577 -0.2011 -0.1113 -0.5388
  182DPPC   NC3 2173   0.952   0.548  12.356  0.2550  0.1897  0.1757
  182DPPC   PO4 2174   0.700   0.799  12.439 -0.0009  0.0125 -0.2898
  182DPPC   GL1 2175   0.593   0.656  11.985  0.0641 -0.0609  0.1577
  182DPPC   GL2 2176   0.268   0.752  12.022  0.2506 -0.0868  0.1748
  182DPPC   C1A 2177   0.437   0.343  11.780 -0.1939 -0.3455 -0.0846
  182DPPC   C2A 2178   0.363   0.172  11.345 -0.0601 -0.1639 -0.0503
  182DPPC   C3A 2179   0.115  -0.022  11.086  0.2696 -0.1797  0.0250
  182DPPC   C4A 2180  -0.254  -0.011  10.809 -0.1766  0.2130  0.2519
  182DPPC   C1B 2181   0.241   1.175  11.788  0.1459  0.1632  0.1164
  182DPPC   C2B 2182  -0.095   1.291  11.464  0.0247 -0.2202 -0.0976
  182DPPC   C3B 2183  -0.387   1.503  11.270 -0.1350  0.0358 -0.3060
  182DPPC   C4B 2184  -0.527   1.634  10.874  0.2603  0.1373  0.0726
  183DPPC   NC3 2185   0.503   4.080  13.230  0.0082 -0.1558 -0.1150
  183DPPC   PO4 2186   0.669   4.173  12.809 -0.2170 -0.0481 -0.2674
  183DPPC   GL1 2187   0.857   4.354  12.428  0.0902  0.2299 -0.0611
  183DPPC   GL2 2188   1.181   4.304  12.357 -0.0146 -0.1426 -0.0226
  183DPPC   C1A 2189   0.780   4.050  12.120  0.2170  0.2021 -0.2200
  183DPPC   C2A 2190   0.816   3.639  11.935 -0.0297  0.1196 -0.2005
  183DPPC   C3A 2191   0.783   3.206  11.893  0.3028  0.2862 -0.0633
  183DPPC   C4A 2192   0.477   2.947  12.120  0.1007 -0.0690 -0.2905
  183DPPC   C1B 2193   1.336   4.296  11.921  0.4388  0.2412 -0.0166
  183DPPC   C2B 2194   1.408   4.003  11.666 -0.0772 -0.0217 -0.0196
  183DPPC   C3B 2195   1.665   3.675  11.465  0.2578  0.0683 -0.1240
  183DPPC   C4B 2196   1.989   3.737  11.107 -0.2732 -0.1000  0.1799
  184DPPC   NC3 2197   0.250   0.547  12.641 -0.0744  0.2767 -0.3281
  184DPPC   PO4 2198   0.509   0.360  12.411  0.2215  0.0106  0.1222
  184DPPC   GL1 2199   0.631   0.089  12.150  0.1445 -0.3063  0.3286
  184DPPC   GL2 2200   0.964   0.016  12.179  0.0359 -0.0637 -0.2304
  184DPPC   C1A 2201   0.656  -0.121  11.643  0.0047  0.4693 -0.0223
  184DPPC   C2A 2202   0.721  -0.118  11.281 -0.0923  0.2237  0.0030
  184DPPC   C3A 2203   0.577  -0.264  10.938  0.1784  0.2426 -0.2435
  184DPPC   C4A 2204   0.657  -0.275  10.544 -0.1470  0.2653 -0.0247
  184DPPC   C1B 2205   1.110   0.087  11.855 -0.0235  0.0115 -0.2493
  184DPPC   C2B 2206   0.886   0.291  11.490 -0.1585  0.3696  0.1004
  184DPPC   C3B 2207   0.768   0.311  11.080 -0.1250 -0.0716  0.1801
  184DPPC   C4B 2208   0.465   0.202  10.794 -0.1550 -0.0973 -0.1440
  185DPPC   NC3 2209   4.683   2.527  12.456  0.1277 -0.1763 -0.0342
  185DPPC   PO4 2210   4.358   2.674  12.585  0.0233  0.0984  0.0542
  185DPPC   GL1 2211   4.281   2.547  12.116 -0.3792 -0.0029 -0.0011
  185DPPC   GL2 2212   3.964   2.353  11.972 -0.0410  0.0623 -0.1150
  185DPPC   C1A 2213   4.346   2.715  11.753 -0.0169  0.0175  0.2338
  185DPPC   C2A 2214   4.197   2.886  11.327 -0.3489 -0.1463 -0.2097
  185DPPC   C3A 2215   4.324   2.690  10.863 -0.0720  0.0696 -0.1920
  185DPPC   C4A 2216   4.278   2.660  10.373  0.0938 -0.0987 -0.1371
  185DPPC   C1B 2217   4.127   2.238  11.655 -0.0965  0.0901  0.0683
  185DPPC   C2B 2218   4.421   2.434  11.302 -0.1805 -0.0313  0.2675
  185DPPC   C3B 2219   4.739   2.449  11.121 -0.0142 -0.0762  0.2033
  185DPPC   C4B 2220   5.058   2.260  10.916 -0.0409 -0.0270  0.0951
  186DPPC   NC3 2221   4.199   0.595  12.195 -0.0460  0.0325  0.1324
  186DPPC   PO4 2222   4.606   0.331  12.057  0.2044  0.0267 -0.1458
  186DPPC   GL1 2223   4.385   0.438  11.751  0.2315  0.0751 -0.0096
  186DPPC   GL2 2224   4.152   0.256  11.722  0.3024 -0.0520  0.1116
  186DPPC   C1A 2225   4.734   0.500  11.346  0.1787  0.3412 -0.2816
  186DPPC   C2A 2226   4.604   0.572  11.063 -0.3497  0.1602 -0.0324
  186DPPC   C3A 2227   4.709   0.933  10.758  0.1945  0.1550  0.2157
  186DPPC   C4A 2228   4.498   1.150  10.559 -0.1177  0.4861 -0.2217
  186DPPC   C1B 2229   4.108   0.516  11.381  0.0765  0.3020 -0.0815
  186DPPC   C2B 2230   4.220   0.282  10.974  0.2594 -0.1902 -0.3640
  186DPPC   C3B 2231   4.009   0.253  10.728 -0.0767  0.2510 -0.1340
  186DPPC   C4B 2232   3.784   0.326  10.299 -0.1653 -0.4182 -0.0796
  187DPPC   NC3 2233   3.041   0.687  13.122  0.1248 -0.0440  0.0773
  187DPPC   PO4 2234   2.766   0.648  12.688 -0.5043 -0.0678  0.1775
  187DPPC   GL1 2235   2.894   0.565  12.181 -0.0467  0.0550 -0.0940
  187DPPC   GL2 2236   3.157   0.681  12.097 -0.0608  0.2129  0.3199
  187DPPC   C1A 2237   2.968   0.275  11.873 -0.1790 -0.1635 -0.2912
  187DPPC   C2A 2238   3.074   0.192  11.485 -0.1824 -0.1261  0.2917
  187DPPC   C3A 2239   2.991   0.287  11.011 -0.0771  0.4169  0.1674
  187DPPC   C4A 2240   2.940   0.108  10.648  0.2784 -0.3608 -0.0380
  187DPPC   C1B 2241   2.890   0.747  11.738  0.0785 -0.1709 -0.0997
  187DPPC   C2B 2242   2.774   0.723  11.248  0.0732  0.2966 -0.3487
  187DPPC   C3B 2243   2.756   0.835  10.810 -0.0335  0.0490 -0.1437
  187DPPC   C4B 2244   2.577   0.901  10.345 -0.1865 -0.0831 -0.3678
  188DPPC   NC3 2245   1.983   6.166  12.712  0.0816 -0.2631 -0.3045
  188DPPC   PO4 2246   2.141   5.711  12.724  0.0025  0.0735 -0.2320
  188DPPC   GL1 2247   2.011   5.645  12.351 -0.0473  0.3471 -0.1712
  188DPPC   GL2 2248   1.947   5.920  12.243  0.0254 -0.3188  0.0101
  188DPPC   C1A 2249   1.996   5.369  11.890 -0.0222 -0.0066 -0.0396
  188DPPC   C2A 2250   1.958   5.434  11.488 -0.1396 -0.0723 -0.0887
  188DPPC   C3A 2251   1.843   5.535  10.998  0.1327 -0.0673 -0.1486
  188DPPC   C4A 2252   2.053   5.886  10.680  0.0408 -0.0911  0.0503
  188DPPC   C1B 2253   1.938   5.839  11.730  0.1216 -0.1306 -0.0787
  188DPPC   C2B 2254   2.291   5.831  11.349  0.0555 -0.2043  0.0442
  188DPPC   C3B 2255   2.437   5.640  10.964  0.0103  0.1319 -0.0036
  188DPPC   C4B 2256   2.445   5.388  10.652 -0.2819  0.0157 -0.0751
  189DPPC   NC3 2257   1.346   2.125  12.847 -0.2454 -0.1914  0.0407
  189DPPC   PO4 2258   1.225   1.744  12.755 -0.0710  0.0610 -0.1366
  189DPPC   GL1 2259   1.349   1.639  12.351  0.0299 -0.1513 -0.2177
  189DPPC   GL2 2260   1.432   1.937  12.140  0.2364 -0.0251  0.1795
  189DPPC   C1A 2261   1.260   1.458  11.945  0.0974 -0.0132 -0.2507
  189DPPC   C2A 2262   1.160   1.435  11.480 -0.0310 -0.1426 -0.2316
  189DPPC   C3A 2263   1.131   1.470  10.946  0.1339  0.1965  0.1131
  189DPPC   C4A 2264   0.866   1.164  10.637 -0.0319 -0.0049  0.1919
  189DPPC   C1B 2265   1.401   1.895  11.727 -0.0751  0.1124  0.0117
  189DPPC   C2B 2266   1.560   2.105  11.468  0.1227  0.0811  0.1040
  189DPPC   C3B 2267   1.436   2.298  11.181 -0.1182  0.0755  0.1335
  189DPPC   C4B 2268   1.383   2.469  10.785  0.2954  0.1008 -0.1880
  190DPPC   NC3 2269   2.847   2.750  13.054  0.0840  0.0543  0.0544
  190DPPC   PO4 2270   2.997   2.632  12.607  0.0817 -0.1788  0.1351
  190DPPC   GL1 2271   3.058   2.584  12.175 -0.0050 -0.1335 -0.3481
  190DPPC   GL2 2272   3.272   2.848  12.028 -0.0559 -0.2849  0.1214
  190DPPC   C1A 2273   2.999   2.578  11.688 -0.0014 -0.0023 -0.0830
  190DPPC   C2A 2274   3.074   2.506  11.249  0.2395 -0.0677  0.5434
  190DPPC   C3A 2275   3.325   2.390  10.991  0.1477 -0.1391 -0.1177
  190DPPC   C4A 2276   3.136   2.069  10.713  0.0567 -0.1403 -0.2522
  190DPPC   C1B 2277   3.377   2.921  11.571 -0.2475  0.1779 -0.0017
  190DPPC   C2B 2278   3.457   2.828  11.180  0.0516 -0.0400 -0.2194
  190DPPC   C3B 2279   3.424   3.177  10.766 -0.0223  0.0807 -0.1562
  190DPPC   C4B 2280   3.455   3.582  10.509 -0.0876  0.0453  0.1026
  191DPPC   NC3 2281   5.037   4.813  12.573  0.0713 -0.1469  0.1885
  191DPPC   PO4 2282   5.370   5.132  12.591 -0.1086 -0.0068  0.1204
  191DPPC   GL1 2283   5.457   5.153  12.112  0.2526  0.0785  0.2920
  191DPPC   GL2 2284   5.460   5.498  11.901  0.2538  0.2337  0.0005
  191DPPC   C1A 2285   5.798   5.126  11.724 -0.0844 -0.3984  0.2187
  191DPPC   C2A 2286   6.020   5.241  11.397  0.0924 -0.2243 -0.0650
  191DPPC   C3A 2287   5.912   5.218  10.970 -0.0670  0.1012  0.1282
  191DPPC   C4A 2288   5.921   5.435  10.561  0.2189  0.1000 -0.2537
  191DPPC   C1B 2289   5.405   5.775  11.519 -0.0838  0.1726 -0.2137
  191DPPC   C2B 2290   5.093   6.139  11.578  0.1993  0.2007  0.0347
  191DPPC   C3B 2291   4.678   6.077  11.308  0.2471  0.0817  0.1098
  191DPPC   C4B 2292   4.282   6.147  11.333 -0.4227 -0.0730 -0.3559
  192DPPC   NC3 2293   4.148   1.579  12.320 -0.1133 -0.3748  0.3190
  192DPPC   PO4 2294   4.119   1.114  12.232  0.2334 -0.0727 -0.2696
  192DPPC   GL1 2295   4.328   1.310  11.927  0.2984 -0.1247  0.2210
  192DPPC   GL2 2296   4.705   1.372  11.873  0.1290 -0.1039  0.3239
  192DPPC   C1A 2297   4.338   1.377  11.482 -0.1944 -0.2223  0.4379
  192DPPC   C2A 2298   4.274   1.442  11.116 -0.0603  0.0640  0.2936
  192DPPC   C3A 2299   4.319   1.664  10.702 -0.2606  0.2739  0.3972
  192DPPC   C4A 2300   4.682   1.650  10.495  0.1633 -0.1038 -0.3170
  192DPPC   C1B 2301   5.013   1.157  11.575 -0.0228  0.1383 -0.1832
  192DPPC   C2B 2302   4.998   0.915  11.222 -0.0886  0.3466 -0.0165
  192DPPC   C3B 2303   5.176   0.752  10.898 -0.0285 -0.0120  0.3347
  192DPPC   C4B 2304   5.374   0.889  10.507 -0.3906  0.2876  0.0332
  193DPPC   NC3 2305   6.332   2.528   7.412  0.0593 -0.1603 -0.0290
  193DPPC   PO4 2306   5.965   2.753   7.265 -0.3356  0.0805 -0.1067
  193DPPC   GL1 2307   6.115   2.781   6.906 -0.2958 -0.0226  0.2473
  193DPPC   GL2 2308   6.285   3.054   6.722 -0.1080  0.0957 -0.0098
  193DPPC   C1A 2309   5.814   2.533   6.601 -0.0929 -0.2199 -0.2386
  193DPPC   C2A 2310   5.503   2.422   6.306 -0.0106  0.0694 -0.1712
  193DPPC   C3A 2311   5.409   2.241   5.880 -0.1226 -0.1545 -0.1209
  193DPPC   C4A 2312   5.460   2.490   5.584 -0.3420 -0.0192 -0.1019
  193DPPC   C1B 2313   6.400   2.867   6.402 -0.0596  0.0737  0.0056
  193DPPC   C2B 2314   6.512   2.673   5.973 -0.2191  0.1564 -0.0082
  193DPPC   C3B 2315   6.201   2.653   5.668  0.1609  0.0505 -0.2405
  193DPPC   C4B 2316   5.903   2.712   5.497 -0.1640  0.1258 -0.0616
  194DPPC   NC3 2317   6.400   0.474   8.519 -0.3965  0.0771 -0.0074
  194DPPC   PO4 2318   6.220   0.904   8.369 -0.0602  0.0431 -0.2279
  194DPPC   GL1 2319   6.079   0.636   8.862  0.0101 -0.4345 -0.1098
  194DPPC   GL2 2320   6.208   0.836   9.027 -0.1599  0.1924 -0.2383
  194DPPC   C1A 2321   5.935   0.343   9.131  0.4627 -0.1868 -0.2153
  194DPPC   C2A 2322   5.632   0.237   9.482 -0.3567 -0.0051  0.0991
  194DPPC   C3A 2323   5.352   0.389   9.697  0.2045  0.1971 -0.2466
  194DPPC   C4A 2324   5.324   0.651  10.103 -0.1432 -0.1463  0.0724
  194DPPC   C1B 2325   6.072   0.762   9.368  0.1331 -0.1060 -0.1534
  194DPPC   C2B 2326   6.025   0.540   9.717  0.0479  0.2936  0.2379
  194DPPC   C3B 2327   5.765   0.379   9.976  0.2288  0.0325  0.1357
  194DPPC   C4B 2328   5.782   0.445  10.506 -0.0760  0.2898 -0.1380
  195DPPC   NC3 2329   0.678   2.122   8.491 -0.1843 -0.0440  0.0964
  195DPPC   PO4 2330   0.974   1.717   8.502 -0.1088 -0.1716  0.2764
  195DPPC   GL1 2331   1.018   2.010   8.816  0.1303 -0.2451 -0.1428
  195DPPC   GL2 2332   1.384   2.181   8.869  0.1322  0.0040 -0.0418
  195DPPC   C1A 2333   1.061   2.096   9.259  0.0304  0.4591  0.5306
  195DPPC   C2A 2334   0.826   2.212   9.649 -0.1120 -0.0761 -0.1307
  195DPPC   C3A 2335   0.872   2.157  10.043  0.0402  0.3905  0.1038
  195DPPC   C4A 2336   0.990   2.209  10.415 -0.2184  0.1288 -0.0353
  195DPPC   C1B 2337   1.435   2.526   9.201  0.0289 -0.0676  0.0659
  195DPPC   C2B 2338   1.271   2.405   9.580  0.1273  0.0001  0.0039
  195DPPC   C3B 2339   1.321   2.351   9.937  0.0581 -0.0957 -0.1085
  195DPPC   C4B 2340   1.485   2.193  10.279 -0.4000 -0.3130 -0.2931
  196DPPC   NC3 2341   3.570   4.247   7.357 -0.3008 -0.0262 -0.0345
  196DPPC   PO4 2342   3.661   3.820   7.189 -0.0124  0.1508  0.0172
  196DPPC   GL1 2343   3.709   3.392   7.002  0.0438 -0.0773 -0.1436
  196DPPC   GL2 2344   3.849   3.477   6.687  0.1727 -0.3600  0.0765
  196DPPC   C1A 2345   3.395   3.233   6.744 -0.3129 -0.0039 -0.1659
  196DPPC   C2A 2346   3.213   2.881   6.474 -0.3629 -0.2060 -0.1024
  196DPPC   C3A 2347   3.256   2.455   6.180 -0.1480 -0.2768 -0.1879
  196DPPC   C4A 2348   3.514   2.339   5.860  0.0456  0.1356 -0.1272
  196DPPC   C1B 2349   4.005   3.900   6.473 -0.2722 -0.0298  0.0753
  196DPPC   C2B 2350   4.129   4.119   6.223 -0.0625 -0.0422  0.3433
  196DPPC   C3B 2351   4.027   4.483   6.032  0.0358  0.2656 -0.0613
  196DPPC   C4B 2352   4.147   4.916   6.242  0.1063 -0.1275  0.4357
  197DPPC   NC3 2353   5.558   4.557   8.247 -0.1255 -0.0007 -0.2576
  197DPPC   PO4 2354   5.220   4.461   8.515  0.0685 -0.0824  0.0066
  197DPPC   GL1 2355   5.453   4.418   8.982 -0.3065 -0.1193  0.0684
  197DPPC   GL2 2356   5.595   4.732   9.122 -0.3730  0.0480 -0.3124
  197DPPC   C1A 2357   5.337   4.432   9.377  0.3630  0.0143  0.0243
  197DPPC   C2A 2358   5.438   4.354   9.715  0.0381 -0.1473  0.2551
  197DPPC   C3A 2359   5.487   4.554  10.013 -0.2119  0.0282  0.1425
  197DPPC   C4A 2360   5.484   4.720  10.410  0.0958 -0.1377 -0.3101
  197DPPC   C1B 2361   5.894   4.539   9.492  0.0874  0.1788 -0.0897
  197DPPC   C2B 2362   5.983   4.442   9.859 -0.1024  0.1030 -0.0634
  197DPPC   C3B 2363   5.969   4.638  10.227  0.0870  0.3475 -0.1806
  197DPPC   C4B 2364   6.103   4.884  10.513  0.1787  0.1636  0.0884
  198DPPC   NC3 2365   1.154   3.145   8.282  0.4475 -0.0205 -0.1540
  198DPPC   PO4 2366   1.560   3.107   8.333 -0.0451 -0.1402 -0.0026
  198DPPC   GL1 2367   1.811   3.058   8.716 -0.2765  0.2526 -0.0992
  198DPPC   GL2 2368   1.697   3.157   8.958 -0.2080  0.0331  0.2597
  198DPPC   C1A 2369   1.941   2.771   9.102 -0.1473 -0.3096  0.0935
  198DPPC   C2A 2370   1.809   2.697   9.537  0.0005 -0.3199  0.0049
  198DPPC   C3A 2371   1.639   2.839   9.949  0.1809  0.5266  0.2914
  198DPPC   C4A 2372   1.497   2.711  10.373 -0.0053 -0.2241  0.1437
  198DPPC   C1B 2373   1.578   3.274   9.379 -0.0734  0.0855 -0.0398
  198DPPC   C2B 2374   1.501   3.324   9.819 -0.0472  0.0226  0.0728
  198DPPC   C3B 2375   1.454   3.196  10.254  0.1029 -0.2070  0.3631
  198DPPC   C4B 2376   1.612   3.186  10.639 -0.1019 -0.2703  0.0467
  199DPPC   NC3 2377   1.155   3.419   7.504  0.1571  0.1152  0.2570
  199DPPC   PO4 2378   1.384   3.007   7.380  0.3450 -0.0528 -0.2745
  199DPPC   GL1 2379   1.398   3.055   6.913  0.0671 -0.2141 -0.0762
  199DPPC   GL2 2380   1.120   2.998   6.754 -0.3410 -0.2664  0.0494
  199DPPC   C1A 2381   1.534   3.040   6.510 -0.2182  0.0473  0.0622
  199DPPC   C2A 2382   1.784   2.813   6.170  0.3787 -0.1205 -0.0059
  199DPPC   C3A 2383   2.225   2.800   5.981 -0.0605  0.3061  0.0650
  199DPPC   C4A 2384   2.497   2.499   5.801 -0.1368  0.0774  0.2050
  199DPPC   C1B 2385   1.010   2.993   6.322 -0.1325  0.3577  0.2462
  199DPPC   C2B 2386   0.809   2.831   5.943  0.3010 -0.2499  0.0811
  199DPPC   C3B 2387   0.626   2.875   5.495 -0.0535 -0.0608  0.0114
  199DPPC   C4B 2388   0.217   3.002   5.382  0.4060  0.1054 -0.0690
  200DPPC   NC3 2389   3.247   4.629   8.029 -0.3294 -0.0203  0.0420
  200DPPC   PO4 2390   3.369   4.643   7.606  0.0878  0.0134  0.1722
  200DPPC   GL1 2391   3.344   4.732   7.240 -0.2200 -0.2745  0.2984
  200DPPC   GL2 2392   3.635   4.815   7.124 -0.1114  0.1870 -0.0045
  200DPPC   C1A 2393   3.315   4.599   6.800 -0.0094  0.4099 -0.0572
  200DPPC   C2A 2394   3.350   4.399   6.463  0.1756 -0.0732  0.0474
  200DPPC   C3A 2395   3.523   4.289   6.079 -0.0445 -0.2104 -0.1007
  200DPPC   C4A 2396   3.844   4.012   5.815 -0.0305 -0.0683  0.0146
  200DPPC   C1B 2397   3.776   4.912   6.745 -0.2397  0.1864 -0.2954
  200DPPC   C2B 2398   3.885   5.206   6.580  0.0169  0.2015  0.2221
  200DPPC   C3B 2399   3.666   5.347   6.262  0.1195  0.0910  0.2122
  200DPPC   C4B 2400   3.667   5.515   5.882  0.0449 -0.1991  0.1058
  201DPPC   NC3 2401   4.352   6.266   8.238 -0.2452 -0.0090  0.2959
  201DPPC   PO4 2402   4.589   6.082   8.544 -0.0503 -0.1800  0.0169
  201DPPC   GL1 2403   4.438   6.251   8.783  0.0333  0.1306 -0.0326
  201DPPC   GL2 2404   4.177   6.377   8.954 -0.2894 -0.0642 -0.0985
  201DPPC   C1A 2405   4.614   6.295   9.182 -0.0120  0.1827  0.3407
  201DPPC   C2A 2406   4.991   6.325   9.489  0.2365 -0.0563 -0.0118
  201DPPC   C3A 2407   5.079   6.267   9.925  0.0221  0.0061  0.0123
  201DPPC   C4A 2408   4.751   6.134  10.232  0.1281  0.1473  0.0432
  201DPPC   C1B 2409   4.186   6.187   9.329 -0.0091  0.1071  0.2149
  201DPPC   C2B 2410   4.186   5.822   9.624  0.0794  0.4275  0.0086
  201DPPC   C3B 2411   4.340   5.867  10.054 -0.2789 -0.1416 -0.0636
  201DPPC   C4B 2412   4.573   5.636  10.460  0.1104  0.1388 -0.0916
  202DPPC   NC3 2413   4.920   0.974   8.492 -0.2655  0.3813  0.0412
  202DPPC   PO4 2414   5.256   1.265   8.606  0.0947 -0.0331 -0.1118
  202DPPC   GL1 2415   5.069   1.409   8.910 -0.1438 -0.1833 -0.1515
  202DPPC   GL2 2416   4.957   1.731   8.811  0.0246 -0.2625  0.0807
  202DPPC   C1A 2417   4.644   1.437   9.168 -0.0018 -0.2499  0.1195
  202DPPC   C2A 2418   4.361   1.472   9.499 -0.0851  0.1203 -0.3473
  202DPPC   C3A 2419   4.365   1.359   9.810  0.2093  0.1147 -0.1492
  202DPPC   C4A 2420   4.261   1.436  10.193 -0.3156  0.0995  0.0781
  202DPPC   C1B 2421   4.863   1.816   9.335 -0.0121 -0.0003 -0.4231
  202DPPC   C2B 2422   4.930   1.561   9.687 -0.1729  0.2274 -0.0344
  202DPPC   C3B 2423   4.790   1.317  10.133 -0.0183 -0.0565  0.2173
  202DPPC   C4B 2424   5.072   1.326  10.617 -0.0393  0.0210 -0.1018
  203DPPC   NC3 2425   4.180   2.712   8.291 -0.2696  0.0792 -0.4635
  203DPPC   PO4 2426   4.257   2.269   8.220 -0.1403 -0.0265 -0.1652
  203DPPC   GL1 2427   4.103   2.337   8.643 -0.2460  0.2286 -0.2675
  203DPPC   GL2 2428   4.150   2.681   8.867 -0.1203 -0.0039  0.1614
  203DPPC   C1A 2429   3.838   2.066   8.948 -0.2345 -0.1057 -0.2629
  203DPPC   C2A 2430   3.537   2.051   9.257  0.1065 -0.1565  0.0837
  203DPPC   C3A 2431   3.096   1.895   9.506 -0.0854 -0.1737  0.1050
  203DPPC   C4A 2432   2.901   1.616   9.881 -0.1098  0.0187 -0.0372
  203DPPC   C1B 2433   4.143   2.409   9.373 -0.2562  0.0350  0.3409
  203DPPC   C2B 2434   4.423   2.174   9.574 -0.1890 -0.1189  0.1364
  203DPPC   C3B 2435   4.568   1.856   9.755  0.0646  0.2932  0.1159
  203DPPC   C4B 2436   4.910   1.812  10.106 -0.0166 -0.1333  0.2776
  204DPPC   NC3 2437   4.911   4.834   8.464  0.2197  0.2883  0.4570
  204DPPC   PO4 2438   4.455   4.705   8.394 -0.0418 -0.1440 -0.0767
  204DPPC   GL1 2439   4.680   4.642   8.894 -0.1121 -0.1493 -0.1949
  204DPPC   GL2 2440   4.570   4.378   8.828 -0.3644 -0.1160 -0.2640
  204DPPC   C1A 2441   4.860   4.447   9.246  0.0869 -0.2038 -0.0453
  204DPPC   C2A 2442   4.819   4.216   9.603  0.1488 -0.2477 -0.1342
  204DPPC   C3A 2443   4.726   4.019  10.047  0.2828  0.1667  0.2929
  204DPPC   C4A 2444   4.489   3.834  10.372 -0.3500  0.0828 -0.1906
  204DPPC   C1B 2445   4.405   4.372   9.350  0.3495  0.0209  0.2586
  204DPPC   C2B 2446   4.506   4.591   9.741 -0.0674 -0.0042 -0.1388
  204DPPC   C3B 2447   4.633   4.965   9.978 -0.2585 -0.2819 -0.3083
  204DPPC   C4B 2448   4.300   5.278  10.052 -0.3757 -0.1163  0.3512
  205DPPC   NC3 2449   2.341   4.106   8.786  0.0055  0.3290  0.0488
  205DPPC   PO4 2450   1.901   3.994   8.821  0.3889 -0.3479  0.0057
  205DPPC   GL1 2451   2.185   3.674   9.028  0.2393  0.2276  0.0641
  205DPPC   GL2 2452   2.086   3.481   9.298  0.4645  0.2047  0.2277
  205DPPC   C1A 2453   2.542   3.466   9.141  0.1549 -0.2054 -0.4408
  205DPPC   C2A 2454   2.838   3.078   9.185 -0.2338 -0.1203 -0.3779
  205DPPC   C3A 2455   2.858   2.675   9.111  0.0228  0.3179  0.0791
  205DPPC   C4A 2456   2.850   2.162   9.200 -0.1956 -0.0517 -0.2782
  205DPPC   C1B 2457   2.007   3.186   9.683  0.0654 -0.0495  0.0938
  205DPPC   C2B 2458   2.109   2.881   9.989 -0.0452  0.0822 -0.4096
  205DPPC   C3B 2459   2.289   2.473   9.813  0.1089  0.1252 -0.4831
  205DPPC   C4B 2460   2.126   2.063   9.734 -0.1715 -0.1543 -0.2516
  206DPPC   NC3 2461   4.357   5.620   8.530 -0.2374  0.2115 -0.2198
  206DPPC   PO4 2462   4.602   5.192   8.581 -0.0393  0.0038 -0.0557
  206DPPC   GL1 2463   4.879   5.083   9.005 -0.3357  0.1188  0.0969
  206DPPC   GL2 2464   5.125   5.227   9.035  0.1408  0.1660  0.0115
  206DPPC   C1A 2465   4.967   4.910   9.413 -0.0400  0.1532  0.2929
  206DPPC   C2A 2466   5.030   4.682   9.705 -0.1741 -0.1452  0.1510
  206DPPC   C3A 2467   4.981   4.400  10.078 -0.2681 -0.0476  0.1159
  206DPPC   C4A 2468   4.915   4.184  10.466 -0.4506 -0.0671  0.0914
  206DPPC   C1B 2469   5.101   5.388   9.429 -0.4122 -0.1818 -0.1914
  206DPPC   C2B 2470   5.302   5.478   9.839  0.2951  0.1195  0.1411
  206DPPC   C3B 2471   5.598   5.671  10.148 -0.0929 -0.0527  0.2712
  206DPPC   C4B 2472   5.544   5.768  10.646 -0.0304  0.2725 -0.1509
  207DPPC   NC3 2473   2.971   4.547   8.526  0.1152 -0.0661 -0.1583
  207DPPC   PO4 2474   2.670   4.254   8.433 -0.2068 -0.3819  0.2730
  207DPPC   GL1 2475   2.877   4.179   8.879 -0.0483  0.3944 -0.0035
  207DPPC   GL2 2476   3.037   4.410   8.993  0.2651 -0.2175 -0.1741
  207DPPC   C1A 2477   2.739   4.027   9.286 -0.0447 -0.0922  0.1421
  207DPPC   C2A 2478   2.399   3.740   9.607 -0.3129 -0.0841  0.1208
  207DPPC   C3A 2479   2.188   3.472  10.027 -0.1310  0.1594  0.1382
  207DPPC   C4A 2480   2.033   3.171  10.350 -0.0480 -0.3421  0.3767
  207DPPC   C1B 2481   3.062   4.391   9.386  0.1498 -0.2650 -0.0307
  207DPPC   C2B 2482   3.071   4.230   9.728 -0.0056  0.2998 -0.3535
  207DPPC   C3B 2483   2.914   3.885   9.852  0.1409  0.2494  0.2830
  207DPPC   C4B 2484   2.916   3.595  10.263  0.0215 -0.1038 -0.0200
  208DPPC   NC3 2485   5.880   2.758   8.262 -0.2579 -0.1163  0.1420
  208DPPC   PO4 2486   5.505   2.839   8.510  0.0511 -0.0148 -0.1260
  208DPPC   GL1 2487   5.339   2.738   8.870  0.1979  0.2226  0.0960
  208DPPC   GL2 2488   5.535   2.601   9.010  0.0736 -0.0967 -0.0900
  208DPPC   C1A 2489   5.059   2.853   9.210  0.1170  0.0694  0.2771
  208DPPC   C2A 2490   4.760   3.059   9.455 -0.1512  0.2274 -0.7087
  208DPPC   C3A 2491   4.564   3.463   9.287  0.0416 -0.1045 -0.3359
  208DPPC   C4A 2492   4.698   3.920   9.218  0.1086 -0.2109 -0.0341
  208DPPC   C1B 2493   5.531   2.690   9.432 -0.1152  0.0557  0.2065
  208DPPC   C2B 2494   5.578   2.860   9.862 -0.0651  0.0796  0.2436
  208DPPC   C3B 2495   5.552   3.119  10.125  0.1439 -0.1126 -0.1864
  208DPPC   C4B 2496   5.563   3.173  10.558  0.0645 -0.1738  0.1206
  209DPPC   NC3 2497   0.187   0.052   8.236  0.2323 -0.0424 -0.0492
  209DPPC   PO4 2498   0.549   0.014   8.462  0.2269  0.0333  0.0681
  209DPPC   GL1 2499   0.511  -0.009   8.822  0.0210 -0.1813 -0.1053
  209DPPC   GL2 2500   0.327   0.247   8.935 -0.0029  0.2232 -0.2020
  209DPPC   C1A 2501   0.438  -0.210   9.262 -0.0043  0.1882 -0.1496
  209DPPC   C2A 2502   0.351  -0.502   9.615  0.1995  0.3734  0.1130
  209DPPC   C3A 2503   0.262  -0.769   9.887  0.0115 -0.1153 -0.2390
  209DPPC   C4A 2504   0.018  -0.800  10.168  0.0560  0.0021  0.1692
  209DPPC   C1B 2505   0.217   0.406   9.316  0.2452 -0.0148 -0.1405
  209DPPC   C2B 2506   0.322   0.453   9.799  0.2587  0.2711  0.0360
  209DPPC   C3B 2507   0.540   0.743   9.939 -0.0213  0.1520 -0.0475
  209DPPC   C4B 2508   0.504   1.030  10.266  0.0864 -0.0682 -0.2603
  210DPPC   NC3 2509   6.625   1.615   8.704 -0.3658  0.1677  0.1154
  210DPPC   PO4 2510   6.421   1.957   8.697  0.2400  0.0171  0.3441
  210DPPC   GL1 2511   6.173   1.991   9.089  0.1217  0.0315 -0.3712
  210DPPC   GL2 2512   6.046   1.801   9.196  0.2445  0.1766  0.1021
  210DPPC   C1A 2513   6.090   2.088   9.673  0.0256  0.0082 -0.1584
  210DPPC   C2A 2514   6.006   1.965  10.127 -0.4395 -0.0008 -0.2797
  210DPPC   C3A 2515   5.746   1.955  10.519 -0.1354 -0.4929  0.0042
  210DPPC   C4A 2516   5.574   2.124  10.796  0.2031  0.2421  0.2007
  210DPPC   C1B 2517   5.805   1.618   9.564  0.2542 -0.1303 -0.1789
  210DPPC   C2B 2518   5.446   1.434   9.689  0.2905  0.0943 -0.0494
  210DPPC   C3B 2519   5.352   1.341  10.124  0.2231  0.1030  0.4042
  210DPPC   C4B 2520   5.518   1.348  10.430 -0.1677 -0.0921  0.0332
  211DPPC   NC3 2521   2.632   0.709   7.793  0.0730  0.0844 -0.0843
  211DPPC   PO4 2522   2.258   0.589   7.681 -0.2214 -0.0955 -0.3400
  211DPPC   GL1 2523   2.474   0.725   7.301  0.1482  0.0480 -0.3307
  211DPPC   GL2 2524   2.603   1.008   7.391  0.1248 -0.1838  0.2448
  211DPPC   C1A 2525   2.666   0.880   6.955 -0.1113  0.0336  0.0844
  211DPPC   C2A 2526   2.994   1.026   6.643  0.2877  0.2123 -0.0098
  211DPPC   C3A 2527   3.333   0.957   6.290 -0.1169 -0.0415 -0.1240
  211DPPC   C4A 2528   3.418   0.700   6.019 -0.3400 -0.5338  0.1871
  211DPPC   C1B 2529   2.575   1.442   7.598  0.2200  0.2291  0.1828
  211DPPC   C2B 2530   2.375   1.656   7.982  0.3115  0.0286  0.3174
  211DPPC   C3B 2531   2.230   1.773   8.331 -0.1406 -0.0078 -0.1232
  211DPPC   C4B 2532   2.170   2.104   8.597  0.1495 -0.2068  0.1815
  212DPPC   NC3 2533   4.437   3.725   8.275 -0.0556  0.1242 -0.0011
  212DPPC   PO4 2534   4.744   3.812   8.566 -0.1702 -0.1303 -0.1304
  212DPPC   GL1 2535   4.534   3.650   8.823  0.1122  0.0502  0.3729
  212DPPC   GL2 2536   4.254   3.877   8.721 -0.2103  0.0722 -0.0806
  212DPPC   C1A 2537   4.197   3.477   9.003 -0.2013  0.4837 -0.2204
  212DPPC   C2A 2538   4.143   3.457   9.454  0.2486 -0.2567  0.2952
  212DPPC   C3A 2539   4.357   3.263   9.789 -0.3496 -0.0496  0.1467
  212DPPC   C4A 2540   4.611   3.350  10.233 -0.0635 -0.2474  0.0466
  212DPPC   C1B 2541   4.187   3.944   9.171 -0.0981  0.0661  0.1225
  212DPPC   C2B 2542   4.377   3.936   9.595  0.3046 -0.0967  0.0701
  212DPPC   C3B 2543   4.734   3.601   9.749 -0.1061 -0.3727 -0.0967
  212DPPC   C4B 2544   5.058   3.329   9.944  0.1643 -0.3330  0.1209
  213DPPC   NC3 2545   0.683   5.667   8.343 -0.0460 -0.1099  0.0133
  213DPPC   PO4 2546   0.153   5.762   8.285 -0.0849 -0.0504  0.4569
  213DPPC   GL1 2547   0.293   5.722   8.735  0.0606  0.1604 -0.0707
  213DPPC   GL2 2548   0.686   5.706   8.818 -0.0941 -0.1682  0.2869
  213DPPC   C1A 2549   0.198   5.560   9.166  0.0050 -0.2250 -0.0470
  213DPPC   C2A 2550  -0.154   5.429   9.508 -0.0000  0.1355  0.2519
  213DPPC   C3A 2551  -0.405   5.287   9.859  0.0463  0.1384  0.2200
  213DPPC   C4A 2552  -0.458   5.101  10.192 -0.1641 -0.1297 -0.1813
  213DPPC   C1B 2553   0.764   5.578   9.216  0.4685 -0.3613  0.2562
  213DPPC   C2B 2554   0.851   5.353   9.559 -0.1219  0.1185 -0.0967
  213DPPC   C3B 2555   1.268   5.147   9.713 -0.0975  0.0230  0.1992
  213DPPC   C4B 2556   1.732   5.205   9.679 -0.1578  0.0822  0.0303
  214DPPC   NC3 2557   3.439   4.554   8.786 -0.1560 -0.0201  0.0116
  214DPPC   PO4 2558   3.307   4.893   8.815  0.0793  0.0509  0.0127
  214DPPC   GL1 2559   3.582   5.026   9.085  0.1383  0.1982 -0.2204
  214DPPC   GL2 2560   3.505   4.692   9.278  0.2024 -0.0786  0.3544
  214DPPC   C1A 2561   3.904   4.994   9.277 -0.1558 -0.0136 -0.2696
  214DPPC   C2A 2562   3.787   4.833   9.670 -0.0633 -0.1905 -0.0461
  214DPPC   C3A 2563   3.591   4.725  10.139 -0.0761  0.1462  0.0614
  214DPPC   C4A 2564   3.422   4.679  10.521  0.2897  0.1769  0.0530
  214DPPC   C1B 2565   3.497   4.366   9.516 -0.1101 -0.0222  0.1833
  214DPPC   C2B 2566   3.575   4.269   9.959 -0.1946  0.2156  0.2699
  214DPPC   C3B 2567   3.736   3.948  10.271 -0.4567 -0.1114 -0.0967
  214DPPC   C4B 2568   4.068   3.871  10.612  0.4628 -0.1482  0.3309
  215DPPC   NC3 2569   0.169   3.662   8.499 -0.4136  0.2301  0.1403
  215DPPC   PO4 2570   0.549   3.909   8.598 -0.2721 -0.1001 -0.1091
  215DPPC   GL1 2571   0.621   4.104   9.005 -0.3223  0.1539 -0.0051
  215DPPC   GL2 2572   0.558   4.354   9.127  0.1509 -0.0275 -0.1405
  215DPPC   C1A 2573   0.522   3.911   9.413  0.0469  0.0262  0.0869
  215DPPC   C2A 2574   0.438   3.821   9.810  0.2133  0.0863  0.1294
  215DPPC   C3A 2575   0.240   3.666  10.265  0.3132  0.0726  0.1426
  215DPPC   C4A 2576   0.040   3.613  10.747  0.1708  0.3554  0.2826
  215DPPC   C1B 2577   0.674   4.352   9.580  0.2190 -0.3310 -0.2405
  215DPPC   C2B 2578   0.790   4.520   9.935 -0.0287 -0.0538  0.0815
  215DPPC   C3B 2579   1.098   4.570  10.305  0.1333  0.2095  0.3984
  215DPPC   C4B 2580   1.135   4.832  10.641  0.0613 -0.0877  0.0668
  216DPPC   NC3 2581   3.374   5.502   8.165 -0.0691  0.0282  0.2945
  216DPPC   PO4 2582   3.079   5.813   8.447  0.0163  0.0622  0.2273
  216DPPC   GL1 2583   3.086   5.918   8.916  0.0927 -0.0081 -0.3961
  216DPPC   GL2 2584   3.006   6.106   9.034  0.0834  0.0271 -0.3510
  216DPPC   C1A 2585   3.269   5.844   9.328  0.1251  0.2822  0.0468
  216DPPC   C2A 2586   3.240   5.775   9.770  0.3213  0.1100 -0.4308
  216DPPC   C3A 2587   2.975   5.655  10.108  0.1517 -0.1803  0.0075
  216DPPC   C4A 2588   2.737   5.734  10.489 -0.2442 -0.0245  0.0065
  216DPPC   C1B 2589   2.862   6.070   9.437  0.2888 -0.0878 -0.0698
  216DPPC   C2B 2590   2.620   5.769   9.739  0.2182  0.0841  0.1618
  216DPPC   C3B 2591   2.509   5.475  10.100 -0.1260  0.1311  0.2109
  216DPPC   C4B 2592   2.108   5.433  10.057 -0.2973 -0.3600  0.0065
  217DPPC   NC3 2593   5.915   2.047   8.674 -0.1014  0.0027  0.0376
  217DPPC   PO4 2594   5.948   2.426   8.685  0.0128  0.2999 -0.1443
  217DPPC   GL1 2595   6.032   2.625   9.220 -0.0978  0.2173 -0.5487
  217DPPC   GL2 2596   5.838   2.271   9.217  0.0070 -0.0579 -0.3249
  217DPPC   C1A 2597   6.001   2.609   9.712 -0.2466  0.1396 -0.1426
  217DPPC   C2A 2598   5.737   2.337  10.003  0.2651 -0.0156 -0.0816
  217DPPC   C3A 2599   5.503   1.950   9.918  0.2910  0.1868  0.0581
  217DPPC   C4A 2600   5.242   1.933   9.667  0.1705 -0.0300 -0.0332
  217DPPC   C1B 2601   5.652   2.209   9.510  0.1889  0.2721  0.1711
  217DPPC   C2B 2602   5.308   2.411   9.856  0.1547 -0.1051  0.1385
  217DPPC   C3B 2603   5.176   2.665  10.232 -0.0422 -0.1607  0.3546
  217DPPC   C4B 2604   5.082   3.131  10.454  0.2261 -0.0565 -0.0126
  218DPPC   NC3 2605   3.686   5.232   8.564 -0.0172  0.0458 -0.0048
  218DPPC   PO4 2606   3.854   5.565   8.422  0.1957 -0.0402  0.2788
  218DPPC   GL1 2607   3.896   5.544   8.845  0.0314 -0.0196  0.0049
  218DPPC   GL2 2608   3.561   5.496   9.104 -0.2668  0.1415  0.1104
  218DPPC   C1A 2609   4.030   5.488   9.239 -0.0596  0.0599 -0.0159
  218DPPC   C2A 2610   4.362   5.393   9.480  0.0894 -0.3028 -0.0513
  218DPPC   C3A 2611   4.663   5.360   9.729  0.2637  0.0030  0.1521
  218DPPC   C4A 2612   4.849   5.343  10.155 -0.1532  0.0689  0.0298
  218DPPC   C1B 2613   3.369   5.339   9.537 -0.2638 -0.1896 -0.3880
  218DPPC   C2B 2614   3.350   5.227   9.894  0.2411 -0.0795 -0.1208
  218DPPC   C3B 2615   3.326   5.153  10.362  0.3108  0.3052  0.3875
  218DPPC   C4B 2616   3.387   5.112  10.763  0.3951 -0.2849  0.0862
  219DPPC   NC3 2617   4.618   1.618   7.507  0.0308 -0.2061 -0.0952
  219DPPC   PO4 2618   4.386   1.451   7.896  0.0525 -0.3139  0.0420
  219DPPC   GL1 2619   3.900   1.513   7.767 -0.1682 -0.0191 -0.1112
  219DPPC   GL2 2620   3.983   1.519   7.463 -0.1872 -0.1762 -0.0534
  219DPPC   C1A 2621   3.672   1.664   8.095 -0.2855 -0.0678  0.1587
  219DPPC   C2A 2622   3.735   1.794   8.489 -0.0807 -0.3794 -0.1995
  219DPPC   C3A 2623   3.549   1.633   8.863 -0.1310  0.1528 -0.0412
  219DPPC   C4A 2624   3.351   1.231   8.996 -0.4512  0.0357 -0.2566
  219DPPC   C1B 2625   3.912   1.686   7.121  0.0836 -0.4522  0.0023
  219DPPC   C2B 2626   3.789   1.592   6.699  0.2670  0.2082 -0.3318
  219DPPC   C3B 2627   3.792   1.769   6.254 -0.0551 -0.2524  0.1264
  219DPPC   C4B 2628   3.838   1.908   5.795  0.4928  0.2014 -0.3236
  220DPPC   NC3 2629   5.464   1.482   7.399 -0.1852 -0.0750 -0.1487
  220DPPC   PO4 2630   5.164   1.713   7.404  0.0070 -0.0097 -0.1856
  220DPPC   GL1 2631   4.933   1.916   7.140 -0.0211  0.0341  0.4276
  220DPPC   GL2 2632   5.167   1.987   6.846  0.2756 -0.1356  0.1785
  220DPPC   C1A 2633   4.673   2.292   6.929 -0.3000 -0.5148 -0.2535
  220DPPC   C2A 2634   4.418   2.477   6.562  0.1088 -0.0231 -0.3677
  220DPPC   C3A 2635   4.067   2.568   6.365 -0.0713  0.1664 -0.4630
  220DPPC   C4A 2636   4.032   2.480   5.996 -0.0180 -0.0426 -0.0319
  220DPPC   C1B 2637   5.297   1.831   6.507  0.1276  0.0140  0.4175
  220DPPC   C2B 2638   5.178   1.503   6.216 -0.4754  0.2671  0.2062
  220DPPC   C3B 2639   4.987   1.294   5.943 -0.3181  0.0989  0.1384
  220DPPC   C4B 2640   4.813   0.888   6.063  0.3563  0.0479  0.0078
  221DPPC   NC3 2641   5.691   5.921   8.462  0.1043 -0.0989  0.3303
  221DPPC   PO4 2642   5.769   5.488   8.475 -0.1235 -0.1524 -0.1584
  221DPPC   GL1 2643   6.003   5.714   8.818 -0.3901  0.3535  0.1242
  221DPPC   GL2 2644   5.736   5.640   8.998  0.0684  0.2532  0.0549
  221DPPC   C1A 2645   6.159   6.041   9.077  0.0987 -0.0919 -0.1898
  221DPPC   C2A 2646   6.181   6.197   9.532 -0.0814  0.2563  0.0111
  221DPPC   C3A 2647   6.219   6.258   9.960 -0.0499 -0.0126 -0.0596
  221DPPC   C4A 2648   6.668   6.360  10.159  0.0146  0.2353  0.0308
  221DPPC   C1B 2649   5.820   5.843   9.420  0.3210 -0.0754  0.3546
  221DPPC   C2B 2650   5.972   5.812   9.883  0.0161 -0.0971  0.3025
  221DPPC   C3B 2651   5.909   6.032  10.251  0.1249 -0.0966 -0.1975
  221DPPC   C4B 2652   6.234   6.292  10.438  0.0667  0.2439  0.0117
  222DPPC   NC3 2653   2.943   3.102   8.577  0.0405  0.0621 -0.1206
  222DPPC   PO4 2654   3.016   3.515   8.398  0.0075  0.1402  0.1488
  222DPPC   GL1 2655   3.134   3.700   8.776 -0.0004 -0.0071  0.3001
  222DPPC   GL2 2656   2.991   3.453   8.976  0.2585 -0.1357  0.1444
  222DPPC   C1A 2657   3.531   3.572   9.103  0.2419 -0.1519 -0.1592
  222DPPC   C2A 2658   3.589   3.423   9.538  0.0172 -0.5239 -0.1310
  222DPPC   C3A 2659   3.838   3.378   9.900  0.1012 -0.0283  0.1920
  222DPPC   C4A 2660   3.999   3.017  10.115 -0.0574  0.3079 -0.0925
  222DPPC   C1B 2661   2.971   3.515   9.475 -0.3258  0.0993  0.0091
  222DPPC   C2B 2662   2.685   3.309   9.775 -0.2672 -0.1309  0.0151
  222DPPC   C3B 2663   2.644   3.166  10.192 -0.1029  0.1442  0.1322
  222DPPC   C4B 2664   2.480   2.953  10.538  0.0118 -0.1233 -0.2199
  223DPPC   NC3 2665   1.973   0.944   8.214 -0.0256  0.2270 -0.2540
  223DPPC   PO4 2666   2.508   0.755   8.293  0.2932  0.0788 -0.2604
  223DPPC   GL1 2667   2.510   0.743   8.787  0.2039 -0.0924 -0.1428
  223DPPC   GL2 2668   2.270   0.972   8.935  0.2689  0.1427  0.1132
  223DPPC   C1A 2669   2.488   0.825   9.329  0.1185  0.1873 -0.0355
  223DPPC   C2A 2670   2.396   0.983   9.742 -0.0940 -0.0124 -0.2484
  223DPPC   C3A 2671   2.284   1.171  10.049 -0.1556 -0.1574 -0.0304
  223DPPC   C4A 2672   2.107   1.439  10.364 -0.1417 -0.1967 -0.2372
  223DPPC   C1B 2673   1.928   1.020   9.246 -0.1613  0.0330 -0.1479
  223DPPC   C2B 2674   1.624   0.964   9.609  0.2522 -0.2496 -0.0145
  223DPPC   C3B 2675   1.364   0.949   9.864  0.0045 -0.0582 -0.2368
  223DPPC   C4B 2676   1.049   0.784  10.136  0.0240  0.0285 -0.1390
  224DPPC   NC3 2677   0.579   4.749   8.669  0.0310 -0.2254  0.1749
  224DPPC   PO4 2678   0.951   4.750   8.628  0.1477 -0.4036  0.1277
  224DPPC   GL1 2679   0.967   4.629   9.031  0.2796  0.0123  0.4932
  224DPPC   GL2 2680   0.709   4.800   9.235 -0.0002 -0.0071 -0.1309
  224DPPC   C1A 2681   1.027   4.180   9.228 -0.1429 -0.0063  0.2478
  224DPPC   C2A 2682   1.110   4.118   9.708 -0.0478  0.0593  0.1993
  224DPPC   C3A 2683   0.894   4.065  10.105  0.0320 -0.0803 -0.3358
  224DPPC   C4A 2684   0.472   4.143  10.158 -0.1464  0.0111 -0.1303
  224DPPC   C1B 2685   1.020   4.750   9.592 -0.1111 -0.0492  0.2221
  224DPPC   C2B 2686   1.345   4.636   9.878  0.2506 -0.1266 -0.1857
  224DPPC   C3B 2687   1.723   4.631  10.149 -0.1693  0.2319  0.2998
  224DPPC   C4B 2688   1.896   4.620  10.580 -0.2083  0.2713 -0.0746
  225DPPC   NC3 2689   5.135   0.495   8.499  0.3129  0.0499  0.0632
  225DPPC   PO4 2690   4.704   0.478   8.483  0.2828  0.0480 -0.2406
  225DPPC   GL1 2691   4.521   0.646   8.834  0.2442 -0.0563 -0.1013
  225DPPC   GL2 2692   4.706   0.937   9.006  0.0337 -0.0308 -0.3405
  225DPPC   C1A 2693   4.401   0.582   9.216  0.3426  0.0272  0.0476
  225DPPC   C2A 2694   4.316   0.433   9.570 -0.0739  0.1254  0.1205
  225DPPC   C3A 2695   4.288   0.478   9.968 -0.1939 -0.0278  0.1395
  225DPPC   C4A 2696   4.234   0.170  10.191  0.0356  0.1783 -0.2332
  225DPPC   C1B 2697   4.634   1.027   9.492  0.0579  0.0201 -0.3793
  225DPPC   C2B 2698   4.515   0.906   9.872 -0.0608 -0.0677  0.2361
  225DPPC   C3B 2699   4.174   0.941  10.168 -0.2672  0.0392 -0.2497
  225DPPC   C4B 2700   4.038   1.098  10.466 -0.0876  0.3590  0.1616
  226DPPC   NC3 2701   0.943   5.667   7.874 -0.1219  0.0070  0.3223
  226DPPC   PO4 2702   1.311   5.524   8.237 -0.0251  0.1144  0.1159
  226DPPC   GL1 2703   1.310   5.552   8.634  0.1177 -0.1663  0.0074
  226DPPC   GL2 2704   1.127   5.883   8.652  0.0682 -0.2092 -0.0814
  226DPPC   C1A 2705   1.322   5.563   9.010 -0.2244 -0.1619  0.2299
  226DPPC   C2A 2706   1.457   5.673   9.474  0.0441  0.1130 -0.1719
  226DPPC   C3A 2707   1.392   5.674   9.912 -0.1943 -0.3849 -0.1655
  226DPPC   C4A 2708   1.624   5.339  10.161 -0.1229  0.0170 -0.2328
  226DPPC   C1B 2709   0.981   5.994   9.124  0.1378  0.0183 -0.0022
  226DPPC   C2B 2710   0.902   5.829   9.634 -0.2605 -0.2526  0.2855
  226DPPC   C3B 2711   0.746   5.685  10.014  0.4015 -0.1381  0.0385
  226DPPC   C4B 2712   0.519   5.392  10.264 -0.5166 -0.1606 -0.0821
  227DPPC   NC3 2713   1.363   6.298   8.399 -0.0757 -0.0642 -0.0708
  227DPPC   PO4 2714   1.600   5.926   8.202 -0.1066 -0.2000  0.0961
  227DPPC   GL1 2715   1.618   6.034   8.701  0.2559 -0.0259  0.0588
  227DPPC   GL2 2716   1.731   5.732   8.815 -0.0114  0.3272 -0.0051
  227DPPC   C1A 2717   1.570   6.137   9.142  0.0696  0.1810  0.2754
  227DPPC   C2A 2718   1.860   6.284   9.401 -0.1452  0.0270  0.1520
  227DPPC   C3A 2719   2.062   6.369   9.790  0.0311 -0.1314  0.0042
  227DPPC   C4A 2720   1.877   6.428  10.096 -0.0893 -0.0259 -0.2542
  227DPPC   C1B 2721   1.942   5.834   9.219  0.1775  0.3070 -0.0977
  227DPPC   C2B 2722   2.047   5.900   9.742 -0.2387 -0.0381 -0.2953
  227DPPC   C3B 2723   2.307   6.094  10.112  0.0208 -0.2974  0.1590
  227DPPC   C4B 2724   2.576   6.557  10.270  0.0876  0.0139  0.0930
  228DPPC   NC3 2725   5.366   3.327   8.323 -0.0419 -0.3674 -0.0769
  228DPPC   PO4 2726   5.538   3.290   8.656 -0.2402 -0.1539 -0.0297
  228DPPC   GL1 2727   5.103   3.319   8.817 -0.0710 -0.2425 -0.2202
  228DPPC   GL2 2728   5.030   3.592   8.904 -0.0568  0.0343 -0.3780
  228DPPC   C1A 2729   4.693   3.094   8.942  0.0741  0.0471  0.2342
  228DPPC   C2A 2730   4.339   3.034   9.226 -0.2039  0.1472  0.0087
  228DPPC   C3A 2731   4.015   2.962   9.444 -0.0811  0.1947 -0.3252
  228DPPC   C4A 2732   3.663   2.921   9.688  0.0880  0.0525  0.0677
  228DPPC   C1B 2733   5.117   3.334   9.277 -0.0264 -0.2315 -0.1247
  228DPPC   C2B 2734   5.262   3.110   9.541 -0.0258  0.0936 -0.1073
  228DPPC   C3B 2735   5.061   2.863   9.806 -0.0262 -0.1727  0.2222
  228DPPC   C4B 2736   4.717   2.833  10.063  0.0684 -0.1342  0.0184
  229DPPC   NC3 2737  -0.416   1.461   8.393  0.0440 -0.1130  0.2791
  229DPPC   PO4 2738  -0.037   1.535   8.623  0.1374 -0.0801 -0.4206
  229DPPC   GL1 2739   0.106   1.382   9.008  0.0569 -0.0220  0.0016
  229DPPC   GL2 2740  -0.099   1.267   9.275 -0.1360  0.0850  0.2331
  229DPPC   C1A 2741   0.348   1.519   9.326  0.0751  0.0120  0.1495
  229DPPC   C2A 2742   0.100   1.582   9.675  0.1344 -0.2832  0.0990
  229DPPC   C3A 2743   0.262   1.407  10.022  0.0286  0.2202 -0.0610
  229DPPC   C4A 2744   0.657   1.456  10.236  0.0568 -0.2643 -0.1740
  229DPPC   C1B 2745  -0.255   1.131   9.685  0.1622 -0.1097  0.0069
  229DPPC   C2B 2746  -0.354   1.426  10.013 -0.1066  0.1711 -0.3624
  229DPPC   C3B 2747  -0.221   1.532  10.422  0.0791 -0.0027  0.3010
  229DPPC   C4B 2748   0.132   1.460  10.548  0.0320 -0.1560 -0.1270
  230DPPC   NC3 2749   0.083   5.317   8.631  0.2739 -0.2358 -0.0437
  230DPPC   PO4 2750   0.128   4.783   8.730  0.1562  0.2314  0.0395
  230DPPC   GL1 2751   0.141   4.703   9.121 -0.1260 -0.0090  0.0592
  230DPPC   GL2 2752   0.053   4.322   9.135 -0.1878 -0.2383  0.1301
  230DPPC   C1A 2753   0.233   4.646   9.528  0.2026  0.4564  0.2846
  230DPPC   C2A 2754   0.305   4.508   9.958 -0.2101  0.0036 -0.1746
  230DPPC   C3A 2755   0.194   4.461  10.399  0.1824  0.0373  0.3042
  230DPPC   C4A 2756   0.096   4.596  10.831 -0.0057  0.1182 -0.1735
  230DPPC   C1B 2757   0.103   4.114   9.558 -0.1045 -0.3486  0.2064
  230DPPC   C2B 2758  -0.015   3.958   9.977 -0.0049 -0.1598 -0.1023
  230DPPC   C3B 2759  -0.112   4.040  10.410 -0.0726 -0.2845  0.0548
  230DPPC   C4B 2760  -0.389   4.250  10.682  0.2050  0.2198  0.2016
  231DPPC   NC3 2761   5.156   2.126   8.207  0.2517 -0.1787  0.0770
  231DPPC   PO4 2762   5.373   1.839   8.468 -0.1995  0.1046  0.1482
  231DPPC   GL1 2763   5.626   1.688   8.844  0.1720 -0.1894  0.0917
  231DPPC   GL2 2764   5.562   1.965   9.037 -0.0237 -0.1115  0.2696
  231DPPC   C1A 2765   5.487   1.352   9.184 -0.1603  0.0004 -0.5008
  231DPPC   C2A 2766   5.137   1.057   9.369  0.0832 -0.2574 -0.2418
  231DPPC   C3A 2767   5.025   1.010   9.819  0.1057 -0.1508 -0.2683
  231DPPC   C4A 2768   4.874   0.805  10.176  0.0997  0.2057 -0.0735
  231DPPC   C1B 2769   5.234   2.257   9.262  0.2035 -0.1899  0.3182
  231DPPC   C2B 2770   4.992   2.329   9.479  0.1294 -0.0786 -0.2073
  231DPPC   C3B 2771   4.807   2.308   9.937 -0.1980 -0.0853 -0.4384
  231DPPC   C4B 2772   4.450   2.178  10.121 -0.0873 -0.0734  0.0802
  232DPPC   NC3 2773   5.452  -0.056   8.897  0.3458  0.2480  0.3151
  232DPPC   PO4 2774   5.482   0.205   8.546  0.0487 -0.0560  0.1507
  232DPPC   GL1 2775   5.450   0.473   8.899 -0.2506 -0.1502  0.3870
  232DPPC   GL2 2776   5.298   0.846   8.893 -0.1445 -0.1569 -0.2163
  232DPPC   C1A 2777   5.228   0.559   9.251  0.1179 -0.1377 -0.1143
  232DPPC   C2A 2778   4.932   0.648   9.461  0.1347  0.1064 -0.0009
  232DPPC   C3A 2779   4.785   0.508   9.811  0.0382 -0.1012  0.1268
  232DPPC   C4A 2780   4.558   0.030   9.776  0.1197 -0.0201  0.0440
  232DPPC   C1B 2781   5.638   0.803   9.173  0.0810  0.2754  0.2579
  232DPPC   C2B 2782   5.570   0.786   9.651 -0.4185  0.1593 -0.0077
  232DPPC   C3B 2783   5.697   0.970  10.129 -0.1300 -0.0275 -0.0456
  232DPPC   C4B 2784   5.926   0.945  10.498  0.1049  0.2328  0.2423
  233DPPC   NC3 2785   2.026   5.757   8.386  0.0070  0.0070 -0.0307
  233DPPC   PO4 2786   2.333   5.849   8.670 -0.1792 -0.1227  0.0226
  233DPPC   GL1 2787   2.503   5.986   9.021 -0.0126  0.4340  0.0908
  233DPPC   GL2 2788   2.609   5.707   9.170  0.0728 -0.0796  0.2560
  233DPPC   C1A 2789   2.328   6.114   9.447 -0.1361 -0.0302 -0.2329
  233DPPC   C2A 2790   2.565   6.322   9.770  0.3697 -0.0557 -0.1992
  233DPPC   C3A 2791   2.885   6.182   9.991 -0.5326  0.6854 -0.0389
  233DPPC   C4A 2792   3.249   6.225  10.169  0.1068  0.0239  0.1152
  233DPPC   C1B 2793   2.285   5.432   9.548  0.0010  0.0171 -0.0285
  233DPPC   C2B 2794   2.347   5.094   9.735  0.1220  0.1344 -0.0237
  233DPPC   C3B 2795   2.265   4.899  10.151 -0.1275 -0.2265  0.1212
  233DPPC   C4B 2796   2.446   4.877  10.530 -0.0518  0.2417  0.2264
  234DPPC   NC3 2797   0.378   3.676   7.432  0.1635  0.1525  0.0170
  234DPPC   PO4 2798   0.215   4.022   7.637 -0.0003  0.5564 -0.0207
  234DPPC   GL1 2799   0.078   4.066   7.222  0.0168  0.0443  0.3567
  234DPPC   GL2 2800   0.075   4.287   7.117 -0.2362  0.4690 -0.0129
  234DPPC   C1A 2801  -0.063   4.029   6.727  0.0953  0.1720  0.1304
  234DPPC   C2A 2802  -0.193   4.356   6.351  0.1683 -0.0059 -0.0322
  234DPPC   C3A 2803  -0.017   4.368   5.935  0.2442  0.0863  0.0637
  234DPPC   C4A 2804   0.090   4.182   5.592 -0.2652 -0.0115 -0.2198
  234DPPC   C1B 2805   0.086   4.540   6.692  0.1643  0.0418 -0.1923
  234DPPC   C2B 2806   0.321   4.630   6.352  0.1759  0.0813 -0.0497
  234DPPC   C3B 2807   0.421   4.698   5.965 -0.2054  0.2311 -0.0545
  234DPPC   C4B 2808   0.321   4.746   5.562  0.3121  0.1204 -0.0776
  235DPPC   NC3 2809   1.665   3.568   8.722  0.0761  0.0180 -0.3143
  235DPPC   PO4 2810   1.307   3.292   8.750  0.1344  0.2253  0.0005
  235DPPC   GL1 2811   1.093   3.118   9.182 -0.0381  0.1910 -0.0923
  235DPPC   GL2 2812   0.732   3.117   9.230  0.1701 -0.0806  0.1996
  235DPPC   C1A 2813   1.229   2.887   9.640  0.0757  0.2476  0.2186
  235DPPC   C2A 2814   1.017   3.121  10.093 -0.0194  0.1973  0.0884
  235DPPC   C3A 2815   0.654   3.146  10.330 -0.2153  0.2618 -0.2811
  235DPPC   C4A 2816   0.523   3.445  10.646 -0.1704  0.3836 -0.3151
  235DPPC   C1B 2817   0.780   3.331   9.657 -0.0809  0.1232  0.2196
  235DPPC   C2B 2818   0.781   3.569  10.117  0.3065 -0.0180  0.4082
  235DPPC   C3B 2819   0.680   3.901  10.543 -0.0804 -0.0665  0.1832
  235DPPC   C4B 2820   0.333   4.080  10.676  0.0210  0.3962  0.0403
  236DPPC   NC3 2821   5.709   3.750   8.411 -0.5084 -0.2573  0.0278
  236DPPC   PO4 2822   5.635   4.155   8.523  0.3961  0.1666  0.0188
  236DPPC   GL1 2823   5.679   3.963   8.874  0.0331  0.1883 -0.4679
  236DPPC   GL2 2824   5.515   3.750   8.939 -0.1760 -0.0824 -0.2771
  236DPPC   C1A 2825   5.772   4.097   9.306 -0.0638 -0.0159 -0.0676
  236DPPC   C2A 2826   5.690   3.903   9.645  0.0608  0.1569 -0.2341
  236DPPC   C3A 2827   5.654   4.055  10.072  0.0144 -0.0719  0.1642
  236DPPC   C4A 2828   5.405   4.199  10.353 -0.1001 -0.0383  0.2813
  236DPPC   C1B 2829   5.231   3.876   9.237 -0.1779  0.1570 -0.0433
  236DPPC   C2B 2830   5.152   3.856   9.527  0.1078  0.0534  0.3479
  236DPPC   C3B 2831   5.194   3.957   9.943  0.3595  0.0183  0.3930
  236DPPC   C4B 2832   4.968   3.685  10.338  0.0895 -0.4645  0.1321
  237DPPC   NC3 2833   0.202   2.788   8.552  0.0749  0.1471 -0.0617
  237DPPC   PO4 2834   0.589   2.585   8.564 -0.0200 -0.2679  0.0762
  237DPPC   GL1 2835   0.759   2.415   8.919 -0.0922  0.2288 -0.1535
  237DPPC   GL2 2836   0.570   2.095   9.037 -0.1062 -0.1435  0.3649
  237DPPC   C1A 2837   0.956   2.628   9.247 -0.2241  0.0566 -0.0477
  237DPPC   C2A 2838   0.741   2.801   9.691  0.0654 -0.1774 -0.1537
  237DPPC   C3A 2839   0.813   2.644  10.118 -0.0437 -0.0562  0.4894
  237DPPC   C4A 2840   0.982   2.746  10.555 -0.0111 -0.0997  0.0835
  237DPPC   C1B 2841   0.409   2.037   9.486 -0.1136 -0.2129  0.3106
  237DPPC   C2B 2842   0.422   1.903   9.872  0.3009 -0.1782  0.3597
  237DPPC   C3B 2843   0.391   1.850  10.301 -0.0417  0.0448 -0.1010
  237DPPC   C4B 2844   0.216   1.996  10.664 -0.0081  0.1611 -0.0950
  238DPPC   NC3 2845   1.021   5.169   8.406  0.4118  0.2764 -0.0640
  238DPPC   PO4 2846   0.549   5.227   8.517  0.0674 -0.3727 -0.0194
  238DPPC   GL1 2847   0.447   5.163   8.958 -0.0013  0.0900 -0.1088
  238DPPC   GL2 2848   0.824   5.190   8.918  0.0526 -0.0059  0.1395
  238DPPC   C1A 2849   0.395   5.122   9.426 -0.3190  0.2325 -0.2362
  238DPPC   C2A 2850   0.596   4.946   9.682  0.1297 -0.0301 -0.2315
  238DPPC   C3A 2851   0.836   4.979  10.116 -0.2873 -0.1915 -0.0367
  238DPPC   C4A 2852   1.144   5.121  10.264 -0.1759 -0.0142 -0.1421
  238DPPC   C1B 2853   1.143   5.064   9.181  0.0876 -0.0151  0.1644
  238DPPC   C2B 2854   1.605   5.208   9.217 -0.0060  0.1454 -0.0157
  238DPPC   C3B 2855   2.081   5.113   9.263 -0.3094 -0.0343 -0.2356
  238DPPC   C4B 2856   2.540   5.021   9.293 -0.0095 -0.2145  0.0679
  239DPPC   NC3 2857   1.304   1.334   8.465 -0.0728 -0.0549  0.0872
  239DPPC   PO4 2858   0.923   1.171   8.524  0.0960 -0.1072  0.0552
  239DPPC   GL1 2859   0.916   1.203   8.975  0.0392 -0.3246 -0.0612
  239DPPC   GL2 2860   1.029   1.583   9.056 -0.0629 -0.0216 -0.0203
  239DPPC   C1A 2861   0.826   1.195   9.364 -0.0149 -0.3278 -0.1406
  239DPPC   C2A 2862   0.941   1.171   9.829 -0.3056 -0.4465  0.0095
  239DPPC   C3A 2863   1.151   1.264  10.251 -0.2088 -0.2420 -0.3162
  239DPPC   C4A 2864   1.381   1.163  10.609  0.4730  0.0715 -0.3402
  239DPPC   C1B 2865   0.891   1.699   9.412 -0.0315 -0.0104 -0.4516
  239DPPC   C2B 2866   0.867   1.657   9.768  0.2393 -0.2184  0.2036
  239DPPC   C3B 2867   1.187   1.760  10.129  0.1397 -0.0026 -0.1536
  239DPPC   C4B 2868   1.043   1.687  10.503 -0.0323 -0.1942  0.1838
  240DPPC   NC3 2869   4.173   4.280   8.405  0.0968  0.2267  0.1602
  240DPPC   PO4 2870   3.637   4.210   8.527 -0.0951 -0.2362  0.2513
  240DPPC   GL1 2871   3.721   3.957   8.909 -0.2089  0.1590 -0.0651
  240DPPC   GL2 2872   3.468   4.100   8.992 -0.0598 -0.0273 -0.0332
  240DPPC   C1A 2873   3.720   3.937   9.367  0.0339 -0.2810  0.2382
  240DPPC   C2A 2874   3.912   3.879   9.779  0.1275  0.2798  0.3175
  240DPPC   C3A 2875   4.163   3.753  10.031  0.2410 -0.1550  0.2362
  240DPPC   C4A 2876   3.901   3.425  10.412 -0.1289 -0.2357  0.1580
  240DPPC   C1B 2877   3.222   3.955   9.240 -0.2799 -0.0204 -0.0004
  240DPPC   C2B 2878   3.387   3.874   9.665 -0.0238  0.0586 -0.1366
  240DPPC   C3B 2879   3.358   3.760  10.042  0.2410  0.2207 -0.0816
  240DPPC   C4B 2880   3.188   4.050  10.252 -0.0655 -0.1855 -0.1489
  241DPPC   NC3 2881   2.344   3.218   8.409 -0.1348  0.0220 -0.0064
  241DPPC   PO4 2882   2.150   3.430   8.579  0.2081 -0.0659  0.5163
  241DPPC   GL1 2883   2.344   3.074   8.871 -0.1438  0.0014 -0.0938
  241DPPC   GL2 2884   2.541   2.797   8.762  0.0835 -0.1816 -0.3778
  241DPPC   C1A 2885   2.390   2.992   9.335 -0.1455 -0.2728  0.2060
  241DPPC   C2A 2886   2.725   2.814   9.617  0.4081 -0.0502  0.1673
  241DPPC   C3A 2887   2.726   2.678  10.082  0.3194  0.1826  0.0944
  241DPPC   C4A 2888   2.461   2.428  10.281 -0.2930 -0.0291 -0.0686
  241DPPC   C1B 2889   2.253   2.462   8.884 -0.1411 -0.2365  0.2225
  241DPPC   C2B 2890   1.841   2.301   8.988  0.1745  0.2622  0.3098
  241DPPC   C3B 2891   1.660   2.145   9.420  0.0863 -0.2560  0.2679
  241DPPC   C4B 2892   1.318   1.893   9.677 -0.2016 -0.2091  0.0095
  242DPPC   NC3 2893   1.783   5.329   8.514 -0.1205  0.1603 -0.2367
  242DPPC   PO4 2894   1.897   4.910   8.666  0.1790  0.0644  0.0018
  242DPPC   GL1 2895   1.641   4.675   9.009  0.0412  0.0092 -0.2927
  242DPPC   GL2 2896   1.552   4.367   8.921 -0.0367 -0.1569 -0.0582
  242DPPC   C1A 2897   1.555   4.787   9.479 -0.1953  0.0983 -0.0479
  242DPPC   C2A 2898   1.888   4.713   9.696  0.1171 -0.2073  0.0553
  242DPPC   C3A 2899   2.268   4.544   9.817  0.3362 -0.0178  0.0302
  242DPPC   C4A 2900   2.507   4.296   9.645 -0.0113  0.0405 -0.1094
  242DPPC   C1B 2901   1.616   4.246   9.441 -0.4117  0.0661  0.0850
  242DPPC   C2B 2902   1.587   4.061   9.946 -0.0687  0.0524 -0.3334
  242DPPC   C3B 2903   1.865   4.087  10.262 -0.1055  0.1764  0.0788
  242DPPC   C4B 2904   1.966   4.128  10.704  0.2012  0.1113 -0.0811
  243DPPC   NC3 2905   2.711   0.033   8.619  0.3032  0.0757 -0.2558
  243DPPC   PO4 2906   2.373   0.244   8.564  0.0564  0.0692 -0.1012
  243DPPC   GL1 2907   2.431   0.292   9.018 -0.1223  0.3109 -0.1700
  243DPPC   GL2 2908   2.152   0.534   9.152  0.2369 -0.0801 -0.1528
  243DPPC   C1A 2909   2.737   0.352   9.384 -0.1228  0.2107 -0.1099
  243DPPC   C2A 2910   2.683   0.634   9.777 -0.0267 -0.0955 -0.0855
  243DPPC   C3A 2911   2.893   1.008   9.956  0.0531 -0.2581  0.0854
  243DPPC   C4A 2912   2.925   1.337  10.269 -0.1603 -0.1468  0.0562
  243DPPC   C1B 2913   2.033   0.608   9.566  0.0823 -0.1370  0.0560
  243DPPC   C2B 2914   1.882   0.748   9.966  0.1159 -0.0188 -0.2156
  243DPPC   C3B 2915   2.006   0.875  10.380 -0.2007 -0.1283  0.1401
  243DPPC   C4B 2916   2.193   0.595  10.615 -0.1254  0.1344 -0.0415
  244DPPC   NC3 2917   3.410   0.481   8.315 -0.2538 -0.5310 -0.0824
  244DPPC   PO4 2918   3.529   0.474   8.724  0.0072  0.1415  0.1628
  244DPPC   GL1 2919   3.274   0.373   8.983 -0.2717 -0.1003 -0.2574
  244DPPC   GL2 2920   2.899   0.431   8.937 -0.0500 -0.0187 -0.0354
  244DPPC   C1A 2921   3.297   0.479   9.359 -0.2939  0.3234 -0.0547
  244DPPC   C2A 2922   3.210   0.816   9.623  0.0409 -0.0203 -0.2464
  244DPPC   C3A 2923   3.338   1.145   9.899  0.0885  0.4600 -0.1677
  244DPPC   C4A 2924   3.406   1.631   9.850  0.1764  0.0187  0.0877
  244DPPC   C1B 2925   3.019   0.856   9.190 -0.1043 -0.2916  0.2220
  244DPPC   C2B 2926   2.914   1.141   8.906  0.0866 -0.1222 -0.0973
  244DPPC   C3B 2927   2.856   1.428   8.587 -0.1608 -0.0122  0.1351
  244DPPC   C4B 2928   2.851   1.371   8.077 -0.2243  0.1424 -0.1016
  245DPPC   NC3 2929   4.137   1.144   8.196  0.0006  0.0895  0.1187
  245DPPC   PO4 2930   4.390   0.856   8.366 -0.4975  0.0774 -0.2292
  245DPPC   GL1 2931   4.211   1.039   8.721  0.2366 -0.1433  0.1640
  245DPPC   GL2 2932   4.102   1.421   8.825  0.2276  0.1252  0.1697
  245DPPC   C1A 2933   4.222   1.062   9.206 -0.2396  0.1225 -0.6141
  245DPPC   C2A 2934   4.114   0.849   9.571  0.3139 -0.0842  0.0772
  245DPPC   C3A 2935   3.832   0.715   9.836 -0.0600  0.2353  0.0353
  245DPPC   C4A 2936   3.669   0.852  10.146  0.0446 -0.0825  0.0253
  245DPPC   C1B 2937   3.877   1.404   9.222 -0.0498 -0.0578  0.1413
  245DPPC   C2B 2938   3.573   1.575   9.418  0.0613  0.1283  0.1845
  245DPPC   C3B 2939   3.143   1.294   9.444  0.2495  0.5426 -0.1721
  245DPPC   C4B 2940   2.748   1.256   9.369  0.2859  0.1649 -0.0777
  246DPPC   NC3 2941   5.534   1.955   7.570  0.3143  0.1504 -0.0453
  246DPPC   PO4 2942   5.803   2.316   7.493 -0.0840 -0.2652  0.0289
  246DPPC   GL1 2943   5.618   2.425   7.102 -0.1380  0.1442 -0.0406
  246DPPC   GL2 2944   5.453   2.724   7.040 -0.0672 -0.1510  0.0517
  246DPPC   C1A 2945   5.647   2.109   6.781 -0.1934  0.3924 -0.1721
  246DPPC   C2A 2946   5.782   2.028   6.411  0.0921  0.1177 -0.0883
  246DPPC   C3A 2947   5.979   2.141   5.948 -0.1939  0.2422  0.1197
  246DPPC   C4A 2948   5.974   2.117   5.533  0.0096 -0.2387 -0.1904
  246DPPC   C1B 2949   5.375   2.750   6.671 -0.0110 -0.4062 -0.2779
  246DPPC   C2B 2950   5.426   2.913   6.312  0.0037  0.1904  0.1195
  246DPPC   C3B 2951   5.251   3.082   6.076  0.2170  0.1059  0.1208
  246DPPC   C4B 2952   5.247   2.918   5.689  0.3376 -0.1463  0.1807
  247DPPC   NC3 2953   4.106   0.532   8.554 -0.0296  0.0380 -0.2865
  247DPPC   PO4 2954   3.839   0.781   8.416  0.0340 -0.0356  0.0557
  247DPPC   GL1 2955   3.750   0.885   8.869 -0.1298  0.0135  0.0220
  247DPPC   GL2 2956   3.896   0.671   9.025  0.0746 -0.0137 -0.0721
  247DPPC   C1A 2957   3.655   0.989   9.300  0.1329  0.1665  0.2366
  247DPPC   C2A 2958   3.791   1.226   9.697  0.1036 -0.2563  0.2809
  247DPPC   C3A 2959   3.939   1.653   9.900  0.0965  0.0057  0.4770
  247DPPC   C4A 2960   4.036   1.921  10.248 -0.1134 -0.0454 -0.3191
  247DPPC   C1B 2961   3.862   0.398   9.357  0.0936 -0.0338  0.2196
  247DPPC   C2B 2962   3.947   0.065   9.782 -0.3658 -0.0884 -0.0667
  247DPPC   C3B 2963   3.727  -0.267  10.026  0.0587  0.1892  0.1101
  247DPPC   C4B 2964   3.788  -0.633  10.342  0.2057  0.3303 -0.1742
  248DPPC   NC3 2965   3.645   2.473   8.487 -0.5356 -0.0380  0.0510
  248DPPC   PO4 2966   3.285   2.726   8.556  0.1045 -0.3181  0.0313
  248DPPC   GL1 2967   3.241   2.454   8.903 -0.2477 -0.0693  0.3579
  248DPPC   GL2 2968   3.359   2.193   8.823  0.2726  0.0253  0.1102
  248DPPC   C1A 2969   3.207   2.472   9.410 -0.2064 -0.1125 -0.0990
  248DPPC   C2A 2970   3.145   2.590   9.804 -0.0000  0.1349 -0.2287
  248DPPC   C3A 2971   3.285   2.699  10.209 -0.1632  0.3445  0.0975
  248DPPC   C4A 2972   3.455   2.738  10.615 -0.0677 -0.3980  0.1980
  248DPPC   C1B 2973   3.129   1.866   8.794 -0.2034 -0.1276  0.1308
  248DPPC   C2B 2974   2.969   1.657   9.142 -0.0634  0.0021 -0.1015
  248DPPC   C3B 2975   2.579   1.801   9.451 -0.0018  0.1999  0.2212
  248DPPC   C4B 2976   2.380   1.666   9.893  0.0282 -0.0308  0.2369
  249DPPC   NC3 2977   5.890   4.569   8.804 -0.3330  0.0996  0.1199
  249DPPC   PO4 2978   5.868   4.934   8.466  0.0074  0.3684  0.0996
  249DPPC   GL1 2979   5.799   5.143   8.898  0.0490  0.2204  0.0519
  249DPPC   GL2 2980   6.035   5.094   9.110  0.1327 -0.0421 -0.0002
  249DPPC   C1A 2981   5.561   5.191   9.260 -0.2213  0.0172  0.2338
  249DPPC   C2A 2982   5.451   4.958   9.599  0.2117  0.0151  0.1331
  249DPPC   C3A 2983   5.248   4.992  10.035  0.2161 -0.1834 -0.0341
  249DPPC   C4A 2984   4.974   4.799  10.352  0.0150  0.0857  0.3405
  249DPPC   C1B 2985   6.067   4.964   9.545 -0.0311 -0.1561  0.1837
  249DPPC   C2B 2986   6.295   4.930   9.926  0.2017  0.0416 -0.0157
  249DPPC   C3B 2987   6.542   4.889  10.280 -0.2523  0.0974 -0.2659
  249DPPC   C4B 2988   6.840   4.943  10.630 -0.0593 -0.0952  0.0152
  250DPPC   NC3 2989   1.541   1.617   7.982 -0.2360 -0.1380  0.4304
  250DPPC   PO4 2990   1.720   1.765   7.580 -0.1480  0.0372  0.0321
  250DPPC   GL1 2991   2.079   1.965   7.556  0.0089 -0.0844  0.2397
  250DPPC   GL2 2992   2.066   2.248   7.670  0.1539 -0.3151 -0.1947
  250DPPC   C1A 2993   2.433   1.815   7.292 -0.3771 -0.1661 -0.0183
  250DPPC   C2A 2994   2.778   1.577   7.071  0.0454 -0.1452 -0.0231
  250DPPC   C3A 2995   3.042   1.746   6.705 -0.1220 -0.1308 -0.2416
  250DPPC   C4A 2996   3.367   1.479   6.425 -0.2835  0.1621  0.3836
  250DPPC   C1B 2997   2.476   2.085   7.744 -0.0541 -0.0393 -0.0492
  250DPPC   C2B 2998   2.845   1.830   7.632  0.2282  0.1309  0.0653
  250DPPC   C3B 2999   3.135   1.750   7.364 -0.1802 -0.0154  0.0759
  250DPPC   C4B 3000   3.520   1.746   7.461 -0.1113 -0.0335 -0.0978
  251DPPC   NC3 3001   2.419   5.177   8.450 -0.1735  0.3281  0.5297
  251DPPC   PO4 3002   2.418   4.710   8.378 -0.1637 -0.2445 -0.1887
  251DPPC   GL1 3003   2.369   4.661   8.804 -0.3489  0.3212 -0.0493
  251DPPC   GL2 3004   2.114   4.582   9.036 -0.0583  0.1231 -0.1964
  251DPPC   C1A 3005   2.613   4.540   9.206  0.0366 -0.0111 -0.0116
  251DPPC   C2A 3006   2.705   4.714   9.664  0.0084 -0.1176 -0.2585
  251DPPC   C3A 3007   2.629   4.563  10.130 -0.2010 -0.1055  0.3018
  251DPPC   C4A 3008   2.235   4.386  10.284  0.0975 -0.4121 -0.1504
  251DPPC   C1B 3009   2.084   4.303   9.319  0.3468 -0.0814  0.1798
  251DPPC   C2B 3010   2.047   4.097   9.745  0.0751 -0.0414  0.0536
  251DPPC   C3B 3011   2.368   3.981  10.054  0.1034  0.0308  0.0881
  251DPPC   C4B 3012   2.664   4.110  10.321 -0.2686 -0.0471  0.4512
  252DPPC   NC3 3013   0.719   3.465   8.895 -0.1048 -0.2845  0.0621
  252DPPC   PO4 3014   0.576   3.193   8.655  0.0023  0.3574 -0.0176
  252DPPC   GL1 3015   0.399   2.888   8.973 -0.2431  0.1421  0.0342
  252DPPC   GL2 3016   0.140   3.030   9.185 -0.1626 -0.1760 -0.1352
  252DPPC   C1A 3017   0.437   2.559   9.350  0.2346  0.2563 -0.0409
  252DPPC   C2A 3018   0.283   2.411   9.775  0.0833 -0.0659 -0.1013
  252DPPC   C3A 3019   0.403   2.311  10.171  0.3520 -0.1236 -0.3240
  252DPPC   C4A 3020   0.554   2.371  10.609 -0.0947 -0.0828 -0.0404
  252DPPC   C1B 3021   0.218   2.975   9.569 -0.1783 -0.6767 -0.1678
  252DPPC   C2B 3022   0.342   2.834  10.029  0.0707  0.0705 -0.0667
  252DPPC   C3B 3023   0.345   2.799  10.501  0.1645  0.0478  0.0796
  252DPPC   C4B 3024   0.154   2.814  10.888 -0.3070  0.1033 -0.1107
  253DPPC   NC3 3025   0.574   0.885   8.322 -0.0106  0.0410  0.1167
  253DPPC   PO4 3026   0.925   0.423   8.367 -0.0028  0.0147  0.2440
  253DPPC   GL1 3027   0.778   0.456   8.784  0.0495 -0.0775  0.2038
  253DPPC   GL2 3028   0.875   0.667   8.977 -0.1352  0.0694 -0.2706
  253DPPC   C1A 3029   0.666   0.238   9.252  0.2679  0.4236  0.0734
  253DPPC   C2A 3030   0.529   0.002   9.680 -0.2577 -0.0326  0.4740
  253DPPC   C3A 3031   0.326  -0.278  10.148  0.0927 -0.0933 -0.0878
  253DPPC   C4A 3032   0.125  -0.403  10.473  0.0959  0.4487 -0.2142
  253DPPC   C1B 3033   0.529   0.755   9.191 -0.0024 -0.2386 -0.1031
  253DPPC   C2B 3034   0.274   1.054   9.534 -0.1065  0.2089  0.0243
  253DPPC   C3B 3035   0.039   0.934   9.989 -0.0206 -0.0669 -0.0108
  253DPPC   C4B 3036   0.100   0.566  10.244  0.1546  0.1430 -0.0092
  254DPPC   NC3 3037   5.931   2.888   8.804 -0.2004  0.0125  0.0470
  254DPPC   PO4 3038   6.066   3.308   8.687 -0.2258  0.1502  0.1963
  254DPPC   GL1 3039   5.793   3.379   9.086 -0.1926  0.2746  0.1337
  254DPPC   GL2 3040   5.707   3.088   9.148 -0.0641 -0.2916 -0.0499
  254DPPC   C1A 3041   5.564   3.469   9.449  0.0362 -0.1935  0.1325
  254DPPC   C2A 3042   5.461   3.519   9.843  0.1310  0.2019 -0.3823
  254DPPC   C3A 3043   5.448   3.590  10.219  0.1118  0.2108  0.5367
  254DPPC   C4A 3044   5.278   3.537  10.719 -0.1203  0.1272  0.1828
  254DPPC   C1B 3045   5.897   3.070   9.540 -0.0841  0.0796 -0.1539
  254DPPC   C2B 3046   6.063   3.106   9.982 -0.2012 -0.1873  0.1732
  254DPPC   C3B 3047   6.089   2.681  10.165  0.0677  0.3819 -0.0902
  254DPPC   C4B 3048   6.098   2.380  10.518  0.0319  0.0985 -0.2729
  255DPPC   NC3 3049   1.884   3.258   7.601  0.2266  0.1413  0.0375
  255DPPC   PO4 3050   1.751   3.654   7.406 -0.2041 -0.0471 -0.1825
  255DPPC   GL1 3051   1.750   3.438   7.097 -0.0122  0.1582 -0.0172
  255DPPC   GL2 3052   1.495   3.521   6.937 -0.2331 -0.3404  0.0606
  255DPPC   C1A 3053   2.131   3.419   6.735 -0.0016  0.2516 -0.0218
  255DPPC   C2A 3054   2.411   3.457   6.411  0.1418  0.0098 -0.1970
  255DPPC   C3A 3055   2.525   3.275   6.107  0.1974 -0.2460 -0.0997
  255DPPC   C4A 3056   2.349   3.231   5.666  0.1335 -0.1402 -0.1117
  255DPPC   C1B 3057   1.597   3.542   6.424  0.1828  0.0803  0.2409
  255DPPC   C2B 3058   1.466   3.290   6.013 -0.2957 -0.0446 -0.3449
  255DPPC   C3B 3059   1.339   3.023   5.854  0.2280  0.0135 -0.0953
  255DPPC   C4B 3060   1.112   2.712   5.590  0.2879 -0.1321  0.1659
  256DPPC   NC3 3061   0.332   4.342   8.660 -0.1193 -0.0804 -0.1613
  256DPPC   PO4 3062   0.037   4.084   8.696 -0.1609 -0.2047  0.0018
  256DPPC   GL1 3063   0.032   3.789   8.989 -0.2772  0.0045  0.0011
  256DPPC   GL2 3064   0.290   3.585   9.014  0.0445 -0.3012  0.1192
  256DPPC   C1A 3065  -0.146   3.672   9.347 -0.0245 -0.0157 -0.2254
  256DPPC   C2A 3066  -0.117   3.533   9.741  0.0069 -0.2105 -0.0077
  256DPPC   C3A 3067  -0.246   3.535  10.270  0.1196  0.2291 -0.0457
  256DPPC   C4A 3068  -0.438   3.630  10.657 -0.2283 -0.4664 -0.0627
  256DPPC   C1B 3069   0.343   3.457   9.454 -0.1644  0.1454 -0.2679
  256DPPC   C2B 3070   0.355   3.331   9.897  0.1177 -0.0305  0.4375
  256DPPC   C3B 3071   0.162   3.217  10.391 -0.2028 -0.2237  0.1595
  256DPPC   C4B 3072  -0.148   3.080  10.605 -0.0425 -0.0729 -0.0312
  257WN      WN 3073   0.203   2.408   8.892 -0.0318  0.0844  0.1243
  258WN      WN 3074   3.497   3.775   8.367 -0.1792 -0.0737 -0.0881
  259WN      WN 3075   5.131   2.631   8.176 -0.0103 -0.0422  0.1249
  260WN      WN 3076   2.016   4.358   8.463  0.1097 -0.1342 -0.1903
  261WN      WN 3077   1.609   2.199   7.361  0.1317 -0.0398  0.0661
  262WN      WN 3078   1.251   0.009   7.849 -0.2911  0.0811 -0.2689
  263WN      WN 3079   1.880   2.980   7.085  0.1852 -0.2919  0.3016
  264WN      WN 3080   0.090   5.791   7.287  0.2149  0.1716 -0.0239
  265WN      WN 3081   5.406   4.868   8.665  0.1209 -0.0007  0.1253
  266WN      WN 3082   4.616   1.016   7.930 -0.0533 -0.0537  0.0626
  267WN      WN 3083   5.654   1.452   7.856  0.1212 -0.3336 -0.0410
  268WN      WN 3084   2.630   3.668   8.676 -0.1865  0.0280 -0.1094
  269WN      WN 3085   3.070   0.455   7.853 -0.1925 -0.4775 -0.0416
  270WN      WN 3086   4.178   0.115   7.712 -0.1184  0.2559  0.0620
  271WN      WN 3087   1.225   1.774   7.616  0.3585 -0.0537  0.2188
  272WN      WN 3088   4.387   3.259   8.075 -0.5965  0.0214  0.1506
  273WN      WN 3089   3.720   1.319   8.472 -0.0585  0.4131  0.0026
  274WN      WN 3090   1.014   4.254   8.666 -0.0868 -0.3576 -0.1597
  275WN      WN 3091   2.562   5.253   7.321  0.0047 -0.1528 -0.0945
  276WN      WN 3092   2.206   4.271   7.913 -0.1981 -0.0643 -0.3817
  277WN      WN 3093   1.516   4.595   8.439 -0.2998  0.2794  0.2437
  278WN      WN 3094   2.167   6.103   8.098 -0.3258 -0.1363  0.2316
  279WN      WN 3095   0.667   4.355   8.338 -0.2124  0.1853  0.1217
  280WN      WN 3096   2.930   0.450   8.380 -0.3261  0.0770  0.0130
  281WN      WN 3097   5.636   0.504   7.227  0.0339 -0.0115  0.3499
  282WN      WN 3098   0.379   1.308   8.330 -0.3583  0.1157  0.1327
  283WN      WN 3099   4.418   5.836   9.028 -0.1539 -0.0960  0.0544
  284WN      WN 3100   2.606   0.231   8.090  0.1382 -0.1115  0.1438
  285WN      WN 3101   1.420   5.792   7.254 -0.0954 -0.1562  0.1390
  286WN      WN 3102   5.031   0.750   8.028 -0.2242  0.2505  0.2139
  287WN      WN 3103   0.778   0.210   7.691 -0.0015  0.0520  0.1443
  288WN      WN 3104   3.277   0.080   8.610  0.0617  0.0894  0.0561
  289WN      WN 3105   1.975   1.406   7.866 -0.2179  0.4694 -0.1488
  290WN      WN 3106   6.024   5.231   8.033 -0.0905 -0.0133  0.1338
  291WN      WN 3107   5.820   1.118   8.761 -0.2514 -0.1738 -0.1310
  292WN      WN 3108   0.923   6.118   8.201  0.2659  0.4406  0.0383
  293WN      WN 3109   2.622   5.892   8.237 -0.0295 -0.1023 -0.0394
  294WN      WN 3110   3.084   6.145   8.066 -0.2626 -0.2469  0.0221
  295WN      WN 3111   0.473   1.023   8.784  0.3569 -0.4458 -0.2148
  296WN      WN 3112   5.511   5.079   8.154 -0.1624 -0.1192 -0.2213
  297WN      WN 3113   1.021   1.411   8.052  0.0091 -0.1323  0.2166
  298WN      WN 3114   1.104   1.917   8.083  0.2788  0.1695 -0.1056
  299WN      WN 3115   0.423   1.045   7.347 -0.1163  0.3379  0.1587
  300WN      WN 3116   0.518   5.928   7.934 -0.2059 -0.2012 -0.0043
  301WN      WN 3117   6.021   0.076   8.638 -0.0831  0.1321  0.0737
  302WN      WN 3118   5.135   4.587   8.007  0.3719 -0.2477  0.3064
  303WN      WN 3119   3.353   2.564   7.963 -0.0976 -0.1399 -0.0739
  304WN      WN 3120   4.565   6.011   7.875  0.1341  0.1432  0.1060
  305WN      WN 3121   0.516   0.361   8.069 -0.0927 -0.4215  0.2673
  306WN      WN 3122   4.747   2.371   7.993 -0.1303  0.2952 -0.0721
  307WN      WN 3123   4.041   5.186   7.121 -0.4012  0.2705 -0.0026
  308WN      WN 3124   2.244   3.462   7.253  0.0569  0.0452 -0.1472
  309WN      WN 3125   3.313   3.025   8.114 -0.1097  0.2239 -0.1752
  310WN      WN 3126   3.312   3.808   7.541  0.0944  0.1098 -0.1974
  311WN      WN 3127   6.166   1.359   7.532 -0.0965  0.0496 -0.0808
  312WN      WN 3128   3.291   5.029   8.350  0.1213  0.3087 -0.0634
  313WN      WN 3129   6.006   5.461   6.985  0.0567  0.1338 -0.2200
  314WN      WN 3130   0.933   3.552   7.924 -0.2041 -0.1086  0.1779
  315WN      WN 3131   6.152   1.836   8.252  0.1235 -0.3253 -0.0010
  316WN      WN 3132   5.291   4.129   8.151  0.1067  0.2458 -0.1031
  317WN      WN 3133   0.225   4.950   8.235  0.0242  0.1987  0.0228
  318WN      WN 3134   1.513   0.915   7.255 -0.1454 -0.0214 -0.1282
  319WN      WN 3135   3.678   3.336   8.058 -0.1621  0.0537 -0.0414
  320WN      WN 3136   1.460   5.045   8.199  0.0921  0.0468 -0.0556
  321WN      WN 3137   5.938   4.732   7.984 -0.1506  0.1711 -0.1983
  322WN      WN 3138   2.521   3.753   8.212  0.2045 -0.0865 -0.0366
  323WN      WN 3139   1.445   2.706   8.702 -0.2601  0.1174  0.2660
  324WN      WN 3140   4.977   0.178   8.834 -0.0827 -0.2873 -0.2468
  325WN      WN 3141   5.929   2.763   7.752  0.2068 -0.2450  0.0730
  326WN      WN 3142   1.993   3.822   8.340 -0.1062 -0.1792 -0.0972
  327WN      WN 3143   2.842   3.806   7.285  0.3473 -0.0080 -0.2481
  328WN      WN 3144   4.993   2.891   8.559 -0.2143 -0.1751  0.0347
  329WN      WN 3145   1.771   5.391   7.976  0.0090  0.0305 -0.3671
  330WN      WN 3146   0.359   4.515   7.959 -0.2465 -0.1738 -0.1039
  331WN      WN 3147   0.022   0.476   7.995 -0.0277  0.0336 -0.0026
  332WN      WN 3148   3.111   0.891   8.488 -0.0599  0.2499 -0.3987
  333WN      WN 3149   1.121   5.490   7.460 -0.0881 -0.3605  0.0550
  334WN      WN 3150   0.094   5.680   7.800 -0.4157 -0.1266 -0.2192
  335WN      WN 3151   1.515   1.287   7.612 -0.3420  0.0498 -0.0631
  336WN      WN 3152   3.718   5.100   8.078  0.1424  0.3716 -0.0780
  337WN      WN 3153   4.099   4.777   8.007  0.0910 -0.0695  0.0692
  338WN      WN 3154   5.567   2.334   8.423 -0.0130  0.1912  0.0169
  339WN      WN 3155   4.122   1.936   7.839 -0.0252  0.1840 -0.1205
  340WN      WN 3156   3.873   3.944   7.678 -0.1262  0.1231 -0.1931
  341WN      WN 3157   5.967   2.272   7.961  0.1924  0.1353 -0.0380
  342WN      WN 3158   5.381   6.137   8.038  0.0797  0.2016 -0.1191
  343WN      WN 3159   1.020   0.830   8.074  0.0440  0.3795  0.1088
  344WN      WN 3160   3.236   5.077   7.860 -0.3161 -0.1594  0.1622
  345WN      WN 3161   3.503   0.733   7.455  0.3343  0.0408  0.1115
  346WN      WN 3162   1.822   1.440   8.406 -0.0476 -0.1701 -0.5933
  347WN      WN 3163   2.312   1.220   8.465 -0.1254 -0.1737  0.2648
  348WN      WN 3164   3.973   5.952   8.043  0.0049  0.3061 -0.3226
  349WN      WN 3165   0.694   4.836   8.164  0.1728 -0.3470  0.1338
  350WN      WN 3166   1.427   5.763   7.746 -0.1549 -0.1344 -0.0329
  351WN      WN 3167   2.433   2.615   8.269 -0.0920 -0.1698  0.3355
  352WN      WN 3168   5.847   3.299   8.240  0.4391 -0.0487  0.2199
  353WN      WN 3169   0.183   3.160   7.688  0.1054  0.0600 -0.0161
  354WN      WN 3170   3.073   3.049   7.687 -0.1861 -0.4306  0.1163
  355WN      WN 3171   0.599   2.699   7.690  0.2793 -0.0426 -0.0365
  356WN      WN 3172   2.827   4.866   8.149 -0.0029  0.1492 -0.1217
  357WN      WN 3173   4.940   1.270   7.241 -0.1569  0.1607  0.1010
  358WN      WN 3174   5.675   1.898   8.072  0.0827  0.0003  0.1511
  359WN      WN 3175   2.160   5.412   8.878 -0.0547 -0.1184  0.0069
  360WN      WN 3176   0.606   1.710   8.146 -0.0949  0.1399  0.0723
  361WN      WN 3177   1.895   3.844   7.857 -0.0021  0.0107  0.1815
  362WN      WN 3178   1.385   3.808   7.772  0.1408 -0.2675 -0.1436
  363WN      WN 3179   1.407   2.747   8.050 -0.4937 -0.0099  0.0157
  364WN      WN 3180   5.529   3.720   7.944 -0.0414  0.0357 -0.1225
  365WN      WN 3181   3.765   2.215   8.086 -0.0452 -0.3449  0.0536
  366WN      WN 3182   1.470   5.195   7.658  0.3017  0.1056  0.2310
  367WN      WN 3183   5.460   2.964   8.009 -0.3958 -0.1337  0.1337
  368WN      WN 3184   4.894   0.076   8.144  0.1377  0.0482  0.1018
  369WN      WN 3185   2.731   4.362   7.909 -0.1491 -0.4041  0.2612
  370WN      WN 3186   6.133   4.440   7.602  0.0645  0.4668  0.1204
  371WN      WN 3187   4.856   3.332   8.422  0.0851 -0.1768 -0.0241
  372WN      WN 3188   3.670   5.077   7.563 -0.1554 -0.0515  0.2400
  373WN      WN 3189   1.993   0.131   8.955  0.1315  0.2443 -0.1102
  374WN      WN 3190   5.452   2.429   7.874  0.1673 -0.0680  0.1441
  375WN      WN 3191   3.226   5.440   8.707  0.2634  0.3436 -0.1290
  376WN      WN 3192   0.945   2.893   8.706 -0.1424  0.0246  0.2716
  377WN      WN 3193   5.839   3.279   7.697 -0.0240 -0.1972 -0.0315
  378WN      WN 3194   5.222   3.815   8.496 -0.0151 -0.1092 -0.1892
  379WN      WN 3195   1.313   3.904   7.230 -0.2454 -0.0205 -0.1028
  380WN      WN 3196   0.095   0.956   7.857  0.0632  0.0759  0.1221
  381WN      WN 3197   5.196   1.679   7.959 -0.1149  0.1293 -0.1589
  382WN      WN 3198   4.608   0.503   7.978  0.0271  0.0766  0.0890
  383WN      WN 3199   6.141   1.399   8.040  0.2346 -0.0532 -0.2010
  384WN      WN 3200   4.312   5.583   7.982  0.3606 -0.0754  0.0831
  385WN      WN 3201   5.326   1.209   8.129  0.0885  0.1303  0.3279
  386WN      WN 3202   1.025   5.175   7.913 -0.1938 -0.4671  0.0431
  387WN      WN 3203   4.620   0.286   7.439 -0.0952 -0.3227  0.1160
  388WN      WN 3204   5.034   4.110   8.832 -0.0093  0.0301 -0.1548
  389WN      WN 3205   3.544   5.819   8.719  0.0513 -0.0783 -0.1666
  390WN      WN 3206   6.075   2.257   6.996  0.0208 -0.1700  0.0010
  391WN      WN 3207   1.422   3.286   7.897 -0.3245 -0.1475  0.1666
  392WN      WN 3208   4.071   2.504   7.771  0.1963 -0.0094 -0.2184
  393WN      WN 3209   3.390   4.066   7.951  0.1882 -0.0238 -0.3162
  394WN      WN 3210   0.847   3.543   8.382 -0.2107  0.3411 -0.1059
  395WN      WN 3211   1.458   2.237   7.835 -0.2968  0.0896  0.1481
  396WN      WN 3212   1.895   0.150   8.467 -0.0796  0.0078 -0.1088
  397WN      WN 3213   5.480   0.822   8.402 -0.1247  0.2495  0.0349
  398WN      WN 3214   3.989   0.813   7.199 -0.3459 -0.0796 -0.1985
  399WN      WN 3215   4.988   1.259   7.720  0.2087  0.0667 -0.2413
  400WN      WN 3216   4.781   4.062   7.919 -0.2282 -0.1444  0.0414
  401WN      WN 3217   3.146   4.132   8.418  0.0611  0.0383 -0.2312
  402WN      WN 3218   1.331   5.040   8.740  0.0885  0.0029  0.2490
  403WN      WN 3219   0.722   2.012   7.656  0.0001 -0.2072  0.1552
  404WN      WN 3220   0.129   3.159   8.226 -0.0665 -0.1336 -0.1178
  405WN      WN 3221   5.009   3.631   8.054  0.0582  0.0496 -0.1012
  406WN      WN 3222   3.757   5.510   7.856 -0.2270  0.0497  0.3902
  407WN      WN 3223   1.080   2.382   8.411 -0.3145  0.1181 -0.2436
  408WN      WN 3224   5.317   0.806   7.605 -0.1498 -0.0104 -0.0716
  409WN      WN 3225   5.787   0.632   7.698 -0.1322  0.2691 -0.1423
  410WN      WN 3226   1.113   4.505   8.173  0.0973  0.1095 -0.0121
  411WN      WN 3227   0.134   2.330   8.373 -0.1101  0.0751 -0.0796
  412WN      WN 3228   4.900   1.406   8.223 -0.1569  0.1382 -0.1948
  413WN      WN 3229   5.147   5.952   8.451  0.1408  0.2596  0.0383
  414WN      WN 3230   2.158   5.176   7.716  0.2330 -0.1486 -0.0043
  415WN      WN 3231   0.618   3.177   8.081 -0.1539 -0.3030 -0.0654
  416WN      WN 3232   1.009   2.996   7.764 -0.0520 -0.1098 -0.1652
  417WN      WN 3233   5.061   5.096   7.935  0.2646 -0.1144  0.0292
  418WN      WN 3234   2.405   1.120   7.987 -0.1396 -0.0541 -0.1329
  419WN      WN 3235   4.619   4.645   7.958 -0.1619 -0.0714  0.2502
  420WN      WN 3236   1.430   3.585   8.259  0.1714 -0.0773 -0.0258
  421WN      WN 3237   0.394   3.615   7.921  0.0108 -0.0247  0.2585
  422WN      WN 3238   0.242   4.071   8.165 -0.1518  0.0671  0.1016
  423WN      WN 3239   3.850   6.075   7.286 -0.1438  0.4200 -0.0638
  424WN      WN 3240   4.338   4.233   7.936  0.1328  0.1213  0.2410
  425WN      WN 3241   5.827   5.759   8.001 -0.0460 -0.0702  0.1374
  426WN      WN 3242   5.157   2.266   8.780  0.1122  0.2667 -0.0095
  427WN      WN 3243   2.851   5.341   8.273 -0.0197 -0.0244 -0.2086
  428WN      WN 3244   3.024   0.936   8.029  0.2951 -0.0822  0.3749
  429WN      WN 3245   1.935   2.631   8.031 -0.0127  0.1022 -0.0554
  430WN      WN 3246   0.628   0.809   7.785  0.3563 -0.2977  0.1968
  431WN      WN 3247   4.233   1.764   8.305 -0.0310  0.0694 -0.1336
  432WN      WN 3248   0.175   2.666   8.020  0.1813  0.0180  0.2367
  433WN      WN 3249   3.508   6.013   8.243  0.3323  0.0250  0.2367
  434WN      WN 3250   5.841   0.997   8.060 -0.0906  0.2272 -0.3010
  435WN      WN 3251   1.079   3.961   8.184  0.0080  0.1999 -0.0470
  436WN      WN 3252   4.514   1.358   8.529 -0.1622 -0.0672 -0.0470
  437WN      WN 3253   1.791   0.153   7.946  0.2049 -0.0026  0.0081
  438WN      WN 3254   0.869   2.749   8.185  0.0034  0.1148  0.0768
  439WN      WN 3255   5.443   0.450   8.029  0.2103  0.2383  0.0456
  440WN      WN 3256   6.146   4.483   8.346  0.0875  0.2768  0.2239
  441WN      WN 3257   1.573   4.215   8.087  0.1371  0.1915  0.0069
  442WN      WN 3258   2.023   2.644   8.521  0.2635  0.2636 -0.1199
  443WN      WN 3259   2.941   3.936   8.026 -0.0180 -0.1032 -0.3261
  444WN      WN 3260   1.989   5.823   7.807 -0.0531  0.0286 -0.2403
  445WN      WN 3261   4.138   0.646   8.023  0.0461  0.0458  0.1496
  446WN      WN 3262   3.950   3.935   8.173 -0.1187 -0.1554  0.2083
  447WN      WN 3263   5.334   5.606   8.136  0.1639 -0.0505 -0.1312
  448WN      WN 3264   4.948   3.087   8.023  0.1397 -0.1492 -0.0863
  449WN      WN 3265   2.777   5.214   7.770  0.2201 -0.0356  0.4860
  450WN      WN 3266   4.134   5.235   7.665  0.1506 -0.0607  0.0569
  451WN      WN 3267   0.565   2.361   8.098 -0.0838  0.2832  0.1008
  452WN      WN 3268   0.493   5.374   7.982 -0.3467  0.1566 -0.1030
  453WN      WN 3269   4.839   5.646   8.077  0.0941  0.2555  0.0123
  454WN      WN 3270   2.858   4.874   7.108 -0.1015  0.2906  0.1283
  455WN      WN 3271   3.831   0.246   8.106 -0.1627 -0.3050  0.0293
  456WN      WN 3272   0.805   1.558   7.369  0.2262  0.1225  0.1373
  457WN      WN 3273   1.929   1.969   8.024  0.3458 -0.1583 -0.0919
  458WN      WN 3274   2.896   4.746   7.594 -0.2436 -0.1303  0.1846
  459WN      WN 3275   4.819   5.625   8.660 -0.1569 -0.0402 -0.1515
  460WN      WN 3276   4.702   4.296   8.358 -0.0235 -0.0848 -0.0542
  461WN      WN 3277   6.058   3.711   7.917 -0.1677  0.2333  0.2598
  462WN      WN 3278   1.512   1.076   8.070  0.0619  0.2508  0.0292
  463WN      WN 3279   4.599   5.145   8.099  0.2174  0.2193  0.1467
  464WN      WN 3280   0.204   2.164   7.750  0.5462  0.3005  0.1517
  465WN      WN 3281   4.780   3.410   7.678  0.0268 -0.1536 -0.1839
  466WN      WN 3282   2.761   3.215   8.120 -0.0896  0.0597  0.1445
  467WN      WN 3283   1.835   1.403   7.226 -0.1741 -0.1115 -0.0275
  468WN      WN 3284   5.858   4.994   7.546  0.1182 -0.0890 -0.3058
  469WN      WN 3285   4.263   0.315   7.097  0.0651  0.0378  0.1864
  470WN      WN 3286   4.158   5.182   8.297  0.1436  0.1461  0.1377
  471WN      WN 3287   3.919   3.561   8.556  0.2372 -0.2109 -0.0304
  472WN      WN 3288   2.964   5.651   7.919 -0.1821  0.0535 -0.4335
  473WN      WN 3289   2.032   5.031   8.188 -0.1580  0.0209 -0.3248
  474WN      WN 3290   5.870   0.540   8.387 -0.4040  0.0758  0.2840
  475WN      WN 3291   3.723   0.307   7.066  0.1281 -0.1999 -0.0908
  476WN      WN 3292   2.034   5.161   7.188 -0.2833  0.3299  0.0551
  477WN      WN 3293   5.866   0.108   8.048 -0.0138  0.3162  0.0381
  478WN      WN 3294   2.070   4.426   7.476  0.0959 -0.2222 -0.1257
  479WN      WN 3295   5.888   4.184   8.048 -0.2002 -0.1289  0.0484
  480WN      WN 3296   2.412   5.557   7.874  0.1481  0.0417  0.1118
  481WN      WN 3297   4.320   3.125   8.572 -0.0205  0.0161 -0.2328
  482WN      WN 3298   2.317   3.484   7.837 -0.3825  0.1462  0.3769
  483WN      WN 3299   1.270   0.140  14.868  0.2865  0.1750  0.0456
  484WN      WN 3300   4.574   0.327  15.810  0.0381  0.0421 -0.3234
  485WN      WN 3301   0.082   2.193   2.975  0.0670  0.0318  0.3763
  486WN      WN 3302   5.793   5.765  14.629 -0.0357  0.1336  0.1316
  487WN      WN 3303   4.039   2.634  14.796  0.2089  0.4169 -0.3300
  488WN      WN 3304   0.675   2.031  13.773 -0.2690  0.0757  0.0712
  489WN      WN 3305   3.219   0.405  15.409 -0.1205  0.2149 -0.0056
  490WN      WN 3306   5.188   1.336  14.221 -0.0227  0.0422 -0.0947
  491WN      WN 3307   3.553   3.874  14.179 -0.1099 -0.0774 -0.1442
  492WN      WN 3308   3.519   2.332   1.768 -0.2077 -0.0689 -0.1336
  493WN      WN 3309   4.935   1.456   2.763 -0.2053 -0.0703 -0.0200
  494WN      WN 3310   2.512   4.470  13.332 -0.0147 -0.1302  0.2884
  495WN      WN 3311   4.885   2.147  12.192  0.0745  0.1652  0.1020
  496WN      WN 3312   1.032   0.869  15.534 -0.0780  0.1944 -0.0873
  497WN      WN 3313   0.769   0.345  13.427 -0.3744 -0.1856  0.0249
  498WN      WN 3314   3.890   4.337  13.429 -0.2676 -0.1611  0.0906
  499WN      WN 3315   2.490   5.633   0.044 -0.1583  0.0538 -0.0364
  500WN      WN 3316   1.925   0.467   0.075 -0.0531 -0.2735 -0.1627
  501WN      WN 3317   0.614   2.088  15.719 -0.2247  0.3512 -0.0043
  502WN      WN 3318   2.566   6.165  13.556  0.0536 -0.0840  0.0888
  503WN      WN 3319   3.052   5.528   0.793  0.0601  0.1800  0.1276
  504WN      WN 3320   1.962   4.834   1.551 -0.3653  0.1052 -0.1866
  505WN      WN 3321   5.691   4.445  14.029  0.2961 -0.0912  0.1049
  506WN      WN 3322   1.574   1.342   0.393 -0.2382 -0.3011 -0.0807
  507WN      WN 3323   1.713   1.442   2.414  0.0726  0.2961  0.0713
  508WN      WN 3324   2.141   0.009   2.488 -0.1084 -0.1061 -0.0831
  509WN      WN 3325   2.408   5.371  13.474 -0.0153 -0.0358  0.2524
  510WN      WN 3326   0.969   0.858  12.849 -0.1355 -0.0636 -0.0104
  511WN      WN 3327   5.215   0.213  15.207  0.0728 -0.1143  0.1537
  512WN      WN 3328   2.735   5.571  15.480  0.0125 -0.0422  0.1606
  513WN      WN 3329   3.997   1.036   1.233 -0.0673 -0.0037 -0.1430
  514WN      WN 3330   5.664   2.498  15.222 -0.5231 -0.0015 -0.2172
  515WN      WN 3331   4.662   1.186  13.382 -0.0539 -0.1452 -0.0328
  516WN      WN 3332   4.644   0.803  13.694 -0.0544 -0.1177 -0.2294
  517WN      WN 3333   4.674   6.030  12.412 -0.0421 -0.0863  0.2544
  518WN      WN 3334   5.596   5.636   1.251  0.0794 -0.5496  0.0517
  519WN      WN 3335   1.169   5.752   1.902 -0.2177 -0.0051  0.0871
  520WN      WN 3336   3.706   4.705   0.066  0.1659  0.4828 -0.2345
  521WN      WN 3337   5.905   3.994  12.920 -0.2405 -0.0669 -0.0298
  522WN      WN 3338   3.021   5.092   0.431 -0.2538 -0.1365 -0.0917
  523WN      WN 3339   0.656   5.770  12.203 -0.0495 -0.0802 -0.0166
  524WN      WN 3340   0.663   5.727   1.912  0.1921 -0.0728  0.2107
  525WN      WN 3341   1.739   5.451   2.396  0.0817 -0.5743 -0.2183
  526WN      WN 3342   5.436   5.673   3.396 -0.1951 -0.0484 -0.4039
  527WN      WN 3343   2.845   0.298  14.460 -0.0086 -0.0214  0.0148
  528WN      WN 3344   5.728   5.191  14.820 -0.2876 -0.1063 -0.1367
  529WN      WN 3345   2.194   6.088  15.880  0.2063 -0.0486  0.1552
  530WN      WN 3346   6.160   4.439   2.579  0.1405 -0.0618  0.1689
  531WN      WN 3347   5.408   0.269  13.911 -0.0743 -0.2025  0.2301
  532WN      WN 3348   4.297   0.412  15.418 -0.2108 -0.1034 -0.1220
  533WN      WN 3349   4.027   1.280  14.357  0.0845 -0.1524  0.2847
  534WN      WN 3350   5.391   1.903  15.852 -0.0045 -0.1178  0.3388
  535WN      WN 3351   3.340   2.786   0.466  0.0403  0.0249 -0.3014
  536WN      WN 3352   1.170   4.012   1.630 -0.0099 -0.2117  0.1978
  537WN      WN 3353   4.083   5.159   1.839  0.2690  0.1947  0.3603
  538WN      WN 3354   3.172   1.665  14.143  0.3334 -0.1516  0.4866
  539WN      WN 3355   0.838   2.217  14.599 -0.1863 -0.1737  0.3268
  540WN      WN 3356   3.761   2.571  14.389  0.0191 -0.0207  0.2173
  541WN      WN 3357   4.017   2.108   0.056  0.0321  0.0659  0.2222
  542WN      WN 3358   0.370   5.389   0.846 -0.0252  0.2907 -0.1803
  543WN      WN 3359   1.530   4.144  15.035  0.0612 -0.0469 -0.1765
  544WN      WN 3360   0.183   6.098  15.188  0.1141  0.1876  0.0280
  545WN      WN 3361   3.641   0.573   0.852  0.3715 -0.0252 -0.2392
  546WN      WN 3362   3.737   2.529  15.178 -0.1758  0.3278  0.1524
  547WN      WN 3363   5.336   3.272  13.349  0.1458 -0.1961  0.5721
  548WN      WN 3364   6.131   2.929   1.120  0.1977  0.1051  0.0080
  549WN      WN 3365   3.212   5.668  15.622 -0.0680 -0.2008  0.3016
  550WN      WN 3366   1.287   4.302  14.562  0.3007 -0.0757 -0.0901
  551WN      WN 3367   0.471   3.078   0.449  0.1618 -0.1876 -0.0268
  552WN      WN 3368   5.388   0.678   2.295 -0.0404  0.1920 -0.1026
  553WN      WN 3369   5.556   0.462  14.939 -0.3061 -0.2140 -0.0507
  554WN      WN 3370   4.973   2.116  14.773  0.0680  0.4449  0.2445
  555WN      WN 3371   4.477   1.673  13.378 -0.3956  0.2637 -0.1674
  556WN      WN 3372   0.508   5.588   2.803 -0.2989  0.2016 -0.2986
  557WN      WN 3373   2.743   5.742   2.901 -0.0830  0.0648 -0.0547
  558WN      WN 3374   3.606   1.890   2.975  0.0253  0.0425  0.2694
  559WN      WN 3375   0.158   1.176   1.218  0.0848 -0.2266  0.0598
  560WN      WN 3376   2.392   3.836   0.869 -0.1979 -0.0266  0.0638
  561WN      WN 3377   3.629   5.952   0.471  0.0839  0.0105  0.0826
  562WN      WN 3378   1.391   1.243   1.999 -0.1058  0.0208  0.0683
  563WN      WN 3379   1.984   4.109   2.676  0.0550  0.1281  0.0087
  564WN      WN 3380   6.046   5.831  15.940  0.0513 -0.1106  0.2722
  565WN      WN 3381   4.334   5.050   3.160 -0.0318 -0.0601 -0.1551
  566WN      WN 3382   1.606   4.239  14.120  0.0848 -0.0047  0.0319
  567WN      WN 3383   3.139   0.273   3.095  0.0020  0.1012  0.1836
  568WN      WN 3384   0.718   2.940  13.097 -0.1495  0.0959 -0.0806
  569WN      WN 3385   4.445   1.127   2.471  0.1549 -0.1482  0.0728
  570WN      WN 3386   3.763   5.136  13.499 -0.1167  0.3660 -0.1645
  571WN      WN 3387   2.325   0.868  12.677 -0.0555 -0.0792 -0.3368
  572WN      WN 3388   3.973   0.614  14.981 -0.0249  0.0454  0.1315
  573WN      WN 3389   5.540   1.201  15.356 -0.0425 -0.0046 -0.2272
  574WN      WN 3390   1.210   3.824  14.805  0.1821 -0.1743 -0.1892
  575WN      WN 3391   0.676   4.484  15.405  0.1193  0.0680 -0.2549
  576WN      WN 3392   1.049   4.477   0.713  0.1222 -0.0344  0.2297
  577WN      WN 3393   1.958   1.259  14.716 -0.2163  0.0579  0.1388
  578WN      WN 3394   0.248   1.087  12.345  0.0838 -0.2133 -0.2603
  579WN      WN 3395   6.020   5.589  13.075 -0.5191 -0.3034 -0.1935
  580WN      WN 3396   5.823   4.752  15.035  0.1569 -0.2867  0.1378
  581WN      WN 3397   3.669   0.049   0.914  0.1919  0.0427  0.1429
  582WN      WN 3398   3.335   5.388   3.180  0.0673  0.1282  0.0566
  583WN      WN 3399   5.602   4.955  14.292 -0.1493 -0.0904 -0.2166
  584WN      WN 3400   5.722   4.269  15.090 -0.1751  0.6170 -0.0427
  585WN      WN 3401   0.904   3.185   0.223 -0.0363  0.1705 -0.3580
  586WN      WN 3402   5.668   1.654  15.523  0.0581 -0.0133 -0.3105
  587WN      WN 3403   2.353   4.482   1.734 -0.2199 -0.1224  0.0872
  588WN      WN 3404   4.527   1.782  12.744 -0.3907 -0.0842 -0.0388
  589WN      WN 3405   5.830   3.854   1.995 -0.1298 -0.1903  0.3360
  590WN      WN 3406   0.628   2.854   0.010 -0.2785  0.0817 -0.0680
  591WN      WN 3407   1.528   3.657  13.077 -0.1193 -0.3536  0.3639
  592WN      WN 3408   0.547   1.139  12.825 -0.1121 -0.2925 -0.0406
  593WN      WN 3409   2.425   2.146  14.390 -0.0842 -0.3088 -0.2846
  594WN      WN 3410   3.236   3.994  15.686  0.2972  0.1585 -0.1877
  595WN      WN 3411   4.794   2.022   0.435 -0.3283  0.2235  0.0044
  596WN      WN 3412   4.857   4.908   2.924  0.2031 -0.2544  0.3093
  597WN      WN 3413   5.553   0.066   1.624  0.1327 -0.2556  0.0322
  598WN      WN 3414   1.250   0.013  15.382  0.1300  0.2675 -0.0470
  599WN      WN 3415   0.695   2.745  14.522  0.1565  0.0267 -0.0378
  600WN      WN 3416   1.241   4.004  15.914  0.3223  0.0189  0.1366
  601WN      WN 3417   3.932   4.918   1.386  0.3512  0.4762 -0.4758
  602WN      WN 3418   3.521   1.432   2.752  0.0682 -0.1530 -0.0089
  603WN      WN 3419   1.598   0.974  13.440  0.1933 -0.3784  0.0548
  604WN      WN 3420   4.009   0.503   2.906  0.0463 -0.0413  0.0046
  605WN      WN 3421   0.346   4.610  15.781  0.4639 -0.0506 -0.3610
  606WN      WN 3422   3.262   0.628  12.585 -0.2209 -0.0977  0.0941
  607WN      WN 3423   1.611   3.243  15.848 -0.3327 -0.0185 -0.3109
  608WN      WN 3424   4.048   1.485   2.625  0.3373  0.1573 -0.0296
  609WN      WN 3425   5.516   3.985  15.671 -0.1290 -0.0522  0.1710
  610WN      WN 3426   2.365   3.001   2.255 -0.0680 -0.2664 -0.2389
  611WN      WN 3427   2.762   2.250  13.519  0.3734 -0.1657 -0.3662
  612WN      WN 3428   5.663   4.280  12.575  0.1921 -0.0824  0.1805
  613WN      WN 3429   4.233   5.541  14.864  0.1479  0.6111  0.1234
  614WN      WN 3430   5.301   1.769  14.663 -0.1490 -0.1685  0.1275
  615WN      WN 3431   2.613   5.970   2.346  0.1431 -0.0915 -0.1439
  616WN      WN 3432   2.825   2.317  14.732  0.0184 -0.0403 -0.1147
  617WN      WN 3433   1.712   2.169  12.509 -0.1029 -0.2188  0.1847
  618WN      WN 3434   5.780   3.494  13.940 -0.3109 -0.1464 -0.0014
  619WN      WN 3435   3.876   2.612   2.575  0.0731  0.1130 -0.2745
  620WN      WN 3436   0.492   0.296   1.493  0.1795 -0.1711  0.1903
  621WN      WN 3437   0.390   6.054  14.205 -0.0834 -0.1048 -0.0782
  622WN      WN 3438   1.857   2.334  13.855  0.2513 -0.1965 -0.1435
  623WN      WN 3439   5.950   4.990  13.912 -0.1905  0.1379  0.4847
  624WN      WN 3440   3.905   6.122   2.230 -0.1409  0.0942 -0.2683
  625WN      WN 3441   1.881   3.297  15.432  0.0050  0.2591  0.2477
  626WN      WN 3442   0.743   1.822  15.264 -0.0974  0.1467  0.3202
  627WN      WN 3443   2.778   1.709  13.204  0.1933  0.4708  0.1520
  628WN      WN 3444   0.964   3.187   3.462  0.0520  0.0646  0.1134
  629WN      WN 3445   3.474   2.103  15.228  0.1307  0.0353 -0.1307
  630WN      WN 3446   2.929   0.699  14.189 -0.2877  0.1220 -0.1303
  631WN      WN 3447   3.015   4.970   3.557  0.0476  0.3328  0.0691
  632WN      WN 3448   3.708   1.169  14.863 -0.2547  0.1142  0.0712
  633WN      WN 3449   5.253   4.245   2.428  0.0359 -0.3647  0.0773
  634WN      WN 3450   4.900   1.737   0.046 -0.1020 -0.1279  0.0341
  635WN      WN 3451   2.466   2.314   2.571  0.3795 -0.1353  0.2586
  636WN      WN 3452   5.824   5.464  13.620  0.1539 -0.0358 -0.1761
  637WN      WN 3453   4.535   0.515  14.101  0.0734 -0.0022 -0.0361
  638WN      WN 3454   0.016   1.704   1.128  0.0526  0.0804 -0.2649
  639WN      WN 3455   2.374   3.985  15.055 -0.3245 -0.1283  0.0884
  640WN      WN 3456   5.979   0.847   3.511 -0.1275 -0.3773  0.1172
  641WN      WN 3457   4.254   3.767  13.938 -0.0212 -0.0043  0.1477
  642WN      WN 3458   0.011   0.902   3.051 -0.0754  0.4277 -0.2403
  643WN      WN 3459   4.467   5.705  14.281  0.2426  0.0129 -0.0541
  644WN      WN 3460   4.450   1.377   2.929  0.2111  0.3069  0.3100
  645WN      WN 3461   0.149   1.180   1.773  0.0046  0.0970  0.0416
  646WN      WN 3462   4.058   1.892  13.188 -0.0130 -0.1700 -0.4526
  647WN      WN 3463   1.754   2.641  14.664 -0.3057  0.0013  0.2458
  648WN      WN 3464   0.605   0.100  14.962  0.0072 -0.0989 -0.5824
  649WN      WN 3465   5.036   0.422   3.633  0.0338 -0.0214 -0.0490
  650WN      WN 3466   0.957   5.742  15.617 -0.4427  0.1923  0.2149
  651WN      WN 3467   4.737   0.605  14.538  0.1030 -0.3267  0.2503
  652WN      WN 3468   5.813   5.140   0.131 -0.3493  0.0555  0.1839
  653WN      WN 3469   3.893   5.625  13.456  0.1111 -0.4138 -0.1343
  654WN      WN 3470   5.329   3.441   1.180 -0.3428  0.1615  0.0735
  655WN      WN 3471   2.290   3.011   0.353  0.6080  0.0433 -0.1983
  656WN      WN 3472   5.685   0.303  15.493 -0.0364 -0.2474 -0.2222
  657WN      WN 3473   1.428   0.078   0.678  0.1172 -0.1434  0.2233
  658WN      WN 3474   3.039   3.518  14.365 -0.1070  0.0499  0.0152
  659WN      WN 3475   4.907   2.457  13.488  0.0456  0.3094  0.0916
  660WN      WN 3476   3.068   3.431   3.671 -0.2340  0.0215  0.2621
  661WN      WN 3477   3.097   3.837  13.898  0.2750 -0.0046 -0.3661
  662WN      WN 3478   6.167   4.814   2.897  0.0747 -0.1196  0.0133
  663WN      WN 3479   5.421   1.559   1.840  0.1062 -0.2445 -0.0515
  664WN      WN 3480   5.200   3.285  13.834  0.1093  0.1042  0.1182
  665WN      WN 3481   2.238   1.467  13.956 -0.2104 -0.1730  0.3621
  666WN      WN 3482   5.821   0.772  14.445 -0.1077 -0.1727  0.0219
  667WN      WN 3483   1.655   5.207   0.190  0.3035 -0.0298  0.0057
  668WN      WN 3484   5.911   4.191  15.852  0.1365  0.1873 -0.1842
  669WN      WN 3485   2.922   2.399  15.604  0.0246  0.1737 -0.0938
  670WN      WN 3486   6.055   0.147  15.859  0.1209  0.0366  0.1781
  671WN      WN 3487   5.950   2.987  14.968 -0.3020 -0.2233 -0.2330
  672WN      WN 3488   1.243   1.738  13.259  0.4205  0.3172 -0.2004
  673WN      WN 3489   0.911   6.152  13.130 -0.3509  0.2520  0.1197
  674WN      WN 3490   4.005   3.573   0.442 -0.1049 -0.4540  0.2169
  675WN      WN 3491   3.467   0.934   2.909  0.1151  0.1637 -0.0588
  676WN      WN 3492   5.024   3.747   2.583 -0.0507 -0.0174  0.2100
  677WN      WN 3493   3.489   4.395   1.594  0.1438  0.1436 -0.2049
  678WN      WN 3494   1.129   2.973  12.804 -0.0357 -0.1900  0.2994
  679WN      WN 3495   0.164   3.485   0.674 -0.0037  0.0619  0.0739
  680WN      WN 3496   0.726   3.144  14.861  0.1669 -0.2576  0.1441
  681WN      WN 3497   3.448   2.841  14.668 -0.2240 -0.3065 -0.3807
  682WN      WN 3498   6.165   1.325   0.811 -0.0743  0.1539  0.2607
  683WN      WN 3499   0.280   4.089  15.771  0.3040  0.0044  0.2224
  684WN      WN 3500   5.691   3.990  13.929 -0.0480  0.1882  0.1934
  685WN      WN 3501   4.354   4.212  15.819 -0.0618  0.2023 -0.1959
  686WN      WN 3502   0.661   5.577  12.704 -0.0362  0.0094  0.0663
  687WN      WN 3503   0.210   3.753  14.439  0.0055  0.2954  0.2162
  688WN      WN 3504   0.374   3.392  13.990  0.0284  0.0588 -0.0046
  689WN      WN 3505   1.592   4.156  13.201 -0.0761 -0.0386  0.0947
  690WN      WN 3506   3.865   3.315  16.012 -0.4699  0.2141  0.0426
  691WN      WN 3507   1.391   2.054  15.878 -0.0301  0.1496  0.1643
  692WN      WN 3508   5.462   3.510  15.243  0.0028  0.0435  0.0581
  693WN      WN 3509   5.018   6.169   0.005 -0.1378 -0.1180  0.0621
  694WN      WN 3510   0.360   1.379  15.002 -0.2454 -0.5000  0.0093
  695WN      WN 3511   4.944   5.885  14.498  0.0822  0.0410  0.0618
  696WN      WN 3512   2.915   4.265  13.059 -0.0898  0.3491 -0.2155
  697WN      WN 3513   5.563   1.747   0.820  0.1441 -0.1724 -0.0888
  698WN      WN 3514   3.841   2.567  15.722  0.0791  0.3441 -0.2641
  699WN      WN 3515   4.211   3.440  14.626  0.2360 -0.0236 -0.3050
  700WN      WN 3516   0.119   5.174  13.556 -0.0209  0.1711  0.2179
  701WN      WN 3517   1.436   4.304  13.643  0.1815 -0.1458 -0.2021
  702WN      WN 3518   4.817   0.585  13.204  0.1650  0.0717 -0.0439
  703WN      WN 3519   5.572   1.978  12.808  0.2129 -0.1168 -0.2023
  704WN      WN 3520   0.851   5.702  14.509  0.2349 -0.2891  0.1777
  705WN      WN 3521   1.278   0.130   1.798  0.2829  0.1415  0.1852
  706WN      WN 3522   0.709   0.383   1.912  0.2379  0.3344  0.0457
  707WN      WN 3523   4.379   1.983  15.202  0.0314 -0.0528  0.2717
  708WN      WN 3524   5.122   2.426   2.357 -0.1761 -0.2893 -0.0725
  709WN      WN 3525   2.479   5.950   1.851  0.0003 -0.0016  0.0114
  710WN      WN 3526   3.225   0.965   0.139  0.2207 -0.2881 -0.4705
  711WN      WN 3527   2.135   2.068   1.259  0.0536  0.0278 -0.0379
  712WN      WN 3528   5.324   2.143  13.985  0.0984  0.0226 -0.1084
  713WN      WN 3529   6.044   0.695  14.865 -0.1816 -0.2558  0.0564
  714WN      WN 3530   2.227   0.938   0.982 -0.1962 -0.1934  0.1611
  715WN      WN 3531   0.364   3.486   3.089  0.0203  0.0069 -0.0039
  716WN      WN 3532   3.332   1.485   1.796 -0.0418 -0.0151 -0.2611
  717WN      WN 3533   5.824   0.909  13.301  0.3089 -0.0373  0.3626
  718WN      WN 3534   4.267   4.702   3.799 -0.0615  0.0215 -0.0847
  719WN      WN 3535   1.043   1.743  14.706 -0.0914  0.0352  0.1865
  720WN      WN 3536   0.958   5.836  13.486 -0.6508 -0.2442 -0.0652
  721WN      WN 3537   4.337   1.574   3.351  0.0150 -0.1179  0.4469
  722WN      WN 3538   4.977   0.951   1.153  0.0529  0.1926  0.1658
  723WN      WN 3539   1.960   5.954   1.504  0.1772 -0.0182  0.2668
  724WN      WN 3540   3.433   3.672   1.044  0.0705 -0.0805 -0.0122
  725WN      WN 3541   1.984   3.133   3.226 -0.1761  0.1573  0.3833
  726WN      WN 3542   6.038   2.070   2.500  0.0095 -0.0914 -0.1514
  727WN      WN 3543   4.931   3.124   1.295  0.4812  0.0826  0.2910
  728WN      WN 3544   2.716   1.149  14.566 -0.2347  0.2885  0.0021
  729WN      WN 3545   0.808   2.572  15.606  0.0275  0.0156  0.4316
  730WN      WN 3546   2.374   1.319   1.877 -0.1660 -0.0251  0.0223
  731WN      WN 3547   4.148   6.055  14.514 -0.3627 -0.3242 -0.0417
  732WN      WN 3548   5.400   3.749   2.295  0.1709  0.2976  0.0667
  733WN      WN 3549   2.340   2.529  15.569 -0.0423 -0.2155  0.0418
  734WN      WN 3550   1.465   2.827   0.086 -0.0198  0.3150  0.5263
  735WN      WN 3551   3.936   2.557   0.516  0.0956 -0.0897  0.0504
  736WN      WN 3552   0.422   5.849   2.312  0.3082 -0.3473 -0.1176
  737WN      WN 3553   2.603   3.185  14.539  0.1982  0.1917 -0.2318
  738WN      WN 3554   1.729   3.528  14.057  0.0205 -0.0624 -0.2944
  739WN      WN 3555   3.945   4.870   0.882 -0.1807 -0.2883 -0.0727
  740WN      WN 3556   3.084   1.898  15.494 -0.0939  0.2425  0.0215
  741WN      WN 3557   5.494   2.324   0.097 -0.4345 -0.1082 -0.1559
  742WN      WN 3558   1.069   0.098  12.660 -0.2995  0.1428  0.2394
  743WN      WN 3559   3.209   1.072   1.491  0.1097  0.0083  0.0217
  744WN      WN 3560   4.656   2.901  14.102  0.0496 -0.0740  0.1612
  745WN      WN 3561   5.446   1.967  15.090 -0.1947  0.1521 -0.0383
  746WN      WN 3562   2.855   1.670  14.587 -0.0743 -0.4576 -0.1744
  747WN      WN 3563   2.353   4.424   2.888 -0.0771  0.4288 -0.2230
  748WN      WN 3564   2.701   4.388  15.031  0.0496  0.1269  0.2826
  749WN      WN 3565   4.286   2.051   1.229  0.0570  0.0859 -0.0543
  750WN      WN 3566   2.528   5.418   2.083 -0.0036 -0.0431  0.1086
  751WN      WN 3567   3.540   5.314  14.345  0.0044  0.1799 -0.1055
  752WN      WN 3568   2.628   2.798  15.976  0.3947  0.2586  0.0955
  753WN      WN 3569   2.094   3.562  15.801  0.3293 -0.0317 -0.2873
  754WN      WN 3570   1.334   6.018  15.876  0.1485 -0.0403  0.4062
  755WN      WN 3571   5.881   0.511   2.957  0.0688 -0.2704  0.3813
  756WN      WN 3572   1.242   3.489   0.056  0.2311  0.1983  0.0570
  757WN      WN 3573   5.384   0.650   1.463  0.3689  0.0218 -0.0003
  758WN      WN 3574   3.661   4.359  15.330 -0.0501  0.0138 -0.0378
  759WN      WN 3575   4.894   3.200  15.862 -0.2187  0.1294  0.0320
  760WN      WN 3576   3.896   2.693   1.747  0.2169  0.1071  0.0188
  761WN      WN 3577   1.475   0.863  15.983  0.1812  0.2999  0.1038
  762WN      WN 3578   1.656   2.228  14.859 -0.0155 -0.0806 -0.1106
  763WN      WN 3579   2.572   3.326   0.698 -0.0615 -0.2334 -0.2310
  764WN      WN 3580   4.957   3.159   0.405 -0.2667  0.0440 -0.2202
  765WN      WN 3581   0.963   2.132  13.333  0.0926 -0.2678  0.0997
  766WN      WN 3582   2.376   4.951  13.186  0.1420  0.1656 -0.0206
  767WN      WN 3583   2.178   0.324   2.854 -0.1105 -0.2792  0.0191
  768WN      WN 3584   1.914   0.427   0.730  0.0148 -0.1150  0.1400
  769WN      WN 3585   4.446   0.780   1.973  0.4052 -0.0408 -0.0437
  770WN      WN 3586   5.536   3.211  14.245  0.0511  0.1150 -0.0309
  771WN      WN 3587   5.300   2.067  13.505 -0.1317  0.2214  0.2485
  772WN      WN 3588   4.788   5.725   1.692  0.0643  0.0559 -0.1640
  773WN      WN 3589   0.831   1.352   0.799 -0.1352 -0.0497 -0.0387
  774WN      WN 3590   4.020   5.856   1.200  0.1933 -0.1020 -0.2498
  775WN      WN 3591   1.825   0.873  12.588  0.3144 -0.3251 -0.1552
  776WN      WN 3592   1.266   0.071  14.290 -0.1935 -0.0400 -0.2038
  777WN      WN 3593   4.685   2.345  15.307 -0.3635 -0.1499  0.2997
  778WN      WN 3594   0.708   4.953  14.082 -0.1372 -0.0479  0.0403
  779WN      WN 3595   0.631   0.283   0.998  0.1134 -0.4785 -0.0372
  780WN      WN 3596   1.524   0.716   1.550  0.2074 -0.0312  0.1089
  781WN      WN 3597   3.417   1.723   0.283 -0.0623  0.0763 -0.2226
  782WN      WN 3598   1.687   4.955   2.453  0.3105 -0.0240 -0.0529
  783WN      WN 3599   3.593   6.061   2.655 -0.1633 -0.0371 -0.0165
  784WN      WN 3600   4.905   3.535  13.509 -0.1762  0.2226 -0.1967
  785WN      WN 3601   2.098   0.877   3.141 -0.1835  0.0618  0.2992
  786WN      WN 3602   5.311   1.278  13.092 -0.0714 -0.3821  0.1252
  787WN      WN 3603   0.489   0.933  15.634  0.2300  0.0655  0.1424
  788WN      WN 3604   3.069   3.185   0.223 -0.1168  0.4864 -0.0655
  789WN      WN 3605   5.454   5.985  14.346 -0.0774  0.1145  0.0423
  790WN      WN 3606   4.531   5.922   3.301 -0.0188 -0.0213  0.0877
  791WN      WN 3607   5.672   0.228   3.886  0.6077 -0.2812  0.2116
  792WN      WN 3608   3.215   2.267   0.538 -0.0416  0.1091 -0.0554
  793WN      WN 3609   1.364   0.844   0.691  0.2796 -0.0225 -0.2525
  794WN      WN 3610   6.013   1.771  15.824 -0.0782  0.0583 -0.1478
  795WN      WN 3611   0.499   3.744   0.142 -0.0209  0.0645  0.0727
  796WN      WN 3612   0.218   2.872  13.789 -0.0033 -0.1676 -0.4447
  797WN      WN 3613   0.774   0.191  14.007  0.3184 -0.1062 -0.0450
  798WN      WN 3614   3.486   0.605  13.996  0.0953  0.0054 -0.1960
  799WN      WN 3615   0.538   0.839   1.675  0.0785  0.0179  0.1974
  800WN      WN 3616   4.912   4.820  14.795 -0.0937  0.1400  0.0005
  801WN      WN 3617   0.415   5.811  14.832  0.2037  0.0177  0.0886
  802WN      WN 3618   1.335   1.298   0.880  0.1559  0.2058  0.3440
  803WN      WN 3619   5.207   1.414  15.016  0.1397  0.2277 -0.1169
  804WN      WN 3620   5.589   5.877  13.835  0.2192  0.3318 -0.0485
  805WN      WN 3621   1.602   1.214  15.585  0.1093 -0.2526  0.1822
  806WN      WN 3622   1.828   2.779  15.533 -0.0645  0.2855 -0.1206
  807WN      WN 3623   5.046   2.275  15.986  0.1059 -0.1096 -0.2006
  808WN      WN 3624   5.836   0.959   1.553  0.1378 -0.1198 -0.0695
  809WN      WN 3625   5.851   3.573   2.443 -0.2222  0.0885 -0.0094
  810WN      WN 3626   3.450   5.797   3.436 -0.0337 -0.0583 -0.2456
  811WN      WN 3627   0.766   2.559  13.529  0.1299 -0.2674  0.2146
  812WN      WN 3628   2.158   3.481  13.828  0.2430 -0.4633 -0.1475
  813WN      WN 3629   0.138   2.085  15.601 -0.2036 -0.1225  0.1331
  814WN      WN 3630   2.926   1.659   3.642 -0.0943 -0.0602 -0.0000
  815WN      WN 3631   3.406   6.064  15.021 -0.0185 -0.2196 -0.1137
  816WN      WN 3632   4.182   4.547   0.441 -0.0394 -0.0951 -0.2154
  817WN      WN 3633   0.200   4.919   1.254  0.1132 -0.0669  0.0541
  818WN      WN 3634   3.259   3.359  14.794 -0.1070 -0.0289 -0.0628
  819WN      WN 3635   2.570   0.453  13.472 -0.0372 -0.1104 -0.2435
  820WN      WN 3636   0.642   2.716  15.126  0.3053 -0.1489  0.1845
  821WN      WN 3637   2.733   5.547   1.572 -0.1112 -0.2386 -0.2077
  822WN      WN 3638   2.029   0.631   1.765 -0.0403 -0.0582 -0.0278
  823WN      WN 3639   1.378   1.878  15.055  0.1393  0.0344  0.1010
  824WN      WN 3640   3.981   1.931   3.409  0.0557  0.3327  0.0279
  825WN      WN 3641   1.913   5.541  14.121 -0.0568  0.1300 -0.0540
  826WN      WN 3642   4.493   0.658  15.064  0.1892 -0.1690  0.1695
  827WN      WN 3643   2.101   0.100  15.183 -0.0463  0.0438 -0.0017
  828WN      WN 3644   3.982   4.053  14.461  0.1208 -0.2039 -0.0490
  829WN      WN 3645   5.261   3.504   3.207 -0.3576  0.1715  0.2224
  830WN      WN 3646   3.164   1.359  15.877 -0.0878 -0.0461 -0.0486
  831WN      WN 3647   1.469   0.385  15.825 -0.0679  0.1909  0.3664
  832WN      WN 3648   5.316   0.776  15.369 -0.3110 -0.0079 -0.0230
  833WN      WN 3649   2.354   0.893   0.022 -0.1724  0.0309  0.0201
  834WN      WN 3650   5.533   0.075  13.478  0.0588  0.0159  0.0766
  835WN      WN 3651   5.606   1.913   2.594 -0.3658  0.1824  0.1004
  836WN      WN 3652   3.975   0.548  13.794 -0.0846  0.0095 -0.0283
  837WN      WN 3653   1.091   2.278  15.018  0.0804  0.1876  0.1962
  838WN      WN 3654   2.134   3.601   2.727 -0.1401  0.1253 -0.0271
  839WN      WN 3655   5.372   5.900   2.001  0.0446 -0.1158  0.1202
  840WN      WN 3656   3.530   5.118   1.713  0.2388  0.1304  0.0837
  841WN      WN 3657   6.039   1.760   2.927  0.4718 -0.2834 -0.0011
  842WN      WN 3658   2.308   4.248  14.594  0.0009  0.1432  0.0201
  843WN      WN 3659   2.702   6.002  14.114  0.2624  0.0125  0.4256
  844WN      WN 3660   5.174   2.250  15.474  0.1768  0.0410 -0.0499
  845WN      WN 3661   3.869   5.911  14.894 -0.2850 -0.1512 -0.1639
  846WN      WN 3662   5.433   5.425   2.439 -0.2626  0.1334 -0.0112
  847WN      WN 3663   3.525   3.333  14.365  0.1003 -0.3188 -0.1869
  848WN      WN 3664   1.890   3.780   1.019  0.0434 -0.3560  0.1550
  849WN      WN 3665   2.938   4.401   1.383  0.1423  0.3498 -0.0462
  850WN      WN 3666   1.278   3.824  12.334  0.0938 -0.1877  0.1914
  851WN      WN 3667   6.161   3.903   0.379  0.1018 -0.2560  0.0042
  852WN      WN 3668   6.009   5.369   2.213  0.2028  0.0200  0.0333
  853WN      WN 3669   6.096   4.739   0.359  0.0818 -0.0643  0.2303
  854WN      WN 3670   0.211   2.905   2.123 -0.0104 -0.0986  0.1068
  855WN      WN 3671   2.729   6.030  15.852  0.3638 -0.0413  0.1780
  856WN      WN 3672   4.339   1.176   1.666 -0.1172  0.1737  0.1108
  857WN      WN 3673   4.879   1.475  14.607 -0.0710 -0.1618  0.0063
  858WN      WN 3674   4.361   2.264  13.358 -0.3355 -0.0756 -0.1268
  859WN      WN 3675   3.570   5.884  13.193  0.1062 -0.2957 -0.0942
  860WN      WN 3676   3.300   4.010   2.967  0.3144  0.0421 -0.2876
  861WN      WN 3677   2.348   1.413  14.922  0.1609  0.1192 -0.1316
  862WN      WN 3678   4.524   5.170   3.991  0.0408  0.0755 -0.3323
  863WN      WN 3679   5.545   2.324  14.780  0.1616 -0.1508  0.1695
  864WN      WN 3680   4.992   3.651   1.479  0.2902  0.3484 -0.2644
  865WN      WN 3681   0.872   4.740  15.773  0.2272  0.0996 -0.0180
  866WN      WN 3682   4.236   3.597   3.138  0.0103  0.0782  0.5342
  867WN      WN 3683   5.648   4.164  13.458 -0.0748 -0.0214  0.1707
  868WN      WN 3684   1.021   1.612   0.223  0.2113  0.3234  0.0404
  869WN      WN 3685   1.099   5.102  14.870 -0.0655  0.0366  0.2905
  870WN      WN 3686   0.318   3.349   1.653 -0.4951 -0.2167  0.1545
  871WN      WN 3687   5.067   5.516   3.722  0.1882 -0.0804  0.0736
  872WN      WN 3688   4.946   0.670   3.176  0.1174  0.0973 -0.0720
  873WN      WN 3689   4.396   4.949  14.709  0.1653 -0.0329  0.0908
  874WN      WN 3690   3.332   2.934  13.001  0.1527 -0.0215 -0.0926
  875WN      WN 3691   5.803   5.104   2.615  0.0078  0.0738  0.0599
  876WN      WN 3692   2.565   1.873   1.064  0.3346 -0.2366  0.4006
  877WN      WN 3693   5.900   4.556  13.081  0.3002  0.1103  0.4712
  878WN      WN 3694   0.785   0.596   3.281  0.2842  0.0754  0.1279
  879WN      WN 3695   1.562   5.207  14.001 -0.2509  0.0418 -0.1365
  880WN      WN 3696   1.907   1.185   0.046 -0.0040 -0.1740  0.2474
  881WN      WN 3697   5.422   4.107  12.983  0.0154 -0.0284  0.0472
  882WN      WN 3698   0.453   5.661  15.803  0.2314 -0.3380 -0.1453
  883WN      WN 3699   4.185   4.760  15.957 -0.3256 -0.0975  0.0929
  884WN      WN 3700   5.861   5.899   1.779  0.1394  0.1027  0.2004
  885WN      WN 3701   5.550   3.341  14.759  0.1461  0.1238  0.2421
  886WN      WN 3702   4.107   1.872  13.762 -0.0422  0.1302 -0.0384
  887WN      WN 3703   0.953   0.655   0.145 -0.0137  0.2166 -0.1555
  888WN      WN 3704   4.735   2.702  14.568  0.3414  0.3202  0.3564
  889WN      WN 3705   0.443   3.235   1.043 -0.0809  0.4352  0.1303
  890WN      WN 3706   4.088   5.846  15.311 -0.1522  0.0850 -0.0232
  891WN      WN 3707   1.655   2.013  13.582  0.4028  0.0843 -0.4595
  892WN      WN 3708   5.526   1.195  13.604  0.3015  0.0701  0.0106
  893WN      WN 3709   4.691   0.366   1.727  0.0968 -0.0772 -0.1369
  894WN      WN 3710   5.945   0.519  13.521  0.0090  0.0223  0.0139
  895WN      WN 3711   0.457   5.601   0.390  0.2132 -0.0762 -0.3118
  896WN      WN 3712   0.667   0.891  15.110  0.0090 -0.0205  0.1209
  897WN      WN 3713   4.595   2.882   0.166 -0.0938 -0.2099  0.2811
  898WN      WN 3714   3.478   0.639  15.040  0.0001  0.3075 -0.1009
  899WN      WN 3715   1.241   2.603  14.635  0.1780  0.1574 -0.1570
  900WN      WN 3716   4.221   6.094   3.800  0.0238 -0.1552 -0.0674
  901WN      WN 3717   2.143   3.259   1.834  0.0260 -0.3359 -0.1010
  902WN      WN 3718   1.088   2.863   1.812  0.1141 -0.0056 -0.5200
  903WN      WN 3719   2.397   1.779   2.506 -0.0049  0.4191  0.0114
  904WN      WN 3720   3.660   1.634   1.353  0.3387  0.2419  0.2076
  905WN      WN 3721   3.022   2.988   1.366  0.1071 -0.0769 -0.2555
  906WN      WN 3722   5.635   4.567   2.554 -0.4800 -0.1047 -0.0828
  907WN      WN 3723   1.616   4.236   1.012  0.0220  0.0430  0.0262
  908WN      WN 3724   3.632   0.453   3.803 -0.0267 -0.0421  0.1067
  909WN      WN 3725   0.216   3.575  13.242  0.2437 -0.0193 -0.0675
  910WN      WN 3726   3.101   0.270  14.897 -0.0906 -0.3121  0.1206
  911WN      WN 3727   0.062   0.686   1.473 -0.0723  0.0426  0.1909
  912WN      WN 3728   2.700   4.229  13.820 -0.0094 -0.1236  0.1819
  913WN      WN 3729   6.091   3.707  15.936  0.0893  0.1041  0.1913
  914WN      WN 3730   3.946   5.371  15.371  0.0341  0.1306  0.0409
  915WN      WN 3731   0.324   3.456  14.818 -0.3330 -0.1408  0.1905
  916WN      WN 3732   4.255   1.455  12.943 -0.0049  0.0779 -0.1477
  917WN      WN 3733   3.215   1.251  13.403 -0.0900  0.3589 -0.0144
  918WN      WN 3734   1.166   3.933   2.156 -0.1059  0.1387  0.3974
  919WN      WN 3735   4.466   4.862   1.271  0.0622  0.1394  0.3707
  920WN      WN 3736   4.563   1.446  15.222  0.3042  0.0992 -0.0626
  921WN      WN 3737   1.684   4.291   0.113 -0.2213 -0.2096 -0.1777
  922WN      WN 3738   1.867   2.837   2.074 -0.0270  0.2110 -0.2699
  923WN      WN 3739   3.142   5.056   0.936  0.0344 -0.3263  0.0570
  924WN      WN 3740   5.535   6.027   2.999 -0.0711  0.1434 -0.1352
  925WN      WN 3741   1.536   0.491  14.108  0.2668  0.2087  0.0064
  926WN      WN 3742   3.873   4.750   2.843 -0.2624 -0.3463  0.1678
  927WN      WN 3743   3.550   2.226  14.678 -0.2985  0.0071 -0.0097
  928WN      WN 3744   2.971   2.143   3.447 -0.2504  0.1430  0.1753
  929WN      WN 3745   4.697   0.145   2.219 -0.0671 -0.2890 -0.1672
  930WN      WN 3746   4.301   3.899   1.334  0.0962  0.0221 -0.2416
  931WN      WN 3747   0.361   2.178   0.937 -0.0449 -0.1721 -0.2599
  932WN      WN 3748   4.816   5.799   0.570 -0.3177  0.0321  0.0920
  933WN      WN 3749   1.768   0.112  14.644  0.0995  0.1849  0.0111
  934WN      WN 3750   3.567   0.738  13.487 -0.0827 -0.0047  0.0075
  935WN      WN 3751   4.105   5.895  13.106 -0.0866  0.0291  0.0515
  936WN      WN 3752   5.813   1.628  13.706 -0.3211  0.2962  0.0555
  937WN      WN 3753   2.817   0.967   1.069 -0.1354  0.1260 -0.0997
  938WN      WN 3754   5.915   5.405   0.891  0.0224  0.0553 -0.0017
  939WN      WN 3755   5.845   2.691   0.304  0.1431  0.1265  0.0550
  940WN      WN 3756   5.215   2.350  14.401  0.2763 -0.0930 -0.2785
  941WN      WN 3757   4.662   5.105  15.747 -0.0583 -0.0802  0.0612
  942WN      WN 3758   1.122   2.619  13.179 -0.1397 -0.0347 -0.1902
  943WN      WN 3759   4.474   1.372  14.368 -0.3246 -0.1103 -0.1709
  944WN      WN 3760   0.724   1.825   2.620  0.0195  0.0100 -0.3428
  945WN      WN 3761   3.932   3.903   2.205 -0.0924  0.1213 -0.1941
  946WN      WN 3762   0.149   6.167  12.339 -0.0132  0.2074  0.0507
  947WN      WN 3763   0.432   3.728   2.523 -0.1167 -0.0775 -0.1529
  948WN      WN 3764   5.102   1.059  14.623  0.0966  0.2769 -0.2254
  949WN      WN 3765   5.563   0.959  14.854 -0.1335  0.0709  0.0268
  950WN      WN 3766   5.484   3.572  15.891 -0.0277  0.3098 -0.1811
  951WN      WN 3767   4.163   2.850  13.855  0.0336  0.1708 -0.0277
  952WN      WN 3768   2.116   0.652  13.395  0.0136 -0.2918 -0.0497
  953WN      WN 3769   1.913   0.446  12.337  0.0731  0.0471  0.1949
  954WN      WN 3770   4.043   0.093  15.750  0.3489  0.0851  0.1177
  955WN      WN 3771   4.294   4.985  15.409 -0.0792 -0.1489  0.0086
  956WN      WN 3772   5.019   4.817  15.299  0.3503  0.0155  0.1983
  957WN      WN 3773   5.308   0.422   0.972 -0.2650  0.1091 -0.3695
  958WN      WN 3774   3.113   5.270  14.838 -0.1188  0.1165  0.1315
  959WN      WN 3775   5.673   2.815   0.865 -0.1094 -0.3439 -0.1637
  960WN      WN 3776   5.227   4.621  14.445 -0.1495 -0.0757 -0.0118
  961WN      WN 3777   4.732   1.383  12.961  0.0349 -0.4063 -0.2060
  962WN      WN 3778   0.059   3.315  13.631 -0.3216 -0.3129  0.0679
  963WN      WN 3779   3.692   1.399   2.150 -0.2254  0.0558 -0.3060
  964WN      WN 3780   4.668   0.455   1.226 -0.0480  0.2460  0.0138
  965WN      WN 3781   1.690   5.021   0.699  0.0549 -0.0331 -0.0802
  966WN      WN 3782   5.847   0.779  15.320 -0.1495  0.0220 -0.5144
  967WN      WN 3783   4.330   4.318  14.156 -0.1532  0.1996 -0.0585
  968WN      WN 3784   5.340   1.660  13.814 -0.1282  0.4734 -0.3025
  969WN      WN 3785   1.235   0.243   2.293 -0.0630  0.3626 -0.2302
  970WN      WN 3786   3.376   3.344   2.398  0.0055 -0.2248  0.1145
  971WN      WN 3787   4.633   4.910  12.284  0.0832  0.2543  0.2460
  972WN      WN 3788   0.474   4.713   2.143  0.3356  0.3473 -0.2220
  973WN      WN 3789   5.542   3.133   0.309 -0.0214  0.0004 -0.0641
  974WN      WN 3790   4.153   4.122   0.816  0.0802 -0.1039 -0.0534
  975WN      WN 3791   0.457   1.732   0.058 -0.0377 -0.1006 -0.0508
  976WN      WN 3792   5.460   1.464   2.431  0.2397  0.0674  0.0890
  977WN      WN 3793   0.234   1.642  14.075 -0.1553 -0.2050 -0.0146
  978WN      WN 3794   2.584   3.476  14.114  0.1544  0.2155 -0.0058
  979WN      WN 3795   4.204   5.552   3.069  0.2195  0.2060 -0.0150
  980WN      WN 3796   1.390   5.951   1.395  0.0424  0.0109 -0.1172
  981WN      WN 3797   1.905   4.911  12.919 -0.2251  0.1736 -0.0833
  982WN      WN 3798   3.064   0.453   2.526  0.1928 -0.2111 -0.0599
  983WN      WN 3799   3.290   5.781  14.116  0.1752  0.2660  0.3345
  984WN      WN 3800   0.304   3.991  14.891  0.0470  0.1067  0.1904
  985WN      WN 3801   0.535   0.349   3.667 -0.1329  0.0907  0.1025
  986WN      WN 3802   1.190   1.057   2.726 -0.0961  0.1750 -0.3197
  987WN      WN 3803   0.747   6.157  15.430 -0.2292 -0.0217 -0.2355
  988WN      WN 3804   3.018   4.843  15.235  0.2544  0.1944 -0.0273
  989WN      WN 3805   0.472   2.757   1.330  0.0122  0.2411 -0.3311
  990WN      WN 3806   1.244   2.016   2.375  0.0122 -0.1102  0.3202
  991WN      WN 3807   5.608   5.160   1.429  0.3966 -0.1725  0.1801
  992WN      WN 3808   3.498   4.103   3.519 -0.1630 -0.0497 -0.6278
  993WN      WN 3809   5.881   5.700   3.260  0.0189  0.2137 -0.1890
  994WN      WN 3810   2.278   5.283  15.444 -0.0559 -0.0260 -0.0083
  995WN      WN 3811   4.174   4.895   2.263 -0.0276 -0.1894  0.0599
  996WN      WN 3812   3.081   2.595   0.886  0.0438  0.1123  0.1722
  997WN      WN 3813   3.921   2.901  12.329  0.1682  0.0281  0.0714
  998WN      WN 3814   5.566   3.185   2.282  0.2685 -0.0641  0.2735
  999WN      WN 3815   2.124   2.114  15.378  0.1727 -0.1222 -0.2908
 1000WN      WN 3816   3.106   2.934  15.781  0.2144 -0.1600  0.2505
 1001WN      WN 3817   4.647   5.195  15.081 -0.0726 -0.1580 -0.2565
 1002WN      WN 3818   1.609   4.842   1.936  0.1401  0.2181 -0.1326
 1003WN      WN 3819   4.769   2.657   1.431 -0.0931 -0.3901 -0.0617
 1004WN      WN 3820   1.147   2.508   2.223  0.0781  0.0796  0.0107
 1005WN      WN 3821   2.655   3.425   2.237  0.0380 -0.2509 -0.0910
 1006WN      WN 3822   4.106   3.584  12.959  0.2083  0.1140 -0.3513
 1007WN      WN 3823   1.426   0.712   2.493  0.1150  0.0613 -0.0479
 1008WN      WN 3824   3.998   4.142   0.196  0.0807 -0.1614  0.0983
 1009WN      WN 3825   3.309   4.562   2.715 -0.0609  0.1229  0.0295
 1010WN      WN 3826   1.421   0.420   1.100  0.0299  0.0769 -0.0661
 1011WN      WN 3827   3.613   2.311   3.279  0.0363 -0.1716  0.0992
 1012WN      WN 3828   3.148   3.832   2.019 -0.1073 -0.2253  0.4503
 1013WN      WN 3829   5.338   3.345   2.701  0.2912 -0.1867 -0.4022
 1014WN      WN 3830   2.702   1.738  12.705  0.0557  0.0554 -0.1058
 1015WN      WN 3831   1.792   1.728   3.628 -0.3399  0.0292 -0.1121
 1016WN      WN 3832   5.518   0.427  12.181  0.1370  0.0255 -0.0362
 1017WN      WN 3833   5.161   1.317   0.918 -0.0865  0.0341  0.0305
 1018WN      WN 3834   0.209   2.752  14.906  0.0195 -0.1062  0.2824
 1019WN      WN 3835   5.182   5.031   0.584 -0.2605  0.1783 -0.2043
 1020WN      WN 3836   1.565   1.883  14.066  0.2371 -0.2581 -0.2887
 1021WN      WN 3837   0.202   6.022   1.446  0.0144  0.1656 -0.0478
 1022WN      WN 3838   4.496   1.216  12.526  0.1331  0.1372  0.0050
 1023WN      WN 3839   5.835   3.459  15.574 -0.3375  0.0248  0.1029
 1024WN      WN 3840   4.800   1.757   3.150 -0.1002  0.0679 -0.2528
 1025WN      WN 3841   2.961   3.625   0.617 -0.1198  0.0868  0.2662
 1026WN      WN 3842   5.673   5.124   0.602  0.0744  0.0988 -0.1149
 1027WN      WN 3843   1.570   5.101  15.033  0.1349  0.0935 -0.0084
 1028WN      WN 3844   2.712   0.501   2.891  0.2933 -0.1833  0.3722
 1029WN      WN 3845   5.010   0.020   0.896  0.3921  0.1161  0.0715
 1030WN      WN 3846   4.855   4.029  12.771  0.0494  0.1804 -0.3695
 1031WN      WN 3847   5.428   2.535  13.610 -0.1593  0.1298 -0.1703
 1032WN      WN 3848   0.930   1.711  15.738 -0.1609 -0.1996  0.0754
 1033WN      WN 3849   1.388   5.299   1.033 -0.2669 -0.2332 -0.0419
 1034WN      WN 3850   1.888   4.024   0.508  0.3086 -0.1838 -0.2143
 1035WN      WN 3851   3.040   5.110  14.307  0.1733  0.2210 -0.0030
 1036WN      WN 3852   0.807   0.657   2.379  0.0066 -0.0417 -0.1405
 1037WN      WN 3853   0.553   6.057  13.712 -0.0341 -0.2098  0.1053
 1038WN      WN 3854   4.993   3.860   2.118  0.4181 -0.4340 -0.1310
 1039WN      WN 3855   4.688   4.985   3.436  0.0517  0.1633 -0.0801
 1040WN      WN 3856   5.081   3.696  15.658  0.1483  0.1318 -0.0899
 1041WN      WN 3857   5.195   1.759  12.952 -0.0425  0.0769  0.2915
 1042WN      WN 3858   1.779   4.362  14.665 -0.1732  0.0515 -0.2935
 1043WN      WN 3859   4.205   2.245   2.462 -0.0712  0.0734 -0.1735
 1044WN      WN 3860   0.767   2.795   2.666 -0.0321  0.1540 -0.0225
 1045WN      WN 3861   5.282   6.056   0.482 -0.2338 -0.2495  0.0494
 1046WN      WN 3862   3.100   4.379   1.898 -0.1884  0.1688 -0.4582
 1047WN      WN 3863   0.800   2.294   2.589 -0.0149  0.0386  0.3108
 1048WN      WN 3864   4.433   3.877  14.412  0.0292 -0.2748  0.0727
 1049WN      WN 3865   3.956   5.196  15.875  0.0763 -0.1536  0.2419
 1050WN      WN 3866   5.414   0.657   3.914 -0.0550  0.0387  0.1250
 1051WN      WN 3867   4.729   6.045   2.717  0.0839  0.0461 -0.1295
 1052WN      WN 3868   4.611   4.526  14.512 -0.1688 -0.3705 -0.6220
 1053WN      WN 3869   2.491   1.337   0.206  0.1973 -0.2241  0.0491
 1054WN      WN 3870   5.945   2.877   2.311  0.1755  0.2249  0.0290
 1055WN      WN 3871   4.913   6.115  15.527 -0.0063 -0.4680  0.1245
 1056WN      WN 3872   4.279   2.533   1.400 -0.3189  0.0524  0.0620
 1057WN      WN 3873   5.029   5.485  15.148  0.2707  0.1106  0.1507
 1058WN      WN 3874   2.728   5.761  13.382 -0.0143  0.3506 -0.2880
 1059WN      WN 3875   4.818   4.275  15.205  0.0494 -0.3218  0.0053
 1060WN      WN 3876   1.362   3.779   1.028  0.0114 -0.0617 -0.1741
 1061WN      WN 3877   4.107   5.948   0.558  0.0655 -0.1945  0.4207
 1062WN      WN 3878   2.280   1.816  15.881 -0.2098  0.0778 -0.2931
 1063WN      WN 3879   3.365   0.076   1.741  0.2112  0.1242 -0.0893
 1064WN      WN 3880   3.560   1.734  14.614  0.0909 -0.1910  0.0882
 1065WN      WN 3881   1.389   2.124  14.484  0.0075 -0.1394 -0.0641
 1066WN      WN 3882   4.186   1.669   1.637 -0.0205  0.4180 -0.0763
 1067WN      WN 3883   5.051   1.953   2.514 -0.0245  0.1042 -0.2615
 1068WN      WN 3884   1.072   3.154   2.666  0.0503  0.0970  0.1431
 1069WN      WN 3885   1.738   0.191   1.628  0.1176  0.1549  0.4049
 1070WN      WN 3886   2.130   0.605  15.235  0.0081  0.0427 -0.0595
 1071WN      WN 3887   4.285   1.824   2.889  0.2259  0.0422 -0.0448
 1072WN      WN 3888   5.234   4.015  15.287  0.1784 -0.2522 -0.1138
 1073WN      WN 3889   3.640   3.058  15.623 -0.2771 -0.0901 -0.0861
 1074WN      WN 3890   1.296   5.872  12.998  0.2709  0.0635  0.0744
 1075WN      WN 3891   5.259   5.851   1.512 -0.1242 -0.1764  0.1767
 1076WN      WN 3892   1.470   0.847  12.936 -0.1112 -0.2677  0.1567
 1077WN      WN 3893   2.264   4.585  13.827 -0.2329 -0.1930 -0.0150
 1078WN      WN 3894   4.162   1.906   2.127 -0.0820  0.2121 -0.0355
 1079WN      WN 3895   5.987   0.025  13.214 -0.4262  0.0157 -0.0169
 1080WN      WN 3896   4.448   5.480   0.579  0.3009 -0.0760  0.0829
 1081WN      WN 3897   2.000   1.807  14.992  0.2544  0.2027 -0.1460
 1082WN      WN 3898   5.216   2.921   1.624 -0.1237 -0.1867  0.0756
 1083WN      WN 3899   5.675   3.070   1.312  0.0676 -0.1348 -0.0126
 1084WN      WN 3900   1.332   5.549  14.745  0.5769  0.4054 -0.4410
 1085WN      WN 3901   2.906   2.830  15.313  0.0338  0.0548  0.2174
 1086WN      WN 3902   2.724   4.053   0.498  0.1938  0.1405 -0.1301
 1087WN      WN 3903   1.426   1.789   0.572  0.3092 -0.0745  0.1990
 1088WN      WN 3904   4.743   6.083   1.306  0.0642 -0.2588  0.4162
 1089WN      WN 3905   0.262   2.495  13.424 -0.2572  0.1535 -0.0421
 1090WN      WN 3906   0.775   3.803  12.544  0.1012  0.1481  0.0521
 1091WN      WN 3907   2.828   3.931  14.721  0.1199 -0.1451  0.1264
 1092WN      WN 3908   6.000   5.062  13.044 -0.0808  0.0233 -0.2519
 1093WN      WN 3909   6.110   5.899   1.038  0.0830 -0.2281  0.2906
 1094WN      WN 3910   4.326   3.536  13.458 -0.0348  0.2161 -0.0368
 1095WN      WN 3911   5.009   5.974  15.072 -0.0164  0.2054 -0.1006
 1096WN      WN 3912   5.333   5.669  14.763  0.0614  0.2612  0.1637
 1097WN      WN 3913   3.776   1.098  13.900 -0.3918  0.1512 -0.1853
 1098WN      WN 3914   1.937   2.817  16.012 -0.1006  0.0892  0.0977
 1099WN      WN 3915   3.528   2.290   2.633 -0.3017 -0.4769 -0.2049
 1100WN      WN 3916   4.186   4.011  13.298 -0.0293  0.0329 -0.0930
 1101WN      WN 3917   5.050   3.258  15.369 -0.0462  0.2537 -0.0243
 1102WN      WN 3918   1.926   5.233   1.876  0.0326  0.0019  0.3556
 1103WN      WN 3919   0.087   4.926  14.775  0.1200  0.0911 -0.3841
 1104WN      WN 3920   1.283   5.792   0.887  0.1682 -0.1435 -0.3473
 1105WN      WN 3921   4.838   4.702   1.620 -0.0207  0.0984  0.0007
 1106WN      WN 3922   3.866   2.903  12.895 -0.0928 -0.0375  0.2052
 1107WN      WN 3923   0.631   1.180   1.307 -0.1327 -0.0841  0.3482
 1108WN      WN 3924   3.153   4.405   3.205 -0.0333 -0.1131  0.1095
 1109WN      WN 3925   0.655   3.552  15.220 -0.1450 -0.1698 -0.2440
 1110WN      WN 3926   2.027   0.169   1.994 -0.0645 -0.0588  0.2606
 1111WN      WN 3927   4.380   3.680   3.610  0.1841  0.0385 -0.1329
 1112WN      WN 3928   5.684   0.206   0.666 -0.0769  0.2713 -0.1167
 1113WN      WN 3929   1.252   2.170   0.320  0.0667 -0.1049 -0.2448
 1114WN      WN 3930   2.176   5.656   0.891  0.2687 -0.4543  0.2706
 1115WN      WN 3931   0.933   5.643   0.431  0.1719 -0.0354  0.0986
 1116WN      WN 3932   3.014   3.291  13.853 -0.0591  0.0512 -0.1276
 1117WN      WN 3933   3.833   4.288  15.787 -0.0020 -0.1203 -0.3239
 1118WN      WN 3934   3.220   5.558  13.241 -0.1405  0.3043 -0.0869
 1119WN      WN 3935   4.326   0.938  13.047  0.0059  0.0091 -0.3891
 1120WN      WN 3936   0.334   5.432  13.078  0.2488  0.0840 -0.2703
 1121WN      WN 3937   1.821   1.325   0.927  0.3383  0.1488 -0.0685
 1122WN      WN 3938   1.646   0.600   2.910  0.1569  0.1327  0.0741
 1123WN      WN 3939   2.741   4.632   2.629  0.2007 -0.1434  0.5827
 1124WN      WN 3940   3.117   2.788   1.867  0.4495  0.1150  0.3164
 1125WN      WN 3941   3.752   0.195   0.151  0.2017  0.0277 -0.0518
 1126WN      WN 3942   4.643   4.966   4.464  0.4131  0.3079  0.1015
 1127WN      WN 3943   0.816   3.619  13.120  0.2465 -0.0395 -0.4426
 1128WN      WN 3944   4.046   0.053  13.430  0.0204  0.0950 -0.0321
 1129WN      WN 3945   1.530   5.378  13.206 -0.1984  0.0506 -0.1331
 1130WN      WN 3946   1.030   1.508   1.267 -0.1934  0.1326 -0.5473
 1131WN      WN 3947   1.059   2.130  15.498  0.3516 -0.1023  0.4030
 1132WN      WN 3948   5.868   6.129   0.257  0.0844  0.3557  0.0399
 1133WN      WN 3949   2.432   4.766  15.345  0.4023  0.0504 -0.0931
 1134WN      WN 3950   1.564   4.623  13.128  0.1283  0.2913 -0.0316
 1135WN      WN 3951   0.413   2.142   1.418  0.0759  0.1419  0.0028
 1136WN      WN 3952   1.056   0.925  13.342 -0.0213  0.0651  0.0154
 1137WN      WN 3953   0.495   4.635   0.962 -0.1344  0.1151  0.2917
 1138WN      WN 3954   3.535   5.111   2.747 -0.1009 -0.1470 -0.1738
 1139WN      WN 3955   2.825   0.158  12.714 -0.0633 -0.0758  0.1997
 1140WN      WN 3956   2.003   4.569  13.345 -0.3005 -0.2402 -0.2822
 1141WN      WN 3957   5.852   2.579   1.909 -0.3288 -0.0666 -0.0819
 1142WN      WN 3958   0.816   4.538  13.678 -0.0333 -0.0110 -0.1051
 1143WN      WN 3959   3.926   3.572  14.260  0.0743  0.0927  0.0537
 1144WN      WN 3960   1.625   0.512  13.214  0.0692  0.1699 -0.1516
 1145WN      WN 3961   4.631   3.783   1.737  0.0014  0.2396 -0.0504
 1146WN      WN 3962   2.689   1.179  14.043 -0.2241  0.0569  0.1406
 1147WN      WN 3963   3.596   2.070  12.989  0.0202  0.4065  0.0627
 1148WN      WN 3964   5.267   4.113  14.346  0.2694  0.1968  0.2491
 1149WN      WN 3965   6.030   4.148  14.313  0.0914 -0.2301  0.2031
 1150WN      WN 3966   3.437   3.139   3.372  0.0565 -0.0827 -0.1439
 1151WN      WN 3967   6.094   0.012   2.983  0.1514  0.2203 -0.3730
 1152WN      WN 3968   0.279   2.592  14.349 -0.1255  0.0360  0.2757
 1153WN      WN 3969   1.955   5.605  15.749  0.1510 -0.1372  0.1105
 1154WN      WN 3970   1.037   0.535  14.282  0.0779  0.2121 -0.0768
 1155WN      WN 3971   4.845   2.027  13.222 -0.1396 -0.2078  0.1330
 1156WN      WN 3972   1.826   1.367  14.198  0.2977 -0.0294  0.2975
 1157WN      WN 3973   2.719   0.144   1.124  0.0026 -0.1159 -0.1215
 1158WN      WN 3974   3.383   1.172  12.787 -0.0954  0.0382 -0.1688
 1159WN      WN 3975   5.730   5.654   0.252 -0.3333  0.3170 -0.2072
 1160WN      WN 3976   1.464   4.713  15.792 -0.1332 -0.1165 -0.0044
 1161WN      WN 3977   4.554   4.656  15.092  0.0462  0.0682 -0.1682
 1162WN      WN 3978   2.858   4.686  13.932  0.4108 -0.1008  0.1820
 1163WN      WN 3979   4.451   3.414  15.689  0.2541  0.0855 -0.0593
 1164WN      WN 3980   2.434   1.709   1.511 -0.0339 -0.2965 -0.0272
 1165WN      WN 3981   3.600   0.677  12.950 -0.0073  0.2450 -0.2849
 1166WN      WN 3982   1.338   4.753   1.007 -0.0347  0.0726  0.1032
 1167WN      WN 3983   0.508   0.485  15.362 -0.3532  0.4811  0.1784
 1168WN      WN 3984   0.851   2.553   0.914  0.2401 -0.0378  0.1480
 1169WN      WN 3985   2.935   0.045  13.191  0.0879 -0.0723  0.0346
 1170WN      WN 3986   5.517   4.762   0.298 -0.0610 -0.1730 -0.0153
 1171WN      WN 3987   5.527   1.647  13.332  0.2023 -0.0156  0.2344
 1172WN      WN 3988   2.442   5.655   3.310  0.0781  0.0319  0.1325
 1173WN      WN 3989   2.990   2.269   1.879  0.3138  0.3436  0.1998
 1174WN      WN 3990   3.847   1.297   1.658  0.1001 -0.1842 -0.0569
 1175WN      WN 3991   6.012   2.372  14.828  0.1083  0.0910  0.2532
 1176WN      WN 3992   2.182   3.181   0.987 -0.1508 -0.0911 -0.2249
 1177WN      WN 3993   2.933   4.284   0.024 -0.2234 -0.0300 -0.1198
 1178WN      WN 3994   3.176   4.556  14.320  0.2615  0.1421 -0.1985
 1179WN      WN 3995   1.729   4.024   2.071 -0.1203 -0.0625  0.0141
 1180WN      WN 3996   4.935   5.473   0.261  0.0451  0.1173  0.2076
 1181WN      WN 3997   5.421   3.906   0.231  0.2484  0.0844 -0.0853
 1182WN      WN 3998   2.326   4.293   0.371  0.1973 -0.2020 -0.0708
 1183WN      WN 3999   0.695   2.425   1.766  0.1756 -0.2700 -0.0041
 1184WN      WN 4000   1.616   5.951   1.961  0.0852 -0.0047  0.2887
 1185WN      WN 4001   3.278   1.425  15.369 -0.1942 -0.2060  0.0301
 1186WN      WN 4002   1.507   4.606  15.224 -0.1110  0.0162 -0.1786
 1187WN      WN 4003   1.180   4.246   1.149  0.1986  0.0549 -0.2411
 1188WN      WN 4004   2.534   3.585   1.666 -0.0296  0.0543  0.2387
 1189WN      WN 4005   4.573   2.624   3.606  0.0413  0.4297 -0.3073
 1190WN      WN 4006   3.374   4.168   1.051  0.3512  0.2080  0.1563
 1191WN      WN 4007   0.383   0.183  13.063  0.5054 -0.0111  0.2230
 1192WN      WN 4008   6.095   1.265  14.248 -0.2017  0.1492 -0.0588
 1193WN      WN 4009   5.216   0.321  15.663 -0.0965  0.0912 -0.0294
 1194WN      WN 4010   5.977   2.785  14.493  0.1050  0.2459  0.3544
 1195WN      WN 4011   0.822   4.030  15.144 -0.1502  0.0091 -0.3428
 1196WN      WN 4012   1.997   1.613  13.430 -0.0033  0.0758 -0.0149
 1197WN      WN 4013   1.734   5.698   1.162  0.6045 -0.0106  0.1356
 1198WN      WN 4014   1.055   4.422  15.009  0.1686  0.1952  0.0969
 1199WN      WN 4015   0.973   2.708   0.452  0.4060 -0.0489 -0.1718
 1200WN      WN 4016   0.491   2.059  14.240  0.0091  0.1287 -0.2727
 1201WN      WN 4017   4.476   0.886   1.057 -0.2022 -0.2525 -0.2422
 1202WN      WN 4018   3.707   4.918  12.903  0.4507 -0.0822  0.2014
 1203WN      WN 4019   4.139   0.079  14.006 -0.5064 -0.0984  0.1490
 1204WN      WN 4020   4.429   0.354  13.603  0.0711 -0.0412  0.2978
 1205WN      WN 4021   2.601   5.179  14.547 -0.0948 -0.0716 -0.0949
 1206WN      WN 4022   5.333   4.976   2.824 -0.1656  0.0897  0.1502
 1207WN      WN 4023   4.040   2.195   1.713 -0.0179 -0.3313 -0.0532
 1208WN      WN 4024   5.409   4.411  16.005  0.0604  0.1465  0.0524
 1209WN      WN 4025   3.410   6.046   2.201  0.5805 -0.0309  0.2194
 1210WN      WN 4026   0.376   6.156   1.873  0.0830 -0.0447 -0.0308
 1211WN      WN 4027   5.361   5.325   0.975  0.0654 -0.1106  0.1313
 1212WN      WN 4028   4.750   3.563   3.192  0.2647  0.0630  0.2321
 1213WN      WN 4029   3.475   3.465   2.935  0.0740  0.0495 -0.2231
 1214WN      WN 4030   2.946   3.841  13.373 -0.0051  0.1932  0.0138
 1215WN      WN 4031   3.305   1.943   1.607  0.0779 -0.0466 -0.0338
 1216WN      WN 4032   1.387   5.838   0.387  0.0905  0.0312  0.0636
 1217WN      WN 4033   4.118   0.547   1.098  0.0164  0.1035  0.1009
 1218WN      WN 4034   0.629   6.072  12.668  0.2412  0.1806 -0.0040
 1219WN      WN 4035   3.244   0.920   2.425 -0.0461 -0.1381 -0.0033
 1220WN      WN 4036   2.107   4.833   2.070  0.3784 -0.2222  0.4468
 1221WN      WN 4037   3.559   2.806   0.055  0.3058  0.3090  0.0183
 1222WN      WN 4038   2.616   5.168  15.090 -0.1476  0.0264 -0.0558
 1223WN      WN 4039   0.854   3.500   2.958  0.1994  0.1798  0.0381
 1224WN      WN 4040   3.886   3.473   0.933  0.1402 -0.1743  0.3284
 1225WN      WN 4041   4.543   4.854  13.140  0.1902  0.0579  0.2827
 1226WN      WN 4042   0.099   0.593  13.128 -0.1982 -0.1547 -0.2422
 1227WN      WN 4043   5.148   4.563   2.032 -0.1601  0.0526  0.1784
 1228WN      WN 4044   5.748   5.553  14.136 -0.1938 -0.1880  0.2878
 1229WN      WN 4045   2.403   0.855   2.076 -0.0688 -0.1296  0.0304
 1230WN      WN 4046   1.696   2.975   2.679 -0.1359 -0.0821  0.0695
 1231WN      WN 4047   3.437   1.747   0.786 -0.1197  0.1618  0.1090
 1232WN      WN 4048   6.065   3.093  14.096 -0.1799  0.1557 -0.2224
 1233WN      WN 4049   6.050   2.451  15.808  0.2112  0.1177  0.0864
 1234WN      WN 4050   1.578   1.380  13.192  0.0015  0.2735 -0.0691
 1235WN      WN 4051   3.896   0.496   2.444  0.0745  0.0343 -0.1419
 1236WN      WN 4052   0.733   3.794   1.508 -0.3429  0.1998  0.2847
 1237WN      WN 4053   3.750   5.806   3.040 -0.2556  0.0433  0.1097
 1238WN      WN 4054   1.204   1.351  15.233 -0.0779 -0.0287  0.2104
 1239WN      WN 4055   2.621   0.159   0.526 -0.1707  0.3225  0.0711
 1240WN      WN 4056   1.750   2.663   3.197 -0.3920  0.3093 -0.1987
 1241WN      WN 4057   2.763   4.730   3.146  0.0582  0.4959 -0.0262
 1242WN      WN 4058   2.297   3.821   0.271 -0.0988  0.0493  0.0622
 1243WN      WN 4059   2.715   6.051  14.696 -0.5506  0.4434  0.0379
 1244WN      WN 4060   5.627   2.384   2.305 -0.0023 -0.0506 -0.0916
 1245WN      WN 4061   1.434   5.639  14.219  0.1364 -0.2022  0.0996
 1246WN      WN 4062   1.144   3.456  15.154  0.0877  0.2638 -0.3845
 1247WN      WN 4063   5.374   3.526   1.855  0.1966  0.1381  0.0327
 1248WN      WN 4064   0.020   5.839   2.652 -0.0329 -0.2423  0.0457
 1249WN      WN 4065   5.703   4.030   0.719 -0.2109 -0.0448 -0.1187
 1250WN      WN 4066   1.549   2.559  14.180  0.2943  0.0225  0.3184
 1251WN      WN 4067   0.992   5.333  13.771 -0.1350  0.0980  0.0500
 1252WN      WN 4068   1.794   3.722  13.492 -0.0380  0.3441 -0.2612
 1253WN      WN 4069   1.537   2.614  15.149  0.1883  0.0840 -0.1052
 1254WN      WN 4070   5.743   2.319  14.293  0.1685  0.0235  0.1123
 1255WN      WN 4071   2.227   4.049  14.119 -0.0327  0.0135  0.1136
 1256WN      WN 4072   2.786   5.093  15.582 -0.1417 -0.2673  0.1982
 1257WN      WN 4073   0.397   4.884   2.637 -0.1481 -0.0868  0.1843
 1258WN      WN 4074   0.463   4.430  14.913  0.1029  0.1275  0.0773
 1259WN      WN 4075   3.921   3.338   2.285  0.0559  0.0086 -0.3616
 1260WN      WN 4076   3.922   1.466   3.101 -0.0446  0.0389 -0.3252
 1261WN      WN 4077   5.251   5.749  15.515 -0.0827 -0.0150 -0.3254
 1262WN      WN 4078   1.649   0.851   1.068 -0.2920  0.1482 -0.0639
 1263WN      WN 4079   3.346   5.967  16.020  0.0578 -0.0810 -0.1348
 1264WN      WN 4080   3.241   5.973  13.537  0.2093  0.0257  0.1513
 1265WN      WN 4081   5.452   2.785  14.571 -0.3333  0.1259  0.0881
 1266WN      WN 4082   1.932   0.332  15.611 -0.1409  0.2490 -0.1368
 1267WN      WN 4083   4.452   1.297   0.178 -0.3092 -0.2110  0.0878
 1268WN      WN 4084   1.827   4.443   1.817 -0.0230 -0.1500  0.0887
 1269WN      WN 4085   0.142   3.327   0.198 -0.1063  0.3492 -0.3104
 1270WN      WN 4086   1.314   4.201   2.558 -0.0845 -0.1012  0.0451
 1271WN      WN 4087   0.789   1.883   1.675  0.0780 -0.1356  0.2302
 1272WN      WN 4088   3.171   5.917   3.065 -0.0599  0.3625  0.0887
 1273WN      WN 4089   2.606   2.288   0.619 -0.2578 -0.1422  0.0214
 1274WN      WN 4090   5.774   1.922  14.692 -0.1100  0.0056  0.3461
 1275WN      WN 4091   1.387   4.747  14.763  0.1724 -0.2325  0.0547
 1276WN      WN 4092   2.655   3.092   1.866  0.1382  0.2381  0.1404
 1277WN      WN 4093   0.496   0.720   1.127  0.0895 -0.3135  0.2754
 1278WN      WN 4094   0.737   5.986   0.050  0.1051 -0.3015 -0.1163
 1279WN      WN 4095   1.553   5.473   1.664  0.0243  0.0922 -0.0660
 1280WN      WN 4096   2.242   6.051  14.751 -0.0073 -0.3007  0.3000
 1281WN      WN 4097   4.052   3.125  13.283 -0.1757 -0.2112  0.1304
 1282WN      WN 4098   0.673   4.412  14.172 -0.3151  0.2955  0.1495
 1283WN      WN 4099   3.216   5.003  13.251  0.3895 -0.0421  0.0500
 1284WN      WN 4100   1.428   2.876  13.809 -0.0729  0.2130  0.4756
 1285WN      WN 4101   5.541   6.119  15.868 -0.2873 -0.0709  0.2284
 1286WN      WN 4102   4.295   4.490   3.370 -0.0355 -0.0421  0.2301
 1287WN      WN 4103   2.747   4.578   0.429 -0.2121  0.1582  0.4318
 1288WN      WN 4104   4.199   3.680  12.428  0.0998  0.1655  0.2887
 1289WN      WN 4105   0.185   0.798  13.543  0.1709  0.0234 -0.2638
 1290WN      WN 4106   5.622   3.212  12.801  0.0866 -0.2494  0.1473
 1291WN      WN 4107   3.938   5.500   0.775 -0.1117  0.0929  0.1810
 1292WN      WN 4108   2.754   0.466  15.225  0.0085 -0.5488 -0.2327
 1293WN      WN 4109   2.950   3.754   2.629  0.0846  0.1131 -0.0345
 1294WN      WN 4110   1.320   2.677   0.838 -0.2277 -0.2635 -0.0639
 1295WN      WN 4111   4.378   0.319  13.020  0.0345  0.2461  0.1700
 1296WN      WN 4112   3.430   3.652   3.419 -0.0413  0.0268  0.1248
 1297WN      WN 4113   0.329   0.544  14.885 -0.3102  0.0307 -0.2418
 1298WN      WN 4114   2.487   1.800  13.637 -0.0965  0.3548 -0.1528
 1299WN      WN 4115   3.840   5.463   0.265  0.2249  0.0458  0.1028
 1300WN      WN 4116   4.826   5.326   0.770  0.2120 -0.2278  0.2237
 1301WN      WN 4117   3.277   1.458  14.857  0.0915 -0.0947 -0.2450
 1302WN      WN 4118   5.643   1.051   2.136  0.0604  0.0318  0.2019
 1303WN      WN 4119   3.134   1.534   1.297 -0.2890  0.0575 -0.1545
 1304WN      WN 4120   4.869   3.480   0.937  0.0260  0.1041  0.0845
 1305WN      WN 4121   1.368   4.335   1.919 -0.0851  0.2745  0.0885
 1306WN      WN 4122   3.231   0.880  15.618  0.0338  0.1857 -0.0621
 1307WN      WN 4123   1.508   0.438   0.355  0.4962 -0.1268 -0.2195
 1308WN      WN 4124   4.557   5.556   2.607 -0.2702 -0.1307  0.0857
 1309WN      WN 4125   0.606   1.268   2.508  0.4309  0.1587  0.0418
 1310WN      WN 4126   2.279   0.181   1.515  0.1319 -0.2912 -0.1997
 1311WN      WN 4127   2.136   4.654  12.473 -0.1009 -0.2113 -0.3357
 1312WN      WN 4128   2.990   5.230   1.859 -0.0774  0.1233  0.2047
 1313WN      WN 4129   4.170   1.473   1.186  0.0863  0.0780 -0.1487
 1314WN      WN 4130   5.241   1.949   3.038  0.2940  0.0914  0.1416
 1315WN      WN 4131   5.029   3.960   3.003  0.1651  0.0991  0.2117
 1316WN      WN 4132   2.693   2.369   1.073  0.0996  0.1289  0.0179
 1317WN      WN 4133   5.737   0.753   0.600  0.0555  0.0290  0.0868
 1318WN      WN 4134   4.692   2.132   2.813 -0.2394  0.3537 -0.1510
 1319WN      WN 4135   0.518   5.872  13.128 -0.3500 -0.0013  0.3593
 1320WN      WN 4136   2.054   5.150  15.056  0.0850 -0.1826 -0.0640
 1321WN      WN 4137   4.360   0.814   0.151  0.0488 -0.1798  0.2662
 1322WN      WN 4138   5.439   5.042  15.218 -0.0601 -0.1298  0.0447
 1323WN      WN 4139   1.688   0.279   2.450 -0.0600  0.0539  0.0082
 1324WN      WN 4140   1.052   0.399   0.731 -0.1529  0.0620  0.2450
 1325WN      WN 4141   1.080   1.622   2.025 -0.1954 -0.1380 -0.0092
 1326WN      WN 4142   4.749   2.010  15.695  0.2510  0.0919 -0.1897
 1327WN      WN 4143   0.291   2.234  14.747 -0.0523  0.1665 -0.3094
 1328WN      WN 4144   5.669   1.531  14.979  0.1184  0.1269 -0.1223
 1329WN      WN 4145   1.513   4.483   1.433  0.0350  0.0701  0.2489
 1330WN      WN 4146   0.371   2.426  15.952 -0.1743  0.0658 -0.2034
 1331WN      WN 4147   4.734   0.096  13.268  0.2494 -0.1344 -0.0661
 1332WN      WN 4148   5.656   0.953   3.100 -0.0154 -0.0013 -0.1030
 1333WN      WN 4149   3.216   1.446   2.316  0.1967  0.0050  0.1108
 1334WN      WN 4150   2.416   2.440  13.839  0.0284  0.0086  0.3483
 1335WN      WN 4151   4.257   0.853  14.600  0.1707  0.0108 -0.1551
 1336WN      WN 4152   4.266   1.451   0.653  0.1840 -0.1383  0.1893
 1337WN      WN 4153   3.812   5.948   1.753 -0.0544 -0.1995  0.0631
 1338WN      WN 4154   4.963   0.956  12.851 -0.0109 -0.0913  0.0069
 1339WN      WN 4155   2.993   4.869  16.015  0.0091 -0.1079 -0.0339
 1340WN      WN 4156   1.256   3.782   2.954 -0.0511  0.2000  0.0776
 1341WN      WN 4157   0.099   5.434   0.045  0.1560 -0.1784  0.0348
 1342WN      WN 4158   3.359   3.543  15.586 -0.1940  0.0334 -0.1529
 1343WN      WN 4159   5.611   5.793  13.340 -0.0365 -0.2564 -0.1043
 1344WN      WN 4160   4.649   2.906   2.201 -0.0569 -0.1512  0.0996
 1345WN      WN 4161   5.083   5.465   2.054 -0.0717 -0.0885 -0.1190
 1346WN      WN 4162   0.795   5.573   0.926 -0.2266 -0.0466 -0.0932
 1347WN      WN 4163   3.743   0.335   1.357 -0.3322  0.1919 -0.1380
 1348WN      WN 4164   2.998   5.790   1.920  0.0988  0.0690 -0.1278
 1349WN      WN 4165   1.918   5.963  13.669  0.0646 -0.1051 -0.0002
 1350WN      WN 4166   2.080   1.580   2.150 -0.0246 -0.0817 -0.2171
 1351WN      WN 4167   5.937   3.473  15.074 -0.2479  0.1073 -0.0755
 1352WN      WN 4168   1.116   1.335  13.636 -0.0384  0.1712 -0.2071
 1353WN      WN 4169   5.956   2.046  15.177 -0.2404 -0.2204  0.1017
 1354WN      WN 4170   1.579   5.154  14.488 -0.1416 -0.1760 -0.1200
 1355WN      WN 4171   0.055   5.462   1.240  0.1865 -0.2315 -0.3582
 1356WN      WN 4172   1.776   0.072   1.126  0.4141 -0.0075 -0.2697
 1357WN      WN 4173   1.916   2.279  14.375 -0.0651  0.4502  0.2320
 1358WN      WN 4174   1.773   2.677   0.443 -0.1480 -0.0223  0.0089
 1359WN      WN 4175   3.478   3.071   1.632 -0.0438 -0.0306  0.1489
 1360WN      WN 4176   4.352   1.091   3.347 -0.0139  0.1715 -0.0881
 1361WN      WN 4177   4.653   1.347  15.748 -0.1138 -0.2818  0.3625
 1362WN      WN 4178   3.120   2.020   0.039 -0.1550  0.4234 -0.2738
 1363WN      WN 4179   4.143   4.480  14.770 -0.0541  0.1871  0.4345
 1364WN      WN 4180   2.164   4.691   0.145  0.2085 -0.0157  0.0669
 1365WN      WN 4181   5.288   2.117   0.492  0.5712 -0.0320  0.0623
 1366WN      WN 4182   0.556   6.048   3.834  0.1092 -0.2999 -0.3933
 1367WN      WN 4183   0.201   0.825   2.583 -0.4098 -0.1406  0.0240
 1368WN      WN 4184   0.922   1.041  14.032 -0.1810  0.1130  0.0996
 1369WN      WN 4185   5.904   4.662   1.198  0.0355 -0.2339  0.1544
 1370WN      WN 4186   3.240   4.606  12.821  0.3347 -0.1396 -0.2893
 1371WN      WN 4187   2.107   0.509   2.290 -0.3320  0.2082  0.0499
 1372WN      WN 4188   4.441   1.844  14.164 -0.0863 -0.1244 -0.0025
 1373WN      WN 4189   0.888   3.955   2.625  0.0456  0.1314 -0.0379
 1374WN      WN 4190   4.583   4.607  15.592  0.1873 -0.1983  0.0100
 1375WN      WN 4191   5.255   5.862   2.562  0.0506  0.0415  0.0418
 1376WN      WN 4192   1.735   5.955   2.486 -0.0366  0.0361  0.2646
 1377WN      WN 4193   3.721   0.851  14.491  0.1062 -0.0298  0.1760
 1378WN      WN 4194   2.515   4.739  14.244  0.1296  0.0346  0.2096
 1379WN      WN 4195   2.570   4.370   0.840  0.1674 -0.0327 -0.0238
 1380WN      WN 4196   2.603   5.490   1.101 -0.0476  0.0876 -0.1177
 1381WN      WN 4197   0.822   4.583   2.537  0.2138 -0.1087  0.4061
 1382WN      WN 4198   1.038   4.262   2.993  0.0878 -0.1416 -0.2083
 1383WN      WN 4199   3.631   0.796   1.483 -0.1857 -0.0208  0.2453
 1384WN      WN 4200   5.079   2.414   2.861 -0.3311  0.0003 -0.0333
 1385WN      WN 4201   2.408   2.504  13.135  0.0429  0.2105 -0.2227
 1386WN      WN 4202   0.290   4.914  13.065  0.2723  0.0758 -0.1338
 1387WN      WN 4203   4.584   5.222  13.992  0.1092  0.3299 -0.2151
 1388WN      WN 4204   0.095   3.214  15.732 -0.2224 -0.3951  0.2421
 1389WN      WN 4205   2.585   6.140   3.751 -0.0201  0.0799  0.0248
 1390WN      WN 4206   0.205   1.639   2.581  0.0290 -0.1595  0.0104
 1391WN      WN 4207   2.377   4.709   1.230  0.2447 -0.0667 -0.2093
 1392WN      WN 4208   4.538   2.297   0.136  0.2547  0.1885  0.0427
 1393WN      WN 4209   1.207   1.002  14.469 -0.0006  0.0450  0.2645
 1394WN      WN 4210   1.620   3.130  14.990  0.1600 -0.0621  0.1133
 1395WN      WN 4211   4.091   0.445  14.404 -0.1007 -0.0658 -0.3218
 1396WN      WN 4212   1.792   1.935   2.488 -0.0626 -0.1054  0.1767
 1397WN      WN 4213   4.031   1.891  12.691  0.2338  0.0903  0.0463
 1398WN      WN 4214   5.708   4.400  14.627 -0.0939  0.0984 -0.1347
 1399WN      WN 4215   1.174   0.824  14.987 -0.0969 -0.2566 -0.0953
 1400WN      WN 4216   2.120   2.154  13.444  0.0330 -0.1668  0.1029
 1401WN      WN 4217   5.730   1.685   1.375 -0.0123 -0.0241  0.2301
 1402WN      WN 4218   3.230   2.197  13.774  0.3978 -0.1836 -0.7744
 1403WN      WN 4219   0.415   2.561   0.397 -0.1231  0.1596 -0.0469
 1404WN      WN 4220   5.024   4.140   1.495  0.1091  0.1211  0.0752
 1405WN      WN 4221   5.864   3.503   1.586 -0.0493 -0.2294 -0.3353
 1406WN      WN 4222   3.098   0.784   3.156  0.1478 -0.0755  0.1878
 1407WN      WN 4223   0.688   3.768  14.581  0.3470  0.3153  0.2895
 1408WN      WN 4224   5.140   2.748  15.406 -0.1785 -0.0594 -0.0440
 1409WN      WN 4225   1.840   4.682   1.063  0.2190 -0.1337 -0.2527
 1410WN      WN 4226   2.431   3.469  12.687  0.1846 -0.3130  0.2956
 1411WN      WN 4227   3.236   5.268   2.320  0.1520  0.1385 -0.0026
 1412WN      WN 4228   0.875   6.071   0.663  0.0935  0.0497 -0.0014
 1413WN      WN 4229   2.275   1.999   2.957 -0.0048 -0.0334 -0.0095
 1414WN      WN 4230   2.259   0.574   0.413  0.2575  0.2075 -0.1438
 1415WN      WN 4231   6.088   5.532  15.491 -0.0837 -0.3352  0.3087
 1416WN      WN 4232   3.562   2.732   1.294 -0.2193 -0.0435  0.2255
 1417WN      WN 4233   0.030   0.759  14.034  0.2544 -0.2487 -0.1055
 1418WN      WN 4234   1.982   0.570   1.258  0.0390  0.0436  0.0546
 1419WN      WN 4235   4.736   4.161   2.515  0.2859 -0.0315  0.4303
 1420WN      WN 4236   3.419   1.024   1.980  0.1255 -0.1339 -0.4863
 1421WN      WN 4237   6.171   6.089  14.719 -0.0972 -0.0448 -0.2189
 1422WN      WN 4238   4.249   0.126   1.381 -0.0216  0.1118  0.4228
 1423WN      WN 4239   2.197   4.267   2.149  0.0850 -0.0690  0.1065
 1424WN      WN 4240   5.360   3.626   0.643 -0.1288  0.0835 -0.0235
 1425WN      WN 4241   1.265   0.973   3.724 -0.1952 -0.3232 -0.0895
 1426WN      WN 4242   3.222   2.500  14.315 -0.2034 -0.1373  0.0218
 1427WN      WN 4243   4.082   0.558  15.851 -0.3695 -0.2745  0.0499
 1428WN      WN 4244   5.615   5.615  15.216 -0.3695 -0.2180 -0.2738
 1429WN      WN 4245   1.228   5.426  12.800 -0.1824 -0.0754 -0.0872
 1430WN      WN 4246   0.365   2.127   2.389 -0.1693  0.2351  0.1457
 1431WN      WN 4247   5.196   1.141  15.712  0.1256  0.1581  0.0852
 1432WN      WN 4248   3.171   2.013  14.484  0.0753  0.1882 -0.1150
 1433WN      WN 4249   4.494   6.168  15.228 -0.1760  0.2375 -0.0080
 1434WN      WN 4250   2.471   0.597  14.397 -0.2614 -0.0580 -0.1507
 1435WN      WN 4251   3.900   4.106  13.893 -0.0505 -0.1984 -0.1653
 1436WN      WN 4252   0.317   6.124  15.668  0.1019  0.0770  0.1262
 1437WN      WN 4253   1.713   1.417  15.111  0.1449  0.0641  0.2063
 1438WN      WN 4254   0.963   4.774   1.336  0.2183  0.0207  0.0696
 1439WN      WN 4255   3.557   1.360  14.323 -0.0465  0.3117 -0.3880
 1440WN      WN 4256   5.027   1.853   1.824 -0.0661 -0.0491 -0.1604
 1441WN      WN 4257   3.747   1.738   4.020  0.1660 -0.1092  0.3030
 1442WN      WN 4258   2.499   4.777  15.832  0.0472  0.0273 -0.1658
 1443WN      WN 4259   4.959   5.211   2.532 -0.0936 -0.0478 -0.2401
 1444WN      WN 4260   1.058   4.541  12.823 -0.2278  0.0234  0.0501
 1445WN      WN 4261   5.686   4.530   2.022 -0.0120  0.0283 -0.2358
 1446WN      WN 4262   3.127   2.853   3.014 -0.0218  0.1299 -0.2266
 1447WN      WN 4263   0.063   5.308   2.754  0.1491 -0.1788 -0.0876
 1448WN      WN 4264   2.106   3.245  14.329  0.0522 -0.1483  0.0425
 1449WN      WN 4265   0.122   2.839   0.029  0.0700  0.2022  0.3192
 1450WN      WN 4266   3.076   0.351   0.737  0.3379 -0.4599 -0.0714
 1451WN      WN 4267   2.985   1.167   2.798 -0.1409  0.0239  0.1180
 1452WN      WN 4268   3.551   5.576   2.520  0.2729  0.3382  0.1926
 1453WN      WN 4269   5.972   2.558   2.699  0.2657  0.0256 -0.2490
 1454WN      WN 4270   1.390   5.461   2.787  0.0769  0.3418  0.1704
 1455WN      WN 4271   3.725   1.804   1.840 -0.1402  0.0421  0.1444
 1456WN      WN 4272   4.482   3.673   2.570 -0.1805 -0.0589 -0.2336
 1457WN      WN 4273   2.682   1.326  13.527  0.0899 -0.2786  0.2689
 1458WN      WN 4274   3.556   2.207  15.960  0.0687 -0.0117  0.1549
 1459WN      WN 4275   0.778   3.077  15.442  0.1029  0.2806 -0.0602
 1460WN      WN 4276   3.473   5.714   0.983 -0.2457  0.3774  0.1029
 1461WN      WN 4277   3.032   4.579  13.480 -0.0195 -0.0198 -0.2630
 1462WN      WN 4278   0.347   1.296  14.501 -0.1747  0.0132 -0.0215
 1463WN      WN 4279   5.044   2.204   1.462 -0.1267 -0.0151 -0.3215
 1464WN      WN 4280   2.246   0.018   0.944 -0.3014 -0.0505 -0.0353
 1465WN      WN 4281   0.883   3.053   2.210  0.0702  0.1336  0.1922
 1466WN      WN 4282   5.557   1.530   2.941 -0.1465  0.1027  0.1383
 1467WN      WN 4283   1.008   0.422   1.505  0.1253 -0.1764  0.0064
 1468WN      WN 4284   0.807   0.845   0.684 -0.0543 -0.0831  0.0761
 1469WN      WN 4285   5.591   6.068  14.949  0.0492 -0.0086 -0.1936
 1470WN      WN 4286   3.696   2.152   1.294  0.0295 -0.1235 -0.1687
 1471WN      WN 4287   2.942   5.791  12.898 -0.0168 -0.0972  0.3730
 1472WN      WN 4288   4.655   5.126  12.768 -0.0289  0.1509 -0.0573
 1473WN      WN 4289   1.204   0.390  13.079  0.0555 -0.1180  0.0393
 1474WN      WN 4290   3.257   4.833   1.382  0.1901 -0.2055  0.2068
 1475WN      WN 4291   1.415   3.074  15.481  0.2505 -0.0923 -0.2999
 1476WN      WN 4292   1.593   4.719  14.300  0.0997 -0.0490  0.3191
 1477WN      WN 4293   2.494   2.744  14.805 -0.2063 -0.2514 -0.3498
 1478WN      WN 4294   3.202   0.683   1.207 -0.0959 -0.0895 -0.1816
 1479WN      WN 4295   2.790   4.745   1.796  0.1927 -0.2100 -0.1346
 1480WN      WN 4296   3.747   3.913  15.386 -0.0053  0.5298 -0.4214
 1481WN      WN 4297   3.026   3.348  15.245  0.0647 -0.0397 -0.3853
 1482WN      WN 4298   3.963   3.461  15.553 -0.0089  0.2661  0.3492
 1483WN      WN 4299   4.923   3.830   0.590  0.1500  0.4278  0.1940
 1484WN      WN 4300   1.321   3.074   0.500  0.0977  0.1591 -0.1307
 1485WN      WN 4301   0.270   0.279  13.541  0.2199  0.1415  0.3976
 1486WN      WN 4302   1.143   1.757   2.943  0.0678 -0.0293 -0.0859
 1487WN      WN 4303   3.969   3.547   2.727 -0.2461 -0.2256 -0.2603
 1488WN      WN 4304   2.072   5.704   2.026 -0.5957  0.2041 -0.2606
 1489WN      WN 4305   1.156   1.084   0.289  0.0162  0.0016  0.0227
 1490WN      WN 4306   1.673   2.305   2.115 -0.1623  0.0343  0.1537
 1491WN      WN 4307   1.725   4.671  13.847  0.0183 -0.0797 -0.0367
 1492WN      WN 4308   4.190   4.393  15.317 -0.0560 -0.3844 -0.1072
 1493WN      WN 4309   3.904   2.880   0.897  0.0112 -0.2218 -0.0886
 1494WN      WN 4310   3.118   3.280   1.974 -0.2719 -0.1221  0.1697
 1495WN      WN 4311   5.363   2.253   3.684  0.0639  0.0903  0.2416
 1496WN      WN 4312   0.164   4.228  15.284 -0.0814  0.1437 -0.0228
 1497WN      WN 4313   2.326   4.931   2.913  0.0061  0.1757  0.0337
 1498WN      WN 4314   3.628   0.244  13.644  0.1222  0.0927  0.0462
 1499WN      WN 4315   6.032   1.148  13.708  0.1874 -0.2721  0.0459
 1500WN      WN 4316   2.122   3.491   1.383  0.1201 -0.4114  0.0966
 1501WN      WN 4317   0.585   3.697  13.560 -0.1257 -0.2290  0.1784
 1502WN      WN 4318   1.310   3.194   0.977 -0.1410 -0.4820  0.0673
 1503WN      WN 4319   1.730   3.005   0.768 -0.2947 -0.1052  0.2471
 1504WN      WN 4320   4.991   0.408   2.680  0.2457 -0.2919  0.3034
 1505WN      WN 4321   4.466   3.382   2.088 -0.2799  0.3576 -0.0116
 1506WN      WN 4322   4.599   5.837   0.155 -0.0033  0.0170 -0.1242
 1507WN      WN 4323   4.121   0.974   2.797 -0.1334 -0.0540 -0.0885
 1508WN      WN 4324   2.418   1.345  12.543  0.0026 -0.2227 -0.1832
 1509WN      WN 4325   0.990   1.928  14.186 -0.4165 -0.1349  0.0371
 1510WN      WN 4326   2.283   0.109  14.274 -0.1865  0.0349 -0.1624
 1511WN      WN 4327   4.196   0.091   2.569 -0.1148 -0.2274 -0.2221
 1512WN      WN 4328   4.042   5.564   2.178  0.2345  0.1560 -0.0547
 1513WN      WN 4329   1.599   1.491  13.754 -0.1321 -0.0935  0.0499
 1514WN      WN 4330   0.015   6.109   3.735 -0.0564 -0.2836  0.0518
 1515WN      WN 4331   3.890   3.578   3.483 -0.2096  0.1864 -0.0029
 1516WN      WN 4332   2.679   0.309  13.921 -0.0032  0.0294  0.0239
 1517WN      WN 4333   0.231   3.163  15.217  0.0980 -0.2157  0.0752
 1518WN      WN 4334   3.309   5.505   0.305 -0.0653  0.0854 -0.1129
 1519WN      WN 4335   5.541   5.420   1.835  0.1327 -0.2722  0.1677
 1520WN      WN 4336   5.768   5.772   2.281 -0.1293  0.2039 -0.0362
 1521WN      WN 4337   4.602   3.496  12.686  0.1097 -0.4714  0.2039
 1522WN      WN 4338   1.660   3.005  14.377  0.0865  0.0562  0.2116
 1523WN      WN 4339   1.911   1.672  15.547 -0.1193 -0.1608 -0.1803
 1524WN      WN 4340   2.860   3.433  15.766  0.0719  0.2775  0.2270
 1525WN      WN 4341   0.472   2.482  13.910  0.0298 -0.0456  0.0503
 1526WN      WN 4342   4.101   2.850   2.214 -0.4628 -0.2382 -0.0063
 1527WN      WN 4343   1.296   4.703   2.844  0.1417 -0.0092 -0.2481
 1528WN      WN 4344   2.865   0.028   1.605 -0.3099 -0.2518 -0.2140
 1529WN      WN 4345   3.910   1.491  13.455 -0.5176 -0.2950 -0.2859
 1530WN      WN 4346   1.943   3.941  14.757 -0.0857  0.1331 -0.3173
 1531WN      WN 4347   5.514   2.009   1.687 -0.2716  0.1795  0.3154
 1532WN      WN 4348   2.474   5.919   1.317  0.1817  0.1014 -0.2417
 1533WN      WN 4349   1.198   3.522   1.484  0.1636  0.2297 -0.0568
 1534WN      WN 4350   2.221   1.056  14.314 -0.0226 -0.0813 -0.1517
 1535WN      WN 4351   3.044   5.749  15.102 -0.1525 -0.0432  0.0071
 1536WN      WN 4352   5.271   4.436  14.937 -0.1995  0.0097 -0.0303
 1537WN      WN 4353   4.282   0.240  14.850 -0.2320 -0.0818  0.3783
 1538WN      WN 4354   2.613   1.989  15.632  0.0803 -0.1754 -0.0534
 1539WN      WN 4355   2.670   4.913   0.831 -0.2092 -0.0308  0.2524
 1540WN      WN 4356   4.818   4.761   0.767 -0.1057 -0.0692 -0.0638
 1541WN      WN 4357   4.715   4.000   1.079  0.0481  0.0264  0.1167
 1542WN      WN 4358   3.795   5.305   3.251 -0.1449 -0.0539 -0.2039
 1543WN      WN 4359   3.935   5.294  13.908 -0.3021  0.3764 -0.0506
 1544WN      WN 4360   5.255   0.885   0.469 -0.0182 -0.1158 -0.5013
 1545WN      WN 4361   3.812   3.088   2.706  0.0006  0.2453 -0.3626
 1546WN      WN 4362   3.124   3.477   1.507 -0.3396 -0.1063  0.0383
 1547WN      WN 4363   4.577   4.523   0.134  0.1588  0.0936  0.0160
 1548WN      WN 4364   6.056   1.967   0.650 -0.1828 -0.0441 -0.2125
 1549WN      WN 4365   4.657   0.658  12.545 -0.0903 -0.0453  0.1873
 1550WN      WN 4366   2.935   5.426  16.007 -0.1831 -0.1495 -0.4802
 1551WN      WN 4367   4.417   2.630   0.587  0.0918 -0.2514  0.2184
 1552WN      WN 4368   2.851   4.172   2.867  0.1658 -0.0457  0.3261
 1553WN      WN 4369   3.651   1.029  15.347  0.1214 -0.1241  0.0782
 1554WN      WN 4370   2.201   3.069   2.731  0.0807  0.0914  0.0153
 1555WN      WN 4371   5.097   0.678  14.950  0.2282 -0.0815  0.0315
 1556WN      WN 4372   0.138   0.530   0.709  0.0980 -0.2225 -0.0103
 1557WN      WN 4373   2.069   4.078  15.918 -0.1939 -0.1384 -0.0386
 1558WN      WN 4374   0.874   5.306  13.155  0.1922 -0.0361  0.1278
 1559WN      WN 4375   2.274   2.745   1.827 -0.0931  0.1529  0.1666
 1560WN      WN 4376   5.031   3.623  14.992  0.0759 -0.2631 -0.3789
 1561WN      WN 4377   4.695   3.745  15.403  0.0013 -0.0132 -0.1954
 1562WN      WN 4378   3.031   1.993   0.956  0.0117  0.0093  0.0401
 1563WN      WN 4379   2.672   3.930   2.184 -0.1784  0.1369  0.1814
 1564WN      WN 4380   1.876   0.976   2.129  0.2344  0.1087 -0.0116
 1565WN      WN 4381   4.860   4.568  13.516 -0.1813  0.0422  0.2962
 1566WN      WN 4382   3.675   1.701  15.084  0.0068 -0.0419 -0.0946
 1567WN      WN 4383   1.721   1.816  12.974  0.0152  0.1910 -0.0590
 1568WN      WN 4384   6.120   4.857   2.288  0.2485 -0.2102 -0.2168
 1569WN      WN 4385   4.198   2.638   0.079  0.2253 -0.0168 -0.0879
 1570WN      WN 4386   1.236   2.744   2.860  0.0810 -0.3538 -0.2492
 1571WN      WN 4387   4.530   2.128   1.672 -0.2750 -0.2182 -0.1741
 1572WN      WN 4388   4.789   0.581   0.272  0.1928  0.2823  0.2286
 1573WN      WN 4389   3.561   6.126  15.553  0.1753  0.0521 -0.0630
 1574WN      WN 4390   2.175   3.971   1.707  0.0057 -0.0168  0.2336
 1575WN      WN 4391   4.658   0.196   3.097 -0.1681 -0.1418 -0.2550
 1576WN      WN 4392   2.305   4.111  12.530  0.0439  0.1109  0.0211
 1577WN      WN 4393   3.515   5.468  13.761 -0.0421  0.0052  0.1608
 1578WN      WN 4394   2.317   2.591   1.283 -0.2403 -0.0988 -0.0188
 1579WN      WN 4395   0.984   1.355  13.054 -0.0693 -0.2908  0.3071
 1580WN      WN 4396   5.076   4.421   1.097  0.2884  0.0110  0.1730
 1581WN      WN 4397   5.288   5.227  13.846 -0.0085  0.0427  0.1224
 1582WN      WN 4398   4.450   5.812   0.953 -0.1342 -0.4379 -0.1189
 1583WN      WN 4399   3.508   3.181   1.142 -0.2057 -0.0371  0.1353
 1584WN      WN 4400   2.395   0.926   1.574 -0.1276 -0.0103 -0.2983
 1585WN      WN 4401   4.381   4.346  13.621 -0.3784  0.0209 -0.0527
 1586WN      WN 4402   2.609   3.773   3.081  0.1204  0.1666 -0.0026
 1587WN      WN 4403   4.609   2.537   2.558  0.0870 -0.0082 -0.0164
 1588WN      WN 4404   3.423   4.876  14.607  0.3319  0.1378  0.2407
 1589WN      WN 4405   5.767   4.256   3.004 -0.3785  0.1457  0.0806
 1590WN      WN 4406   4.300   3.175   2.547  0.2693 -0.0064 -0.1267
 1591WN      WN 4407   5.371   1.976   2.153  0.1095  0.0101  0.2018
 1592WN      WN 4408   1.937   4.856  14.683 -0.1522  0.0259 -0.1545
 1593WN      WN 4409   4.229   1.416  13.913  0.0354  0.0061  0.1274
 1594WN      WN 4410   1.324   0.647  13.675 -0.0294 -0.0676 -0.0528
 1595WN      WN 4411   6.157   0.940   0.419 -0.1699  0.1962  0.2600
 1596WN      WN 4412   3.782   0.292   1.881  0.1830 -0.0935 -0.1460
 1597WN      WN 4413   3.206   4.066   0.561 -0.2041 -0.4023 -0.0077
 1598WN      WN 4414   3.544   3.518   1.821  0.4007 -0.0203 -0.1649
 1599WN      WN 4415   4.417   2.179   3.223 -0.0546 -0.0844  0.0690
 1600WN      WN 4416   0.760   1.313  15.444 -0.1407 -0.0907  0.0072
 1601WN      WN 4417   2.695   2.911   0.973 -0.0155 -0.2120 -0.3249
 1602WN      WN 4418   4.560   4.344   1.381  0.4445  0.1637 -0.2578
 1603WN      WN 4419   4.011   2.374  12.980 -0.0558  0.0118 -0.0162
 1604WN      WN 4420   6.008   0.868   1.024  0.1674  0.2947  0.5405
 1605WN      WN 4421   3.236   5.055  13.734 -0.1287 -0.1517 -0.0037
 1606WN      WN 4422   4.350   1.783   0.267 -0.1680  0.2162  0.1119
 1607WN      WN 4423   3.566   4.873  14.051 -0.0796 -0.3236  0.1916
 1608WN      WN 4424   1.845   0.748  13.770  0.3101  0.0436 -0.2686
 1609WN      WN 4425   5.731   0.428  13.098 -0.0492 -0.1437 -0.1467
 1610WN      WN 4426   2.636   1.091  15.182  0.2395  0.2146  0.2582
 1611WN      WN 4427   3.476   3.051  13.909 -0.1274  0.0958 -0.1491
 1612WN      WN 4428   3.278   4.685   0.353  0.1063  0.3473 -0.1052
 1613WN      WN 4429   5.092   3.251  12.918  0.1531  0.2466  0.0494
 1614WN      WN 4430   0.144   5.650  14.422 -0.2160 -0.1171  0.0576
 1615WN      WN 4431   5.903   3.138   3.308 -0.2572  0.3132  0.0207
 1616WN      WN 4432   1.430   6.151  13.382  0.2187 -0.0891  0.0087
 1617WN      WN 4433   4.995   1.534   2.229  0.2799  0.3304 -0.3371
 1618WN      WN 4434   5.502   6.115   1.112 -0.1699 -0.0285  0.2906
 1619WN      WN 4435   0.439   4.105   0.543 -0.1560 -0.2098 -0.1497
 1620WN      WN 4436   3.392   3.749  13.111  0.0509  0.1435 -0.0799
 1621WN      WN 4437   5.116   5.236  15.597  0.2340  0.3770 -0.0137
 1622WN      WN 4438   0.509   4.621  12.728  0.0468 -0.2396  0.1156
 1623WN      WN 4439   4.743   6.033  11.892 -0.1870 -0.1339 -0.2357
 1624WN      WN 4440   6.011   0.198   1.691 -0.0227  0.0600 -0.0226
 1625WN      WN 4441   2.535   4.837   3.635 -0.3434 -0.0485  0.1396
 1626WN      WN 4442   2.590   0.964   3.030 -0.0887  0.0395 -0.1162
 1627WN      WN 4443   0.453   0.816   0.153  0.1993 -0.0753 -0.0347
 1628WN      WN 4444   5.409   1.182   1.444  0.1101 -0.0316  0.0967
 1629WN      WN 4445   2.174   4.799   0.680 -0.0579  0.5485 -0.0645
 1630WN      WN 4446   4.908   0.655   2.190 -0.0397 -0.1231  0.0813
 1631WN      WN 4447   0.175   0.821  14.487  0.3085 -0.0796 -0.0334
 1632WN      WN 4448   0.698   1.275  15.915  0.1575  0.0499 -0.2502
 1633WN      WN 4449   1.153   4.983   0.103  0.2386 -0.1954  0.0855
 1634WN      WN 4450   5.312   4.599   1.504  0.0857 -0.0043 -0.3537
 1635WN      WN 4451   6.093   3.381  12.869  0.0080 -0.1867 -0.0466
 1636WN      WN 4452   1.207   1.533   2.497 -0.1938 -0.0357 -0.3458
 1637WN      WN 4453   1.938   1.074   1.411  0.0250  0.1190  0.3762
 1638WN      WN 4454   3.213   2.300   3.013 -0.0463 -0.2148 -0.1420
 1639WN      WN 4455   0.750   0.395  12.837  0.0017  0.0690  0.0505
 1640WN      WN 4456   5.664   0.753  13.942 -0.0231  0.0658  0.0059
 1641WN      WN 4457   3.511   3.798   2.415  0.1056 -0.0361 -0.0425
 1642WN      WN 4458   2.999   0.149   0.143 -0.3987  0.1500 -0.0072
 1643WN      WN 4459   2.658   3.566  15.000 -0.1217  0.0442 -0.0723
 1644WN      WN 4460   2.287   3.122  13.555 -0.2505 -0.1995 -0.2508
 1645WN      WN 4461   3.052   3.743   0.117 -0.1525  0.0422 -0.1412
 1646WN      WN 4462   3.948   3.030  14.291  0.1115  0.0302  0.0802
 1647WN      WN 4463   0.808   5.269  15.414 -0.0934 -0.1310 -0.1908
 1648WN      WN 4464   4.505   5.057   2.622  0.0655 -0.0750  0.2195
 1649WN      WN 4465   2.996   1.689  13.658 -0.3324  0.1000  0.0893
 1650WN      WN 4466   2.891   4.448   3.722 -0.0170 -0.0708 -0.3125
 1651WN      WN 4467   3.112   3.166   0.849  0.2754 -0.1459 -0.3862
 1652WN      WN 4468   4.916   0.575   0.734  0.1328  0.1681 -0.0730
 1653WN      WN 4469   6.033   5.394   1.644  0.0892  0.1210 -0.0225
 1654WN      WN 4470   5.282   5.681  16.003 -0.0454 -0.3577  0.0006
 1655WN      WN 4471   1.791   3.182  13.600 -0.3039  0.0415 -0.0125
 1656WN      WN 4472   2.579   0.405   2.437 -0.1525 -0.3065  0.1886
 1657WN      WN 4473   2.631   1.466   0.683 -0.0106  0.1618 -0.0607
 1658WN      WN 4474   4.356   1.720  15.614  0.0763 -0.0896  0.0141
 1659WN      WN 4475   4.976   5.005   1.259 -0.1802 -0.1286  0.1561
 1660WN      WN 4476   3.241   4.334  13.883  0.0073 -0.1139 -0.0769
 1661WN      WN 4477   3.146   0.151  12.336 -0.2305  0.0405  0.0838
 1662WN      WN 4478   5.416   5.048  13.397 -0.1023 -0.2808  0.2013
 1663WN      WN 4479   5.264   4.236  13.792 -0.0834 -0.2824  0.1285
 1664WN      WN 4480   5.707   5.827   0.717  0.0632 -0.0884  0.0166
 1665WN      WN 4481   4.812   3.340   2.755 -0.2672 -0.0582 -0.2377
 1666WN      WN 4482   1.201   1.858  13.735 -0.1303  0.1149  0.0312
 1667WN      WN 4483   2.394   2.258   1.695  0.2524  0.0576  0.1464
 1668WN      WN 4484   6.057   2.606  13.982  0.1630  0.1729  0.0693
 1669WN      WN 4485   2.076   4.287   0.892 -0.0024  0.1231 -0.2881
 1670WN      WN 4486   2.575   1.927  14.929  0.0381 -0.2882 -0.3137
 1671WN      WN 4487   1.248   5.514  15.242  0.2367  0.0655  0.1993
 1672WN      WN 4488   1.995   4.449  15.111  0.0733 -0.0715 -0.4719
 1673WN      WN 4489   5.929   3.655  13.474  0.1944  0.3864 -0.1729
 1674WN      WN 4490   3.592   4.447  14.770  0.1647 -0.3698 -0.0134
 1675WN      WN 4491   0.300   2.035   0.390  0.0241 -0.0138  0.0500
 1676WN      WN 4492   2.811   2.075   2.324  0.1153 -0.1197  0.0342
 1677WN      WN 4493   2.928   3.250  12.949 -0.0815  0.0101 -0.2121
 1678WN      WN 4494   0.588   3.864  14.080  0.2896 -0.1515  0.0435
 1679WN      WN 4495   5.560   2.305   2.865  0.3140  0.1279  0.0119
 1680WN      WN 4496   3.491   0.398   2.729 -0.2674  0.2780  0.3684
 1681WN      WN 4497   0.680   0.919  14.474 -0.3147  0.0518  0.3476
 1682WN      WN 4498   1.439   1.028  13.945  0.0598  0.1057  0.0917
 1683WN      WN 4499   0.455   0.968   2.130 -0.2789  0.1428 -0.2221
 1684WN      WN 4500   2.075   4.124  13.218 -0.1682 -0.0603 -0.0639
 1685WN      WN 4501   2.030   2.814  12.970 -0.3285  0.3030  0.0372
 1686WN      WN 4502   1.423   2.919   2.220 -0.0078 -0.1753  0.2529
 1687WN      WN 4503   0.584   0.730  13.181 -0.3885  0.2577 -0.4231
 1688WN      WN 4504   1.888   0.449   3.299  0.2033 -0.0055  0.1938
 1689WN      WN 4505   1.994   4.666  15.638  0.0574  0.0143  0.3030
 1690WN      WN 4506   1.932   0.470  12.856  0.0463  0.0585  0.1667
 1691WN      WN 4507   3.041   2.594   0.124 -0.0547  0.2432 -0.3125
 1692WN      WN 4508   3.688   5.605  15.758 -0.1468  0.0708  0.1778
 1693WN      WN 4509   2.764   4.358  14.452  0.0790  0.0355  0.0866
 1694WN      WN 4510   2.871   0.040   2.697 -0.2603  0.2870  0.2979
 1695WN      WN 4511   5.099   5.979  13.491 -0.2018 -0.0372 -0.0762
 1696WN      WN 4512   0.333   2.622   3.164  0.0724 -0.3270  0.1915
 1697WN      WN 4513   4.337   5.564  15.649  0.1994  0.1609  0.2240
 1698WN      WN 4514   6.169   4.611   3.709  0.1057 -0.0552  0.0650
 1699WN      WN 4515   5.263   5.141   0.072 -0.1294  0.1826 -0.0360
 1700WN      WN 4516   4.806   1.149   3.226 -0.0793 -0.2310 -0.2386
 1701WN      WN 4517   5.215   2.847   2.135  0.2158  0.0222 -0.0029
 1702WN      WN 4518   5.311   3.163   0.735 -0.0828  0.3627  0.0361
 1703WN      WN 4519   4.388   4.553   0.911 -0.0723  0.1150  0.0887
 1704WN      WN 4520   1.467   5.600  15.642  0.0680  0.0336 -0.2577
 1705WN      WN 4521   5.053   5.969  13.992  0.1221  0.0770 -0.0249
 1706WN      WN 4522   4.685   2.639  15.729 -0.1624 -0.2535 -0.0640
 1707WN      WN 4523   0.435   4.398   2.867  0.1987  0.0566 -0.1647
 1708WN      WN 4524   0.957   4.820  13.251  0.2171 -0.1550 -0.0837
 1709WN      WN 4525   3.605   2.994  13.440  0.3099 -0.0005 -0.2474
 1710WN      WN 4526   5.987   5.985  14.233  0.3777 -0.0725 -0.0321
 1711WN      WN 4527   0.974   5.578   3.014 -0.2701  0.0687 -0.0874
 1712WN      WN 4528   5.441   4.812   1.029 -0.1823 -0.0212 -0.1609
 1713WN      WN 4529   2.462   0.862  15.570 -0.2234  0.0691 -0.2135
 1714WN      WN 4530   2.302   5.865  15.431  0.0778 -0.3905  0.0806
 1715WN      WN 4531   2.492   4.058   1.294  0.2403  0.0277 -0.0891
 1716WN      WN 4532   3.822   4.791   3.437  0.1067 -0.0475  0.1847
 1717WN      WN 4533   3.730   2.117   0.480  0.1225 -0.2761 -0.2225
 1718WN      WN 4534   0.367   5.272  15.146 -0.3130  0.1806  0.1608
 1719WN      WN 4535   4.597   1.643   1.914 -0.0245  0.5875 -0.2083
 1720WN      WN 4536   2.587   4.966   2.208  0.1809 -0.2052 -0.2307
 1721WN      WN 4537   0.474   3.374   3.544  0.1054  0.0822 -0.0982
 1722WN      WN 4538   3.590   1.559  13.819 -0.0400 -0.1412 -0.0860
 1723WN      WN 4539   1.836   5.224   2.862 -0.2027  0.0062 -0.0702
 1724WN      WN 4540   1.630   3.140   1.720  0.2769 -0.2218 -0.1397
 1725WN      WN 4541   1.774   3.591   1.733  0.1530 -0.1603  0.2115
 1726WN      WN 4542   2.828   2.221  14.040 -0.1058 -0.0078  0.2023
 1727WN      WN 4543   5.028   2.379   0.851  0.1352 -0.0858  0.1506
 1728WN      WN 4544   2.624   2.395  15.169  0.0589 -0.0585  0.1054
 1729WN      WN 4545   0.545   3.317  15.801 -0.0775  0.0497 -0.1536
 1730WN      WN 4546   3.831   3.964   1.131  0.1423 -0.2535 -0.2130
 1731WN      WN 4547   2.867   1.921   0.456  0.0501 -0.1242  0.0334
 1732WN      WN 4548   2.472   3.105   1.397  0.0176 -0.1737 -0.4188
 1733WN      WN 4549   2.555   5.118   0.195  0.1085 -0.1298 -0.1431
 1734WN      WN 4550   2.497   5.596  14.924  0.0509  0.1214 -0.1804
 1735WN      WN 4551   2.814   1.059  15.943 -0.0056 -0.0677  0.1230
 1736WN      WN 4552   1.969   1.590   1.309 -0.0600  0.3039  0.1542
 1737WN      WN 4553   2.232   5.837  13.334  0.1079  0.1569  0.2239
 1738WN      WN 4554   3.840   0.163  15.181 -0.4532  0.0835  0.0204
 1739WN      WN 4555   3.938   1.454  15.405  0.0202  0.0614  0.0493
 1740WN      WN 4556   0.806   2.117   0.211  0.2763 -0.0694  0.0304
 1741WN      WN 4557   4.414   2.902   1.114 -0.2673 -0.1154  0.0719
 1742WN      WN 4558   4.332   5.415  13.527 -0.2760  0.0827 -0.0234
 1743WN      WN 4559   2.442   0.239  15.548 -0.3413 -0.0067 -0.1132
 1744WN      WN 4560   4.625   2.796  15.059 -0.1780 -0.0619 -0.0260
 1745WN      WN 4561   2.146   3.536  15.002  0.0769  0.3208 -0.0460
 1746WN      WN 4562   4.020   0.574  13.250  0.1506 -0.0126  0.1755
 1747WN      WN 4563   2.675   2.558   2.105  0.1412  0.1232  0.1093
 1748WN      WN 4564   3.205   1.633  12.983 -0.0657 -0.0634 -0.0850
 1749WN      WN 4565   2.717   5.012  13.552 -0.0133 -0.0324 -0.2334
 1750WN      WN 4566   5.000   5.954   3.142  0.0411  0.3471 -0.2431
 1751WN      WN 4567   0.353   4.679  13.864 -0.0413  0.0714  0.1959
 1752WN      WN 4568   1.856   5.678   0.241 -0.1361  0.0023 -0.2069
 1753WN      WN 4569   2.659   0.543   1.392  0.1568  0.2870 -0.1469
 1754WN      WN 4570   2.778   1.422  15.569  0.2651 -0.0355  0.4110
 1755WN      WN 4571   5.861   0.614   2.416  0.1335  0.0045  0.3443
 1756WN      WN 4572   1.089   2.503   1.452 -0.2062 -0.0067  0.1025
 1757WN      WN 4573   2.155   5.183   2.430 -0.1032 -0.0336 -0.0001
 1758WN      WN 4574   2.918   3.987   1.036  0.1351 -0.0759 -0.0032
 1759WN      WN 4575   5.421   2.798  13.184  0.0197 -0.3662  0.2077
 1760WN      WN 4576   4.329   2.288  15.732  0.2283 -0.2117  0.1536
 1761WN      WN 4577   0.211   5.175  14.088 -0.1951  0.1212 -0.3523
 1762WN      WN 4578   0.217   1.566  13.572  0.1883 -0.3171 -0.0868
 1763WN      WN 4579   6.098   1.059   2.222 -0.0389  0.1380 -0.1656
 1764WN      WN 4580   0.266   1.515   2.112 -0.1214  0.2549 -0.1944
 1765WN      WN 4581   4.338   2.978  14.699 -0.1960 -0.1170 -0.0214
 1766WN      WN 4582   1.943   0.549  14.715 -0.2984 -0.3455  0.2520
 1767WN      WN 4583   0.633   1.390   1.760 -0.3471 -0.1844 -0.1613
 1768WN      WN 4584   3.561   5.611  15.182 -0.0802 -0.1072  0.0053
 1769WN      WN 4585   4.305   0.945  15.475 -0.2201 -0.0749  0.2548
 1770WN      WN 4586   0.940   5.408   3.502  0.0120 -0.0118  0.2525
 1771WN      WN 4587   1.249   2.237   2.827 -0.1522  0.0040 -0.4738
 1772WN      WN 4588   3.802   3.838   3.064 -0.1242  0.2615  0.0832
 1773WN      WN 4589   2.008   2.986   1.426 -0.1717  0.0893  0.3519
 1774WN      WN 4590   1.577   1.793   2.073 -0.0117 -0.2160 -0.1300
 1775WN      WN 4591   4.870   1.833  15.242  0.0688 -0.1155 -0.1167
 1776WN      WN 4592   5.401   0.629   2.832 -0.0273  0.0588 -0.0977
 1777WN      WN 4593   3.754   1.852   2.379  0.0322 -0.2232 -0.0014
 1778WN      WN 4594   4.121   1.242  15.826 -0.1666  0.4245  0.1937
 1779WN      WN 4595   3.230   1.906   2.618 -0.0656 -0.0929  0.2150
 1780WN      WN 4596   2.759   5.437   2.524 -0.0842 -0.0922  0.3874
 1781WN      WN 4597   3.602   0.121   3.142  0.3034 -0.1603  0.4136
 1782WN      WN 4598   4.531   3.817  14.931 -0.0262  0.1039  0.1529
 1783WN      WN 4599   0.051   5.675  13.909  0.1113 -0.0380  0.1976
 1784WN      WN 4600   4.246   5.635   1.665 -0.0844  0.3088 -0.1391
 1785WN      WN 4601   2.055   5.318  14.565 -0.0383 -0.3347 -0.1134
 1786WN      WN 4602   2.202   2.204   2.195 -0.2553  0.1693 -0.0998
 1787WN      WN 4603   2.056   3.899   3.711  0.0352 -0.0271 -0.0906
 1788WN      WN 4604   4.138   0.073  12.161  0.0613  0.1171  0.1479
 1789WN      WN 4605   4.536   5.904  14.815 -0.0195 -0.2510 -0.2714
 1790WN      WN 4606   0.863   0.503  14.775 -0.3105  0.0315 -0.1811
 1791WN      WN 4607   3.634   2.955   2.150  0.1902  0.2590  0.1910
 1792WN      WN 4608   3.590   3.400  15.201 -0.3689  0.3869 -0.1453
 1793WN      WN 4609   2.372   1.363  13.133  0.0107 -0.0406  0.1644
 1794WN      WN 4610   4.639   5.320  14.564 -0.0739 -0.0521 -0.0068
 1795WN      WN 4611   2.177   2.726   0.786 -0.0838 -0.0467  0.0118
 1796WN      WN 4612   1.788   1.781  14.534 -0.2828  0.1297 -0.0253
 1797WN      WN 4613   3.846   1.334   0.873  0.1710  0.1353 -0.0062
 1798WN      WN 4614   1.248   5.144  15.594  0.3024 -0.0566  0.0045
 1799WN      WN 4615   5.088   3.031  14.292  0.1547 -0.0565 -0.0589
 1800WN      WN 4616   5.964   0.222  15.070  0.1235 -0.0025 -0.2256
 1801WN      WN 4617   1.015   1.052   1.640  0.3423  0.3669  0.3561
 1802WN      WN 4618   5.991   3.956  14.792 -0.0190 -0.0028  0.0247
 1803WN      WN 4619   0.935   2.437  14.049  0.1905  0.2235 -0.0160
 1804WN      WN 4620   6.125   4.328  13.854 -0.1253  0.0668 -0.5251
 1805WN      WN 4621   4.981   1.247   0.173  0.4146 -0.2453  0.3963
 1806WN      WN 4622   5.083   1.598  15.585  0.0722  0.2309 -0.0960
 1807WN      WN 4623   4.105   3.517  15.096  0.3109  0.1084  0.2706
 1808WN      WN 4624   0.552   3.246   2.591 -0.1627  0.2083  0.3554
 1809WN      WN 4625   2.607   3.880  15.897 -0.0803 -0.1814  0.5426
 1810WN      WN 4626   4.541   2.754  13.544 -0.1741 -0.0041  0.1768
 1811WN      WN 4627   5.131   0.181   1.368  0.1509  0.1621  0.2910
 1812WN      WN 4628   0.027   3.493   1.168  0.2219 -0.1051 -0.3450
 1813WN      WN 4629   5.714   0.084   2.126  0.0820 -0.2274 -0.0711
 1814WN      WN 4630   5.451   4.962   2.287 -0.1789 -0.3290  0.2382
 1815WN      WN 4631   2.373   1.918   0.399 -0.1362 -0.3362 -0.3042
 1816WN      WN 4632   1.266   3.203  14.671 -0.0048  0.0078 -0.2236
 1817WN      WN 4633   3.863   1.027  13.224  0.1345 -0.2007 -0.4143
 1818WN      WN 4634   5.066   5.004  13.060 -0.0847 -0.1127  0.3808
 1819WN      WN 4635   0.874   3.135   0.785  0.3065 -0.3920  0.1979
 1820WN      WN 4636   5.698   3.534   3.529 -0.0802 -0.3880 -0.1108
 1821WN      WN 4637   2.847   3.618   4.064 -0.3148  0.0409 -0.0781
 1822WN      WN 4638   3.639   5.389  13.071  0.2454  0.0451 -0.1786
 1823WN      WN 4639   5.893   2.033   2.004 -0.1708 -0.1852  0.2876
 1824WN      WN 4640   4.425   0.596   0.660  0.0214 -0.0346  0.0353
 1825WN      WN 4641   0.923   3.562   2.346 -0.3979  0.3426  0.0843
 1826WN      WN 4642   3.826   3.626  13.380 -0.0708  0.2343  0.0668
 1827WN      WN 4643   0.245   6.034   0.166 -0.0428 -0.1490  0.2005
 1828WN      WN 4644   5.206   0.128   2.290  0.0488  0.1108  0.1543
 1829WN      WN 4645   5.661   3.084   1.815  0.2617  0.0312  0.1973
 1830WN      WN 4646   2.100   5.174  15.937  0.0600  0.1080 -0.3725
 1831WN      WN 4647   4.790   0.110   0.429 -0.0645  0.1332  0.2903
 1832WN      WN 4648   6.115   3.049   1.611 -0.0794  0.1584  0.0033
 1833WN      WN 4649   4.659   1.092  14.846  0.0558 -0.0418  0.4327
 1834WN      WN 4650   5.223   2.749   1.148 -0.2150 -0.0653  0.1120
 1835WN      WN 4651   0.658   0.321   0.437  0.0647 -0.0292  0.0480
 1836WN      WN 4652   4.718   1.045   0.565 -0.3792 -0.0371 -0.0361
 1837WN      WN 4653   0.076   0.379   2.587  0.0473  0.0154  0.0672
 1838WN      WN 4654   4.956   1.369   1.596  0.2536  0.2337  0.2093
 1839WN      WN 4655   4.989   5.064  14.269 -0.0351  0.1333  0.4599
 1840WN      WN 4656   3.244   4.071  14.544  0.3281 -0.2739 -0.2435
 1841WN      WN 4657   3.779   5.479   1.472 -0.0862 -0.0330 -0.3254
 1842WN      WN 4658   6.076   4.688  14.360 -0.0642  0.0470 -0.0036
 1843WN      WN 4659   5.435   3.725  13.559  0.0750  0.0176 -0.3798
 1844WN      WN 4660   5.834   5.996  15.448  0.0799  0.0919 -0.0300
 1845WN      WN 4661   0.400   4.760  14.421  0.3944  0.0465 -0.0003
 1846WN      WN 4662   6.013   6.149  13.723  0.2629  0.1344  0.1279
 1847WN      WN 4663   0.983   5.844  14.013 -0.1419 -0.1511  0.3093
 1848WN      WN 4664   1.463   1.225   1.405  0.1779  0.1534 -0.2090
 1849WN      WN 4665   0.856   4.720  14.570 -0.3238 -0.0008  0.2333
 1850WN      WN 4666   4.246   0.951  14.059  0.4404 -0.1571 -0.0106
 1851WN      WN 4667   5.187   5.503  13.365  0.0753 -0.1184  0.1721
 1852WN      WN 4668   1.273   5.533   0.052  0.1920  0.3783  0.2053
 1853WN      WN 4669   1.810   5.704   2.894 -0.2536 -0.0018  0.1347
 1854WN      WN 4670   2.900   0.720  14.783 -0.1382 -0.4802 -0.0068
 1855WN      WN 4671   4.224   2.639  14.276 -0.2098  0.2598  0.2969
 1856WN      WN 4672   3.558   2.570  13.806 -0.0283  0.1862 -0.0302
 1857WN      WN 4673   4.970   4.725  15.834 -0.1152 -0.0476  0.0378
 1858WN      WN 4674   6.168   4.704   1.737  0.2087 -0.2203 -0.0122
 1859WN      WN 4675   4.987   2.548  13.988 -0.0145 -0.0780 -0.2080
 1860WN      WN 4676   5.232   4.224   0.632 -0.4401 -0.0260  0.0250
 1861WN      WN 4677   3.954   0.662   0.312  0.1075  0.1074  0.0236
 1862WN      WN 4678   2.022   0.535  14.220  0.1996  0.0685  0.3684
 1863WN      WN 4679   1.319   1.463  14.199 -0.2772  0.0602  0.0497
 1864WN      WN 4680   5.254   0.930   3.496 -0.2228  0.2381  0.0378
 1865WN      WN 4681   4.774   4.433   3.042  0.0969  0.2465 -0.1296
 1866WN      WN 4682   3.327   3.930  15.095 -0.1480  0.0124  0.1364
 1867WN      WN 4683   1.226   0.070   2.772 -0.1606  0.0184 -0.2492
 1868WN      WN 4684   1.026   5.575   1.379 -0.1346 -0.0861 -0.0265
 1869WN      WN 4685   5.938   1.413  13.206 -0.0699 -0.0220 -0.2595
 1870WN      WN 4686   2.459   3.127  15.169  0.2283  0.0577  0.3114
 1871WN      WN 4687   1.334   3.378  13.674  0.0651 -0.0019  0.1884
 1872WN      WN 4688   3.101   0.403  13.588 -0.0573 -0.0136  0.0182
 1873WN      WN 4689   5.759   4.523   0.720  0.2240  0.2829  0.1216
 1874WN      WN 4690   3.857   1.951  12.215  0.0276 -0.2914  0.1533
 1875WN      WN 4691   5.613   2.632  15.745 -0.1076 -0.1369  0.3174
 1876WN      WN 4692   0.044   4.437   0.776 -0.0426 -0.0756 -0.0288
 1877WN      WN 4693   0.938   5.960  14.944  0.3244  0.1897  0.3699
 1878WN      WN 4694   5.452   3.136  15.634  0.0283 -0.2044  0.0390
 1879WN      WN 4695   2.049   5.012  13.608  0.2677  0.1737 -0.1648
 1880WN      WN 4696   5.132   0.708  13.996  0.1074 -0.1429 -0.2638
 1881WN      WN 4697   1.489   1.931   3.276 -0.0132 -0.1560 -0.0881
 1882WN      WN 4698   3.285   3.369  13.363  0.2234 -0.2160  0.1125
 1883WN      WN 4699   4.429   3.360   1.486  0.0148 -0.0496  0.0493
 1884WN      WN 4700   0.753   1.498   3.016 -0.0502 -0.1103 -0.0048
 1885WN      WN 4701   5.546   0.526   3.450  0.0212 -0.0149  0.1887
 1886WN      WN 4702   0.648   3.582   0.636 -0.0847 -0.2798 -0.1564
 1887WN      WN 4703   3.000   5.506  13.665 -0.4443 -0.1115 -0.2705
 1888WN      WN 4704   0.214   4.361   0.172 -0.0097 -0.1253 -0.0852
 1889WN      WN 4705   3.521   4.219   2.120  0.2893  0.1401  0.2016
 1890WN      WN 4706   3.118   0.980  15.116  0.0696 -0.0491  0.1366
 1891WN      WN 4707   5.639   0.201   2.637 -0.1889 -0.1276 -0.1289
 1892WN      WN 4708   3.148   6.040   0.647  0.2199 -0.1219 -0.2822
 1893WN      WN 4709   5.853   3.058  15.949  0.1686 -0.0138 -0.1116
 1894WN      WN 4710   5.277   5.529   2.932 -0.2687 -0.1020  0.2124
 1895WN      WN 4711   2.843   5.787   0.367  0.1246 -0.2518  0.1602
 1896WN      WN 4712   4.372   3.866   4.167 -0.0584 -0.1340  0.1250
 1897WN      WN 4713   3.786   5.812  12.763  0.0886  0.0261 -0.0022
 1898WN      WN 4714   1.354   1.678   1.619  0.3817 -0.0020  0.2301
 1899WN      WN 4715   6.142   4.449  14.911  0.3359 -0.2063  0.1501
 1900WN      WN 4716   2.734   2.641  14.348  0.1002  0.0582  0.0042
 1901WN      WN 4717   3.199   4.409  15.092 -0.0881 -0.2333 -0.1023
 1902WN      WN 4718   4.476   0.107   0.868 -0.0481 -0.1796  0.1638
 1903WN      WN 4719   0.028   0.359  14.489  0.0422 -0.2939  0.0348
 1904WN      WN 4720   1.917   4.162  13.710 -0.2219  0.0822  0.0240
 1905WN      WN 4721   3.169   0.572   1.697 -0.2370  0.0388  0.4511
 1906WN      WN 4722   2.726   2.816   0.510  0.1144 -0.1544 -0.1405
 1907WN      WN 4723   0.528   0.436  15.825  0.3918  0.1152  0.1166
 1908WN      WN 4724   5.726   2.166  15.565  0.0701  0.4999  0.0289
 1909WN      WN 4725   4.390   6.125   1.812 -0.2116  0.0306  0.0376
 1910WN      WN 4726   4.507   2.428  13.904  0.2556  0.1291  0.1236
 1911WN      WN 4727   4.105   0.614  12.702 -0.0015  0.1654 -0.0870
 1912WN      WN 4728   1.754   6.050  15.497 -0.0153 -0.2514 -0.0767
 1913WN      WN 4729   4.897   4.198  15.650 -0.1145 -0.3725  0.1814
 1914WN      WN 4730   0.243   2.059   1.910 -0.1723 -0.0558  0.0609
 1915WN      WN 4731   0.008   5.671   0.554 -0.1060 -0.3775 -0.0076
 1916WN      WN 4732   1.642   5.516   0.635 -0.2622 -0.4595  0.0890
 1917WN      WN 4733   3.108   1.959  14.946  0.0209  0.1030 -0.0591
 1918WN      WN 4734   1.018   5.233  14.364  0.2169 -0.0731  0.1781
 1919WN      WN 4735   5.596   1.470  15.995  0.3339  0.2698  0.0579
 1920WN      WN 4736   1.787   0.876   0.431 -0.0761 -0.1087 -0.0983
 1921WN      WN 4737   1.141   0.062   0.226 -0.1895  0.0308 -0.1448
 1922WN      WN 4738   1.985   1.976   1.780 -0.1221 -0.3037  0.0384
 1923WN      WN 4739   5.340   0.920  11.908  0.0224  0.0185 -0.2336
 1924WN      WN 4740   3.176   5.352   3.937 -0.0380  0.0043 -0.0002
 1925WN      WN 4741   4.799   0.901   2.787  0.1051 -0.3096 -0.2337
 1926WN      WN 4742   1.820   0.056  14.121  0.2897  0.0245  0.0919
 1927WN      WN 4743   6.055   4.919   0.829 -0.1666 -0.0583  0.1077
 1928WN      WN 4744   5.921   1.550   1.801 -0.1431  0.0973 -0.2854
 1929WN      WN 4745   5.674   1.862   0.293 -0.1040 -0.2241  0.2093
 1930WN      WN 4746   1.690   4.517   0.592 -0.0174 -0.4226  0.0862
 1931WN      WN 4747   2.880   0.508  15.746  0.3219  0.0237 -0.0409
 1932WN      WN 4748   1.837   5.768  14.537  0.0479  0.2353 -0.2634
 1933WN      WN 4749   5.113   0.933  13.364 -0.2591 -0.2511 -0.1452
 1934WN      WN 4750   5.068   3.558   0.207  0.1117 -0.4037 -0.0324
 1935WN      WN 4751   3.144   2.087  13.233 -0.1619 -0.0112  0.2426
 1936WN      WN 4752   4.069   2.423   0.990 -0.0165  0.1418  0.0596
 1937WN      WN 4753   4.173   2.765   2.906  0.2053  0.0280 -0.0526
 1938WN      WN 4754   2.733   1.304   1.544 -0.1474 -0.0396 -0.1158
 1939WN      WN 4755   2.106   3.475   0.596 -0.1894 -0.3233 -0.0941
 1940WN      WN 4756   1.681   3.751   3.231 -0.0190 -0.1039  0.3372
 1941WN      WN 4757   4.733   1.822   1.343  0.1323  0.0318  0.1302
 1942WN      WN 4758   4.059   5.272   2.721  0.1811  0.1174 -0.1104
 1943WN      WN 4759   3.526   1.820  12.575  0.1582  0.0986 -0.0557
 1944WN      WN 4760   1.038   2.522   0.010 -0.0607 -0.3113  0.3755
 1945WN      WN 4761   5.803   3.556   0.304 -0.0820 -0.0572 -0.3083
 1946WN      WN 4762   2.011   2.552   2.486 -0.2650  0.0222 -0.1192
 1947WN      WN 4763   2.917   4.795  14.762 -0.0486  0.0077  0.1049
 1948WN      WN 4764   2.593   3.421   0.165 -0.0564 -0.0469  0.2216
 1949WN      WN 4765   3.086   4.541   0.803 -0.0367  0.0646 -0.0489
 1950WN      WN 4766   3.180   1.756   3.105  0.2333  0.0110 -0.0146
 1951WN      WN 4767   5.023   4.661   2.499 -0.0699  0.0189 -0.0494
 1952WN      WN 4768   5.166   0.189   4.033  0.0784  0.0453  0.1432
 1953WN      WN 4769   1.699   0.304  13.651  0.2365 -0.1001 -0.2234
 1954WN      WN 4770   3.435   0.502   2.148  0.2360 -0.1857  0.0598
 1955WN      WN 4771   1.866   0.958   2.653 -0.3644 -0.0423 -0.0506
 1956WN      WN 4772   4.079   0.612   1.604 -0.1748 -0.0685  0.3612
 1957WN      WN 4773   4.680   3.832  15.952  0.1039 -0.2292 -0.0500
 1958WN      WN 4774   1.267   5.864   2.380 -0.2169  0.0170  0.0688
 1959WN      WN 4775   3.908   3.156   3.165 -0.0606 -0.0489 -0.4707
 1960WN      WN 4776   2.861   1.229  12.909 -0.0456  0.4202  0.0171
 1961WN      WN 4777   5.081   3.107  14.813  0.3838 -0.3759  0.0638
 1962WN      WN 4778   3.901   4.818  14.489 -0.2614  0.1896  0.3326
 1963WN      WN 4779   3.516   1.231   0.554 -0.0017  0.0318  0.1676
 1964WN      WN 4780   2.148   1.249   0.629 -0.2779 -0.0000 -0.3116
 1965WN      WN 4781   1.671   0.013   0.173 -0.2290 -0.0267  0.2137
 1966WN      WN 4782   0.175   0.516   1.974  0.1617  0.0213 -0.0107
 1967WN      WN 4783   3.651   5.951  13.799  0.3764 -0.0420  0.0494
 1968WN      WN 4784   1.399   4.086   0.601  0.0729 -0.3545  0.1842
 1969WN      WN 4785   1.128   3.546   0.597  0.2634  0.0265 -0.1105
 1970WN      WN 4786   5.211   0.179  14.678  0.2505 -0.0531  0.0523
 1971WN      WN 4787   0.859   3.313  14.416 -0.2823 -0.0953 -0.0584
 1972WN      WN 4788   3.991   4.040  14.990  0.1209  0.3547 -0.0451
 1973WN      WN 4789   5.316   5.603   0.543  0.1025  0.2150 -0.2695
 1974WN      WN 4790   5.735   2.258  13.210 -0.1887  0.1556  0.2521
 1975WN      WN 4791   0.142   1.201  16.019  0.3729  0.0810  0.3298
 1976WN      WN 4792   1.828   5.204   1.277  0.0864  0.1676 -0.0485
 1977WN      WN 4793   0.076   3.297   2.506  0.0309 -0.1294 -0.3712
 1978WN      WN 4794   2.452   0.335  14.856 -0.3261  0.1887  0.2295
 1979WN      WN 4795   0.388   5.040   0.100  0.0626  0.0212  0.1444
 1980WN      WN 4796   3.820   3.180  14.730 -0.1759  0.3437 -0.1710
 1981WN      WN 4797   3.694   3.888   0.639 -0.2782 -0.2133 -0.1921
 1982WN      WN 4798   5.186   2.802   0.060 -0.2150  0.1653 -0.2353
 1983WN      WN 4799   5.266   3.746  14.013  0.3241 -0.2798  0.1117
 1984WN      WN 4800   1.775   0.865  15.053 -0.3222 -0.1242 -0.1085
 1985WN      WN 4801   4.024   1.860   0.867 -0.4470 -0.4277 -0.0079
 1986WN      WN 4802   3.636   0.595  15.600  0.1087 -0.0462  0.2788
 1987WN      WN 4803   4.421   5.046   0.791  0.2347 -0.2926  0.2381
 1988WN      WN 4804   1.715   0.922  14.390 -0.2391 -0.0045 -0.1496
 1989WN      WN 4805   3.356   2.820   2.556  0.1755 -0.0503  0.2016
 1990WN      WN 4806   2.154   1.163  13.571 -0.2594  0.0860 -0.0382
 1991WN      WN 4807   6.046   5.232  14.481 -0.4795 -0.2386  0.0588
 1992WN      WN 4808   5.821   3.110   2.692 -0.2530 -0.1626 -0.3026
 1993WN      WN 4809   3.356   1.935   2.111  0.1355  0.2714  0.0742
 1994WN      WN 4810   3.972   2.100  14.966 -0.2225 -0.0914  0.2352
 1995WN      WN 4811   0.531   5.244   3.154 -0.3557  0.1028  0.3141
 1996WN      WN 4812   0.496   0.236   2.350 -0.2078 -0.0548 -0.1394
 1997WN      WN 4813   3.765   5.287  14.900 -0.1085  0.0644 -0.1119
 1998WN      WN 4814   2.991   5.842   1.220 -0.0727  0.2667 -0.0113
 1999WN      WN 4815   5.558   4.261   1.125 -0.2399  0.1431  0.0692
 2000WN      WN 4816   3.322   3.898   1.493 -0.0271  0.1239 -0.0729
 2001WN      WN 4817   1.492   2.200   0.863  0.0810  0.0346 -0.0666
 2002WN      WN 4818   3.326   6.122  12.803  0.1370 -0.0517  0.0626
 2003WN      WN 4819   5.008   3.077   3.241 -0.2225 -0.3907  0.2438
 2004WN      WN 4820   3.515   4.872  15.138  0.3961 -0.0221 -0.1063
 2005WN      WN 4821   5.203   5.003   1.825 -0.2812  0.1235  0.2657
 2006WN      WN 4822   3.514   3.988  13.620  0.2440 -0.0385 -0.1747
 2007WN      WN 4823   2.399   1.261   3.409 -0.0774  0.0877 -0.0812
 2008WN      WN 4824   5.765   5.566   2.792  0.3501  0.2592  0.0533
 2009WN      WN 4825   1.534   1.336   2.972 -0.1513 -0.5026 -0.0046
 2010WN      WN 4826   5.193   0.439   1.850 -0.2696  0.3065 -0.2608
 2011WN      WN 4827   0.288   2.091  12.767  0.2678  0.2030 -0.0574
 2012WN      WN 4828   0.397   1.630  15.603 -0.4338  0.1819  0.1468
 2013WN      WN 4829   4.835   5.579  13.741  0.0591 -0.2186  0.2263
 2014WN      WN 4830   5.041   3.690   3.570 -0.1473  0.1717 -0.0652
 2015WN      WN 4831   4.953   0.376  13.627 -0.2692 -0.2752  0.1516
 2016WN      WN 4832   2.658   2.217   0.039  0.0783  0.2562 -0.0702
 2017WN      WN 4833   2.032   4.985  14.232  0.0928  0.1437 -0.1496
 2018WN      WN 4834   1.198   1.294  15.891  0.0042 -0.0477 -0.4061
 2019WN      WN 4835   2.765   3.505   1.111  0.0688 -0.1269 -0.2060
 2020WN      WN 4836   3.133   0.874   0.667  0.0477  0.0401 -0.3004
 2021WN      WN 4837   1.753   3.691   0.193 -0.4038 -0.0137 -0.1974
 2022WN      WN 4838   1.132   0.561   2.926 -0.0833  0.1344  0.1601
 2023WN      WN 4839   4.143   1.413   2.100 -0.2176 -0.1778 -0.0482
 2024WN      WN 4840   0.882   5.034   0.899 -0.1950  0.3022  0.0463
 2025WN      WN 4841   4.368   5.925   2.243  0.1459  0.1972  0.2913
 2026WN      WN 4842   4.175   3.770  15.988 -0.2176 -0.3452  0.0986
 2027WN      WN 4843   3.375   2.972  15.154 -0.2452 -0.3080 -0.0404
 2028WN      WN 4844   4.612   3.234  13.731 -0.2207  0.3077 -0.2182
 2029WN      WN 4845   4.222   3.869  15.448 -0.0314 -0.1969 -0.4736
 2030WN      WN 4846   0.129   5.722   1.922  0.3004 -0.0315 -0.1188
 2031WN      WN 4847   5.865   4.334   0.313  0.1341 -0.2526 -0.0785
 2032WN      WN 4848   0.838   4.692   0.312 -0.2168  0.1594 -0.2699
 2033WN      WN 4849   4.428   0.634   2.505  0.0187  0.2150  0.3042
 2034WN      WN 4850   4.293   2.161   0.548  0.0754 -0.0061 -0.2050
 2035WN      WN 4851   4.014   3.185   1.794  0.2292  0.2514 -0.2251
 2036WN      WN 4852   0.178   0.183   1.098  0.1420 -0.3646  0.0848
 2037WN      WN 4853   1.344   4.994  13.520 -0.1408  0.1406 -0.3296
 2038WN      WN 4854   2.137   0.074   0.379 -0.0935 -0.2313 -0.0216
 2039WN      WN 4855   4.699   2.819   4.028  0.1477 -0.0955 -0.0752
 2040WN      WN 4856   1.368   2.535  15.636  0.2658  0.3147  0.0297
 2041WN      WN 4857   0.832   3.427   1.867  0.0011  0.2044 -0.1457
 2042WN      WN 4858   3.474   5.683  14.668  0.1989  0.0070 -0.1084
 2043WN      WN 4859   6.026   1.922  13.373 -0.1934  0.1531 -0.0513
 2044WN      WN 4860   3.440   1.738  13.392  0.0961  0.0631  0.0154
 2045WN      WN 4861   5.234   4.775  13.798 -0.2536 -0.0166 -0.3216
 2046WN      WN 4862   1.421   5.553  13.658  0.1339 -0.2387 -0.1778
 2047WN      WN 4863   4.735   0.868  15.889  0.1340  0.1340 -0.0158
 2048WN      WN 4864   1.968   2.877  13.940 -0.0277 -0.2317 -0.2975
 2049WN      WN 4865   5.183   5.554  14.221  0.0823  0.0443  0.0722
 2050WN      WN 4866   3.468   2.508  13.275  0.1371 -0.3004 -0.1202
 2051WN      WN 4867   5.789   0.428   0.190 -0.0487  0.4583  0.2436
 2052WN      WN 4868   2.745   3.695  12.364  0.0145 -0.0170  0.0703
 2053WN      WN 4869   5.270   4.450   2.938  0.1577  0.2027  0.1489
 2054WN      WN 4870   4.784   1.522   0.570  0.0628 -0.0431 -0.0335
 2055WN      WN 4871   0.236   1.860  15.039  0.0636  0.1002 -0.4678
 2056WN      WN 4872   2.056   4.490  14.268  0.0005  0.1610  0.2068
 2057WN      WN 4873   1.514   0.734  15.435 -0.0624 -0.0226  0.3700
 2058WN      WN 4874   4.859   2.554   0.415  0.1383 -0.1613 -0.1558
 2059WN      WN 4875   5.556   4.867  15.729  0.1950  0.1162  0.0063
 2060WN      WN 4876   1.934   2.636  12.505 -0.0943  0.3976  0.3298
 2061WN      WN 4877   5.622   1.440  14.503  0.0689  0.0865  0.2452
 2062WN      WN 4878   3.540   0.578   3.291 -0.0171  0.1804 -0.0571
 2063WN      WN 4879   2.585   5.371   0.603 -0.2044  0.0098 -0.1149
 2064WN      WN 4880   5.667   2.574   1.401  0.1615  0.4355  0.1311
 2065WN      WN 4881   0.050   0.495  15.476 -0.0104  0.2796 -0.0223
 2066WN      WN 4882   1.248   5.202   0.521  0.3739  0.2990 -0.1336
 2067WN      WN 4883   5.718   4.677  13.549 -0.1390 -0.1366 -0.0542
 2068WN      WN 4884   0.543   2.617  12.527  0.0115 -0.2510 -0.2010
 2069WN      WN 4885   4.126   3.005  15.184 -0.1815 -0.0662  0.0512
 2070WN      WN 4886   1.150   4.339   0.234  0.0417 -0.1625 -0.0159
 2071WN      WN 4887   1.012   0.231  15.789 -0.0644 -0.1253 -0.1182
 2072WN      WN 4888   3.162   5.293  15.303  0.1512 -0.4622 -0.1164
 2073WN      WN 4889   0.963   0.388  15.238 -0.1031 -0.0607  0.1139
 2074WN      WN 4890   4.874   2.909   0.832  0.1264 -0.3647  0.1497
 2075WN      WN 4891   6.007   1.215  14.754  0.1797 -0.2483 -0.4542
 2076WN      WN 4892   4.685   3.343  14.539  0.1570  0.2193 -0.2324
 2077WN      WN 4893   4.662   3.905  13.675  0.3214 -0.2350 -0.1380
 2078WN      WN 4894   5.260   2.322  13.092  0.0566 -0.0559  0.2651
 2079WN      WN 4895   1.251   4.542   3.340  0.0193 -0.1633 -0.1012
 2080WN      WN 4896   5.297   6.017  13.014  0.2084 -0.2605  0.0408
 2081WN      WN 4897   5.456   4.527  15.373  0.0761 -0.1154 -0.0741
 2082WN      WN 4898   4.861   4.056  14.109  0.1249  0.0897  0.2281
 2083WN      WN 4899   1.140   0.667   1.961 -0.0504  0.3477  0.4127
 2084WN      WN 4900   4.746   4.307   1.925  0.0343 -0.0394  0.1868
 2085WN      WN 4901   4.032   5.816   2.627 -0.0133  0.0715 -0.0889
 2086WN      WN 4902   2.216   2.695  14.333 -0.3714 -0.1601  0.0003
 2087WN      WN 4903   3.954   1.768  14.196  0.2390 -0.1815 -0.1938
 2088WN      WN 4904   1.787   2.580   1.109  0.0469 -0.1003  0.1589
 2089WN      WN 4905   1.980   2.261   0.746 -0.2013  0.0073 -0.1817
 2090WN      WN 4906   1.546   2.933  13.175 -0.1929  0.0141  0.0373
 2091WN      WN 4907   3.119   3.020  14.334 -0.0689 -0.3495 -0.4282
 2092WN      WN 4908   5.179   3.580  14.479  0.0032 -0.1498 -0.1025
 2093WN      WN 4909   0.155   0.283  14.050 -0.0742 -0.0218  0.4243
 2094WN      WN 4910   0.228   5.726   3.181 -0.0164  0.0939 -0.3151
 2095WN      WN 4911   0.942   1.127   2.102  0.2261  0.0782 -0.0816
 2096WN      WN 4912   0.857   3.553   1.065  0.0765 -0.5157 -0.1035
 2097WN      WN 4913   1.995   1.592   0.260  0.2005 -0.1042  0.0837
 2098WN      WN 4914   1.079   4.334  13.253  0.0919  0.1388  0.1019
 2099WN      WN 4915   3.451   5.135   0.056  0.2814 -0.1632 -0.2925
 2100WN      WN 4916   5.108   1.073   2.404 -0.1475  0.0785  0.2817
 2101WN      WN 4917   0.368   0.002   3.350  0.1035  0.0675  0.0926
 2102WN      WN 4918   4.087   2.200  14.470  0.1029  0.1231 -0.1426
 2103WN      WN 4919   3.533   4.674   0.995  0.1799 -0.1759 -0.0039
 2104WN      WN 4920   4.874   2.058  13.834 -0.0049  0.0785  0.1045
 2105WN      WN 4921   0.040   2.442   2.217 -0.1981 -0.0933 -0.0259
 2106WN      WN 4922   4.758   4.950   2.173  0.0571 -0.1827  0.0260
 2107WN      WN 4923   3.653   4.408   0.559  0.2202  0.0127  0.0566
 2108WN      WN 4924   4.100   4.038   3.411  0.0411 -0.1053 -0.1038
 2109WN      WN 4925   4.364   4.803  14.158 -0.0362 -0.1142 -0.1840
 2110WN      WN 4926   3.931   0.907   2.027  0.2369  0.2527 -0.2861
 2111WN      WN 4927   5.635   3.054  13.717  0.2665 -0.0924  0.1150
 2112WN      WN 4928   5.023   1.578  13.401 -0.0584 -0.1068  0.0818
 2113WN      WN 4929   4.787   0.868   1.609  0.0487 -0.0383 -0.4090
 2114WN      WN 4930   0.312   4.251  14.476  0.3356 -0.1597 -0.0083
 2115WN      WN 4931   4.615   3.165  13.214  0.0882 -0.0225 -0.7685
 2116WN      WN 4932   0.027   4.021  13.377  0.2141 -0.2364 -0.0808
 2117WN      WN 4933   2.442   0.311   0.050  0.1544  0.1021 -0.0699
 2118WN      WN 4934   5.040   0.237  14.204 -0.0866 -0.4282  0.4001
 2119WN      WN 4935   3.528   1.767  15.655  0.2182  0.0260  0.2771
 2120WN      WN 4936   2.275   2.510   3.021  0.2468 -0.1035 -0.1160
 2121WN      WN 4937   0.192   2.073  13.773 -0.4775 -0.0816  0.1497
 2122WN      WN 4938   0.334   3.109  14.464  0.0007 -0.2384 -0.1391
 2123WN      WN 4939   1.962   2.353  15.832  0.0653  0.2455  0.0083
 2124WN      WN 4940   3.520   4.629  13.620  0.1509 -0.1770 -0.0362
 2125WN      WN 4941   1.948   0.845  15.717  0.2930  0.1552 -0.0352
 2126WN      WN 4942   5.818   1.780  14.193  0.1126  0.0400  0.1562
 2127WN      WN 4943   2.553   3.258   3.037  0.0724 -0.1464  0.1010
 2128WN      WN 4944   4.837   5.843   2.245 -0.2888  0.4389 -0.3365
 2129WN      WN 4945   0.190   2.609   1.761 -0.1182  0.1826 -0.2074
 2130WN      WN 4946   2.668   6.137  15.181 -0.0281  0.1119  0.1516
 2131WN      WN 4947   3.963   4.840  15.048  0.0019  0.0417  0.1301
 2132WN      WN 4948   4.170   5.750  13.885  0.0884 -0.0548  0.1049
 2133WN      WN 4949   1.411   3.851  13.886 -0.1756 -0.2530 -0.1199
 2134WN      WN 4950   6.107   2.502   0.694 -0.2286 -0.2447 -0.1234
 2135WN      WN 4951   4.866   4.600  14.058  0.0207 -0.0547  0.3333
 2136WN      WN 4952   2.745   5.034   1.365 -0.2246 -0.2141 -0.1154
 2137WN      WN 4953   2.389   4.752  14.843 -0.3840 -0.1460  0.3002
 2138WN      WN 4954   0.087   2.467   1.223  0.0509 -0.1460  0.0399
 2139WN      WN 4955   3.687   0.072  14.200  0.2836 -0.2540  0.2175
 2140WN      WN 4956   2.192   5.677   2.510 -0.1283 -0.1327  0.0537
 2141WN      WN 4957   4.040   5.079   0.428  0.1116 -0.3618 -0.3561
 2142WN      WN 4958   2.857   3.965  15.281  0.1221 -0.1487  0.2889
 2143WN      WN 4959   3.162   2.495  15.041  0.0681  0.1681  0.2599
 2144WN      WN 4960   5.261   1.575   0.395  0.0238  0.1197  0.1568
 2145WN      WN 4961   4.442   4.880  13.679  0.2557 -0.1927  0.0208
 2146WN      WN 4962   0.314   0.482   3.027 -0.1783  0.0638 -0.1720
 2147WN      WN 4963   5.441   0.590  13.474 -0.0858 -0.2336  0.0938
 2148WN      WN 4964   3.221   0.165   1.277 -0.3418 -0.3999  0.0194
 2149WN      WN 4965   2.756   1.689  16.004 -0.0760 -0.0043 -0.0837
 2150WN      WN 4966   2.103   2.700  15.132  0.4144 -0.1058  0.2573
 2151WN      WN 4967   1.592   1.588  15.987 -0.1415 -0.0060  0.0735
 2152WN      WN 4968   6.028   0.206  12.745 -0.0615  0.2482  0.1981
 2153WN      WN 4969   5.281   1.790  12.439 -0.0345  0.0993 -0.2541
 2154WN      WN 4970   5.361   2.440   1.873  0.1165 -0.2259  0.1858
 2155WN      WN 4971   0.344   1.061   0.769 -0.3440 -0.0484  0.2018
 2156WN      WN 4972   0.780   4.307   1.545 -0.0517  0.1709 -0.2254
 2157WN      WN 4973   1.423   5.008   1.512 -0.0170  0.0209  0.0259
 2158WN      WN 4974   5.742   0.684  12.638 -0.3459  0.1622 -0.2519
 2159WN      WN 4975   1.774   5.140  15.537  0.0131  0.0248 -0.4060
 2160WN      WN 4976   5.874   3.330   0.880 -0.0232  0.0985  0.1535
 2161WN      WN 4977   2.368   1.649  15.360 -0.0649  0.1417 -0.0140
 2162WN      WN 4978   2.285   1.614  14.429 -0.3047  0.0282  0.3301
 2163WN      WN 4979   5.719   3.773  14.402 -0.2673 -0.2245  0.0223
 2164WN      WN 4980   4.395   4.685   1.846  0.1340  0.4121 -0.0890
 2165WN      WN 4981   4.391   0.779   4.160 -0.1296 -0.0951 -0.2428
 2166WN      WN 4982   0.416   5.288   2.371 -0.1713 -0.2914 -0.0617
 2167WN      WN 4983   2.024   5.662  15.071 -0.1304 -0.4647  0.4136
 2168WN      WN 4984   6.047   2.087   1.537  0.3900 -0.0044 -0.0993
 2169WN      WN 4985   3.461   4.201   0.102  0.0431  0.1941 -0.0084
 2170WN      WN 4986   0.535   1.703   1.211  0.2302  0.1935 -0.1198
 2171WN      WN 4987   2.283   1.312  15.711 -0.0227  0.1811 -0.0393
 2172WN      WN 4988   4.700   4.981   0.263 -0.2292 -0.0226  0.1707
 2173WN      WN 4989   2.442   3.889  13.558 -0.1087  0.0182 -0.2133
 2174WN      WN 4990   5.243   1.119   2.933  0.0168  0.2724 -0.0778
 2175WN      WN 4991   1.018   5.153   2.655 -0.1465  0.0728 -0.1707
 2176WN      WN 4992   0.508   3.189  13.503 -0.1528  0.0259  0.1833
 2177WN      WN 4993   6.171   0.705  15.951  0.1774 -0.1882  0.1451
 2178WN      WN 4994   2.148   3.759   2.232 -0.1539  0.3392  0.1273
 2179WN      WN 4995   2.339   5.759  13.779 -0.2343 -0.1206 -0.2786
 2180WN      WN 4996   6.053   1.753  12.855 -0.0649  0.1068 -0.0602
 2181WN      WN 4997   0.310   1.241   2.916  0.0405  0.2981  0.2011
 2182WN      WN 4998   2.888   4.450  15.565 -0.1154 -0.1899  0.0555
 2183WN      WN 4999   0.583   5.524  14.131 -0.1705 -0.0398 -0.0270
 2184WN      WN 5000   4.180   4.166   2.581 -0.3250  0.0613 -0.1327
 2185WN      WN 5001   5.414   0.792  13.025 -0.2146 -0.2086 -0.0084
 2186WN      WN 5002   0.058   1.262  12.794  0.1713  0.1550  0.0243
 2187WN      WN 5003   5.885   5.120  15.402  0.0079  0.3659 -0.0452
 2188WN      WN 5004   1.002   4.843  15.273 -0.3993 -0.0306 -0.0698
 2189WN      WN 5005   0.290   4.863   3.314 -0.0065 -0.1929  0.1464
 2190WN      WN 5006   5.400   2.212   1.096 -0.0327 -0.0276  0.0477
 2191WN      WN 5007   1.023   3.467  15.649  0.0134  0.1367 -0.0241
 2192WN      WN 5008   0.760   0.004  14.499 -0.0778 -0.1912  0.0119
 2193WN      WN 5009   4.199   1.003  13.577  0.2512 -0.0209  0.2349
 2194WN      WN 5010   0.499   4.573  13.315 -0.1719 -0.1209 -0.0870
 2195WN      WN 5011   0.703   1.637  13.407 -0.3663 -0.0771 -0.3051
 2196WN      WN 5012   5.292   2.695   0.572 -0.2676  0.2047  0.0541
 2197WN      WN 5013   5.227   2.873  12.643  0.1921 -0.2648 -0.4265
 2198WN      WN 5014   2.136   5.327   0.423 -0.2080 -0.0858  0.0032
 2199WN      WN 5015   3.216   1.094  14.551 -0.0606  0.1499  0.1888
 2200WN      WN 5016   2.022   4.339   1.372 -0.0769  0.0179  0.0636
 2201WN      WN 5017   1.361   3.495   2.051  0.0553  0.2826  0.0025
 2202WN      WN 5018   4.568   2.426   0.998 -0.1213  0.1048  0.1732
 2203WN      WN 5019   1.121   4.265  14.090  0.1042  0.1244  0.0480
 2204WN      WN 5020   5.444   2.739  14.037 -0.1496 -0.0390  0.0363
 2205WN      WN 5021   2.935   5.583   3.380 -0.3760 -0.1901  0.3791
 2206WN      WN 5022   4.696   1.565  13.829 -0.0372  0.0703 -0.0241
 2207WN      WN 5023   6.163   5.605  14.974 -0.0408 -0.0940 -0.0728
 2208WN      WN 5024   1.421   1.730  15.520  0.2665 -0.0134 -0.0545
 2209WN      WN 5025   0.884   4.356   2.083 -0.1298 -0.1251  0.1366
 2210WN      WN 5026   0.654   3.922   2.049  0.0145 -0.1582  0.0211
 2211WN      WN 5027   4.668   5.153   1.651 -0.0198  0.3964  0.1801
 2212WN      WN 5028   3.807   4.708   1.839  0.1049  0.2210  0.0871
 2213WN      WN 5029   0.394   5.263  14.579 -0.4042  0.1072  0.0655
 2214WN      WN 5030   4.076   3.018   0.378 -0.2671  0.1096  0.2825
 2215WN      WN 5031   5.751   0.179  14.549 -0.1414 -0.1066 -0.0648
 2216WN      WN 5032   5.461   0.919   0.998  0.0054 -0.1000  0.0576
 2217WN      WN 5033   0.129   0.989  15.149 -0.1057 -0.0961 -0.0517
 2218WN      WN 5034   1.552   0.115  12.917  0.1327 -0.1298  0.0152
 2219WN      WN 5035   4.600   0.040  14.408 -0.4158 -0.0020  0.1236
 2220WN      WN 5036   4.865   1.062  15.330  0.3231 -0.1442 -0.0741
 2221WN      WN 5037   4.227   2.522  15.280  0.1991 -0.1562 -0.0953
 2222WN      WN 5038   5.296   0.360   0.442  0.1306 -0.0731  0.2220
 2223WN      WN 5039   2.129   1.735   0.799 -0.0035  0.2756  0.1838
 2224WN      WN 5040   5.144   5.396   1.499  0.0873  0.2956 -0.2175
 2225WN      WN 5041   2.992   2.478   2.574  0.3512  0.1071  0.0702
 2226WN      WN 5042   0.701   1.539  13.909 -0.0143  0.0043  0.3719
 2227WN      WN 5043   3.096   1.348   0.813 -0.2613 -0.0357 -0.0690
 2228WN      WN 5044   4.691   2.620   3.102  0.3014  0.2092 -0.2837
 2229WN      WN 5045   2.850   1.476  15.080 -0.3517 -0.1933  0.0280
 2230WN      WN 5046   0.782   5.468  14.964 -0.3874  0.0407 -0.0992
 2231WN      WN 5047   0.148   4.868  15.305  0.2098  0.1514  0.1485
 2232WN      WN 5048   1.728   4.513   2.307  0.0189  0.1265 -0.1860
 2233WN      WN 5049   2.215   3.529  13.226  0.1000 -0.2641 -0.3296
 2234WN      WN 5050   4.146   5.254  13.035  0.2650  0.2284  0.0658
 2235WN      WN 5051   0.526   0.436  14.381  0.0084 -0.3294  0.0846
 2236WN      WN 5052   2.824   4.017   1.700 -0.3537 -0.0536 -0.3036
 2237WN      WN 5053   4.878   0.546  15.371  0.0334  0.0882  0.1255
 2238WN      WN 5054   1.852   1.738   2.977 -0.3982  0.1533 -0.1494
 2239WN      WN 5055   0.479   5.522  13.641  0.1173 -0.1013  0.0096
 2240WN      WN 5056   4.053   0.501   3.380 -0.0574  0.0196 -0.0880
 2241WN      WN 5057   0.830   1.409  14.364  0.0007 -0.1730 -0.1999
 2242WN      WN 5058   2.245   5.135   0.989  0.0374  0.1647 -0.1610
 2243WN      WN 5059   3.625   3.178   0.584 -0.2031 -0.1720  0.1435
 2244WN      WN 5060   3.574   5.210   1.105  0.0800 -0.1821  0.4711
 2245WN      WN 5061   5.666   1.297  14.020  0.0819 -0.0617 -0.1160
 2246WN      WN 5062   4.941   4.163   0.223 -0.1997  0.4188  0.3675
 2247WN      WN 5063   5.958   3.920  15.413 -0.3133 -0.1421 -0.0767
 2248WN      WN 5064   0.828   5.353  15.928 -0.1621  0.2094 -0.0820
 2249WN      WN 5065   1.176   4.799  13.961 -0.2012 -0.1054 -0.0076
 2250WN      WN 5066   3.534   5.089   0.588 -0.1918 -0.1702 -0.0813
 2251WN      WN 5067   0.744   3.875  15.624 -0.3222  0.3462  0.0371
 2252WN      WN 5068   5.709   1.002   0.144 -0.0670 -0.1646  0.3909
 2253WN      WN 5069   3.665   2.736   3.014  0.2301 -0.0883 -0.3447
 2254WN      WN 5070   0.136   5.193   0.505  0.1971  0.3663  0.0906
 2255WN      WN 5071   0.103   5.829  13.418  0.0059  0.2974  0.1669
 2256WN      WN 5072   2.097   1.139  15.302 -0.3523 -0.2741  0.1046
 2257WN      WN 5073   5.773   3.708   1.156  0.0309  0.0135 -0.0009
 2258WN      WN 5074   0.858   3.474  13.886  0.1042 -0.0505  0.0425
 2259WN      WN 5075   3.596   5.532   2.007  0.1561 -0.3121 -0.1976
 2260WN      WN 5076   2.678   1.682  14.115 -0.0589  0.0908 -0.1302
 2261WN      WN 5077   6.093   0.365  12.246  0.2083  0.0378 -0.0974
 2262WN      WN 5078   3.576   4.652   2.313  0.1422 -0.0173 -0.1551
 2263WN      WN 5079   5.464   2.922  15.057  0.1826 -0.1061  0.0095
 2264WN      WN 5080   5.241   1.688   1.296  0.2858  0.2489  0.2119
 2265WN      WN 5081   0.361   1.770   3.052 -0.2535 -0.0042 -0.0520
 2266WN      WN 5082   5.897   2.208   1.077 -0.3379  0.0544  0.0646
 2267WN      WN 5083   2.824   4.826  13.041 -0.3654 -0.2406 -0.1238
 2268WN      WN 5084   4.771   1.009  14.147 -0.0118  0.2374  0.1359
 2269WN      WN 5085   0.104   4.339   3.242  0.2000  0.0122 -0.1233
 2270WN      WN 5086   1.315   3.323  14.173  0.1922  0.0121 -0.0763
 2271WN      WN 5087   1.441   1.483  14.677  0.1466 -0.1482  0.1693
 2272WN      WN 5088   0.099   1.856  12.274 -0.2804 -0.3082  0.1568
 2273WN      WN 5089   4.919   3.327   1.810  0.2346  0.1259 -0.1601
 2274WN      WN 5090   3.353   4.846   3.184  0.2083 -0.0581 -0.0578
 2275WN      WN 5091   5.640   1.290   0.616 -0.1432  0.0926  0.1582
 2276WN      WN 5092   3.741   3.672  14.768  0.1279  0.2514 -0.3699
 2277WN      WN 5093   0.987   3.905   0.295  0.0489 -0.2796 -0.1374
 2278WN      WN 5094   3.716   4.382  14.255 -0.0523 -0.1916 -0.2303
 2279WN      WN 5095   0.583   2.566   2.247  0.1761  0.2120  0.0204
 2280WN      WN 5096   4.218   0.363   2.106 -0.1472  0.2761 -0.0718
 2281WN      WN 5097   6.013   4.569  15.512  0.0061  0.0060 -0.0943
 2282WN      WN 5098   1.493   2.613   1.755  0.1302 -0.2967 -0.1463
 2283WN      WN 5099   6.046   3.296  14.538 -0.0471  0.0192  0.0374
 2284WN      WN 5100   6.017   1.273   2.763 -0.2181  0.0379 -0.0808
 2285WN      WN 5101   2.247   2.467   0.292 -0.1394  0.0110  0.0501
 2286WN      WN 5102   0.907   2.082   0.784 -0.4456 -0.3047 -0.0561
 2287WN      WN 5103   1.527   3.347   2.977 -0.0793  0.0290 -0.0770
 2288WN      WN 5104   1.821   2.161   0.244 -0.1473  0.1611  0.0889
 2289WN      WN 5105   1.812   1.421   1.759  0.3176 -0.0362 -0.0755
 2290WN      WN 5106   1.088   2.988  15.863  0.0150 -0.0085 -0.0234
 2291WN      WN 5107   4.802   1.634  12.321  0.0756  0.0935 -0.0514
 2292WN      WN 5108   4.224   4.259   1.672  0.1857  0.1327 -0.4661
 2293WN      WN 5109   1.573   5.877  15.022 -0.2716 -0.2379 -0.1401
 2294WN      WN 5110   5.588   5.376  13.049 -0.1630  0.1924 -0.0754
 2295WN      WN 5111   1.129   2.063   1.245 -0.2057  0.1290  0.1928
 2296WN      WN 5112   4.612   2.263  14.357  0.0373 -0.1446 -0.0975
 2297WN      WN 5113   0.617   5.162   1.331 -0.2911 -0.1602  0.2087
 2298WN      WN 5114   0.396   2.012  13.322 -0.2570  0.1866  0.4180
 2299WN      WN 5115   2.657   1.438   2.293 -0.2725 -0.0738 -0.0843
 2300WN      WN 5116   5.626   3.785   2.818  0.2222 -0.3971  0.4183
 2301WN      WN 5117   1.926   2.737  13.463 -0.2370  0.0685 -0.0790
 2302WN      WN 5118   3.686   2.748   3.555  0.3537  0.0010  0.0325
 2303WN      WN 5119   4.329   2.736  13.138 -0.2315 -0.1216 -0.0636
 2304WN      WN 5120   1.970   3.994  15.324 -0.1426  0.0071 -0.5766
 2305WN      WN 5121   4.341   3.305  14.144  0.0526 -0.2106 -0.1902
 2306WN      WN 5122   4.533   1.857   0.855  0.2702  0.2897  0.0947
 2307WN      WN 5123   5.460   3.153  12.298  0.0978  0.1254  0.3025
 2308WN      WN 5124   2.186   0.291  13.756  0.1657  0.2227  0.3243
 2309WN      WN 5125   1.137   2.913  15.109  0.0898 -0.1050 -0.0690
 2310WN      WN 5126   1.661   4.012   1.451 -0.0614 -0.1403  0.0670
 2311WN      WN 5127   3.231   2.397   1.337  0.1737  0.1943  0.1199
 2312WN      WN 5128   4.564   3.423   0.211 -0.1015 -0.0185  0.1213
 2313WN      WN 5129   6.075   3.355   2.022 -0.0681  0.1077  0.0607
 2314WN      WN 5130   0.161   0.370   0.222 -0.2087  0.2560 -0.1254
 2315WN      WN 5131   4.186   6.138  12.637 -0.0960 -0.1448  0.1178
 2316WN      WN 5132   0.100   3.790   2.175  0.1497 -0.2237  0.2370
 2317WN      WN 5133   2.484   1.848   2.006 -0.1107  0.0093 -0.0219
 2318WN      WN 5134   0.868   1.256  14.818  0.1812  0.3360 -0.4823
 2319WN      WN 5135   2.346   1.472   2.953 -0.0319  0.1707 -0.1604
 2320WN      WN 5136   4.426   5.371   0.076  0.1608  0.2666 -0.0035
 2321WN      WN 5137   0.285   5.162   1.799 -0.1803 -0.0411 -0.1062
 2322WN      WN 5138   0.833   5.039   2.178 -0.2844 -0.1063 -0.1671
 2323WN      WN 5139   0.851   6.065   2.191 -0.1518 -0.2591 -0.3670
 2324WN      WN 5140   4.815   5.604  15.765  0.0084 -0.0130 -0.0242
 2325WN      WN 5141   5.011   2.912   2.657 -0.0176  0.2238  0.0966
 2326WN      WN 5142   1.140   2.820  14.230 -0.1604 -0.0805  0.1436
 2327WN      WN 5143   0.387   4.282   1.844  0.3040  0.3546  0.0609
 2328WN      WN 5144   5.193   3.865   1.073 -0.1822 -0.4470  0.0564
 2329WN      WN 5145   3.036   4.235   2.419 -0.2284  0.0002  0.0968
 2330WN      WN 5146   1.632   2.195  15.383 -0.0240 -0.0971 -0.1333
 2331WN      WN 5147   5.243   5.189  14.749 -0.1387  0.1970  0.1341
 2332WN      WN 5148   5.182   1.002   1.929  0.0580  0.0696  0.1404
 2333WN      WN 5149   2.970   2.637  13.907  0.1359 -0.0567 -0.0255
 2334WN      WN 5150   2.906   0.861  13.668  0.1303 -0.0840 -0.3366
 2335WN      WN 5151   4.893   5.088  13.599  0.3523  0.0327 -0.0674
 2336WN      WN 5152   4.702   2.095   2.169  0.2236  0.1244 -0.0256
 2337WN      WN 5153   5.379   4.118   1.913 -0.0359  0.0041 -0.0568
 2338WN      WN 5154   2.800   2.060   1.444 -0.1355 -0.2239 -0.0722
 2339WN      WN 5155   2.050   1.906  14.031  0.2287  0.3854  0.1603
 2340WN      WN 5156   4.193   1.220  14.962 -0.0785 -0.1883  0.0837
 2341WN      WN 5157   0.624   5.995   1.208 -0.1977 -0.1890 -0.0771
 2342WN      WN 5158   1.373   0.568  14.644  0.0655  0.0456  0.1795
 2343WN      WN 5159   2.975   1.372   0.320  0.1056  0.0558  0.0927
 2344WN      WN 5160   2.972   5.859  12.441 -0.1607  0.1795  0.1840
 2345WN      WN 5161   2.461   4.029   2.605  0.0616  0.2592 -0.1992
 2346WN      WN 5162   2.733   3.358  13.419  0.0550 -0.2440  0.5589
 2347WN      WN 5163   2.753   2.606   1.556  0.2048 -0.0232 -0.2709
 2348WN      WN 5164   3.515   3.547  13.783 -0.0984 -0.0714 -0.1691
 2349WN      WN 5165   4.748   4.307   0.647 -0.1271  0.3224 -0.0653
 2350WN      WN 5166   0.899   3.001   1.368 -0.3544 -0.0708 -0.1764
 2351WN      WN 5167   5.855   0.319  14.084 -0.2360 -0.0222  0.0285
 2352WN      WN 5168   5.077   4.107  13.359 -0.1984 -0.1044 -0.5630
 2353WN      WN 5169   3.988   4.655  13.850 -0.0308 -0.1565 -0.0426
 2354WN      WN 5170   0.931   5.288   1.806 -0.0399 -0.0831 -0.1316
 2355WN      WN 5171   3.692   0.321  14.694 -0.2841  0.2981 -0.1031
 2356WN      WN 5172   4.397   4.035   2.106 -0.0896 -0.2534  0.0171
 2357WN      WN 5173   3.195   0.087  14.015  0.0692 -0.0918 -0.0836
 2358WN      WN 5174   1.210   3.790  13.383  0.3293 -0.1337 -0.2941
 2359WN      WN 5175   0.562   4.997  13.615  0.1399  0.1353  0.0735
 2360WN      WN 5176   5.226   0.302  13.102 -0.3444 -0.1493  0.0440
 2361WN      WN 5177   0.651   2.945  14.079 -0.1379  0.0566  0.0029
 2362WN      WN 5178   0.612   4.898  14.949  0.0801 -0.4259  0.1790
 2363WN      WN 5179   0.241   3.652  15.495  0.4159 -0.2235  0.0278
 2364WN      WN 5180   1.596   0.498   1.987  0.1060 -0.2965 -0.0431
 2365WN      WN 5181   0.388   4.705   0.491  0.1315 -0.0521 -0.2130
 2366WN      WN 5182   0.018   3.470   3.486 -0.1391 -0.0202 -0.3053
 2367WN      WN 5183   2.337   0.894  14.812 -0.3166 -0.0025  0.1267
 2368WN      WN 5184   3.813   3.538   1.413  0.1982  0.1186 -0.3564
 2369WN      WN 5185   5.454   3.848   1.476 -0.0182 -0.3156  0.0168
 2370WN      WN 5186   1.313   5.012  13.003 -0.2195 -0.0878  0.0643
 2371WN      WN 5187   4.033   4.403   2.136  0.1549 -0.0023 -0.1262
 2372WN      WN 5188   0.392   5.199  15.658  0.1910 -0.1406  0.1819
 2373WN      WN 5189   2.200   5.518   1.415 -0.0253  0.0409 -0.1094
 2374WN      WN 5190   0.376   0.012   2.811 -0.2393 -0.2107  0.0881
 2375WN      WN 5191   3.760   3.967   1.751  0.0677  0.1458 -0.2465
 2376WN      WN 5192   3.282   6.109  14.466  0.0165  0.1065 -0.1535
 2377WN      WN 5193   4.802   3.554  14.059 -0.0657  0.1155  0.0629
 2378WN      WN 5194   2.652   2.793  13.509  0.1201  0.0780 -0.1302
 2379WN      WN 5195   1.052   0.073   1.142  0.0166  0.0535  0.0182
 2380WN      WN 5196   2.253   1.217   2.452 -0.1018 -0.1690 -0.0728
 2381WN      WN 5197   3.388   0.260  13.164  0.0976  0.0428  0.2849
 2382WN      WN 5198   1.614   3.727  15.733  0.0212 -0.2471 -0.0571
 2383WN      WN 5199   5.807   4.999   1.907  0.0421  0.2586  0.1874
 2384WN      WN 5200   3.353   0.503  15.990  0.1560 -0.0837 -0.3363
 2385WN      WN 5201   0.815   5.969   2.676 -0.0267 -0.0312 -0.2165
 2386WN      WN 5202   3.254   1.088  13.948  0.1615  0.1006 -0.2799
 2387WN      WN 5203   0.201   4.377   1.384  0.0829 -0.4492 -0.0882
 2388WN      WN 5204   4.720   5.466  13.200 -0.2336  0.0529 -0.3018
 2389WN      WN 5205   4.204   5.362   1.237 -0.0533  0.0489  0.0280
 2390WN      WN 5206   2.549   4.261   3.297 -0.0495  0.0693 -0.1443
 2391WN      WN 5207   0.865   5.560   2.336  0.1484  0.0156  0.0311
 2392WN      WN 5208   3.325   2.453   2.236 -0.0016 -0.2024 -0.0826
 2393WN      WN 5209   2.701   5.921   0.811 -0.2128  0.1877 -0.0857
 2394WN      WN 5210   3.972   3.327  13.781  0.2364 -0.1376 -0.1616
 2395WN      WN 5211   4.419   3.665   0.837  0.2201  0.0453 -0.1866
 2396WN      WN 5212   1.829   4.684   2.889 -0.2121 -0.1958 -0.3987
 2397WN      WN 5213   2.014   0.100  13.236 -0.3887 -0.4077 -0.2804
 2398WN      WN 5214   3.970   1.137   0.262  0.0104  0.0332 -0.2683
 2399WN      WN 5215   1.338   2.390  13.714  0.3096  0.1467  0.0366
 2400WN      WN 5216   1.921   2.460   1.601  0.0761  0.2347 -0.2458
 2401WN      WN 5217   3.986   4.438   1.252  0.4003 -0.2988 -0.0390
 2402WN      WN 5218   3.671   3.355  13.032 -0.1300  0.1376 -0.1809
 2403WN      WN 5219   1.828   3.221   0.324  0.3179  0.1322 -0.1166
 2404WN      WN 5220   0.482   2.179   3.452  0.2036 -0.4031  0.2303
 2405WN      WN 5221   5.627   5.217   3.131 -0.1951  0.0839  0.1132
 2406WN      WN 5222   4.023   2.333  13.947 -0.2352  0.1906 -0.0650
 2407WN      WN 5223   4.547   4.337  13.143 -0.2102  0.1149  0.1267
 2408WN      WN 5224   5.422   0.920  12.403  0.0406 -0.0979 -0.0213
 2409WN      WN 5225   5.682   0.696  15.794 -0.0192  0.0683  0.4870
 2410WN      WN 5226   2.410   4.262  15.547 -0.0547  0.3512 -0.1391
 2411WN      WN 5227   4.564   5.654  15.225 -0.2040  0.2973 -0.1234
 2412WN      WN 5228   3.054   6.111  15.500 -0.1595  0.1550 -0.1002
 2413WN      WN 5229   0.401   1.650   0.700  0.1407  0.0411  0.0337
 2414WN      WN 5230   5.033   2.927  13.580  0.2610  0.1327 -0.0603
 2415WN      WN 5231   3.231   5.539   1.518  0.1909 -0.1736 -0.1612
 2416WN      WN 5232   3.518   5.096  15.587 -0.3040  0.0085  0.1179
 2417WN      WN 5233   4.692   5.457   1.262 -0.0986 -0.3766 -0.0998
 2418WN      WN 5234   4.111   5.843   0.011  0.3988  0.1514  0.1609
 2419WN      WN 5235   3.721   5.133   2.252 -0.1645  0.0002  0.1869
 2420WN      WN 5236   2.756   0.884   2.481 -0.0992 -0.0286  0.0062
 2421WN      WN 5237   4.039   5.337  14.459  0.0994  0.1504 -0.1207
 2422WN      WN 5238   4.141   2.962  15.699 -0.1693  0.2153  0.3901
 2423WN      WN 5239   2.299   0.767   2.674 -0.0116  0.2330 -0.0272
 2424WN      WN 5240   0.403   4.174   2.395  0.2063 -0.4025  0.2755
 2425WN      WN 5241   2.513   3.961  12.973  0.0746 -0.0357  0.3308
 2426WN      WN 5242   4.369   2.450   2.041  0.1550  0.0068  0.1215
 2427WN      WN 5243   6.142   1.608   0.295 -0.2490 -0.1358  0.1843
 2428WN      WN 5244   0.529   1.779  14.665 -0.1175  0.0180 -0.1841
 2429WN      WN 5245   0.559   5.745  15.301 -0.1739  0.0020  0.1078
 2430WN      WN 5246   1.076   3.789  14.244 -0.0946 -0.1138  0.0524
 2431WN      WN 5247   2.240   4.677   2.517 -0.1652  0.0119  0.1867
 2432WN      WN 5248   5.341   4.563  13.307  0.0036  0.4631  0.0156
 2433WN      WN 5249   1.274   3.861  15.378  0.1777 -0.2213 -0.3889
 2434WN      WN 5250   5.672   5.476  15.756  0.1163  0.0120 -0.2056
 2435WN      WN 5251   1.781   5.830  13.158 -0.1266 -0.1970  0.1502
 2436WN      WN 5252   5.776   4.140   2.444  0.0553  0.1401  0.2390
 2437WN      WN 5253   5.047   1.880   0.894  0.3336 -0.0307 -0.0781
 2438WN      WN 5254   4.623   3.046  15.456  0.0905  0.2636  0.0742
 2439WN      WN 5255   3.461   0.632   0.411  0.2745 -0.1578 -0.0216
 2440WN      WN 5256   6.070   3.538   2.935  0.2904  0.0632  0.1360
 2441WN      WN 5257   0.670   0.813   2.840 -0.1388  0.2787 -0.4281
 2442WN      WN 5258   6.158   6.142   2.238 -0.0118  0.0107  0.1716
 2443WN      WN 5259   3.932   2.610  13.414  0.2996  0.1178 -0.0092
 2444WN      WN 5260   3.990   3.029   1.337 -0.1764  0.2195  0.2084
 2445WN      WN 5261   0.694   4.254  15.999  0.1595 -0.0696 -0.1374
 2446WN      WN 5262   3.626   4.164   2.676 -0.2179 -0.0652  0.1305
 2447WN      WN 5263   0.270   1.189  13.259  0.0371 -0.1531 -0.0070
 2448WN      WN 5264   2.943   2.952   2.324 -0.3128 -0.1163  0.0375
 2449WN      WN 5265   0.778   2.067   2.119 -0.2326 -0.2397  0.3681
 2450WN      WN 5266   4.856   0.165  12.766  0.3657 -0.3223  0.3323
 2451WN      WN 5267   2.589   0.961   0.599  0.0520  0.0294  0.0683
 2452WN      WN 5268   2.536   0.284   1.941 -0.3519  0.0073 -0.0441
 2453WN      WN 5269   0.452   3.922   1.018  0.0962 -0.0830 -0.1347
 2454WN      WN 5270   2.515   2.952  13.980 -0.0678  0.1547 -0.1942
 2455WN      WN 5271   0.203   1.656   1.613  0.0239  0.1686 -0.0215
 2456WN      WN 5272   1.787   3.423  14.618 -0.0879  0.0249  0.1129
 2457WN      WN 5273   1.563   2.359  13.234 -0.1258 -0.0599  0.0389
 2458WN      WN 5274   5.218   0.265   3.133  0.1116 -0.1785  0.1213
 2459WN      WN 5275   0.359   2.788  15.581 -0.1147 -0.1051  0.2212
 2460WN      WN 5276   2.398   5.297  14.097  0.1726  0.2927 -0.2024
 2461WN      WN 5277   2.380   5.043   1.717 -0.1029  0.1808 -0.0569
 2462WN      WN 5278   3.120   2.861  13.463  0.0282  0.1682 -0.3405
 2463WN      WN 5279   5.869   3.228  13.269  0.0069  0.1211  0.1884
 2464WN      WN 5280   5.622   1.043   2.604 -0.0589  0.2560 -0.0551
 2465WN      WN 5281   1.640   3.620  15.092 -0.2610  0.0476 -0.0688
 2466WN      WN 5282   2.353   3.061  15.651  0.0502 -0.1413 -0.0097
 2467WN      WN 5283   3.735   1.040   2.480 -0.2193  0.1876  0.1397
 2468WN      WN 5284   1.313   5.362   2.169  0.2689  0.1828  0.2826
 2469WN      WN 5285   4.559   5.444   2.106 -0.0917 -0.0686 -0.2892
 2470WN      WN 5286   4.499   2.299  12.881 -0.0279  0.3705 -0.1113
 2471WN      WN 5287   3.860   2.331   2.120 -0.3710 -0.0017  0.0750
 2472WN      WN 5288   3.834   4.311   3.131  0.1213  0.0877  0.1304
 2473WN      WN 5289   0.645   1.106  13.565  0.0685 -0.3092 -0.3865
 2474WN      WN 5290   4.357   0.284   0.213 -0.2739 -0.0270 -0.0473
 2475WN      WN 5291   6.130   4.952  15.855  0.0553 -0.1817  0.3824
 2476WN      WN 5292   5.728   0.591   1.906 -0.1749 -0.0498  0.0942
 2477WN      WN 5293   4.494   5.886  13.472 -0.4246 -0.0011 -0.1939
 2478WN      WN 5294   3.821   5.758  14.315 -0.0374  0.0697  0.0280
 2479WN      WN 5295   1.719   0.117   2.930  0.2462  0.1948 -0.0022
 2480WN      WN 5296   0.156   2.988  13.277  0.0503  0.0671  0.1175
 2481WN      WN 5297   1.390   2.875   1.344  0.0747 -0.2234  0.3115
 2482WN      WN 5298   1.017   3.001  13.572  0.2832 -0.2364 -0.0868
 2483WN      WN 5299   2.971   2.894  14.795  0.4627 -0.0908  0.0942
 2484WN      WN 5300   4.908   4.003  14.681 -0.0692 -0.0102 -0.2793
 2485WN      WN 5301   6.111   1.554  15.282  0.0869 -0.2567 -0.0554
 2486WN      WN 5302   2.547   0.551   0.852 -0.1840 -0.0995  0.1853
 2487WN      WN 5303   6.096   3.006   0.554 -0.3503 -0.1879 -0.2427
 2488WN      WN 5304   3.998   0.264   0.650 -0.1158 -0.0331  0.0446
 2489WN      WN 5305   0.516   0.626  13.875  0.1043 -0.1545  0.0431
 2490WN      WN 5306   3.448   3.559   0.375  0.3233 -0.1062 -0.2337
 2491WN      WN 5307   3.885   4.711  15.587  0.0365  0.1241  0.1156
 2492WN      WN 5308   4.615   3.332  15.051  0.0019  0.0253 -0.0243
 2493WN      WN 5309   1.170   3.270  13.221 -0.3623 -0.3794 -0.0283
 2494WN      WN 5310   4.359   4.602   2.862  0.0376 -0.1428  0.0771
 2495WN      WN 5311   4.548   0.907  12.135 -0.3652  0.3610  0.2688
 2496WN      WN 5312   5.965   1.539   2.305  0.0153 -0.1028 -0.0355
 2497WN      WN 5313   0.676   5.796   3.410  0.3230  0.2628  0.0465
 2498WN      WN 5314   0.337   1.134  14.021 -0.1994 -0.2461 -0.3875
 2499WN      WN 5315   5.984   2.668  13.525 -0.1037  0.0697 -0.0847
 2500WN      WN 5316   4.957   6.137   1.834  0.2975 -0.0691  0.0527
 2501WN      WN 5317   4.599   6.161  13.904  0.3083  0.1919 -0.2581
 2502WN      WN 5318   4.712   1.169   2.050  0.0884  0.1257  0.1609
 2503WN      WN 5319   0.703   4.489   3.271  0.1030 -0.0076 -0.1539
 2504WN      WN 5320   1.161   4.347  15.500 -0.2335  0.1549  0.1476
 2505WN      WN 5321   2.858   0.635   2.049 -0.2825 -0.3175 -0.0939
 2506WN      WN 5322   4.054   0.892   0.751  0.0939 -0.0084  0.3247
 2507WN      WN 5323   3.510   5.983   1.379 -0.0630  0.1922  0.1584
 2508WN      WN 5324   4.427   4.051   0.390  0.1959  0.0776 -0.1858
 2509WN      WN 5325   2.707   3.953  14.251  0.0336  0.0120  0.0380
 2510WN      WN 5326   5.238   0.674  16.006  0.0822  0.2518 -0.1937
 2511WN      WN 5327   4.678   1.375   1.097  0.0269 -0.0020 -0.2330
 2512WN      WN 5328   1.541   3.866  14.453  0.2651  0.0980  0.0297
 2513WN      WN 5329   0.411   4.224  13.687 -0.1873  0.1037 -0.0042
 2514WN      WN 5330   6.106   4.035   1.032  0.1813 -0.1784 -0.1988
 2515WN      WN 5331   1.801   3.311   2.237  0.0240  0.0554  0.0592
 2516WN      WN 5332   4.565   5.967  12.912 -0.2308 -0.4315  0.1491
 2517WN      WN 5333   1.850   6.015   0.666 -0.1882  0.1026 -0.0920
 2518WN      WN 5334   1.654   3.370   1.240 -0.1329  0.2000 -0.0740
 2519WN      WN 5335   4.988   4.480  12.959  0.2230  0.0092 -0.0792
 2520WN      WN 5336   2.956   0.115   2.118  0.1263  0.3839 -0.2249
 2521WN      WN 5337   5.443   3.898  14.786  0.0344  0.0461  0.2816
 2522WN      WN 5338   5.006   4.627   0.302 -0.1435  0.0785  0.1011
 2523WN      WN 5339   3.575   2.372   0.847  0.3251  0.0396 -0.0528
 2524WN      WN 5340   0.006   2.147  14.334  0.0947 -0.3894  0.0255
 2525WN      WN 5341   2.427   1.376   1.104  0.2581 -0.4158 -0.0072
 2526WN      WN 5342   1.247   4.730   2.302 -0.0722  0.3828 -0.0206
 2527WN      WN 5343   2.807   1.613   2.753  0.2194  0.1881  0.2380
 2528WN      WN 5344   4.549   1.704   2.462 -0.1657  0.0932 -0.0083
 2529WN      WN 5345   4.145   1.643  14.660  0.0429 -0.4598  0.0628
 2530WN      WN 5346   0.553   1.238   0.366  0.0796  0.1830  0.2094
 2531WN      WN 5347   3.898   1.646  15.954 -0.0862 -0.1746  0.0298
 2532WN      WN 5348   5.795   2.166  13.785  0.0096 -0.3482 -0.1237
 2533WN      WN 5349   4.452   2.893   1.724 -0.1095  0.1028 -0.0630
 2534WN      WN 5350   3.867   0.194  12.967  0.2642  0.4491  0.0789
 2535WN      WN 5351   3.382   4.541  15.695  0.0390  0.1117  0.0762
 2536WN      WN 5352   4.572   1.848  14.750  0.3687  0.2249 -0.0891
 2537WN      WN 5353   4.428   2.367  14.804 -0.2185 -0.2222 -0.2073
 2538WN      WN 5354   0.941   4.065  13.674  0.0365  0.1676 -0.0715
 2539WN      WN 5355   4.844   2.493   1.880  0.1130 -0.1843 -0.2579
 2540WN      WN 5356   1.524   1.730   1.132 -0.0551  0.0531 -0.0136
 2541WN      WN 5357   1.622   0.325  15.150  0.0537 -0.1193 -0.1057
 2542WN      WN 5358   1.615   0.165   3.647 -0.0104  0.0246 -0.1087
 2543WN      WN 5359   1.090   4.794   1.853  0.1203  0.1623  0.1581
 2544WN      WN 5360   6.155   2.505  15.296  0.2079  0.2015  0.1939
 2545WN      WN 5361   4.937   1.797  14.258 -0.2156  0.2310  0.0559
 2546WN      WN 5362   0.864   6.110   1.646 -0.0573  0.2019 -0.0427
 2547WN      WN 5363   2.335   5.443   2.915  0.2174  0.1308  0.0237
 2548WN      WN 5364   5.861   2.935  15.417  0.0514  0.2343  0.0716
 2549WN      WN 5365   0.472   2.244  15.242 -0.3362 -0.0677  0.1106
 2550WN      WN 5366   4.480   6.034  15.740  0.0371  0.0847  0.1171
 2551WN      WN 5367   0.074   3.870   1.531  0.1041  0.1720  0.1615
 2552WN      WN 5368   2.147   2.261  14.808 -0.0974 -0.2236  0.0429
 2553WN      WN 5369   2.978   3.404   3.162  0.1854  0.1538 -0.2051
 2554WN      WN 5370   2.074   3.028  14.785 -0.0128 -0.2444  0.2187
 2555WN      WN 5371   5.089   5.728   1.048  0.3531  0.2226  0.0664
 2556WN      WN 5372   1.605   3.508   0.647  0.1767 -0.0255 -0.1841
 2557WN      WN 5373   1.605   3.285   3.526 -0.0877  0.1900  0.0505
 2558WN      WN 5374   0.417   5.574   1.507 -0.5241  0.1333 -0.1142
 2559WN      WN 5375   4.186   3.654   1.774 -0.1061  0.0516  0.2543
 2560WN      WN 5376   3.720   2.117  13.554 -0.1871  0.0656 -0.0176
 2561WN      WN 5377   0.042   1.672  14.614  0.0836 -0.2084 -0.0149
 2562WN      WN 5378   4.450   3.130   0.682 -0.2462  0.2234  0.3325
 2563WN      WN 5379   5.993   2.210   0.239  0.0143  0.0058  0.1282
 2564WN      WN 5380   2.894   2.997   3.422 -0.0257  0.1230  0.1710
 2565WN      WN 5381   5.876   0.384   1.108  0.5231 -0.1954 -0.3234
 2566WN      WN 5382   3.390   2.520  15.581 -0.2820 -0.0436 -0.4516
 2567WN      WN 5383   2.652   4.426   2.131  0.0209 -0.1927 -0.0722
 2568WN      WN 5384   2.352   4.475  12.854 -0.3841  0.2925  0.1188
 2569WN      WN 5385   1.235   0.059  13.814 -0.1964 -0.3361 -0.1405
 2570WN      WN 5386   5.789   1.294   1.117 -0.0574 -0.1952 -0.1224
 2571WN      WN 5387   1.078   0.805   1.155  0.0194 -0.1425 -0.3655
 2572WN      WN 5388   0.401   3.406   2.153  0.2674  0.0933  0.2639
 2573WN      WN 5389   2.417   3.099  13.030 -0.1292  0.0103  0.1934
 2574WN      WN 5390   1.487   3.749   2.471  0.2918 -0.0974 -0.0199
 2575WN      WN 5391   6.097   4.277   2.039 -0.2967  0.1635 -0.0667
 2576WN      WN 5392   3.053   4.780   2.215  0.0137  0.1021 -0.0105
 2577WN      WN 5393   1.902   5.483  13.597 -0.0880 -0.2234 -0.1434
 2578WN      WN 5394   0.599   2.967   1.749 -0.0510  0.1991  0.0430
 2579WN      WN 5395   1.656   5.797  12.628  0.0496  0.3413  0.0564
 2580WN      WN 5396   0.062   0.070   0.586 -0.0958 -0.0252  0.2278
 2581WN      WN 5397   0.524   4.706   1.668  0.1986  0.1360 -0.1430
 2582WN      WN 5398   1.653   4.295  15.560 -0.2751 -0.0872  0.2248
 2583WN      WN 5399   0.087   3.782  13.947  0.0662  0.1344  0.1275
 2584WN      WN 5400   4.757   0.225  14.902 -0.0335 -0.0704  0.4230
 2585WN      WN 5401   0.793   4.232  14.649 -0.0076  0.0595 -0.2284
 2586WN      WN 5402   2.310   5.736  14.337  0.0046  0.2344  0.1393
 2587WN      WN 5403   3.575   2.101  14.166  0.0475  0.4277  0.0460
 2588WN      WN 5404   3.920   2.075  15.547 -0.2788  0.2947 -0.1365
 2589WN      WN 5405   3.093   5.787   2.528  0.1113 -0.0833 -0.0169
 2590WN      WN 5406   0.045   4.658  13.433  0.2678 -0.1696 -0.3571
 2591WN      WN 5407   5.071   3.382   2.258 -0.1727 -0.1376 -0.1506
 2592WN      WN 5408   3.466   1.033   1.032  0.0262 -0.3440 -0.1390
 2593WN      WN 5409   4.064   4.791  13.301 -0.1720 -0.0556 -0.0679
 2594WN      WN 5410   2.945   1.735   1.980 -0.0550  0.3304  0.2039
 2595WN      WN 5411   5.665   2.329   0.644 -0.0777 -0.0483 -0.0644
 2596WN      WN 5412   4.511   4.582   2.359 -0.3061 -0.0703  0.2552
 2597WN      WN 5413   2.867   1.124   2.010 -0.0420  0.2007 -0.1398
 2598WN      WN 5414   5.940   1.226  15.633  0.0615 -0.3595  0.2529
 2599WN      WN 5415   2.508   5.973  12.569  0.1279  0.0273 -0.0011
 2600WN      WN 5416   2.280   5.989   2.924 -0.1593  0.3158  0.0556
 2601WN      WN 5417   5.112   2.594  14.926 -0.0695  0.1489 -0.1239
 2602WN      WN 5418   3.870   1.619   0.433  0.0053 -0.0530  0.0928
 2603WN      WN 5419   2.364   0.781  13.837 -0.1728  0.1064  0.0785
 2604WN      WN 5420   1.628   2.112   1.417 -0.1829  0.2833 -0.2301
 2605WN      WN 5421   3.662   3.775  15.896  0.0110  0.0875 -0.0372
 2606WN      WN 5422   5.371   0.579  14.468 -0.0067  0.0683 -0.1051
 2607WN      WN 5423   5.577   3.639  13.088 -0.3036  0.2267 -0.0110
 2608WN      WN 5424   2.377   3.730  14.602 -0.0643  0.0888 -0.0873
 2609WN      WN 5425   2.994   5.663  14.569 -0.2435 -0.1634  0.0968
 2610WN      WN 5426   5.012   1.179  13.769  0.1779 -0.0235 -0.0555
 2611WN      WN 5427   4.162   0.436   3.881  0.2687  0.4278  0.3641
 2612WN      WN 5428   1.528   2.488   2.508 -0.2670 -0.0116  0.0340
 2613WN      WN 5429   2.354   5.817   0.458  0.2140  0.1263 -0.1179
 2614WN      WN 5430   3.757   1.520  12.956 -0.1909  0.0084 -0.3707
 2615WN      WN 5431   0.073   4.014   2.802 -0.3478 -0.0820 -0.0669
 2616WN      WN 5432   1.280   2.154   1.775 -0.1055  0.3469  0.1564
 2617WN      WN 5433   2.829   2.091   2.858  0.1209  0.0397  0.2094
 2618WN      WN 5434   0.763   5.160   0.419 -0.2571  0.1339  0.0155
 2619WN      WN 5435   4.465   0.655   3.114  0.1471  0.2098  0.2365
 2620WN      WN 5436   3.639   1.068  15.850 -0.4722 -0.0181 -0.2467
 2621WN      WN 5437   2.573   0.918  13.175 -0.1265 -0.1908  0.2138
 2622WN      WN 5438   3.312   0.597  14.502  0.1175  0.2061  0.0463
 2623WN      WN 5439   2.798   0.655   0.291  0.0695 -0.0231  0.1031
 2624WN      WN 5440   0.911   3.994   0.837  0.0457  0.1693 -0.1161
 2625WN      WN 5441   5.838   4.242   1.519 -0.0114  0.4005 -0.0449
 2626WN      WN 5442   0.361   2.762   0.866  0.1404  0.2722  0.0080
 2627WN      WN 5443   2.486   3.566  15.470 -0.2938  0.1616  0.0540
 2628WN      WN 5444   2.797   5.524  14.136 -0.0082  0.3579  0.0767
   6.17131   6.17131  16.02018
