# Supplementary material for: Free energies of membrane stalk formation from a lipidomics perspective
Source: Nat Commun. 2021 Nov 15;12:6594. doi: 10.1038/s41467-021-26924-2 (PMC8593120; doi:10.1038/s41467-021-26924-2)
Supplement: Supplementary file 4 — Source Data [file 41467_2021_26924_MOESM4_ESM.zip › SI_data/Fig_S8/DFPC_stalk.gro]

Membrane with DFPC (128)
 5556
    1DFPC   NC3    1   3.152   3.842   7.500 -0.4348  0.1250 -0.1190
    1DFPC   PO4    2   3.360   3.917   7.128 -0.0849  0.0042 -0.1450
    1DFPC   GL1    3   3.178   3.386   7.221  0.1013 -0.0434 -0.1646
    1DFPC   GL2    4   3.092   3.252   6.927  0.3186 -0.1090 -0.2998
    1DFPC   C1A    5   3.434   3.063   7.301 -0.1564 -0.1164  0.0818
    1DFPC   D2A    6   3.767   2.815   7.258  0.1702 -0.0418  0.0209
    1DFPC   D3A    7   3.700   2.620   7.686  0.1449  0.0798 -0.1818
    1DFPC   D4A    8   3.310   2.286   7.878  0.0080  0.0729  0.0770
    1DFPC   C1B    9   3.198   2.747   6.957  0.0243  0.0073  0.1229
    1DFPC   D2B   10   3.027   2.398   6.946 -0.2626  0.2078  0.0755
    1DFPC   D3B   11   3.084   2.000   7.144  0.1668 -0.0170 -0.2599
    1DFPC   D4B   12   3.400   2.300   7.336 -0.1615  0.0058 -0.0781
    2DFPC   NC3   13   4.534   0.773   6.238  0.0563  0.1063  0.0476
    2DFPC   PO4   14   4.932   0.484   6.108  0.4355 -0.0712 -0.2751
    2DFPC   GL1   15   4.922   0.757   5.798  0.2032  0.0778 -0.0673
    2DFPC   GL2   16   4.914   1.147   5.905 -0.2827  0.2727 -0.0714
    2DFPC   C1A   17   4.892   0.757   5.316 -0.2767 -0.0539 -0.1230
    2DFPC   D2A   18   4.790   0.563   4.921  0.0891 -0.1441 -0.1183
    2DFPC   D3A   19   4.590   0.205   5.041  0.1197 -0.2159 -0.1828
    2DFPC   D4A   20   5.022   0.149   5.167  0.1793  0.0306 -0.2722
    2DFPC   C1B   21   4.715   1.164   5.527 -0.2971  0.3378  0.1929
    2DFPC   D2B   22   4.487   1.256   5.205 -0.2019 -0.2086  0.4434
    2DFPC   D3B   23   4.797   1.449   5.145  0.0777 -0.0285 -0.2115
    2DFPC   D4B   24   4.878   1.141   4.880  0.1265 -0.1681  0.1979
    3DFPC   NC3   25   6.034   0.967   5.791  0.0269 -0.1135  0.0634
    3DFPC   PO4   26   5.844   1.338   5.908 -0.1092 -0.0450  0.1797
    3DFPC   GL1   27   5.568   1.449   5.525  0.2328  0.0499 -0.2408
    3DFPC   GL2   28   5.234   1.403   5.573 -0.0951  0.0741 -0.1799
    3DFPC   C1A   29   5.304   1.454   5.087  0.4124 -0.0227 -0.1154
    3DFPC   D2A   30   5.301   1.722   4.779  0.0684 -0.0103  0.4833
    3DFPC   D3A   31   5.178   2.232   4.788 -0.0900  0.2510  0.2730
    3DFPC   D4A   32   5.018   2.508   5.079  0.0489  0.2728  0.0620
    3DFPC   C1B   33   4.874   1.677   5.664  0.3905 -0.1202  0.0103
    3DFPC   D2B   34   4.787   1.765   6.133  0.1700 -0.0500  0.0084
    3DFPC   D3B   35   5.125   1.641   6.143  0.3163  0.0117 -0.0873
    3DFPC   D4B   36   5.294   1.710   6.565  0.2626 -0.1487  0.1997
    4DFPC   NC3   37   4.520   5.879   5.788  0.1795  0.0107 -0.2327
    4DFPC   PO4   38   4.169   6.049   5.835  0.0101  0.1977 -0.1316
    4DFPC   GL1   39   4.102   6.150   5.437 -0.0652 -0.1594  0.0674
    4DFPC   GL2   40   4.502   6.181   5.371  0.1561  0.1772 -0.2630
    4DFPC   C1A   41   4.019   6.326   5.026  0.2051  0.0553 -0.1207
    4DFPC   D2A   42   4.005   6.173   4.633  0.0120 -0.1917  0.0180
    4DFPC   D3A   43   4.204   6.564   4.628 -0.0827 -0.1496 -0.1567
    4DFPC   D4A   44   4.295   6.355   4.269  0.2537 -0.1317  0.3453
    4DFPC   C1B   45   4.471   6.178   4.861  0.0512  0.1360 -0.3294
    4DFPC   D2B   46   4.725   6.320   4.563  0.2227 -0.0721  0.2550
    4DFPC   D3B   47   4.763   6.487   4.133  0.3564 -0.1380  0.0363
    4DFPC   D4B   48   4.639   6.817   4.495  0.1517 -0.0124  0.1557
    5DFPC   NC3   49   2.691   0.521   6.729  0.0115  0.4582 -0.1380
    5DFPC   PO4   50   2.550   0.680   6.357 -0.1551  0.0165  0.1260
    5DFPC   GL1   51   2.795   1.081   6.326  0.2212  0.0516 -0.0283
    5DFPC   GL2   52   3.129   0.954   6.103 -0.1028 -0.2599  0.0106
    5DFPC   C1A   53   3.081   1.380   6.360  0.5316 -0.1802 -0.2111
    5DFPC   D2A   54   3.003   1.815   6.351  0.1052 -0.4544 -0.1691
    5DFPC   D3A   55   2.868   2.049   6.660 -0.1420 -0.0234  0.0446
    5DFPC   D4A   56   2.544   1.997   6.229  0.0038 -0.3482  0.0487
    5DFPC   C1B   57   3.403   1.358   5.948 -0.3293  0.2142 -0.2096
    5DFPC   D2B   58   3.330   1.764   5.737 -0.1221 -0.1001 -0.0971
    5DFPC   D3B   59   3.545   2.075   5.688  0.1266 -0.0420  0.2566
    5DFPC   D4B   60   3.347   2.446   5.846 -0.2166 -0.0462  0.3108
    6DFPC   NC3   61   0.056   1.014   6.183  0.0211  0.1166 -0.3855
    6DFPC   PO4   62   0.113   0.556   6.198 -0.0472  0.2162 -0.1054
    6DFPC   GL1   63   0.269   0.689   5.645  0.0784  0.2124  0.2198
    6DFPC   GL2   64   0.563   0.589   5.555  0.1401 -0.1204  0.0773
    6DFPC   C1A   65   0.461   0.986   5.330  0.1488 -0.0526  0.1432
    6DFPC   D2A   66   0.275   1.018   4.906 -0.2780  0.0840  0.0203
    6DFPC   D3A   67   0.430   0.621   4.981  0.1621 -0.0601 -0.1213
    6DFPC   D4A   68   0.186   0.387   5.141  0.0113  0.0989  0.3248
    6DFPC   C1B   69   0.882   0.712   5.142 -0.0251  0.2481 -0.0587
    6DFPC   D2B   70   1.099   0.482   4.877 -0.0093  0.0514  0.2160
    6DFPC   D3B   71   1.267   0.940   4.921  0.0964 -0.0356  0.2677
    6DFPC   D4B   72   0.995   1.112   4.829 -0.1242 -0.5115 -0.1833
    7DFPC   NC3   73   2.193   3.222   6.588  0.0254  0.0053  0.2533
    7DFPC   PO4   74   2.153   3.560   6.346 -0.3159  0.2196  0.1931
    7DFPC   GL1   75   2.042   3.443   6.075 -0.0691  0.1171  0.0696
    7DFPC   GL2   76   2.040   3.104   6.120 -0.3003 -0.1326 -0.0099
    7DFPC   C1A   77   2.074   3.356   5.667  0.0723 -0.3336 -0.1020
    7DFPC   D2A   78   2.353   3.186   5.325  0.0144  0.0545 -0.2238
    7DFPC   D3A   79   2.510   3.421   4.943 -0.0429  0.1483 -0.0750
    7DFPC   D4A   80   2.637   3.809   4.675  0.0077  0.0904 -0.1763
    7DFPC   C1B   81   2.182   2.703   6.155 -0.1725 -0.0214 -0.1150
    7DFPC   D2B   82   2.404   2.439   6.486  0.2806 -0.0251 -0.1389
    7DFPC   D3B   83   2.883   2.415   6.333  0.1628  0.0938  0.0842
    7DFPC   D4B   84   2.994   2.108   5.938  0.0599  0.0249 -0.0811
    8DFPC   NC3   85   5.693   6.230   6.321  0.0368  0.1118 -0.1006
    8DFPC   PO4   86   5.785   6.637   6.056 -0.1302  0.0952 -0.1372
    8DFPC   GL1   87   5.796   6.546   5.568 -0.1015 -0.2225 -0.0178
    8DFPC   GL2   88   6.011   6.850   5.414  0.1266 -0.0136 -0.1593
    8DFPC   C1A   89   5.764   6.347   5.133 -0.4409  0.0204 -0.1178
    8DFPC   D2A   90   5.445   6.351   4.790 -0.0588 -0.0175 -0.1341
    8DFPC   D3A   91   5.660   6.267   4.379 -0.1141  0.3276 -0.0541
    8DFPC   D4A   92   5.644   6.773   4.272  0.1506  0.0176  0.0718
    8DFPC   C1B   93   5.844   6.843   4.990  0.1506  0.1217  0.2490
    8DFPC   D2B   94   5.428   6.919   4.759  0.0241 -0.1492 -0.2377
    8DFPC   D3B   95   5.152   6.772   4.401  0.1685  0.0781 -0.1014
    8DFPC   D4B   96   5.340   7.079   4.111 -0.0232 -0.0387 -0.0518
    9DFPC   NC3   97   3.551  -0.037   6.799 -0.1604 -0.1775  0.1607
    9DFPC   PO4   98   3.464  -0.440   6.878 -0.0635 -0.0439  0.0267
    9DFPC   GL1   99   3.403  -0.233   7.268  0.0724  0.1166 -0.0689
    9DFPC   GL2  100   3.400   0.048   7.281  0.2787  0.0286  0.1346
    9DFPC   C1A  101   3.392  -0.187   7.730 -0.0559  0.1951  0.0868
    9DFPC   D2A  102   3.563   0.144   7.932  0.0187  0.0160 -0.1161
    9DFPC   D3A  103   3.925  -0.032   8.081  0.1835  0.3429  0.0513
    9DFPC   D4A  104   4.115   0.316   8.311 -0.2924 -0.2105 -0.0317
    9DFPC   C1B  105   3.350   0.375   7.535 -0.1867  0.0950  0.0114
    9DFPC   D2B  106   3.353   0.758   7.742  0.1989 -0.0018  0.0618
    9DFPC   D3B  107   3.792   0.580   7.935 -0.1811  0.0893  0.0388
    9DFPC   D4B  108   3.420   0.520   8.324 -0.1921  0.0116 -0.1656
   10DFPC   NC3  109   2.246   6.795   6.175 -0.1833  0.0429  0.2729
   10DFPC   PO4  110   2.586   6.596   5.920 -0.0231  0.0557  0.0119
   10DFPC   GL1  111   2.397   6.460   5.586  0.3141 -0.2517  0.1249
   10DFPC   GL2  112   2.699   6.250   5.504 -0.1784  0.0028 -0.3746
   10DFPC   C1A  113   2.352   6.543   5.189  0.0849 -0.1618 -0.1038
   10DFPC   D2A  114   2.473   6.439   4.808 -0.1995  0.0630  0.3665
   10DFPC   D3A  115   2.093   6.515   4.718 -0.1259 -0.1750  0.0992
   10DFPC   D4A  116   2.233   6.970   4.823  0.3394 -0.1110  0.0389
   10DFPC   C1B  117   2.877   6.194   5.020  0.0926  0.1293  0.1481
   10DFPC   D2B  118   3.027   6.043   4.559 -0.1241 -0.2517  0.0084
   10DFPC   D3B  119   3.000   5.704   4.553  0.2112  0.2900  0.0512
   10DFPC   D4B  120   2.571   5.439   4.510  0.2116 -0.2995 -0.3953
   11DFPC   NC3  121   1.291   6.671   6.006  0.2157  0.3302 -0.1381
   11DFPC   PO4  122   1.786   6.596   6.170 -0.0335 -0.2347 -0.1599
   11DFPC   GL1  123   1.948   6.590   5.847  0.0389 -0.0254 -0.0127
   11DFPC   GL2  124   1.751   6.300   5.749 -0.0078 -0.0424  0.2263
   11DFPC   C1A  125   1.904   6.599   5.425  0.1573  0.3065 -0.1274
   11DFPC   D2A  126   1.724   6.692   5.120  0.2369  0.0116 -0.0991
   11DFPC   D3A  127   1.419   6.592   5.471 -0.4393 -0.1513  0.0583
   11DFPC   D4A  128   1.265   6.371   5.146  0.1483  0.1298  0.0850
   11DFPC   C1B  129   2.043   6.044   5.618 -0.0158 -0.0564 -0.2303
   11DFPC   D2B  130   2.150   5.644   5.834  0.3410 -0.0836 -0.4141
   11DFPC   D3B  131   2.366   5.678   5.395 -0.2150  0.1918 -0.2684
   11DFPC   D4B  132   2.375   6.036   5.155 -0.0385  0.2824 -0.0132
   12DFPC   NC3  133   3.471   4.538   7.282 -0.1175  0.1285  0.3188
   12DFPC   PO4  134   3.159   4.350   7.433 -0.1102 -0.1782  0.0430
   12DFPC   GL1  135   3.226   4.492   7.786 -0.1937 -0.0306 -0.1201
   12DFPC   GL2  136   3.657   4.384   7.764 -0.1558 -0.1196 -0.0246
   12DFPC   C1A  137   3.264   4.552   8.208  0.1046 -0.0298 -0.1682
   12DFPC   D2A  138   3.609   4.409   8.457 -0.0064 -0.0803  0.1268
   12DFPC   D3A  139   3.561   4.430   8.840 -0.1344 -0.1773  0.2924
   12DFPC   D4A  140   3.755   4.829   8.635  0.0300  0.0220 -0.4018
   12DFPC   C1B  141   3.806   4.073   8.086  0.0045  0.1338  0.1601
   12DFPC   D2B  142   3.917   3.709   8.421 -0.2492  0.0140  0.0713
   12DFPC   D3B  143   3.581   3.967   8.764 -0.1580 -0.1601 -0.2406
   12DFPC   D4B  144   3.290   3.662   8.571 -0.0902  0.0817 -0.3782
   13DFPC   NC3  145   6.662   4.055   6.198 -0.0229 -0.5777  0.1701
   13DFPC   PO4  146   6.537   4.350   5.914 -0.0172  0.1393 -0.0266
   13DFPC   GL1  147   6.211   4.108   5.525 -0.0291  0.1656  0.1505
   13DFPC   GL2  148   5.896   3.972   5.585 -0.0476  0.0276 -0.3142
   13DFPC   C1A  149   6.018   4.182   5.142 -0.3816 -0.2773 -0.0291
   13DFPC   D2A  150   5.648   4.202   5.072  0.1388 -0.2198 -0.2480
   13DFPC   D3A  151   5.650   4.329   4.740  0.2381 -0.0787 -0.0603
   13DFPC   D4A  152   5.473   4.059   4.458  0.3467  0.0034  0.0279
   13DFPC   C1B  153   5.462   4.089   5.487  0.1455 -0.1434  0.0710
   13DFPC   D2B  154   5.104   4.033   5.226 -0.1592  0.2638  0.1235
   13DFPC   D3B  155   5.399   3.844   4.867 -0.3236 -0.0382 -0.0252
   13DFPC   D4B  156   4.939   3.855   4.782 -0.2660 -0.0427  0.1254
   14DFPC   NC3  157   0.012   2.436   6.459 -0.2141 -0.1299  0.0214
   14DFPC   PO4  158   0.020   2.491   6.902  0.2885 -0.1458 -0.0718
   14DFPC   GL1  159   0.156   2.371   7.400 -0.0031  0.0237  0.0769
   14DFPC   GL2  160  -0.179   2.358   7.612 -0.2412 -0.1643 -0.0785
   14DFPC   C1A  161   0.268   2.329   7.862 -0.0312  0.0408  0.1480
   14DFPC   D2A  162   0.013   2.151   8.168 -0.0509 -0.0032  0.2372
   14DFPC   D3A  163   0.207   1.959   8.511 -0.1533 -0.1544  0.0227
   14DFPC   D4A  164   0.575   2.229   8.753  0.1774  0.1585 -0.2328
   14DFPC   C1B  165  -0.158   2.604   7.990 -0.2878 -0.0835  0.1101
   14DFPC   D2B  166   0.139   2.612   8.319  0.0200 -0.0958  0.4164
   14DFPC   D3B  167  -0.276   2.432   8.481  0.2608  0.2855 -0.1320
   14DFPC   D4B  168  -0.589   2.659   8.384 -0.1861 -0.1227 -0.3678
   15DFPC   NC3  169   1.040   0.528   5.879 -0.1566 -0.1501  0.1578
   15DFPC   PO4  170   1.411   0.800   5.907 -0.1674 -0.1850 -0.1926
   15DFPC   GL1  171   1.771   0.872   5.829 -0.2424  0.1553 -0.0783
   15DFPC   GL2  172   1.974   0.721   5.642 -0.2168 -0.2421 -0.1042
   15DFPC   C1A  173   2.111   1.173   5.991  0.1048 -0.2623 -0.1759
   15DFPC   D2A  174   2.424   1.476   6.168  0.4690  0.1147 -0.3795
   15DFPC   D3A  175   2.852   1.590   5.880  0.1826 -0.2763  0.2104
   15DFPC   D4A  176   2.311   1.625   5.684  0.0568 -0.1963  0.1728
   15DFPC   C1B  177   1.882   0.727   5.276  0.2091  0.4435 -0.1032
   15DFPC   D2B  178   1.732   1.044   5.084  0.4275  0.0461  0.0478
   15DFPC   D3B  179   1.319   1.378   5.145 -0.0847  0.1943 -0.1836
   15DFPC   D4B  180   1.291   1.798   4.937 -0.0920 -0.4506  0.0117
   16DFPC   NC3  181   6.167   1.402   6.615  0.1889  0.1254  0.1556
   16DFPC   PO4  182   6.256   1.120   6.237  0.4234  0.0021  0.1937
   16DFPC   GL1  183   6.424   1.345   5.780 -0.1491  0.2854  0.2201
   16DFPC   GL2  184   6.787   1.247   5.602  0.0333 -0.2014 -0.4660
   16DFPC   C1A  185   6.247   1.414   5.370  0.2636 -0.1467 -0.1003
   16DFPC   D2A  186   6.265   1.499   4.923  0.0497  0.0165  0.1270
   16DFPC   D3A  187   6.221   1.827   4.659 -0.1094  0.1211  0.2372
   16DFPC   D4A  188   5.781   1.932   4.783 -0.3009  0.0052  0.1386
   16DFPC   C1B  189   6.666   1.157   5.200 -0.0668  0.0531  0.1378
   16DFPC   D2B  190   6.311   1.044   5.045 -0.2932 -0.1006  0.2391
   16DFPC   D3B  191   6.471   0.514   4.875  0.0727  0.0843 -0.4073
   16DFPC   D4B  192   6.539   0.260   4.599  0.1799 -0.1516 -0.2374
   17DFPC   NC3  193   0.517   2.435   6.656 -0.3548 -0.0011 -0.2639
   17DFPC   PO4  194   0.937   2.132   6.662 -0.0280  0.2812  0.1826
   17DFPC   GL1  195   1.183   2.285   7.060 -0.0883  0.0829  0.1792
   17DFPC   GL2  196   1.495   2.173   6.928  0.0664  0.1044 -0.0709
   17DFPC   C1A  197   1.397   2.386   7.513  0.0642 -0.0074  0.0067
   17DFPC   D2A  198   1.587   2.187   7.806  0.4967  0.0466 -0.0447
   17DFPC   D3A  199   1.481   2.212   8.350 -0.3080 -0.0310  0.1692
   17DFPC   D4A  200   1.187   2.432   8.533 -0.1223 -0.2853 -0.4850
   17DFPC   C1B  201   1.675   1.949   7.311 -0.0762 -0.0255  0.3739
   17DFPC   D2B  202   1.981   1.533   7.385  0.2466  0.1633  0.2698
   17DFPC   D3B  203   1.989   1.283   7.740 -0.2551  0.1498 -0.4175
   17DFPC   D4B  204   1.509   1.256   7.984  0.0790  0.2884 -0.1398
   18DFPC   NC3  205   1.893   5.438   6.439 -0.0404 -0.1234 -0.4435
   18DFPC   PO4  206   1.948   5.039   6.583 -0.0620  0.0417  0.2785
   18DFPC   GL1  207   2.071   4.921   6.148 -0.0694  0.0360 -0.1590
   18DFPC   GL2  208   2.322   4.996   5.961 -0.1756 -0.1464 -0.4373
   18DFPC   C1A  209   2.050   4.688   5.731 -0.2730  0.1345 -0.1158
   18DFPC   D2A  210   2.074   4.416   5.488 -0.1691  0.0227  0.0592
   18DFPC   D3A  211   2.419   4.312   5.719  0.0969 -0.1440  0.0127
   18DFPC   D4A  212   2.740   4.100   5.552 -0.0122 -0.0694  0.0465
   18DFPC   C1B  213   2.305   5.178   5.568  0.1791 -0.1588 -0.0310
   18DFPC   D2B  214   2.689   5.207   5.272  0.0344  0.2048 -0.0921
   18DFPC   D3B  215   2.385   5.189   5.054 -0.2228 -0.0013 -0.3720
   18DFPC   D4B  216   2.109   4.857   5.231 -0.1098 -0.2069  0.1299
   19DFPC   NC3  217   5.324   6.010   6.087 -0.1378 -0.2186 -0.2125
   19DFPC   PO4  218   5.112   5.669   6.036  0.0470 -0.0766  0.0314
   19DFPC   GL1  219   5.120   5.625   5.577  0.0940 -0.1742 -0.0187
   19DFPC   GL2  220   5.036   5.766   5.208 -0.1732 -0.0029  0.1531
   19DFPC   C1A  221   5.493   5.374   5.257  0.0674  0.0545  0.0618
   19DFPC   D2A  222   5.891   5.511   4.997 -0.4380  0.0348  0.3007
   19DFPC   D3A  223   5.625   5.337   4.677 -0.1068  0.2863 -0.3167
   19DFPC   D4A  224   5.194   5.500   4.860 -0.1998 -0.0325  0.2723
   19DFPC   C1B  225   4.970   6.067   4.930  0.1423 -0.0003  0.3026
   19DFPC   D2B  226   4.971   6.532   4.946 -0.1822  0.0494 -0.0437
   19DFPC   D3B  227   4.594   6.626   5.205 -0.0641  0.3524  0.1305
   19DFPC   D4B  228   4.150   6.825   5.044  0.2123 -0.0257 -0.1115
   20DFPC   NC3  229   0.445   1.765   5.846  0.1142  0.2729  0.3555
   20DFPC   PO4  230   0.192   2.069   6.102  0.0130  0.0358 -0.0614
   20DFPC   GL1  231   0.146   2.140   5.614 -0.0737 -0.0566  0.0140
   20DFPC   GL2  232   0.083   1.837   5.432 -0.2031  0.2099  0.1252
   20DFPC   C1A  233   0.064   2.236   5.175  0.1690 -0.2013  0.0990
   20DFPC   D2A  234   0.067   2.479   4.702  0.2376  0.0050 -0.2121
   20DFPC   D3A  235  -0.357   2.629   4.631 -0.1850  0.0116 -0.3634
   20DFPC   D4A  236  -0.350   3.000   4.865  0.1398 -0.3401 -0.0262
   20DFPC   C1B  237   0.217   1.464   5.207 -0.1126 -0.1818 -0.1869
   20DFPC   D2B  238   0.626   1.446   4.987  0.0991  0.2280 -0.2625
   20DFPC   D3B  239   0.877   1.256   5.324 -0.1932 -0.2525 -0.2690
   20DFPC   D4B  240   1.058   1.735   5.336  0.0707  0.0850 -0.0360
   21DFPC   NC3  241   6.648   2.279   5.899 -0.4974 -0.2981  0.0825
   21DFPC   PO4  242   6.965   2.573   5.900  0.2751 -0.3074 -0.2706
   21DFPC   GL1  243   6.767   2.571   5.454 -0.1851 -0.0958 -0.1869
   21DFPC   GL2  244   6.465   2.404   5.386  0.0654 -0.0003  0.3329
   21DFPC   C1A  245   6.759   2.829   5.271  0.0163 -0.2136 -0.0351
   21DFPC   D2A  246   6.888   3.208   5.244  0.0431 -0.0870 -0.0848
   21DFPC   D3A  247   7.133   3.060   5.566 -0.2624 -0.2233  0.4661
   21DFPC   D4A  248   7.294   2.701   5.557  0.1876  0.0250  0.1562
   21DFPC   C1B  249   6.308   2.618   5.059 -0.0016  0.0974 -0.4159
   21DFPC   D2B  250   6.008   2.971   4.889 -0.0238  0.1180 -0.0328
   21DFPC   D3B  251   6.019   2.634   4.441 -0.1468  0.0100 -0.2634
   21DFPC   D4B  252   6.068   2.334   4.768 -0.0558 -0.2912 -0.0071
   22DFPC   NC3  253   0.216   6.334   6.051 -0.2100 -0.2261 -0.0619
   22DFPC   PO4  254   0.093   5.921   6.137 -0.2008  0.2456 -0.3363
   22DFPC   GL1  255  -0.030   6.035   5.695 -0.1000 -0.1836 -0.2259
   22DFPC   GL2  256  -0.077   6.450   5.570  0.1819  0.0645  0.2445
   22DFPC   C1A  257   0.046   5.967   5.184  0.2326 -0.5910 -0.1226
   22DFPC   D2A  258  -0.014   5.958   4.659  0.1718 -0.0841 -0.0011
   22DFPC   D3A  259   0.167   5.541   4.528  0.4498 -0.2268  0.1492
   22DFPC   D4A  260   0.585   5.431   4.250  0.0277  0.1499 -0.1025
   22DFPC   C1B  261  -0.051   6.472   5.152  0.1108  0.1768 -0.1053
   22DFPC   D2B  262   0.337   6.273   4.855 -0.1093  0.0334  0.0210
   22DFPC   D3B  263   0.063   6.550   4.635 -0.1903  0.0321 -0.0788
   22DFPC   D4B  264  -0.359   6.448   4.756  0.2506  0.0255 -0.3817
   23DFPC   NC3  265   0.785   6.735   6.904  0.0788 -0.2194  0.0069
   23DFPC   PO4  266   0.818   6.279   6.818 -0.2786  0.0697  0.0397
   23DFPC   GL1  267   0.909   6.410   7.350  0.0230 -0.0489  0.2657
   23DFPC   GL2  268   1.181   6.413   7.376  0.1000 -0.1720  0.0338
   23DFPC   C1A  269   0.716   6.530   7.753  0.0986 -0.2671 -0.2613
   23DFPC   D2A  270   0.799   6.822   8.159 -0.2924 -0.0587  0.0694
   23DFPC   D3A  271   1.184   6.458   8.187  0.2723  0.2126 -0.0419
   23DFPC   D4A  272   1.303   6.696   7.928  0.2884 -0.0383 -0.1113
   23DFPC   C1B  273   1.126   6.175   7.713 -0.2741  0.3581  0.1103
   23DFPC   D2B  274   1.429   6.002   8.043 -0.0668  0.5353  0.0211
   23DFPC   D3B  275   1.148   5.943   8.463  0.1249  0.3464 -0.0793
   23DFPC   D4B  276   1.013   6.367   8.705  0.0980 -0.1341 -0.0186
   24DFPC   NC3  277   5.979   2.330   6.600  0.0579  0.0378  0.1340
   24DFPC   PO4  278   5.765   1.935   6.443  0.2515  0.1166  0.1946
   24DFPC   GL1  279   5.509   1.978   6.148 -0.1246  0.1449 -0.0161
   24DFPC   GL2  280   5.582   1.798   5.881  0.3104 -0.2624  0.0354
   24DFPC   C1A  281   5.133   2.092   5.901 -0.0504  0.1303 -0.1536
   24DFPC   D2A  282   4.814   2.521   5.989  0.0228 -0.2652  0.2376
   24DFPC   D3A  283   4.884   2.240   6.288 -0.1958 -0.3718 -0.2733
   24DFPC   D4A  284   4.652   2.487   6.616  0.3141 -0.2720  0.2435
   24DFPC   C1B  285   5.391   1.904   5.508  0.0907  0.1522 -0.1670
   24DFPC   D2B  286   5.114   1.949   5.222  0.1580 -0.1398 -0.0081
   24DFPC   D3B  287   4.842   2.232   5.514 -0.1580 -0.0781  0.1044
   24DFPC   D4B  288   4.416   2.299   5.256 -0.0007 -0.3732  0.1050
   25DFPC   NC3  289   1.490   5.201   6.777  0.2114 -0.3701  0.1832
   25DFPC   PO4  290   1.447   5.569   7.017 -0.0351  0.0113  0.1179
   25DFPC   GL1  291   1.344   5.387   7.336  0.1497  0.1925 -0.1540
   25DFPC   GL2  292   1.020   5.516   7.376 -0.3010  0.1522  0.1309
   25DFPC   C1A  293   1.257   5.446   7.830  0.0424 -0.0900 -0.0098
   25DFPC   D2A  294   1.250   5.087   8.071 -0.0940 -0.0657 -0.0058
   25DFPC   D3A  295   1.103   5.330   8.272  0.1024  0.0057 -0.2228
   25DFPC   D4A  296   1.408   5.537   8.287 -0.0128  0.2154 -0.1941
   25DFPC   C1B  297   0.788   5.555   7.789 -0.0099  0.1883  0.3023
   25DFPC   D2B  298   0.618   5.244   8.110 -0.0630 -0.3223  0.1368
   25DFPC   D3B  299   0.748   5.554   8.534 -0.0638 -0.1325 -0.1593
   25DFPC   D4B  300   0.709   5.973   8.725  0.0736  0.2353 -0.2969
   26DFPC   NC3  301   6.210   4.020   6.069  0.1934  0.2675  0.0798
   26DFPC   PO4  302   5.913   4.332   6.274 -0.0425 -0.0120 -0.0425
   26DFPC   GL1  303   5.953   4.532   5.914 -0.0516 -0.0729 -0.0668
   26DFPC   GL2  304   5.794   4.473   5.559 -0.1903 -0.0113  0.1828
   26DFPC   C1A  305   6.110   4.853   5.667 -0.1357 -0.1718  0.1711
   26DFPC   D2A  306   6.518   4.935   5.591 -0.1278  0.0949  0.3809
   26DFPC   D3A  307   6.588   5.320   5.467  0.0922 -0.1606  0.2316
   26DFPC   D4A  308   6.048   5.278   5.388  0.2588  0.0916  0.1185
   26DFPC   C1B  309   5.867   4.662   5.135  0.1004 -0.0252  0.1641
   26DFPC   D2B  310   5.801   4.986   4.948 -0.2038 -0.1473 -0.1653
   26DFPC   D3B  311   5.803   4.854   4.597 -0.0686 -0.0488  0.4188
   26DFPC   D4B  312   6.221   4.904   4.669  0.0707 -0.2545  0.0516
   27DFPC   NC3  313   6.905   4.631   6.829 -0.0912  0.1038  0.1024
   27DFPC   PO4  314   6.649   4.634   7.217  0.1719 -0.1997 -0.1603
   27DFPC   GL1  315   6.640   4.389   7.640 -0.0002  0.0164  0.0234
   27DFPC   GL2  316   6.289   4.281   7.632 -0.0438  0.1287  0.1243
   27DFPC   C1A  317   6.838   4.313   8.059  0.1088  0.0816 -0.0985
   27DFPC   D2A  318   6.966   4.568   8.400 -0.1117  0.0241 -0.1335
   27DFPC   D3A  319   6.747   4.355   8.785  0.0103 -0.1002  0.0060
   27DFPC   D4A  320   6.555   4.697   8.774 -0.4116  0.0948 -0.1938
   27DFPC   C1B  321   6.057   4.037   7.829 -0.0188  0.2043  0.5220
   27DFPC   D2B  322   5.650   3.923   7.874  0.1010 -0.2497  0.2663
   27DFPC   D3B  323   5.639   3.976   8.279  0.1032  0.1957  0.2982
   27DFPC   D4B  324   6.091   3.872   8.314  0.1225 -0.0179 -0.1540
   28DFPC   NC3  325   1.080   1.156   3.055  0.0158  0.0184  0.2862
   28DFPC   PO4  326   0.694   0.994   3.195  0.0786  0.0903  0.3679
   28DFPC   GL1  327   0.408   1.102   3.557 -0.0039 -0.0398 -0.1116
   28DFPC   GL2  328   0.185   1.310   3.375  0.0366 -0.0861  0.2208
   28DFPC   C1A  329   0.387   1.061   3.998 -0.1727  0.2670 -0.3259
   28DFPC   D2A  330   0.285   0.952   4.384  0.1563 -0.1767  0.0476
   28DFPC   D3A  331  -0.108   1.200   4.654  0.1676  0.0281  0.0218
   28DFPC   D4A  332  -0.349   0.823   4.460 -0.0556  0.2388  0.3604
   28DFPC   C1B  333   0.046   1.512   3.759  0.4239  0.0596  0.1796
   28DFPC   D2B  334   0.319   1.556   4.122  0.2073  0.0557  0.0920
   28DFPC   D3B  335  -0.128   1.774   4.153 -0.1047 -0.4041 -0.2364
   28DFPC   D4B  336  -0.240   1.733   4.587 -0.0793  0.1302  0.1591
   29DFPC   NC3  337   6.582   0.233   6.212 -0.2219  0.1283  0.0929
   29DFPC   PO4  338   6.825  -0.208   6.172 -0.3202 -0.1810  0.0927
   29DFPC   GL1  339   6.695  -0.056   5.799 -0.0786 -0.1280 -0.6181
   29DFPC   GL2  340   6.949   0.059   5.498 -0.0034 -0.3442 -0.2414
   29DFPC   C1A  341   6.515  -0.107   5.402  0.3730 -0.3041  0.2656
   29DFPC   D2A  342   6.703   0.037   4.995 -0.0383 -0.1407 -0.1127
   29DFPC   D3A  343   6.337  -0.003   4.923 -0.0140  0.2105  0.2916
   29DFPC   D4A  344   6.060  -0.310   4.541 -0.0309  0.3712 -0.2293
   29DFPC   C1B  345   6.790   0.462   5.560  0.1706  0.3480  0.0507
   29DFPC   D2B  346   6.760   0.709   5.266 -0.0048 -0.2233 -0.1014
   29DFPC   D3B  347   6.314   0.662   5.418 -0.0064 -0.0175 -0.0693
   29DFPC   D4B  348   6.038   0.406   5.213 -0.1456  0.3506  0.0521
   30DFPC   NC3  349   0.798   4.694   6.262 -0.0629 -0.1219 -0.2313
   30DFPC   PO4  350   0.382   4.622   6.124  0.1252 -0.1781  0.2128
   30DFPC   GL1  351   0.483   4.610   5.751 -0.3656 -0.1485 -0.1533
   30DFPC   GL2  352   0.777   4.573   5.770 -0.0458  0.0379  0.0810
   30DFPC   C1A  353   0.632   4.634   5.238  0.2078 -0.0520 -0.1437
   30DFPC   D2A  354   0.598   4.584   4.795 -0.3633 -0.0323 -0.1881
   30DFPC   D3A  355   0.588   4.197   4.628 -0.1760 -0.2609  0.3372
   30DFPC   D4A  356   0.326   4.066   4.760  0.2031  0.2387 -0.3659
   30DFPC   C1B  357   0.971   4.300   5.409 -0.1478  0.0619 -0.1492
   30DFPC   D2B  358   1.206   4.007   5.186 -0.1479  0.1767  0.1178
   30DFPC   D3B  359   1.446   3.527   5.290 -0.1028 -0.2785 -0.5049
   30DFPC   D4B  360   1.587   3.503   5.710  0.0751 -0.0070  0.3071
   31DFPC   NC3  361   7.041   1.551   7.139  0.2882 -0.0838  0.0119
   31DFPC   PO4  362   7.111   1.104   7.199  0.0390  0.1100  0.2791
   31DFPC   GL1  363   6.852   0.968   7.408  0.1306 -0.1680  0.0149
   31DFPC   GL2  364   6.606   1.090   7.338 -0.1308 -0.1253 -0.3696
   31DFPC   C1A  365   6.760   0.839   7.893 -0.1143 -0.5259 -0.0663
   31DFPC   D2A  366   6.608   0.679   8.310 -0.1577  0.0507 -0.0303
   31DFPC   D3A  367   6.682   0.794   8.664 -0.1857 -0.1272 -0.0194
   31DFPC   D4A  368   6.718   0.385   8.711  0.1857  0.2482  0.0832
   31DFPC   C1B  369   6.247   1.167   7.538 -0.1479 -0.1284  0.0404
   31DFPC   D2B  370   5.861   1.062   7.332 -0.1921 -0.0553 -0.1724
   31DFPC   D3B  371   6.107   1.372   7.077  0.0588  0.4358 -0.1313
   31DFPC   D4B  372   6.433   1.586   7.432 -0.0814  0.3286 -0.0094
   32DFPC   NC3  373   0.096   3.997   7.307  0.1200 -0.1891  0.0201
   32DFPC   PO4  374   0.258   3.637   7.154 -0.1593 -0.3401  0.0312
   32DFPC   GL1  375   0.226   3.600   7.633 -0.1429  0.0711  0.2954
   32DFPC   GL2  376   0.532   3.662   7.620  0.4566  0.2216 -0.0380
   32DFPC   C1A  377   0.293   3.847   8.094  0.1881 -0.0871  0.1436
   32DFPC   D2A  378   0.161   4.058   8.429  0.0975  0.0489 -0.2142
   32DFPC   D3A  379   0.660   3.996   8.461  0.1857  0.1409  0.1077
   32DFPC   D4A  380   0.928   3.619   8.584  0.2350 -0.3347 -0.2189
   32DFPC   C1B  381   0.764   3.913   7.934 -0.0337 -0.1456  0.0103
   32DFPC   D2B  382   1.166   3.980   7.971 -0.3469 -0.4319 -0.1904
   32DFPC   D3B  383   1.383   3.854   8.377  0.1610  0.5861  0.0032
   32DFPC   D4B  384   1.103   4.187   8.556 -0.2101 -0.0493  0.1153
   33DFPC   NC3  385   2.360   0.246   6.543  0.0139 -0.2024 -0.0938
   33DFPC   PO4  386   2.572   0.083   6.963  0.0278  0.2096  0.1404
   33DFPC   GL1  387   2.540   0.294   7.335 -0.1501 -0.3251  0.0428
   33DFPC   GL2  388   2.888   0.251   7.374  0.0452 -0.0492  0.2039
   33DFPC   C1A  389   2.368   0.410   7.755 -0.0045  0.0625  0.2961
   33DFPC   D2A  390   2.582   0.573   8.131  0.0549  0.4968 -0.0527
   33DFPC   D3A  391   3.042   0.449   7.952  0.1196 -0.2343 -0.2590
   33DFPC   D4A  392   2.976   0.677   8.384 -0.1694 -0.2850  0.1057
   33DFPC   C1B  393   2.873   0.021   7.655 -0.0241  0.0225 -0.4054
   33DFPC   D2B  394   3.034  -0.062   8.107 -0.1699  0.1802  0.1732
   33DFPC   D3B  395   3.427  -0.216   8.219  0.1840  0.3448  0.1650
   33DFPC   D4B  396   3.731   0.068   8.509 -0.0188 -0.0073  0.0041
   34DFPC   NC3  397   1.788   3.736   7.232  0.1155  0.0835  0.3235
   34DFPC   PO4  398   2.081   4.175   7.343 -0.0692  0.2133  0.4954
   34DFPC   GL1  399   2.108   3.879   7.711  0.0050  0.0915 -0.2550
   34DFPC   GL2  400   2.332   4.094   7.822 -0.0910 -0.2743  0.1090
   34DFPC   C1A  401   1.823   3.717   7.961 -0.0762  0.0561 -0.1014
   34DFPC   D2A  402   1.875   3.352   8.299 -0.0118 -0.0802  0.2055
   34DFPC   D3A  403   1.627   3.183   8.598  0.1151  0.1250  0.1669
   34DFPC   D4A  404   1.269   3.350   8.499  0.0019  0.3688 -0.1405
   34DFPC   C1B  405   2.112   4.116   8.199  0.0232 -0.1033 -0.1343
   34DFPC   D2B  406   2.095   3.789   8.462  0.0931 -0.4082 -0.2497
   34DFPC   D3B  407   2.406   3.679   8.107  0.0789  0.0103  0.1849
   34DFPC   D4B  408   2.332   3.340   8.484  0.2457 -0.1293  0.0112
   35DFPC   NC3  409   3.597   4.682   6.755 -0.1639  0.0353  0.2005
   35DFPC   PO4  410   3.788   4.879   7.119  0.2907 -0.2147  0.1951
   35DFPC   GL1  411   3.808   4.921   7.600  0.0236 -0.1793  0.1553
   35DFPC   GL2  412   3.532   4.858   7.721  0.1194 -0.0211  0.1187
   35DFPC   C1A  413   3.835   5.302   7.795 -0.0067 -0.0289 -0.2563
   35DFPC   D2A  414   3.751   5.643   8.157 -0.0250  0.1596 -0.2420
   35DFPC   D3A  415   3.548   5.384   8.284  0.1192  0.1542 -0.2010
   35DFPC   D4A  416   3.432   5.463   8.725  0.0869 -0.0293  0.0660
   35DFPC   C1B  417   3.698   4.867   8.148 -0.0469  0.2177  0.1915
   35DFPC   D2B  418   4.076   4.576   8.327  0.0949  0.0083 -0.0751
   35DFPC   D3B  419   4.248   4.765   8.648  0.0344  0.0696  0.1793
   35DFPC   D4B  420   4.042   4.390   8.907 -0.1329 -0.2325  0.3570
   36DFPC   NC3  421   5.804   5.545   6.916 -0.1660  0.0085 -0.2725
   36DFPC   PO4  422   6.042   5.928   7.055  0.0649  0.0198 -0.1271
   36DFPC   GL1  423   5.878   6.206   7.405  0.0230 -0.1790 -0.0995
   36DFPC   GL2  424   6.031   6.434   7.567  0.3855  0.1986  0.0632
   36DFPC   C1A  425   5.602   6.267   7.716 -0.0509 -0.1262 -0.3377
   36DFPC   D2A  426   5.359   6.538   8.007  0.0900  0.0171  0.1629
   36DFPC   D3A  427   4.908   6.335   8.256 -0.1099 -0.1456  0.0732
   36DFPC   D4A  428   4.862   6.752   8.385 -0.2785 -0.1389 -0.1759
   36DFPC   C1B  429   5.934   6.541   7.991 -0.0830 -0.0068 -0.0733
   36DFPC   D2B  430   5.816   6.799   8.442 -0.1848 -0.0401  0.0796
   36DFPC   D3B  431   6.128   6.900   8.774 -0.2602  0.2575  0.0475
   36DFPC   D4B  432   6.143   7.259   9.005 -0.3047  0.1953 -0.2438
   37DFPC   NC3  433   2.124   5.799   7.456  0.1240  0.1632  0.0559
   37DFPC   PO4  434   1.716   5.834   7.622 -0.1681  0.3813 -0.0267
   37DFPC   GL1  435   1.963   5.910   7.899  0.3616  0.0324 -0.3139
   37DFPC   GL2  436   2.309   5.973   7.945 -0.1385  0.1669  0.0942
   37DFPC   C1A  437   1.883   5.867   8.310  0.1759 -0.2212 -0.0426
   37DFPC   D2A  438   1.599   5.940   8.687 -0.0645 -0.2356 -0.4261
   37DFPC   D3A  439   1.616   5.822   9.131 -0.1660  0.1103 -0.1454
   37DFPC   D4A  440   1.174   5.955   8.976 -0.0028 -0.0742 -0.1367
   37DFPC   C1B  441   2.299   6.162   8.281  0.3037 -0.0367 -0.0933
   37DFPC   D2B  442   2.023   6.224   8.712  0.0068 -0.0285  0.0703
   37DFPC   D3B  443   2.029   5.898   8.927 -0.0324  0.1834  0.2308
   37DFPC   D4B  444   2.384   6.008   8.996 -0.2367  0.1375 -0.0624
   38DFPC   NC3  445   5.552   5.921   7.202 -0.1441 -0.1933  0.0580
   38DFPC   PO4  446   5.487   5.393   7.329  0.0381 -0.1044 -0.3197
   38DFPC   GL1  447   5.682   5.482   7.690  0.0005  0.1407 -0.1239
   38DFPC   GL2  448   5.929   5.755   7.562 -0.1383  0.0057 -0.0335
   38DFPC   C1A  449   5.854   5.598   8.113  0.0963 -0.1612 -0.3694
   38DFPC   D2A  450   5.738   5.731   8.554 -0.0975  0.1066  0.1376
   38DFPC   D3A  451   5.716   5.380   8.783  0.3089  0.1379  0.1163
   38DFPC   D4A  452   5.586   5.680   9.077 -0.1335  0.0350 -0.2677
   38DFPC   C1B  453   5.996   5.966   7.859 -0.1093 -0.1841  0.2798
   38DFPC   D2B  454   6.193   5.870   8.305 -0.0398 -0.3158  0.1885
   38DFPC   D3B  455   6.178   5.894   8.763  0.2748  0.0619 -0.1787
   38DFPC   D4B  456   5.945   6.092   9.152  0.2144  0.1275 -0.0142
   39DFPC   NC3  457   0.390   5.066   5.885  0.2956  0.0303 -0.1570
   39DFPC   PO4  458   0.810   5.178   5.888  0.2675 -0.1211 -0.1948
   39DFPC   GL1  459   0.817   5.132   5.560  0.0781  0.0275 -0.0900
   39DFPC   GL2  460   0.484   5.098   5.392 -0.4874  0.2907 -0.1595
   39DFPC   C1A  461   0.961   5.045   5.073 -0.0146 -0.1253  0.1014
   39DFPC   D2A  462   1.180   4.782   4.889  0.1334 -0.0628  0.1179
   39DFPC   D3A  463   1.369   4.325   4.869  0.1297 -0.1539 -0.0442
   39DFPC   D4A  464   1.473   4.191   4.464  0.2500  0.0649  0.1304
   39DFPC   C1B  465   0.389   5.021   4.961 -0.3312  0.1709  0.1718
   39DFPC   D2B  466   0.089   5.037   4.658 -0.1311 -0.0381 -0.1927
   39DFPC   D3B  467   0.140   4.833   4.262  0.0241 -0.0983 -0.1660
   39DFPC   D4B  468   0.206   4.519   4.512  0.2736  0.2034  0.0282
   40DFPC   NC3  469   3.902   5.122   6.149 -0.0264  0.0807  0.0855
   40DFPC   PO4  470   4.233   5.062   6.214  0.1177 -0.0076  0.0100
   40DFPC   GL1  471   4.243   4.997   5.810  0.0721  0.2138 -0.1569
   40DFPC   GL2  472   4.524   4.911   5.620  0.0071  0.2185  0.1048
   40DFPC   C1A  473   4.047   4.977   5.457  0.0066 -0.0749  0.2007
   40DFPC   D2A  474   3.998   4.842   4.953 -0.1084 -0.0265 -0.2280
   40DFPC   D3A  475   4.016   4.444   4.801 -0.0411 -0.0011  0.1254
   40DFPC   D4A  476   3.933   4.305   4.389  0.0945 -0.1270  0.1657
   40DFPC   C1B  477   4.457   5.015   5.210  0.2349 -0.0955 -0.1444
   40DFPC   D2B  478   4.449   4.701   4.841 -0.1056  0.0411  0.0150
   40DFPC   D3B  479   4.492   5.056   4.571  0.1768  0.3503 -0.0328
   40DFPC   D4B  480   4.352   5.064   4.173 -0.1371  0.1553  0.0833
   41DFPC   NC3  481   1.212   5.802   5.962  0.2077  0.2368  0.0799
   41DFPC   PO4  482   1.212   6.223   5.817  0.2570 -0.0917 -0.1442
   41DFPC   GL1  483   0.968   6.042   5.557  0.3594  0.0194 -0.1586
   41DFPC   GL2  484   0.948   5.704   5.573  0.4281 -0.0240 -0.0002
   41DFPC   C1A  485   1.009   5.948   5.057 -0.0045  0.3118 -0.0080
   41DFPC   D2A  486   0.738   6.012   4.632 -0.2515  0.0426 -0.1659
   41DFPC   D3A  487   0.812   6.423   4.890  0.1131  0.2270  0.3852
   41DFPC   D4A  488   0.588   6.669   4.533 -0.2086  0.2108 -0.1486
   41DFPC   C1B  489   0.786   5.467   5.200 -0.1485 -0.0634  0.4461
   41DFPC   D2B  490   0.414   5.698   4.952 -0.2046  0.0550  0.2787
   41DFPC   D3B  491   0.731   5.343   4.726  0.0737  0.3221 -0.3823
   41DFPC   D4B  492   0.581   5.048   4.536  0.2938 -0.0859 -0.2198
   42DFPC   NC3  493   0.703   2.155   6.173 -0.0190 -0.4105 -0.4510
   42DFPC   PO4  494   0.594   2.274   5.769 -0.0622 -0.2270 -0.2205
   42DFPC   GL1  495   0.591   2.187   5.377 -0.1399  0.0823 -0.0485
   42DFPC   GL2  496   0.593   1.827   5.310 -0.0344  0.2476  0.1097
   42DFPC   C1A  497   0.438   2.445   5.003 -0.0587 -0.3224  0.2729
   42DFPC   D2A  498   0.323   2.836   4.965 -0.1012  0.2568  0.1041
   42DFPC   D3A  499   0.621   3.017   5.172 -0.0361 -0.0878 -0.2748
   42DFPC   D4A  500   0.838   2.697   5.261  0.0098 -0.0374 -0.2108
   42DFPC   C1B  501   0.365   1.934   4.947  0.0095 -0.1123 -0.1714
   42DFPC   D2B  502   0.237   1.954   4.554 -0.2148 -0.2091 -0.3574
   42DFPC   D3B  503   0.264   1.543   4.598 -0.2103  0.2286 -0.0339
   42DFPC   D4B  504   0.651   1.326   4.489  0.2812  0.3406 -0.0051
   43DFPC   NC3  505   0.993   1.622   6.104  0.0911  0.1254 -0.1711
   43DFPC   PO4  506   0.823   1.484   5.776 -0.3917 -0.1687 -0.4344
   43DFPC   GL1  507   1.230   1.395   5.646 -0.1678 -0.2436  0.0856
   43DFPC   GL2  508   1.403   1.313   5.836  0.0602  0.3159  0.4623
   43DFPC   C1A  509   1.561   1.671   5.417 -0.3929 -0.0010  0.0173
   43DFPC   D2A  510   2.017   1.818   5.349  0.0823  0.0512 -0.1237
   43DFPC   D3A  511   1.832   1.587   5.034  0.0903 -0.0234 -0.2255
   43DFPC   D4A  512   2.081   1.721   4.612  0.0841  0.1355  0.0354
   43DFPC   C1B  513   1.774   1.279   5.588  0.1099  0.1389  0.0801
   43DFPC   D2B  514   2.137   1.269   5.381  0.1215 -0.3304 -0.0363
   43DFPC   D3B  515   2.379   1.583   5.015  0.0608  0.1111  0.0176
   43DFPC   D4B  516   2.717   1.923   5.055  0.0803  0.1798  0.0181
   44DFPC   NC3  517   3.799   0.027   6.382  0.0625  0.0313 -0.2696
   44DFPC   PO4  518   3.940   0.419   6.234  0.1492 -0.0380 -0.0312
   44DFPC   GL1  519   3.960   0.850   6.206  0.0735  0.1183  0.2707
   44DFPC   GL2  520   3.831   1.109   5.992  0.0882  0.0268 -0.2082
   44DFPC   C1A  521   4.025   1.186   6.496 -0.0821 -0.1308  0.0743
   44DFPC   D2A  522   4.217   1.394   6.665  0.0516 -0.1879  0.1140
   44DFPC   D3A  523   4.414   0.954   6.696 -0.2693 -0.2837  0.2263
   44DFPC   D4A  524   4.172   1.028   7.056 -0.0906  0.3256 -0.1571
   44DFPC   C1B  525   3.817   1.385   5.637  0.0228 -0.4141 -0.2093
   44DFPC   D2B  526   4.117   1.537   5.350  0.0374  0.0110 -0.1254
   44DFPC   D3B  527   4.539   1.831   5.305 -0.1500 -0.2304 -0.1677
   44DFPC   D4B  528   4.371   1.697   4.890  0.0662 -0.1498  0.2024
   45DFPC   NC3  529   6.888   5.850   6.767 -0.3051  0.0601  0.1091
   45DFPC   PO4  530   6.846   5.574   7.174 -0.4071  0.1272  0.0750
   45DFPC   GL1  531   6.884   5.477   7.571 -0.1028  0.0657 -0.1376
   45DFPC   GL2  532   7.193   5.394   7.588 -0.0821 -0.3457 -0.2621
   45DFPC   C1A  533   6.648   5.037   7.843  0.1885 -0.0133  0.0041
   45DFPC   D2A  534   6.484   4.682   7.975 -0.2446 -0.4574  0.1187
   45DFPC   D3A  535   6.125   4.895   7.784  0.0090 -0.2601  0.0477
   45DFPC   D4A  536   6.128   5.242   7.917 -0.0288 -0.0306 -0.1144
   45DFPC   C1B  537   7.095   5.479   8.006  0.0716  0.0966  0.2935
   45DFPC   D2B  538   7.158   5.473   8.437 -0.1031 -0.1598  0.2156
   45DFPC   D3B  539   6.792   5.678   8.633  0.2697  0.0082  0.2235
   45DFPC   D4B  540   7.168   5.797   8.779  0.2778  0.3528 -0.1289
   46DFPC   NC3  541   3.297   6.022   6.981  0.4043 -0.2598  0.0141
   46DFPC   PO4  542   2.944   6.361   6.969 -0.1242  0.1805 -0.2042
   46DFPC   GL1  543   3.123   6.208   7.367  0.2053 -0.0521 -0.3725
   46DFPC   GL2  544   3.013   6.477   7.559  0.2782  0.0906  0.2683
   46DFPC   C1A  545   3.498   6.239   7.608 -0.1385 -0.0330 -0.3595
   46DFPC   D2A  546   3.809   6.499   7.617 -0.2732  0.1422 -0.0036
   46DFPC   D3A  547   4.099   6.462   7.982 -0.1961  0.2419 -0.1594
   46DFPC   D4A  548   3.918   6.456   8.431  0.0133  0.0265 -0.1508
   46DFPC   C1B  549   2.691   6.444   7.801  0.2213 -0.4413 -0.1138
   46DFPC   D2B  550   2.659   6.538   8.276 -0.0858 -0.0446 -0.0734
   46DFPC   D3B  551   3.039   6.564   8.531  0.0024  0.0975  0.1241
   46DFPC   D4B  552   3.200   6.999   8.697 -0.2014 -0.0780  0.0939
   47DFPC   NC3  553  -0.145   2.014   6.861 -0.1741 -0.1717  0.1509
   47DFPC   PO4  554   0.314   2.008   6.686  0.2683  0.1209 -0.1837
   47DFPC   GL1  555   0.425   2.082   7.094 -0.1706  0.1414 -0.0254
   47DFPC   GL2  556   0.690   2.292   7.167 -0.2444 -0.0554 -0.2186
   47DFPC   C1A  557   0.431   1.894   7.553 -0.0788 -0.0791 -0.0364
   47DFPC   D2A  558   0.277   1.744   7.924  0.0778  0.1199 -0.2268
   47DFPC   D3A  559  -0.162   1.873   7.816  0.1060 -0.1007 -0.0597
   47DFPC   D4A  560  -0.093   1.935   7.425  0.3405 -0.1614  0.3827
   47DFPC   C1B  561   0.866   2.273   7.539 -0.1470 -0.0090 -0.0225
   47DFPC   D2B  562   0.955   2.364   8.049  0.0994  0.0458 -0.0894
   47DFPC   D3B  563   0.592   2.331   8.271 -0.1570 -0.1235 -0.0054
   47DFPC   D4B  564   0.662   1.902   8.205  0.1459 -0.2186 -0.2991
   48DFPC   NC3  565   6.585   5.693   5.840 -0.0378 -0.0441 -0.2222
   48DFPC   PO4  566   6.096   5.746   6.099  0.0367 -0.1284  0.0244
   48DFPC   GL1  567   6.137   5.741   5.587  0.0349 -0.0493  0.1008
   48DFPC   GL2  568   6.301   6.078   5.698 -0.0501  0.1834  0.0177
   48DFPC   C1A  569   6.040   5.965   5.236 -0.0813 -0.3385  0.0744
   48DFPC   D2A  570   6.028   6.136   4.747 -0.0560  0.1741  0.1068
   48DFPC   D3A  571   6.150   5.647   4.546  0.0467  0.0441  0.3103
   48DFPC   D4A  572   6.569   5.654   4.381  0.0133  0.0229  0.1826
   48DFPC   C1B  573   6.397   6.294   5.425 -0.2474  0.4315 -0.0372
   48DFPC   D2B  574   6.257   6.437   5.106  0.1241  0.0070 -0.1186
   48DFPC   D3B  575   6.458   5.982   4.934  0.0258 -0.1774 -0.0595
   48DFPC   D4B  576   6.505   5.764   5.286 -0.1037 -0.1941  0.1277
   49DFPC   NC3  577  -0.008   4.750   5.886  0.2644 -0.3118 -0.0650
   49DFPC   PO4  578  -0.108   5.184   5.929  0.0133 -0.3360  0.3934
   49DFPC   GL1  579   0.183   5.513   5.771 -0.0722 -0.1035  0.1242
   49DFPC   GL2  580   0.478   5.554   5.900  0.0087 -0.1641  0.0142
   49DFPC   C1A  581   0.194   5.495   5.353  0.1224 -0.2540  0.0977
   49DFPC   D2A  582  -0.041   5.414   5.025  0.0050 -0.0588 -0.0291
   49DFPC   D3A  583  -0.524   5.427   4.908 -0.2536 -0.3275  0.0433
   49DFPC   D4A  584  -0.382   5.219   4.582  0.2446  0.1331  0.4503
   49DFPC   C1B  585   0.438   5.848   5.576  0.1985 -0.0341  0.0164
   49DFPC   D2B  586   0.602   6.083   5.231  0.0991  0.0193  0.3145
   49DFPC   D3B  587   0.457   6.446   5.374  0.0547  0.2287 -0.2213
   49DFPC   D4B  588   0.335   6.592   5.695 -0.3808 -0.0110  0.0287
   50DFPC   NC3  589   3.390   4.007   6.473  0.0316 -0.0355 -0.3146
   50DFPC   PO4  590   3.242   3.636   6.623 -0.0496  0.0769 -0.1625
   50DFPC   GL1  591   3.525   3.295   6.563  0.0831  0.5006 -0.1221
   50DFPC   GL2  592   3.547   3.168   6.254 -0.2050 -0.0441  0.0351
   50DFPC   C1A  593   3.646   2.929   6.764  0.1271  0.0411 -0.0200
   50DFPC   D2A  594   3.759   2.423   6.878  0.0333  0.0556  0.1664
   50DFPC   D3A  595   3.411   2.158   6.781 -0.0659  0.2826 -0.0231
   50DFPC   D4A  596   3.675   1.974   7.138 -0.0060  0.1806  0.0171
   50DFPC   C1B  597   3.588   2.911   6.031  0.1905  0.2628  0.1056
   50DFPC   D2B  598   3.991   2.766   5.831  0.1975  0.1339  0.0203
   50DFPC   D3B  599   4.294   2.447   5.677  0.3355  0.2155  0.1988
   50DFPC   D4B  600   4.375   2.490   6.183  0.0756  0.0971  0.1457
   51DFPC   NC3  601   0.476   3.741   6.693 -0.4394 -0.1120  0.1307
   51DFPC   PO4  602   0.752   4.134   6.584  0.0112  0.2737  0.0996
   51DFPC   GL1  603   0.909   3.917   6.932 -0.3677 -0.1933 -0.0585
   51DFPC   GL2  604   0.825   3.658   7.210 -0.2261  0.2851 -0.4243
   51DFPC   C1A  605   1.091   4.045   7.403 -0.4199 -0.2155  0.2365
   51DFPC   D2A  606   1.459   3.898   7.567 -0.0711 -0.3284 -0.1849
   51DFPC   D3A  607   1.567   4.356   7.397 -0.1770 -0.3425  0.1288
   51DFPC   D4A  608   1.744   4.353   7.727  0.0099  0.0110  0.0926
   51DFPC   C1B  609   0.935   3.266   7.556 -0.1563  0.0466  0.2848
   51DFPC   D2B  610   1.357   3.118   7.631  0.1376  0.1969 -0.3151
   51DFPC   D3B  611   1.713   3.403   7.595 -0.3176 -0.0037  0.0920
   51DFPC   D4B  612   2.140   3.337   7.707  0.0677  0.1783  0.1399
   52DFPC   NC3  613   6.284   0.961   6.853  0.0683  0.0445 -0.2048
   52DFPC   PO4  614   5.869   1.048   6.799  0.0307  0.1179  0.2882
   52DFPC   GL1  615   5.546   1.293   6.916  0.1394  0.1819 -0.0916
   52DFPC   GL2  616   5.589   1.573   6.999  0.0896  0.1936  0.1274
   52DFPC   C1A  617   5.318   1.212   7.274 -0.1010 -0.0264 -0.1840
   52DFPC   D2A  618   5.215   1.146   7.785  0.0660 -0.1745 -0.0083
   52DFPC   D3A  619   5.062   1.463   8.045  0.1988  0.0489  0.0785
   52DFPC   D4A  620   4.706   1.279   7.839 -0.1253  0.2819  0.0505
   52DFPC   C1B  621   5.350   1.870   7.271  0.1675 -0.4666 -0.0334
   52DFPC   D2B  622   5.046   2.170   7.481 -0.1161  0.0715 -0.2841
   52DFPC   D3B  623   5.249   2.602   7.256  0.1895  0.1190 -0.0540
   52DFPC   D4B  624   5.140   2.678   7.630 -0.3133  0.1491 -0.2135
   53DFPC   NC3  625   4.179   3.236   6.007 -0.1415  0.0623 -0.0831
   53DFPC   PO4  626   4.533   2.925   6.018 -0.0284  0.1384 -0.2064
   53DFPC   GL1  627   4.456   3.022   5.619 -0.0216  0.0991 -0.0109
   53DFPC   GL2  628   4.752   3.145   5.538  0.0240  0.1577 -0.1734
   53DFPC   C1A  629   4.235   2.827   5.349 -0.0428  0.0758  0.1078
   53DFPC   D2A  630   3.988   2.534   5.025  0.0417 -0.0708  0.1704
   53DFPC   D3A  631   3.674   2.129   5.095  0.1698  0.0674  0.3263
   53DFPC   D4A  632   3.384   2.412   5.160  0.3435 -0.0299 -0.0838
   53DFPC   C1B  633   4.786   2.961   5.081 -0.3120 -0.0793 -0.3617
   53DFPC   D2B  634   5.085   2.845   4.632 -0.0116  0.0424 -0.3566
   53DFPC   D3B  635   5.544   2.828   4.739  0.0118  0.1926 -0.0413
   53DFPC   D4B  636   5.332   2.943   5.148  0.0815 -0.0816  0.0220
   54DFPC   NC3  637   1.239   4.785   5.982  0.1478 -0.0241 -0.0729
   54DFPC   PO4  638   1.063   5.170   6.327 -0.0840  0.0532  0.2645
   54DFPC   GL1  639   1.406   5.274   6.047 -0.2557  0.1845 -0.0918
   54DFPC   GL2  640   1.308   5.339   5.774 -0.1943 -0.0534 -0.1644
   54DFPC   C1A  641   1.846   5.245   5.849 -0.1713  0.0605  0.0491
   54DFPC   D2A  642   1.835   5.316   5.375 -0.0119  0.0100 -0.1877
   54DFPC   D3A  643   1.879   5.659   5.246  0.3576 -0.2219 -0.1222
   54DFPC   D4A  644   1.727   5.632   4.912  0.0567  0.1271  0.2645
   54DFPC   C1B  645   1.288   5.227   5.401 -0.0381  0.0866  0.2730
   54DFPC   D2B  646   1.630   5.100   5.006  0.0260  0.0861 -0.2973
   54DFPC   D3B  647   1.740   4.774   4.751 -0.0522 -0.2480  0.0812
   54DFPC   D4B  648   1.469   4.751   4.453 -0.1613  0.0235  0.1924
   55DFPC   NC3  649   4.654   5.446   6.167  0.1125 -0.0374 -0.1922
   55DFPC   PO4  650   4.636   5.418   5.719 -0.3122 -0.1583  0.0675
   55DFPC   GL1  651   4.682   5.461   5.386 -0.1267 -0.0836  0.0321
   55DFPC   GL2  652   4.925   5.272   5.272  0.0127 -0.3928 -0.0878
   55DFPC   C1A  653   4.576   5.521   5.071  0.1940  0.2989 -0.2081
   55DFPC   D2A  654   4.807   5.475   4.596  0.2602  0.1284 -0.1780
   55DFPC   D3A  655   5.101   5.226   4.433 -0.4067 -0.1945  0.0920
   55DFPC   D4A  656   5.281   5.532   4.184 -0.0209 -0.2231 -0.0554
   55DFPC   C1B  657   4.872   5.100   4.930 -0.1334 -0.0797 -0.0932
   55DFPC   D2B  658   4.931   4.681   4.574 -0.1547  0.0359 -0.0173
   55DFPC   D3B  659   4.900   4.818   4.249  0.1588 -0.2574  0.2081
   55DFPC   D4B  660   4.732   4.780   3.870 -0.0328  0.0936  0.1064
   56DFPC   NC3  661   4.281   3.758   6.158  0.0110  0.1531 -0.1811
   56DFPC   PO4  662   4.290   3.669   6.572 -0.0279  0.4555  0.1693
   56DFPC   GL1  663   4.277   3.496   7.019 -0.1430 -0.0436  0.2749
   56DFPC   GL2  664   4.017   3.271   6.933 -0.0315 -0.1027 -0.1400
   56DFPC   C1A  665   4.198   3.712   7.428  0.0233 -0.3251 -0.0338
   56DFPC   D2A  666   4.090   3.637   7.919  0.1463 -0.0800 -0.0813
   56DFPC   D3A  667   3.767   3.753   7.776 -0.2585  0.2166  0.0693
   56DFPC   D4A  668   3.567   3.477   8.117  0.0539  0.0787 -0.0628
   56DFPC   C1B  669   3.759   3.430   7.299  0.1581 -0.0251 -0.5334
   56DFPC   D2B  670   3.760   3.260   7.759  0.0073 -0.0489 -0.0169
   56DFPC   D3B  671   3.291   3.445   7.717 -0.0634 -0.1732 -0.2052
   56DFPC   D4B  672   3.313   2.992   7.802 -0.3210 -0.0247  0.0652
   57DFPC   NC3  673   4.438   5.703   2.349  0.2441 -0.0393 -0.5254
   57DFPC   PO4  674   4.776   5.399   2.423 -0.2317  0.0430  0.3154
   57DFPC   GL1  675   4.728   5.527   2.753 -0.0177 -0.0503  0.1111
   57DFPC   GL2  676   4.916   5.229   2.909  0.1571 -0.1116 -0.0666
   57DFPC   C1A  677   4.917   5.634   3.161 -0.1728 -0.0785  0.0434
   57DFPC   D2A  678   4.682   6.006   3.321 -0.1913 -0.2129 -0.1068
   57DFPC   D3A  679   4.947   5.756   3.716  0.0468  0.3864  0.0605
   57DFPC   D4A  680   4.868   5.859   4.136 -0.1161  0.1313 -0.0875
   57DFPC   C1B  681   4.537   5.003   2.995  0.1113  0.0112 -0.0234
   57DFPC   D2B  682   4.543   4.720   3.392  0.0067  0.0422  0.1166
   57DFPC   D3B  683   4.451   4.268   3.462  0.1051  0.0373 -0.0531
   57DFPC   D4B  684   4.163   4.190   3.655  0.0137 -0.0430  0.3036
   58DFPC   NC3  685   1.138   3.910   6.355 -0.1809 -0.0252 -0.0786
   58DFPC   PO4  686   1.060   4.312   6.167  0.1128  0.3444  0.2683
   58DFPC   GL1  687   1.163   4.127   5.825 -0.2066  0.0123 -0.0334
   58DFPC   GL2  688   0.967   3.941   5.830  0.1052  0.0131  0.0099
   58DFPC   C1A  689   1.471   4.388   5.492 -0.0550 -0.2729  0.0753
   58DFPC   D2A  690   1.646   4.633   5.217 -0.1173  0.1419 -0.0812
   58DFPC   D3A  691   1.585   4.850   5.592  0.1325 -0.1808  0.0818
   58DFPC   D4A  692   1.163   4.729   5.433 -0.2583 -0.0647  0.0374
   58DFPC   C1B  693   0.978   3.700   5.540  0.0879  0.0676 -0.1942
   58DFPC   D2B  694   0.953   3.537   5.072  0.1252  0.1697  0.1361
   58DFPC   D3B  695   1.173   3.138   5.178  0.0919  0.0005  0.0154
   58DFPC   D4B  696   1.010   3.164   5.523  0.0630  0.1224  0.0746
   59DFPC   NC3  697   2.333   4.593   7.475 -0.2496 -0.2245 -0.0088
   59DFPC   PO4  698   2.559   5.005   7.425 -0.4594  0.3262 -0.3998
   59DFPC   GL1  699   2.582   5.016   7.840 -0.2803 -0.1159 -0.0730
   59DFPC   GL2  700   2.913   5.243   7.887  0.1328 -0.0948  0.1383
   59DFPC   C1A  701   2.681   4.801   8.236 -0.2301 -0.0970 -0.0403
   59DFPC   D2A  702   2.769   4.340   8.256  0.0512  0.0106 -0.1636
   59DFPC   D3A  703   3.164   4.133   8.395 -0.1435  0.3200 -0.0241
   59DFPC   D4A  704   3.304   3.908   8.007 -0.0922 -0.0745 -0.0648
   59DFPC   C1B  705   3.177   5.005   8.122 -0.2243 -0.0275  0.2133
   59DFPC   D2B  706   3.272   4.989   8.499 -0.2663 -0.2976  0.0488
   59DFPC   D3B  707   3.118   4.612   8.632  0.0090  0.0701 -0.1659
   59DFPC   D4B  708   2.752   4.890   8.693 -0.0520  0.2137  0.1913
   60DFPC   NC3  709   1.549   0.557   6.268 -0.2950 -0.0697 -0.0442
   60DFPC   PO4  710   1.593   0.160   5.935  0.0170  0.0309 -0.0775
   60DFPC   GL1  711   1.935   0.135   5.610  0.0483  0.1232  0.2846
   60DFPC   GL2  712   2.226   0.062   5.630 -0.2324  0.0473 -0.0638
   60DFPC   C1A  713   1.903   0.235   5.231 -0.0627 -0.0664 -0.2352
   60DFPC   D2A  714   1.638   0.392   4.959 -0.1965 -0.0524  0.3038
   60DFPC   D3A  715   1.744   0.022   4.709  0.0508 -0.0774  0.0884
   60DFPC   D4A  716   1.582  -0.405   4.663 -0.1259  0.0707  0.0614
   60DFPC   C1B  717   2.466   0.063   5.268  0.2680 -0.0151 -0.1264
   60DFPC   D2B  718   2.808   0.019   4.965  0.1214  0.1106 -0.3137
   60DFPC   D3B  719   3.160   0.134   4.908 -0.0027 -0.2548 -0.2888
   60DFPC   D4B  720   3.233   0.493   4.573 -0.2061 -0.0919 -0.0241
   61DFPC   NC3  721   5.112   0.912   6.345 -0.1696 -0.1804  0.1120
   61DFPC   PO4  722   4.967   0.703   6.674  0.3865  0.0725 -0.2476
   61DFPC   GL1  723   5.055   1.123   6.843 -0.4555 -0.1479  0.2014
   61DFPC   GL2  724   4.839   1.245   6.614 -0.0874 -0.3431 -0.3644
   61DFPC   C1A  725   5.014   1.544   6.975 -0.1969  0.2050 -0.0852
   61DFPC   D2A  726   4.788   1.763   7.223  0.1407 -0.1930 -0.0634
   61DFPC   D3A  727   5.072   1.606   7.553  0.3664 -0.2189  0.0025
   61DFPC   D4A  728   4.830   1.821   7.731 -0.2035 -0.0775  0.1669
   61DFPC   C1B  729   4.672   1.656   6.596  0.0957  0.1412 -0.1894
   61DFPC   D2B  730   4.440   2.039   6.362  0.0937 -0.1361 -0.0313
   61DFPC   D3B  731   4.310   1.648   6.274 -0.0058  0.1369  0.0485
   61DFPC   D4B  732   4.477   1.259   6.275  0.0229  0.0110  0.1644
   62DFPC   NC3  733   5.605   3.277   6.761 -0.0219 -0.2057 -0.0327
   62DFPC   PO4  734   5.853   3.196   6.411 -0.0516 -0.0672  0.1580
   62DFPC   GL1  735   5.785   2.959   6.044  0.1479  0.1843  0.1169
   62DFPC   GL2  736   5.783   2.849   5.709 -0.1026 -0.4280  0.0076
   62DFPC   C1A  737   5.433   2.568   5.968 -0.2844  0.0750  0.3596
   62DFPC   D2A  738   5.387   2.462   6.414  0.2759  0.3602  0.0519
   62DFPC   D3A  739   5.161   2.616   6.662 -0.2937  0.3396 -0.0699
   62DFPC   D4A  740   5.018   2.198   6.932  0.1839 -0.0344  0.0775
   62DFPC   C1B  741   5.792   2.742   5.266 -0.0081  0.0927 -0.1089
   62DFPC   D2B  742   5.674   2.305   5.144 -0.1240  0.2250 -0.2584
   62DFPC   D3B  743   6.093   2.090   5.182  0.4600  0.0420  0.0622
   62DFPC   D4B  744   5.873   1.679   5.206 -0.1852  0.3280  0.1039
   63DFPC   NC3  745   0.439   2.705   7.073 -0.0922 -0.2000  0.2118
   63DFPC   PO4  746   0.937   2.643   6.872 -0.2582  0.2338  0.1031
   63DFPC   GL1  747   0.884   2.715   7.373 -0.1552  0.3006  0.0871
   63DFPC   GL2  748   0.593   2.721   7.558  0.2458  0.1132 -0.4446
   63DFPC   C1A  749   1.031   2.813   7.843 -0.0632 -0.0792 -0.3037
   63DFPC   D2A  750   1.250   2.939   8.166  0.0335 -0.0302 -0.1888
   63DFPC   D3A  751   1.442   2.635   7.972 -0.3361  0.0294 -0.0245
   63DFPC   D4A  752   1.817   2.988   7.973 -0.2671  0.0955 -0.2464
   63DFPC   C1B  753   0.555   2.737   7.993  0.0843  0.1993  0.3041
   63DFPC   D2B  754   0.862   2.750   8.342 -0.0470  0.1559 -0.2548
   63DFPC   D3B  755   0.995   2.986   8.708 -0.1963  0.0044 -0.4743
   63DFPC   D4B  756   0.864   2.612   8.923  0.0093 -0.1360 -0.0207
   64DFPC   NC3  757   6.583   5.966   7.143  0.2061 -0.1997 -0.0027
   64DFPC   PO4  758   6.444   6.450   7.245 -0.0638  0.1541  0.3311
   64DFPC   GL1  759   6.573   6.581   7.615 -0.2610  0.2135  0.2402
   64DFPC   GL2  760   6.902   6.550   7.662  0.2315 -0.0509 -0.0258
   64DFPC   C1A  761   6.438   6.749   8.032  0.0175 -0.0509  0.0207
   64DFPC   D2A  762   6.256   7.024   8.301 -0.3404 -0.0139  0.2276
   64DFPC   D3A  763   6.126   7.415   8.310 -0.0455  0.5032  0.0755
   64DFPC   D4A  764   5.699   7.482   8.441 -0.3344 -0.2494 -0.0544
   64DFPC   C1B  765   6.885   6.480   8.013 -0.3964  0.1489  0.2462
   64DFPC   D2B  766   6.734   6.591   8.392  0.1056  0.1451  0.0067
   64DFPC   D3B  767   6.810   6.653   8.740  0.0685  0.1865 -0.4643
   64DFPC   D4B  768   6.541   6.767   8.999 -0.2547 -0.0475  0.1005
   65DFPC   NC3  769   2.596   5.130   2.532 -0.0884 -0.2777 -0.1888
   65DFPC   PO4  770   2.578   4.747   2.742 -0.0864  0.3115  0.1298
   65DFPC   GL1  771   2.272   4.759   3.062  0.0024 -0.3074 -0.0106
   65DFPC   GL2  772   2.284   4.494   3.180 -0.1723  0.2776 -0.1555
   65DFPC   C1A  773   1.905   4.898   3.286 -0.1391  0.1757  0.5346
   65DFPC   D2A  774   1.650   5.201   3.620 -0.0702 -0.0078  0.0827
   65DFPC   D3A  775   1.607   4.820   3.901  0.1949  0.2369 -0.0805
   65DFPC   D4A  776   1.426   5.180   4.091  0.3071  0.0545  0.0200
   65DFPC   C1B  777   2.135   4.663   3.672 -0.0319 -0.0941  0.1420
   65DFPC   D2B  778   2.112   5.002   3.949  0.1543  0.0953  0.1187
   65DFPC   D3B  779   1.903   5.124   4.329  0.1096  0.1491 -0.0349
   65DFPC   D4B  780   2.020   5.229   4.727 -0.1655  0.0059  0.0817
   66DFPC   NC3  781   0.854   2.148   3.023 -0.2398 -0.3151 -0.0637
   66DFPC   PO4  782   1.034   1.665   2.972 -0.1182 -0.1137 -0.0358
   66DFPC   GL1  783   1.095   1.828   3.403 -0.1919 -0.1705  0.0601
   66DFPC   GL2  784   1.069   2.124   3.524  0.2488  0.0054 -0.1119
   66DFPC   C1A  785   1.538   1.935   3.562 -0.1390  0.0730 -0.2837
   66DFPC   D2A  786   1.735   2.232   3.760  0.0014  0.1598  0.1193
   66DFPC   D3A  787   1.825   2.380   4.215 -0.1593  0.1882 -0.0838
   66DFPC   D4A  788   2.040   2.051   4.247 -0.0960  0.1731  0.2238
   66DFPC   C1B  789   0.908   2.472   3.870 -0.1731  0.0378 -0.0786
   66DFPC   D2B  790   0.941   2.665   4.207 -0.1665  0.1941  0.0451
   66DFPC   D3B  791   0.742   2.745   4.614 -0.2085  0.3437  0.0333
   66DFPC   D4B  792   0.854   3.194   4.777 -0.1496  0.1133  0.3431
   67DFPC   NC3  793   5.207   1.295   2.561  0.0746  0.2486  0.1718
   67DFPC   PO4  794   5.059   1.429   2.953  0.1930 -0.0423  0.1056
   67DFPC   GL1  795   5.015   1.688   3.338  0.1993  0.1376  0.0169
   67DFPC   GL2  796   5.253   1.651   3.500  0.0999 -0.0621  0.2885
   67DFPC   C1A  797   4.727   2.033   3.507 -0.1824  0.0031  0.0219
   67DFPC   D2A  798   4.669   2.401   3.830  0.1480 -0.3545  0.0449
   67DFPC   D3A  799   5.027   2.477   4.230 -0.0049  0.1560 -0.0621
   67DFPC   D4A  800   4.677   2.674   4.392  0.0005  0.3394  0.1734
   67DFPC   C1B  801   5.449   1.649   3.928  0.0270  0.0768 -0.0911
   67DFPC   D2B  802   5.616   1.807   4.317 -0.3122  0.0121  0.0413
   67DFPC   D3B  803   5.125   1.982   4.344 -0.2741 -0.2805  0.2979
   67DFPC   D4B  804   4.806   1.701   4.568 -0.0789  0.1095  0.0708
   68DFPC   NC3  805   0.828   4.944   2.636  0.2343  0.0638 -0.0272
   68DFPC   PO4  806   0.585   5.367   2.502 -0.0322 -0.1050 -0.2117
   68DFPC   GL1  807   0.520   5.406   2.908 -0.0378 -0.2814 -0.1011
   68DFPC   GL2  808   0.510   5.101   3.053 -0.2436 -0.0878  0.0391
   68DFPC   C1A  809   0.281   5.465   3.308  0.1452  0.2583 -0.2735
   68DFPC   D2A  810   0.491   5.261   3.716  0.3438  0.0205 -0.3866
   68DFPC   D3A  811   0.709   4.927   3.456  0.0171  0.0206  0.1265
   68DFPC   D4A  812   1.106   4.871   3.668  0.3067 -0.0069 -0.1962
   68DFPC   C1B  813   0.250   4.872   3.353 -0.5918  0.1655  0.0608
   68DFPC   D2B  814   0.392   4.526   3.514  0.1510  0.2953 -0.1771
   68DFPC   D3B  815   0.293   4.674   3.837 -0.0741  0.3332 -0.0046
   68DFPC   D4B  816   0.534   4.849   3.979 -0.1090 -0.1880  0.0722
   69DFPC   NC3  817   4.011   3.665   2.612 -0.0879 -0.1827  0.0173
   69DFPC   PO4  818   4.112   3.711   3.070  0.1172  0.0116  0.0799
   69DFPC   GL1  819   4.200   3.559   3.485 -0.0570 -0.0965 -0.2577
   69DFPC   GL2  820   4.407   3.309   3.719  0.3113  0.1985  0.2454
   69DFPC   C1A  821   4.117   3.727   3.915 -0.0254 -0.3426  0.0916
   69DFPC   D2A  822   4.284   4.044   4.133 -0.1707  0.0101  0.0346
   69DFPC   D3A  823   4.492   4.225   4.566 -0.0122 -0.0730  0.0503
   69DFPC   D4A  824   4.418   4.609   4.355  0.1050 -0.2066 -0.0007
   69DFPC   C1B  825   4.587   3.570   4.070 -0.3428 -0.2152 -0.1522
   69DFPC   D2B  826   4.626   3.729   4.398 -0.1417  0.2373 -0.3687
   69DFPC   D3B  827   4.327   3.445   4.484  0.0711 -0.0795 -0.1827
   69DFPC   D4B  828   4.185   3.268   4.170 -0.1586 -0.0768 -0.0104
   70DFPC   NC3  829   2.913   0.856   2.636  0.3573 -0.2027  0.0608
   70DFPC   PO4  830   2.893   1.253   2.938 -0.0048 -0.3219  0.0068
   70DFPC   GL1  831   2.868   1.138   3.344 -0.2643 -0.2358 -0.0545
   70DFPC   GL2  832   2.643   1.020   3.388  0.3040 -0.2046  0.2351
   70DFPC   C1A  833   3.201   0.887   3.665 -0.1885  0.0264 -0.3683
   70DFPC   D2A  834   3.310   0.552   3.894 -0.0084  0.0342 -0.3207
   70DFPC   D3A  835   3.310   0.234   4.178  0.0912  0.1805  0.0069
   70DFPC   D4A  836   3.728   0.320   4.024 -0.2823 -0.0978  0.0421
   70DFPC   C1B  837   2.649   0.788   3.774 -0.0458 -0.0632 -0.1885
   70DFPC   D2B  838   2.902   0.627   4.112 -0.3958 -0.4828  0.2072
   70DFPC   D3B  839   2.932   0.182   3.886 -0.1722 -0.0824  0.0285
   70DFPC   D4B  840   2.599   0.202   3.611 -0.1507 -0.0401  0.1668
   71DFPC   NC3  841   5.585   1.755   2.287 -0.1187 -0.2131  0.1110
   71DFPC   PO4  842   5.706   1.352   2.465  0.0175  0.2579 -0.2760
   71DFPC   GL1  843   5.718   1.570   2.837 -0.1571  0.3316 -0.2213
   71DFPC   GL2  844   5.542   1.410   3.100  0.1722 -0.1481 -0.0780
   71DFPC   C1A  845   5.963   1.864   3.047  0.1256  0.1975  0.1631
   71DFPC   D2A  846   6.266   2.134   3.262 -0.1616 -0.0810 -0.1544
   71DFPC   D3A  847   6.721   2.256   3.240 -0.0005 -0.1186 -0.1426
   71DFPC   D4A  848   6.504   2.621   3.402  0.0936  0.0839  0.1542
   71DFPC   C1B  849   5.492   1.110   3.576 -0.2136 -0.0800 -0.2288
   71DFPC   D2B  850   5.456   0.657   3.750 -0.2273  0.3044 -0.2004
   71DFPC   D3B  851   5.530   0.579   4.268  0.2448  0.0119 -0.2223
   71DFPC   D4B  852   5.732   0.263   4.487 -0.0675  0.1204 -0.1494
   72DFPC   NC3  853   6.433   3.536   2.183 -0.0318 -0.1355  0.2000
   72DFPC   PO4  854   6.886   3.477   2.237  0.2089  0.3413  0.0401
   72DFPC   GL1  855   6.773   3.541   2.587  0.0654 -0.0861 -0.2327
   72DFPC   GL2  856   6.695   3.263   2.795 -0.1649  0.2633 -0.0213
   72DFPC   C1A  857   6.865   3.741   3.000  0.2208  0.2004 -0.0553
   72DFPC   D2A  858   6.753   3.718   3.440 -0.1407 -0.0652  0.1832
   72DFPC   D3A  859   6.635   3.437   3.802  0.1408 -0.1347 -0.2573
   72DFPC   D4A  860   7.123   3.273   3.974 -0.1323 -0.0012  0.0658
   72DFPC   C1B  861   6.502   3.387   3.065  0.1168 -0.2102  0.3249
   72DFPC   D2B  862   6.286   3.438   3.467  0.0749 -0.0845 -0.2315
   72DFPC   D3B  863   6.212   3.831   3.428  0.0581  0.1197 -0.2087
   72DFPC   D4B  864   6.378   3.971   3.771 -0.0300  0.1900  0.1566
   73DFPC   NC3  865   4.172   1.338   2.822 -0.1941  0.0758  0.3462
   73DFPC   PO4  866   4.652   1.325   2.618 -0.1131  0.2477  0.0738
   73DFPC   GL1  867   4.694   1.067   3.039  0.1910 -0.1780 -0.1034
   73DFPC   GL2  868   4.622   1.246   3.354 -0.0654  0.1024 -0.1250
   73DFPC   C1A  869   4.714   0.790   3.477 -0.1068  0.0320 -0.1861
   73DFPC   D2A  870   4.712   0.664   3.882  0.0659 -0.1710 -0.0007
   73DFPC   D3A  871   5.074   0.533   4.047  0.2470  0.3898 -0.0038
   73DFPC   D4A  872   5.174   0.361   4.524  0.1272 -0.0228  0.1946
   73DFPC   C1B  873   4.608   1.500   3.616 -0.0480  0.1791 -0.1311
   73DFPC   D2B  874   4.605   1.840   3.997  0.1425 -0.2750 -0.2732
   73DFPC   D3B  875   4.470   1.492   4.083  0.0279 -0.2613 -0.1947
   73DFPC   D4B  876   4.076   1.618   3.841  0.2512 -0.1660  0.1523
   74DFPC   NC3  877   0.078   6.170   2.633 -0.0108 -0.2518  0.1406
   74DFPC   PO4  878   0.144   6.571   2.504  0.2814 -0.0215  0.1309
   74DFPC   GL1  879   0.137   6.703   2.954 -0.1388 -0.0518 -0.2856
   74DFPC   GL2  880  -0.115   6.505   3.046 -0.1993 -0.1859 -0.2678
   74DFPC   C1A  881   0.390   6.851   3.275  0.0588  0.1009 -0.2344
   74DFPC   D2A  882   0.608   7.138   3.435  0.0426 -0.5230  0.0728
   74DFPC   D3A  883   0.775   6.898   3.739 -0.2137  0.0343  0.2496
   74DFPC   D4A  884   0.983   6.772   4.196 -0.0736 -0.1039  0.4505
   74DFPC   C1B  885   0.149   6.279   3.275  0.1040  0.1660  0.0058
   74DFPC   D2B  886   0.104   5.912   3.470 -0.1953  0.3021 -0.2339
   74DFPC   D3B  887  -0.202   6.055   3.570 -0.0129 -0.2237  0.2538
   74DFPC   D4B  888  -0.148   5.817   3.945  0.0830  0.0158  0.0217
   75DFPC   NC3  889   1.657   2.827   2.947 -0.0354  0.2219 -0.2408
   75DFPC   PO4  890   1.213   2.523   2.941  0.1142  0.2094  0.0483
   75DFPC   GL1  891   1.351   2.487   3.458 -0.2170 -0.2257  0.0033
   75DFPC   GL2  892   1.519   2.747   3.504  0.0237 -0.3632 -0.1673
   75DFPC   C1A  893   1.357   2.416   3.995  0.0143 -0.1381  0.0392
   75DFPC   D2A  894   1.079   2.114   4.354  0.1540  0.0364  0.0498
   75DFPC   D3A  895   0.667   2.005   4.181 -0.2199  0.0439 -0.1156
   75DFPC   D4A  896   0.955   1.859   3.944  0.0014 -0.1239  0.0573
   75DFPC   C1B  897   1.716   2.764   3.943  0.1452  0.0568 -0.0361
   75DFPC   D2B  898   1.940   2.891   4.335  0.0427 -0.1931 -0.1910
   75DFPC   D3B  899   2.108   2.620   4.638 -0.1737 -0.2676  0.0518
   75DFPC   D4B  900   2.419   2.619   4.797 -0.1904  0.0245  0.0057
   76DFPC   NC3  901   2.375   1.246   3.075  0.0825  0.1808  0.0096
   76DFPC   PO4  902   2.396   1.704   3.237  0.2030  0.0579  0.1232
   76DFPC   GL1  903   2.483   1.585   3.679 -0.0348  0.0931 -0.0199
   76DFPC   GL2  904   2.323   1.443   3.633  0.0713  0.3157 -0.0698
   76DFPC   C1A  905   2.291   1.594   4.125  0.4657  0.1372  0.0597
   76DFPC   D2A  906   2.516   1.368   4.541  0.0978  0.1013  0.1287
   76DFPC   D3A  907   2.848   1.406   4.827  0.1519 -0.0511 -0.0331
   76DFPC   D4A  908   3.061   1.511   4.387  0.0854  0.0885  0.0956
   76DFPC   C1B  909   2.264   1.106   3.926 -0.2842  0.0392  0.4803
   76DFPC   D2B  910   2.118   1.088   4.206 -0.0124  0.0487  0.2139
   76DFPC   D3B  911   1.712   0.899   4.145  0.0980 -0.1418 -0.0134
   76DFPC   D4B  912   1.634   1.190   4.603 -0.1605  0.1633  0.2617
   77DFPC   NC3  913   5.459   4.203   2.418 -0.2266 -0.1719 -0.2104
   77DFPC   PO4  914   5.504   4.729   2.545  0.1818  0.3029 -0.1036
   77DFPC   GL1  915   5.506   4.966   2.880 -0.0810 -0.1127  0.2785
   77DFPC   GL2  916   5.450   5.190   2.787  0.1001 -0.0492 -0.2313
   77DFPC   C1A  917   5.687   5.073   3.279  0.0888 -0.5972  0.1943
   77DFPC   D2A  918   5.853   5.099   3.666 -0.0655 -0.1079 -0.1045
   77DFPC   D3A  919   5.635   5.382   3.880 -0.3669 -0.2030  0.0283
   77DFPC   D4A  920   5.509   5.013   4.166 -0.0405 -0.2172  0.0109
   77DFPC   C1B  921   5.253   5.326   3.195 -0.0579  0.1428 -0.0610
   77DFPC   D2B  922   5.364   5.539   3.529  0.1527 -0.0144  0.0482
   77DFPC   D3B  923   5.070   5.213   3.789 -0.0272 -0.2478 -0.0092
   77DFPC   D4B  924   4.680   5.331   3.960 -0.5631 -0.0953 -0.1404
   78DFPC   NC3  925   5.043   4.924   2.478  0.0564 -0.3476 -0.2246
   78DFPC   PO4  926   4.998   4.495   2.375  0.0228 -0.4113  0.0055
   78DFPC   GL1  927   4.777   4.590   2.730  0.1431  0.2806 -0.0517
   78DFPC   GL2  928   5.028   4.690   2.943  0.0686  0.0266 -0.2643
   78DFPC   C1A  929   4.492   4.480   2.950 -0.1338  0.0705  0.0390
   78DFPC   D2A  930   4.164   4.743   3.014  0.3507  0.0455 -0.1167
   78DFPC   D3A  931   4.042   4.674   3.490  0.2668 -0.1978  0.1668
   78DFPC   D4A  932   4.220   4.647   3.819  0.0095  0.0350  0.1267
   78DFPC   C1B  933   5.390   4.550   3.202  0.0173  0.0976  0.4191
   78DFPC   D2B  934   5.443   4.297   3.539 -0.1263 -0.1619 -0.0072
   78DFPC   D3B  935   5.394   3.993   3.936  0.3632 -0.0739 -0.4177
   78DFPC   D4B  936   5.067   3.706   4.211 -0.0766 -0.2796 -0.1202
   79DFPC   NC3  937   1.229   3.368   2.816  0.0265  0.0372  0.2779
   79DFPC   PO4  938   1.695   3.359   2.820  0.1203 -0.1842  0.1820
   79DFPC   GL1  939   1.633   3.384   3.269 -0.0690  0.0797  0.0083
   79DFPC   GL2  940   1.930   3.124   3.407  0.2672 -0.0764 -0.1897
   79DFPC   C1A  941   1.551   3.383   3.631 -0.1567  0.3852  0.0268
   79DFPC   D2A  942   1.283   3.580   3.888 -0.0762  0.1391 -0.0356
   79DFPC   D3A  943   1.356   3.653   4.285 -0.0360  0.1002 -0.0625
   79DFPC   D4A  944   0.934   3.463   4.248  0.0211  0.1456  0.0807
   79DFPC   C1B  945   1.971   3.125   3.770 -0.0541 -0.2076 -0.2086
   79DFPC   D2B  946   2.264   3.253   4.011 -0.0605 -0.0019 -0.0834
   79DFPC   D3B  947   2.123   3.451   4.377  0.0256  0.3667  0.1400
   79DFPC   D4B  948   1.688   3.305   4.159 -0.0986 -0.0341 -0.2497
   80DFPC   NC3  949   6.117   1.088   2.452 -0.1602  0.0139 -0.0088
   80DFPC   PO4  950   5.912   0.912   2.734  0.0660  0.1081  0.0330
   80DFPC   GL1  951   5.913   0.773   3.104 -0.4178  0.2669 -0.0760
   80DFPC   GL2  952   6.203   0.596   3.221  0.1617  0.2409 -0.2371
   80DFPC   C1A  953   5.730   0.418   3.323  0.1231 -0.1236  0.1659
   80DFPC   D2A  954   5.551   0.196   3.602  0.0857 -0.1047 -0.0371
   80DFPC   D3A  955   5.830   0.314   3.956 -0.1467  0.1583  0.0116
   80DFPC   D4A  956   5.977  -0.093   3.863 -0.1794  0.3891  0.3665
   80DFPC   C1B  957   5.952   0.682   3.663  0.1678  0.2127  0.0902
   80DFPC   D2B  958   5.806   0.864   3.990 -0.1596  0.1439  0.1119
   80DFPC   D3B  959   6.027   1.264   3.670  0.3648  0.0966  0.0339
   80DFPC   D4B  960   5.854   1.349   4.062  0.0433 -0.0623  0.0648
   81DFPC   NC3  961   2.961   2.757   3.009  0.2583 -0.1640  0.1817
   81DFPC   PO4  962   2.649   2.989   2.841  0.1660 -0.1073  0.0535
   81DFPC   GL1  963   2.772   3.204   3.283 -0.2710 -0.0750  0.1748
   81DFPC   GL2  964   2.652   3.478   3.384  0.2711 -0.2360 -0.1564
   81DFPC   C1A  965   3.080   3.526   3.613  0.2284 -0.4994 -0.4181
   81DFPC   D2A  966   3.231   3.828   3.978 -0.2441 -0.1163  0.0278
   81DFPC   D3A  967   3.398   4.199   3.654  0.0130 -0.0014 -0.1675
   81DFPC   D4A  968   3.699   4.109   3.863 -0.3933  0.3285  0.0318
   81DFPC   C1B  969   2.625   3.733   3.749 -0.1926  0.1287 -0.1425
   81DFPC   D2B  970   2.461   3.817   4.149 -0.0762 -0.0459  0.0246
   81DFPC   D3B  971   2.777   4.070   4.202  0.0600 -0.0369  0.0840
   81DFPC   D4B  972   3.054   4.047   4.585  0.3271 -0.1036 -0.2563
   82DFPC   NC3  973   2.778   0.299   3.045  0.2646  0.2727  0.4311
   82DFPC   PO4  974   2.672   0.722   3.011 -0.0653 -0.1586  0.1039
   82DFPC   GL1  975   2.301   0.599   3.341  0.1286  0.0583 -0.0655
   82DFPC   GL2  976   2.181   0.922   3.477  0.0008  0.0112 -0.1116
   82DFPC   C1A  977   1.972   0.343   3.459  0.0378 -0.1322  0.1811
   82DFPC   D2A  978   1.936   0.016   3.814 -0.3015  0.0048  0.1445
   82DFPC   D3A  979   2.291   0.141   4.034 -0.0991 -0.4759  0.3524
   82DFPC   D4A  980   2.433  -0.128   4.430  0.2882 -0.0524  0.1731
   82DFPC   C1B  981   2.071   0.682   3.901 -0.0359  0.1978 -0.0911
   82DFPC   D2B  982   2.420   0.571   4.231  0.0195  0.0438 -0.0795
   82DFPC   D3B  983   2.145   0.372   4.497  0.1709 -0.1848  0.1262
   82DFPC   D4B  984   1.829   0.731   4.670 -0.0789  0.0935  0.0728
   83DFPC   NC3  985  -0.257   5.419   2.439 -0.2689  0.6216  0.0685
   83DFPC   PO4  986   0.112   5.686   2.648  0.0708  0.0504 -0.1108
   83DFPC   GL1  987   0.405   5.875   2.945  0.0243  0.0656 -0.1015
   83DFPC   GL2  988   0.678   5.821   2.806 -0.2536 -0.1922  0.2264
   83DFPC   C1A  989   0.567   5.903   3.358 -0.0074  0.0274  0.1490
   83DFPC   D2A  990   0.847   5.921   3.714 -0.0417  0.1828  0.2684
   83DFPC   D3A  991   0.693   5.894   4.119 -0.1864  0.0643 -0.1029
   83DFPC   D4A  992   0.372   5.736   3.848 -0.0245 -0.3517 -0.0955
   83DFPC   C1B  993   1.067   5.829   3.141 -0.2291 -0.0022 -0.2530
   83DFPC   D2B  994   1.429   6.054   3.263  0.0343 -0.0750 -0.3844
   83DFPC   D3B  995   1.763   6.005   3.485 -0.0513  0.3385 -0.0345
   83DFPC   D4B  996   1.830   6.099   3.905  0.3401 -0.1877  0.0004
   84DFPC   NC3  997   3.340   4.192   3.035 -0.0505 -0.4794 -0.0095
   84DFPC   PO4  998   2.957   3.936   3.144 -0.1121 -0.0945  0.0923
   84DFPC   GL1  999   2.911   4.175   3.460 -0.5406  0.1397  0.2033
   84DFPC   GL2 1000   2.619   4.253   3.505 -0.1637  0.1453 -0.0915
   84DFPC   C1A 1001   2.955   4.457   3.819  0.1056 -0.0582  0.0973
   84DFPC   D2A 1002   2.854   4.636   4.166 -0.3811 -0.4128  0.0222
   84DFPC   D3A 1003   3.052   4.597   4.586  0.3505 -0.2860 -0.0806
   84DFPC   D4A 1004   3.449   4.746   4.582  0.0727  0.0189  0.0312
   84DFPC   C1B 1005   2.461   4.301   3.905 -0.1377 -0.1385  0.3899
   84DFPC   D2B 1006   2.402   4.572   4.268  0.1711  0.1108  0.1271
   84DFPC   D3B 1007   1.903   4.543   4.262 -0.1063  0.0617  0.0163
   84DFPC   D4B 1008   1.660   4.312   4.004  0.1259 -0.1243  0.0368
   85DFPC   NC3 1009   7.045   0.964   2.928  0.2089  0.0441  0.2259
   85DFPC   PO4 1010   7.417   0.625   2.943  0.2282 -0.0661 -0.0359
   85DFPC   GL1 1011   7.090   0.675   3.291  0.1468 -0.1950  0.0181
   85DFPC   GL2 1012   6.820   0.827   3.316  0.1692 -0.0919  0.0074
   85DFPC   C1A 1013   7.051   0.589   3.682  0.3390  0.0048 -0.1236
   85DFPC   D2A 1014   6.912   0.639   4.088  0.5060 -0.3069 -0.0624
   85DFPC   D3A 1015   6.972   0.550   4.565 -0.4613 -0.0252  0.3780
   85DFPC   D4A 1016   6.935   0.155   4.309  0.0521 -0.1492  0.2025
   85DFPC   C1B 1017   6.834   1.047   3.761 -0.0691 -0.0279 -0.1730
   85DFPC   D2B 1018   6.787   1.179   4.178 -0.0158 -0.1510  0.1059
   85DFPC   D3B 1019   6.342   0.978   4.073 -0.0051  0.4279 -0.2603
   85DFPC   D4B 1020   6.124   0.644   4.396  0.0116  0.1084  0.0095
   86DFPC   NC3 1021   6.382   2.720   2.074 -0.1690 -0.0604  0.0855
   86DFPC   PO4 1022   6.422   3.090   2.392  0.0370 -0.1480 -0.2314
   86DFPC   GL1 1023   6.191   3.350   2.699 -0.0164  0.0260 -0.0922
   86DFPC   GL2 1024   6.343   3.707   2.635 -0.0175  0.0554  0.0459
   86DFPC   C1A 1025   5.930   3.515   3.041  0.2715  0.2321 -0.1056
   86DFPC   D2A 1026   5.586   3.709   3.033  0.1459 -0.0650  0.5587
   86DFPC   D3A 1027   5.638   3.718   3.446 -0.1117 -0.0283  0.2579
   86DFPC   D4A 1028   5.835   3.394   3.668 -0.2510  0.4293  0.2167
   86DFPC   C1B 1029   6.384   4.050   2.961  0.0906  0.2839 -0.2425
   86DFPC   D2B 1030   6.331   4.473   2.928  0.1892 -0.2059  0.1152
   86DFPC   D3B 1031   6.733   4.451   3.170 -0.0512 -0.5312  0.0589
   86DFPC   D4B 1032   6.350   4.333   3.399  0.1010  0.0172 -0.2548
   87DFPC   NC3 1033   3.863   6.411   2.255  0.2862  0.5898  0.0467
   87DFPC   PO4 1034   3.535   6.219   2.547  0.0003 -0.0852  0.1583
   87DFPC   GL1 1035   3.501   6.002   2.921 -0.1739 -0.1395  0.2206
   87DFPC   GL2 1036   3.201   6.045   3.070  0.1065  0.2126  0.0986
   87DFPC   C1A 1037   3.769   6.072   3.200  0.1853 -0.0309 -0.0571
   87DFPC   D2A 1038   3.721   5.867   3.658 -0.1243 -0.1546 -0.0426
   87DFPC   D3A 1039   3.871   5.546   3.905 -0.2400 -0.1354 -0.4175
   87DFPC   D4A 1040   3.478   5.388   4.011 -0.2025  0.3366  0.0046
   87DFPC   C1B 1041   3.083   5.943   3.496  0.0692  0.2175  0.0387
   87DFPC   D2B 1042   3.175   5.810   3.878  0.1303  0.2262 -0.0116
   87DFPC   D3B 1043   3.363   5.877   4.236 -0.0743 -0.3207 -0.3500
   87DFPC   D4B 1044   3.580   6.332   4.305  0.1538  0.3657  0.2118
   88DFPC   NC3 1045   0.087   1.594   2.742  0.1712  0.0528  0.2860
   88DFPC   PO4 1046   0.151   1.963   3.033 -0.1055 -0.0993  0.2214
   88DFPC   GL1 1047   0.508   1.769   3.252  0.0182  0.0004  0.0689
   88DFPC   GL2 1048   0.475   2.157   3.426 -0.0951 -0.5427  0.2895
   88DFPC   C1A 1049   0.544   1.645   3.677  0.2176 -0.0193  0.2873
   88DFPC   D2A 1050   0.834   1.436   4.025 -0.1597  0.2185 -0.0043
   88DFPC   D3A 1051   0.876   0.983   4.198 -0.0851  0.1063 -0.0255
   88DFPC   D4A 1052   0.763   0.787   4.559  0.3343 -0.0718 -0.1306
   88DFPC   C1B 1053   0.208   2.037   3.773  0.0821 -0.1883  0.2038
   88DFPC   D2B 1054   0.224   2.232   4.141 -0.1304 -0.0633 -0.4047
   88DFPC   D3B 1055   0.505   2.343   4.485  0.2787 -0.0474  0.2513
   88DFPC   D4B 1056   0.358   2.748   4.332  0.1965  0.4912  0.0867
   89DFPC   NC3 1057   3.102   6.256   2.286 -0.0328 -0.2943 -0.0372
   89DFPC   PO4 1058   3.069   6.468   2.696 -0.2379 -0.1202  0.0655
   89DFPC   GL1 1059   2.906   6.497   3.099 -0.2207  0.1669  0.0887
   89DFPC   GL2 1060   2.873   6.764   3.239  0.1626  0.2168 -0.3084
   89DFPC   C1A 1061   2.702   6.294   3.293  0.0972  0.0840  0.1925
   89DFPC   D2A 1062   2.748   6.185   3.721 -0.1543 -0.2306  0.2835
   89DFPC   D3A 1063   2.676   5.755   3.752 -0.2151 -0.0147 -0.3126
   89DFPC   D4A 1064   2.812   5.593   4.094 -0.1219  0.0206 -0.1000
   89DFPC   C1B 1065   3.011   6.693   3.591 -0.0512 -0.3170  0.1986
   89DFPC   D2B 1066   3.412   6.926   3.755  0.0771  0.0754 -0.0925
   89DFPC   D3B 1067   3.219   7.223   3.250  0.0512 -0.2007 -0.4823
   89DFPC   D4B 1068   2.907   7.513   3.399 -0.1997  0.4421  0.3601
   90DFPC   NC3 1069   3.805   6.771   1.838 -0.0946  0.0711 -0.1359
   90DFPC   PO4 1070   4.235   6.659   2.108  0.0948  0.0033 -0.2022
   90DFPC   GL1 1071   4.149   6.493   2.660 -0.2682 -0.0405  0.0070
   90DFPC   GL2 1072   3.937   6.734   2.721 -0.1647 -0.1845  0.2948
   90DFPC   C1A 1073   4.178   6.367   3.097 -0.1140  0.1642 -0.1210
   90DFPC   D2A 1074   4.310   6.305   3.449  0.4411  0.3950 -0.2386
   90DFPC   D3A 1075   4.388   6.076   3.837  0.0227 -0.0459  0.1778
   90DFPC   D4A 1076   4.010   6.024   4.023  0.0584 -0.1124 -0.0112
   90DFPC   C1B 1077   4.275   6.892   2.918 -0.0260 -0.0713  0.0751
   90DFPC   D2B 1078   4.689   6.837   3.142  0.2354  0.1105 -0.0355
   90DFPC   D3B 1079   4.746   6.448   2.958 -0.2581  0.0787  0.3347
   90DFPC   D4B 1080   4.689   6.604   2.472 -0.2345 -0.1954 -0.0559
   91DFPC   NC3 1081   6.832   0.430   2.209  0.2436  0.4909 -0.0738
   91DFPC   PO4 1082   6.695   0.711   2.556 -0.3630 -0.1407  0.1080
   91DFPC   GL1 1083   6.772   0.472   2.953 -0.0658  0.2196  0.0101
   91DFPC   GL2 1084   7.011   0.240   3.076  0.1743 -0.2356  0.1347
   91DFPC   C1A 1085   6.617   0.361   3.355 -0.0123 -0.3448 -0.2718
   91DFPC   D2A 1086   6.244   0.298   3.673  0.3263 -0.0126  0.1477
   91DFPC   D3A 1087   6.451   0.419   4.099 -0.0145  0.3340 -0.2240
   91DFPC   D4A 1088   6.147   0.091   4.342  0.0211 -0.1007 -0.3549
   91DFPC   C1B 1089   6.810  -0.072   3.373 -0.0215  0.0350 -0.2163
   91DFPC   D2B 1090   6.850  -0.388   3.724 -0.0247 -0.0153  0.0903
   91DFPC   D3B 1091   7.121  -0.320   4.136  0.1228  0.1201 -0.3699
   91DFPC   D4B 1092   6.588  -0.206   4.351 -0.0768 -0.0899 -0.0171
   92DFPC   NC3 1093   4.541   4.242   2.359 -0.0616 -0.1415 -0.0490
   92DFPC   PO4 1094   4.420   3.989   2.621 -0.1500 -0.1201 -0.4044
   92DFPC   GL1 1095   4.728   4.058   2.894  0.0711 -0.0049  0.1155
   92DFPC   GL2 1096   4.607   3.829   3.131  0.0039  0.2217  0.0993
   92DFPC   C1A 1097   4.856   4.237   3.269  0.1298 -0.0225  0.1310
   92DFPC   D2A 1098   4.933   4.451   3.623 -0.1398  0.0432  0.0306
   92DFPC   D3A 1099   5.015   4.911   3.397  0.0361 -0.3315 -0.0186
   92DFPC   D4A 1100   5.364   4.859   3.705 -0.2326  0.1118 -0.2328
   92DFPC   C1B 1101   4.581   3.795   3.581  0.1860 -0.2747 -0.2309
   92DFPC   D2B 1102   4.856   3.956   3.874 -0.2021  0.1606  0.0807
   92DFPC   D3B 1103   4.723   4.328   4.133 -0.0008  0.0155 -0.0129
   92DFPC   D4B 1104   4.989   4.225   4.388 -0.0191  0.1267  0.0430
   93DFPC   NC3 1105   3.246   4.171   2.357  0.0328 -0.2606  0.1358
   93DFPC   PO4 1106   3.049   4.455   2.635  0.1770  0.1155 -0.2399
   93DFPC   GL1 1107   2.994   4.579   3.100  0.1905 -0.1221  0.1231
   93DFPC   GL2 1108   2.706   4.678   3.240 -0.1720  0.0196  0.0191
   93DFPC   C1A 1109   3.164   4.755   3.464  0.1958  0.2220  0.1321
   93DFPC   D2A 1110   3.291   4.897   3.961  0.1772  0.1549 -0.1215
   93DFPC   D3A 1111   3.592   4.668   3.814  0.2707  0.1339 -0.0078
   93DFPC   D4A 1112   3.771   4.946   4.073 -0.2918 -0.0314 -0.2691
   93DFPC   C1B 1113   2.697   4.886   3.592  0.1159  0.2953 -0.0191
   93DFPC   D2B 1114   2.618   5.072   4.062  0.1772 -0.2878 -0.1028
   93DFPC   D3B 1115   2.591   4.970   4.490 -0.1173 -0.3058 -0.2153
   93DFPC   D4B 1116   2.274   4.713   4.738  0.2956  0.0230 -0.0842
   94DFPC   NC3 1117   5.707   3.767   6.985  0.0971  0.2731 -0.0451
   94DFPC   PO4 1118   6.158   3.659   6.914  0.2209 -0.0689 -0.2672
   94DFPC   GL1 1119   5.919   3.370   7.180  0.0669 -0.2032  0.0562
   94DFPC   GL2 1120   5.804   3.539   7.547 -0.2561 -0.1991  0.1345
   94DFPC   C1A 1121   5.874   3.084   7.476 -0.1865  0.3535  0.2210
   94DFPC   D2A 1122   5.608   2.838   7.818 -0.0378 -0.1474 -0.0629
   94DFPC   D3A 1123   5.333   2.970   8.141  0.2433  0.0157  0.2941
   94DFPC   D4A 1124   5.106   2.695   8.439 -0.1463 -0.0270 -0.0734
   94DFPC   C1B 1125   5.634   3.310   7.925 -0.0912  0.3371  0.0811
   94DFPC   D2B 1126   5.448   3.506   8.287 -0.3451  0.1213  0.0103
   94DFPC   D3B 1127   5.165   3.187   8.603 -0.0289  0.2002 -0.0262
   94DFPC   D4B 1128   4.902   3.375   8.857 -0.1968  0.1852 -0.1370
   95DFPC   NC3 1129   0.351   4.330   2.079  0.1164  0.0120  0.2586
   95DFPC   PO4 1130   0.145   4.522   2.451 -0.1475 -0.1833  0.0679
   95DFPC   GL1 1131   0.255   4.466   2.959 -0.1386 -0.3278 -0.0782
   95DFPC   GL2 1132   0.569   4.596   2.990  0.0724 -0.3038 -0.1017
   95DFPC   C1A 1133   0.169   4.137   3.229 -0.2338 -0.0491 -0.1380
   95DFPC   D2A 1134   0.312   3.744   3.341 -0.0926  0.0936 -0.2102
   95DFPC   D3A 1135   0.149   3.359   3.268  0.2736  0.4213  0.0296
   95DFPC   D4A 1136   0.475   3.151   3.551  0.3043  0.2652 -0.3600
   95DFPC   C1B 1137   0.686   4.199   3.241 -0.0079  0.0402 -0.1126
   95DFPC   D2B 1138   0.855   3.947   3.511 -0.1885  0.2535 -0.0524
   95DFPC   D3B 1139   0.726   3.536   3.790  0.3719 -0.0161  0.3980
   95DFPC   D4B 1140   0.438   3.794   4.119 -0.1218  0.1396  0.1540
   96DFPC   NC3 1141   6.776   4.741   2.806  0.1973 -0.1395  0.1372
   96DFPC   PO4 1142   6.413   4.988   2.677 -0.1150  0.1444  0.3922
   96DFPC   GL1 1143   6.466   4.939   3.168 -0.4202 -0.0484 -0.1417
   96DFPC   GL2 1144   6.211   5.140   3.279 -0.2412  0.1551  0.3577
   96DFPC   C1A 1145   6.736   4.874   3.580 -0.1254 -0.1015  0.1464
   96DFPC   D2A 1146   6.718   4.694   3.895  0.0084 -0.1238  0.0027
   96DFPC   D3A 1147   6.765   4.388   4.124  0.0301 -0.1616  0.0501
   96DFPC   D4A 1148   6.552   4.044   4.278  0.0468  0.0103 -0.2295
   96DFPC   C1B 1149   6.275   4.750   3.613 -0.2588 -0.0965 -0.0598
   96DFPC   D2B 1150   6.351   4.404   3.957  0.4768  0.1111  0.3770
   96DFPC   D3B 1151   6.826   4.237   3.607 -0.0748  0.0297 -0.1594
   96DFPC   D4B 1152   6.864   3.918   3.917 -0.1383 -0.0712 -0.0618
   97DFPC   NC3 1153   2.067   3.001   2.752  0.0138 -0.0710 -0.1309
   97DFPC   PO4 1154   2.065   2.572   2.754  0.1285 -0.1510 -0.2726
   97DFPC   GL1 1155   2.130   2.674   3.184 -0.0356  0.1325  0.0615
   97DFPC   GL2 1156   2.325   2.948   3.232  0.1988 -0.1646 -0.0483
   97DFPC   C1A 1157   2.032   2.671   3.557 -0.0218 -0.2585  0.1757
   97DFPC   D2A 1158   2.220   2.670   3.989  0.1346  0.1405  0.0484
   97DFPC   D3A 1159   2.291   2.253   3.808  0.0148  0.1203  0.0818
   97DFPC   D4A 1160   2.074   1.883   3.743  0.1442  0.1360 -0.0451
   97DFPC   C1B 1161   2.477   3.018   3.633 -0.1994 -0.2061  0.2999
   97DFPC   D2B 1162   2.762   3.179   3.869  0.3469  0.2468  0.1117
   97DFPC   D3B 1163   2.660   3.292   4.359  0.1304  0.1666  0.0162
   97DFPC   D4B 1164   2.517   2.906   4.381  0.0247 -0.3412 -0.3557
   98DFPC   NC3 1165   3.212   1.865   3.514 -0.1299  0.1612  0.0502
   98DFPC   PO4 1166   3.118   2.283   3.232 -0.1821  0.1163 -0.1647
   98DFPC   GL1 1167   3.042   2.413   3.660  0.0826 -0.0777  0.0783
   98DFPC   GL2 1168   3.283   2.199   3.881 -0.3051 -0.0900 -0.0666
   98DFPC   C1A 1169   2.795   2.560   3.957  0.1004 -0.2223 -0.4104
   98DFPC   D2A 1170   2.871   2.588   4.502  0.2266 -0.2749  0.0615
   98DFPC   D3A 1171   3.106   2.708   4.821  0.1393 -0.1495 -0.0092
   98DFPC   D4A 1172   2.801   2.983   4.836 -0.0495 -0.0154 -0.1284
   98DFPC   C1B 1173   3.280   2.040   4.326 -0.0134  0.1160  0.0978
   98DFPC   D2B 1174   3.341   1.918   4.762  0.2661 -0.1539  0.2558
   98DFPC   D3B 1175   2.991   2.114   4.683  0.0282 -0.1531  0.0319
   98DFPC   D4B 1176   3.433   2.384   4.657  0.1326 -0.0299  0.0067
   99DFPC   NC3 1177   4.983   0.841   2.731 -0.1599 -0.2242  0.0555
   99DFPC   PO4 1178   5.171   0.476   2.857 -0.0322  0.0918 -0.0281
   99DFPC   GL1 1179   5.178   0.630   3.337 -0.1212 -0.1537  0.0035
   99DFPC   GL2 1180   5.103   1.022   3.376  0.1700 -0.1772  0.3369
   99DFPC   C1A 1181   5.072   0.349   3.600  0.0524  0.0308  0.0307
   99DFPC   D2A 1182   4.643   0.213   3.650 -0.0280 -0.1956  0.0609
   99DFPC   D3A 1183   4.820   0.098   4.076  0.1652  0.2172 -0.3074
   99DFPC   D4A 1184   4.534  -0.228   3.750 -0.3507  0.1022  0.3070
   99DFPC   C1B 1185   4.981   1.257   3.731  0.0823 -0.1473 -0.0682
   99DFPC   D2B 1186   4.989   1.542   4.124 -0.3337  0.3592  0.1999
   99DFPC   D3B 1187   5.291   1.321   4.458  0.3322 -0.1050  0.0437
   99DFPC   D4B 1188   5.373   1.109   4.083 -0.2607 -0.0974 -0.0683
  100DFPC   NC3 1189   6.123   2.670   2.493 -0.2805  0.2517 -0.0054
  100DFPC   PO4 1190   5.896   3.029   2.478  0.1218 -0.1715 -0.1545
  100DFPC   GL1 1191   5.945   2.860   2.914  0.0167  0.1466 -0.2006
  100DFPC   GL2 1192   5.886   2.501   2.896  0.0158 -0.5186 -0.0420
  100DFPC   C1A 1193   6.057   3.052   3.246  0.1852  0.0585 -0.0463
  100DFPC   D2A 1194   6.146   2.825   3.611 -0.1002 -0.0583  0.1112
  100DFPC   D3A 1195   6.428   2.977   3.880 -0.0848  0.1225  0.0170
  100DFPC   D4A 1196   6.120   3.258   4.055  0.0284 -0.0708 -0.0352
  100DFPC   C1B 1197   5.867   2.492   3.293 -0.1511 -0.2370 -0.0931
  100DFPC   D2B 1198   5.577   2.597   3.577 -0.0163  0.1822 -0.3063
  100DFPC   D3B 1199   5.663   2.958   3.860 -0.1265 -0.3395 -0.3476
  100DFPC   D4B 1200   5.488   2.771   4.225  0.1788  0.0607  0.0514
  101DFPC   NC3 1201   2.934   6.863   2.432 -0.1531  0.1561 -0.1139
  101DFPC   PO4 1202   3.098   6.906   2.866  0.0972  0.3133 -0.1803
  101DFPC   GL1 1203   3.445   6.779   3.123 -0.0749  0.1334  0.0192
  101DFPC   GL2 1204   3.519   6.517   2.920  0.2464  0.1748 -0.1554
  101DFPC   C1A 1205   3.821   6.628   3.421 -0.0759 -0.3195 -0.2173
  101DFPC   D2A 1206   3.994   6.464   3.799  0.0256  0.3686  0.1445
  101DFPC   D3A 1207   3.781   6.705   4.119 -0.1023 -0.2826  0.1895
  101DFPC   D4A 1208   4.222   6.859   4.176  0.1981 -0.0295 -0.1260
  101DFPC   C1B 1209   3.361   6.346   3.380  0.3345 -0.2250 -0.1916
  101DFPC   D2B 1210   3.403   6.434   3.774 -0.0632  0.1588  0.0836
  101DFPC   D3B 1211   3.149   6.298   4.085  0.2414 -0.1137 -0.0932
  101DFPC   D4B 1212   3.197   6.711   4.159 -0.2544  0.1307  0.0193
  102DFPC   NC3 1213   3.475   2.532   3.071 -0.0911  0.1433 -0.0449
  102DFPC   PO4 1214   3.760   2.773   2.911 -0.1192 -0.2158  0.2621
  102DFPC   GL1 1215   3.749   2.797   3.346 -0.2205 -0.3786 -0.2318
  102DFPC   GL2 1216   3.747   2.528   3.668  0.5043  0.2161  0.1650
  102DFPC   C1A 1217   3.816   2.953   3.876  0.0346  0.0390 -0.2318
  102DFPC   D2A 1218   3.699   2.970   4.293 -0.3575  0.2267  0.0134
  102DFPC   D3A 1219   3.856   2.789   4.640  0.0863  0.1201  0.1222
  102DFPC   D4A 1220   3.566   2.843   5.033 -0.1077  0.3361 -0.0646
  102DFPC   C1B 1221   3.719   2.398   4.090  0.1826 -0.0282  0.0387
  102DFPC   D2B 1222   3.821   2.091   4.425  0.0699  0.0958  0.0587
  102DFPC   D3B 1223   4.004   1.680   4.476 -0.0634  0.3433 -0.1549
  102DFPC   D4B 1224   3.838   1.708   4.876  0.0734  0.3365 -0.0948
  103DFPC   NC3 1225   3.204   3.257   2.834  0.0630 -0.2101 -0.0912
  103DFPC   PO4 1226   3.352   3.006   3.101 -0.0726  0.4304  0.0233
  103DFPC   GL1 1227   3.376   3.084   3.510  0.2455  0.0026  0.1225
  103DFPC   GL2 1228   3.093   2.990   3.605  0.1401 -0.1751  0.1980
  103DFPC   C1A 1229   3.415   3.234   4.029  0.3469  0.1094 -0.3048
  103DFPC   D2A 1230   3.609   3.566   4.265  0.1529  0.2706 -0.0894
  103DFPC   D3A 1231   3.446   3.731   4.571  0.4595  0.0404 -0.0971
  103DFPC   D4A 1232   3.056   3.581   4.503  0.0224  0.0275  0.0916
  103DFPC   C1B 1233   3.348   2.752   3.823  0.4897  0.0909 -0.1708
  103DFPC   D2B 1234   3.305   2.628   4.233  0.2624 -0.3798 -0.0106
  103DFPC   D3B 1235   3.064   2.970   4.303  0.2282  0.0077  0.0500
  103DFPC   D4B 1236   3.334   3.166   4.658  0.1610  0.2780  0.4521
  104DFPC   NC3 1237   2.119   4.833   2.522 -0.1691 -0.0204 -0.1016
  104DFPC   PO4 1238   1.903   5.101   2.344 -0.1853 -0.2399 -0.4349
  104DFPC   GL1 1239   1.850   5.263   2.771  0.1244 -0.2860  0.2489
  104DFPC   GL2 1240   2.131   5.222   2.872  0.1156 -0.0618  0.1511
  104DFPC   C1A 1241   1.547   5.231   3.010  0.1826  0.1756  0.0651
  104DFPC   D2A 1242   1.227   5.144   3.256  0.1553 -0.0410  0.0760
  104DFPC   D3A 1243   1.378   4.715   3.247 -0.2041  0.1175  0.0277
  104DFPC   D4A 1244   1.686   4.525   3.509  0.0427  0.4186 -0.2035
  104DFPC   C1B 1245   2.513   5.147   3.199 -0.3156 -0.1077 -0.0134
  104DFPC   D2B 1246   2.993   5.156   3.239 -0.2447  0.2399  0.2601
  104DFPC   D3B 1247   3.290   5.326   3.530 -0.0344  0.0635  0.1759
  104DFPC   D4B 1248   2.976   5.300   3.755  0.2812  0.0741 -0.2593
  105DFPC   NC3 1249   1.374   1.127   2.591 -0.2087 -0.0076 -0.1471
  105DFPC   PO4 1250   1.497   0.833   2.820  0.2276  0.0176 -0.2026
  105DFPC   GL1 1251   1.546   0.836   3.354  0.0153 -0.1699 -0.1407
  105DFPC   GL2 1252   1.654   0.937   3.611 -0.0276 -0.3759 -0.0732
  105DFPC   C1A 1253   1.180   0.768   3.651 -0.0317 -0.0341  0.0310
  105DFPC   D2A 1254   0.655   0.706   3.679 -0.0488  0.2414  0.3964
  105DFPC   D3A 1255   0.830   0.430   3.941  0.0616 -0.2905 -0.2864
  105DFPC   D4A 1256   0.496   0.544   4.228 -0.4359 -0.0172  0.0636
  105DFPC   C1B 1257   1.644   0.520   3.742 -0.0671  0.3657  0.3072
  105DFPC   D2B 1258   1.548   0.130   3.465  0.2791  0.1709  0.1390
  105DFPC   D3B 1259   1.101   0.290   3.499 -0.4762 -0.2445 -0.1136
  105DFPC   D4B 1260   1.286   0.107   3.916 -0.0484 -0.0172  0.3391
  106DFPC   NC3 1261   3.140   1.719   2.864  0.2454 -0.2699 -0.3873
  106DFPC   PO4 1262   2.882   1.617   3.285  0.0759 -0.0226  0.0517
  106DFPC   GL1 1263   2.941   1.420   3.738 -0.0403 -0.2284 -0.3926
  106DFPC   GL2 1264   2.994   1.738   3.954 -0.1476  0.0545 -0.0345
  106DFPC   C1A 1265   2.812   1.233   3.988  0.1080 -0.1185  0.0086
  106DFPC   D2A 1266   2.623   1.006   4.242 -0.0800  0.0997 -0.1813
  106DFPC   D3A 1267   2.863   0.887   4.631 -0.0489  0.2008 -0.1838
  106DFPC   D4A 1268   2.608   0.992   5.052 -0.0103  0.1067 -0.1389
  106DFPC   C1B 1269   2.656   2.037   3.977  0.1926  0.1271 -0.0388
  106DFPC   D2B 1270   2.445   2.342   4.323 -0.3368  0.0732  0.4227
  106DFPC   D3B 1271   2.439   2.127   4.704 -0.1075 -0.1361 -0.1205
  106DFPC   D4B 1272   2.689   1.829   4.495  0.0712 -0.1915 -0.0825
  107DFPC   NC3 1273   6.312   6.649   2.590 -0.1904 -0.0719 -0.2521
  107DFPC   PO4 1274   6.380   6.298   2.747 -0.1780  0.2973  0.1198
  107DFPC   GL1 1275   6.517   6.102   3.130 -0.3005  0.0568  0.0594
  107DFPC   GL2 1276   6.717   5.888   3.021  0.1714  0.0128 -0.2608
  107DFPC   C1A 1277   6.236   5.961   3.473 -0.0715  0.0026  0.1240
  107DFPC   D2A 1278   6.238   5.914   4.045 -0.1714 -0.0215  0.0973
  107DFPC   D3A 1279   6.371   6.123   4.372 -0.1862 -0.1347 -0.1320
  107DFPC   D4A 1280   6.799   6.194   4.247 -0.3107  0.2105 -0.1082
  107DFPC   C1B 1281   6.601   5.561   3.358 -0.1633 -0.0685 -0.0859
  107DFPC   D2B 1282   6.728   5.320   3.683  0.2382  0.2653  0.1591
  107DFPC   D3B 1283   7.008   5.316   3.972 -0.1162 -0.3860 -0.5155
  107DFPC   D4B 1284   6.639   5.075   4.150  0.0621  0.0487  0.0069
  108DFPC   NC3 1285   4.279   2.668   2.952 -0.0981 -0.2954  0.1055
  108DFPC   PO4 1286   4.666   2.608   3.054  0.1039 -0.1414  0.0441
  108DFPC   GL1 1287   4.832   2.641   3.402 -0.2371 -0.0878  0.1984
  108DFPC   GL2 1288   4.734   2.952   3.534 -0.1704 -0.2381 -0.0383
  108DFPC   C1A 1289   5.110   2.736   3.764 -0.4201 -0.0692  0.0564
  108DFPC   D2A 1290   5.107   2.998   4.039 -0.2746  0.2151 -0.0731
  108DFPC   D3A 1291   4.638   3.023   4.029 -0.0630 -0.1874  0.1291
  108DFPC   D4A 1292   4.715   3.202   4.373 -0.2801 -0.1448 -0.1168
  108DFPC   C1B 1293   4.940   3.409   3.774 -0.1958 -0.2365 -0.0000
  108DFPC   D2B 1294   5.436   3.494   3.979  0.0101 -0.2852  0.1432
  108DFPC   D3B 1295   5.705   3.542   4.245  0.0099 -0.1112 -0.0001
  108DFPC   D4B 1296   5.796   3.155   4.474 -0.1464 -0.1236 -0.0595
  109DFPC   NC3 1297   0.644   3.134   3.080  0.1145  0.0718 -0.2081
  109DFPC   PO4 1298   0.883   3.301   3.343 -0.0948 -0.0189 -0.1229
  109DFPC   GL1 1299   1.151   3.123   3.644  0.1651 -0.3301  0.2475
  109DFPC   GL2 1300   0.912   2.941   3.704 -0.1389 -0.1680  0.1621
  109DFPC   C1A 1301   1.314   3.058   4.026 -0.0161  0.1877  0.2169
  109DFPC   D2A 1302   1.423   2.921   4.407 -0.3440 -0.1017 -0.2789
  109DFPC   D3A 1303   1.320   2.485   4.542  0.2783 -0.1028 -0.1125
  109DFPC   D4A 1304   1.194   2.697   4.870 -0.0423 -0.0803  0.4590
  109DFPC   C1B 1305   0.670   3.090   4.053  0.0518 -0.2206  0.0575
  109DFPC   D2B 1306   0.573   3.201   4.430  0.0629 -0.2142 -0.0672
  109DFPC   D3B 1307   0.210   3.468   4.441  0.3117 -0.1399 -0.0852
  109DFPC   D4B 1308   0.098   3.125   4.624  0.1335 -0.0231 -0.3308
  110DFPC   NC3 1309   5.279   2.307   2.725  0.0651 -0.3881 -0.3278
  110DFPC   PO4 1310   5.606   2.565   2.525 -0.1146  0.3747  0.0680
  110DFPC   GL1 1311   5.448   2.821   2.848  0.0469 -0.0859  0.0310
  110DFPC   GL2 1312   5.322   2.667   3.161  0.0970  0.1260 -0.1307
  110DFPC   C1A 1313   5.585   3.079   3.293 -0.1096  0.3535  0.0430
  110DFPC   D2A 1314   5.287   3.180   3.516  0.0899  0.1006 -0.2517
  110DFPC   D3A 1315   5.210   3.549   3.306  0.0730  0.1130  0.3306
  110DFPC   D4A 1316   5.116   3.849   3.467  0.1472 -0.0368  0.1879
  110DFPC   C1B 1317   5.179   2.291   3.513 -0.0494 -0.2056  0.1203
  110DFPC   D2B 1318   5.131   2.052   3.800 -0.2666 -0.2262  0.1972
  110DFPC   D3B 1319   5.443   2.217   4.073 -0.2489 -0.3332  0.2172
  110DFPC   D4B 1320   5.647   2.370   4.513 -0.0600 -0.0563  0.1085
  111DFPC   NC3 1321   6.044   5.894   2.779 -0.1397  0.2573 -0.1276
  111DFPC   PO4 1322   5.680   5.614   2.585  0.0474 -0.0033  0.0064
  111DFPC   GL1 1323   5.602   5.692   3.022  0.0576 -0.1731 -0.4362
  111DFPC   GL2 1324   5.825   5.592   3.216 -0.1759 -0.2484 -0.0303
  111DFPC   C1A 1325   5.546   6.072   3.253 -0.1071 -0.0311 -0.3742
  111DFPC   D2A 1326   5.834   6.211   3.612 -0.2749  0.2753 -0.1539
  111DFPC   D3A 1327   5.672   5.849   3.850 -0.1123 -0.1810 -0.3558
  111DFPC   D4A 1328   5.734   5.755   4.270 -0.2200  0.1352  0.1227
  111DFPC   C1B 1329   6.081   5.513   3.550  0.1395 -0.1016 -0.0377
  111DFPC   D2B 1330   6.238   5.246   3.875  0.2457  0.0188 -0.0707
  111DFPC   D3B 1331   5.996   5.259   4.293  0.0770  0.0117 -0.1696
  111DFPC   D4B 1332   6.098   4.863   4.157 -0.1567 -0.1899  0.1083
  112DFPC   NC3 1333   3.551   5.556   1.997 -0.0407 -0.1238 -0.1834
  112DFPC   PO4 1334   3.943   5.397   1.984 -0.2170 -0.1642  0.0122
  112DFPC   GL1 1335   4.075   5.410   2.496  0.1914 -0.2997  0.2497
  112DFPC   GL2 1336   4.290   5.387   2.734 -0.0898  0.1834  0.1967
  112DFPC   C1A 1337   3.859   5.635   2.913 -0.3334 -0.0169 -0.1143
  112DFPC   D2A 1338   3.638   5.499   3.260 -0.0587  0.0610  0.2072
  112DFPC   D3A 1339   3.316   5.525   3.006 -0.3931  0.1132 -0.1389
  112DFPC   D4A 1340   2.830   5.597   3.215 -0.0166 -0.2209  0.2950
  112DFPC   C1B 1341   4.170   5.294   3.221 -0.0134  0.0091 -0.1082
  112DFPC   D2B 1342   4.173   5.121   3.620  0.0124 -0.4238  0.2075
  112DFPC   D3B 1343   3.786   5.051   3.546  0.0155  0.0910 -0.2420
  112DFPC   D4B 1344   3.545   5.031   3.168  0.0214 -0.2050 -0.2125
  113DFPC   NC3 1345   1.952   5.717   2.561 -0.1002 -0.0859  0.2962
  113DFPC   PO4 1346   1.503   5.882   2.477  0.0151 -0.0023  0.0062
  113DFPC   GL1 1347   1.471   5.688   2.894  0.1329 -0.0704 -0.0762
  113DFPC   GL2 1348   1.065   5.407   2.865  0.1842 -0.0632 -0.0639
  113DFPC   C1A 1349   1.426   5.567   3.381  0.0282 -0.1031  0.1096
  113DFPC   D2A 1350   1.453   5.663   3.827 -0.0547  0.2050  0.0733
  113DFPC   D3A 1351   1.563   5.748   4.177 -0.0473  0.1026 -0.2937
  113DFPC   D4A 1352   1.558   5.450   4.452  0.1358  0.5034 -0.2030
  113DFPC   C1B 1353   0.780   5.495   3.334 -0.5924  0.0955 -0.0317
  113DFPC   D2B 1354   0.910   5.427   3.830  0.0619 -0.0506 -0.2651
  113DFPC   D3B 1355   0.922   5.126   4.086  0.0283  0.1812  0.0751
  113DFPC   D4B 1356   1.152   5.099   4.498  0.0589 -0.1616  0.3535
  114DFPC   NC3 1357   1.574   6.394   2.646  0.2452  0.1386  0.0257
  114DFPC   PO4 1358   1.886   6.145   2.856 -0.0071 -0.2365 -0.0564
  114DFPC   GL1 1359   1.809   6.416   3.196  0.0247  0.1578  0.5046
  114DFPC   GL2 1360   2.093   6.371   3.344 -0.0736 -0.2489 -0.1635
  114DFPC   C1A 1361   1.642   6.519   3.573 -0.1634 -0.1754 -0.2571
  114DFPC   D2A 1362   1.475   6.485   4.063 -0.4134 -0.1998 -0.0600
  114DFPC   D3A 1363   1.744   6.818   4.248 -0.4091 -0.0301 -0.2510
  114DFPC   D4A 1364   1.655   7.229   4.186  0.0718  0.3013  0.1697
  114DFPC   C1B 1365   2.346   6.519   3.647 -0.0536  0.1394 -0.2026
  114DFPC   D2B 1366   2.696   6.669   3.952  0.1010 -0.0775  0.0402
  114DFPC   D3B 1367   2.637   6.339   4.146 -0.0396 -0.1577  0.1710
  114DFPC   D4B 1368   2.822   6.553   4.463 -0.0328  0.4940  0.0339
  115DFPC   NC3 1369   4.826   1.803   2.692  0.0688  0.0428 -0.0499
  115DFPC   PO4 1370   5.304   1.795   2.739 -0.0552  0.1566 -0.0073
  115DFPC   GL1 1371   5.444   1.921   3.119 -0.0068  0.3696  0.3589
  115DFPC   GL2 1372   5.474   2.210   3.193 -0.2864 -0.2019  0.2475
  115DFPC   C1A 1373   5.774   1.675   3.463  0.1501 -0.0719  0.1599
  115DFPC   D2A 1374   6.215   1.767   3.492 -0.0919  0.2174 -0.0967
  115DFPC   D3A 1375   6.543   2.021   3.666  0.0229  0.0211 -0.2203
  115DFPC   D4A 1376   6.766   1.768   3.352 -0.0424  0.1445 -0.0626
  115DFPC   C1B 1377   5.678   2.131   3.596 -0.2220  0.1745 -0.0470
  115DFPC   D2B 1378   6.050   2.231   3.676  0.0899  0.4383  0.2507
  115DFPC   D3B 1379   5.899   2.480   3.982 -0.0413  0.2002  0.0981
  115DFPC   D4B 1380   6.357   2.483   4.030 -0.1769 -0.2665  0.1699
  116DFPC   NC3 1381   1.640   3.867   3.080  0.0447  0.2146 -0.1245
  116DFPC   PO4 1382   1.149   3.890   2.871  0.3703 -0.0810 -0.2100
  116DFPC   GL1 1383   1.270   4.167   3.232  0.1923  0.1562 -0.2800
  116DFPC   GL2 1384   1.526   4.001   3.533 -0.0998  0.0156  0.2416
  116DFPC   C1A 1385   1.111   4.399   3.489 -0.0484  0.1873  0.2359
  116DFPC   D2A 1386   0.780   4.399   3.869 -0.2496 -0.4013  0.2349
  116DFPC   D3A 1387   0.395   4.077   3.689 -0.3001  0.0713 -0.0085
  116DFPC   D4A 1388   0.360   4.273   4.107  0.1752  0.0824 -0.0887
  116DFPC   C1B 1389   1.179   4.046   3.864  0.0108  0.1804 -0.1322
  116DFPC   D2B 1390   0.932   4.040   4.236 -0.0121 -0.2683 -0.4874
  116DFPC   D3B 1391   1.183   4.498   4.126 -0.1050  0.0818  0.0668
  116DFPC   D4B 1392   0.894   4.619   4.417  0.1912 -0.0399  0.1354
  117DFPC   NC3 1393   5.350   5.903   2.261 -0.0851  0.1713 -0.1528
  117DFPC   PO4 1394   4.878   5.863   2.222  0.1711  0.1787 -0.2515
  117DFPC   GL1 1395   4.803   6.009   2.612  0.2080 -0.0200  0.0123
  117DFPC   GL2 1396   4.534   6.015   2.733 -0.1998 -0.3135 -0.0260
  117DFPC   C1A 1397   5.086   6.087   2.999 -0.1140 -0.4462 -0.5082
  117DFPC   D2A 1398   5.097   6.327   3.285  0.4565 -0.1779 -0.0407
  117DFPC   D3A 1399   5.270   6.200   3.651  0.2486  0.1713 -0.4543
  117DFPC   D4A 1400   4.810   6.269   3.710 -0.0866 -0.1852 -0.2685
  117DFPC   C1B 1401   4.344   5.809   3.011  0.1957 -0.1833 -0.1513
  117DFPC   D2B 1402   4.146   5.832   3.437 -0.1665 -0.0783 -0.0542
  117DFPC   D3B 1403   4.387   5.634   3.718  0.0397  0.1752  0.0147
  117DFPC   D4B 1404   4.643   5.239   3.459  0.2390  0.1814 -0.1746
  118DFPC   NC3 1405   5.983   4.985   2.425 -0.0323 -0.1098  0.0778
  118DFPC   PO4 1406   6.000   4.416   2.422  0.0802 -0.0920  0.0907
  118DFPC   GL1 1407   5.840   4.442   2.817  0.4239  0.0673  0.2739
  118DFPC   GL2 1408   5.975   4.803   2.885  0.0807 -0.3558  0.0385
  118DFPC   C1A 1409   5.922   4.124   3.128 -0.1264  0.2226  0.1591
  118DFPC   D2A 1410   5.900   4.148   3.669  0.2242  0.1413  0.0994
  118DFPC   D3A 1411   5.885   3.874   3.930 -0.2324  0.4020 -0.0118
  118DFPC   D4A 1412   6.052   3.960   4.304  0.0740  0.0164  0.0697
  118DFPC   C1B 1413   5.848   4.592   3.324  0.0427 -0.1706  0.1207
  118DFPC   D2B 1414   5.807   4.628   3.832  0.2417 -0.1993 -0.1198
  118DFPC   D3B 1415   5.833   4.358   4.158  0.2341 -0.1355  0.1715
  118DFPC   D4B 1416   6.125   4.382   4.478  0.0360 -0.2873  0.1291
  119DFPC   NC3 1417   2.398   3.846   2.956  0.0539  0.2298  0.0321
  119DFPC   PO4 1418   2.134   4.086   3.015 -0.1928 -0.0272  0.1250
  119DFPC   GL1 1419   2.072   4.011   3.390  0.0743 -0.1865  0.1309
  119DFPC   GL2 1420   2.000   4.156   3.558 -0.4046  0.0843 -0.0918
  119DFPC   C1A 1421   2.061   3.661   3.687 -0.0773 -0.0296 -0.1688
  119DFPC   D2A 1422   1.708   3.792   3.976 -0.0676 -0.1193 -0.1084
  119DFPC   D3A 1423   1.815   3.796   4.411  0.1952 -0.3802 -0.2063
  119DFPC   D4A 1424   1.595   3.736   4.855  0.3963  0.1584  0.0444
  119DFPC   C1B 1425   2.084   4.051   4.054  0.0299  0.0924 -0.2194
  119DFPC   D2B 1426   2.293   4.122   4.497  0.0969 -0.3725 -0.0761
  119DFPC   D3B 1427   2.642   4.315   4.777  0.1164 -0.0571  0.2164
  119DFPC   D4B 1428   2.512   4.326   5.187 -0.3780  0.0855 -0.0606
  120DFPC   NC3 1429   5.600   6.550   2.395  0.1001 -0.0016  0.1058
  120DFPC   PO4 1430   5.890   6.418   2.658 -0.1592 -0.1190  0.0103
  120DFPC   GL1 1431   5.980   6.334   3.111 -0.1601 -0.2017 -0.0425
  120DFPC   GL2 1432   6.136   6.540   3.090 -0.0615 -0.2267  0.0279
  120DFPC   C1A 1433   5.730   6.689   3.377 -0.1229  0.0343  0.1069
  120DFPC   D2A 1434   5.491   6.646   3.725  0.0558  0.1189 -0.2249
  120DFPC   D3A 1435   5.183   6.700   3.928  0.1687 -0.0078  0.4703
  120DFPC   D4A 1436   4.978   6.728   3.538 -0.1630 -0.0588 -0.2435
  120DFPC   C1B 1437   6.353   6.555   3.454 -0.0060 -0.1166 -0.0590
  120DFPC   D2B 1438   6.438   6.779   3.840  0.0837 -0.0404  0.1494
  120DFPC   D3B 1439   6.446   6.367   3.951  0.0255  0.0350 -0.2466
  120DFPC   D4B 1440   6.020   6.348   4.097  0.0284 -0.3451  0.2179
  121DFPC   NC3 1441   1.277   6.956   2.580 -0.2583  0.0471 -0.4276
  121DFPC   PO4 1442   1.045   6.614   2.586 -0.3394  0.1649  0.2504
  121DFPC   GL1 1443   1.182   6.530   3.047 -0.0051  0.0312 -0.3064
  121DFPC   GL2 1444   0.982   6.331   3.242  0.0678 -0.2340  0.0479
  121DFPC   C1A 1445   1.204   6.677   3.476  0.1878  0.0112  0.1869
  121DFPC   D2A 1446   1.071   6.421   3.785  0.0677  0.3095 -0.0554
  121DFPC   D3A 1447   1.218   6.109   4.069  0.1028  0.0777 -0.1566
  121DFPC   D4A 1448   1.066   6.332   4.441 -0.3426 -0.0038  0.0407
  121DFPC   C1B 1449   0.625   6.430   3.448  0.2109  0.2036  0.1014
  121DFPC   D2B 1450   0.353   6.257   3.735 -0.1186 -0.0600 -0.1719
  121DFPC   D3B 1451   0.653   6.399   4.042  0.3077 -0.1539 -0.2927
  121DFPC   D4B 1452   0.351   6.185   4.380 -0.4516 -0.1395 -0.1549
  122DFPC   NC3 1453   4.188   3.230   3.044 -0.2574  0.0659  0.0445
  122DFPC   PO4 1454   4.242   3.080   3.320 -0.2295 -0.0046  0.0551
  122DFPC   GL1 1455   4.251   2.841   3.596 -0.1846 -0.1481 -0.0784
  122DFPC   GL2 1456   4.233   2.616   3.468  0.1239 -0.0600  0.0046
  122DFPC   C1A 1457   4.161   2.731   4.096  0.1027  0.0174  0.0422
  122DFPC   D2A 1458   4.208   2.463   4.434  0.0173 -0.3613 -0.3244
  122DFPC   D3A 1459   4.474   2.533   4.849  0.1811 -0.1027  0.1567
  122DFPC   D4A 1460   4.724   2.087   4.905 -0.0951  0.0660 -0.3017
  122DFPC   C1B 1461   4.180   2.328   3.743  0.1123  0.0692 -0.4364
  122DFPC   D2B 1462   4.148   2.098   4.071 -0.0837  0.3324  0.0029
  122DFPC   D3B 1463   4.452   2.030   4.451 -0.2485 -0.1174 -0.3242
  122DFPC   D4B 1464   4.143   2.126   4.808 -0.0796 -0.1535  0.0208
  123DFPC   NC3 1465   7.063   3.000   2.202 -0.1764 -0.0725  0.2780
  123DFPC   PO4 1466   6.865   2.598   2.309  0.1625 -0.0185 -0.0233
  123DFPC   GL1 1467   6.734   2.710   2.675  0.0592  0.2397 -0.2953
  123DFPC   GL2 1468   6.425   2.525   2.961  0.0592 -0.0380 -0.0721
  123DFPC   C1A 1469   6.928   2.821   3.104 -0.0278  0.1568  0.0595
  123DFPC   D2A 1470   7.299   2.628   3.255 -0.3209 -0.0910  0.2618
  123DFPC   D3A 1471   7.342   2.691   3.767  0.3371 -0.0021 -0.2714
  123DFPC   D4A 1472   6.915   2.480   3.708  0.0236 -0.0647 -0.2710
  123DFPC   C1B 1473   6.418   2.934   2.993 -0.4634 -0.1830  0.2443
  123DFPC   D2B 1474   6.630   3.106   3.401  0.0497 -0.0184  0.0571
  123DFPC   D3B 1475   6.847   2.964   3.658  0.1160  0.2980 -0.3718
  123DFPC   D4B 1476   6.837   2.815   4.026  0.1077  0.0244 -0.2550
  124DFPC   NC3 1477   3.626   0.616   2.944  0.1833 -0.1739  0.2609
  124DFPC   PO4 1478   3.915   0.934   2.749  0.2686  0.0548 -0.2863
  124DFPC   GL1 1479   4.160   0.746   3.132 -0.2473 -0.0664 -0.0567
  124DFPC   GL2 1480   4.197   0.903   3.447 -0.2698  0.0403 -0.4417
  124DFPC   C1A 1481   4.247   0.430   3.430  0.1977  0.3081 -0.5185
  124DFPC   D2A 1482   4.259   0.496   3.898 -0.2140 -0.0301 -0.3382
  124DFPC   D3A 1483   4.015   0.071   3.709  0.1689 -0.0487 -0.1249
  124DFPC   D4A 1484   4.273  -0.147   3.364 -0.2302 -0.0195  0.0929
  124DFPC   C1B 1485   4.396   1.066   3.823 -0.0258 -0.0329 -0.1692
  124DFPC   D2B 1486   4.364   1.000   4.221 -0.0079  0.0288  0.0154
  124DFPC   D3B 1487   4.402   1.371   4.541  0.2146 -0.1246  0.1010
  124DFPC   D4B 1488   4.092   1.276   4.869 -0.2821  0.0843  0.2613
  125DFPC   NC3 1489   3.314   1.310   3.182 -0.1709  0.0371 -0.1803
  125DFPC   PO4 1490   3.614   1.539   3.391  0.4856  0.0813  0.3068
  125DFPC   GL1 1491   3.565   1.318   3.714 -0.1586  0.1428  0.0183
  125DFPC   GL2 1492   3.855   1.179   3.726  0.1898  0.0193  0.1447
  125DFPC   C1A 1493   3.401   1.367   4.012 -0.2112 -0.0164  0.2423
  125DFPC   D2A 1494   3.529   1.627   4.336  0.2205 -0.1383  0.1061
  125DFPC   D3A 1495   3.465   1.299   4.633  0.0107  0.0444  0.0737
  125DFPC   D4A 1496   3.276   1.029   4.349  0.0137 -0.1317 -0.3413
  125DFPC   C1B 1497   3.841   1.288   4.178 -0.0157  0.1318  0.1106
  125DFPC   D2B 1498   3.875   1.037   4.476 -0.2387 -0.2117  0.1401
  125DFPC   D3B 1499   3.699   0.555   4.444  0.2774 -0.1164 -0.1431
  125DFPC   D4B 1500   3.856   0.801   4.047  0.1515  0.1166  0.2176
  126DFPC   NC3 1501   2.841   5.975   2.651 -0.0921  0.0781  0.1146
  126DFPC   PO4 1502   2.567   5.656   2.700  0.0516 -0.2428  0.0385
  126DFPC   GL1 1503   2.267   5.729   2.971 -0.0464  0.1994  0.1005
  126DFPC   GL2 1504   1.933   5.617   3.146 -0.1981 -0.0269 -0.0516
  126DFPC   C1A 1505   2.355   5.927   3.285 -0.1525  0.2217 -0.1078
  126DFPC   D2A 1506   2.263   6.024   3.698 -0.0068  0.1280  0.0174
  126DFPC   D3A 1507   2.324   5.942   4.166 -0.2927  0.2298  0.0226
  126DFPC   D4A 1508   2.501   5.966   4.494 -0.2027 -0.1806 -0.2490
  126DFPC   C1B 1509   2.084   5.382   3.351 -0.1389  0.2088  0.1185
  126DFPC   D2B 1510   2.424   5.313   3.674  0.1304 -0.3023  0.0035
  126DFPC   D3B 1511   2.291   5.456   4.095 -0.1876 -0.0559 -0.1472
  126DFPC   D4B 1512   1.989   5.607   3.836 -0.2681  0.1853  0.0850
  127DFPC   NC3 1513   6.453   0.929   2.902  0.0656 -0.4200  0.0098
  127DFPC   PO4 1514   6.694   1.291   3.020 -0.3206  0.0399  0.2119
  127DFPC   GL1 1515   6.530   1.301   3.493  0.1259 -0.3383 -0.0615
  127DFPC   GL2 1516   6.402   1.005   3.433  0.1138 -0.2515 -0.4515
  127DFPC   C1A 1517   6.460   1.440   3.864 -0.0511  0.0320 -0.2271
  127DFPC   D2A 1518   6.330   1.592   4.239  0.0118  0.1912  0.0160
  127DFPC   D3A 1519   5.943   1.796   3.932  0.1658  0.0663 -0.0447
  127DFPC   D4A 1520   6.047   2.057   4.250 -0.2220  0.1978 -0.2191
  127DFPC   C1B 1521   6.557   0.647   3.701 -0.1947  0.0514 -0.1848
  127DFPC   D2B 1522   6.788   0.204   3.826 -0.1300 -0.0826  0.0231
  127DFPC   D3B 1523   7.198   0.053   3.787 -0.1521  0.0240  0.0512
  127DFPC   D4B 1524   7.487   0.043   4.137  0.0787 -0.2684 -0.0683
  128DFPC   NC3 1525   1.746   1.911   2.659 -0.0101 -0.1781  0.1701
  128DFPC   PO4 1526   1.516   1.562   2.792  0.1655  0.1069 -0.2561
  128DFPC   GL1 1527   1.437   1.471   3.227  0.3651 -0.1200 -0.1028
  128DFPC   GL2 1528   1.762   1.350   3.359  0.0856 -0.0687 -0.0269
  128DFPC   C1A 1529   1.360   1.378   3.756  0.2531 -0.3111  0.3380
  128DFPC   D2A 1530   1.293   1.151   4.170  0.1162 -0.1544  0.0489
  128DFPC   D3A 1531   1.342   0.728   4.477  0.2159 -0.0983 -0.0758
  128DFPC   D4A 1532   1.211   0.612   4.165  0.0109 -0.3304 -0.3309
  128DFPC   C1B 1533   1.847   1.390   3.778  0.1968  0.3829 -0.0810
  128DFPC   D2B 1534   1.859   1.502   4.229 -0.3274 -0.1795  0.1627
  128DFPC   D3B 1535   1.549   1.938   4.162 -0.0326  0.3427 -0.0472
  128DFPC   D4B 1536   1.560   2.082   4.594  0.2201  0.1612  0.4471
  129DFPC   NC3 1537   6.230   1.495  10.531 -0.1754 -0.0083 -0.2217
  129DFPC   PO4 1538   6.538   1.890  10.718  0.0923 -0.3059 -0.1973
  129DFPC   GL1 1539   6.460   1.914  10.299  0.0067  0.2618  0.2663
  129DFPC   GL2 1540   6.272   2.146  10.052  0.0359 -0.0357 -0.5462
  129DFPC   C1A 1541   6.397   1.671   9.906  0.2180  0.1427  0.1317
  129DFPC   D2A 1542   6.500   1.507   9.520 -0.1690 -0.1788 -0.1393
  129DFPC   D3A 1543   6.518   1.006   9.502 -0.0983  0.1738 -0.3657
  129DFPC   D4A 1544   6.081   0.783   9.339  0.2167  0.2311  0.1742
  129DFPC   C1B 1545   6.347   2.079   9.579 -0.3224  0.1300 -0.1035
  129DFPC   D2B 1546   6.680   2.127   9.329 -0.0341 -0.1496  0.1553
  129DFPC   D3B 1547   6.984   2.004   9.012 -0.3664 -0.0372  0.0743
  129DFPC   D4B 1548   6.674   1.994   8.773 -0.0525 -0.3582  0.3058
  130DFPC   NC3 1549   1.251   5.544  10.754  0.1600 -0.1358 -0.2191
  130DFPC   PO4 1550   0.865   5.398  10.612 -0.0520 -0.3342 -0.2015
  130DFPC   GL1 1551   1.122   5.613  10.259 -0.0518  0.0025  0.0470
  130DFPC   GL2 1552   1.042   5.439  10.102  0.1581  0.1099 -0.1469
  130DFPC   C1A 1553   1.180   5.984  10.031  0.5628 -0.1906  0.1987
  130DFPC   D2A 1554   0.995   6.142   9.611 -0.0062  0.0633  0.2188
  130DFPC   D3A 1555   0.993   6.340   9.190 -0.0241  0.3381  0.0192
  130DFPC   D4A 1556   0.665   6.516   9.106 -0.0353 -0.3793 -0.1078
  130DFPC   C1B 1557   0.929   5.656   9.829  0.1096 -0.0606  0.2977
  130DFPC   D2B 1558   0.879   5.780   9.317  0.0374 -0.2049  0.2491
  130DFPC   D3B 1559   1.203   5.525   9.304  0.1981 -0.1810  0.0692
  130DFPC   D4B 1560   1.379   5.800   9.629  0.2031 -0.0176 -0.1212
  131DFPC   NC3 1561   0.429   1.889  10.837  0.0598  0.1155 -0.1724
  131DFPC   PO4 1562   0.930   1.994  10.726  0.0236  0.0870 -0.0475
  131DFPC   GL1 1563   0.718   1.878  10.271  0.0183 -0.0225  0.1203
  131DFPC   GL2 1564   0.898   1.551  10.053  0.2956 -0.0879 -0.2959
  131DFPC   C1A 1565   0.382   2.003   9.929  0.1045  0.1819  0.3661
  131DFPC   D2A 1566   0.278   2.132   9.473  0.1792 -0.0093 -0.1960
  131DFPC   D3A 1567   0.059   1.718   9.402 -0.0228  0.1565  0.0533
  131DFPC   D4A 1568   0.360   1.335   9.405  0.2186  0.0470  0.0300
  131DFPC   C1B 1569   0.700   1.719   9.631  0.0002  0.1205 -0.1700
  131DFPC   D2B 1570   0.650   1.851   9.202 -0.1971 -0.1296  0.0560
  131DFPC   D3B 1571   0.509   1.653   8.895 -0.0432  0.0635  0.0424
  131DFPC   D4B 1572   0.110   1.555   8.791 -0.0050 -0.0590  0.0924
  132DFPC   NC3 1573   1.547   4.196  10.555 -0.3172 -0.2182 -0.0709
  132DFPC   PO4 1574   1.310   3.807  10.552  0.1129  0.0619  0.0726
  132DFPC   GL1 1575   1.175   4.038  10.260  0.0153 -0.1819 -0.1395
  132DFPC   GL2 1576   0.864   4.046  10.245 -0.1576 -0.0862 -0.1304
  132DFPC   C1A 1577   1.228   4.016   9.860 -0.0807  0.4525 -0.0654
  132DFPC   D2A 1578   1.364   4.038   9.413  0.0934  0.0027  0.2230
  132DFPC   D3A 1579   1.375   3.620   9.221  0.1387  0.3522 -0.3585
  132DFPC   D4A 1580   1.653   3.200   9.238 -0.0065  0.1070 -0.1629
  132DFPC   C1B 1581   0.775   3.705   9.970  0.1252  0.1456  0.0442
  132DFPC   D2B 1582   0.351   3.485   9.833  0.1452 -0.2097  0.0461
  132DFPC   D3B 1583   0.227   3.845   9.507 -0.0197  0.4306  0.0647
  132DFPC   D4B 1584   0.158   3.512   9.177  0.2688 -0.0581 -0.3370
  133DFPC   NC3 1585   2.631   3.008  10.399 -0.1074  0.0660 -0.0697
  133DFPC   PO4 1586   2.779   2.789   9.946  0.0989  0.1215  0.0271
  133DFPC   GL1 1587   2.819   2.645   9.535  0.2419 -0.1904  0.0896
  133DFPC   GL2 1588   2.470   2.636   9.431  0.1358  0.3393 -0.0735
  133DFPC   C1A 1589   2.985   2.434   9.098  0.1016 -0.1110 -0.0008
  133DFPC   D2A 1590   2.789   2.420   8.637 -0.0637 -0.6002 -0.0821
  133DFPC   D3A 1591   3.216   2.252   8.476 -0.0402 -0.0355 -0.0627
  133DFPC   D4A 1592   2.907   2.333   8.120 -0.1995  0.1651  0.2120
  133DFPC   C1B 1593   2.456   2.713   9.044  0.1366 -0.0204  0.0820
  133DFPC   D2B 1594   2.834   2.869   8.872 -0.2393 -0.2472  0.0201
  133DFPC   D3B 1595   2.656   2.860   8.468 -0.3299 -0.2510  0.2873
  133DFPC   D4B 1596   2.946   2.798   8.065  0.0979  0.0700 -0.0908
  134DFPC   NC3 1597   0.055   5.561  10.540 -0.1556  0.0924  0.2790
  134DFPC   PO4 1598   0.116   6.000  10.646 -0.2826  0.2908 -0.1944
  134DFPC   GL1 1599   0.184   5.984  10.144 -0.0628  0.0819  0.1263
  134DFPC   GL2 1600  -0.011   5.774  10.029  0.0474 -0.0083 -0.1128
  134DFPC   C1A 1601   0.212   6.093   9.662  0.2771  0.0833  0.1785
  134DFPC   D2A 1602   0.519   6.106   9.401 -0.0070 -0.1736  0.0053
  134DFPC   D3A 1603   0.162   6.266   9.197 -0.0273 -0.0588  0.1452
  134DFPC   D4A 1604   0.333   6.312   8.868 -0.1517 -0.1979 -0.0248
  134DFPC   C1B 1605  -0.157   5.763   9.596 -0.2307 -0.0187  0.0833
  134DFPC   D2B 1606  -0.485   6.036   9.353 -0.1947 -0.0341 -0.2628
  134DFPC   D3B 1607  -0.414   5.638   9.068  0.1491  0.0240  0.1672
  134DFPC   D4B 1608  -0.093   5.861   9.131 -0.1434  0.2206 -0.0160
  135DFPC   NC3 1609   4.190   5.460  10.956  0.2667 -0.0485 -0.5408
  135DFPC   PO4 1610   3.942   5.734  10.669 -0.1541  0.2480 -0.2158
  135DFPC   GL1 1611   3.806   5.905  10.295 -0.2800 -0.1096  0.0363
  135DFPC   GL2 1612   3.874   6.193  10.099 -0.1589  0.0927  0.2140
  135DFPC   C1A 1613   3.687   5.714   9.766 -0.3540  0.0689 -0.2406
  135DFPC   D2A 1614   3.824   5.638   9.292 -0.1469  0.3958 -0.0651
  135DFPC   D3A 1615   3.825   6.056   9.088  0.1874 -0.0116  0.2344
  135DFPC   D4A 1616   3.419   5.900   8.966 -0.0860 -0.0334  0.4431
  135DFPC   C1B 1617   3.662   6.196   9.708 -0.1191 -0.0403  0.3340
  135DFPC   D2B 1618   3.356   6.083   9.405  0.0155 -0.3878  0.0759
  135DFPC   D3B 1619   3.387   6.463   9.199  0.0690  0.1180  0.0773
  135DFPC   D4B 1620   3.500   6.509   8.703 -0.0303  0.2391  0.1040
  136DFPC   NC3 1621   3.891   4.680  10.758 -0.0295  0.0552 -0.0397
  136DFPC   PO4 1622   4.064   5.003  10.903  0.1234  0.2726 -0.1596
  136DFPC   GL1 1623   4.159   5.134  10.483 -0.0393  0.3459  0.1493
  136DFPC   GL2 1624   3.807   5.331  10.421 -0.1733 -0.1341 -0.0580
  136DFPC   C1A 1625   4.223   4.894  10.057  0.3648 -0.0189 -0.1922
  136DFPC   D2A 1626   4.396   4.625   9.665  0.5214  0.0105 -0.0679
  136DFPC   D3A 1627   4.391   4.828   9.298  0.1442 -0.0698  0.2841
  136DFPC   D4A 1628   4.083   5.120   9.545 -0.0604 -0.1286  0.2427
  136DFPC   C1B 1629   4.125   5.343  10.015  0.2703  0.2400 -0.2552
  136DFPC   D2B 1630   4.221   5.636   9.632  0.0049  0.0980  0.2439
  136DFPC   D3B 1631   4.255   5.347   9.184  0.1048  0.2523  0.1036
  136DFPC   D4B 1632   4.345   5.574   8.906  0.0063 -0.0480  0.3327
  137DFPC   NC3 1633   0.109   3.376  10.279  0.3947  0.0600  0.0318
  137DFPC   PO4 1634   0.411   3.121  10.422  0.0661 -0.0459  0.0012
  137DFPC   GL1 1635   0.444   2.987  10.070 -0.0548  0.2198 -0.3070
  137DFPC   GL2 1636   0.663   2.981   9.911 -0.1140 -0.0703  0.1658
  137DFPC   C1A 1637   0.173   3.027   9.689 -0.0783  0.1617 -0.1274
  137DFPC   D2A 1638   0.021   3.056   9.267  0.0792  0.0154 -0.0545
  137DFPC   D3A 1639   0.215   3.107   8.808 -0.1012  0.2143 -0.0147
  137DFPC   D4A 1640  -0.232   2.945   8.561  0.1895  0.2211 -0.0448
  137DFPC   C1B 1641   0.711   3.226   9.643 -0.0319  0.1134  0.3980
  137DFPC   D2B 1642   0.811   3.614   9.405 -0.3436 -0.2588  0.0890
  137DFPC   D3B 1643   0.928   3.890   9.044 -0.0328  0.3963  0.3589
  137DFPC   D4B 1644   0.999   4.372   9.202  0.1371  0.2266 -0.0777
  138DFPC   NC3 1645   2.489   4.146  10.464 -0.0624 -0.1838 -0.1553
  138DFPC   PO4 1646   2.663   3.850  10.209  0.0957  0.0299  0.2907
  138DFPC   GL1 1647   2.311   4.114   9.975  0.0148 -0.1143 -0.0707
  138DFPC   GL2 1648   2.066   4.076   9.845 -0.0784 -0.2818 -0.0220
  138DFPC   C1A 1649   2.577   4.316   9.676  0.1344 -0.0044  0.0037
  138DFPC   D2A 1650   2.592   4.653   9.521  0.0520  0.1211 -0.2578
  138DFPC   D3A 1651   3.037   4.624   9.495 -0.0575  0.0432 -0.1717
  138DFPC   D4A 1652   2.872   4.631   9.114  0.1033  0.0008 -0.0007
  138DFPC   C1B 1653   2.152   4.149   9.414  0.0650 -0.1025 -0.1115
  138DFPC   D2B 1654   2.533   4.242   9.204  0.0849 -0.0086 -0.0420
  138DFPC   D3B 1655   2.935   4.062   9.472  0.0420  0.1373  0.3821
  138DFPC   D4B 1656   2.999   3.790   9.858  0.2691  0.0422  0.2149
  139DFPC   NC3 1657   3.113   4.252  10.199 -0.0856 -0.1631  0.2061
  139DFPC   PO4 1658   3.340   3.854  10.201 -0.2445  0.1640 -0.1758
  139DFPC   GL1 1659   3.402   4.073   9.850  0.0853  0.3697 -0.0169
  139DFPC   GL2 1660   3.372   4.422   9.765  0.2535 -0.2369  0.1489
  139DFPC   C1A 1661   3.794   4.136   9.691  0.2822  0.0485 -0.0283
  139DFPC   D2A 1662   3.923   4.297   9.469  0.0582 -0.3593  0.1728
  139DFPC   D3A 1663   3.879   3.989   9.189  0.0903  0.1345 -0.2746
  139DFPC   D4A 1664   4.256   3.981   9.138  0.3412 -0.1115  0.1662
  139DFPC   C1B 1665   3.408   4.324   9.333  0.1721 -0.1395  0.3778
  139DFPC   D2B 1666   3.115   4.234   9.036 -0.1076  0.1472 -0.2495
  139DFPC   D3B 1667   2.888   3.919   8.878  0.1369 -0.2022 -0.2032
  139DFPC   D4B 1668   2.553   3.777   8.595 -0.3839 -0.1099 -0.1358
  140DFPC   NC3 1669   3.423   5.650  10.662 -0.0280  0.0026 -0.1770
  140DFPC   PO4 1670   3.008   5.701  10.841 -0.2107 -0.0759 -0.1838
  140DFPC   GL1 1671   3.102   5.844  10.362 -0.1527  0.0419  0.0447
  140DFPC   GL2 1672   3.348   5.668  10.174 -0.1863  0.1102 -0.0211
  140DFPC   C1A 1673   2.858   5.632  10.064 -0.5206 -0.1638  0.1375
  140DFPC   D2A 1674   2.651   5.512   9.661  0.0985 -0.2334 -0.0319
  140DFPC   D3A 1675   2.802   5.952   9.649 -0.1414 -0.0493 -0.2843
  140DFPC   D4A 1676   3.171   6.053   9.925 -0.1419  0.0700 -0.1176
  140DFPC   C1B 1677   3.235   5.533   9.704 -0.0877  0.0850  0.0518
  140DFPC   D2B 1678   3.294   5.526   9.232  0.2754  0.2930  0.1126
  140DFPC   D3B 1679   3.125   5.141   8.934 -0.3641  0.0876 -0.1480
  140DFPC   D4B 1680   3.397   4.839   8.993  0.1189 -0.0276  0.1979
  141DFPC   NC3 1681   5.229   0.500  10.415  0.3617  0.0553 -0.0222
  141DFPC   PO4 1682   4.836   0.427  10.161 -0.0650  0.1602  0.0045
  141DFPC   GL1 1683   4.530   0.632   9.896 -0.2995  0.0018  0.0180
  141DFPC   GL2 1684   4.740   0.646   9.647 -0.1234  0.2092  0.1610
  141DFPC   C1A 1685   4.217   0.582   9.539 -0.0535  0.1311  0.0825
  141DFPC   D2A 1686   4.014   0.803   9.081 -0.2143  0.0780 -0.1172
  141DFPC   D3A 1687   4.009   0.361   8.927 -0.1412 -0.1351 -0.1204
  141DFPC   D4A 1688   3.563   0.557   8.758 -0.1765 -0.4036 -0.1160
  141DFPC   C1B 1689   4.546   0.858   9.290  0.3976  0.0435 -0.0799
  141DFPC   D2B 1690   4.556   1.059   8.830  0.4830 -0.3050 -0.0483
  141DFPC   D3B 1691   4.570   0.749   8.578 -0.0613  0.5254 -0.1842
  141DFPC   D4B 1692   4.468   0.325   8.674  0.0232 -0.0631  0.2597
  142DFPC   NC3 1693   6.828   4.805  10.963 -0.0139  0.4444  0.0309
  142DFPC   PO4 1694   6.791   5.048  10.658  0.1084  0.0763 -0.1450
  142DFPC   GL1 1695   6.591   5.355  10.285  0.0414  0.2095  0.1805
  142DFPC   GL2 1696   6.377   5.590  10.318  0.0089 -0.3203 -0.0241
  142DFPC   C1A 1697   6.480   5.464   9.823  0.1511  0.0520  0.0208
  142DFPC   D2A 1698   6.108   5.757   9.565  0.0548  0.0783  0.0014
  142DFPC   D3A 1699   5.720   5.768   9.565  0.1493 -0.2627 -0.2162
  142DFPC   D4A 1700   5.543   5.661   9.929  0.0387 -0.2432 -0.1513
  142DFPC   C1B 1701   6.399   5.952   9.980 -0.2608 -0.2561 -0.1864
  142DFPC   D2B 1702   6.271   6.441   9.807 -0.2820 -0.3002  0.1797
  142DFPC   D3B 1703   6.262   6.329  10.242 -0.2077  0.1526  0.2004
  142DFPC   D4B 1704   6.624   6.607  10.139 -0.0875  0.3310  0.3492
  143DFPC   NC3 1705   3.774   0.625   9.963 -0.0393 -0.2785  0.0548
  143DFPC   PO4 1706   3.346   0.810   9.980 -0.3399 -0.2038 -0.2346
  143DFPC   GL1 1707   3.149   0.566   9.668 -0.0519 -0.2349  0.3681
  143DFPC   GL2 1708   2.815   0.518   9.683  0.1702 -0.0257 -0.0108
  143DFPC   C1A 1709   3.269   0.458   9.223  0.2241  0.0766 -0.0073
  143DFPC   D2A 1710   3.515   0.082   9.097 -0.0779  0.1667 -0.0464
  143DFPC   D3A 1711   3.741   0.379   9.334  0.1186 -0.0870 -0.2063
  143DFPC   D4A 1712   3.620   0.774   9.429  0.4038  0.0669  0.3071
  143DFPC   C1B 1713   2.762   0.456   9.213  0.0115 -0.2007 -0.0084
  143DFPC   D2B 1714   2.782   0.256   8.817  0.0044 -0.0402  0.1158
  143DFPC   D3B 1715   2.463  -0.031   9.044 -0.1619  0.3962  0.1064
  143DFPC   D4B 1716   2.900  -0.270   8.986 -0.0164  0.1977 -0.5196
  144DFPC   NC3 1717   6.203   2.241  10.550  0.1475 -0.0267  0.1751
  144DFPC   PO4 1718   5.899   1.974  10.403  0.3138 -0.0395 -0.1925
  144DFPC   GL1 1719   5.797   1.889   9.956 -0.3769  0.2242  0.1778
  144DFPC   GL2 1720   5.445   2.057   9.835  0.2307  0.1881 -0.1129
  144DFPC   C1A 1721   5.895   1.769   9.495  0.0118  0.3477  0.0303
  144DFPC   D2A 1722   5.849   2.030   9.091  0.1923 -0.0830  0.3402
  144DFPC   D3A 1723   6.221   1.766   9.163 -0.1573 -0.0620 -0.1217
  144DFPC   D4A 1724   6.451   1.552   8.842 -0.0630 -0.3151  0.1716
  144DFPC   C1B 1725   5.483   1.998   9.429 -0.0546  0.2070 -0.2672
  144DFPC   D2B 1726   5.347   1.924   9.019 -0.1047 -0.4223  0.1721
  144DFPC   D3B 1727   5.023   2.086   9.229 -0.0286 -0.3206  0.0229
  144DFPC   D4B 1728   5.254   2.414   9.393  0.2005 -0.1365 -0.3040
  145DFPC   NC3 1729   0.594   6.177  10.764  0.0501  0.1270 -0.0104
  145DFPC   PO4 1730   0.850   5.943  10.733  0.0948  0.0235  0.4014
  145DFPC   GL1 1731   0.585   5.848  10.373  0.0498  0.3724  0.2822
  145DFPC   GL2 1732   0.516   5.569  10.223 -0.5294  0.0910 -0.0560
  145DFPC   C1A 1733   0.651   6.027  10.028  0.2087 -0.1644 -0.1423
  145DFPC   D2A 1734   0.563   6.426   9.846  0.1933  0.4078 -0.0730
  145DFPC   D3A 1735   0.114   6.491  10.013  0.1385  0.0191  0.1251
  145DFPC   D4A 1736   0.392   6.350  10.325 -0.1086  0.1700  0.0182
  145DFPC   C1B 1737   0.327   5.560   9.765 -0.0374  0.1631 -0.2426
  145DFPC   D2B 1738   0.379   5.643   9.288  0.0153  0.0544  0.0354
  145DFPC   D3B 1739   0.509   5.266   8.924  0.1005 -0.0546  0.1392
  145DFPC   D4B 1740   0.876   5.243   8.863  0.1197  0.2995  0.0271
  146DFPC   NC3 1741   2.914   2.176   9.846  0.1067  0.1773  0.3696
  146DFPC   PO4 1742   3.101   1.740   9.730 -0.1005 -0.0225  0.1580
  146DFPC   GL1 1743   2.978   1.838   9.316  0.0368  0.0747  0.1117
  146DFPC   GL2 1744   2.712   2.033   9.369  0.2500  0.3375 -0.1916
  146DFPC   C1A 1745   2.850   1.792   8.864 -0.0300 -0.3570  0.1495
  146DFPC   D2A 1746   2.892   1.873   8.467  0.1458 -0.0131  0.0421
  146DFPC   D3A 1747   3.299   1.686   8.561  0.2139 -0.2750  0.2553
  146DFPC   D4A 1748   3.517   1.905   8.171  0.2678  0.0983 -0.0229
  146DFPC   C1B 1749   2.494   2.178   8.981 -0.0778  0.1536  0.0880
  146DFPC   D2B 1750   2.469   2.010   8.579 -0.0560 -0.0059  0.0510
  146DFPC   D3B 1751   2.345   2.410   8.226 -0.3118 -0.5160  0.1638
  146DFPC   D4B 1752   1.944   2.454   8.036  0.2409  0.1507  0.0791
  147DFPC   NC3 1753   4.015   2.476   9.994 -0.0485  0.0062 -0.0094
  147DFPC   PO4 1754   3.737   2.557   9.636  0.0308  0.0142  0.0746
  147DFPC   GL1 1755   3.860   2.557   9.166  0.2105  0.2581 -0.1114
  147DFPC   GL2 1756   3.869   2.232   9.044 -0.0878 -0.0644 -0.0243
  147DFPC   C1A 1757   3.888   2.644   8.713  0.0643 -0.1081 -0.2617
  147DFPC   D2A 1758   3.720   2.717   8.302  0.1465  0.0976  0.1796
  147DFPC   D3A 1759   3.369   2.717   8.372  0.2144 -0.1265 -0.0218
  147DFPC   D4A 1760   3.282   3.140   8.354  0.3421  0.0294 -0.1362
  147DFPC   C1B 1761   4.173   2.185   8.834 -0.2574 -0.0383  0.0356
  147DFPC   D2B 1762   4.222   2.244   8.324 -0.1356  0.1205 -0.0178
  147DFPC   D3B 1763   4.042   1.903   8.286  0.0841 -0.1780 -0.0910
  147DFPC   D4B 1764   4.300   1.686   8.633  0.1968  0.1099  0.0905
  148DFPC   NC3 1765   3.333   4.366  10.984 -0.0024 -0.1225  0.2056
  148DFPC   PO4 1766   3.411   4.479  10.526 -0.3244  0.1040  0.1267
  148DFPC   GL1 1767   3.599   4.737  10.166 -0.0176  0.2990  0.2367
  148DFPC   GL2 1768   3.809   4.830  10.270 -0.2980 -0.0523  0.1424
  148DFPC   C1A 1769   3.775   4.748   9.789 -0.2272 -0.4067  0.0262
  148DFPC   D2A 1770   3.664   4.775   9.424  0.1283 -0.0937 -0.0717
  148DFPC   D3A 1771   3.886   4.804   9.131 -0.0365 -0.2511  0.2516
  148DFPC   D4A 1772   3.697   5.213   9.048 -0.1788  0.2644 -0.0785
  148DFPC   C1B 1773   3.574   5.199  10.013 -0.3415 -0.1397 -0.2100
  148DFPC   D2B 1774   3.627   5.261   9.526  0.2858  0.0694 -0.1159
  148DFPC   D3B 1775   3.243   5.092   9.424  0.0102 -0.1206 -0.0912
  148DFPC   D4B 1776   3.205   4.954   9.871 -0.0385  0.2431 -0.2015
  149DFPC   NC3 1777   0.558   0.811  10.574 -0.2056  0.0820 -0.3398
  149DFPC   PO4 1778   0.546   1.269  10.397 -0.0370  0.3566 -0.0434
  149DFPC   GL1 1779   0.420   0.899  10.037  0.3318  0.0283 -0.3117
  149DFPC   GL2 1780   0.263   0.642  10.109  0.3365  0.1068  0.1752
  149DFPC   C1A 1781   0.251   0.956   9.712  0.2808 -0.2217  0.2759
  149DFPC   D2A 1782   0.119   0.927   9.251 -0.1120  0.0791  0.0209
  149DFPC   D3A 1783  -0.311   0.658   9.152 -0.0510 -0.3774  0.1516
  149DFPC   D4A 1784  -0.090   0.252   9.155  0.0564 -0.2094 -0.2144
  149DFPC   C1B 1785   0.420   0.285   9.835  0.0374  0.0209 -0.0272
  149DFPC   D2B 1786   0.206   0.020   9.474  0.2217 -0.1586  0.1611
  149DFPC   D3B 1787   0.297  -0.309   9.517  0.2067  0.2022  0.0302
  149DFPC   D4B 1788  -0.174  -0.499   9.489  0.0056 -0.0350 -0.2881
  150DFPC   NC3 1789   3.379   6.691  10.512 -0.1929  0.0905  0.3685
  150DFPC   PO4 1790   3.008   6.847  10.629 -0.2907  0.2106 -0.0177
  150DFPC   GL1 1791   2.972   6.659  10.228  0.1029  0.2457 -0.1210
  150DFPC   GL2 1792   3.081   6.508  10.124  0.3545 -0.0758  0.0914
  150DFPC   C1A 1793   3.113   6.974   9.909 -0.0059  0.7664 -0.0447
  150DFPC   D2A 1794   3.491   7.071   9.701  0.0137 -0.4609 -0.1412
  150DFPC   D3A 1795   3.752   6.717   9.711 -0.1240  0.1684 -0.3684
  150DFPC   D4A 1796   3.574   6.593  10.054 -0.1482  0.2963  0.2575
  150DFPC   C1B 1797   3.234   6.503   9.692 -0.0577 -0.2035 -0.0970
  150DFPC   D2B 1798   2.967   6.369   9.407 -0.1647 -0.1105 -0.0838
  150DFPC   D3B 1799   2.931   6.013   9.025 -0.3815 -0.1134  0.2858
  150DFPC   D4B 1800   2.727   5.721   9.172 -0.1580 -0.3523 -0.0100
  151DFPC   NC3 1801   2.218   5.507  10.941  0.1804  0.0802  0.3707
  151DFPC   PO4 1802   2.154   5.896  10.780  0.3728  0.1353  0.1619
  151DFPC   GL1 1803   2.182   5.956  10.287 -0.0121  0.1315 -0.1836
  151DFPC   GL2 1804   2.388   5.634  10.167  0.3120 -0.3068  0.3321
  151DFPC   C1A 1805   2.114   6.370  10.093 -0.2317  0.0114  0.1402
  151DFPC   D2A 1806   2.253   6.697   9.819  0.2564  0.0376  0.0825
  151DFPC   D3A 1807   2.200   6.639   9.441  0.1290  0.0488  0.0324
  151DFPC   D4A 1808   2.490   6.268   9.412 -0.1628 -0.0990  0.3314
  151DFPC   C1B 1809   2.190   5.477   9.741 -0.1537  0.2113  0.0890
  151DFPC   D2B 1810   2.007   5.045   9.656  0.1210  0.1719 -0.0233
  151DFPC   D3B 1811   1.787   5.460   9.446 -0.0037  0.0173  0.1361
  151DFPC   D4B 1812   1.490   5.278   9.671 -0.1213  0.2732 -0.1242
  152DFPC   NC3 1813   5.832   4.960  10.756  0.0540  0.0191 -0.1297
  152DFPC   PO4 1814   5.594   5.235  10.794 -0.1857 -0.1058 -0.0412
  152DFPC   GL1 1815   5.345   5.129  10.441  0.3557 -0.0008  0.1917
  152DFPC   GL2 1816   4.886   5.118  10.447  0.1603  0.0644  0.3463
  152DFPC   C1A 1817   5.341   4.852  10.336 -0.1790 -0.2118 -0.0016
  152DFPC   D2A 1818   5.326   4.628  10.004 -0.0134  0.1190 -0.2366
  152DFPC   D3A 1819   5.057   4.540   9.735 -0.1276  0.1538 -0.1857
  152DFPC   D4A 1820   5.194   4.148   9.736  0.1384 -0.1688  0.2908
  152DFPC   C1B 1821   4.601   5.278  10.054 -0.3606  0.1399  0.0485
  152DFPC   D2B 1822   4.628   5.247   9.599  0.0339  0.0335  0.1055
  152DFPC   D3B 1823   4.877   4.868   9.439  0.1933 -0.1366  0.0878
  152DFPC   D4B 1824   5.357   4.830   9.328  0.3238 -0.0966  0.0773
  153DFPC   NC3 1825   4.961   1.493  10.351  0.3300  0.3551  0.0219
  153DFPC   PO4 1826   5.073   1.704   9.923  0.1185  0.0019 -0.1232
  153DFPC   GL1 1827   5.276   1.589   9.561  0.1341  0.0594 -0.0698
  153DFPC   GL2 1828   5.587   1.439   9.815  0.1632  0.2772 -0.1997
  153DFPC   C1A 1829   5.429   1.457   9.233  0.0127  0.4046  0.1235
  153DFPC   D2A 1830   5.309   1.446   8.849  0.1370  0.2688 -0.1963
  153DFPC   D3A 1831   5.641   1.487   8.590 -0.1051  0.2906  0.3290
  153DFPC   D4A 1832   5.431   1.154   8.297  0.0046  0.1207 -0.2927
  153DFPC   C1B 1833   5.634   1.119   9.510 -0.0154  0.2445  0.0100
  153DFPC   D2B 1834   5.537   0.929   9.212 -0.1577  0.3038  0.1754
  153DFPC   D3B 1835   5.633   0.979   8.827 -0.0937  0.1910 -0.0471
  153DFPC   D4B 1836   5.983   0.778   8.826  0.1384 -0.1411 -0.1073
  154DFPC   NC3 1837   1.021   2.363  10.339  0.1873 -0.4123 -0.0684
  154DFPC   PO4 1838   1.391   2.635  10.439  0.1633  0.0579 -0.1340
  154DFPC   GL1 1839   1.288   2.666  10.034 -0.2493 -0.0622 -0.0779
  154DFPC   GL2 1840   1.241   3.023   9.949  0.0143  0.1630 -0.2550
  154DFPC   C1A 1841   1.301   2.383   9.668  0.1543 -0.4852 -0.3140
  154DFPC   D2A 1842   1.328   2.436   9.258  0.3122 -0.1769  0.1055
  154DFPC   D3A 1843   1.605   2.368   8.880  0.0408 -0.2307 -0.0859
  154DFPC   D4A 1844   1.911   1.969   8.857 -0.1289 -0.0108  0.0734
  154DFPC   C1B 1845   1.184   3.243   9.621  0.0206 -0.2535 -0.3198
  154DFPC   D2B 1846   1.065   3.218   9.207 -0.0310  0.0729  0.3190
  154DFPC   D3B 1847   0.870   2.817   9.373  0.3722  0.2729  0.1273
  154DFPC   D4B 1848   0.529   2.958   9.170 -0.2043  0.2396  0.0374
  155DFPC   NC3 1849   1.600   2.650  10.901  0.0259  0.2370 -0.1877
  155DFPC   PO4 1850   1.854   2.784  10.525  0.1315 -0.1186 -0.0670
  155DFPC   GL1 1851   1.878   2.916  10.080 -0.0023 -0.1516 -0.2178
  155DFPC   GL2 1852   1.720   2.694   9.843 -0.1111 -0.0500  0.0350
  155DFPC   C1A 1853   1.818   3.221   9.689  0.3289 -0.0969 -0.0255
  155DFPC   D2A 1854   2.078   3.371   9.380  0.2874  0.1543  0.2692
  155DFPC   D3A 1855   2.226   3.384   8.956  0.0419  0.0075 -0.1089
  155DFPC   D4A 1856   2.223   3.893   8.969  0.0575 -0.1002 -0.1649
  155DFPC   C1B 1857   1.452   2.835   9.466 -0.1749 -0.1417 -0.2705
  155DFPC   D2B 1858   1.365   2.813   8.962 -0.0136 -0.0515  0.1301
  155DFPC   D3B 1859   1.894   2.793   8.977  0.0782 -0.1842  0.1573
  155DFPC   D4B 1860   2.064   2.866   9.421  0.0602 -0.1553  0.0331
  156DFPC   NC3 1861   4.060   0.553   6.713 -0.0185  0.3363 -0.1397
  156DFPC   PO4 1862   4.031   0.133   6.793 -0.3507 -0.1587  0.1186
  156DFPC   GL1 1863   3.797   0.334   7.138  0.2762 -0.3288 -0.0649
  156DFPC   GL2 1864   3.857   0.293   7.484  0.2706  0.0662  0.2370
  156DFPC   C1A 1865   3.673   0.723   7.291 -0.1366  0.0723  0.0329
  156DFPC   D2A 1866   3.711   1.152   7.565  0.0396 -0.0513  0.1114
  156DFPC   D3A 1867   3.983   1.048   7.782 -0.1140 -0.2532 -0.1042
  156DFPC   D4A 1868   4.318   1.222   7.510 -0.0124  0.1522 -0.2113
  156DFPC   C1B 1869   4.086   0.008   7.624 -0.0712 -0.3431 -0.4250
  156DFPC   D2B 1870   4.409  -0.064   8.059 -0.2262  0.2212 -0.3880
  156DFPC   D3B 1871   4.407  -0.481   8.436  0.2955 -0.1209  0.1663
  156DFPC   D4B 1872   4.354  -0.152   8.552 -0.1052 -0.0213  0.3688
  157DFPC   NC3 1873   6.279   3.178  10.214 -0.0712 -0.0126  0.1908
  157DFPC   PO4 1874   6.589   2.930  10.503 -0.1485 -0.3441  0.0231
  157DFPC   GL1 1875   6.753   2.859  10.146  0.0796 -0.1116 -0.3639
  157DFPC   GL2 1876   6.619   3.044   9.930 -0.0231 -0.0558  0.0449
  157DFPC   C1A 1877   7.021   2.610   9.969 -0.2190 -0.1039 -0.0251
  157DFPC   D2A 1878   7.333   2.631   9.566  0.0985  0.3622  0.0862
  157DFPC   D3A 1879   6.918   2.557   9.442 -0.1435  0.0944 -0.0053
  157DFPC   D4A 1880   6.716   2.668   9.071  0.1309 -0.3777 -0.1636
  157DFPC   C1B 1881   6.549   2.911   9.483  0.1414 -0.0672  0.2304
  157DFPC   D2B 1882   6.413   3.166   9.053  0.1860 -0.1686  0.1741
  157DFPC   D3B 1883   6.702   3.412   8.793 -0.1631  0.1372 -0.0648
  157DFPC   D4B 1884   6.394   3.514   8.445 -0.0626 -0.1016  0.3443
  158DFPC   NC3 1885   6.433   4.191  10.449 -0.1673  0.3209  0.2271
  158DFPC   PO4 1886   6.087   4.439  10.409 -0.2938  0.1564  0.3033
  158DFPC   GL1 1887   5.872   4.660  10.078  0.1903  0.0534 -0.0352
  158DFPC   GL2 1888   6.140   4.897   9.961 -0.0111  0.1079 -0.1015
  158DFPC   C1A 1889   5.646   4.929   9.757 -0.2078 -0.0793  0.0006
  158DFPC   D2A 1890   5.491   5.288   9.600  0.1934 -0.1399 -0.0829
  158DFPC   D3A 1891   5.144   5.299   9.367 -0.1718 -0.1185 -0.1090
  158DFPC   D4A 1892   5.267   5.747   9.424  0.0073  0.2761  0.2002
  158DFPC   C1B 1893   6.170   4.772   9.545 -0.1088 -0.0190 -0.1633
  158DFPC   D2B 1894   6.460   4.502   9.250 -0.0129 -0.1661 -0.3694
  158DFPC   D3B 1895   6.237   4.373   8.943 -0.0762  0.2575 -0.0823
  158DFPC   D4B 1896   6.314   3.928   8.745 -0.0947 -0.1552 -0.2867
  159DFPC   NC3 1897   5.166   5.486  10.874  0.0516  0.0485  0.2556
  159DFPC   PO4 1898   4.882   5.661  10.696 -0.2948 -0.0346  0.0067
  159DFPC   GL1 1899   5.078   5.556  10.329 -0.1733 -0.1197  0.1315
  159DFPC   GL2 1900   4.780   5.703  10.216 -0.1329 -0.1140  0.0507
  159DFPC   C1A 1901   5.100   5.427   9.972 -0.1418 -0.0770  0.0283
  159DFPC   D2A 1902   5.020   5.051   9.865 -0.2572 -0.0146  0.2629
  159DFPC   D3A 1903   4.805   4.800  10.081  0.2110  0.2255 -0.0184
  159DFPC   D4A 1904   4.748   4.210  10.024  0.0328 -0.1182  0.1262
  159DFPC   C1B 1905   4.625   5.712   9.798 -0.2908 -0.0689 -0.0458
  159DFPC   D2B 1906   4.767   5.678   9.394  0.0533 -0.2691  0.1125
  159DFPC   D3B 1907   4.848   5.730   8.984  0.1478 -0.2155 -0.1210
  159DFPC   D4B 1908   4.782   5.553   8.619  0.0662 -0.0189  0.0049
  160DFPC   NC3 1909   1.364   7.809  10.218 -0.0313 -0.1619 -0.0969
  160DFPC   PO4 1910   1.570   7.366  10.479 -0.1292  0.0241 -0.1764
  160DFPC   GL1 1911   1.711   6.971  10.287 -0.0290 -0.0466  0.3803
  160DFPC   GL2 1912   2.008   6.949  10.210  0.0446 -0.0248 -0.0668
  160DFPC   C1A 1913   1.637   6.753   9.975  0.1415  0.1295  0.1150
  160DFPC   D2A 1914   1.824   6.480   9.728 -0.1075 -0.3630  0.1606
  160DFPC   D3A 1915   1.474   6.280   9.830  0.2441 -0.0868 -0.0251
  160DFPC   D4A 1916   1.468   6.226   9.391 -0.2519 -0.1814 -0.1861
  160DFPC   C1B 1917   1.898   7.053   9.664 -0.0198 -0.0427 -0.1102
  160DFPC   D2B 1918   1.748   6.839   9.410  0.0054 -0.0275  0.1227
  160DFPC   D3B 1919   1.337   6.685   9.412 -0.1903 -0.1005 -0.1262
  160DFPC   D4B 1920   1.151   6.791   9.007 -0.0548  0.1422  0.0401
  161DFPC   NC3 1921   0.807   4.577  10.779  0.0049  0.5244  0.3039
  161DFPC   PO4 1922   1.226   4.577  10.651 -0.0109 -0.0828 -0.1242
  161DFPC   GL1 1923   1.301   4.888  10.466 -0.2736  0.1734  0.1071
  161DFPC   GL2 1924   0.929   4.983  10.350 -0.1394 -0.0870  0.2436
  161DFPC   C1A 1925   1.478   5.248  10.217  0.0229  0.1567  0.3084
  161DFPC   D2A 1926   1.784   5.540  10.000 -0.2267  0.0318 -0.0707
  161DFPC   D3A 1927   1.710   5.952  10.123  0.0329  0.2112 -0.1228
  161DFPC   D4A 1928   1.650   5.804  10.523  0.1201 -0.0074  0.1180
  161DFPC   C1B 1929   0.638   5.116   9.949  0.0607 -0.0554 -0.2617
  161DFPC   D2B 1930   0.443   4.775   9.659 -0.0212 -0.1433  0.2321
  161DFPC   D3B 1931   0.561   4.706   9.152 -0.1615 -0.4032 -0.2606
  161DFPC   D4B 1932   0.620   5.207   9.371  0.0878 -0.1989 -0.0159
  162DFPC   NC3 1933   0.809   3.771  10.689 -0.0075 -0.2070 -0.0066
  162DFPC   PO4 1934   0.555   4.174  10.660 -0.0837 -0.2105  0.0727
  162DFPC   GL1 1935   0.561   4.424  10.352  0.1216 -0.0958 -0.0744
  162DFPC   GL2 1936   0.355   4.315  10.246 -0.0387 -0.4409 -0.1324
  162DFPC   C1A 1937   0.783   4.540   9.950  0.0584  0.0020  0.1073
  162DFPC   D2A 1938   1.142   4.461   9.684 -0.1439 -0.0393  0.0089
  162DFPC   D3A 1939   0.969   4.817   9.564 -0.0140 -0.1244 -0.5135
  162DFPC   D4A 1940   1.199   4.911   9.881 -0.1340 -0.1288 -0.0009
  162DFPC   C1B 1941   0.519   4.125   9.878 -0.1081  0.0764 -0.1244
  162DFPC   D2B 1942   0.723   4.090   9.595 -0.2669 -0.1000  0.0164
  162DFPC   D3B 1943   0.506   4.223   9.266 -0.0356  0.2138 -0.1821
  162DFPC   D4B 1944   0.082   4.427   9.204 -0.2284  0.0920 -0.0163
  163DFPC   NC3 1945   4.752   3.343  10.709  0.1677  0.2158 -0.4498
  163DFPC   PO4 1946   4.837   3.772  10.910  0.0023  0.0563 -0.0074
  163DFPC   GL1 1947   4.947   3.702  10.464  0.1963 -0.3434 -0.0373
  163DFPC   GL2 1948   5.109   3.576  10.190  0.1302  0.0591  0.0746
  163DFPC   C1A 1949   4.654   3.786  10.156  0.1375  0.1531 -0.1731
  163DFPC   D2A 1950   4.880   3.754   9.724 -0.2378  0.1095 -0.0025
  163DFPC   D3A 1951   4.879   3.289   9.751  0.0623 -0.1903 -0.1055
  163DFPC   D4A 1952   4.814   3.140   9.313 -0.1496 -0.2154  0.0979
  163DFPC   C1B 1953   5.390   3.613   9.841  0.0629 -0.1665 -0.2471
  163DFPC   D2B 1954   5.534   3.870   9.506  0.3596 -0.0799 -0.3943
  163DFPC   D3B 1955   5.713   3.455   9.385  0.2548 -0.0585  0.2032
  163DFPC   D4B 1956   5.248   3.413   9.325 -0.2863  0.0422 -0.6869
  164DFPC   NC3 1957   4.152   1.725   9.384 -0.2658 -0.1097  0.0820
  164DFPC   PO4 1958   3.874   2.051   9.498 -0.2726 -0.1352  0.0465
  164DFPC   GL1 1959   3.618   1.795   9.241  0.0861 -0.3633  0.2283
  164DFPC   GL2 1960   3.812   1.622   9.017  0.3018  0.3281  0.5659
  164DFPC   C1A 1961   3.286   1.497   9.038  0.1504 -0.1630  0.1324
  164DFPC   D2A 1962   2.945   1.281   8.844  0.2125  0.1319  0.3591
  164DFPC   D3A 1963   2.694   1.407   8.499  0.0431  0.4842 -0.0388
  164DFPC   D4A 1964   2.897   1.519   8.126 -0.0507  0.1492  0.0566
  164DFPC   C1B 1965   3.733   1.919   8.692  0.2772  0.1010 -0.1125
  164DFPC   D2B 1966   3.678   2.270   8.541 -0.2768  0.0959 -0.0288
  164DFPC   D3B 1967   3.776   2.320   8.123  0.0381  0.1199  0.0612
  164DFPC   D4B 1968   3.715   2.105   7.726  0.2727  0.4043 -0.1875
  165DFPC   NC3 1969   4.385   6.007  10.761 -0.0126 -0.0988  0.0949
  165DFPC   PO4 1970   4.295   5.992  10.311 -0.2833 -0.1769 -0.2682
  165DFPC   GL1 1971   4.621   6.299  10.080  0.1205 -0.3100 -0.2512
  165DFPC   GL2 1972   4.373   6.508   9.792 -0.2097  0.0443 -0.0857
  165DFPC   C1A 1973   4.811   6.720   9.860 -0.0625 -0.0969  0.0345
  165DFPC   D2A 1974   5.315   6.737   9.811  0.1398  0.2311 -0.0037
  165DFPC   D3A 1975   5.435   7.125   9.608  0.0648  0.3060  0.1767
  165DFPC   D4A 1976   5.024   7.018   9.370  0.2232 -0.2359 -0.0422
  165DFPC   C1B 1977   4.138   6.391   9.434  0.1017 -0.1337 -0.1358
  165DFPC   D2B 1978   3.900   6.545   9.023 -0.3908 -0.0685  0.0167
  165DFPC   D3B 1979   4.315   6.368   8.916 -0.0737  0.0362 -0.3765
  165DFPC   D4B 1980   4.364   5.981   9.234 -0.0504 -0.3077  0.3181
  166DFPC   NC3 1981   3.843   3.612  10.185  0.1145  0.1771 -0.0800
  166DFPC   PO4 1982   4.199   3.272  10.145 -0.0301 -0.0539 -0.1871
  166DFPC   GL1 1983   4.303   3.534   9.830  0.1575  0.1842  0.4271
  166DFPC   GL2 1984   4.372   3.429   9.618 -0.2242  0.0066  0.4197
  166DFPC   C1A 1985   4.393   3.918   9.620 -0.0474  0.0638  0.3306
  166DFPC   D2A 1986   4.693   4.236   9.488 -0.0634  0.2792  0.1315
  166DFPC   D3A 1987   5.004   3.889   9.273 -0.1073  0.0867  0.0639
  166DFPC   D4A 1988   5.182   4.281   9.250 -0.0026  0.0785 -0.1997
  166DFPC   C1B 1989   4.538   3.608   9.199 -0.2104 -0.2552 -0.2214
  166DFPC   D2B 1990   4.734   3.849   8.866 -0.0921 -0.2591  0.1552
  166DFPC   D3B 1991   4.511   3.567   8.676  0.1630  0.2318  0.0899
  166DFPC   D4B 1992   4.387   3.556   8.309  0.3033  0.1581  0.3243
  167DFPC   NC3 1993   2.718   5.264  10.903  0.1950 -0.2641  0.1909
  167DFPC   PO4 1994   2.520   5.364  10.580 -0.3915 -0.0406  0.1413
  167DFPC   GL1 1995   2.283   5.092  10.333 -0.0988 -0.0480  0.0327
  167DFPC   GL2 1996   2.293   5.086  10.103 -0.3491  0.1050 -0.2412
  167DFPC   C1A 1997   1.882   4.939  10.247  0.2165  0.3892  0.1683
  167DFPC   D2A 1998   1.706   4.753   9.933  0.1596  0.2409 -0.1173
  167DFPC   D3A 1999   1.576   4.820   9.457  0.1975 -0.1858  0.0672
  167DFPC   D4A 2000   1.383   5.098   9.195 -0.0479 -0.2578 -0.1637
  167DFPC   C1B 2001   2.518   5.057   9.713  0.0282 -0.2358  0.2637
  167DFPC   D2B 2002   2.741   5.183   9.275 -0.0207 -0.0660  0.2293
  167DFPC   D3B 2003   2.413   4.943   9.076  0.1180 -0.0831 -0.1444
  167DFPC   D4B 2004   2.007   5.099   9.156  0.1070 -0.3358  0.1529
  168DFPC   NC3 2005   3.730   3.124  10.069  0.1375  0.3192 -0.1351
  168DFPC   PO4 2006   4.047   2.974   9.774 -0.2667 -0.0076  0.2795
  168DFPC   GL1 2007   3.896   2.986   9.414  0.0733  0.0379 -0.0463
  168DFPC   GL2 2008   4.215   3.064   9.257  0.1014 -0.1941  0.1074
  168DFPC   C1A 2009   3.637   3.128   9.146  0.1402  0.3033 -0.0841
  168DFPC   D2A 2010   3.390   2.933   8.825 -0.3274 -0.3297  0.0292
  168DFPC   D3A 2011   3.404   2.529   8.868  0.0706  0.3052  0.1560
  168DFPC   D4A 2012   3.256   2.061   8.939  0.0223  0.3201  0.0024
  168DFPC   C1B 2013   4.493   3.103   8.971  0.1758  0.1311 -0.0652
  168DFPC   D2B 2014   4.795   2.856   8.816  0.1769  0.1318 -0.1022
  168DFPC   D3B 2015   5.180   2.887   9.063 -0.1330  0.2390  0.1701
  168DFPC   D4B 2016   5.184   2.399   8.889  0.0755  0.2668  0.0800
  169DFPC   NC3 2017   2.895   3.396  10.148 -0.1423 -0.0942 -0.3474
  169DFPC   PO4 2018   3.264   3.091  10.104  0.0246  0.0906  0.2141
  169DFPC   GL1 2019   3.399   3.457   9.850  0.1350 -0.0315 -0.0591
  169DFPC   GL2 2020   3.727   3.439   9.678  0.1068  0.0685 -0.2522
  169DFPC   C1A 2021   3.344   3.641   9.484  0.0680 -0.0033 -0.2101
  169DFPC   D2A 2022   3.476   3.583   9.055 -0.2561 -0.2193  0.1972
  169DFPC   D3A 2023   3.150   3.246   9.120 -0.1626 -0.0470 -0.2691
  169DFPC   D4A 2024   3.270   2.839   9.289  0.1656  0.3499  0.2915
  169DFPC   C1B 2025   3.936   3.492   9.315  0.1922 -0.3279  0.3250
  169DFPC   D2B 2026   3.996   3.569   8.922 -0.0881  0.0466 -0.0669
  169DFPC   D3B 2027   4.028   3.160   8.757 -0.2070 -0.2352 -0.0680
  169DFPC   D4B 2028   3.683   3.285   8.552  0.1966  0.0333 -0.1259
  170DFPC   NC3 2029   2.546   6.779  10.783  0.1256  0.2708 -0.2459
  170DFPC   PO4 2030   2.666   7.235  10.795 -0.2783 -0.0538 -0.0698
  170DFPC   GL1 2031   2.548   7.137  10.343  0.1874  0.2017 -0.2274
  170DFPC   GL2 2032   2.648   6.961  10.036 -0.2084 -0.1637  0.0190
  170DFPC   C1A 2033   2.319   7.267   9.908  0.2713  0.1024 -0.0999
  170DFPC   D2A 2034   2.291   7.181   9.428 -0.1149 -0.1097 -0.1636
  170DFPC   D3A 2035   2.653   6.876   9.492 -0.0525 -0.2180 -0.0118
  170DFPC   D4A 2036   3.117   6.959   9.418 -0.2837  0.1379 -0.0833
  170DFPC   C1B 2037   2.673   6.502   9.817  0.1193 -0.0698 -0.0353
  170DFPC   D2B 2038   2.670   6.167  10.150 -0.1094  0.2390 -0.3739
  170DFPC   D3B 2039   2.358   6.026   9.800  0.1416  0.0580  0.2545
  170DFPC   D4B 2040   1.991   5.985   9.607 -0.1462 -0.0666 -0.1782
  171DFPC   NC3 2041   2.155   1.990  10.094 -0.1273 -0.1414 -0.0290
  171DFPC   PO4 2042   1.988   2.400  10.234  0.0480  0.2343 -0.0736
  171DFPC   GL1 2043   1.839   2.157   9.761  0.0223  0.0133 -0.5373
  171DFPC   GL2 2044   1.878   2.297   9.521 -0.0208 -0.0294 -0.0709
  171DFPC   C1A 2045   1.572   1.861   9.401 -0.0541 -0.0125 -0.0499
  171DFPC   D2A 2046   1.459   1.764   9.062  0.0547  0.0801  0.4167
  171DFPC   D3A 2047   1.456   1.664   8.694  0.3332 -0.1734  0.2838
  171DFPC   D4A 2048   1.534   1.649   8.308 -0.3976  0.1323 -0.1071
  171DFPC   C1B 2049   2.047   2.392   9.120 -0.1617 -0.0705 -0.0467
  171DFPC   D2B 2050   2.001   2.445   8.600 -0.5591 -0.1588 -0.0844
  171DFPC   D3B 2051   1.652   2.706   8.475  0.2188  0.1246  0.0272
  171DFPC   D4B 2052   2.105   2.896   8.511  0.1338  0.1131 -0.0377
  172DFPC   NC3 2053   0.945   1.483  10.601 -0.1843  0.0420  0.2767
  172DFPC   PO4 2054   1.005   0.998  10.523 -0.0098  0.1100 -0.2032
  172DFPC   GL1 2055   0.908   1.017  10.056 -0.1062 -0.1308  0.0729
  172DFPC   GL2 2056   0.837   0.702  10.059  0.1269  0.0184 -0.1445
  172DFPC   C1A 2057   0.889   1.230   9.602  0.2516 -0.1351 -0.1197
  172DFPC   D2A 2058   0.773   1.126   9.188  0.0976 -0.1007 -0.2073
  172DFPC   D3A 2059   0.977   1.487   9.083  0.1580 -0.2225  0.1143
  172DFPC   D4A 2060   1.287   1.111   8.995  0.1928 -0.0489 -0.0120
  172DFPC   C1B 2061   0.708   0.741   9.631 -0.1094  0.1800  0.0837
  172DFPC   D2B 2062   0.483   0.541   9.287 -0.1584 -0.4101 -0.0976
  172DFPC   D3B 2063   0.591   0.110   9.168 -0.3121  0.1208  0.2344
  172DFPC   D4B 2064   0.247  -0.068   8.996 -0.0140 -0.0037 -0.0221
  173DFPC   NC3 2065   2.883   1.017  10.424 -0.0134 -0.0692  0.2032
  173DFPC   PO4 2066   2.753   1.338  10.075  0.5466 -0.0534  0.1512
  173DFPC   GL1 2067   2.843   1.310   9.701 -0.1350  0.0086 -0.0223
  173DFPC   GL2 2068   2.943   0.999   9.578  0.1759  0.3096  0.1758
  173DFPC   C1A 2069   2.796   1.376   9.312 -0.0949  0.2120 -0.2928
  173DFPC   D2A 2070   2.496   1.142   8.990  0.0085 -0.3269 -0.0960
  173DFPC   D3A 2071   2.444   0.674   8.892 -0.0944  0.1608 -0.1303
  173DFPC   D4A 2072   2.007   0.659   8.587  0.0941 -0.2350 -0.1829
  173DFPC   C1B 2073   2.928   0.902   9.156 -0.1096 -0.1463 -0.1429
  173DFPC   D2B 2074   3.194   0.866   8.790 -0.1724  0.1282  0.1287
  173DFPC   D3B 2075   3.173   1.234   8.396  0.2227  0.2152  0.0217
  173DFPC   D4B 2076   3.447   1.010   8.248  0.2206 -0.1401 -0.0719
  174DFPC   NC3 2077   6.214   6.143  11.055  0.0832  0.1443  0.1480
  174DFPC   PO4 2078   6.167   6.115  10.690 -0.0858 -0.1848  0.1591
  174DFPC   GL1 2079   5.983   5.932  10.400  0.0031 -0.0385  0.1130
  174DFPC   GL2 2080   5.645   6.050  10.443  0.0094 -0.0868 -0.0604
  174DFPC   C1A 2081   5.980   5.564  10.009  0.1217  0.1085  0.1318
  174DFPC   D2A 2082   5.991   5.268   9.645  0.0433  0.0793 -0.1784
  174DFPC   D3A 2083   5.848   5.021   9.318 -0.0848 -0.1207 -0.1991
  174DFPC   D4A 2084   6.235   4.906   9.094 -0.3701  0.0786 -0.2264
  174DFPC   C1B 2085   5.356   6.153  10.139  0.2236 -0.1815  0.1554
  174DFPC   D2B 2086   5.086   5.942   9.842 -0.0705  0.0243 -0.1232
  174DFPC   D3B 2087   5.106   6.267   9.571  0.0486 -0.0114 -0.0683
  174DFPC   D4B 2088   4.786   6.218   9.597 -0.3071  0.0704 -0.2250
  175DFPC   NC3 2089   5.988   1.128  10.861  0.1609 -0.0265  0.1002
  175DFPC   PO4 2090   6.272   0.925  10.532 -0.0488 -0.1807 -0.3620
  175DFPC   GL1 2091   6.367   1.160  10.158  0.2860 -0.0706  0.1068
  175DFPC   GL2 2092   6.107   1.280  10.033 -0.1495  0.0608  0.1849
  175DFPC   C1A 2093   6.764   1.299   9.957 -0.1148  0.1195 -0.2196
  175DFPC   D2A 2094   6.889   1.695   9.973 -0.0081 -0.0805 -0.4424
  175DFPC   D3A 2095   6.718   2.165   9.885  0.0115 -0.1854  0.2701
  175DFPC   D4A 2096   6.461   2.529   9.863  0.0303 -0.0196  0.1349
  175DFPC   C1B 2097   6.112   1.195   9.610 -0.0301 -0.0199 -0.0004
  175DFPC   D2B 2098   6.052   1.261   9.100 -0.2806  0.3056  0.2985
  175DFPC   D3B 2099   6.402   1.101   8.985 -0.0976  0.0156  0.4381
  175DFPC   D4B 2100   6.752   1.355   9.127  0.1103 -0.1566 -0.0677
  176DFPC   NC3 2101   5.147   4.191  10.835 -0.2080  0.1432 -0.2287
  176DFPC   PO4 2102   5.270   4.083  10.390  0.0128 -0.0876  0.0581
  176DFPC   GL1 2103   5.638   4.237  10.063 -0.2452 -0.0644  0.0924
  176DFPC   GL2 2104   5.722   3.953   9.956 -0.2396  0.0208  0.0084
  176DFPC   C1A 2105   5.531   4.444   9.624 -0.1502  0.2168  0.4637
  176DFPC   D2A 2106   5.787   4.476   9.252 -0.0690  0.1942 -0.1352
  176DFPC   D3A 2107   5.931   4.020   9.063  0.1136  0.0088 -0.0289
  176DFPC   D4A 2108   5.512   4.334   8.898 -0.0143 -0.0655  0.2364
  176DFPC   C1B 2109   6.006   3.818   9.602 -0.2759 -0.0162  0.1033
  176DFPC   D2B 2110   6.338   4.045   9.341  0.2771  0.4671 -0.2825
  176DFPC   D3B 2111   6.661   3.890   9.604 -0.0244 -0.0927 -0.1023
  176DFPC   D4B 2112   7.014   4.254   9.675 -0.5428  0.0397 -0.0647
  177DFPC   NC3 2113   1.798   0.858  10.607 -0.1492  0.1726 -0.0537
  177DFPC   PO4 2114   1.938   0.695  10.245  0.3552  0.0973 -0.1137
  177DFPC   GL1 2115   1.681   0.484   9.975 -0.3247  0.0298 -0.1225
  177DFPC   GL2 2116   1.611   0.671   9.810  0.3732  0.0644  0.2100
  177DFPC   C1A 2117   1.327   0.165   9.926  0.1168 -0.2824  0.4645
  177DFPC   D2A 2118   1.140  -0.258   9.937  0.1586  0.1644 -0.1761
  177DFPC   D3A 2119   0.887  -0.190   9.560  0.0202 -0.2068 -0.0381
  177DFPC   D4A 2120   0.918   0.262   9.604  0.1666 -0.1477 -0.1102
  177DFPC   C1B 2121   1.194   0.661   9.691 -0.2227 -0.1076 -0.1913
  177DFPC   D2B 2122   1.108   0.710   9.260  0.1132  0.1097 -0.0692
  177DFPC   D3B 2123   1.034   0.359   9.041 -0.2477  0.1338  0.1174
  177DFPC   D4B 2124   1.378   0.326   9.365 -0.3021  0.0306 -0.1991
  178DFPC   NC3 2125   4.548   2.941   9.673 -0.1014  0.1225  0.0779
  178DFPC   PO4 2126   4.945   2.715   9.694 -0.0621  0.1573 -0.3585
  178DFPC   GL1 2127   4.667   2.637   9.328  0.1043 -0.0168 -0.1975
  178DFPC   GL2 2128   4.729   2.441   9.182  0.1356  0.1050  0.1822
  178DFPC   C1A 2129   4.328   2.626   9.034 -0.0480 -0.1862  0.0362
  178DFPC   D2A 2130   4.360   2.634   8.643 -0.1605 -0.0568 -0.1210
  178DFPC   D3A 2131   4.367   2.805   8.253 -0.1372 -0.0835 -0.0271
  178DFPC   D4A 2132   4.736   3.128   8.350 -0.4151 -0.0576  0.1919
  178DFPC   C1B 2133   4.679   2.252   8.768  0.0031  0.1399  0.0758
  178DFPC   D2B 2134   4.717   2.440   8.397  0.1117  0.1061  0.1657
  178DFPC   D3B 2135   4.686   1.993   8.249 -0.2168  0.1220 -0.0824
  178DFPC   D4B 2136   4.704   1.523   8.371 -0.0534  0.2007  0.0353
  179DFPC   NC3 2137   6.635   0.628  10.685  0.3324 -0.1308  0.0989
  179DFPC   PO4 2138   7.077   0.479  10.594  0.1262  0.2922  0.0457
  179DFPC   GL1 2139   6.718   0.451  10.242 -0.0803  0.0392 -0.2422
  179DFPC   GL2 2140   6.484   0.268  10.188  0.1864 -0.1291  0.1886
  179DFPC   C1A 2141   6.722   0.749   9.893  0.1395  0.3270  0.0749
  179DFPC   D2A 2142   6.932   0.499   9.566 -0.2167  0.0598  0.0819
  179DFPC   D3A 2143   6.864   0.124   9.889  0.3534  0.2571  0.0390
  179DFPC   D4A 2144   7.125   0.011  10.289  0.3487  0.0534  0.1711
  179DFPC   C1B 2145   6.335   0.044   9.826  0.0629 -0.1605 -0.1236
  179DFPC   D2B 2146   6.525  -0.033   9.481 -0.2473  0.0277  0.3641
  179DFPC   D3B 2147   6.222  -0.396   9.302 -0.1592 -0.2212  0.3003
  179DFPC   D4B 2148   5.917  -0.107   9.285  0.0136  0.1363  0.0759
  180DFPC   NC3 2149   1.744   1.096  10.038 -0.1067 -0.3933  0.0816
  180DFPC   PO4 2150   1.312   1.327  10.069  0.0367  0.0013  0.0936
  180DFPC   GL1 2151   1.347   1.102   9.633  0.0077  0.1462 -0.2258
  180DFPC   GL2 2152   1.396   1.416   9.442 -0.0602 -0.1193  0.1243
  180DFPC   C1A 2153   1.570   0.912   9.368 -0.0227  0.1786 -0.1513
  180DFPC   D2A 2154   1.864   0.548   9.357  0.1013  0.1229  0.1286
  180DFPC   D3A 2155   1.964   0.388   8.999 -0.1378  0.1647  0.0516
  180DFPC   D4A 2156   2.001  -0.158   8.958 -0.2747 -0.1476 -0.3129
  180DFPC   C1B 2157   1.730   1.345   9.110  0.0205  0.2378  0.2533
  180DFPC   D2B 2158   1.827   1.231   8.708  0.0201  0.4253 -0.1259
  180DFPC   D3B 2159   1.809   0.850   8.957  0.0762  0.2169 -0.1785
  180DFPC   D4B 2160   1.471   0.616   8.970  0.0573  0.1639 -0.1657
  181DFPC   NC3 2161   4.927   2.186   9.751  0.3635  0.0697  0.0481
  181DFPC   PO4 2162   4.523   2.031   9.479 -0.1285 -0.0389  0.2616
  181DFPC   GL1 2163   4.633   1.751   9.135 -0.0340  0.5333 -0.1282
  181DFPC   GL2 2164   4.542   1.496   9.074  0.2750  0.1999 -0.2116
  181DFPC   C1A 2165   4.909   1.748   8.760 -0.4181  0.2105 -0.0366
  181DFPC   D2A 2166   5.192   1.718   8.465  0.3246 -0.1584  0.0140
  181DFPC   D3A 2167   5.111   2.174   8.474 -0.2812 -0.1139 -0.0616
  181DFPC   D4A 2168   5.075   2.229   7.987  0.1304  0.1088 -0.1617
  181DFPC   C1B 2169   4.910   1.301   9.215 -0.1991  0.0442  0.1668
  181DFPC   D2B 2170   5.067   0.984   8.999  0.1465 -0.2357 -0.1479
  181DFPC   D3B 2171   4.957   1.140   8.544  0.1351  0.0500 -0.1606
  181DFPC   D4B 2172   4.845   0.956   8.172 -0.2531 -0.1346  0.2117
  182DFPC   NC3 2173   1.837   1.896  10.472  0.0867  0.0680 -0.1351
  182DFPC   PO4 2174   1.693   1.686  10.080  0.0191  0.3351  0.1267
  182DFPC   GL1 2175   1.333   1.848   9.866  0.1059 -0.0034  0.1279
  182DFPC   GL2 2176   1.056   2.071   9.929 -0.1758  0.1997 -0.0214
  182DFPC   C1A 2177   1.080   1.995   9.398 -0.1540  0.0177 -0.0491
  182DFPC   D2A 2178   1.101   2.143   8.916  0.0382 -0.0390  0.0127
  182DFPC   D3A 2179   0.901   1.823   8.683  0.1644 -0.0441 -0.0103
  182DFPC   D4A 2180   1.045   1.575   8.204  0.1119 -0.4602 -0.1613
  182DFPC   C1B 2181   0.748   2.323   9.673 -0.2967 -0.1067  0.3652
  182DFPC   D2B 2182   0.711   2.314   9.299 -0.2841 -0.3107  0.0496
  182DFPC   D3B 2183   0.353   2.484   9.089 -0.0851  0.4507  0.3569
  182DFPC   D4B 2184   0.435   2.694   8.661  0.1225  0.0633  0.0266
  183DFPC   NC3 2185   6.279   6.578  10.683 -0.3084  0.0772 -0.0831
  183DFPC   PO4 2186   5.833   6.763  10.662  0.0474  0.0154  0.0195
  183DFPC   GL1 2187   5.797   6.514  10.337 -0.1237 -0.4474  0.1314
  183DFPC   GL2 2188   5.559   6.628  10.202 -0.1406  0.1465  0.0145
  183DFPC   C1A 2189   5.821   6.224   9.969 -0.2369  0.2039 -0.1434
  183DFPC   D2A 2190   5.534   6.220   9.729 -0.0822 -0.1291 -0.0575
  183DFPC   D3A 2191   5.611   6.427   9.401  0.3208 -0.1143 -0.0106
  183DFPC   D4A 2192   5.296   6.178   9.083  0.2950 -0.1718  0.0132
  183DFPC   C1B 2193   5.880   6.764   9.871 -0.0213  0.0699 -0.1018
  183DFPC   D2B 2194   5.961   7.220   9.941 -0.0892 -0.0863  0.0303
  183DFPC   D3B 2195   6.086   7.250   9.550  0.2789 -0.1859 -0.2036
  183DFPC   D4B 2196   6.450   7.383   9.638  0.5505  0.0190 -0.0811
  184DFPC   NC3 2197   4.117  -0.301  10.224 -0.2513  0.0545 -0.2381
  184DFPC   PO4 2198   4.197   0.005  10.493  0.1318  0.0525  0.1415
  184DFPC   GL1 2199   4.361   0.070  10.023 -0.2990 -0.1308  0.0657
  184DFPC   GL2 2200   4.132   0.205   9.808 -0.1172  0.0317 -0.0306
  184DFPC   C1A 2201   4.577   0.184   9.618 -0.0219  0.1140  0.0952
  184DFPC   D2A 2202   4.636   0.377   9.186  0.1969 -0.3581  0.1358
  184DFPC   D3A 2203   4.871   0.539   8.974  0.0760 -0.1182  0.0361
  184DFPC   D4A 2204   4.954   0.240   8.671  0.2583  0.0026 -0.2863
  184DFPC   C1B 2205   4.051   0.036   9.434 -0.4234  0.2463 -0.0985
  184DFPC   D2B 2206   4.333   0.008   9.058 -0.1946  0.0559 -0.0601
  184DFPC   D3B 2207   4.775  -0.110   8.974 -0.0023 -0.2452 -0.1462
  184DFPC   D4B 2208   4.656  -0.263   9.351  0.0948 -0.2357 -0.0344
  185DFPC   NC3 2209   2.896   5.360   7.421  0.2305  0.1637 -0.3064
  185DFPC   PO4 2210   2.964   5.733   7.330 -0.0873  0.2442  0.2516
  185DFPC   GL1 2211   3.062   5.923   7.748 -0.1189 -0.3179  0.0261
  185DFPC   GL2 2212   2.848   5.965   7.787  0.2775 -0.1089 -0.2851
  185DFPC   C1A 2213   3.228   5.853   8.224  0.2044  0.0848  0.4413
  185DFPC   D2A 2214   3.221   6.111   8.522 -0.3741 -0.1135  0.0073
  185DFPC   D3A 2215   3.569   6.183   8.145 -0.0910 -0.2154  0.1448
  185DFPC   D4A 2216   3.165   6.329   8.006 -0.2152 -0.1345 -0.0133
  185DFPC   C1B 2217   2.790   6.004   8.231 -0.1174 -0.0763 -0.2312
  185DFPC   D2B 2218   2.649   6.153   8.599 -0.0158 -0.0065 -0.0850
  185DFPC   D3B 2219   2.465   6.464   8.788 -0.1175  0.0587 -0.1000
  185DFPC   D4B 2220   2.195   6.634   8.488  0.0666 -0.4393  0.2165
  186DFPC   NC3 2221   1.770   3.646  10.597 -0.2431  0.0597  0.1718
  186DFPC   PO4 2222   2.007   3.903  10.335 -0.1887 -0.1070 -0.2251
  186DFPC   GL1 2223   1.713   3.768  10.079 -0.2071 -0.1490 -0.2435
  186DFPC   GL2 2224   1.870   3.443  10.108 -0.0154  0.1136 -0.1068
  186DFPC   C1A 2225   1.676   3.707   9.637 -0.2140 -0.2819  0.1926
  186DFPC   D2A 2226   1.840   3.812   9.276  0.0583  0.1458  0.2954
  186DFPC   D3A 2227   1.821   3.648   8.841  0.2818  0.1109 -0.1994
  186DFPC   D4A 2228   1.549   4.041   8.863  0.2114  0.0916  0.1895
  186DFPC   C1B 2229   2.229   3.560   9.830  0.2072  0.1051  0.1494
  186DFPC   D2B 2230   2.388   3.719   9.441 -0.0154  0.3528 -0.0773
  186DFPC   D3B 2231   2.827   3.568   9.394  0.3113 -0.2132 -0.2969
  186DFPC   D4B 2232   2.725   3.366   8.945  0.0799  0.1176  0.0227
  187DFPC   NC3 2233   2.230   2.645   9.897  0.5111  0.1503 -0.0826
  187DFPC   PO4 2234   2.416   2.268   9.743 -0.2091  0.0668  0.0926
  187DFPC   GL1 2235   2.269   1.788   9.566 -0.1310 -0.3434  0.1189
  187DFPC   GL2 2236   2.098   1.855   9.361  0.2900  0.1788 -0.2115
  187DFPC   C1A 2237   2.384   1.266   9.513  0.1929 -0.3181 -0.1897
  187DFPC   D2A 2238   2.181   0.938   9.253  0.1760 -0.0760  0.2071
  187DFPC   D3A 2239   2.420   0.744   9.499 -0.3043  0.0780 -0.1976
  187DFPC   D4A 2240   2.172   0.843   9.806 -0.1670 -0.2454  0.0108
  187DFPC   C1B 2241   2.299   1.686   8.980  0.1859 -0.2332 -0.1223
  187DFPC   D2B 2242   2.229   1.561   8.564  0.2199 -0.3596 -0.0807
  187DFPC   D3B 2243   2.374   1.516   8.102 -0.1486  0.2747  0.3632
  187DFPC   D4B 2244   2.510   1.917   8.063 -0.0511  0.4185  0.1263
  188DFPC   NC3 2245   7.314   5.200  10.627  0.0370  0.0997  0.3307
  188DFPC   PO4 2246   7.253   4.800  10.750  0.2975 -0.3010 -0.1131
  188DFPC   GL1 2247   7.229   4.816  10.245  0.0243  0.2329 -0.0335
  188DFPC   GL2 2248   7.089   5.128  10.161  0.4504 -0.1046 -0.2481
  188DFPC   C1A 2249   6.903   4.699   9.946 -0.1374  0.2561  0.2199
  188DFPC   D2A 2250   6.543   4.441   9.728  0.1291  0.0511  0.2918
  188DFPC   D3A 2251   6.323   3.982   9.971 -0.1064  0.2004 -0.1078
  188DFPC   D4A 2252   6.038   4.309   9.721  0.1768 -0.2732  0.2282
  188DFPC   C1B 2253   6.848   5.142   9.744 -0.2576  0.0639 -0.1604
  188DFPC   D2B 2254   6.902   5.262   9.318  0.0142 -0.1282 -0.1088
  188DFPC   D3B 2255   6.468   5.270   9.387  0.0735 -0.0772  0.4075
  188DFPC   D4B 2256   6.773   4.828   9.403 -0.2337  0.0565 -0.0746
  189DFPC   NC3 2257   5.309   2.538   9.953 -0.3130  0.2159  0.1007
  189DFPC   PO4 2258   5.640   2.788   9.975 -0.1383 -0.3563  0.2320
  189DFPC   GL1 2259   5.710   2.533   9.636 -0.1045 -0.1679 -0.0596
  189DFPC   GL2 2260   5.924   2.328   9.702  0.0953  0.2512  0.2851
  189DFPC   C1A 2261   5.687   2.529   9.129 -0.4900 -0.4073 -0.0974
  189DFPC   D2A 2262   5.596   2.668   8.812 -0.0030  0.0403  0.0333
  189DFPC   D3A 2263   5.651   2.225   8.593 -0.1989 -0.2542 -0.1109
  189DFPC   D4A 2264   5.508   2.496   8.223 -0.1725 -0.0150 -0.0957
  189DFPC   C1B 2265   6.145   2.484   9.321  0.0159  0.1673 -0.0284
  189DFPC   D2B 2266   6.232   2.703   8.983 -0.0486 -0.0083  0.0241
  189DFPC   D3B 2267   5.875   2.991   9.211 -0.4311  0.0137 -0.0887
  189DFPC   D4B 2268   5.555   3.208   8.911 -0.3890  0.4663  0.3204
  190DFPC   NC3 2269   2.594   4.863  10.611  0.0325  0.0621  0.0714
  190DFPC   PO4 2270   2.329   4.642  10.793 -0.0516 -0.0353 -0.0994
  190DFPC   GL1 2271   2.125   4.488  10.355 -0.1235  0.0381  0.1824
  190DFPC   GL2 2272   1.844   4.359  10.166 -0.0771 -0.3776 -0.3650
  190DFPC   C1A 2273   2.190   4.569   9.842  0.0050 -0.4598  0.1053
  190DFPC   D2A 2274   2.057   4.647   9.405 -0.0708  0.1578  0.3044
  190DFPC   D3A 2275   2.079   4.492   8.965  0.0268 -0.0038 -0.0424
  190DFPC   D4A 2276   2.205   4.633   8.547 -0.0520 -0.1936 -0.0056
  190DFPC   C1B 2277   1.669   4.304   9.681 -0.0409 -0.0080 -0.3094
  190DFPC   D2B 2278   1.681   4.341   9.272  0.2780 -0.0173 -0.2246
  190DFPC   D3B 2279   1.490   4.564   8.925  0.1255  0.0106 -0.0436
  190DFPC   D4B 2280   1.763   4.849   8.769 -0.0633 -0.3038  0.2380
  191DFPC   NC3 2281   4.859   0.944  10.120  0.0958  0.1920  0.5349
  191DFPC   PO4 2282   5.143   0.980  10.523  0.1795 -0.2199  0.0271
  191DFPC   GL1 2283   5.404   1.137  10.223 -0.2597 -0.0605  0.2350
  191DFPC   GL2 2284   5.195   1.197   9.899 -0.0473  0.2788  0.1361
  191DFPC   C1A 2285   5.776   0.935   9.916 -0.1175  0.0413 -0.0759
  191DFPC   D2A 2286   5.670   0.667   9.684  0.1353  0.1366 -0.4646
  191DFPC   D3A 2287   5.707   0.462   9.256 -0.2284 -0.0158  0.0405
  191DFPC   D4A 2288   5.666   0.224   8.795 -0.0092  0.2037  0.2364
  191DFPC   C1B 2289   5.112   0.985   9.529  0.0173 -0.4931 -0.0798
  191DFPC   D2B 2290   5.186   0.681   9.392  0.0242  0.0495 -0.3218
  191DFPC   D3B 2291   5.344   0.556   8.918  0.2160  0.3024  0.1525
  191DFPC   D4B 2292   5.155   0.657   8.542  0.0752  0.0367 -0.2267
  192DFPC   NC3 2293   3.685   1.628   9.703  0.0480 -0.0931  0.3879
  192DFPC   PO4 2294   4.121   1.449   9.763 -0.1514  0.0416  0.0460
  192DFPC   GL1 2295   3.903   1.245   9.443 -0.1477  0.0802  0.0841
  192DFPC   GL2 2296   4.134   1.247   9.216  0.4171 -0.2344  0.0440
  192DFPC   C1A 2297   3.541   1.123   9.083 -0.0733 -0.1768  0.2350
  192DFPC   D2A 2298   3.570   1.249   8.668  0.0977 -0.1266 -0.1594
  192DFPC   D3A 2299   3.881   1.418   8.355  0.4020 -0.1489 -0.1037
  192DFPC   D4A 2300   4.138   1.507   7.987 -0.0637 -0.1851  0.2298
  192DFPC   C1B 2301   4.070   1.187   8.759  0.1175 -0.0224 -0.1857
  192DFPC   D2B 2302   4.343   1.144   8.365  0.0209 -0.3946 -0.1161
  192DFPC   D3B 2303   4.267   0.819   8.195  0.0286  0.1897 -0.0184
  192DFPC   D4B 2304   3.992   0.779   8.547 -0.2192  0.1392 -0.2395
  193DFPC   NC3 2305  -0.042   3.268   6.871  0.1285 -0.3174 -0.1568
  193DFPC   PO4 2306  -0.066   2.907   7.243 -0.0029  0.3007  0.3382
  193DFPC   GL1 2307   0.193   2.994   7.510  0.2497 -0.1568  0.0707
  193DFPC   GL2 2308   0.399   3.174   7.367 -0.0733  0.0871  0.2904
  193DFPC   C1A 2309   0.057   3.062   7.968  0.0497 -0.0239  0.2240
  193DFPC   D2A 2310   0.008   3.396   8.272 -0.0262 -0.3322  0.1945
  193DFPC   D3A 2311   0.434   3.523   8.583 -0.3818  0.4022 -0.3287
  193DFPC   D4A 2312   0.591   3.425   8.986 -0.1048  0.0866 -0.0272
  193DFPC   C1B 2313   0.476   3.205   7.892 -0.0564  0.3216 -0.1301
  193DFPC   D2B 2314   0.753   3.213   8.247 -0.0585 -0.0119  0.2655
  193DFPC   D3B 2315   1.046   3.480   7.996 -0.1676  0.0174 -0.1045
  193DFPC   D4B 2316   1.440   3.410   8.023 -0.3459 -0.1092  0.2335
  194DFPC   NC3 2317   1.369   2.488   6.610  0.1281 -0.0931  0.1208
  194DFPC   PO4 2318   1.533   2.641   6.147  0.1613  0.2184  0.0559
  194DFPC   GL1 2319   1.614   2.357   5.838 -0.0582  0.2120 -0.0003
  194DFPC   GL2 2320   1.357   2.330   5.617 -0.0781  0.1471 -0.0301
  194DFPC   C1A 2321   1.793   2.375   5.451 -0.0525 -0.1563 -0.3378
  194DFPC   D2A 2322   2.078   2.594   5.184 -0.0122 -0.1353  0.0367
  194DFPC   D3A 2323   2.428   2.273   5.199 -0.1330 -0.0197 -0.0325
  194DFPC   D4A 2324   2.830   2.425   5.058  0.2796 -0.4234  0.4072
  194DFPC   C1B 2325   1.097   2.268   5.236 -0.2270  0.3324  0.1407
  194DFPC   D2B 2326   0.859   2.146   4.886 -0.0447 -0.2903 -0.2107
  194DFPC   D3B 2327   0.779   1.822   4.672  0.1324  0.0284  0.0142
  194DFPC   D4B 2328   1.131   1.558   4.466  0.0827 -0.1848  0.2791
  195DFPC   NC3 2329   3.716   3.699   6.772  0.0321 -0.0819 -0.1312
  195DFPC   PO4 2330   3.825   3.592   6.306 -0.0462 -0.1189  0.5144
  195DFPC   GL1 2331   3.745   3.455   5.868  0.1604  0.1082 -0.0701
  195DFPC   GL2 2332   4.023   3.625   5.696 -0.2126 -0.0955  0.4262
  195DFPC   C1A 2333   3.395   3.330   5.714 -0.1298 -0.2283 -0.1326
  195DFPC   D2A 2334   2.954   3.249   5.672 -0.0167  0.2409  0.2907
  195DFPC   D3A 2335   3.215   3.168   5.305  0.0484  0.0462 -0.1229
  195DFPC   D4A 2336   2.992   2.811   5.323  0.1257 -0.0652  0.2330
  195DFPC   C1B 2337   4.105   3.942   5.486  0.0881 -0.1347  0.0137
  195DFPC   D2B 2338   3.846   4.268   5.329 -0.3191 -0.2170  0.0196
  195DFPC   D3B 2339   4.247   4.286   5.174  0.5756 -0.2771 -0.0037
  195DFPC   D4B 2340   4.367   4.462   5.520 -0.0054 -0.1644 -0.0184
  196DFPC   NC3 2341   4.682   3.406   6.763 -0.4996  0.1610  0.0012
  196DFPC   PO4 2342   5.083   3.131   6.894 -0.1000  0.0886  0.0004
  196DFPC   GL1 2343   4.885   2.837   6.955  0.0277 -0.0042  0.2247
  196DFPC   GL2 2344   4.566   3.001   7.065  0.1754 -0.3153 -0.2173
  196DFPC   C1A 2345   4.633   2.451   7.147 -0.0493 -0.1017 -0.0929
  196DFPC   D2A 2346   4.578   2.205   7.411 -0.2966  0.1679  0.1785
  196DFPC   D3A 2347   4.340   1.776   7.375 -0.2999  0.2628 -0.1693
  196DFPC   D4A 2348   4.259   1.973   7.783  0.1433 -0.0180 -0.1170
  196DFPC   C1B 2349   4.227   2.723   7.139 -0.4071 -0.0946 -0.1562
  196DFPC   D2B 2350   4.059   2.408   7.455 -0.0530  0.0723  0.0357
  196DFPC   D3B 2351   4.220   2.507   7.836  0.0179  0.0439 -0.1267
  196DFPC   D4B 2352   4.596   2.325   7.883 -0.1115 -0.2866  0.1828
  197DFPC   NC3 2353   2.213   5.086   7.041  0.1824 -0.1317  0.2142
  197DFPC   PO4 2354   2.064   5.282   7.433  0.2647  0.1055 -0.1974
  197DFPC   GL1 2355   2.148   5.278   7.820  0.4129  0.0929  0.1632
  197DFPC   GL2 2356   1.770   5.302   7.940 -0.0804  0.0194  0.1319
  197DFPC   C1A 2357   2.381   5.483   8.122 -0.1374  0.1650  0.1769
  197DFPC   D2A 2358   2.393   5.710   8.526 -0.0723  0.0622 -0.0400
  197DFPC   D3A 2359   2.731   5.481   8.745 -0.2890  0.2193 -0.0556
  197DFPC   D4A 2360   2.997   5.381   8.408  0.1562 -0.0035  0.0226
  197DFPC   C1B 2361   1.812   5.237   8.343  0.1528  0.1824  0.1942
  197DFPC   D2B 2362   1.842   5.492   8.644  0.0597 -0.1282 -0.1652
  197DFPC   D3B 2363   1.685   5.363   8.854  0.3016  0.2422  0.3778
  197DFPC   D4B 2364   1.307   5.491   8.764  0.1710  0.5566 -0.2137
  198DFPC   NC3 2365   3.587   4.017   5.992 -0.0045  0.0842  0.0975
  198DFPC   PO4 2366   3.579   4.397   6.246  0.3077 -0.1057 -0.0502
  198DFPC   GL1 2367   3.315   4.479   5.805  0.2161 -0.0363 -0.1286
  198DFPC   GL2 2368   2.897   4.536   5.847  0.2627  0.0523  0.0700
  198DFPC   C1A 2369   3.305   4.191   5.379 -0.0874  0.0646  0.1473
  198DFPC   D2A 2370   3.417   3.885   5.063  0.4476 -0.1723 -0.3293
  198DFPC   D3A 2371   3.498   3.482   5.032  0.1816  0.1151 -0.2385
  198DFPC   D4A 2372   3.850   3.295   4.639 -0.1043 -0.0154 -0.0019
  198DFPC   C1B 2373   2.948   4.492   5.393 -0.1622 -0.1967  0.1193
  198DFPC   D2B 2374   3.057   4.485   5.083 -0.0902  0.1209 -0.1108
  198DFPC   D3B 2375   2.682   4.756   5.046 -0.0661  0.1043  0.0333
  198DFPC   D4B 2376   2.534   4.752   5.531 -0.0561 -0.1838  0.3186
  199DFPC   NC3 2377   4.849   5.600   7.056  0.2510 -0.0136  0.0089
  199DFPC   PO4 2378   5.131   5.918   6.953 -0.1065  0.0121  0.0059
  199DFPC   GL1 2379   5.131   5.783   7.416  0.2533 -0.2786 -0.0245
  199DFPC   GL2 2380   5.329   5.844   7.622  0.0753  0.5111 -0.0579
  199DFPC   C1A 2381   4.868   5.838   7.837 -0.0341  0.2819  0.0202
  199DFPC   D2A 2382   4.950   5.827   8.231 -0.2632 -0.0170 -0.0009
  199DFPC   D3A 2383   4.686   6.001   8.543  0.0431 -0.1408 -0.0879
  199DFPC   D4A 2384   4.822   6.238   8.888 -0.0590  0.0211 -0.0608
  199DFPC   C1B 2385   5.463   5.917   8.043 -0.2242 -0.0198 -0.1502
  199DFPC   D2B 2386   5.762   6.151   8.255 -0.0290  0.1807  0.3047
  199DFPC   D3B 2387   5.369   6.279   8.474 -0.0993 -0.0866 -0.0961
  199DFPC   D4B 2388   5.246   5.868   8.681 -0.1179 -0.0893  0.1293
  200DFPC   NC3 2389   6.220   4.499   6.964  0.0772 -0.0834  0.1165
  200DFPC   PO4 2390   6.491   4.161   7.167 -0.1875 -0.1542 -0.1597
  200DFPC   GL1 2391   6.541   3.871   7.409  0.1387 -0.1227  0.2130
  200DFPC   GL2 2392   6.296   3.647   7.452  0.3506 -0.0623 -0.2598
  200DFPC   C1A 2393   6.625   3.845   7.807  0.1497  0.3003  0.0970
  200DFPC   D2A 2394   6.577   3.967   8.299  0.2037  0.2124 -0.1527
  200DFPC   D3A 2395   6.352   4.402   8.355  0.1128 -0.2709 -0.0051
  200DFPC   D4A 2396   5.953   4.294   8.534  0.0245  0.0145  0.1132
  200DFPC   C1B 2397   6.205   3.546   7.906  0.1213 -0.1171  0.1514
  200DFPC   D2B 2398   5.952   3.391   8.292  0.0403 -0.0872 -0.0551
  200DFPC   D3B 2399   5.866   2.927   8.276 -0.1596 -0.1235  0.0042
  200DFPC   D4B 2400   6.007   2.999   8.690 -0.0730  0.0839 -0.0572
  201DFPC   NC3 2401   5.000   3.178   6.000  0.4178 -0.1136 -0.2189
  201DFPC   PO4 2402   4.603   3.410   6.231 -0.0437  0.0513  0.0609
  201DFPC   GL1 2403   4.325   3.197   6.516 -0.0875  0.1748 -0.1135
  201DFPC   GL2 2404   3.981   3.147   6.455  0.0383 -0.2544 -0.0433
  201DFPC   C1A 2405   4.286   2.809   6.653 -0.0858  0.1039  0.3476
  201DFPC   D2A 2406   4.180   2.389   6.658 -0.0036  0.0558 -0.0669
  201DFPC   D3A 2407   4.531   2.073   6.918  0.1290  0.1749  0.3464
  201DFPC   D4A 2408   4.132   1.910   6.979  0.3444  0.0104 -0.0623
  201DFPC   C1B 2409   3.866   2.703   6.376 -0.3833 -0.1903 -0.0368
  201DFPC   D2B 2410   3.901   2.324   6.093  0.0865  0.0632 -0.2434
  201DFPC   D3B 2411   3.946   1.989   6.365  0.1561  0.1339 -0.0511
  201DFPC   D4B 2412   3.931   1.743   5.958 -0.1419  0.0860  0.0532
  202DFPC   NC3 2413   6.427   3.246   7.089  0.2859  0.0153 -0.1122
  202DFPC   PO4 2414   6.063   3.009   6.845  0.0253 -0.1748  0.0073
  202DFPC   GL1 2415   6.143   2.649   7.005 -0.2586  0.0986  0.3383
  202DFPC   GL2 2416   6.387   2.635   7.225 -0.0214  0.2270 -0.1601
  202DFPC   C1A 2417   5.818   2.412   7.316  0.1967  0.0705  0.0412
  202DFPC   D2A 2418   5.635   2.372   7.752  0.0528  0.0305  0.3780
  202DFPC   D3A 2419   5.857   2.063   7.850 -0.0090  0.0156  0.2490
  202DFPC   D4A 2420   5.443   1.800   7.992 -0.1690 -0.1693  0.0776
  202DFPC   C1B 2421   6.212   2.661   7.569  0.0002 -0.2102  0.1204
  202DFPC   D2B 2422   6.087   2.664   7.915 -0.3050  0.0580 -0.0201
  202DFPC   D3B 2423   6.418   3.024   8.037  0.0770 -0.3114  0.0086
  202DFPC   D4B 2424   6.397   3.132   7.604  0.0781 -0.0663  0.2168
  203DFPC   NC3 2425   6.226   2.639   5.913 -0.2995 -0.0320 -0.3587
  203DFPC   PO4 2426   6.266   2.217   6.180 -0.1801  0.2933  0.1725
  203DFPC   GL1 2427   6.130   2.199   5.741 -0.1773  0.0897  0.2769
  203DFPC   GL2 2428   6.078   1.861   5.668 -0.3360 -0.2945  0.1244
  203DFPC   C1A 2429   5.733   2.355   5.616  0.1942  0.0605 -0.0108
  203DFPC   D2A 2430   5.309   2.400   5.459  0.2538  0.0535 -0.1090
  203DFPC   D3A 2431   4.991   2.713   5.549  0.1923 -0.0489  0.3249
  203DFPC   D4A 2432   5.280   3.070   5.606  0.1681  0.2747 -0.0198
  203DFPC   C1B 2433   6.510   1.899   5.348  0.1372 -0.1197 -0.0502
  203DFPC   D2B 2434   6.761   1.739   5.026 -0.2309  0.2571 -0.2646
  203DFPC   D3B 2435   6.586   2.134   4.844  0.1987 -0.3670 -0.2058
  203DFPC   D4B 2436   6.664   2.197   4.379 -0.0207 -0.2122  0.0579
  204DFPC   NC3 2437   1.768  -0.388   7.249  0.1408  0.1190 -0.5029
  204DFPC   PO4 2438   1.476  -0.120   7.358  0.0581 -0.0990  0.2877
  204DFPC   GL1 2439   1.760   0.000   7.661 -0.1006  0.4288 -0.0435
  204DFPC   GL2 2440   1.763   0.317   7.723 -0.1425 -0.1817 -0.1993
  204DFPC   C1A 2441   1.776  -0.091   8.154  0.1178 -0.0582  0.3060
  204DFPC   D2A 2442   1.402  -0.118   8.472 -0.0824  0.0940 -0.0052
  204DFPC   D3A 2443   1.104   0.014   8.530  0.1624  0.0393 -0.3223
  204DFPC   D4A 2444   0.762   0.286   8.630  0.2661  0.2511 -0.2278
  204DFPC   C1B 2445   1.781   0.598   8.128 -0.0492  0.3851 -0.1494
  204DFPC   D2B 2446   1.659   0.907   8.355  0.0450  0.1460  0.1545
  204DFPC   D3B 2447   1.988   1.218   8.237  0.1286  0.1780  0.4790
  204DFPC   D4B 2448   2.260   1.035   8.589 -0.2826 -0.3055 -0.0672
  205DFPC   NC3 2449   6.020   5.253   7.406 -0.4834  0.1587 -0.3073
  205DFPC   PO4 2450   6.024   4.745   7.364  0.0066 -0.0661 -0.0607
  205DFPC   GL1 2451   5.858   4.520   7.659  0.1461  0.1697 -0.2444
  205DFPC   GL2 2452   5.614   4.356   7.600  0.2119 -0.2911  0.0431
  205DFPC   C1A 2453   5.855   4.548   8.109  0.1047  0.0168  0.4272
  205DFPC   D2A 2454   5.689   4.658   8.379  0.2677 -0.0071  0.0486
  205DFPC   D3A 2455   6.001   4.757   8.678 -0.2704  0.1029 -0.0821
  205DFPC   D4A 2456   5.622   4.913   8.901 -0.0231  0.0380  0.0113
  205DFPC   C1B 2457   5.373   4.614   7.970 -0.2164  0.0079  0.3952
  205DFPC   D2B 2458   5.062   4.701   8.308  0.1049 -0.2528  0.1785
  205DFPC   D3B 2459   5.199   4.288   8.323  0.1566  0.1729  0.1184
  205DFPC   D4B 2460   5.032   4.274   8.740  0.0894 -0.2742  0.2468
  206DFPC   NC3 2461   1.476   6.262   6.408 -0.3864 -0.1282 -0.0655
  206DFPC   PO4 2462   1.639   5.797   6.137 -0.0024 -0.0141 -0.0694
  206DFPC   GL1 2463   1.646   5.783   5.634 -0.4120  0.0915  0.0786
  206DFPC   GL2 2464   1.512   6.074   5.418  0.4529 -0.0481  0.1227
  206DFPC   C1A 2465   1.331   5.666   5.283 -0.0408 -0.1048 -0.0682
  206DFPC   D2A 2466   1.213   5.547   4.784  0.1038  0.2116 -0.0360
  206DFPC   D3A 2467   1.092   5.602   4.318 -0.0489  0.1337 -0.1060
  206DFPC   D4A 2468   1.363   5.967   4.591  0.2224 -0.3994  0.3686
  206DFPC   C1B 2469   1.766   6.153   5.067 -0.1992 -0.1378 -0.2191
  206DFPC   D2B 2470   2.087   6.045   4.748 -0.0558  0.0618  0.6175
  206DFPC   D3B 2471   1.816   6.149   4.415  0.1622 -0.0141 -0.1260
  206DFPC   D4B 2472   2.160   6.443   4.194  0.1126 -0.4156 -0.1184
  207DFPC   NC3 2473   0.595   5.463   6.679  0.0245 -0.2103 -0.1415
  207DFPC   PO4 2474   0.544   5.054   6.860  0.1458 -0.0123  0.2172
  207DFPC   GL1 2475   0.732   5.056   7.335  0.0865  0.4234 -0.0689
  207DFPC   GL2 2476   0.552   4.897   7.577  0.0820  0.0238 -0.2685
  207DFPC   C1A 2477   1.019   5.094   7.614 -0.3564  0.2763  0.3349
  207DFPC   D2A 2478   1.389   4.862   7.550 -0.0261  0.1543 -0.1850
  207DFPC   D3A 2479   1.241   4.539   7.799 -0.4780 -0.0374  0.3944
  207DFPC   D4A 2480   0.955   4.650   7.387 -0.2543  0.1565 -0.2111
  207DFPC   C1B 2481   0.831   4.842   8.000  0.2222  0.1831  0.2445
  207DFPC   D2B 2482   0.862   4.937   8.435  0.1537 -0.4097 -0.0553
  207DFPC   D3B 2483   0.892   4.751   8.776  0.1016 -0.2467 -0.1052
  207DFPC   D4B 2484   1.293   4.987   8.732  0.2010 -0.0791  0.3279
  208DFPC   NC3 2485   6.107   1.734   6.190  0.0792  0.3733 -0.0880
  208DFPC   PO4 2486   6.277   1.918   6.579 -0.0810 -0.0705  0.0927
  208DFPC   GL1 2487   6.104   1.852   7.039  0.1087  0.0029 -0.1854
  208DFPC   GL2 2488   6.275   2.151   7.045 -0.1654 -0.1416  0.0059
  208DFPC   C1A 2489   5.896   1.882   7.354  0.1148 -0.0991 -0.1836
  208DFPC   D2A 2490   6.038   1.564   7.691 -0.2765 -0.0639  0.0127
  208DFPC   D3A 2491   6.237   1.739   8.181 -0.0391  0.2326  0.0027
  208DFPC   D4A 2492   5.981   1.845   8.450 -0.0725 -0.1240 -0.0087
  208DFPC   C1B 2493   6.311   2.139   7.530  0.0712  0.5785 -0.2466
  208DFPC   D2B 2494   6.455   2.261   8.043  0.1134 -0.1490  0.0995
  208DFPC   D3B 2495   6.035   2.315   8.259  0.0789 -0.1185  0.0658
  208DFPC   D4B 2496   6.159   2.284   8.672 -0.2324  0.2015  0.0955
  209DFPC   NC3 2497   4.370   0.203   6.032  0.0369 -0.1490  0.0101
  209DFPC   PO4 2498   4.246   0.546   5.871 -0.2869 -0.2509 -0.0386
  209DFPC   GL1 2499   4.336   0.948   5.793  0.0920  0.6912 -0.2631
  209DFPC   GL2 2500   4.114   0.960   5.570  0.3807 -0.0617  0.1380
  209DFPC   C1A 2501   4.299   1.403   5.772 -0.2304 -0.1079  0.2301
  209DFPC   D2A 2502   4.431   1.872   5.798  0.0773 -0.0927  0.1833
  209DFPC   D3A 2503   4.029   2.080   5.456 -0.2068  0.1869  0.0300
  209DFPC   D4A 2504   3.817   2.450   5.473  0.2637 -0.1033  0.1141
  209DFPC   C1B 2505   3.920   0.810   5.163  0.2568 -0.0267 -0.3526
  209DFPC   D2B 2506   3.573   0.871   4.878 -0.1393  0.0864 -0.1347
  209DFPC   D3B 2507   3.116   1.023   5.134 -0.1709 -0.2165  0.3061
  209DFPC   D4B 2508   2.904   0.856   5.438  0.0216  0.0275  0.0067
  210DFPC   NC3 2509   2.524   6.293   6.787  0.0539  0.0915  0.0619
  210DFPC   PO4 2510   2.186   6.351   7.065  0.1833  0.0055 -0.5033
  210DFPC   GL1 2511   2.109   6.305   7.535 -0.1847  0.1227  0.0102
  210DFPC   GL2 2512   2.220   6.632   7.644 -0.0140  0.1887  0.0879
  210DFPC   C1A 2513   1.946   6.374   7.993 -0.2476  0.0450  0.0796
  210DFPC   D2A 2514   1.694   6.364   8.390 -0.1116 -0.0452 -0.0602
  210DFPC   D3A 2515   1.550   6.474   8.854  0.1915  0.1284 -0.2782
  210DFPC   D4A 2516   1.929   6.322   9.190  0.1405 -0.0263  0.4770
  210DFPC   C1B 2517   2.417   6.824   7.978 -0.3830  0.0628 -0.1077
  210DFPC   D2B 2518   2.658   7.063   8.392  0.1862 -0.3735  0.0238
  210DFPC   D3B 2519   2.344   7.182   8.645 -0.0939 -0.0352 -0.1070
  210DFPC   D4B 2520   2.165   7.192   8.212 -0.2301  0.1814  0.1434
  211DFPC   NC3 2521   1.284   0.185   6.979  0.2071  0.0380 -0.0514
  211DFPC   PO4 2522   1.527   0.484   6.746 -0.1286 -0.0965  0.0231
  211DFPC   GL1 2523   1.742   0.792   6.890 -0.0951  0.0558 -0.4741
  211DFPC   GL2 2524   1.596   1.001   7.189 -0.6618 -0.0590  0.1251
  211DFPC   C1A 2525   1.905   1.251   6.856  0.1446 -0.0187 -0.0329
  211DFPC   D2A 2526   2.271   1.383   6.972  0.3637 -0.4919  0.2520
  211DFPC   D3A 2527   2.561   1.606   6.627 -0.2484 -0.0417 -0.0182
  211DFPC   D4A 2528   2.229   1.994   6.609 -0.1327 -0.0624  0.2348
  211DFPC   C1B 2529   1.515   1.345   7.347 -0.1256  0.0671 -0.2775
  211DFPC   D2B 2530   1.600   1.677   7.684 -0.0948  0.1488 -0.2630
  211DFPC   D3B 2531   1.978   1.843   7.819 -0.0895 -0.1961 -0.0271
  211DFPC   D4B 2532   1.951   1.967   8.252 -0.2212 -0.2455  0.0306
  212DFPC   NC3 2533   1.203   0.686   7.055 -0.0915 -0.3266  0.2824
  212DFPC   PO4 2534   0.848   0.399   6.941 -0.1932 -0.0551 -0.0020
  212DFPC   GL1 2535   0.839   0.459   7.417  0.1703  0.1046  0.0500
  212DFPC   GL2 2536   1.192   0.372   7.563 -0.1243 -0.1569 -0.0151
  212DFPC   C1A 2537   0.733   0.289   7.826 -0.2733  0.2958 -0.1053
  212DFPC   D2A 2538   0.947   0.470   8.209  0.1705  0.0376  0.0796
  212DFPC   D3A 2539   0.681   0.853   8.387 -0.2052  0.3377  0.1847
  212DFPC   D4A 2540   1.014   0.757   8.702  0.1207 -0.0033  0.2682
  212DFPC   C1B 2541   1.354   0.246   7.947  0.2705 -0.1060 -0.1020
  212DFPC   D2B 2542   1.423   0.356   8.381  0.0797 -0.1678 -0.0280
  212DFPC   D3B 2543   1.766   0.201   8.559 -0.2056 -0.4252  0.0476
  212DFPC   D4B 2544   1.603   0.124   8.967 -0.0431  0.2668  0.2205
  213DFPC   NC3 2545  -0.006   3.404   5.863  0.1936  0.2440 -0.0389
  213DFPC   PO4 2546   0.108   3.708   6.104 -0.1099 -0.2440 -0.4608
  213DFPC   GL1 2547   0.397   3.774   5.773  0.0603 -0.1268  0.4243
  213DFPC   GL2 2548   0.494   4.073   5.538 -0.3600 -0.0766 -0.2220
  213DFPC   C1A 2549   0.461   3.511   5.444 -0.0263 -0.1342 -0.1767
  213DFPC   D2A 2550   0.390   3.386   4.938 -0.0226  0.0428  0.0390
  213DFPC   D3A 2551   0.054   3.724   4.927 -0.0038  0.0965  0.2085
  213DFPC   D4A 2552  -0.233   3.468   4.861 -0.1565  0.4496  0.2896
  213DFPC   C1B 2553   0.560   3.868   5.097 -0.1774  0.2389 -0.0011
  213DFPC   D2B 2554   0.635   3.686   4.653 -0.2194  0.2138  0.2019
  213DFPC   D3B 2555   1.094   3.802   4.667 -0.0418  0.0517 -0.1678
  213DFPC   D4B 2556   1.303   3.370   4.652 -0.0721  0.2639 -0.0152
  214DFPC   NC3 2557   2.177  -0.047   7.198 -0.1698 -0.2460  0.2305
  214DFPC   PO4 2558   2.076   0.348   6.919 -0.0079  0.0405 -0.0796
  214DFPC   GL1 2559   2.144   0.642   7.189  0.3228  0.0269 -0.3632
  214DFPC   GL2 2560   2.307   0.830   6.990  0.4057  0.3795  0.0762
  214DFPC   C1A 2561   1.852   0.790   7.566 -0.0619  0.1056  0.2282
  214DFPC   D2A 2562   1.420   0.715   7.846  0.4526  0.1888 -0.2476
  214DFPC   D3A 2563   1.140   0.841   7.539 -0.0323  0.0300 -0.0928
  214DFPC   D4A 2564   1.131   1.268   7.730  0.0401  0.1191  0.0187
  214DFPC   C1B 2565   2.367   1.010   7.432 -0.1522  0.0413  0.0962
  214DFPC   D2B 2566   2.583   1.228   7.786  0.2095  0.2264  0.0595
  214DFPC   D3B 2567   2.585   1.481   7.412 -0.0844 -0.1535 -0.0955
  214DFPC   D4B 2568   2.385   1.859   7.525  0.1442 -0.3417  0.1637
  215DFPC   NC3 2569   3.697   6.296   5.733  0.0235  0.1398  0.4942
  215DFPC   PO4 2570   3.526   6.734   5.744  0.1805  0.2648  0.1216
  215DFPC   GL1 2571   3.143   6.922   5.636 -0.1340  0.2359  0.2020
  215DFPC   GL2 2572   2.868   6.705   5.431  0.2623 -0.0283 -0.3563
  215DFPC   C1A 2573   2.852   7.228   5.397 -0.3404 -0.1139 -0.1514
  215DFPC   D2A 2574   2.891   7.423   5.026  0.0905 -0.2879  0.0821
  215DFPC   D3A 2575   2.611   7.280   4.690  0.0733 -0.0963  0.4529
  215DFPC   D4A 2576   2.914   7.073   4.458 -0.0559  0.0902 -0.0220
  215DFPC   C1B 2577   3.195   6.405   5.317 -0.0755  0.2049  0.0781
  215DFPC   D2B 2578   3.549   6.294   5.209 -0.0180 -0.3048 -0.1030
  215DFPC   D3B 2579   3.501   6.205   4.826  0.2678 -0.1445  0.1789
  215DFPC   D4B 2580   3.215   6.532   4.769 -0.0585 -0.0987 -0.0261
  216DFPC   NC3 2581   0.793   5.976   7.219 -0.0258 -0.2049  0.2988
  216DFPC   PO4 2582   0.418   6.086   7.030  0.0681 -0.1753  0.2983
  216DFPC   GL1 2583   0.329   6.073   7.440 -0.0790  0.0640  0.1513
  216DFPC   GL2 2584   0.032   6.039   7.486  0.0388  0.0718 -0.2737
  216DFPC   C1A 2585   0.401   5.869   7.807  0.0347  0.2754  0.2209
  216DFPC   D2A 2586   0.520   5.850   8.233  0.3231  0.3057  0.1310
  216DFPC   D3A 2587   0.843   6.070   8.091  0.2079 -0.3920 -0.0621
  216DFPC   D4A 2588   0.480   6.397   8.255 -0.2106  0.0622 -0.1942
  216DFPC   C1B 2589  -0.084   5.935   7.967 -0.3415 -0.1749 -0.2750
  216DFPC   D2B 2590   0.078   6.032   8.392 -0.1795  0.2068 -0.0209
  216DFPC   D3B 2591  -0.305   6.102   8.467 -0.0636  0.2279 -0.2683
  216DFPC   D4B 2592  -0.261   6.240   8.939 -0.0169 -0.2526 -0.1281
  217DFPC   NC3 2593   5.236   4.661   7.089  0.0373 -0.3138  0.0086
  217DFPC   PO4 2594   5.575   5.018   7.026  0.0903 -0.1985 -0.0606
  217DFPC   GL1 2595   5.596   4.912   7.482  0.4249  0.2939 -0.1421
  217DFPC   GL2 2596   5.304   4.878   7.586  0.0478 -0.0456 -0.3720
  217DFPC   C1A 2597   5.662   5.045   7.930  0.2927  0.1665  0.0531
  217DFPC   D2A 2598   5.866   5.162   8.375 -0.2318 -0.1107 -0.0998
  217DFPC   D3A 2599   6.185   5.396   8.686 -0.0156  0.0274 -0.4255
  217DFPC   D4A 2600   6.039   5.455   9.144  0.2165  0.2079 -0.1375
  217DFPC   C1B 2601   5.003   4.951   7.926  0.1821  0.0025  0.0684
  217DFPC   D2B 2602   4.552   4.927   8.069  0.0127 -0.0580 -0.1168
  217DFPC   D3B 2603   4.182   5.179   8.084 -0.1939 -0.3076 -0.1360
  217DFPC   D4B 2604   3.990   5.270   8.486 -0.0726  0.0060  0.1729
  218DFPC   NC3 2605   6.540   5.164   7.195  0.4147  0.0548  0.1071
  218DFPC   PO4 2606   6.399   5.576   7.381  0.2810  0.4940 -0.0870
  218DFPC   GL1 2607   6.431   5.731   7.712 -0.0379 -0.1491 -0.0709
  218DFPC   GL2 2608   6.458   6.064   7.636 -0.0646  0.1457 -0.1128
  218DFPC   C1A 2609   6.517   5.480   8.097  0.0143  0.0304  0.0983
  218DFPC   D2A 2610   6.391   5.079   8.294  0.3267 -0.0247  0.0274
  218DFPC   D3A 2611   6.799   5.070   8.457  0.1978 -0.0933 -0.2431
  218DFPC   D4A 2612   6.694   5.213   8.848  0.2559 -0.3640  0.0201
  218DFPC   C1B 2613   6.404   6.283   7.948 -0.1533  0.0850 -0.1402
  218DFPC   D2B 2614   6.265   6.386   8.349  0.2226  0.2724 -0.0054
  218DFPC   D3B 2615   6.219   6.432   8.789  0.1553  0.3664 -0.0921
  218DFPC   D4B 2616   5.747   6.469   8.847  0.2679 -0.1134  0.1790
  219DFPC   NC3 2617   6.016  -0.467   7.010 -0.1897  0.0490  0.1514
  219DFPC   PO4 2618   5.590  -0.540   6.899  0.1398  0.1627  0.2822
  219DFPC   GL1 2619   5.606  -0.151   7.192 -0.1312 -0.1278 -0.0624
  219DFPC   GL2 2620   5.555   0.154   6.881 -0.0305 -0.0346 -0.0491
  219DFPC   C1A 2621   5.643  -0.112   7.658  0.2416 -0.1791  0.1373
  219DFPC   D2A 2622   5.356   0.192   7.841 -0.1563  0.1994  0.1195
  219DFPC   D3A 2623   5.031  -0.093   7.526  0.1881  0.0325  0.1753
  219DFPC   D4A 2624   4.848   0.086   7.930  0.0665 -0.0843  0.2262
  219DFPC   C1B 2625   5.419   0.305   7.301 -0.3177 -0.2060 -0.0989
  219DFPC   D2B 2626   5.419   0.782   7.492 -0.1608  0.4007 -0.0780
  219DFPC   D3B 2627   5.737   0.973   7.794 -0.1876 -0.2905 -0.1256
  219DFPC   D4B 2628   5.609   1.471   7.578  0.0760  0.2695  0.0836
  220DFPC   NC3 2629   6.611   3.853   5.726 -0.1236 -0.3995  0.2116
  220DFPC   PO4 2630   6.421   3.398   5.699  0.0113  0.0439  0.1442
  220DFPC   GL1 2631   6.213   3.571   5.366  0.2097 -0.1003  0.0237
  220DFPC   GL2 2632   6.351   3.351   5.161  0.0185  0.0825 -0.1096
  220DFPC   C1A 2633   5.906   3.668   5.186  0.1430  0.0776  0.0942
  220DFPC   D2A 2634   5.846   3.839   4.714 -0.0503 -0.1352  0.3969
  220DFPC   D3A 2635   6.275   3.917   4.727 -0.0878  0.1279  0.3091
  220DFPC   D4A 2636   6.513   3.938   5.095 -0.2048  0.3295 -0.1971
  220DFPC   C1B 2637   6.160   3.411   4.744  0.2017  0.0147  0.4052
  220DFPC   D2B 2638   6.377   3.567   4.423 -0.4760 -0.2329  0.0575
  220DFPC   D3B 2639   6.677   3.300   4.228  0.1536  0.2894 -0.0669
  220DFPC   D4B 2640   6.434   3.093   4.420 -0.1479 -0.3266 -0.0880
  221DFPC   NC3 2641   4.415   6.222   6.889  0.2759  0.0674 -0.2223
  221DFPC   PO4 2642   4.628   5.923   6.721 -0.0278 -0.1245 -0.0561
  221DFPC   GL1 2643   4.452   5.826   7.248 -0.0713 -0.1876  0.2341
  221DFPC   GL2 2644   4.526   5.657   7.534  0.1714 -0.0683  0.1979
  221DFPC   C1A 2645   4.356   6.120   7.560  0.0110  0.1614  0.1704
  221DFPC   D2A 2646   4.481   6.138   8.012  0.0159  0.1561 -0.2565
  221DFPC   D3A 2647   4.590   6.467   7.852  0.2529  0.1386 -0.1207
  221DFPC   D4A 2648   5.015   6.282   7.727 -0.1027 -0.1724 -0.2192
  221DFPC   C1B 2649   4.203   5.645   7.861  0.2177  0.0547  0.0422
  221DFPC   D2B 2650   4.123   5.919   8.294  0.1873 -0.1713  0.1599
  221DFPC   D3B 2651   4.113   5.977   8.676  0.1263  0.0871 -0.0124
  221DFPC   D4B 2652   3.712   5.860   8.579 -0.0767 -0.0729  0.2149
  222DFPC   NC3 2653   6.750   3.447  10.759  0.2183  0.2019  0.4349
  222DFPC   PO4 2654   6.568   3.703  10.440 -0.0047  0.3167  0.1537
  222DFPC   GL1 2655   6.607   3.508  10.041 -0.2033 -0.2349  0.2045
  222DFPC   GL2 2656   6.284   3.459   9.799  0.1879 -0.0686 -0.1274
  222DFPC   C1A 2657   6.750   3.398   9.620 -0.1510  0.2447  0.2007
  222DFPC   D2A 2658   6.545   3.606   9.195 -0.0453  0.0513 -0.0013
  222DFPC   D3A 2659   6.776   4.012   9.101  0.0624 -0.3898 -0.1813
  222DFPC   D4A 2660   7.238   3.936   8.880  0.4405 -0.0280  0.1624
  222DFPC   C1B 2661   6.223   3.273   9.465 -0.0407 -0.2005  0.0066
  222DFPC   D2B 2662   6.019   3.446   9.010 -0.1045 -0.0060  0.1728
  222DFPC   D3B 2663   5.809   3.682   8.710 -0.4423 -0.1698  0.2834
  222DFPC   D4B 2664   5.492   3.817   9.000 -0.0623  0.0635 -0.0399
  223DFPC   NC3 2665   0.718   1.767   6.904  0.1097  0.0145 -0.1037
  223DFPC   PO4 2666   0.975   1.496   6.606 -0.0266 -0.0134  0.1605
  223DFPC   GL1 2667   1.252   1.766   6.685 -0.2636 -0.2265  0.0777
  223DFPC   GL2 2668   1.517   1.622   6.876 -0.1139 -0.1132 -0.2061
  223DFPC   C1A 2669   1.575   1.917   6.424  0.0866  0.2762 -0.0526
  223DFPC   D2A 2670   1.913   1.601   6.374  0.0772 -0.0378 -0.1165
  223DFPC   D3A 2671   1.848   1.605   5.925  0.0046 -0.2975  0.1546
  223DFPC   D4A 2672   1.502   1.853   5.941  0.0492  0.5077  0.1509
  223DFPC   C1B 2673   1.175   1.765   7.348  0.0056  0.1041  0.0518
  223DFPC   D2B 2674   0.783   1.589   7.356 -0.2522  0.0976  0.1419
  223DFPC   D3B 2675   0.850   1.685   7.773  0.1506  0.0430 -0.0188
  223DFPC   D4B 2676   1.169   1.966   7.845 -0.1255  0.0738  0.3770
  224DFPC   NC3 2677   4.448   4.393   7.197 -0.0245  0.1790  0.0646
  224DFPC   PO4 2678   3.940   4.488   7.389  0.1884  0.3709  0.2230
  224DFPC   GL1 2679   4.199   4.215   7.644  0.2291  0.1532  0.1871
  224DFPC   GL2 2680   4.586   4.165   7.621 -0.1820  0.2206 -0.3351
  224DFPC   C1A 2681   4.350   4.111   8.124 -0.0923 -0.2207  0.0913
  224DFPC   D2A 2682   4.262   3.996   8.620  0.1340  0.3071 -0.2919
  224DFPC   D3A 2683   4.539   4.287   8.901 -0.1353 -0.0489 -0.3816
  224DFPC   D4A 2684   4.792   4.554   9.086  0.1537  0.1395  0.2268
  224DFPC   C1B 2685   4.653   3.755   7.871 -0.1036  0.1438  0.0683
  224DFPC   D2B 2686   4.818   3.426   7.909 -0.0418 -0.0199 -0.0738
  224DFPC   D3B 2687   4.449   3.150   7.926  0.0011  0.0645  0.0233
  224DFPC   D4B 2688   4.884   2.828   7.990 -0.0858  0.1030  0.1404
  225DFPC   NC3 2689   2.808   5.012   6.044 -0.2594 -0.3127  0.0595
  225DFPC   PO4 2690   3.151   5.258   6.165  0.4680  0.3458 -0.4593
  225DFPC   GL1 2691   3.459   5.074   5.827  0.0706  0.2482  0.2208
  225DFPC   GL2 2692   3.719   5.248   5.704 -0.0145 -0.5258 -0.1005
  225DFPC   C1A 2693   3.510   4.809   5.454  0.1784 -0.0013  0.1158
  225DFPC   D2A 2694   3.586   4.566   5.075  0.3373  0.2926  0.1581
  225DFPC   D3A 2695   3.564   4.209   4.718  0.1807  0.2665 -0.2187
  225DFPC   D4A 2696   3.422   4.325   4.241 -0.1113 -0.3328 -0.2287
  225DFPC   C1B 2697   3.561   5.311   5.339 -0.3228 -0.0392  0.0969
  225DFPC   D2B 2698   3.572   5.123   4.979  0.1517  0.0079 -0.2201
  225DFPC   D3B 2699   3.236   4.984   5.040  0.1378 -0.0283 -0.1900
  225DFPC   D4B 2700   3.045   5.054   4.767  0.2981 -0.0091  0.1522
  226DFPC   NC3 2701   5.449   4.832   6.110 -0.1787 -0.1650  0.0407
  226DFPC   PO4 2702   5.079   4.584   6.100 -0.3047  0.1063  0.1760
  226DFPC   GL1 2703   5.228   4.675   5.606  0.3086 -0.0040  0.0820
  226DFPC   GL2 2704   5.463   4.890   5.564 -0.0958 -0.2047 -0.0995
  226DFPC   C1A 2705   5.281   4.465   5.258 -0.0734  0.0490 -0.3839
  226DFPC   D2A 2706   5.159   4.337   4.823 -0.0777  0.0856 -0.2413
  226DFPC   D3A 2707   4.737   4.256   4.965 -0.0362 -0.5203  0.1366
  226DFPC   D4A 2708   4.744   4.621   5.232 -0.0222  0.2211  0.1221
  226DFPC   C1B 2709   5.313   4.910   5.133  0.2888 -0.1258 -0.0107
  226DFPC   D2B 2710   5.353   4.900   4.738  0.2598 -0.2095  0.2119
  226DFPC   D3B 2711   5.402   4.581   4.426  0.0955 -0.1488  0.1896
  226DFPC   D4B 2712   5.305   4.505   4.067  0.3010  0.0984  0.0746
  227DFPC   NC3 2713   4.564   3.858   6.967  0.0459 -0.1208  0.1485
  227DFPC   PO4 2714   4.926   4.199   7.155  0.2285 -0.0016 -0.0273
  227DFPC   GL1 2715   5.147   4.329   7.471 -0.0563 -0.0765 -0.2788
  227DFPC   GL2 2716   4.923   4.557   7.535 -0.1310  0.0792  0.2862
  227DFPC   C1A 2717   5.095   4.050   7.838 -0.0458  0.1287  0.0358
  227DFPC   D2A 2718   4.772   3.986   8.296  0.0099 -0.2099  0.1893
  227DFPC   D3A 2719   4.891   3.634   8.413 -0.1349  0.0883  0.0746
  227DFPC   D4A 2720   5.235   3.858   8.533 -0.2163  0.1092 -0.0175
  227DFPC   C1B 2721   4.859   4.440   7.913  0.0780 -0.0390  0.1471
  227DFPC   D2B 2722   4.649   4.486   8.398  0.2365  0.0811 -0.1019
  227DFPC   D3B 2723   4.719   4.814   8.691  0.0158 -0.0201  0.1640
  227DFPC   D4B 2724   5.080   4.884   8.911 -0.2940 -0.2034  0.0705
  228DFPC   NC3 2725   4.819   0.220   6.870  0.0077  0.0078 -0.1792
  228DFPC   PO4 2726   4.543  -0.191   6.839  0.2704  0.0118 -0.2723
  228DFPC   GL1 2727   4.380   0.100   7.183  0.2034  0.0643  0.1946
  228DFPC   GL2 2728   4.388   0.439   7.047  0.0118  0.3126 -0.0592
  228DFPC   C1A 2729   4.501   0.267   7.610 -0.1017 -0.1602  0.0615
  228DFPC   D2A 2730   4.337   0.404   7.896 -0.1001 -0.0680  0.3519
  228DFPC   D3A 2731   4.519   0.781   7.730  0.0410 -0.3050  0.0607
  228DFPC   D4A 2732   4.185   0.716   7.451  0.0279  0.3610 -0.1405
  228DFPC   C1B 2733   4.598   0.832   7.197 -0.1504  0.1368  0.0326
  228DFPC   D2B 2734   4.918   0.898   7.389 -0.2651  0.2950  0.0811
  228DFPC   D3B 2735   4.801   1.282   7.310  0.2021 -0.1547 -0.0086
  228DFPC   D4B 2736   4.530   1.354   7.026 -0.0713 -0.4877 -0.2295
  229DFPC   NC3 2737   0.331   4.498   7.207  0.1466  0.1592 -0.0797
  229DFPC   PO4 2738   0.453   4.144   6.998 -0.2042 -0.0823 -0.2761
  229DFPC   GL1 2739   0.590   4.122   7.453  0.0785 -0.0796  0.2638
  229DFPC   GL2 2740   0.331   4.211   7.699 -0.1273 -0.0071  0.0006
  229DFPC   C1A 2741   0.760   4.349   7.749 -0.0669 -0.1433  0.1116
  229DFPC   D2A 2742   0.902   4.377   8.143  0.3160  0.1350 -0.0859
  229DFPC   D3A 2743   0.565   4.552   8.432  0.4259  0.2024  0.2919
  229DFPC   D4A 2744   0.416   4.396   8.758 -0.0607  0.0150 -0.2276
  229DFPC   C1B 2745   0.346   4.567   7.984 -0.0183  0.0530  0.0697
  229DFPC   D2B 2746   0.182   4.999   8.026 -0.1120  0.1519  0.0773
  229DFPC   D3B 2747   0.391   5.010   8.527 -0.2856 -0.0291 -0.3870
  229DFPC   D4B 2748   0.171   4.934   8.908  0.0155  0.0081  0.1948
  230DFPC   NC3 2749   1.534   3.114   6.249 -0.0029 -0.1413 -0.1933
  230DFPC   PO4 2750   1.704   2.963   6.494  0.3283  0.1534  0.0701
  230DFPC   GL1 2751   1.991   2.695   6.709 -0.4283 -0.0476  0.1347
  230DFPC   GL2 2752   1.852   2.367   6.578  0.4672  0.0172  0.0219
  230DFPC   C1A 2753   2.255   2.439   6.927 -0.0200  0.2774  0.0986
  230DFPC   D2A 2754   2.583   2.404   7.248  0.0850 -0.1740 -0.0751
  230DFPC   D3A 2755   2.703   2.467   7.647 -0.2065  0.0321 -0.0369
  230DFPC   D4A 2756   2.881   1.986   7.662  0.2345  0.0980  0.0478
  230DFPC   C1B 2757   1.961   2.142   6.170  0.0185  0.2035  0.1396
  230DFPC   D2B 2758   2.050   2.116   5.774 -0.1142 -0.1615  0.4309
  230DFPC   D3B 2759   2.194   2.488   5.717  0.1844  0.0752  0.3337
  230DFPC   D4B 2760   2.513   2.713   5.411 -0.0979 -0.0631  0.1176
  231DFPC   NC3 2761   2.917   5.524   6.516 -0.1282  0.1325  0.2943
  231DFPC   PO4 2762   2.912   5.785   6.167  0.4057 -0.0517 -0.1026
  231DFPC   GL1 2763   2.964   5.931   5.773 -0.1377  0.1649  0.2554
  231DFPC   GL2 2764   3.282   5.961   5.591 -0.1413  0.1292  0.1301
  231DFPC   C1A 2765   2.867   5.679   5.380  0.0706 -0.0541  0.0124
  231DFPC   D2A 2766   2.715   5.654   4.956  0.4832  0.0777  0.6059
  231DFPC   D3A 2767   2.270   5.628   4.912 -0.1281  0.0425 -0.0106
  231DFPC   D4A 2768   2.028   5.641   4.484  0.3415 -0.0421 -0.1991
  231DFPC   C1B 2769   3.318   5.838   5.138 -0.0693 -0.1805  0.2335
  231DFPC   D2B 2770   3.241   5.495   4.967  0.0550 -0.1948  0.1285
  231DFPC   D3B 2771   3.459   5.295   4.549  0.1991 -0.0890  0.2018
  231DFPC   D4B 2772   3.097   5.186   4.330  0.2555  0.1063  0.1486
  232DFPC   NC3 2773   2.122   4.470   6.340  0.1184  0.0938  0.0513
  232DFPC   PO4 2774   2.529   4.549   6.147  0.0947  0.0019 -0.1232
  232DFPC   GL1 2775   2.715   4.085   6.061 -0.5153  0.0482  0.3047
  232DFPC   GL2 2776   3.088   3.993   5.865 -0.2880  0.2630 -0.1804
  232DFPC   C1A 2777   2.590   3.687   5.827 -0.0291 -0.0038 -0.1389
  232DFPC   D2A 2778   2.682   3.396   6.079 -0.2393  0.3206  0.0138
  232DFPC   D3A 2779   2.452   3.039   5.830 -0.0429  0.1114  0.1358
  232DFPC   D4A 2780   2.634   2.899   6.200 -0.0935  0.0836 -0.2904
  232DFPC   C1B 2781   3.113   3.749   5.580  0.0089 -0.1013  0.2782
  232DFPC   D2B 2782   2.693   3.609   5.356  0.1429 -0.0586  0.3501
  232DFPC   D3B 2783   2.971   3.588   5.009  0.1200 -0.1734  0.0519
  232DFPC   D4B 2784   2.888   3.981   5.066 -0.1143 -0.2190 -0.4241
  233DFPC   NC3 2785   1.182   2.959   6.577  0.0668  0.0626 -0.1115
  233DFPC   PO4 2786   1.371   3.226   6.721  0.0405 -0.1176 -0.0465
  233DFPC   GL1 2787   1.581   2.827   6.968 -0.0458 -0.1905  0.0987
  233DFPC   GL2 2788   1.354   2.795   7.161  0.0029  0.2520 -0.0788
  233DFPC   C1A 2789   1.801   2.490   7.169  0.0357 -0.0802  0.1355
  233DFPC   D2A 2790   2.011   2.195   7.488 -0.0376 -0.0397 -0.3261
  233DFPC   D3A 2791   2.128   1.894   7.123 -0.3335  0.0991 -0.0669
  233DFPC   D4A 2792   2.576   1.921   7.096  0.1834  0.0193  0.0597
  233DFPC   C1B 2793   1.750   2.835   7.484  0.1242  0.1108 -0.2210
  233DFPC   D2B 2794   2.212   2.617   7.663  0.0589  0.2479 -0.0536
  233DFPC   D3B 2795   2.435   2.943   7.590  0.1195 -0.0288  0.1421
  233DFPC   D4B 2796   2.225   2.954   7.189  0.0419  0.2473  0.3168
  234DFPC   NC3 2797   2.416   4.078   6.980  0.1900 -0.0199 -0.1300
  234DFPC   PO4 2798   2.322   3.680   7.323 -0.1549 -0.2558  0.3587
  234DFPC   GL1 2799   2.724   3.555   7.448  0.0333 -0.0500 -0.2158
  234DFPC   GL2 2800   2.746   3.525   7.760 -0.1139  0.0129 -0.1656
  234DFPC   C1A 2801   2.925   3.138   7.536  0.1354  0.2956 -0.4889
  234DFPC   D2A 2802   3.118   2.690   7.480 -0.0095 -0.0561  0.0839
  234DFPC   D3A 2803   2.789   2.856   7.149 -0.2642  0.1053 -0.0679
  234DFPC   D4A 2804   2.727   2.701   6.722 -0.0778  0.1093 -0.3811
  234DFPC   C1B 2805   2.874   3.748   8.185  0.0966  0.0530 -0.1958
  234DFPC   D2B 2806   2.841   3.372   8.476  0.1818 -0.0612 -0.1314
  234DFPC   D3B 2807   2.633   3.201   8.081  0.3149 -0.3143 -0.2087
  234DFPC   D4B 2808   2.359   2.963   8.095  0.2740  0.0431 -0.2108
  235DFPC   NC3 2809   4.579  -0.536   5.925  0.2132 -0.1021  0.0300
  235DFPC   PO4 2810   4.413  -0.184   5.696  0.0614 -0.1180 -0.2817
  235DFPC   GL1 2811   4.335   0.203   5.482  0.1459  0.0275  0.1520
  235DFPC   GL2 2812   4.530   0.476   5.476 -0.1178 -0.2745  0.3403
  235DFPC   C1A 2813   3.964   0.182   5.369  0.0169 -0.5180  0.0571
  235DFPC   D2A 2814   3.563  -0.099   5.290 -0.0183 -0.3210  0.0486
  235DFPC   D3A 2815   3.679  -0.231   4.834 -0.1219  0.1066  0.1860
  235DFPC   D4A 2816   3.499  -0.026   4.511  0.1457  0.2205 -0.0808
  235DFPC   C1B 2817   4.388   0.693   5.219  0.2257 -0.2437  0.1490
  235DFPC   D2B 2818   4.426   0.903   4.798  0.0529  0.1762  0.0780
  235DFPC   D3B 2819   4.163   0.639   4.491  0.2166  0.0512 -0.0828
  235DFPC   D4B 2820   4.428   0.387   4.384 -0.1441  0.0842  0.0212
  236DFPC   NC3 2821   1.695   5.087   7.210  0.0431  0.1405 -0.2059
  236DFPC   PO4 2822   1.911   4.680   7.237  0.2346 -0.2288  0.0443
  236DFPC   GL1 2823   1.893   4.836   7.667 -0.1034  0.1343 -0.0128
  236DFPC   GL2 2824   2.159   4.630   7.933  0.0387  0.0813  0.0045
  236DFPC   C1A 2825   1.683   4.774   8.088  0.0565 -0.0413  0.0380
  236DFPC   D2A 2826   1.279   4.624   8.397 -0.2515  0.0727  0.3081
  236DFPC   D3A 2827   1.543   4.214   8.180  0.3191 -0.2917  0.4028
  236DFPC   D4A 2828   1.754   4.422   8.466  0.0969  0.1010 -0.0093
  236DFPC   C1B 2829   2.245   4.990   8.181 -0.1904 -0.2180 -0.0177
  236DFPC   D2B 2830   2.182   5.160   8.658 -0.0484 -0.0409  0.0972
  236DFPC   D3B 2831   2.241   5.494   8.951 -0.0019  0.0418  0.0469
  236DFPC   D4B 2832   2.292   5.693   9.367 -0.2376  0.2831  0.2845
  237DFPC   NC3 2833   7.542   4.179   6.049  0.1955 -0.0420  0.3002
  237DFPC   PO4 2834   7.052   4.226   5.869 -0.2168  0.4159  0.0779
  237DFPC   GL1 2835   6.897   4.398   5.560  0.0988  0.1588  0.3030
  237DFPC   GL2 2836   6.968   4.118   5.253 -0.2305 -0.2721 -0.2588
  237DFPC   C1A 2837   6.564   4.447   5.298 -0.0115 -0.1105  0.3275
  237DFPC   D2A 2838   6.367   4.404   4.891  0.1516 -0.3065  0.3997
  237DFPC   D3A 2839   6.683   4.300   4.802 -0.2752  0.1098  0.0893
  237DFPC   D4A 2840   6.611   4.726   4.482 -0.1013 -0.0903 -0.1223
  237DFPC   C1B 2841   7.030   4.534   5.027  0.0901  0.0780  0.1437
  237DFPC   D2B 2842   6.849   4.860   5.234 -0.1352  0.0353  0.1353
  237DFPC   D3B 2843   6.651   4.927   4.968  0.2123 -0.1699  0.0306
  237DFPC   D4B 2844   6.300   4.888   5.173  0.0631  0.0239 -0.1401
  238DFPC   NC3 2845   4.089   5.315   7.087  0.1816  0.1428 -0.0777
  238DFPC   PO4 2846   4.556   5.218   7.193 -0.1328  0.1256 -0.2098
  238DFPC   GL1 2847   4.728   5.128   7.517 -0.2183  0.3976  0.0041
  238DFPC   GL2 2848   4.953   5.370   7.629  0.1947  0.0254  0.1958
  238DFPC   C1A 2849   4.675   5.427   7.994 -0.0588  0.0644 -0.1376
  238DFPC   D2A 2850   4.386   5.549   8.327  0.1066 -0.0681 -0.0850
  238DFPC   D3A 2851   4.480   5.172   8.553  0.1848 -0.0474  0.1644
  238DFPC   D4A 2852   4.702   5.238   9.070  0.1965  0.4743 -0.0340
  238DFPC   C1B 2853   5.263   5.485   7.925  0.4609  0.5300 -0.1246
  238DFPC   D2B 2854   5.329   5.456   8.337  0.1029  0.0567 -0.2554
  238DFPC   D3B 2855   4.980   5.176   8.440  0.0244  0.1883 -0.0083
  238DFPC   D4B 2856   5.243   5.421   8.866 -0.0077  0.0656 -0.1556
  239DFPC   NC3 2857   1.525   3.654   6.189 -0.0006 -0.0135 -0.0135
  239DFPC   PO4 2858   1.853   3.946   6.437  0.0902  0.1643 -0.1392
  239DFPC   GL1 2859   1.997   4.024   6.060 -0.0217  0.0392 -0.1989
  239DFPC   GL2 2860   2.168   3.999   5.936  0.0857 -0.0726 -0.0237
  239DFPC   C1A 2861   1.803   4.050   5.617  0.0771 -0.1961  0.0747
  239DFPC   D2A 2862   1.834   4.037   5.180 -0.1415 -0.0295 -0.0192
  239DFPC   D3A 2863   2.078   4.305   5.000 -0.1674  0.2245 -0.0238
  239DFPC   D4A 2864   1.901   4.337   4.688 -0.0101 -0.0218 -0.1725
  239DFPC   C1B 2865   2.278   3.893   5.438 -0.1416  0.0440 -0.1039
  239DFPC   D2B 2866   2.398   3.875   5.036 -0.1134 -0.3756  0.0674
  239DFPC   D3B 2867   2.104   3.743   4.871  0.1102 -0.0400 -0.1406
  239DFPC   D4B 2868   1.934   3.500   5.201  0.2677 -0.2801  0.1669
  240DFPC   NC3 2869   0.248   0.644   7.158 -0.4790  0.1373 -0.3552
  240DFPC   PO4 2870  -0.037   0.356   7.219 -0.1403 -0.1006  0.1488
  240DFPC   GL1 2871   0.258   0.466   7.639 -0.0084  0.0654 -0.1240
  240DFPC   GL2 2872   0.381   0.796   7.651  0.2911  0.0359 -0.0950
  240DFPC   C1A 2873   0.318   0.515   8.112  0.0136  0.0319 -0.0661
  240DFPC   D2A 2874   0.244   0.650   8.419 -0.3485 -0.1911  0.0594
  240DFPC   D3A 2875   0.294   0.501   8.856  0.1155  0.2142  0.1527
  240DFPC   D4A 2876   0.491   0.878   8.871  0.1210 -0.1364 -0.0919
  240DFPC   C1B 2877   0.773   0.849   7.875  0.3768 -0.1674  0.1250
  240DFPC   D2B 2878   1.129   1.039   8.201 -0.0567 -0.4179  0.1112
  240DFPC   D3B 2879   1.272   1.265   8.520  0.1858  0.0694  0.2071
  240DFPC   D4B 2880   0.864   1.244   8.629 -0.1557  0.1246 -0.0500
  241DFPC   NC3 2881   3.032  -0.075   6.969  0.1917  0.0042  0.2621
  241DFPC   PO4 2882   3.168   0.364   6.913 -0.1545 -0.3186 -0.0571
  241DFPC   GL1 2883   3.114   0.678   7.204  0.0749  0.0993  0.3033
  241DFPC   GL2 2884   2.830   0.764   7.183 -0.0658 -0.0317  0.2833
  241DFPC   C1A 2885   3.168   1.040   7.368 -0.0331 -0.0607 -0.4530
  241DFPC   D2A 2886   3.095   1.405   7.660  0.0316 -0.1065  0.2297
  241DFPC   D3A 2887   3.351   1.766   7.612 -0.2123 -0.1587  0.0692
  241DFPC   D4A 2888   3.441   1.420   7.974  0.0397  0.0400  0.0241
  241DFPC   C1B 2889   2.792   0.777   7.672  0.4165 -0.1117 -0.2714
  241DFPC   D2B 2890   2.982   1.014   8.022 -0.3244 -0.3446 -0.0354
  241DFPC   D3B 2891   2.557   1.048   8.227  0.0080 -0.0837 -0.2973
  241DFPC   D4B 2892   2.246   0.874   7.919 -0.2829  0.1707 -0.1011
  242DFPC   NC3 2893   3.506   0.629   6.132 -0.1644  0.1992  0.2144
  242DFPC   PO4 2894   3.614   0.414   6.598  0.1843 -0.0494 -0.2371
  242DFPC   GL1 2895   3.592   0.866   6.624  0.1307 -0.0254 -0.1106
  242DFPC   GL2 2896   3.495   1.084   6.419  0.0280  0.1717  0.0434
  242DFPC   C1A 2897   3.676   1.180   6.992 -0.1606 -0.1884  0.1056
  242DFPC   D2A 2898   3.514   1.507   7.231  0.2244 -0.2001  0.1179
  242DFPC   D3A 2899   3.996   1.470   7.184  0.2076 -0.1356 -0.1260
  242DFPC   D4A 2900   3.860   1.659   7.543 -0.0106  0.1997  0.1328
  242DFPC   C1B 2901   3.159   1.090   6.797  0.2245 -0.4897  0.0261
  242DFPC   D2B 2902   2.764   1.148   6.902 -0.0701 -0.0731 -0.0338
  242DFPC   D3B 2903   2.934   1.482   7.102  0.0907  0.1160 -0.2568
  242DFPC   D4B 2904   3.267   1.620   6.800 -0.1499 -0.0443  0.0183
  243DFPC   NC3 2905   2.594   3.568   6.557 -0.1715  0.4124 -0.3605
  243DFPC   PO4 2906   2.699   3.198   6.561 -0.1075  0.0503  0.5029
  243DFPC   GL1 2907   3.037   3.213   6.367 -0.0735  0.0290  0.0771
  243DFPC   GL2 2908   3.140   2.943   6.475 -0.1722 -0.0593 -0.1010
  243DFPC   C1A 2909   3.083   2.905   6.000  0.1355 -0.3855 -0.0042
  243DFPC   D2A 2910   2.756   2.566   5.886  0.0901  0.2047 -0.0526
  243DFPC   D3A 2911   2.856   2.403   5.548 -0.0512 -0.1681  0.0900
  243DFPC   D4A 2912   2.651   2.001   5.578  0.1187 -0.0951  0.1156
  243DFPC   C1B 2913   3.330   2.555   6.504 -0.2971 -0.0826  0.3865
  243DFPC   D2B 2914   3.399   2.161   6.237  0.0212 -0.0935 -0.1126
  243DFPC   D3B 2915   3.492   1.725   6.349  0.0242  0.1114 -0.0814
  243DFPC   D4B 2916   3.762   1.641   6.743 -0.1375  0.1405  0.1068
  244DFPC   NC3 2917   0.715   0.156   6.559  0.2346  0.0606  0.1715
  244DFPC   PO4 2918   0.962   0.128   6.139 -0.1959  0.1456 -0.0924
  244DFPC   GL1 2919   1.143   0.098   5.649  0.0320  0.0303  0.0434
  244DFPC   GL2 2920   1.387   0.278   5.432  0.3193 -0.2174  0.0969
  244DFPC   C1A 2921   0.932  -0.104   5.389  0.1274  0.1619 -0.2541
  244DFPC   D2A 2922   0.741   0.174   5.048 -0.1061  0.1425 -0.1168
  244DFPC   D3A 2923   0.299  -0.047   4.945  0.1514 -0.3791  0.4365
  244DFPC   D4A 2924   0.424   0.240   4.650 -0.3653  0.2334  0.1690
  244DFPC   C1B 2925   1.304   0.007   5.022 -0.0110  0.0292  0.1611
  244DFPC   D2B 2926   1.070  -0.136   4.687 -0.2146 -0.2711  0.0428
  244DFPC   D3B 2927   1.282   0.140   4.459  0.1288  0.2895 -0.2254
  244DFPC   D4B 2928   0.909   0.347   4.442 -0.3486  0.0125 -0.0051
  245DFPC   NC3 2929   5.121   4.055   6.149  0.0020 -0.3169 -0.1353
  245DFPC   PO4 2930   4.977   3.671   6.040 -0.3632  0.0985 -0.0468
  245DFPC   GL1 2931   5.090   3.756   5.632  0.0413 -0.0022 -0.1527
  245DFPC   GL2 2932   5.339   3.570   5.720  0.3241  0.0278 -0.0257
  245DFPC   C1A 2933   4.917   3.488   5.181  0.1857 -0.0538  0.0487
  245DFPC   D2A 2934   4.640   3.356   4.829 -0.2885  0.1118 -0.3066
  245DFPC   D3A 2935   4.246   3.166   4.922  0.2110 -0.2804  0.0029
  245DFPC   D4A 2936   4.292   2.936   4.602  0.2575  0.0575  0.0990
  245DFPC   C1B 2937   5.399   3.543   5.307  0.1343  0.5454  0.1253
  245DFPC   D2B 2938   5.643   3.338   4.926  0.0996 -0.0605 -0.1180
  245DFPC   D3B 2939   5.150   3.328   4.822  0.1740  0.1217  0.2987
  245DFPC   D4B 2940   5.324   3.254   4.431 -0.0398  0.2160 -0.1027
  246DFPC   NC3 2941   5.780   6.107   5.820 -0.0048  0.3020 -0.0379
  246DFPC   PO4 2942   5.391   6.380   5.798 -0.3077  0.0509 -0.3197
  246DFPC   GL1 2943   5.397   6.065   5.509 -0.1305  0.1912 -0.2643
  246DFPC   GL2 2944   5.318   6.284   5.297  0.0932 -0.4189  0.4186
  246DFPC   C1A 2945   5.542   5.889   5.076  0.0147 -0.2537  0.0064
  246DFPC   D2A 2946   5.639   5.859   4.734  0.1290  0.3497  0.0785
  246DFPC   D3A 2947   5.319   5.898   4.603 -0.1335  0.1087  0.0902
  246DFPC   D4A 2948   5.228   6.264   4.220 -0.1898 -0.0372  0.2508
  246DFPC   C1B 2949   5.359   6.652   5.249 -0.2256 -0.2672 -0.3285
  246DFPC   D2B 2950   5.527   7.110   5.288 -0.1884  0.0562  0.0961
  246DFPC   D3B 2951   5.552   7.377   4.931 -0.0627 -0.1967  0.2190
  246DFPC   D4B 2952   5.963   7.661   4.823  0.1849 -0.2554  0.1942
  247DFPC   NC3 2953   3.338   6.067   6.102  0.2151 -0.1135  0.0079
  247DFPC   PO4 2954   3.530   5.619   5.975  0.0658 -0.1875  0.3154
  247DFPC   GL1 2955   3.854   5.743   5.617  0.2385 -0.0055 -0.3347
  247DFPC   GL2 2956   3.736   5.818   5.411  0.2135 -0.2018  0.3723
  247DFPC   C1A 2957   4.121   5.465   5.380 -0.2223  0.2985 -0.1650
  247DFPC   D2A 2958   3.994   5.357   5.077  0.1027 -0.3857  0.0440
  247DFPC   D3A 2959   3.969   5.209   4.674  0.2219 -0.1964 -0.0033
  247DFPC   D4A 2960   4.153   5.505   4.294  0.1418 -0.0571  0.0016
  247DFPC   C1B 2961   3.808   5.861   5.090 -0.0053 -0.2420 -0.3500
  247DFPC   D2B 2962   3.723   5.729   4.685 -0.0338  0.0811 -0.0364
  247DFPC   D3B 2963   4.195   5.674   4.749  0.1705  0.2032  0.0528
  247DFPC   D4B 2964   4.425   5.919   4.403 -0.0441 -0.0373  0.2288
  248DFPC   NC3 2965   6.454   0.361   6.795 -0.2395  0.0537  0.1985
  248DFPC   PO4 2966   6.081   0.106   6.959  0.1417 -0.3121 -0.2465
  248DFPC   GL1 2967   5.959   0.228   7.454 -0.0088  0.3079 -0.1841
  248DFPC   GL2 2968   6.174   0.218   7.834 -0.0416 -0.3167  0.0682
  248DFPC   C1A 2969   5.730   0.500   7.696  0.0115 -0.1043  0.0989
  248DFPC   D2A 2970   5.383   0.641   8.016  0.4462 -0.1924  0.3053
  248DFPC   D3A 2971   5.014   0.578   7.808  0.0946  0.2191 -0.0182
  248DFPC   D4A 2972   4.790   0.469   8.257  0.1353  0.0606  0.1023
  248DFPC   C1B 2973   5.807   0.218   8.074  0.0577  0.0835  0.1238
  248DFPC   D2B 2974   5.382   0.150   8.297  0.3410 -0.1180 -0.1296
  248DFPC   D3B 2975   5.271  -0.160   8.666  0.3182 -0.4004 -0.2585
  248DFPC   D4B 2976   5.438  -0.032   9.140  0.0425 -0.0396 -0.1709
  249DFPC   NC3 2977   2.980   0.457   6.033 -0.2935 -0.1766  0.3115
  249DFPC   PO4 2978   2.600   0.188   6.001 -0.2868 -0.2215 -0.1150
  249DFPC   GL1 2979   2.542   0.440   5.709 -0.2686  0.2246 -0.0376
  249DFPC   GL2 2980   2.483   0.768   5.843  0.0733 -0.3526 -0.1452
  249DFPC   C1A 2981   2.444   0.581   5.295 -0.1765  0.2422  0.0137
  249DFPC   D2A 2982   2.255   0.563   4.983  0.0338 -0.1558 -0.2926
  249DFPC   D3A 2983   2.361   0.902   4.634  0.1026 -0.0866 -0.3944
  249DFPC   D4A 2984   2.120   1.256   4.759  0.0193 -0.0384 -0.0348
  249DFPC   C1B 2985   2.575   1.204   5.816  0.0548  0.3609 -0.1830
  249DFPC   D2B 2986   2.699   1.411   5.432  0.1620  0.0768 -0.0684
  249DFPC   D3B 2987   3.121   1.425   5.428  0.1674  0.0954 -0.0062
  249DFPC   D4B 2988   3.256   1.547   5.065  0.0439 -0.1551  0.2543
  250DFPC   NC3 2989   2.987  -0.114   6.083 -0.0522  0.2440 -0.1528
  250DFPC   PO4 2990   3.374   0.059   6.136 -0.2097 -0.3913  0.0821
  250DFPC   GL1 2991   3.477   0.385   5.705  0.2976  0.0714  0.3736
  250DFPC   GL2 2992   3.731   0.587   5.702  0.0607  0.2736 -0.0378
  250DFPC   C1A 2993   3.468   0.454   5.275 -0.0232  0.2454  0.2166
  250DFPC   D2A 2994   3.658   0.312   4.936  0.1524 -0.1847  0.1372
  250DFPC   D3A 2995   4.120   0.387   4.900 -0.1930 -0.1469  0.0358
  250DFPC   D4A 2996   3.968   0.157   4.556 -0.1718 -0.2840  0.2268
  250DFPC   C1B 2997   3.536   0.941   5.499 -0.1350  0.0070  0.0579
  250DFPC   D2B 2998   3.655   1.288   5.158  0.0732  0.5551 -0.1974
  250DFPC   D3B 2999   3.605   1.693   5.354  0.1462 -0.0020  0.0254
  250DFPC   D4B 3000   3.166   1.923   5.314  0.0563 -0.0218  0.2793
  251DFPC   NC3 3001   0.909   2.667   5.709 -0.0670 -0.2351  0.2455
  251DFPC   PO4 3002   1.034   3.020   6.051  0.1875  0.0900  0.1469
  251DFPC   GL1 3003   1.374   2.907   5.716 -0.1328 -0.0978  0.1077
  251DFPC   GL2 3004   1.761   2.866   5.770  0.1349  0.1313 -0.0915
  251DFPC   C1A 3005   1.417   2.717   5.307 -0.0477 -0.2322 -0.1668
  251DFPC   D2A 3006   1.635   2.476   4.967 -0.1539 -0.0545 -0.2554
  251DFPC   D3A 3007   1.553   2.135   5.115 -0.3578 -0.1707 -0.1548
  251DFPC   D4A 3008   1.985   2.128   4.913  0.3783  0.0862  0.1953
  251DFPC   C1B 3009   1.906   3.037   5.353  0.1780 -0.2526  0.0861
  251DFPC   D2B 3010   1.673   3.069   4.904 -0.0276 -0.1008 -0.0926
  251DFPC   D3B 3011   1.816   3.297   4.669 -0.0043  0.3346 -0.1439
  251DFPC   D4B 3012   2.232   3.078   4.792  0.1052  0.1823 -0.2058
  252DFPC   NC3 3013   0.782   0.890   6.738 -0.1289  0.1356  0.1921
  252DFPC   PO4 3014   0.691   0.891   7.104 -0.1100 -0.1927  0.0067
  252DFPC   GL1 3015   0.618   1.186   7.508  0.1891  0.2688  0.2105
  252DFPC   GL2 3016   0.348   1.428   7.547  0.4724 -0.0090 -0.1327
  252DFPC   C1A 3017   0.676   1.312   8.001 -0.0664 -0.0278  0.0427
  252DFPC   D2A 3018   0.494   1.498   8.408 -0.0514  0.0413 -0.0290
  252DFPC   D3A 3019   0.162   1.158   8.533  0.0353  0.1010 -0.3960
  252DFPC   D4A 3020   0.209   1.062   8.138  0.3378 -0.0448 -0.0333
  252DFPC   C1B 3021  -0.093   1.370   7.719  0.2168 -0.2213  0.3993
  252DFPC   D2B 3022  -0.502   1.321   7.970  0.1802  0.1429 -0.2315
  252DFPC   D3B 3023  -0.270   1.228   8.381  0.0586  0.1885  0.1099
  252DFPC   D4B 3024  -0.199   1.656   8.335 -0.0144 -0.0662  0.1290
  253DFPC   NC3 3025   5.607   0.073   5.755  0.0773 -0.1962  0.0001
  253DFPC   PO4 3026   5.795   0.555   5.640  0.1223  0.1299 -0.0822
  253DFPC   GL1 3027   5.711   0.833   5.265 -0.1424 -0.0365 -0.0595
  253DFPC   GL2 3028   5.815   1.112   5.263 -0.1912 -0.0872 -0.0462
  253DFPC   C1A 3029   5.347   0.996   4.970 -0.2803  0.2128 -0.0874
  253DFPC   D2A 3030   5.196   0.833   4.609 -0.1531 -0.3136 -0.0913
  253DFPC   D3A 3031   4.761   0.743   4.429 -0.0074 -0.1395  0.0521
  253DFPC   D4A 3032   4.845   1.121   4.284  0.0278  0.0752  0.0716
  253DFPC   C1B 3033   5.740   1.307   4.885  0.2123  0.1631 -0.0817
  253DFPC   D2B 3034   5.890   1.470   4.587  0.1982  0.3460  0.0434
  253DFPC   D3B 3035   6.184   1.152   4.559 -0.1796  0.1016  0.1151
  253DFPC   D4B 3036   5.697   1.046   4.456  0.0431 -0.0309  0.1116
  254DFPC   NC3 3037   6.481   0.103   7.287 -0.1873  0.0576  0.2855
  254DFPC   PO4 3038   6.397   0.584   7.199  0.1745 -0.2383  0.0654
  254DFPC   GL1 3039   6.458   0.651   7.559  0.2446 -0.0078 -0.0383
  254DFPC   GL2 3040   6.634   0.348   7.661 -0.0794  0.1157 -0.0614
  254DFPC   C1A 3041   6.195   0.730   7.907  0.1864 -0.0445 -0.1618
  254DFPC   D2A 3042   5.972   0.919   8.232  0.1053 -0.1048 -0.2373
  254DFPC   D3A 3043   5.868   1.354   8.138 -0.0804  0.3365 -0.1965
  254DFPC   D4A 3044   6.077   1.261   8.587  0.0245 -0.2741  0.2026
  254DFPC   C1B 3045   6.908   0.128   7.924  0.0808 -0.3283  0.1171
  254DFPC   D2B 3046   7.222  -0.037   8.099 -0.1239  0.3704 -0.1738
  254DFPC   D3B 3047   7.102   0.079   8.526  0.2720 -0.1437 -0.2400
  254DFPC   D4B 3048   7.480  -0.208   8.647 -0.0638  0.0596 -0.0442
  255DFPC   NC3 3049   4.410   4.588   6.038 -0.0873 -0.1508 -0.0358
  255DFPC   PO4 3050   4.585   4.177   6.031  0.2697 -0.1244 -0.0020
  255DFPC   GL1 3051   4.494   3.835   5.751  0.2255  0.0487  0.2173
  255DFPC   GL2 3052   4.609   3.562   5.734  0.1912  0.3177 -0.1725
  255DFPC   C1A 3053   4.618   3.945   5.328 -0.2395  0.1313 -0.2159
  255DFPC   D2A 3054   4.356   3.805   4.893  0.2194 -0.1198 -0.1081
  255DFPC   D3A 3055   3.936   3.958   4.894 -0.0796 -0.0862 -0.1267
  255DFPC   D4A 3056   3.952   3.855   4.536  0.3892 -0.1411 -0.0433
  255DFPC   C1B 3057   4.399   3.518   5.326  0.0515 -0.1018 -0.0367
  255DFPC   D2B 3058   3.977   3.490   5.133 -0.3090  0.4650  0.1874
  255DFPC   D3B 3059   3.950   3.141   5.470  0.2118  0.2419  0.1490
  255DFPC   D4B 3060   3.478   2.818   5.527  0.4552  0.1386  0.2775
  256DFPC   NC3 3061   5.358   3.451   7.166  0.2094 -0.0207 -0.2696
  256DFPC   PO4 3062   5.071   3.711   6.932 -0.1610 -0.0143  0.1446
  256DFPC   GL1 3063   4.822   3.506   7.271  0.2978 -0.1369 -0.1602
  256DFPC   GL2 3064   4.885   3.788   7.429  0.4890 -0.2114  0.2793
  256DFPC   C1A 3065   4.537   3.355   7.420  0.1919 -0.0904  0.1899
  256DFPC   D2A 3066   4.184   3.176   7.407 -0.1984  0.3087  0.2449
  256DFPC   D3A 3067   4.103   2.954   7.658  0.0334  0.1174  0.0040
  256DFPC   D4A 3068   4.005   3.120   8.209 -0.0930  0.0750 -0.1252
  256DFPC   C1B 3069   5.273   3.557   7.748 -0.2443  0.2472  0.2607
  256DFPC   D2B 3070   5.260   3.147   7.672 -0.1000 -0.1715 -0.0256
  256DFPC   D3B 3071   5.019   3.071   7.419  0.1035 -0.0365 -0.0266
  256DFPC   D4B 3072   4.647   2.772   7.524 -0.3128 -0.1423 -0.0898
  257WN      WN 3073   5.619   5.632   6.281 -0.2791  0.4120 -0.2073
  258WN      WN 3074   2.359   5.442   6.713  0.0400  0.0269 -0.4793
  259WN      WN 3075   1.423   3.899   6.752  0.4262  0.0654 -0.0606
  260WN      WN 3076   2.724   5.134   6.930 -0.3077  0.1001 -0.0883
  261WN      WN 3077   2.030   0.608   6.478  0.0554  0.0897  0.0317
  262WN      WN 3078   6.167   6.300   6.249 -0.0012  0.2794 -0.2593
  263WN      WN 3079   5.077   5.118   5.851  0.2344  0.0464  0.1986
  264WN      WN 3080   3.974   6.563   6.707 -0.0313 -0.0170 -0.2028
  265WN      WN 3081   6.693   3.693   6.993  0.1688  0.0527 -0.0123
  266WN      WN 3082   0.290   4.122   6.386 -0.1186  0.0481 -0.0478
  267WN      WN 3083   3.985   5.072   6.658  0.3212  0.4171 -0.1299
  268WN      WN 3084   4.948   6.581   5.545  0.2840  0.2138 -0.0578
  269WN      WN 3085   1.777   1.036   6.305 -0.1571 -0.0056 -0.0819
  270WN      WN 3086   0.024   0.143   6.589 -0.0675 -0.2612  0.0910
  271WN      WN 3087   1.085   1.231   7.033 -0.0608  0.1126  0.2444
  272WN      WN 3088   1.335   6.098   6.897 -0.1302 -0.1174  0.1580
  273WN      WN 3089   0.463   2.618   6.206 -0.0197  0.0642 -0.1512
  274WN      WN 3090   5.200   0.462   5.596 -0.0327 -0.2611  0.1427
  275WN      WN 3091   6.164   0.101   5.893  0.0067  0.0798  0.2058
  276WN      WN 3092   3.830   5.952   6.195  0.1236  0.4867 -0.3372
  277WN      WN 3093   1.421   1.373   6.334 -0.1335  0.0938 -0.0324
  278WN      WN 3094   2.866   4.040   6.602  0.1359 -0.0035 -0.1199
  279WN      WN 3095   2.615   6.595   7.295 -0.0079  0.0107  0.1508
  280WN      WN 3096   5.412   3.856   6.521  0.1525  0.1274 -0.0931
  281WN      WN 3097   6.518   1.531   6.937  0.1964 -0.0580  0.1284
  282WN      WN 3098   1.759   5.903   6.660 -0.0064  0.4553  0.0312
  283WN      WN 3099   4.973   5.618   6.521 -0.1484 -0.0433 -0.1561
  284WN      WN 3100   6.603   1.776   5.860 -0.0139 -0.2916 -0.1546
  285WN      WN 3101   0.665   0.123   5.732  0.0921 -0.0551 -0.1742
  286WN      WN 3102   6.273   6.586   5.793 -0.2430  0.3235 -0.3102
  287WN      WN 3103   0.007   6.277   6.480  0.0866 -0.0215  0.0034
  288WN      WN 3104   2.176   4.627   6.833 -0.2430 -0.1143 -0.0636
  289WN      WN 3105   3.901   6.057   7.820 -0.0323 -0.2003  0.0158
  290WN      WN 3106   4.058   4.236   5.996 -0.2788 -0.1571 -0.1179
  291WN      WN 3107   3.860   6.692   7.154 -0.0507  0.1548  0.2987
  292WN      WN 3108   3.771   6.111   6.661 -0.0132 -0.2236  0.0581
  293WN      WN 3109   4.267   4.852   7.181 -0.1025 -0.0664 -0.1258
  294WN      WN 3110   4.119   4.057   6.998  0.0622 -0.3122 -0.0198
  295WN      WN 3111   0.226   5.486   6.307 -0.2749 -0.0536 -0.1188
  296WN      WN 3112   6.641   2.950   5.775  0.2299 -0.2065  0.0136
  297WN      WN 3113   0.240   3.046   6.062 -0.0440  0.0710 -0.0092
  298WN      WN 3114   1.071   0.540   6.439 -0.1097  0.0128  0.0444
  299WN      WN 3115   1.729   6.909   6.920 -0.0884 -0.3508 -0.0852
  300WN      WN 3116   5.084   5.162   7.222 -0.2445 -0.0548  0.3147
  301WN      WN 3117   2.582   6.087   7.364  0.1201  0.3577  0.0247
  302WN      WN 3118   6.825   4.149   6.766 -0.0797  0.1375  0.0225
  303WN      WN 3119   4.758   5.995   6.227 -0.2290  0.0140  0.2585
  304WN      WN 3120   5.758   0.225   6.328  0.3311  0.0934 -0.0091
  305WN      WN 3121   0.445   6.825   6.160  0.2303  0.0237 -0.2006
  306WN      WN 3122   5.512   0.733   6.548  0.0195 -0.0334  0.1013
  307WN      WN 3123   4.541   4.732   6.611  0.0273  0.0776  0.2545
  308WN      WN 3124   0.546   5.948   6.569  0.1793 -0.0604  0.3245
  309WN      WN 3125   4.967   6.570   6.098  0.2644  0.1180  0.0060
  310WN      WN 3126   4.963   6.099   5.760  0.0387  0.2501 -0.0412
  311WN      WN 3127   5.379   4.154   6.912  0.2704 -0.1227 -0.2654
  312WN      WN 3128   1.740   3.509   6.625 -0.3117 -0.1182  0.0219
  313WN      WN 3129   0.472   6.530   7.198 -0.3359  0.2187 -0.1257
  314WN      WN 3130   0.121   1.579   6.185  0.0623  0.0905 -0.0318
  315WN      WN 3131   3.139   4.448   6.886 -0.2615  0.1996 -0.2645
  316WN      WN 3132   3.753   6.163   7.176 -0.2796 -0.0876  0.1796
  317WN      WN 3133   5.404   3.882   7.386  0.2047  0.0315 -0.0907
  318WN      WN 3134   0.370   3.347   6.428 -0.1258  0.2003 -0.1038
  319WN      WN 3135   3.776   3.982   7.368 -0.2095 -0.1306 -0.0288
  320WN      WN 3136   5.372   6.701   6.440 -0.2760  0.0095 -0.0133
  321WN      WN 3137   2.229   5.894   6.933  0.0326 -0.0175 -0.2874
  322WN      WN 3138   4.740   4.955   6.193 -0.0491  0.4197 -0.0558
  323WN      WN 3139   5.978   4.072   7.302 -0.1862  0.0026 -0.0672
  324WN      WN 3140   6.877   3.656   5.367  0.0499 -0.3310  0.0911
  325WN      WN 3141   0.429   0.020   7.486  0.2218 -0.1976 -0.1292
  326WN      WN 3142   0.019   6.760   7.186  0.2185 -0.2874 -0.0525
  327WN      WN 3143   4.293   6.535   7.268 -0.4326  0.1203  0.1999
  328WN      WN 3144   2.458   5.420   6.250 -0.0558  0.1544 -0.0996
  329WN      WN 3145   2.792   3.683   6.982  0.1561 -0.2425  0.1741
  330WN      WN 3146   3.450   5.756   6.482  0.3135  0.1787  0.1209
  331WN      WN 3147   6.698   2.018   6.359  0.1230  0.1557  0.0790
  332WN      WN 3148   6.100   5.338   6.440 -0.1640 -0.3172  0.1684
  333WN      WN 3149   1.015   1.020   6.229 -0.2679  0.1356  0.1662
  334WN      WN 3150   3.802   4.694   5.829 -0.0177 -0.1254 -0.2548
  335WN      WN 3151   2.475   5.459   7.205 -0.2686 -0.2255 -0.1374
  336WN      WN 3152   4.796   0.118   5.759 -0.1624  0.2151  0.0550
  337WN      WN 3153   2.167   3.672   6.850 -0.0389 -0.1106 -0.0907
  338WN      WN 3154   6.270   5.246   5.959 -0.3420 -0.1335 -0.1746
  339WN      WN 3155   3.878   5.533   6.479  0.0070  0.3337 -0.1988
  340WN      WN 3156   0.072   4.978   6.377 -0.1196  0.2315 -0.2924
  341WN      WN 3157   1.925   5.539   7.013 -0.0597  0.1586 -0.1215
  342WN      WN 3158   6.400   5.530   6.796 -0.0715 -0.0522 -0.3981
  343WN      WN 3159   2.982   4.904   6.559 -0.1799 -0.0883 -0.0291
  344WN      WN 3160   5.483   4.372   5.945  0.3364 -0.0609 -0.0415
  345WN      WN 3161   5.239   6.408   7.354 -0.0067  0.2315  0.1699
  346WN      WN 3162   0.436   4.534   6.611  0.0788 -0.0018  0.1883
  347WN      WN 3163   0.636   3.266   5.806  0.1891 -0.3942 -0.0235
  348WN      WN 3164   3.949   4.104   6.507 -0.0838 -0.5748  0.0726
  349WN      WN 3165   0.002   5.317   6.742  0.2216  0.0363 -0.1417
  350WN      WN 3166   4.215   5.527   5.976  0.0105  0.3362  0.1347
  351WN      WN 3167   4.273   6.843   6.414 -0.1408  0.0816  0.0638
  352WN      WN 3168   3.119   6.426   5.814 -0.1338  0.2160 -0.1840
  353WN      WN 3169   0.907   3.430   6.660  0.0306 -0.0873  0.3978
  354WN      WN 3170   1.669   4.664   6.809 -0.0377  0.1817 -0.1701
  355WN      WN 3171   2.522   5.598   7.652  0.1354  0.1622 -0.1288
  356WN      WN 3172   0.426   1.194   5.764 -0.0065  0.1488 -0.0072
  357WN      WN 3173   6.546   0.777   6.451 -0.1769  0.2242 -0.2256
  358WN      WN 3174   4.890   4.242   5.675  0.1496  0.1871  0.3735
  359WN      WN 3175   2.210   1.063   6.553  0.1377  0.1424  0.1822
  360WN      WN 3176   5.608   5.617   5.795  0.0147 -0.0678  0.2857
  361WN      WN 3177   6.458   5.017   6.677 -0.1214  0.3121 -0.0118
  362WN      WN 3178   6.025   4.860   6.308 -0.3281  0.1076  0.0274
  363WN      WN 3179   1.376   0.896   5.392  0.0939  0.3233  0.2241
  364WN      WN 3180   6.544   1.554   6.308  0.0722 -0.2795  0.1972
  365WN      WN 3181   4.850   0.386   7.341 -0.2281 -0.0697  0.1399
  366WN      WN 3182   5.167   6.729   6.923  0.0308 -0.0588 -0.2764
  367WN      WN 3183   5.591   2.950   7.158  0.1617 -0.1079 -0.3173
  368WN      WN 3184   5.445   4.400   6.467 -0.0692  0.1618 -0.0522
  369WN      WN 3185   1.617   4.398   6.006 -0.0510 -0.1467 -0.0965
  370WN      WN 3186   0.561   1.313   6.909  0.2196 -0.1627 -0.2601
  371WN      WN 3187   0.170   2.891   6.585  0.2349 -0.1038  0.0874
  372WN      WN 3188   3.338   3.616   6.116 -0.0333  0.0454  0.1239
  373WN      WN 3189   4.596   6.467   6.403 -0.0792  0.1063  0.1458
  374WN      WN 3190   2.698   5.461   5.788 -0.0789 -0.3035 -0.2055
  375WN      WN 3191   0.003   6.320   6.955  0.1420 -0.1354  0.0304
  376WN      WN 3192   1.296   5.618   6.471  0.0926  0.0558  0.1032
  377WN      WN 3193   1.654   0.411   7.248 -0.3237  0.4333  0.1775
  378WN      WN 3194   6.461   2.405   6.589  0.0799  0.3001  0.1611
  379WN      WN 3195   3.415   4.880   6.270 -0.2501 -0.0656  0.0641
  380WN      WN 3196   6.802   3.251   6.355  0.1908 -0.1015 -0.1674
  381WN      WN 3197   4.889   4.363   6.638 -0.1311  0.0645  0.0224
  382WN      WN 3198   6.718   1.181   6.641 -0.2029  0.0632 -0.0761
  383WN      WN 3199   3.099   0.717   6.521  0.3272 -0.2990  0.0922
  384WN      WN 3200   5.199   0.087   6.052  0.2772  0.0593  0.1080
  385WN      WN 3201   2.897   4.089   7.817  0.3605 -0.0733 -0.0759
  386WN      WN 3202   6.603   2.727   6.230  0.1332 -0.1840 -0.1094
  387WN      WN 3203   0.389   0.492   6.665  0.1286 -0.1961  0.0333
  388WN      WN 3204   4.765   2.968   6.520  0.1318  0.0941 -0.1037
  389WN      WN 3205   1.867   6.377   6.696  0.1967  0.0415  0.1817
  390WN      WN 3206   0.416   0.110   6.988 -0.1121  0.1841 -0.3886
  391WN      WN 3207   2.653   6.705   6.543 -0.1699 -0.1406  0.0348
  392WN      WN 3208   6.360   3.371   6.552 -0.0426  0.3380 -0.2214
  393WN      WN 3209   3.640   4.228   6.862  0.0721  0.0261 -0.0121
  394WN      WN 3210   5.759   5.189   5.975 -0.3178 -0.3311 -0.1524
  395WN      WN 3211   6.758   0.783   6.949 -0.3344 -0.1433  0.1121
  396WN      WN 3212   2.093   0.344   6.051  0.1437 -0.1380  0.0446
  397WN      WN 3213   4.825   5.166   6.744 -0.2533 -0.2991 -0.3360
  398WN      WN 3214   5.887   3.665   6.497  0.2946 -0.1682  0.0631
  399WN      WN 3215   3.035   4.958   5.553 -0.3432 -0.3788 -0.2123
  400WN      WN 3216   0.258   0.963   6.694 -0.1883 -0.0512  0.3253
  401WN      WN 3217   6.565   0.769   5.969 -0.0471  0.0420  0.0899
  402WN      WN 3218   6.036   5.824   6.566 -0.4840 -0.2205  0.0578
  403WN      WN 3219   3.145   5.438   7.006 -0.1560 -0.1763  0.1159
  404WN      WN 3220   6.640   6.307   5.997  0.1428 -0.1796 -0.0731
  405WN      WN 3221   4.086   4.541   6.817 -0.0054  0.2072  0.4598
  406WN      WN 3222   5.877   0.560   7.088  0.3467  0.0909  0.2740
  407WN      WN 3223   0.805   6.565   5.887 -0.1578  0.0021  0.0398
  408WN      WN 3224   5.174   6.194   6.542 -0.0844 -0.2015  0.1416
  409WN      WN 3225   3.056   4.881   7.512  0.1070 -0.0316  0.0698
  410WN      WN 3226   5.677   2.742   6.626  0.2579  0.1526  0.0859
  411WN      WN 3227   4.775   3.811   6.483 -0.0631 -0.0286 -0.2490
  412WN      WN 3228   2.968   0.158   6.518 -0.2906 -0.1998  0.0510
  413WN      WN 3229   0.604   0.524   6.120 -0.0982 -0.1994  0.2242
  414WN      WN 3230   4.759   4.770   7.062 -0.2119  0.0426  0.4711
  415WN      WN 3231   1.191   4.753   6.539 -0.2264 -0.0501  0.0322
  416WN      WN 3232   2.205   6.712   6.734  0.0403 -0.0069 -0.0379
  417WN      WN 3233   0.662   2.972   6.583  0.0594  0.0075  0.0796
  418WN      WN 3234   5.407   0.575   6.047 -0.1255 -0.1906 -0.0363
  419WN      WN 3235   3.580   3.771   5.472  0.0379 -0.1127  0.1560
  420WN      WN 3236   0.083   5.022   7.142 -0.1566  0.1921  0.0323
  421WN      WN 3237   5.268   4.814   6.605  0.2163 -0.0323  0.1177
  422WN      WN 3238   5.686   4.441   7.091 -0.4060  0.1347 -0.3029
  423WN      WN 3239   3.189   6.631   6.497 -0.0786 -0.2935  0.1062
  424WN      WN 3240   1.598   6.356   7.664 -0.0160 -0.0128  0.1451
  425WN      WN 3241   3.187   5.439   5.693 -0.0109  0.2715  0.1377
  426WN      WN 3242   3.336   5.372   7.740  0.3050  0.1438 -0.0061
  427WN      WN 3243   2.354   4.057   6.453 -0.0106 -0.5007 -0.0208
  428WN      WN 3244   0.923   3.107   7.061  0.0025 -0.2676  0.2421
  429WN      WN 3245   0.551   5.089   6.362 -0.2473  0.0065  0.3310
  430WN      WN 3246   0.170   1.487   6.638 -0.0691  0.2747  0.1650
  431WN      WN 3247   3.435   5.745   7.443 -0.2740  0.0619  0.2916
  432WN      WN 3248   3.255   4.919   7.025 -0.0426 -0.1016 -0.1280
  433WN      WN 3249   5.222   0.306   6.471 -0.2353  0.0884  0.0866
  434WN      WN 3250   0.682   6.114   5.971  0.1741 -0.1070  0.2397
  435WN      WN 3251   0.640   3.716   6.223  0.0396  0.0705 -0.0167
  436WN      WN 3252   1.010   1.999   5.730 -0.0189  0.0307  0.0132
  437WN      WN 3253   4.767   6.167   7.291 -0.0099  0.4118  0.1206
  438WN      WN 3254   1.055   6.588   6.475  0.0096 -0.2045 -0.2025
  439WN      WN 3255   0.087   4.754   7.621 -0.0980 -0.0045 -0.0737
  440WN      WN 3256   3.956   4.639   6.332 -0.1522  0.1527  0.2278
  441WN      WN 3257   2.829   6.271   6.195  0.2181  0.3731  0.2707
  442WN      WN 3258   0.619   6.411   6.371  0.0930 -0.0337 -0.1143
  443WN      WN 3259   1.857   3.236   7.055  0.0214  0.0376  0.0043
  444WN      WN 3260   3.540   5.257   7.307  0.1395  0.2455  0.3044
  445WN      WN 3261   4.400   5.379   6.637 -0.0382  0.0427  0.0167
  446WN      WN 3262   6.507   4.884   6.191 -0.0147 -0.2739 -0.1445
  447WN      WN 3263   2.467   4.944   6.528  0.0249  0.2843 -0.3028
  448WN      WN 3264   5.236   5.249   6.287  0.1977 -0.1355  0.1075
  449WN      WN 3265   1.363   0.972   6.601 -0.2829  0.2410  0.2280
  450WN      WN 3266   3.979   6.630   5.485 -0.1501  0.0573  0.3609
  451WN      WN 3267   5.526   0.922   5.726  0.0556 -0.1772 -0.1426
  452WN      WN 3268   0.757   4.568   6.970  0.3392 -0.0309 -0.2261
  453WN      WN 3269   4.319   5.805   6.344  0.0367  0.3612  0.0281
  454WN      WN 3270   6.747   3.420   7.400 -0.2147  0.1628 -0.1288
  455WN      WN 3271   1.002   5.287   6.924 -0.1574  0.0972  0.0634
  456WN      WN 3272   2.290   6.354   6.349 -0.1658  0.3373  0.1407
  457WN      WN 3273   0.957   2.567   6.358  0.4547 -0.1288 -0.1897
  458WN      WN 3274   1.607   4.857   6.327 -0.0882 -0.2492 -0.4630
  459WN      WN 3275   4.261   5.229   7.606 -0.1933 -0.0807  0.0377
  460WN      WN 3276   6.601   6.684   6.816 -0.3041 -0.3469 -0.0794
  461WN      WN 3277   5.269   2.965   6.382  0.0449 -0.1489 -0.4521
  462WN      WN 3278   0.805   5.598   6.239  0.2141  0.2645 -0.1149
  463WN      WN 3279   1.322   5.900   7.389  0.2473  0.0884  0.0491
  464WN      WN 3280   5.630   5.171   6.575 -0.0764  0.1259  0.1952
  465WN      WN 3281   2.743   4.651   7.115 -0.0886 -0.1072  0.0909
  466WN      WN 3282   5.925   4.195   6.739  0.2695  0.1102 -0.0605
  467WN      WN 3283   1.160   3.493   5.889  0.2181  0.3449 -0.0232
  468WN      WN 3284   5.513   3.494   6.199 -0.0579 -0.1139 -0.2032
  469WN      WN 3285   3.963   5.686   7.452 -0.0053 -0.0451 -0.0564
  470WN      WN 3286   6.843   4.498   6.296  0.0622  0.0147  0.1629
  471WN      WN 3287   2.371   5.884   6.456  0.0628 -0.0514  0.0957
  472WN      WN 3288   0.580   1.232   6.307  0.3630  0.3187 -0.4337
  473WN      WN 3289   5.816   4.740   6.726 -0.0013  0.2010 -0.0257
  474WN      WN 3290   5.135   3.433   6.505  0.1746  0.1800  0.3850
  475WN      WN 3291   0.005   3.716   6.574 -0.0179 -0.1592 -0.1373
  476WN      WN 3292   1.282   6.603   6.919  0.2387  0.0499 -0.1346
  477WN      WN 3293   6.480   3.612   6.165 -0.0745 -0.1570 -0.1715
  478WN      WN 3294   3.464   5.278   6.654  0.1007  0.0120  0.1709
  479WN      WN 3295   6.097   5.048   6.989 -0.0722  0.1150  0.1067
  480WN      WN 3296   0.984   5.770   6.827 -0.3664 -0.2375 -0.0723
  481WN      WN 3297   6.086   0.572   6.057 -0.1570  0.1388 -0.2509
  482WN      WN 3298   1.323   3.543   7.145  0.0954  0.1015  0.0989
  483WN      WN 3299   5.585   2.119   6.886 -0.2026 -0.2947 -0.1292
  484WN      WN 3300   5.631   3.931   6.110 -0.0966 -0.1534  0.3235
  485WN      WN 3301   1.779   4.196   6.938  0.2331  0.0187  0.1819
  486WN      WN 3302   0.323   6.631   6.701  0.1736  0.1328 -0.0290
  487WN      WN 3303   4.409   4.189   6.557 -0.0689  0.0782  0.1023
  488WN      WN 3304   6.046   0.568   6.605 -0.0990  0.2322  0.0856
  489WN      WN 3305   5.831   2.374   6.120  0.5274 -0.1529  0.1519
  490WN      WN 3306   1.781   6.016   7.174 -0.2775 -0.0255  0.1338
  491WN      WN 3307   3.639   5.617   6.984 -0.1377 -0.1123  0.2803
  492WN      WN 3308   4.012   6.596   6.016  0.2261  0.1566 -0.1240
  493WN      WN 3309   6.284   3.115   6.105 -0.2502  0.1359 -0.2449
  494WN      WN 3310   1.872   0.128   6.436  0.0284 -0.0325  0.0377
  495WN      WN 3311   4.121   5.811   6.822  0.2394 -0.0639 -0.3712
  496WN      WN 3312   6.369   4.423   6.483  0.0427 -0.1515  0.4355
  497WN      WN 3313   2.681   4.551   7.761 -0.0580  0.1853  0.1025
  498WN      WN 3314   0.863   0.950   5.679  0.2195 -0.0815  0.1266
  499WN      WN 3315   3.088   4.452   6.297 -0.0124  0.2052 -0.2081
  500WN      WN 3316   3.098   6.130   6.568 -0.1701  0.0359 -0.1198
  501WN      WN 3317   6.111   2.739   6.436  0.0993 -0.0975  0.0781
  502WN      WN 3318   5.809   0.932   6.225  0.3565 -0.0882  0.1012
  503WN      WN 3319   5.739   3.355   5.568  0.1500 -0.1389  0.1420
  504WN      WN 3320   4.831   0.002   6.465 -0.1407  0.1889 -0.1270
  505WN      WN 3321   1.252   4.847   7.042  0.1545 -0.0828 -0.0847
  506WN      WN 3322   5.390   1.194   6.102 -0.3374  0.0138 -0.1724
  507WN      WN 3323   0.563   1.729   6.348 -0.1189 -0.2458  0.2201
  508WN      WN 3324   5.361   0.748   7.013  0.0142 -0.1003  0.0695
  509WN      WN 3325   4.468   4.717   7.654 -0.0962  0.2096  0.2499
  510WN      WN 3326   2.528   3.272   7.059  0.2016 -0.2186 -0.2434
  511WN      WN 3327   0.987   6.895   7.338 -0.1540  0.0723 -0.0219
  512WN      WN 3328   6.278   6.791   6.356 -0.0624  0.0678  0.0547
  513WN      WN 3329   6.386   3.905   6.595  0.0422 -0.1353  0.0077
  514WN      WN 3330   1.199   2.181   6.195  0.3954 -0.2846  0.0609
  515WN      WN 3331   6.562   5.942   6.351 -0.1387  0.2277 -0.1641
  516WN      WN 3332   4.545   0.371   6.486 -0.1238 -0.0117 -0.0564
  517WN      WN 3333   2.596   4.453   6.628 -0.0942  0.0895  0.2703
  518WN      WN 3334   2.711   5.800   6.857 -0.0489 -0.1099 -0.1829
  519WN      WN 3335   5.725   1.348   6.455 -0.4893 -0.1759 -0.0715
  520WN      WN 3336   4.191   6.267   6.336  0.0678  0.2202  0.2057
  521WN      WN 3337   5.863   6.720   6.601 -0.0203 -0.1218  0.4495
  522WN      WN 3338   0.454   3.235   6.873  0.3020  0.1545  0.2353
  523WN      WN 3339   6.545   2.880   6.717  0.2373 -0.0731  0.1550
  524WN      WN 3340   0.531   5.521   7.142 -0.0587 -0.0146 -0.1090
  525WN      WN 3341   2.404   6.103   5.927  0.3691  0.0516 -0.2861
  526WN      WN 3342   6.261   2.881   5.450  0.0300 -0.0382  0.1070
  527WN      WN 3343   1.020   6.054   6.393 -0.0360 -0.0312  0.4318
  528WN      WN 3344   1.432   4.347   6.472 -0.1815  0.0085 -0.2956
  529WN      WN 3345   6.595   5.383   6.373  0.0127  0.0614 -0.1172
  530WN      WN 3346   5.577   5.929   6.701 -0.2492 -0.1195  0.0057
  531WN      WN 3347   1.354   0.084   6.470 -0.1718 -0.0104 -0.1797
  532WN      WN 3348   3.890   0.143   5.847  0.2199  0.0067  0.0440
  533WN      WN 3349   2.709   4.071   7.334  0.0051  0.1275  0.0872
  534WN      WN 3350   3.583   6.433   6.330 -0.0508 -0.0558  0.3125
  535WN      WN 3351   5.276   5.433   6.845  0.1374  0.1964  0.1912
  536WN      WN 3352   5.994   3.520   5.999  0.3634  0.0808  0.0525
  537WN      WN 3353   1.219   4.390   6.890 -0.3061  0.2804 -0.0266
  538WN      WN 3354   6.392   6.232   6.729 -0.0725 -0.0304 -0.0716
  539WN      WN 3355   1.955   1.563  11.452  0.1519  0.1863 -0.4763
  540WN      WN 3356   3.375   1.247   9.521  0.2493 -0.2168 -0.2598
  541WN      WN 3357   2.364   1.871  12.667 -0.0956 -0.1751 -0.1165
  542WN      WN 3358   4.293   4.768   0.446  0.1200 -0.0447  0.2618
  543WN      WN 3359   1.579   6.771  11.451  0.2167  0.1149 -0.1153
  544WN      WN 3360   4.216   0.981  10.067  0.5308 -0.0313 -0.0794
  545WN      WN 3361   4.067   1.514   0.608 -0.0979  0.0369  0.2626
  546WN      WN 3362   1.485   4.256   2.702  0.1059  0.0036  0.0703
  547WN      WN 3363   2.733   0.377   2.536  0.3215 -0.1453 -0.0756
  548WN      WN 3364   5.999   0.162   1.868  0.1605 -0.3407 -0.0039
  549WN      WN 3365   3.463   2.993   9.668  0.1517  0.1673 -0.0120
  550WN      WN 3366   2.666   6.543   0.148  0.2855 -0.1065 -0.1184
  551WN      WN 3367   3.707   3.763   1.013 -0.0334 -0.0322 -0.0182
  552WN      WN 3368   6.477   4.787   0.404  0.3199  0.1299 -0.2894
  553WN      WN 3369   0.848   3.337  11.343 -0.0669 -0.0287 -0.2653
  554WN      WN 3370   2.865   5.045  11.361  0.1854  0.1648  0.3632
  555WN      WN 3371   2.985   6.175  11.152 -0.2450  0.4183  0.1151
  556WN      WN 3372   4.646   5.395  11.930  0.4006  0.1916  0.2813
  557WN      WN 3373   4.724   4.320   1.838  0.1195 -0.2159 -0.1051
  558WN      WN 3374   2.909   1.821  12.517 -0.0583 -0.2258 -0.3026
  559WN      WN 3375   3.259   5.050   1.218 -0.3131 -0.3145 -0.2629
  560WN      WN 3376   4.835   2.869  10.565 -0.3644  0.2677  0.3757
  561WN      WN 3377   5.841   2.540  10.918 -0.1343 -0.4047 -0.1831
  562WN      WN 3378   3.740   1.162  10.004 -0.1020  0.0431 -0.1346
  563WN      WN 3379   2.715   1.819  10.873  0.0225  0.0599 -0.1286
  564WN      WN 3380   3.382   1.035   0.128  0.2177 -0.2373 -0.0598
  565WN      WN 3381   4.269   6.139  12.654 -0.1213  0.0634  0.3029
  566WN      WN 3382   1.094   6.728   1.220 -0.4399 -0.0454  0.1026
  567WN      WN 3383   1.330   1.742  10.864 -0.3021  0.1231 -0.3977
  568WN      WN 3384   3.455   2.519   0.386 -0.0246 -0.1504 -0.2070
  569WN      WN 3385   5.016   6.261   0.895 -0.1180 -0.0243 -0.1064
  570WN      WN 3386   0.653   4.015  12.555  0.0009 -0.0079 -0.0912
  571WN      WN 3387   0.211   1.540   1.813  0.2972  0.1768 -0.2214
  572WN      WN 3388   2.483   1.030  12.453 -0.3574 -0.2409 -0.0683
  573WN      WN 3389   1.590   0.959  12.597 -0.0333  0.0480 -0.1493
  574WN      WN 3390   5.313   2.111   1.389 -0.0560 -0.0547  0.1984
  575WN      WN 3391   0.356   6.634  11.588 -0.3214 -0.1650  0.1797
  576WN      WN 3392   4.975   0.264  11.677 -0.1090  0.3991  0.1485
  577WN      WN 3393   0.567   2.488  10.057 -0.1732  0.1536  0.2288
  578WN      WN 3394   2.423   4.100  12.094 -0.0363  0.1103 -0.0631
  579WN      WN 3395   1.311   6.476   1.645 -0.0801  0.2564 -0.3869
  580WN      WN 3396   0.543   5.492  12.093 -0.3096  0.0871  0.2822
  581WN      WN 3397   3.357   5.771  12.424 -0.0554  0.2431 -0.0729
  582WN      WN 3398   6.550   4.122   1.704 -0.1631 -0.0768  0.1614
  583WN      WN 3399   2.093   2.864  10.977 -0.2185 -0.0106 -0.1689
  584WN      WN 3400   4.749   5.354  12.450 -0.2333  0.0202  0.1248
  585WN      WN 3401   5.662   3.841  12.557  0.2753 -0.2257  0.0889
  586WN      WN 3402   0.749   3.251  10.862 -0.3144 -0.0383  0.3065
  587WN      WN 3403   2.372   4.126  11.159  0.1140 -0.0713  0.0115
  588WN      WN 3404   3.790   4.100   2.734  0.2471  0.2787 -0.2134
  589WN      WN 3405   6.374   2.158  12.954  0.0305  0.3450 -0.2093
  590WN      WN 3406   1.093   5.231  11.880 -0.5990 -0.0074 -0.0416
  591WN      WN 3407   2.903   2.783  11.860  0.1085  0.0995 -0.0818
  592WN      WN 3408   2.970   6.500   1.268  0.0871 -0.2889 -0.2524
  593WN      WN 3409   2.217   2.224   3.328  0.1532  0.1175  0.0915
  594WN      WN 3410   3.407   2.849   2.584 -0.2573 -0.2845 -0.0087
  595WN      WN 3411   4.092   4.324   1.259  0.0931 -0.1390  0.3211
  596WN      WN 3412   3.275   3.671   1.437  0.0192  0.2072 -0.1466
  597WN      WN 3413   1.311   6.397  12.842  0.3925  0.1993 -0.4528
  598WN      WN 3414   6.786   3.620   1.635  0.0789  0.0247 -0.2432
  599WN      WN 3415   0.126   1.080   0.829  0.0011  0.0723  0.0099
  600WN      WN 3416   3.385   3.972   0.184  0.0277  0.1250 -0.2537
  601WN      WN 3417   4.624   3.840   0.312 -0.1425 -0.2085  0.1199
  602WN      WN 3418   1.264   4.086  12.676 -0.2952 -0.1951  0.2489
  603WN      WN 3419   1.961   5.785  12.520  0.3655 -0.0441 -0.3138
  604WN      WN 3420   0.154   5.462   1.013  0.1102  0.1165 -0.2337
  605WN      WN 3421   5.006   3.277   2.533  0.1512  0.0525  0.0557
  606WN      WN 3422   5.782   2.357   1.223 -0.0213  0.0636 -0.1711
  607WN      WN 3423   6.051   0.640  12.536  0.1732 -0.0086  0.1460
  608WN      WN 3424   1.676   3.154  12.521  0.0941 -0.0529  0.3431
  609WN      WN 3425   3.556   3.605  13.017  0.1313  0.1195  0.0972
  610WN      WN 3426   3.314   6.606  11.006  0.0338  0.0038 -0.0903
  611WN      WN 3427   5.077   3.597   0.185 -0.1652 -0.0233  0.1765
  612WN      WN 3428   2.878   4.810  12.417 -0.1408 -0.3553 -0.0366
  613WN      WN 3429   3.438   3.460  11.495 -0.0625 -0.0961 -0.0193
  614WN      WN 3430   6.377   6.701   1.769 -0.0363 -0.0413  0.1147
  615WN      WN 3431   6.519   1.188   0.119 -0.1204  0.2885  0.0038
  616WN      WN 3432   6.743   5.051  12.579 -0.2160  0.0874  0.2272
  617WN      WN 3433   4.668   1.798  12.813  0.1544 -0.2577  0.1115
  618WN      WN 3434   1.152   2.825  12.317 -0.1902  0.2124  0.0757
  619WN      WN 3435   4.380   6.140   1.400  0.3472  0.2131  0.1114
  620WN      WN 3436   3.321   3.222  12.754  0.0480 -0.0497 -0.1749
  621WN      WN 3437   0.264   2.398   1.967  0.1695 -0.0116  0.1647
  622WN      WN 3438   1.282   4.169   1.546  0.0834 -0.1911 -0.2593
  623WN      WN 3439   0.531   3.513  12.573  0.1032  0.0825 -0.1254
  624WN      WN 3440   5.058   5.939  12.442 -0.3505  0.3080 -0.3948
  625WN      WN 3441   6.014   2.716  11.817 -0.0453  0.1634 -0.0479
  626WN      WN 3442   2.608   0.875   2.208 -0.3572  0.1563 -0.2984
  627WN      WN 3443   5.764   3.289   9.905 -0.0598  0.0727 -0.2107
  628WN      WN 3444   4.977   1.251   0.875  0.2221 -0.2779 -0.2690
  629WN      WN 3445   3.623   3.292   0.730 -0.3312  0.0068 -0.2747
  630WN      WN 3446   1.447   0.367  11.452 -0.0467  0.5085 -0.1145
  631WN      WN 3447   2.873   6.113   0.283 -0.1250 -0.0625  0.0473
  632WN      WN 3448   1.259   3.687   1.341  0.1790  0.1557 -0.0844
  633WN      WN 3449   5.081   2.365  11.566  0.0303 -0.0987 -0.1197
  634WN      WN 3450   2.201   2.030   2.840 -0.0520  0.0004  0.2294
  635WN      WN 3451   1.963   4.882  11.578  0.0328 -0.3519  0.1627
  636WN      WN 3452   2.893   2.609   1.154  0.2704 -0.2134  0.1233
  637WN      WN 3453   1.200   0.508   2.496  0.1240 -0.0927  0.1066
  638WN      WN 3454   5.881   1.953   1.726  0.0142  0.0686 -0.2410
  639WN      WN 3455   3.634   5.802   0.755  0.1959  0.2681 -0.0416
  640WN      WN 3456   4.986   1.567  11.599 -0.1564  0.1109  0.2489
  641WN      WN 3457   1.916   0.163  11.595 -0.0311 -0.0712  0.1048
  642WN      WN 3458   6.757   4.211   2.735 -0.1682 -0.1657  0.2274
  643WN      WN 3459   0.632   0.096  11.352 -0.0366 -0.1259  0.1256
  644WN      WN 3460   2.995   5.885  12.990 -0.1202  0.1583  0.1907
  645WN      WN 3461   2.340   5.696   1.267  0.1845 -0.2215 -0.0699
  646WN      WN 3462   2.715   6.043   1.200  0.2673  0.0309  0.1203
  647WN      WN 3463   2.623   2.364   0.829  0.0123  0.2579  0.2622
  648WN      WN 3464   2.512   2.495   1.791  0.0265 -0.3169 -0.1582
  649WN      WN 3465   0.651   6.551  11.168 -0.4252 -0.2146  0.2368
  650WN      WN 3466   3.433   1.043   2.762  0.1443 -0.1724 -0.0552
  651WN      WN 3467   3.893   2.855   1.216  0.0569 -0.2128  0.2473
  652WN      WN 3468   5.868   3.756   1.320 -0.0291  0.2101 -0.0190
  653WN      WN 3469   5.858   0.662  11.495 -0.2161  0.5771 -0.1860
  654WN      WN 3470   2.204   0.543   2.322 -0.4146 -0.1656 -0.0241
  655WN      WN 3471   6.749   0.023  12.989  0.0296  0.1226  0.5667
  656WN      WN 3472   4.802   6.898   1.580 -0.0196  0.0081  0.0672
  657WN      WN 3473   1.187   3.501  10.922  0.1662  0.1861  0.1952
  658WN      WN 3474   3.418   2.227   1.778 -0.0370  0.1124  0.0105
  659WN      WN 3475   2.014   5.496  10.459  0.0128  0.2091  0.0521
  660WN      WN 3476   0.468   1.675  12.821 -0.0299 -0.0642 -0.0860
  661WN      WN 3477   2.769   2.033   3.020 -0.1539 -0.2834 -0.1765
  662WN      WN 3478   0.960   4.853   0.123  0.2273 -0.0117 -0.2310
  663WN      WN 3479   5.272   4.190  12.505  0.1453  0.3355  0.1255
  664WN      WN 3480   5.167   1.677  13.050  0.1131  0.1894  0.0124
  665WN      WN 3481   4.748   2.076  12.390 -0.1076  0.1163 -0.1405
  666WN      WN 3482   3.631   1.250   1.935  0.4335 -0.0718 -0.1587
  667WN      WN 3483   6.789   6.733   1.394 -0.1610  0.0362  0.0211
  668WN      WN 3484   4.427   5.870  11.253  0.1209  0.0024 -0.1019
  669WN      WN 3485   6.331   4.960   1.667 -0.2697  0.2268  0.1495
  670WN      WN 3486   1.997   4.724   0.931 -0.0217 -0.0515  0.0740
  671WN      WN 3487   4.223   0.575  12.422 -0.4276  0.3976  0.2444
  672WN      WN 3488   5.798   4.070  11.522 -0.1715 -0.0863 -0.0674
  673WN      WN 3489   0.690   2.884  11.164 -0.0573  0.4657  0.0271
  674WN      WN 3490   3.246   2.214   1.260 -0.0811 -0.1771 -0.0951
  675WN      WN 3491   2.320   6.491   2.076  0.1409 -0.0580  0.1389
  676WN      WN 3492   2.887   4.389  10.629 -0.0072  0.2295 -0.0640
  677WN      WN 3493   6.144   2.358   1.845 -0.1977 -0.0355 -0.2660
  678WN      WN 3494   2.835   2.329   2.153  0.0829 -0.0293 -0.3173
  679WN      WN 3495   3.467   2.485  10.656  0.4136  0.2062  0.0319
  680WN      WN 3496   3.405   6.198  10.411  0.2087  0.0060  0.0162
  681WN      WN 3497   2.171   2.711   0.711 -0.0082  0.3651 -0.0569
  682WN      WN 3498   0.448   6.839   0.644 -0.1596  0.0026 -0.2559
  683WN      WN 3499   0.348   1.407   0.175 -0.0416  0.2378  0.0956
  684WN      WN 3500   2.312   1.275   2.452  0.0687 -0.1156 -0.3234
  685WN      WN 3501   4.231   4.110   1.707 -0.1070  0.0479  0.1218
  686WN      WN 3502   6.663   2.251   0.657  0.1556 -0.2926 -0.0859
  687WN      WN 3503   4.986   2.717   2.596  0.1985  0.2239  0.1243
  688WN      WN 3504   5.024   4.087  12.950  0.2967  0.1160  0.0726
  689WN      WN 3505   6.295   1.584   1.550  0.1893  0.1926 -0.0160
  690WN      WN 3506   6.615   0.465  11.607 -0.0732  0.0486 -0.0750
  691WN      WN 3507   2.473   2.045   1.954 -0.2109 -0.2970 -0.0889
  692WN      WN 3508   5.541   5.362   1.742 -0.1244  0.0093 -0.0276
  693WN      WN 3509   0.471   5.769  12.537 -0.2501  0.2302  0.1664
  694WN      WN 3510   0.554   6.872   0.072  0.2019 -0.0758 -0.0951
  695WN      WN 3511   4.424   1.384   1.113  0.3404  0.1116  0.0469
  696WN      WN 3512   4.214   0.700  11.949  0.1058 -0.0007  0.0640
  697WN      WN 3513   4.944   4.834  12.477  0.1755  0.2924  0.0185
  698WN      WN 3514   3.988   0.747  10.924 -0.0138  0.0975  0.0167
  699WN      WN 3515   2.366   3.292  13.019 -0.0093  0.1308  0.0381
  700WN      WN 3516   4.142   4.587  12.918 -0.0802 -0.1101  0.2367
  701WN      WN 3517   1.082   6.752  11.282  0.0522  0.0954  0.1529
  702WN      WN 3518   2.874   6.746  11.188 -0.1937 -0.3404  0.1677
  703WN      WN 3519   2.816   0.003  11.863  0.1006  0.2178  0.0803
  704WN      WN 3520   4.393   0.963   0.229 -0.1119  0.2915 -0.2106
  705WN      WN 3521   6.469   5.533  12.419 -0.0577  0.0871  0.1351
  706WN      WN 3522   1.725   4.884   0.548 -0.0474 -0.3363 -0.2267
  707WN      WN 3523   0.675   5.698   1.967 -0.0420  0.2145 -0.1129
  708WN      WN 3524   0.122   0.581  12.456  0.2602  0.0398 -0.3713
  709WN      WN 3525   3.911   2.277   3.153 -0.0303  0.1021 -0.2057
  710WN      WN 3526   1.868   0.413   1.925 -0.1576  0.1539  0.0618
  711WN      WN 3527   6.109   0.655   0.511 -0.0611 -0.0565  0.1043
  712WN      WN 3528   1.251   2.982   3.156  0.0374 -0.0656 -0.1140
  713WN      WN 3529   0.935   3.400  11.880  0.1321  0.0232  0.1725
  714WN      WN 3530   6.046   5.369  12.662  0.0723 -0.0877  0.1656
  715WN      WN 3531   4.414   3.644   2.248 -0.3015  0.0105  0.1754
  716WN      WN 3532   5.194   2.974  10.175  0.1159  0.1985 -0.1479
  717WN      WN 3533   4.373   1.990  12.089  0.1502 -0.0004 -0.1704
  718WN      WN 3534   5.700   2.118   2.681  0.0178  0.2069  0.2233
  719WN      WN 3535   1.135   5.417  13.116 -0.1618 -0.0745  0.0531
  720WN      WN 3536   0.061   2.141  11.680  0.0154 -0.1790  0.0163
  721WN      WN 3537   3.973   2.767  10.404 -0.0863 -0.1029  0.1293
  722WN      WN 3538   5.109   5.558  12.111  0.1316 -0.2690  0.1687
  723WN      WN 3539   5.916   6.592   1.620  0.1881  0.2367 -0.1701
  724WN      WN 3540   6.723   3.051  11.028  0.1269  0.0037 -0.2124
  725WN      WN 3541   4.418   6.425   0.988  0.2645  0.1818 -0.0253
  726WN      WN 3542   6.518   1.388   2.598  0.0723  0.1914  0.2922
  727WN      WN 3543   3.787   2.433  12.605  0.0082 -0.2653 -0.1739
  728WN      WN 3544   5.131   6.470   2.644 -0.1874 -0.0366 -0.0682
  729WN      WN 3545   2.058   3.745  13.042  0.2158 -0.0770 -0.2540
  730WN      WN 3546   6.196   1.667  12.192  0.1147  0.1630 -0.0287
  731WN      WN 3547   3.598   6.590  12.903  0.1370  0.0382 -0.0322
  732WN      WN 3548   1.738   0.390   0.327 -0.4386  0.1752 -0.2102
  733WN      WN 3549   4.602   4.077  11.187  0.0288 -0.0908  0.1655
  734WN      WN 3550   2.472   2.625  12.605 -0.0594 -0.0108 -0.3228
  735WN      WN 3551   1.058   1.982   1.466  0.0392  0.0574  0.2663
  736WN      WN 3552   3.886   4.429  11.988 -0.0410  0.0746  0.1887
  737WN      WN 3553   6.213   1.454   2.134 -0.2152 -0.0402 -0.3422
  738WN      WN 3554   3.270   0.687  12.839  0.0191 -0.0363  0.2313
  739WN      WN 3555   2.107   6.597   2.564 -0.1725  0.3031  0.0053
  740WN      WN 3556   3.670   1.732  11.442 -0.1106  0.1132  0.1566
  741WN      WN 3557   0.476   1.040  13.004 -0.1204 -0.4301  0.1076
  742WN      WN 3558   4.206   2.516   9.520 -0.3017  0.0972  0.3473
  743WN      WN 3559   0.462   1.392   9.941 -0.0160 -0.0847  0.1056
  744WN      WN 3560   1.449   2.166  12.807 -0.0368  0.2913 -0.1458
  745WN      WN 3561   3.376   0.976   2.277 -0.1288  0.1107  0.0848
  746WN      WN 3562   1.804   5.641   2.095 -0.1639  0.0579 -0.3907
  747WN      WN 3563   3.635   5.407   1.458 -0.0809 -0.3816  0.0762
  748WN      WN 3564   3.781   5.562  12.549 -0.1539 -0.1301 -0.0642
  749WN      WN 3565   3.211   5.252  10.971 -0.1079 -0.1292  0.1354
  750WN      WN 3566   4.761   3.227  11.494  0.0452 -0.0660 -0.2833
  751WN      WN 3567   3.082   5.451   2.617 -0.3918  0.1948 -0.0604
  752WN      WN 3568   4.207   3.139   2.520  0.4282 -0.4659 -0.0400
  753WN      WN 3569   1.522   0.835   2.089 -0.3025  0.2239 -0.1302
  754WN      WN 3570   2.996   1.515  12.061 -0.0344  0.1415  0.0360
  755WN      WN 3571   1.156   4.106  10.980  0.0103 -0.0889 -0.0557
  756WN      WN 3572   4.527   2.804   2.383 -0.1984  0.1154  0.0242
  757WN      WN 3573   3.951   3.622  11.407 -0.0654  0.0188  0.2797
  758WN      WN 3574   2.179   5.473   0.255  0.0060  0.0217 -0.2115
  759WN      WN 3575   4.424   0.371   1.306 -0.0102 -0.2206  0.0777
  760WN      WN 3576   6.864   5.043   0.291  0.0569 -0.1322 -0.0411
  761WN      WN 3577   0.640   1.049  12.152 -0.2956 -0.2922  0.1063
  762WN      WN 3578   6.118   5.050   0.736 -0.0518  0.0887  0.0628
  763WN      WN 3579   6.319   0.636   1.060 -0.0482 -0.1598  0.0046
  764WN      WN 3580   3.588   5.840  12.911  0.0919 -0.0146  0.2587
  765WN      WN 3581   3.201   0.760   0.733  0.0044 -0.1712  0.0977
  766WN      WN 3582   2.825   0.621  12.596 -0.1618 -0.2352  0.1454
  767WN      WN 3583   0.111   2.059  11.230 -0.1865 -0.0876  0.1143
  768WN      WN 3584   4.806   6.742   1.055  0.2815  0.0462  0.1174
  769WN      WN 3585   2.130   0.801  11.854 -0.0103  0.0150  0.2429
  770WN      WN 3586   0.932   0.705  11.919 -0.1638 -0.0852  0.4441
  771WN      WN 3587   3.381   3.566  12.087 -0.0117 -0.2339  0.0033
  772WN      WN 3588   5.206   0.673   9.880  0.1325  0.1549  0.3791
  773WN      WN 3589   4.107   3.361  10.968  0.1870  0.2810 -0.0805
  774WN      WN 3590   1.297   6.123  10.461  0.1428  0.0008  0.0597
  775WN      WN 3591   3.334   6.661   0.859 -0.3517 -0.4473  0.0338
  776WN      WN 3592   2.099   0.446  10.632  0.2683 -0.1024 -0.1236
  777WN      WN 3593   5.262   3.441  11.603  0.0093 -0.0634 -0.2872
  778WN      WN 3594   4.780   6.478  11.640 -0.1153 -0.2796 -0.1389
  779WN      WN 3595   2.026   2.272   0.430  0.4794 -0.0096 -0.1025
  780WN      WN 3596   6.568   1.839   2.398  0.0021  0.0119  0.0004
  781WN      WN 3597   0.392   3.832  10.303  0.0330  0.0591 -0.1603
  782WN      WN 3598   1.962   3.528  11.112 -0.0607  0.1882  0.0839
  783WN      WN 3599   0.265   5.389   0.525 -0.0266 -0.0942 -0.1119
  784WN      WN 3600   1.212   0.788  11.496 -0.2633  0.1672  0.0864
  785WN      WN 3601   1.595   0.873  12.097 -0.0535  0.1785  0.0547
  786WN      WN 3602   2.544   2.003   0.397 -0.4363  0.1723  0.5824
  787WN      WN 3603   2.408   6.342   2.919  0.0685  0.0485  0.0615
  788WN      WN 3604   1.189   4.608   2.296  0.4346 -0.0582  0.0913
  789WN      WN 3605   5.332   0.665  10.910  0.0961  0.2406 -0.0278
  790WN      WN 3606   5.623   6.238   0.019  0.2303  0.0341  0.1262
  791WN      WN 3607   5.521   0.904  11.937 -0.0583  0.0265  0.2508
  792WN      WN 3608   4.388   5.196   2.183  0.2289  0.2842  0.1530
  793WN      WN 3609   0.593   0.333  10.363 -0.1679 -0.0526  0.0480
  794WN      WN 3610   3.721   3.705   0.493  0.1857 -0.1112  0.1198
  795WN      WN 3611   3.215   6.237  12.710  0.2351 -0.0012  0.2691
  796WN      WN 3612   5.322   2.452   2.152  0.2552 -0.0659  0.0074
  797WN      WN 3613   3.883   4.830   2.358  0.1456 -0.2168  0.2397
  798WN      WN 3614   1.222   0.496  12.664  0.1742 -0.2997 -0.3716
  799WN      WN 3615   1.589   2.413   2.624 -0.0287  0.3212  0.1375
  800WN      WN 3616   4.835   2.700  11.303  0.0498 -0.0437 -0.0519
  801WN      WN 3617   5.224   1.096   1.308 -0.0450  0.1610  0.0216
  802WN      WN 3618   4.758   0.805   1.299  0.0549 -0.1648  0.1414
  803WN      WN 3619   4.654   5.879  12.113  0.4490  0.1717 -0.1368
  804WN      WN 3620   2.514   6.659   0.665 -0.0208 -0.1234  0.2174
  805WN      WN 3621   0.762   6.494   0.845  0.3648 -0.1438 -0.1073
  806WN      WN 3622   1.868   6.222  11.064 -0.1272  0.0563  0.0533
  807WN      WN 3623   2.050   6.677   0.904  0.0108  0.1046  0.1682
  808WN      WN 3624   4.153   1.869   1.039 -0.1442  0.1341 -0.0944
  809WN      WN 3625   1.623   3.823   1.700  0.0944  0.1621  0.1191
  810WN      WN 3626   5.151   2.132  10.292 -0.0706 -0.3373  0.0624
  811WN      WN 3627   2.447   1.941   0.989 -0.1249 -0.1768 -0.0009
  812WN      WN 3628   3.732   1.829   0.798  0.0637 -0.1534 -0.1150
  813WN      WN 3629   5.066   2.940   2.009  0.0105  0.3110 -0.2903
  814WN      WN 3630   2.951   1.824  10.262  0.3864 -0.0444 -0.0947
  815WN      WN 3631   2.645   6.417   2.450 -0.0623 -0.2576 -0.2430
  816WN      WN 3632   1.283   6.536   0.663 -0.0489  0.0179  0.1605
  817WN      WN 3633   1.455   1.838  12.426  0.1514 -0.2921 -0.2673
  818WN      WN 3634   1.494   5.385   2.445 -0.2254 -0.4143 -0.1914
  819WN      WN 3635   6.221   0.401   2.650  0.0646 -0.0895  0.0402
  820WN      WN 3636   5.307   5.971  10.748 -0.0789 -0.1355 -0.0480
  821WN      WN 3637   1.872   1.301   9.591  0.0627  0.2733 -0.1473
  822WN      WN 3638   4.210   3.789   1.176  0.0460 -0.0961 -0.2483
  823WN      WN 3639   4.456   6.443  10.563 -0.5545 -0.0920  0.0693
  824WN      WN 3640   2.559   2.457   2.960 -0.1058 -0.1191  0.3130
  825WN      WN 3641   4.793   2.441   2.083  0.0222  0.0855 -0.0144
  826WN      WN 3642   6.278   0.273  10.753 -0.1353  0.1818  0.3476
  827WN      WN 3643   2.730   2.990   1.518  0.0076  0.4728 -0.1749
  828WN      WN 3644   5.647   1.847  12.941 -0.0913 -0.1254  0.2285
  829WN      WN 3645   2.465   4.642   0.088 -0.0345  0.1178 -0.1553
  830WN      WN 3646   3.176   2.785   0.039  0.1207  0.2879 -0.0815
  831WN      WN 3647   2.752   0.947   0.335  0.1235 -0.0280  0.0542
  832WN      WN 3648   4.352   2.533  12.257 -0.1734  0.1226 -0.1235
  833WN      WN 3649   4.929   2.124   3.085  0.2507  0.0624  0.0550
  834WN      WN 3650   3.114   3.091   1.083  0.0531 -0.1642  0.1639
  835WN      WN 3651   3.269   2.974  11.155 -0.0915  0.1957 -0.3847
  836WN      WN 3652   3.237   5.414   0.841  0.0364  0.1724  0.0411
  837WN      WN 3653   2.529   3.091   9.458 -0.1423 -0.2563 -0.0323
  838WN      WN 3654   3.730   0.650   0.671 -0.2888  0.2408  0.0955
  839WN      WN 3655   6.693   1.140  11.670 -0.0115  0.0069  0.1062
  840WN      WN 3656   4.907   1.406  12.558 -0.0856  0.1161 -0.2413
  841WN      WN 3657   6.079   1.210   1.315  0.0025 -0.0221 -0.0977
  842WN      WN 3658   4.048   2.895  12.593  0.1161  0.2512 -0.1456
  843WN      WN 3659   3.500   1.141   0.643 -0.1879  0.0733  0.0425
  844WN      WN 3660   2.131   5.853  11.845 -0.0439  0.0767 -0.0189
  845WN      WN 3661   5.591   0.516   1.862  0.2445 -0.1020  0.3327
  846WN      WN 3662   5.445   1.660  10.202 -0.1006 -0.1676 -0.0346
  847WN      WN 3663   4.740   3.436   0.584  0.1336  0.5113  0.1742
  848WN      WN 3664   2.932   4.241   0.211  0.0699  0.1254  0.0853
  849WN      WN 3665   6.884   5.928   2.127  0.2054  0.0840  0.0951
  850WN      WN 3666   3.486   2.395  13.033 -0.0619 -0.1403  0.0027
  851WN      WN 3667   0.655   1.693   1.620  0.2852  0.2581 -0.2364
  852WN      WN 3668   5.401   2.655  11.858  0.0825  0.2331 -0.1241
  853WN      WN 3669   2.238   6.799  11.946 -0.1550  0.0804  0.2144
  854WN      WN 3670   6.114   0.130   0.539 -0.2034 -0.0223 -0.3431
  855WN      WN 3671   4.954   5.067  11.257 -0.2918 -0.1241 -0.3572
  856WN      WN 3672   2.517   3.206   0.422 -0.3143  0.0664  0.2191
  857WN      WN 3673   0.541   4.703  11.285  0.0990 -0.3237  0.0334
  858WN      WN 3674   6.725   1.528   2.098  0.0904  0.3167 -0.1168
  859WN      WN 3675   1.226   1.592   0.503 -0.1842  0.0089  0.2596
  860WN      WN 3676   2.965   6.341  10.674 -0.0113  0.0760 -0.0388
  861WN      WN 3677   3.691   4.366   2.319 -0.0599  0.3038 -0.2481
  862WN      WN 3678   3.296   6.907  12.586  0.0326 -0.1755  0.0336
  863WN      WN 3679   3.403   1.167  12.286  0.1302  0.1377  0.1696
  864WN      WN 3680   1.222   3.617   3.320 -0.1325 -0.0669 -0.0349
  865WN      WN 3681   3.784   4.407   0.925 -0.0232  0.0869  0.2289
  866WN      WN 3682   3.922   5.227   0.385 -0.1267 -0.4292  0.0026
  867WN      WN 3683   0.812   1.671  11.194  0.1223  0.1725  0.2771
  868WN      WN 3684   5.965   3.159   0.149 -0.0245  0.1145  0.0857
  869WN      WN 3685   5.022   4.307   1.426  0.1095  0.0676  0.0127
  870WN      WN 3686   5.591   1.433   1.348  0.1231 -0.4145  0.0979
  871WN      WN 3687   3.816   1.031  11.995 -0.1430  0.3501  0.0494
  872WN      WN 3688   0.544   3.838  11.150 -0.0081  0.0188 -0.3824
  873WN      WN 3689   1.055   6.076   2.216 -0.1842 -0.0990  0.1286
  874WN      WN 3690   4.711   2.096  10.714  0.2525  0.4175 -0.0821
  875WN      WN 3691   3.262   2.496   2.268 -0.2834  0.2086  0.1834
  876WN      WN 3692   4.620   4.367   0.608  0.0245 -0.0532  0.1905
  877WN      WN 3693   5.417   6.684  11.913  0.0851  0.0761 -0.0695
  878WN      WN 3694   6.708   6.691  11.051  0.0950  0.1511 -0.2901
  879WN      WN 3695   4.791   2.203   0.447  0.0377  0.2694 -0.1266
  880WN      WN 3696   5.073   0.310   0.359 -0.0096 -0.1791  0.0162
  881WN      WN 3697   3.897   5.816   1.668 -0.2012 -0.0081  0.1214
  882WN      WN 3698   3.182   0.160  11.037 -0.0117 -0.4081  0.2460
  883WN      WN 3699   2.062   1.051  10.984 -0.1350 -0.0700  0.0454
  884WN      WN 3700   2.615   0.770  10.034 -0.1194  0.4381  0.1633
  885WN      WN 3701   5.119   5.106   1.815 -0.0692 -0.0354 -0.1598
  886WN      WN 3702   2.954   2.559  12.319 -0.0616  0.1343 -0.0826
  887WN      WN 3703   1.604   4.400  12.471 -0.2229 -0.0812  0.1532
  888WN      WN 3704   6.724   3.107  12.103 -0.3283 -0.0701  0.1619
  889WN      WN 3705   6.891   2.848   0.252 -0.3031  0.1028  0.0084
  890WN      WN 3706   4.343   2.372  10.440  0.0569  0.2520 -0.1375
  891WN      WN 3707   3.501   6.683   2.457  0.2746  0.1311  0.1286
  892WN      WN 3708   1.696   1.412   0.356  0.3930 -0.2649  0.2405
  893WN      WN 3709   1.449   2.183  10.728 -0.2932  0.4025 -0.6040
  894WN      WN 3710   1.579   4.908  12.008  0.1697 -0.2419  0.0036
  895WN      WN 3711   5.437   0.889   0.092 -0.0794  0.0847 -0.4142
  896WN      WN 3712   6.478   4.458   2.436  0.0970  0.2066  0.2104
  897WN      WN 3713   0.816   6.838   3.064  0.1672  0.0504 -0.0950
  898WN      WN 3714   3.780   4.889  12.724 -0.1746  0.0702  0.0327
  899WN      WN 3715   2.587   3.222  11.820  0.2271 -0.2432 -0.2813
  900WN      WN 3716   4.941   2.255  13.012  0.2938 -0.2621  0.0514
  901WN      WN 3717   1.511   6.418  12.349  0.3060 -0.2749 -0.1643
  902WN      WN 3718   0.646   2.208  12.910  0.0706  0.2267 -0.0030
  903WN      WN 3719   2.460   0.768  10.709  0.0398 -0.0767  0.1773
  904WN      WN 3720   0.614   3.877   2.207 -0.0424 -0.1519 -0.0766
  905WN      WN 3721   3.879   6.623   0.912 -0.0716 -0.0362  0.0030
  906WN      WN 3722   5.871   4.702  12.936  0.0198 -0.0627 -0.1782
  907WN      WN 3723   3.529   4.790  12.249 -0.2458  0.0601  0.0885
  908WN      WN 3724   2.846   4.510   0.750  0.2354  0.1838 -0.0774
  909WN      WN 3725   6.731   0.089  10.613  0.3074 -0.2572  0.0415
  910WN      WN 3726   5.762   3.874   2.637  0.0015  0.2515  0.0615
  911WN      WN 3727   4.845   6.401   1.375  0.0406  0.0278 -0.0912
  912WN      WN 3728   2.733   0.034   1.488  0.1517  0.0808 -0.2121
  913WN      WN 3729   5.731   2.709   0.217 -0.1799 -0.0437 -0.1599
  914WN      WN 3730   0.947   3.678  12.303 -0.0740 -0.0851 -0.3588
  915WN      WN 3731   1.947   1.781  12.175 -0.2320  0.0881 -0.3442
  916WN      WN 3732   3.509   6.044   2.060  0.0776  0.1323 -0.2057
  917WN      WN 3733   4.384   1.087  10.991  0.6112 -0.0132  0.1807
  918WN      WN 3734   6.626   4.349  11.727  0.1723  0.1831  0.0537
  919WN      WN 3735   4.862   1.743   0.738 -0.3432  0.2155  0.0618
  920WN      WN 3736   3.772   3.010  11.425 -0.1102  0.1058 -0.0629
  921WN      WN 3737   0.443   3.537   0.918 -0.1439  0.1026 -0.0813
  922WN      WN 3738   2.642   2.314  11.056 -0.2760 -0.0558  0.0101
  923WN      WN 3739   1.263   1.395  12.645  0.0644 -0.2276  0.2227
  924WN      WN 3740   0.551   4.423   0.814  0.0818  0.4032  0.0441
  925WN      WN 3741   3.844   1.520  12.913  0.0950  0.1725 -0.2783
  926WN      WN 3742   4.896   0.779   0.048 -0.2240 -0.1055  0.0803
  927WN      WN 3743   5.155   0.228   1.829  0.0533 -0.0178 -0.0174
  928WN      WN 3744   1.433   2.554  13.100 -0.0786 -0.0570  0.0506
  929WN      WN 3745   4.172   2.641   1.633 -0.0693  0.6176 -0.1979
  930WN      WN 3746   1.081   3.773   1.827 -0.0537 -0.0412 -0.1226
  931WN      WN 3747   3.796   0.822  12.938  0.2860  0.0250  0.0688
  932WN      WN 3748   6.011   0.494  10.400  0.1210 -0.1931  0.1370
  933WN      WN 3749   1.200   1.217  11.871 -0.1180 -0.1671 -0.0137
  934WN      WN 3750   4.447   6.474  13.099  0.0683  0.1184 -0.0302
  935WN      WN 3751   5.111   0.687  12.041  0.3622 -0.2098  0.3138
  936WN      WN 3752   5.403   5.149  11.749  0.0441  0.0150 -0.1855
  937WN      WN 3753   0.802   0.861  10.985 -0.0030 -0.1224 -0.0370
  938WN      WN 3754   3.048   3.748  12.998 -0.1415 -0.0536 -0.3198
  939WN      WN 3755   3.631   0.375  12.703  0.0105  0.0924 -0.0909
  940WN      WN 3756   5.819   4.830   1.098  0.1035 -0.1033 -0.2020
  941WN      WN 3757   3.792   4.214  13.096  0.2182  0.1248 -0.0246
  942WN      WN 3758   1.180   4.651   1.438  0.3904  0.1853  0.0549
  943WN      WN 3759   4.949   1.192   1.698 -0.2232  0.0351 -0.3427
  944WN      WN 3760   5.395   1.519  12.594 -0.1557 -0.2786  0.0444
  945WN      WN 3761   0.812   0.389  12.961 -0.3295  0.2532  0.0372
  946WN      WN 3762   0.257   3.255   1.785  0.1882  0.1790 -0.0154
  947WN      WN 3763   4.920   4.582  10.487  0.0572  0.0485  0.0570
  948WN      WN 3764   1.475   3.544  12.690  0.2962  0.0995  0.2760
  949WN      WN 3765   6.117   0.238  11.651  0.2303 -0.3478  0.2932
  950WN      WN 3766   6.648   6.468  12.752 -0.1471  0.1469  0.0519
  951WN      WN 3767   6.321   1.859   1.968 -0.1722 -0.1957  0.0668
  952WN      WN 3768   4.445   1.407  10.244 -0.1223  0.2176 -0.0072
  953WN      WN 3769   5.080   3.260  11.128  0.2286  0.1493  0.1326
  954WN      WN 3770   2.923   2.377  12.767 -0.0731  0.0636 -0.0060
  955WN      WN 3771   2.716   5.748  12.590 -0.0669  0.2445  0.1291
  956WN      WN 3772   1.415   0.032  12.476  0.3899 -0.0769 -0.1334
  957WN      WN 3773   6.196   3.275  11.111  0.0955 -0.0553 -0.1833
  958WN      WN 3774   1.436   1.738  11.926  0.1337  0.2216 -0.1506
  959WN      WN 3775   5.118   6.868   2.215 -0.0436 -0.0091  0.0360
  960WN      WN 3776   1.764   3.036  11.362  0.1001  0.1810  0.0336
  961WN      WN 3777   6.862   5.582   0.144  0.1618 -0.1608  0.1901
  962WN      WN 3778   3.599   6.598  12.396 -0.1014  0.3056  0.1734
  963WN      WN 3779   5.038   2.447  10.864 -0.0400  0.0494  0.0705
  964WN      WN 3780   1.071   6.124   2.702  0.0979 -0.1057 -0.3093
  965WN      WN 3781   3.342   4.048   0.683  0.1279 -0.1277 -0.2006
  966WN      WN 3782   1.498   4.939  11.153 -0.1439 -0.1591  0.0745
  967WN      WN 3783   0.998   6.463  10.851  0.0965 -0.0330 -0.2443
  968WN      WN 3784   5.299   2.575   1.044  0.3135  0.1575 -0.1249
  969WN      WN 3785   4.729   6.496   1.968 -0.0312 -0.2590 -0.1214
  970WN      WN 3786   3.932   3.527   2.062 -0.4719 -0.1505 -0.1574
  971WN      WN 3787   4.767   5.921  11.592  0.1849  0.0096 -0.1711
  972WN      WN 3788   3.638   3.816   2.308  0.3838 -0.0918 -0.3469
  973WN      WN 3789   1.793   0.582  11.083  0.0836  0.0975 -0.2448
  974WN      WN 3790   1.645   1.935   0.709  0.3442 -0.2248 -0.1994
  975WN      WN 3791   5.606   4.134  11.052  0.0165 -0.3696  0.0428
  976WN      WN 3792   4.632   3.394   1.133  0.0515 -0.1439  0.0632
  977WN      WN 3793   6.674   6.365  11.916  0.3357  0.0123 -0.1422
  978WN      WN 3794   2.204   4.233  12.976 -0.3435  0.2065  0.1261
  979WN      WN 3795   5.940   1.369  11.332  0.0032  0.2589 -0.4281
  980WN      WN 3796   5.453   5.939   0.841 -0.3108 -0.2309  0.5551
  981WN      WN 3797   0.613   4.667   1.660  0.0226  0.2749  0.1252
  982WN      WN 3798   3.640   4.807  11.766  0.1418 -0.5373  0.2505
  983WN      WN 3799   2.346   3.201   2.070 -0.1671  0.0411 -0.2863
  984WN      WN 3800   0.653   6.662  12.159 -0.3295 -0.0947  0.3414
  985WN      WN 3801   4.876   3.722  11.436  0.1618 -0.2029  0.2014
  986WN      WN 3802   6.675   4.277  12.551  0.0193 -0.0461  0.1060
  987WN      WN 3803   6.189   1.909  11.512  0.0582 -0.1128 -0.1598
  988WN      WN 3804   2.029   3.732   2.082  0.0996  0.2527  0.3135
  989WN      WN 3805   6.020   5.890  12.468  0.2682  0.1151  0.2954
  990WN      WN 3806   5.108   2.090   2.335  0.1562 -0.0988 -0.0417
  991WN      WN 3807   2.182   5.937   1.960  0.0699  0.2211 -0.2027
  992WN      WN 3808   5.318   6.491  10.614 -0.1252  0.2278 -0.1674
  993WN      WN 3809   3.871   1.895  10.986  0.1870 -0.1392  0.0419
  994WN      WN 3810   2.588   2.441  10.279 -0.3141  0.1526  0.0551
  995WN      WN 3811   5.157   2.727   1.574 -0.0746 -0.1212  0.3195
  996WN      WN 3812   6.105   3.192  12.678  0.0484 -0.2308  0.0014
  997WN      WN 3813   4.026   4.391  10.031  0.0483 -0.1581 -0.1183
  998WN      WN 3814   4.663   2.028  10.216  0.1225  0.4117  0.2798
  999WN      WN 3815   5.021   5.482  11.590 -0.2279 -0.0813 -0.0280
 1000WN      WN 3816   3.595   2.706   1.853  0.5571 -0.0414  0.0099
 1001WN      WN 3817   2.668   1.622   0.667  0.0912  0.0178 -0.3832
 1002WN      WN 3818   3.547   4.782  11.193 -0.2431 -0.1970  0.1172
 1003WN      WN 3819   1.891   5.797   1.048 -0.1367 -0.0719 -0.2013
 1004WN      WN 3820   3.174   1.784  11.678  0.2311 -0.0115 -0.0778
 1005WN      WN 3821   2.564   3.514   0.812 -0.2800 -0.0869 -0.0096
 1006WN      WN 3822   4.701   2.278   2.575  0.3691 -0.0914 -0.0038
 1007WN      WN 3823   4.624   0.446   2.841  0.2075 -0.0933 -0.2279
 1008WN      WN 3824   3.177   5.794   2.306  0.2518  0.1380 -0.0575
 1009WN      WN 3825   1.871   2.016  11.665 -0.2164  0.0454  0.3814
 1010WN      WN 3826   5.887   5.014   1.939 -0.1334  0.0151  0.0019
 1011WN      WN 3827   0.067   0.089  11.484  0.0115 -0.1503  0.1211
 1012WN      WN 3828   1.855   1.835   3.222 -0.0202  0.2484 -0.1147
 1013WN      WN 3829   4.684   4.962   0.693  0.3083  0.2503  0.4730
 1014WN      WN 3830   5.443   6.910   2.664  0.1458 -0.3029  0.1992
 1015WN      WN 3831   1.693   0.472   2.517 -0.0923 -0.0498  0.0619
 1016WN      WN 3832   5.187   6.553   1.722  0.0645 -0.2153  0.0601
 1017WN      WN 3833   1.485   4.199  11.916 -0.1087  0.1970  0.4545
 1018WN      WN 3834   0.049   2.752  11.829 -0.4051 -0.0726 -0.1280
 1019WN      WN 3835   0.386   4.618  13.090  0.0282  0.2268 -0.1406
 1020WN      WN 3836   4.813   3.946  12.527  0.2125  0.1130 -0.0240
 1021WN      WN 3837   4.195   1.104  12.891  0.1644  0.0636 -0.0120
 1022WN      WN 3838   6.871   5.475  11.637 -0.0714  0.0370  0.2680
 1023WN      WN 3839   6.565   2.592  10.822  0.2291  0.2583  0.0701
 1024WN      WN 3840   1.163   5.966   1.489 -0.1575  0.0472  0.0439
 1025WN      WN 3841   4.404   0.467  10.432 -0.1323  0.1145 -0.0759
 1026WN      WN 3842   1.758   3.262  13.001 -0.0109 -0.3348  0.3992
 1027WN      WN 3843   3.673   0.059  11.307 -0.1095 -0.0127  0.1652
 1028WN      WN 3844   1.565   4.900   0.079 -0.3104  0.0678  0.1500
 1029WN      WN 3845   5.096   2.643   0.277  0.5499  0.0266  0.0806
 1030WN      WN 3846   3.373   4.505   0.087  0.2886 -0.1400  0.0726
 1031WN      WN 3847   2.240   6.711  12.538 -0.3075 -0.0394 -0.0051
 1032WN      WN 3848   2.741   4.112  11.532  0.0043  0.1916 -0.1852
 1033WN      WN 3849   5.087   6.687   0.552  0.0566 -0.3808  0.0444
 1034WN      WN 3850   2.092   2.934  12.781 -0.0196  0.0151  0.2614
 1035WN      WN 3851   5.580   0.690   0.576  0.1225  0.0032  0.2789
 1036WN      WN 3852   0.357   3.641   0.336  0.3136 -0.2167 -0.1276
 1037WN      WN 3853   5.027   5.050  12.938  0.0375 -0.0770  0.1598
 1038WN      WN 3854   3.048   3.937  11.972  0.1769 -0.0900  0.4090
 1039WN      WN 3855   1.275   3.276  12.267  0.1508  0.1856  0.3061
 1040WN      WN 3856   2.807   3.182  11.329  0.2148  0.1480 -0.2881
 1041WN      WN 3857   6.476   1.798   2.908 -0.0246  0.4278 -0.3446
 1042WN      WN 3858   1.047   5.635  12.176 -0.3099 -0.3808  0.1084
 1043WN      WN 3859   2.930   6.124  12.285  0.0004  0.1300 -0.3171
 1044WN      WN 3860   2.690   2.912   0.005  0.0240  0.0581 -0.0183
 1045WN      WN 3861   0.553   0.134  11.880 -0.2804  0.0196 -0.0309
 1046WN      WN 3862   0.551   3.957  13.041 -0.2712  0.4087  0.1905
 1047WN      WN 3863   1.069   0.925  12.853 -0.1481  0.1883 -0.0256
 1048WN      WN 3864   6.778   3.688   1.127  0.1010  0.2454 -0.2077
 1049WN      WN 3865   6.122   4.574   1.454 -0.2838 -0.2212 -0.1755
 1050WN      WN 3866   0.599   2.217  11.187 -0.0844 -0.0385 -0.0388
 1051WN      WN 3867   2.884   3.437  12.679  0.1640 -0.0336  0.3749
 1052WN      WN 3868   3.101   0.566   2.237  0.1811  0.0157 -0.2453
 1053WN      WN 3869   0.702   0.869   1.847  0.4491 -0.0897 -0.0850
 1054WN      WN 3870   1.315   0.458  12.142 -0.0725 -0.3303 -0.1775
 1055WN      WN 3871   1.782   4.632   2.909  0.1060 -0.2170 -0.0590
 1056WN      WN 3872   4.347   1.666   1.533 -0.1394  0.0010 -0.2677
 1057WN      WN 3873   6.503   3.130   1.035 -0.0335  0.0253 -0.0519
 1058WN      WN 3874   0.851   3.623   2.574  0.1335 -0.0246 -0.0901
 1059WN      WN 3875   0.346   3.655   2.689  0.1580 -0.0317 -0.1040
 1060WN      WN 3876   1.138   4.466   0.955 -0.0540 -0.3935  0.1472
 1061WN      WN 3877   2.886   6.334   0.797 -0.0723  0.2050 -0.0847
 1062WN      WN 3878   0.988   1.694  11.693 -0.0351  0.0173  0.0942
 1063WN      WN 3879   3.360   2.156   9.497 -0.0595 -0.0932 -0.0364
 1064WN      WN 3880   2.481   3.320  10.845  0.0591  0.0195 -0.1319
 1065WN      WN 3881   5.004   4.493  12.057  0.2421 -0.1585 -0.1558
 1066WN      WN 3882   6.851   0.816  12.103 -0.0423  0.0310 -0.2283
 1067WN      WN 3883   1.756   4.645  10.650  0.0791  0.0569  0.1570
 1068WN      WN 3884   1.839   2.481   1.437 -0.0545 -0.2202 -0.0404
 1069WN      WN 3885   1.452   3.412  11.371 -0.0736  0.2834  0.2875
 1070WN      WN 3886   1.335   6.616  10.392 -0.0320 -0.1752  0.3640
 1071WN      WN 3887   4.674   0.862   0.810  0.1003 -0.0207  0.0997
 1072WN      WN 3888   5.953   4.106  13.008 -0.2125 -0.1007  0.4092
 1073WN      WN 3889   4.570   1.422   2.050 -0.3504  0.1234 -0.1383
 1074WN      WN 3890   4.441   2.553   0.286 -0.0605 -0.0839  0.0139
 1075WN      WN 3891   1.427   0.063   2.029 -0.3438  0.1461  0.0919
 1076WN      WN 3892   5.460   2.284   0.012  0.0491 -0.2052  0.0010
 1077WN      WN 3893   4.474   2.574  10.900  0.1800  0.0394 -0.0454
 1078WN      WN 3894   6.286   0.208   0.073 -0.2546  0.2075  0.1697
 1079WN      WN 3895   6.498   5.781   1.868 -0.0562 -0.2512 -0.2302
 1080WN      WN 3896   3.176   1.508   1.908 -0.2579  0.0271 -0.1419
 1081WN      WN 3897   0.287   0.355  12.933  0.0343 -0.0165  0.2366
 1082WN      WN 3898   5.608   4.651  11.669 -0.3900 -0.4246 -0.2337
 1083WN      WN 3899   2.440   1.534  11.297 -0.1973 -0.2277  0.3150
 1084WN      WN 3900   0.638   0.622  11.423 -0.3259  0.1813  0.1810
 1085WN      WN 3901   6.536   6.734   0.459 -0.0069 -0.1716  0.2516
 1086WN      WN 3902   3.395   1.621  12.578 -0.0591 -0.1368  0.1299
 1087WN      WN 3903   0.656   3.523   1.783  0.2059  0.1574 -0.0399
 1088WN      WN 3904   5.597   3.860   0.564 -0.0886 -0.1400 -0.3896
 1089WN      WN 3905   3.227   4.070  11.412 -0.0184  0.0314 -0.1655
 1090WN      WN 3906   5.792   2.895  12.297  0.0518 -0.0183 -0.1657
 1091WN      WN 3907   5.111   0.789   0.471 -0.3373  0.1612 -0.0691
 1092WN      WN 3908   2.626   3.005   0.897  0.0368 -0.3331 -0.0890
 1093WN      WN 3909   0.155   4.842   1.777  0.0563 -0.1462  0.1486
 1094WN      WN 3910   0.551   1.308   0.937 -0.0570 -0.1760 -0.1705
 1095WN      WN 3911   6.023   5.312   2.864  0.0307  0.0793  0.0589
 1096WN      WN 3912   1.953   0.941   2.467  0.6587  0.0775 -0.2520
 1097WN      WN 3913   3.394   5.146   0.429 -0.0856  0.0865 -0.1213
 1098WN      WN 3914   0.446   6.424   0.411 -0.3241  0.2343  0.0339
 1099WN      WN 3915   2.858   4.003   0.707  0.0667  0.1801 -0.1028
 1100WN      WN 3916   2.668   5.589   0.429  0.1575  0.1077 -0.0647
 1101WN      WN 3917   3.438   1.390  10.488  0.1690  0.2183 -0.3431
 1102WN      WN 3918   0.592   0.313   0.954  0.0504 -0.2667 -0.3060
 1103WN      WN 3919   2.588   1.416   0.205 -0.2027 -0.0046 -0.1044
 1104WN      WN 3920   1.705   1.939   0.209 -0.2603  0.2067 -0.1255
 1105WN      WN 3921   6.159   5.492   2.431 -0.0805  0.1565 -0.1884
 1106WN      WN 3922   2.565   2.820  11.053  0.3003 -0.2172 -0.1433
 1107WN      WN 3923   3.780   6.529  11.142  0.3418  0.0470  0.3613
 1108WN      WN 3924   2.396   2.798   2.401  0.0942  0.1102 -0.0754
 1109WN      WN 3925   4.372   3.631  11.759  0.0737  0.1687 -0.0641
 1110WN      WN 3926   6.509   4.677  10.247  0.1553 -0.0683  0.1906
 1111WN      WN 3927   0.968   4.298  12.321 -0.0638  0.0651 -0.0619
 1112WN      WN 3928   1.320   2.949  12.853 -0.1251  0.0832  0.1336
 1113WN      WN 3929   6.307   2.509   0.417  0.3042 -0.1218 -0.5299
 1114WN      WN 3930   1.105   0.568   1.972 -0.0412  0.0077  0.2298
 1115WN      WN 3931   3.478   5.197  12.547  0.1842 -0.0739 -0.0954
 1116WN      WN 3932   1.059   5.043  10.851 -0.3511  0.1128 -0.4182
 1117WN      WN 3933   4.670   4.795   2.117 -0.1904  0.1001  0.3673
 1118WN      WN 3934   0.332   4.910   0.856 -0.3176 -0.0485 -0.4589
 1119WN      WN 3935   5.402   2.458   0.585  0.0994  0.0698 -0.0747
 1120WN      WN 3936   4.791   6.364  12.570 -0.0071  0.0104 -0.0893
 1121WN      WN 3937   1.414   1.291  10.587  0.1805  0.3096  0.0267
 1122WN      WN 3938   2.179   1.725  10.916  0.3625 -0.1241  0.4465
 1123WN      WN 3939   4.421   4.824   2.524  0.0371 -0.0291 -0.2615
 1124WN      WN 3940   3.337   5.025  13.069 -0.3268  0.2148 -0.1075
 1125WN      WN 3941   2.798   1.758   2.200  0.0555 -0.1081  0.0574
 1126WN      WN 3942   1.258   2.009   2.601  0.0511 -0.0317 -0.0498
 1127WN      WN 3943   6.662   0.722   1.642 -0.1893  0.1263 -0.1086
 1128WN      WN 3944   5.590   5.597  10.431 -0.4092 -0.1809  0.0111
 1129WN      WN 3945   3.702   5.322   0.948 -0.0295 -0.0332  0.5937
 1130WN      WN 3946   0.687   0.374  10.830  0.2003  0.1088  0.1091
 1131WN      WN 3947   4.420   1.189  11.804  0.2723  0.0841  0.0570
 1132WN      WN 3948   3.581   4.620   2.762 -0.2588  0.0420  0.0090
 1133WN      WN 3949   4.942   4.826   1.465 -0.0251  0.0077 -0.2761
 1134WN      WN 3950   4.779   4.569   1.081 -0.2786 -0.2755  0.1127
 1135WN      WN 3951   2.629   5.863   1.640 -0.3772  0.0005 -0.0873
 1136WN      WN 3952   6.301   6.759  12.848 -0.3638  0.0512  0.2088
 1137WN      WN 3953   0.799   4.782   1.144  0.0644 -0.1647 -0.3084
 1138WN      WN 3954   5.703   1.677  10.928 -0.2773  0.0953  0.2009
 1139WN      WN 3955   4.062   4.957   1.835 -0.1646  0.0046  0.1521
 1140WN      WN 3956   6.507   3.522  12.380 -0.1832  0.1750  0.1345
 1141WN      WN 3957   3.446   6.299  11.412 -0.0929  0.0281  0.0237
 1142WN      WN 3958   4.837   0.592  10.696  0.0275 -0.0484  0.0603
 1143WN      WN 3959   2.687   0.465   0.688  0.2125  0.4370 -0.1289
 1144WN      WN 3960   3.897   0.424  10.560  0.0252 -0.1293 -0.0739
 1145WN      WN 3961   5.742   6.828  11.543  0.0129 -0.2690  0.1212
 1146WN      WN 3962   2.928   0.200  12.356 -0.2411 -0.0465  0.3651
 1147WN      WN 3963   3.404   0.354  10.618  0.0168 -0.0418 -0.4409
 1148WN      WN 3964   1.334   1.134   0.118  0.0443 -0.1598 -0.0073
 1149WN      WN 3965   5.722   4.413   0.287  0.4066 -0.0181  0.0445
 1150WN      WN 3966   0.335   4.051   1.069 -0.0217 -0.2395 -0.0181
 1151WN      WN 3967   2.162   0.051   0.451 -0.0161  0.0773 -0.0928
 1152WN      WN 3968   4.238   2.694  11.355  0.0830 -0.2294 -0.1318
 1153WN      WN 3969   5.705   3.428  12.849  0.1399 -0.0071  0.0506
 1154WN      WN 3970   5.165   5.471  12.686 -0.0386  0.2592  0.0159
 1155WN      WN 3971   3.535   3.887  11.047 -0.0732 -0.1115 -0.1985
 1156WN      WN 3972   0.828   3.383  10.344 -0.0575  0.2717  0.0292
 1157WN      WN 3973   0.888   6.383  10.341  0.2932 -0.0455  0.0712
 1158WN      WN 3974   5.936   1.211  11.824 -0.2942  0.1371  0.1526
 1159WN      WN 3975   0.853   5.219  12.381  0.0441 -0.1627 -0.0079
 1160WN      WN 3976   2.633   1.771   9.888  0.2438 -0.0231 -0.0616
 1161WN      WN 3977   4.334   3.154   1.485 -0.1494  0.1157  0.1275
 1162WN      WN 3978   3.821   3.435  11.855  0.1967 -0.1016  0.1029
 1163WN      WN 3979   2.172   1.730   0.612  0.0541 -0.0946  0.2769
 1164WN      WN 3980   1.141   2.739   0.747 -0.0603 -0.2194 -0.3992
 1165WN      WN 3981   0.196   0.342   0.590 -0.2492  0.1569  0.3330
 1166WN      WN 3982   0.628   5.174   1.801  0.1869  0.0489  0.0385
 1167WN      WN 3983   2.367   0.860   2.693  0.0617 -0.4197 -0.0742
 1168WN      WN 3984   1.164   2.629   1.675  0.0411 -0.0341  0.3837
 1169WN      WN 3985   3.841   6.281   1.322  0.0065 -0.4789  0.1213
 1170WN      WN 3986   2.923   3.995   1.323 -0.1279  0.1802  0.2806
 1171WN      WN 3987   2.297   3.251  11.349  0.1206  0.0136 -0.0525
 1172WN      WN 3988   2.705   0.534   1.249 -0.0020  0.1067  0.1729
 1173WN      WN 3989   2.453   3.387  12.483 -0.0989  0.2486  0.0443
 1174WN      WN 3990   0.222   5.997   1.730 -0.1264  0.3244  0.2695
 1175WN      WN 3991   2.071   2.241   1.102  0.2386  0.0171  0.0688
 1176WN      WN 3992   6.479   6.883  11.407 -0.0084 -0.0068  0.0780
 1177WN      WN 3993   4.454   0.878   2.068  0.1136  0.1583 -0.0947
 1178WN      WN 3994   3.358   4.311  11.888 -0.0318 -0.0154  0.0563
 1179WN      WN 3995   1.639   6.082   1.327 -0.1679 -0.2095 -0.3637
 1180WN      WN 3996   6.262   4.463   0.080 -0.3482  0.0190 -0.1033
 1181WN      WN 3997   1.318   3.729  11.843 -0.1037  0.0536  0.3995
 1182WN      WN 3998   4.359   0.352  11.510 -0.1109 -0.2338 -0.1137
 1183WN      WN 3999   4.172   2.252   2.579 -0.0891 -0.1052  0.2285
 1184WN      WN 4000   3.543   4.079   1.383 -0.1199  0.1902  0.1906
 1185WN      WN 4001   2.726   2.043   3.537 -0.3237 -0.1810  0.2684
 1186WN      WN 4002   4.972   6.276  12.074 -0.0280  0.2457 -0.1217
 1187WN      WN 4003   4.075   5.606   0.714  0.2577  0.1039 -0.0070
 1188WN      WN 4004   6.446   2.670   1.442  0.0700 -0.0305  0.0269
 1189WN      WN 4005   5.717   3.255  10.875 -0.0389 -0.1089 -0.0109
 1190WN      WN 4006   3.886   0.216   3.189 -0.0415 -0.1658  0.5464
 1191WN      WN 4007   0.509   0.840   1.062 -0.1840 -0.0754  0.0774
 1192WN      WN 4008   3.375   0.435  11.608 -0.3636  0.0677 -0.0120
 1193WN      WN 4009   6.081   4.241  10.844 -0.0944  0.1141 -0.1976
 1194WN      WN 4010   2.968   3.346   1.838  0.3451 -0.4225 -0.0338
 1195WN      WN 4011   2.296   5.495   1.734  0.0874 -0.0151  0.2120
 1196WN      WN 4012   3.900   2.784   0.316  0.3498  0.1323 -0.1939
 1197WN      WN 4013   2.065   6.439   0.475 -0.2207  0.3595 -0.2334
 1198WN      WN 4014   3.420   0.113  11.980 -0.0359  0.1201 -0.0828
 1199WN      WN 4015   0.008   5.869  11.212  0.1126 -0.2508  0.1860
 1200WN      WN 4016   1.883   6.313  10.474 -0.0473 -0.1610 -0.1758
 1201WN      WN 4017   5.581   5.198  12.810 -0.0135  0.0979  0.0081
 1202WN      WN 4018   0.345   1.547   2.332 -0.0677  0.2429  0.0747
 1203WN      WN 4019   5.055   3.673   2.839 -0.0430 -0.1288  0.0997
 1204WN      WN 4020   6.674   4.184  13.094  0.0286  0.1022 -0.2470
 1205WN      WN 4021   0.801   6.048   0.978  0.0275  0.3822 -0.0172
 1206WN      WN 4022   3.011   2.634   0.645 -0.1845  0.1785 -0.1740
 1207WN      WN 4023   3.742   2.019   1.300  0.4815  0.1229 -0.2597
 1208WN      WN 4024   1.978   3.510  12.588  0.3496 -0.2211 -0.0790
 1209WN      WN 4025   0.142   3.191   0.584 -0.4402  0.0336  0.1598
 1210WN      WN 4026   1.603   2.623  12.583 -0.0452 -0.2172 -0.0956
 1211WN      WN 4027   4.535   4.172   1.254  0.0304  0.1583 -0.1708
 1212WN      WN 4028   3.269   0.598  12.294 -0.1747  0.1880 -0.0066
 1213WN      WN 4029   0.697   1.581   0.549 -0.3416  0.1212  0.1175
 1214WN      WN 4030   5.902   5.436  11.619  0.0606  0.1282 -0.2102
 1215WN      WN 4031   4.973   5.012  12.001  0.0636 -0.0604 -0.1866
 1216WN      WN 4032   5.418   6.086  12.103  0.0120  0.0605 -0.0636
 1217WN      WN 4033   1.054   2.543  10.917  0.1738 -0.2104  0.0845
 1218WN      WN 4034   4.199   5.094  13.106 -0.0666  0.3402 -0.0871
 1219WN      WN 4035   2.993   3.193   9.648 -0.0499 -0.3058  0.1209
 1220WN      WN 4036   5.568   3.585  10.436 -0.0023 -0.2356 -0.0463
 1221WN      WN 4037   5.849   0.115   3.030  0.4480  0.3206 -0.0093
 1222WN      WN 4038   2.713   1.965  12.009  0.5017  0.3038 -0.0633
 1223WN      WN 4039   5.766   6.354   0.929 -0.0631 -0.1067  0.0912
 1224WN      WN 4040   1.850   6.161   2.254 -0.1566  0.0100 -0.3119
 1225WN      WN 4041   6.898   0.626   0.982  0.1313  0.2457  0.2018
 1226WN      WN 4042   6.775   2.125   1.153 -0.2116  0.0613  0.0041
 1227WN      WN 4043   3.818   1.280   2.418  0.0207 -0.1918  0.3308
 1228WN      WN 4044   5.243   6.190  11.613 -0.2116 -0.3113 -0.2888
 1229WN      WN 4045   1.061   0.425  11.155  0.2234  0.0068  0.0228
 1230WN      WN 4046   4.565   6.817  11.296  0.0690  0.2802  0.0786
 1231WN      WN 4047   1.120   6.268  12.053  0.0479 -0.0764  0.5533
 1232WN      WN 4048   0.097   3.330  11.685  0.2638  0.1126  0.0154
 1233WN      WN 4049   3.887   6.879   0.066  0.0205  0.2776  0.1521
 1234WN      WN 4050   2.026   4.466   0.287 -0.1474 -0.1728 -0.0132
 1235WN      WN 4051   1.266   5.567   1.971  0.1086 -0.2509  0.0548
 1236WN      WN 4052   5.147   4.068   2.026  0.2027  0.1542  0.3138
 1237WN      WN 4053   0.509   1.057   2.473 -0.1645  0.1726 -0.1058
 1238WN      WN 4054   3.919   4.933   1.243  0.1207  0.0442  0.1502
 1239WN      WN 4055   4.685   3.856   1.906 -0.2442 -0.2181  0.1923
 1240WN      WN 4056   1.576   4.407   0.737 -0.1924 -0.1396 -0.0880
 1241WN      WN 4057   6.734   0.421   0.219  0.2041 -0.1570  0.2198
 1242WN      WN 4058   0.035   0.322  11.965  0.0715  0.2357 -0.2654
 1243WN      WN 4059   0.757   5.613  11.658 -0.0966 -0.2149  0.1731
 1244WN      WN 4060   1.131   1.280  11.081  0.0137 -0.4216  0.3418
 1245WN      WN 4061   3.250   2.270  10.200 -0.0115 -0.1264  0.1286
 1246WN      WN 4062   2.285   5.465   2.307  0.3578 -0.0165 -0.2540
 1247WN      WN 4063   2.434   0.142   1.020  0.2253  0.1024 -0.2769
 1248WN      WN 4064   3.005   4.964   0.778 -0.1048 -0.2765 -0.0547
 1249WN      WN 4065   1.361   1.658  13.067  0.0283 -0.0002  0.1629
 1250WN      WN 4066   4.155   4.060  10.438 -0.2340  0.2785  0.0639
 1251WN      WN 4067   3.064   0.808  11.389 -0.1648 -0.0894 -0.1050
 1252WN      WN 4068   6.809   5.252  12.110 -0.2404 -0.1992 -0.2112
 1253WN      WN 4069   4.751   1.037  12.202  0.0033  0.0068  0.2335
 1254WN      WN 4070   1.645   0.163  10.867  0.1259  0.1924  0.3637
 1255WN      WN 4071   2.470   2.306  12.995  0.0392  0.1013  0.0712
 1256WN      WN 4072   4.577   3.532   2.768  0.0908  0.1856  0.2763
 1257WN      WN 4073   5.934   5.172   1.459 -0.0863 -0.0814 -0.0790
 1258WN      WN 4074   5.541   6.318   0.523  0.1062 -0.2187 -0.1719
 1259WN      WN 4075   6.879   2.218  10.813  0.0785 -0.3858 -0.3398
 1260WN      WN 4076   6.237   6.365   1.188  0.0439 -0.2465 -0.1430
 1261WN      WN 4077   1.557   5.529  12.818  0.0962 -0.0878 -0.4089
 1262WN      WN 4078   3.755   3.521   3.689 -0.1943  0.0935 -0.1146
 1263WN      WN 4079   2.048   1.680   1.155 -0.1451 -0.0124  0.1105
 1264WN      WN 4080   3.822   4.472   1.786  0.0785 -0.3202  0.0307
 1265WN      WN 4081   5.407   3.567   1.350 -0.1611  0.0589  0.0281
 1266WN      WN 4082   6.070   6.562  11.258 -0.0106 -0.2615 -0.0451
 1267WN      WN 4083   0.970   1.988  12.061 -0.0037  0.0269  0.0263
 1268WN      WN 4084   4.914   0.897  11.115 -0.0135 -0.3016 -0.2028
 1269WN      WN 4085   3.242   1.702   0.776  0.1679 -0.3154 -0.3138
 1270WN      WN 4086   2.260   0.357   2.880 -0.1531  0.2076  0.3170
 1271WN      WN 4087   4.472   1.560  10.721  0.2298  0.1371  0.2193
 1272WN      WN 4088   3.748   4.822   0.669  0.1943  0.0209 -0.1090
 1273WN      WN 4089   4.500   2.375   9.863  0.0119 -0.2168  0.1139
 1274WN      WN 4090   0.912   3.713   0.262 -0.1318  0.2613  0.0934
 1275WN      WN 4091   4.520   4.872  12.781  0.1982 -0.1857  0.3553
 1276WN      WN 4092   0.962   3.722  12.849 -0.1273  0.1551 -0.0388
 1277WN      WN 4093   5.578   2.340  12.647 -0.0465 -0.3153  0.4338
 1278WN      WN 4094   4.456   2.108   0.047  0.1598 -0.2323  0.1416
 1279WN      WN 4095   3.114   6.650   0.424 -0.1581 -0.4252  0.1111
 1280WN      WN 4096   5.676   2.047   0.846 -0.0926 -0.3182  0.0743
 1281WN      WN 4097   0.557   3.425  13.071 -0.2293  0.3880 -0.2834
 1282WN      WN 4098   3.615   4.034  12.258  0.1198  0.0075 -0.1285
 1283WN      WN 4099   1.743   0.714  11.601 -0.0997  0.0063  0.3276
 1284WN      WN 4100   1.893   3.431  12.079  0.4139  0.1244 -0.1796
 1285WN      WN 4101   6.293   2.825  11.192  0.0508  0.3811 -0.3069
 1286WN      WN 4102   4.687   2.791  13.023 -0.1430 -0.2716 -0.2495
 1287WN      WN 4103   3.203   0.235   0.609  0.1432  0.2759  0.1845
 1288WN      WN 4104   0.015   6.514   0.624 -0.4850  0.0499  0.0087
 1289WN      WN 4105   2.664   6.453  12.043 -0.1359  0.1354  0.1762
 1290WN      WN 4106   3.093   0.587   0.174 -0.0458  0.2312 -0.2985
 1291WN      WN 4107   6.609   2.243   1.699 -0.0628 -0.0499 -0.0123
 1292WN      WN 4108   3.047   1.309   0.454 -0.1414  0.1848 -0.1880
 1293WN      WN 4109   3.538   2.318   0.859  0.2409 -0.2808  0.1139
 1294WN      WN 4110   6.163   3.645  11.449 -0.1013 -0.3282 -0.0821
 1295WN      WN 4111   1.893   4.003   0.315 -0.0346 -0.0252  0.0589
 1296WN      WN 4112   5.745   1.413  10.476  0.2176  0.0918  0.2141
 1297WN      WN 4113   4.001   6.153   0.837  0.1866 -0.1869 -0.0338
 1298WN      WN 4114   0.134   0.070   1.012 -0.0505  0.2652  0.2579
 1299WN      WN 4115   0.776   4.242  11.355 -0.0401 -0.3336  0.1198
 1300WN      WN 4116   2.536   1.211  11.887  0.1450 -0.0078  0.0282
 1301WN      WN 4117   3.154   3.580  11.085 -0.2533  0.0246  0.1086
 1302WN      WN 4118   1.511   3.686   2.472  0.1930 -0.1728 -0.0795
 1303WN      WN 4119   1.542   2.171   1.165  0.0878 -0.0792  0.0357
 1304WN      WN 4120   5.041   5.286   0.529 -0.1809 -0.1651 -0.1130
 1305WN      WN 4121   0.888   2.628   3.306 -0.1599  0.0230 -0.1682
 1306WN      WN 4122   2.255   3.868  11.630 -0.2362  0.0729  0.0808
 1307WN      WN 4123   1.001   5.290   0.966 -0.2958  0.0806  0.2216
 1308WN      WN 4124   2.350   0.394  11.717 -0.3896  0.1514 -0.0183
 1309WN      WN 4125   4.049   3.928  12.027  0.1720 -0.4703  0.0677
 1310WN      WN 4126   4.061   4.224   3.122 -0.1518 -0.1794  0.0728
 1311WN      WN 4127   6.350   4.463  12.181 -0.3512 -0.2797  0.0813
 1312WN      WN 4128   3.167   6.903  11.545 -0.1317 -0.0689  0.1696
 1313WN      WN 4129   6.796   4.467   1.965  0.0703 -0.1063  0.2044
 1314WN      WN 4130   6.195   6.607  11.768  0.0990  0.1602  0.3324
 1315WN      WN 4131   3.579   0.935   1.060 -0.2695 -0.0944 -0.1552
 1316WN      WN 4132   5.561   0.230  10.189 -0.0866 -0.0774  0.0821
 1317WN      WN 4133   3.462   2.561  12.135  0.0668 -0.0280 -0.0921
 1318WN      WN 4134   5.592   5.040  11.298 -0.2261 -0.0042 -0.0719
 1319WN      WN 4135   5.217   3.641  12.664 -0.0347  0.2974 -0.3494
 1320WN      WN 4136   6.363   5.404  11.897  0.0393  0.0230  0.0660
 1321WN      WN 4137   6.760   0.789  11.185 -0.0080  0.2341 -0.2940
 1322WN      WN 4138   1.797   2.650   0.321  0.4101 -0.0387  0.0320
 1323WN      WN 4139   2.525   1.325  10.764  0.0451 -0.2221  0.0766
 1324WN      WN 4140   0.941   1.135   1.149  0.1422  0.0153  0.0339
 1325WN      WN 4141   6.569   3.013  12.563  0.2893 -0.1947 -0.1048
 1326WN      WN 4142   2.130   1.454   0.090  0.1108  0.2909  0.1407
 1327WN      WN 4143   3.036   1.764   0.293 -0.3576 -0.1562 -0.1477
 1328WN      WN 4144   0.017   3.987  10.621 -0.3635 -0.0941  0.0124
 1329WN      WN 4145   5.408   4.753  12.650  0.0128 -0.0004 -0.0638
 1330WN      WN 4146   3.029   0.696  10.891 -0.0359  0.2648 -0.1774
 1331WN      WN 4147   5.711   3.481   0.921  0.2294 -0.0598  0.1439
 1332WN      WN 4148   2.127   5.211   0.749 -0.1276  0.2330  0.0651
 1333WN      WN 4149   3.581   4.589   1.360  0.1146 -0.3583  0.1261
 1334WN      WN 4150   2.224   0.283  12.329  0.1114  0.2030 -0.0089
 1335WN      WN 4151   2.635   0.774  11.628 -0.0803  0.2351 -0.3996
 1336WN      WN 4152   1.524   2.296  12.097  0.2122 -0.1146 -0.3314
 1337WN      WN 4153   5.798   0.168  12.997  0.1701 -0.0031 -0.0123
 1338WN      WN 4154   2.118   2.260   2.386  0.1143 -0.4688  0.0721
 1339WN      WN 4155   3.324   0.157   2.147  0.0270  0.1192  0.1953
 1340WN      WN 4156   3.948   2.913  10.982  0.0808  0.2135  0.0261
 1341WN      WN 4157   6.170   2.921  10.736  0.3501 -0.3369  0.0893
 1342WN      WN 4158   0.923   1.479  12.207  0.0059  0.1301  0.0359
 1343WN      WN 4159   3.664   0.536  11.983  0.1483 -0.0677 -0.1886
 1344WN      WN 4160   4.464   6.830  11.804  0.1203  0.2579 -0.2974
 1345WN      WN 4161   6.185   1.053   0.753 -0.1732 -0.0744  0.1034
 1346WN      WN 4162   3.122   2.313   2.721  0.2540  0.1308 -0.0971
 1347WN      WN 4163   3.355   4.114  12.836  0.0859 -0.0282  0.1615
 1348WN      WN 4164   0.485   3.834  12.116 -0.1280  0.2563 -0.4501
 1349WN      WN 4165   3.052   3.295   0.031  0.1094  0.2517 -0.0800
 1350WN      WN 4166   4.419   5.025  12.220 -0.2328 -0.0185 -0.3486
 1351WN      WN 4167   4.685   1.243  11.381  0.0886  0.0316  0.1381
 1352WN      WN 4168   6.327   5.907   1.326  0.3798 -0.1378  0.1846
 1353WN      WN 4169   6.310   4.400   1.060  0.0921  0.2164  0.0337
 1354WN      WN 4170   5.198   1.409  11.178 -0.1970 -0.3257 -0.3282
 1355WN      WN 4171   5.243   6.475  12.873  0.1203  0.0560 -0.0907
 1356WN      WN 4172   1.141   2.061  11.198  0.1277 -0.0644  0.0145
 1357WN      WN 4173   0.599   6.729   1.865 -0.0042 -0.0186 -0.1832
 1358WN      WN 4174   2.194   6.200   1.035  0.1352  0.3479 -0.1614
 1359WN      WN 4175   4.624   5.802  12.637  0.1944 -0.1198  0.0399
 1360WN      WN 4176   2.166   4.362   2.630 -0.0510 -0.2517 -0.1895
 1361WN      WN 4177   0.197   6.360  11.095  0.2797 -0.1125 -0.0880
 1362WN      WN 4178   3.307   3.548   3.188  0.2743 -0.1381  0.0090
 1363WN      WN 4179   3.324   6.230   0.139 -0.3505  0.0872  0.0519
 1364WN      WN 4180   6.695   3.885  11.604  0.1675 -0.0518 -0.1191
 1365WN      WN 4181   5.787   2.877  12.833 -0.0619  0.1586  0.4267
 1366WN      WN 4182   0.330   4.178  11.526  0.2416  0.2617 -0.0133
 1367WN      WN 4183   3.564   2.638  10.137 -0.0814  0.0674 -0.4443
 1368WN      WN 4184   6.273   1.560  11.062  0.0011  0.1647  0.3154
 1369WN      WN 4185   2.229   3.919  12.502 -0.5197 -0.0301  0.0118
 1370WN      WN 4186   0.332   0.112  12.291  0.2206 -0.1545  0.0717
 1371WN      WN 4187   0.051   3.915  12.434 -0.3746  0.1611  0.3416
 1372WN      WN 4188   6.670   1.441  12.137 -0.0477  0.0536  0.2705
 1373WN      WN 4189   3.439   5.219   2.398 -0.1289 -0.1574  0.0050
 1374WN      WN 4190   0.896   1.822   2.329  0.4254 -0.0366  0.3206
 1375WN      WN 4191   5.579   2.103  10.749  0.4564  0.3697  0.1026
 1376WN      WN 4192   0.137   0.974  10.833 -0.1958 -0.1603 -0.2093
 1377WN      WN 4193   0.847   5.663  11.151 -0.2678  0.0289 -0.2429
 1378WN      WN 4194   5.740   6.371  10.917 -0.0738 -0.0397  0.0097
 1379WN      WN 4195   5.025   3.060   3.082 -0.0739 -0.1771  0.2016
 1380WN      WN 4196   3.837   3.542  12.339  0.0026 -0.3216  0.1985
 1381WN      WN 4197   6.422   4.875   1.176  0.1126  0.1803  0.1376
 1382WN      WN 4198   0.598   5.584   0.848  0.0444 -0.2004  0.3859
 1383WN      WN 4199   3.205   6.876   1.709  0.1033  0.2397 -0.0335
 1384WN      WN 4200   4.640   4.177  10.637  0.0533  0.3175 -0.0501
 1385WN      WN 4201   2.110   4.278   1.254  0.0934 -0.0591  0.1714
 1386WN      WN 4202   3.572   0.489  11.044  0.1512 -0.0202  0.2418
 1387WN      WN 4203   5.231   1.982  12.656  0.0103 -0.1264  0.0102
 1388WN      WN 4204   5.550   3.818  13.111  0.0912  0.2411  0.1414
 1389WN      WN 4205   4.756   6.062   1.757 -0.0177 -0.1484 -0.0330
 1390WN      WN 4206   5.276   6.290  11.113 -0.0520 -0.5062  0.1075
 1391WN      WN 4207   5.538   0.309  11.276 -0.3428 -0.3414  0.0202
 1392WN      WN 4208   5.171   5.857  11.247  0.1194  0.1502  0.1243
 1393WN      WN 4209   5.271   5.371   2.322 -0.4473 -0.1743 -0.1457
 1394WN      WN 4210   6.407   5.574  11.305 -0.0180  0.2162  0.0269
 1395WN      WN 4211   1.866   1.113   2.959  0.2095 -0.0894  0.1433
 1396WN      WN 4212   6.894   2.859  12.876 -0.0095  0.0719 -0.2421
 1397WN      WN 4213   0.399   2.811   1.600  0.0204 -0.1579  0.1410
 1398WN      WN 4214   3.427   1.193   1.412  0.2774 -0.0245 -0.1468
 1399WN      WN 4215   4.849   1.474   1.319  0.0909  0.3582  0.0013
 1400WN      WN 4216   4.781   0.396   0.897  0.0973  0.0522 -0.2315
 1401WN      WN 4217   3.207   4.631  11.551  0.0396 -0.2279 -0.0603
 1402WN      WN 4218   5.365   3.841  11.354 -0.1214  0.0217  0.1701
 1403WN      WN 4219   1.612   1.326   1.908  0.3111  0.2644 -0.4180
 1404WN      WN 4220   1.505   3.441   2.006  0.1984 -0.0167 -0.0082
 1405WN      WN 4221   2.341   3.639  12.070  0.2532  0.0872 -0.0483
 1406WN      WN 4222   4.293   5.759  11.740  0.0480 -0.1940 -0.0096
 1407WN      WN 4223   2.216   6.402  12.992 -0.1004  0.1490  0.2712
 1408WN      WN 4224   1.978   2.563  11.488 -0.0090  0.1470 -0.0872
 1409WN      WN 4225   6.690   0.319   1.288  0.0888  0.0491 -0.1403
 1410WN      WN 4226   1.638   4.867  12.688  0.2359  0.0721 -0.0264
 1411WN      WN 4227   2.045   1.369  12.554 -0.0425 -0.2749 -0.2828
 1412WN      WN 4228   2.572   0.577  12.137 -0.0169 -0.1606  0.0059
 1413WN      WN 4229   0.999   0.012  10.289 -0.0610 -0.0444 -0.2088
 1414WN      WN 4230   0.210   5.060  11.334  0.3469  0.0353 -0.1209
 1415WN      WN 4231   4.276   4.385  10.924  0.0200 -0.0264  0.2167
 1416WN      WN 4232   6.147   1.517   0.431  0.0151  0.0517 -0.1482
 1417WN      WN 4233   4.985   5.867   0.657 -0.1621  0.3221 -0.0793
 1418WN      WN 4234   2.749   2.933   1.995  0.0052  0.1672  0.5091
 1419WN      WN 4235   5.581   6.305   1.965  0.0252  0.0761 -0.1554
 1420WN      WN 4236   2.146   4.953   0.286  0.1467 -0.0728  0.0761
 1421WN      WN 4237   2.572   3.881  12.947  0.2651 -0.2326 -0.2269
 1422WN      WN 4238   0.977   6.899   0.759  0.3580  0.1235  0.0570
 1423WN      WN 4239   0.248   1.110   2.000  0.3251 -0.1573 -0.0488
 1424WN      WN 4240   2.838   1.301  11.523 -0.2842  0.1595  0.3407
 1425WN      WN 4241   1.697   6.253   0.189 -0.1565 -0.0310 -0.1269
 1426WN      WN 4242   1.905   2.288   1.942 -0.0447 -0.2212 -0.2211
 1427WN      WN 4243   1.690   4.559   2.376 -0.2003 -0.1292  0.4217
 1428WN      WN 4244   1.863   3.581  11.586  0.0711  0.1399 -0.0042
 1429WN      WN 4245   3.777   5.746   0.288  0.0410 -0.2364 -0.0026
 1430WN      WN 4246   3.846   0.064   2.285  0.3605  0.1303  0.0545
 1431WN      WN 4247   6.904   1.013  10.332 -0.1354 -0.0918  0.0445
 1432WN      WN 4248   3.015   1.345  12.565 -0.4590  0.0279 -0.1746
 1433WN      WN 4249   2.136   0.961   1.980 -0.1533  0.1004 -0.5631
 1434WN      WN 4250   3.973   2.438  13.071 -0.0305  0.1219  0.0532
 1435WN      WN 4251   6.129   4.570  11.702  0.1230 -0.0982 -0.1507
 1436WN      WN 4252   6.274   3.705   1.675 -0.0110  0.1134  0.3597
 1437WN      WN 4253   2.999   0.507  10.422 -0.0814 -0.1854  0.1645
 1438WN      WN 4254   2.349   4.385  11.576  0.1534  0.3572 -0.0052
 1439WN      WN 4255   4.202   3.156  11.604 -0.5313  0.0787 -0.2930
 1440WN      WN 4256   4.206   4.312   0.269 -0.2898  0.1553  0.1136
 1441WN      WN 4257   4.435   1.822  11.632  0.0792 -0.1135  0.2394
 1442WN      WN 4258   4.815   2.668   0.792  0.1148 -0.2348  0.0384
 1443WN      WN 4259   6.525   1.895  11.901 -0.1682 -0.0574 -0.2400
 1444WN      WN 4260   3.787   3.710  10.693 -0.2679 -0.1876 -0.0920
 1445WN      WN 4261   5.948   2.453  12.975 -0.0243  0.3141  0.3510
 1446WN      WN 4262   5.682   4.424   2.033 -0.0240  0.3897  0.1524
 1447WN      WN 4263   6.675   2.330  10.353  0.1828  0.1511 -0.5564
 1448WN      WN 4264   2.880   4.917  12.948  0.0703  0.1529  0.0512
 1449WN      WN 4265   4.189   0.179   1.734  0.0713 -0.1289 -0.1791
 1450WN      WN 4266   5.638   0.797  10.453  0.1122  0.0862 -0.3308
 1451WN      WN 4267   1.466   4.296   0.276  0.1034 -0.0190  0.1530
 1452WN      WN 4268   3.974   3.329  12.829 -0.1741  0.2484 -0.0219
 1453WN      WN 4269   4.156   6.087  12.167  0.1066  0.1650 -0.0850
 1454WN      WN 4270   1.434   4.129   2.064  0.0828  0.1050 -0.2018
 1455WN      WN 4271   6.003   0.669  12.015  0.0031 -0.0637 -0.0464
 1456WN      WN 4272   5.966   4.514   0.732 -0.2866  0.2133 -0.1636
 1457WN      WN 4273   3.804   4.679   0.203 -0.0294 -0.1831  0.0589
 1458WN      WN 4274   3.429   1.176  12.770  0.1116 -0.3170 -0.4998
 1459WN      WN 4275   4.413   2.140   1.613 -0.0195 -0.0295 -0.2706
 1460WN      WN 4276   0.223   4.912  11.843 -0.1779 -0.0427 -0.2362
 1461WN      WN 4277   2.900   5.562  11.354 -0.0243  0.0005  0.1283
 1462WN      WN 4278   1.125   2.678   2.403 -0.0284 -0.0031  0.0598
 1463WN      WN 4279   1.004   6.592   2.109 -0.0168  0.0991  0.1067
 1464WN      WN 4280   4.912   5.295   1.341 -0.0929 -0.1758  0.1820
 1465WN      WN 4281   2.325   1.052  10.340  0.0892 -0.1113 -0.3380
 1466WN      WN 4282   1.895   1.832  12.755  0.0333  0.1908 -0.2434
 1467WN      WN 4283   4.376   0.838   2.636  0.0085  0.0158  0.0103
 1468WN      WN 4284   2.921   1.402   1.475 -0.2124 -0.1287  0.0416
 1469WN      WN 4285   0.334   3.008   2.700  0.4419 -0.0104 -0.0793
 1470WN      WN 4286   3.725   3.314   3.253 -0.3338  0.3438 -0.0872
 1471WN      WN 4287   1.359   6.071  10.964 -0.2970 -0.1703 -0.1905
 1472WN      WN 4288   5.811   1.442   0.849 -0.0240  0.1074  0.0264
 1473WN      WN 4289   4.860   3.531  11.919 -0.3780  0.1138 -0.1355
 1474WN      WN 4290   5.950   5.287   0.079  0.2514  0.1291  0.0266
 1475WN      WN 4291   4.489   6.214   2.280  0.0767  0.0197  0.0083
 1476WN      WN 4292   5.003   3.210  12.966 -0.0549 -0.0777 -0.4433
 1477WN      WN 4293   5.670   1.534   0.410 -0.1285 -0.1008 -0.2834
 1478WN      WN 4294   0.164   1.531   0.636  0.0318 -0.0889 -0.1632
 1479WN      WN 4295   5.771   0.987   1.990 -0.0887 -0.1049 -0.1599
 1480WN      WN 4296   2.008   1.070   1.069 -0.1704 -0.0438  0.1924
 1481WN      WN 4297   4.611   3.875   0.863 -0.0992  0.1757  0.0992
 1482WN      WN 4298   6.425   1.947   0.306 -0.0123 -0.2718 -0.2324
 1483WN      WN 4299   1.884   5.236  12.474  0.0632  0.0881 -0.0943
 1484WN      WN 4300   4.443   3.570  11.274 -0.0200 -0.4460  0.0907
 1485WN      WN 4301   1.745   2.317   3.072  0.2688 -0.1023 -0.0543
 1486WN      WN 4302   5.743   5.160  10.147 -0.3612 -0.3652 -0.1408
 1487WN      WN 4303   0.333   1.409  12.340 -0.2474  0.0397 -0.2695
 1488WN      WN 4304   2.301   4.094   1.964  0.1355  0.1942  0.0496
 1489WN      WN 4305   0.054   1.977   1.998 -0.1027 -0.0555 -0.0949
 1490WN      WN 4306   5.654   0.946   1.530  0.2128  0.0404  0.2061
 1491WN      WN 4307   3.111   0.457   1.713 -0.2456 -0.0668  0.1015
 1492WN      WN 4308   4.514   4.863  10.681 -0.1311 -0.0516 -0.1084
 1493WN      WN 4309   6.692   4.331   0.450 -0.3980  0.0990 -0.5493
 1494WN      WN 4310   6.670   6.076  10.369  0.1404  0.1743  0.0108
 1495WN      WN 4311   2.212   1.971   0.026  0.0754 -0.0718 -0.1075
 1496WN      WN 4312   2.480   6.842  11.482  0.2821 -0.0735 -0.0055
 1497WN      WN 4313   6.198   3.397  10.651 -0.0790  0.1792 -0.0379
 1498WN      WN 4314   5.241   3.451  12.200  0.0091  0.1873 -0.1619
 1499WN      WN 4315   0.453   4.400  12.251 -0.3264 -0.1651 -0.1023
 1500WN      WN 4316   1.949   5.900   0.471  0.0071  0.0896 -0.2685
 1501WN      WN 4317   5.490   2.951   0.641  0.2177 -0.1173 -0.0155
 1502WN      WN 4318   4.636   6.236   0.539  0.1265 -0.3467  0.3029
 1503WN      WN 4319   2.900   1.780   1.129  0.2191 -0.2469 -0.0062
 1504WN      WN 4320   4.333   1.908   0.522  0.0600  0.1336  0.0479
 1505WN      WN 4321   0.179   0.925   1.445  0.0784 -0.1007  0.2900
 1506WN      WN 4322   0.042   1.587  11.814 -0.0600 -0.1519  0.3249
 1507WN      WN 4323   1.035   0.013   1.718  0.1111 -0.1956  0.1540
 1508WN      WN 4324   4.926   2.995   1.119 -0.0410  0.1003 -0.1048
 1509WN      WN 4325   6.791   1.580   0.237  0.1272 -0.1704 -0.0330
 1510WN      WN 4326   5.153   1.719  12.212  0.1631  0.1774  0.1315
 1511WN      WN 4327   5.708   1.927  11.351 -0.3576 -0.3710 -0.2974
 1512WN      WN 4328   4.361   6.260  11.739  0.1955 -0.1168  0.1951
 1513WN      WN 4329   2.631   5.137  12.121  0.0144 -0.1398 -0.0230
 1514WN      WN 4330   5.382   2.822  10.920 -0.1337 -0.0556  0.0666
 1515WN      WN 4331   3.314   0.905  11.884  0.2335  0.2428 -0.0013
 1516WN      WN 4332   5.225   2.237  12.242 -0.3014 -0.0713  0.0689
 1517WN      WN 4333   5.780   4.270   1.166 -0.2300  0.0038  0.1975
 1518WN      WN 4334   2.441   3.968   2.483  0.0844  0.3326 -0.2227
 1519WN      WN 4335   5.235   1.141  12.254 -0.1215  0.0559 -0.0719
 1520WN      WN 4336   6.433   3.257   1.491 -0.1109  0.0044 -0.1999
 1521WN      WN 4337   0.527   2.720  12.050  0.1975  0.1597  0.0662
 1522WN      WN 4338   3.257   1.313   9.984  0.0273 -0.4155  0.2131
 1523WN      WN 4339   4.180   1.868   1.979 -0.1446  0.0796 -0.0568
 1524WN      WN 4340   6.110   1.575  13.045  0.3971  0.0988  0.1528
 1525WN      WN 4341   6.561   0.735   0.552 -0.1038 -0.0720 -0.3041
 1526WN      WN 4342   0.761   1.266  12.651 -0.2434  0.0367  0.0387
 1527WN      WN 4343   0.541   2.327  10.530  0.0354 -0.0696 -0.3721
 1528WN      WN 4344   2.937   5.792   0.782  0.0586  0.1166  0.1483
 1529WN      WN 4345   2.604   3.606   2.170 -0.0469  0.4142  0.3982
 1530WN      WN 4346   1.439   5.035   2.127 -0.0971  0.2381  0.2737
 1531WN      WN 4347   1.409   6.039   0.574 -0.0622  0.1029  0.1290
 1532WN      WN 4348   5.572   3.315   2.714 -0.4346 -0.0267 -0.2497
 1533WN      WN 4349   6.611   5.162   0.783 -0.0735 -0.2397  0.0232
 1534WN      WN 4350   5.652   3.918   2.049 -0.0862  0.3124 -0.3665
 1535WN      WN 4351   2.874   3.649  11.586  0.1263  0.2316  0.1982
 1536WN      WN 4352   3.602   0.577   0.173 -0.1771  0.1358 -0.0873
 1537WN      WN 4353   2.046   1.393   1.537 -0.2841  0.2799 -0.0997
 1538WN      WN 4354   5.538   6.497   2.978 -0.5058 -0.1253  0.2425
 1539WN      WN 4355   3.637   2.315   2.658 -0.1518  0.0379  0.0446
 1540WN      WN 4356   1.962   0.595  13.083 -0.2621  0.1307 -0.3092
 1541WN      WN 4357   6.802   6.440   0.122  0.4122  0.1504 -0.0403
 1542WN      WN 4358   0.837   3.115   0.926  0.2808 -0.4549 -0.3238
 1543WN      WN 4359   3.841   0.145   0.533  0.0006  0.0170 -0.1667
 1544WN      WN 4360   3.020   1.258  11.032  0.1104  0.0649  0.0081
 1545WN      WN 4361   4.371   2.511  12.751 -0.1789 -0.1643  0.0571
 1546WN      WN 4362   2.452   5.110  13.040 -0.0950  0.1206  0.0545
 1547WN      WN 4363   3.245   3.061   1.586 -0.2650  0.0425 -0.2339
 1548WN      WN 4364   0.811   1.112  11.518 -0.0025 -0.1558  0.0989
 1549WN      WN 4365   2.607   5.883  10.545 -0.2724  0.0614  0.0058
 1550WN      WN 4366   2.880   3.710  10.697  0.2143  0.0237 -0.1944
 1551WN      WN 4367   0.825   5.309   0.407  0.4118  0.0307  0.2414
 1552WN      WN 4368   3.718   2.001  12.854  0.4214 -0.0833  0.1266
 1553WN      WN 4369   2.643   4.810  11.773 -0.0338 -0.2080  0.2129
 1554WN      WN 4370   2.260   1.401   9.971 -0.1069  0.0352 -0.3192
 1555WN      WN 4371   4.606   1.323   0.536 -0.1200 -0.4081 -0.2137
 1556WN      WN 4372   0.653   6.238   1.878  0.2224 -0.1907  0.0535
 1557WN      WN 4373   0.352   2.599  12.891  0.2818  0.0653  0.1103
 1558WN      WN 4374   2.271   0.189  11.090 -0.3058 -0.0794  0.2003
 1559WN      WN 4375   3.031   2.657  10.872  0.3471 -0.2210 -0.0309
 1560WN      WN 4376   2.040   1.002  12.837 -0.0832 -0.0612 -0.1537
 1561WN      WN 4377   2.078   5.341  11.763 -0.0079  0.1129 -0.2396
 1562WN      WN 4378   1.354   0.331   0.637  0.0774 -0.0847  0.1974
 1563WN      WN 4379   2.061   3.202  10.597  0.2520 -0.0393  0.1626
 1564WN      WN 4380   3.837   3.878  12.674 -0.0765 -0.0409 -0.0524
 1565WN      WN 4381   1.635   3.177  10.872 -0.0928  0.1215  0.0276
 1566WN      WN 4382   0.073   4.144  12.016 -0.0858 -0.0938 -0.3369
 1567WN      WN 4383   4.489   5.789   0.536  0.2668 -0.0322  0.3220
 1568WN      WN 4384   3.476   2.048  12.029  0.1547 -0.1092  0.5545
 1569WN      WN 4385   3.705   1.973   3.646  0.2638  0.0657 -0.0720
 1570WN      WN 4386   1.212   4.007   0.999 -0.1069  0.1155  0.1173
 1571WN      WN 4387   6.849   6.068  12.513  0.0020  0.0117 -0.2823
 1572WN      WN 4388   4.760   4.316   0.164  0.1234  0.0957 -0.1262
 1573WN      WN 4389   0.226   4.773  12.547 -0.2686  0.0381 -0.2437
 1574WN      WN 4390   1.932   5.245  12.987  0.1117 -0.0477  0.0341
 1575WN      WN 4391   0.221   2.160   1.484  0.0048  0.1353 -0.0396
 1576WN      WN 4392   3.673   1.889   2.007 -0.1938  0.0807 -0.0388
 1577WN      WN 4393   3.824   3.130   1.707  0.0354  0.0536 -0.2350
 1578WN      WN 4394   3.572   4.908   1.951  0.1399  0.3344  0.1859
 1579WN      WN 4395   1.171   5.064  12.812  0.1338 -0.0922 -0.1998
 1580WN      WN 4396   0.895   0.835   2.682  0.0750 -0.2211  0.1907
 1581WN      WN 4397   3.502   0.797   1.749 -0.0171  0.1601 -0.2783
 1582WN      WN 4398   3.998   5.750   1.156  0.0015 -0.0034 -0.1295
 1583WN      WN 4399   5.796   6.559  12.771  0.1275 -0.0452 -0.2725
 1584WN      WN 4400   0.241   3.434  11.211 -0.2165  0.0478 -0.0813
 1585WN      WN 4401   3.636   0.567   2.452 -0.0874  0.4005  0.0965
 1586WN      WN 4402   0.248   6.484   1.587 -0.0844 -0.1430  0.1525
 1587WN      WN 4403   2.764   3.806   1.766 -0.1249 -0.0767  0.1120
 1588WN      WN 4404   2.445   3.404   1.644  0.1371 -0.0453  0.1614
 1589WN      WN 4405   5.466   6.895   1.476  0.1096  0.2759 -0.3242
 1590WN      WN 4406   3.782   0.639   3.571  0.2052  0.0127  0.1001
 1591WN      WN 4407   4.509   3.061  11.107 -0.2487  0.0792 -0.1947
 1592WN      WN 4408   5.750   2.443  10.390  0.3661  0.3168  0.2359
 1593WN      WN 4409   2.358   0.251   1.738 -0.0199 -0.2860 -0.0048
 1594WN      WN 4410   5.842   6.035   1.274  0.3323  0.0961  0.0437
 1595WN      WN 4411   3.074   4.807  10.308  0.2752  0.2183 -0.2665
 1596WN      WN 4412   1.354   0.748  10.837  0.3494 -0.1537 -0.0328
 1597WN      WN 4413   3.846   1.620  10.188 -0.0059  0.1596 -0.0484
 1598WN      WN 4414   5.988   3.051   0.654 -0.0134 -0.2378  0.0729
 1599WN      WN 4415   1.622   2.830  12.155  0.0629 -0.0995  0.2273
 1600WN      WN 4416   1.852   0.975   0.215 -0.1257 -0.2299  0.0115
 1601WN      WN 4417   2.310   2.091  10.615  0.1733  0.1079 -0.1930
 1602WN      WN 4418   2.008   6.819   1.875 -0.0043 -0.3278  0.2285
 1603WN      WN 4419   0.739   1.789   1.058  0.4198  0.0036  0.0893
 1604WN      WN 4420   6.801   2.590  11.308  0.1180  0.1743 -0.3164
 1605WN      WN 4421   5.508   5.648  11.868  0.4253  0.3590  0.1250
 1606WN      WN 4422   0.211   4.537   1.243 -0.0681 -0.0895  0.4760
 1607WN      WN 4423   4.068   6.006   2.611 -0.4353  0.1079  0.0247
 1608WN      WN 4424   5.343   3.044   9.643  0.0618 -0.0778 -0.0763
 1609WN      WN 4425   3.118   4.344  12.329 -0.0914  0.1701  0.2372
 1610WN      WN 4426   0.252   2.462   2.723  0.0123 -0.1394  0.0503
 1611WN      WN 4427   4.810   0.448   2.366  0.3287 -0.2393  0.3666
 1612WN      WN 4428   4.726   3.683  12.955  0.0202 -0.2459  0.2930
 1613WN      WN 4429   6.538   6.193   0.799  0.0168 -0.1036 -0.1354
 1614WN      WN 4430   0.228   6.367   2.075  0.3223 -0.1075  0.0792
 1615WN      WN 4431   6.448   5.532   2.881  0.0519  0.1236  0.1138
 1616WN      WN 4432   1.934   1.383  10.445  0.2697  0.0447 -0.0956
 1617WN      WN 4433   1.572   6.547   1.221  0.0807  0.4270  0.4399
 1618WN      WN 4434   5.612   4.500  10.610 -0.2441 -0.1737 -0.1212
 1619WN      WN 4435   1.523   5.984   1.868  0.1772  0.2496  0.1157
 1620WN      WN 4436   3.930   0.852   2.132  0.0203 -0.1847 -0.0833
 1621WN      WN 4437   5.922   1.775   1.212 -0.0925 -0.1473 -0.0156
 1622WN      WN 4438   2.413   0.041   2.330  0.0944 -0.0602 -0.1169
 1623WN      WN 4439   2.815   4.371   1.641  0.0474  0.0396  0.2356
 1624WN      WN 4440   4.595   3.037   2.792 -0.3183 -0.0858 -0.0980
 1625WN      WN 4441   6.106   5.942   0.805  0.2055 -0.2452 -0.0805
 1626WN      WN 4442   1.707   0.451  12.504  0.1606  0.3318 -0.1346
 1627WN      WN 4443   2.934   2.020   1.769  0.4812 -0.0419 -0.2077
 1628WN      WN 4444   5.926   0.563   2.247 -0.2132 -0.0520 -0.2359
 1629WN      WN 4445   3.402   2.666   1.334 -0.2436 -0.2222  0.1963
 1630WN      WN 4446   5.391   6.222   1.296 -0.0565  0.0292 -0.2897
 1631WN      WN 4447   5.785   1.045  12.357 -0.2941  0.1019  0.0381
 1632WN      WN 4448   1.162   1.797   1.910  0.0172  0.2889 -0.0874
 1633WN      WN 4449   2.853   4.727   2.265 -0.1794 -0.1522 -0.0156
 1634WN      WN 4450   3.804   2.215  10.374  0.1705 -0.1408  0.0263
 1635WN      WN 4451   5.211   5.506   0.964 -0.0077 -0.0718 -0.3354
 1636WN      WN 4452   4.183   4.802  11.780 -0.0553 -0.5214  0.0228
 1637WN      WN 4453   2.383   1.470   1.978  0.1795 -0.1914 -0.1013
 1638WN      WN 4454   0.704   4.466   0.314 -0.1127  0.0854 -0.0768
 1639WN      WN 4455   2.093   4.752  12.897  0.4537 -0.0263  0.0903
 1640WN      WN 4456   3.853   1.604   1.555 -0.1066  0.1313  0.0286
 1641WN      WN 4457   4.364   6.002   0.107  0.2136 -0.3934  0.0453
 1642WN      WN 4458   1.736   4.412  12.991  0.1245 -0.0001  0.2118
 1643WN      WN 4459   3.927   1.139   1.523  0.0349  0.1328 -0.1795
 1644WN      WN 4460   3.608   0.155   2.733  0.2326 -0.4141  0.3139
 1645WN      WN 4461   6.067   3.167   1.983  0.1510 -0.1292  0.1649
 1646WN      WN 4462   5.154   0.749   0.943  0.2748  0.2121 -0.3144
 1647WN      WN 4463   4.884   6.606  10.859  0.0148  0.0835 -0.0653
 1648WN      WN 4464   5.308   2.904  11.462  0.0630  0.0714  0.1067
 1649WN      WN 4465   6.223   1.057   1.809 -0.1874 -0.2415 -0.1616
 1650WN      WN 4466   0.807   5.820  13.068 -0.1609 -0.3787  0.1713
 1651WN      WN 4467   5.189   4.136   2.857 -0.0035 -0.0816 -0.1475
 1652WN      WN 4468   0.307   3.175  12.098 -0.2839  0.2996  0.1408
 1653WN      WN 4469   3.344   3.710  12.579  0.1981  0.1536  0.5053
 1654WN      WN 4470   0.369   5.548  11.335  0.1587  0.0811  0.1773
 1655WN      WN 4471   0.298   4.156   0.319 -0.2977  0.1641  0.0137
 1656WN      WN 4472   2.007   4.671   2.007  0.0220  0.4238  0.1776
 1657WN      WN 4473   1.320   1.523   2.308  0.3511  0.0050  0.2051
 1658WN      WN 4474   1.110   2.033   0.643 -0.0454 -0.1397  0.0681
 1659WN      WN 4475   5.335   5.350   0.118 -0.5256 -0.1272 -0.1860
 1660WN      WN 4476   3.557   0.296   1.542  0.0872 -0.1554 -0.1065
 1661WN      WN 4477   0.420   1.059  11.243  0.1696 -0.1452  0.1194
 1662WN      WN 4478   4.109   4.410   2.579  0.0219  0.0021  0.0647
 1663WN      WN 4479   5.589   0.171   0.395  0.1056  0.0581  0.0630
 1664WN      WN 4480   4.007   2.924  12.067  0.1641  0.0181  0.1941
 1665WN      WN 4481   4.864   4.086  11.785  0.0678  0.1198  0.2345
 1666WN      WN 4482   4.075   3.753   0.065 -0.1665 -0.0859 -0.1821
 1667WN      WN 4483   3.016   6.212   1.662 -0.1636  0.0120  0.0706
 1668WN      WN 4484   5.933   6.723   0.218  0.1992 -0.3251 -0.0406
 1669WN      WN 4485   4.169   4.187  12.526  0.0658  0.0645 -0.1829
 1670WN      WN 4486   5.380   3.721  10.867 -0.1759  0.2707  0.0069
 1671WN      WN 4487   1.165   6.803  12.064  0.1053 -0.1171  0.2494
 1672WN      WN 4488   1.299   2.186  11.663  0.1623 -0.1580 -0.1884
 1673WN      WN 4489   2.345   1.709  11.763  0.2650 -0.3787 -0.3104
 1674WN      WN 4490   4.322   1.554  12.579  0.0049  0.0665  0.0724
 1675WN      WN 4491   3.976   2.262   0.528  0.0503  0.0566  0.2314
 1676WN      WN 4492   6.396   5.002   2.176  0.1080 -0.1249 -0.0547
 1677WN      WN 4493   3.250   5.229   1.719  0.0654  0.1101  0.2270
 1678WN      WN 4494   6.376   0.075   2.213  0.0185 -0.2167  0.1298
 1679WN      WN 4495   3.828   5.702  12.089 -0.1146 -0.2187 -0.0337
 1680WN      WN 4496   1.080   4.164   0.525 -0.1053 -0.0058 -0.0410
 1681WN      WN 4497   0.675   2.796  10.688 -0.0766 -0.1881  0.1282
 1682WN      WN 4498   0.387   5.505  13.034  0.1774  0.0705 -0.1089
 1683WN      WN 4499   4.250   3.637   0.629  0.1968  0.2140  0.2795
 1684WN      WN 4500   6.725   0.080   2.611 -0.0650  0.2346  0.3786
 1685WN      WN 4501   3.655   3.920  11.717  0.2005  0.1740 -0.0208
 1686WN      WN 4502   0.211   4.276  12.781 -0.1237 -0.1365  0.1923
 1687WN      WN 4503   1.077   0.463  10.469 -0.1748 -0.0721  0.1701
 1688WN      WN 4504   3.018   1.378  13.061  0.0163 -0.4890 -0.0812
 1689WN      WN 4505   1.994   4.213  10.753  0.1612  0.2293 -0.2151
 1690WN      WN 4506   1.891   2.400  12.948 -0.1911 -0.3884 -0.2938
 1691WN      WN 4507   1.136   5.685   0.448  0.3268 -0.1327  0.0150
 1692WN      WN 4508   2.663   0.643   1.742 -0.1625  0.1207 -0.2218
 1693WN      WN 4509   2.783   4.414  11.966 -0.2096  0.1317  0.2408
 1694WN      WN 4510   6.672   2.430   0.115 -0.0694  0.0586  0.0774
 1695WN      WN 4511   5.101   6.322   2.189 -0.0770 -0.1169  0.0418
 1696WN      WN 4512   3.420   0.082   0.092 -0.1669 -0.0833 -0.0852
 1697WN      WN 4513   0.161   0.740  11.566  0.0862  0.2393 -0.2179
 1698WN      WN 4514   5.806   2.816   1.545 -0.0135 -0.2408 -0.1189
 1699WN      WN 4515   6.457   4.622  11.274  0.1212 -0.0039  0.3545
 1700WN      WN 4516   2.938   5.266   0.174 -0.1232  0.0195 -0.0639
 1701WN      WN 4517   3.916   1.141   0.259  0.2163  0.2292 -0.1533
 1702WN      WN 4518   2.034   3.050  11.787  0.1393  0.2488  0.0109
 1703WN      WN 4519   0.869   3.998  11.842 -0.1492  0.1579 -0.1310
 1704WN      WN 4520   0.992   0.277  11.707  0.0491  0.1074 -0.2607
 1705WN      WN 4521   1.695   5.696  11.557  0.1406 -0.0475  0.0364
 1706WN      WN 4522   6.216   3.161  12.113  0.2412  0.4358  0.0658
 1707WN      WN 4523   2.349   5.103   1.412 -0.1364 -0.1145  0.0708
 1708WN      WN 4524   2.972   1.502  10.623 -0.4931 -0.1009 -0.0372
 1709WN      WN 4525   2.622   2.097   2.534  0.0272  0.0548  0.2155
 1710WN      WN 4526   4.287   0.011  12.268 -0.0927 -0.0056 -0.0592
 1711WN      WN 4527   3.253   1.907  13.004  0.2102  0.0254  0.2857
 1712WN      WN 4528   4.422   0.069   0.139  0.0708 -0.2937 -0.1263
 1713WN      WN 4529   5.145   1.971  11.201 -0.0982 -0.3985  0.0574
 1714WN      WN 4530   3.978   2.690   2.482  0.2017 -0.1069  0.1390
 1715WN      WN 4531   2.266   5.495  12.718  0.1219  0.0312 -0.2355
 1716WN      WN 4532   4.863   6.769   0.142  0.1844  0.1522 -0.1657
 1717WN      WN 4533   5.769   0.137   0.972 -0.1375 -0.1170  0.0124
 1718WN      WN 4534   0.047   3.184   1.239 -0.0790 -0.0173  0.2465
 1719WN      WN 4535   6.075   3.160  11.601  0.0619  0.1297  0.1961
 1720WN      WN 4536   2.707   6.312  12.813  0.0276 -0.1694  0.1238
 1721WN      WN 4537   1.412   2.329   0.381  0.2109  0.1158  0.0156
 1722WN      WN 4538   4.480   3.134  12.705  0.1468 -0.0564  0.2564
 1723WN      WN 4539   5.453   2.422  11.230  0.4126 -0.2844 -0.2011
 1724WN      WN 4540   6.642   0.227   0.734  0.1026 -0.2323 -0.0908
 1725WN      WN 4541   3.480   5.248  11.987  0.0016 -0.2685  0.0343
 1726WN      WN 4542   6.323   6.340   0.086  0.0323  0.0170  0.2763
 1727WN      WN 4543   1.943   0.326   0.811 -0.0795  0.0989  0.2018
 1728WN      WN 4544   5.755   2.420  12.211 -0.1404 -0.1281 -0.0480
 1729WN      WN 4545   4.874   3.248   1.573  0.1552  0.1869 -0.0549
 1730WN      WN 4546   1.083   0.058  10.789 -0.0640 -0.0645 -0.0752
 1731WN      WN 4547   4.394   2.175   3.049 -0.0319  0.1227 -0.1812
 1732WN      WN 4548   5.430   1.397  11.922  0.2680 -0.3006  0.0423
 1733WN      WN 4549   4.381   0.080   2.477  0.1552  0.1541 -0.6848
 1734WN      WN 4550   3.864   1.338  12.445  0.2144 -0.1509  0.1206
 1735WN      WN 4551   6.481   5.382   1.421  0.1250  0.0839 -0.1054
 1736WN      WN 4552   2.710   5.265  12.622 -0.0471 -0.2429 -0.2094
 1737WN      WN 4553   6.538   2.183  11.188 -0.0017  0.2716 -0.0639
 1738WN      WN 4554   6.507   2.930  11.696  0.2034  0.0218  0.2859
 1739WN      WN 4555   6.036   0.568   1.541 -0.0421  0.0870 -0.0246
 1740WN      WN 4556   6.501   0.505  12.179  0.0444  0.0632  0.3841
 1741WN      WN 4557   0.945   2.561  11.456 -0.2501  0.3783 -0.0182
 1742WN      WN 4558   6.566   5.740  10.800  0.2334  0.0725  0.0593
 1743WN      WN 4559   0.934   0.178   2.204  0.0428 -0.4274 -0.1673
 1744WN      WN 4560   4.723   0.731  11.530 -0.0087  0.0468 -0.1033
 1745WN      WN 4561   2.328   6.863   3.224  0.1203  0.2061  0.0602
 1746WN      WN 4562   1.466   2.186   1.689  0.1419 -0.0952 -0.0586
 1747WN      WN 4563   1.536   6.889   1.536 -0.1740  0.3110  0.1344
 1748WN      WN 4564   0.087   4.122   1.529 -0.1634  0.0175 -0.1208
 1749WN      WN 4565   0.622   6.722  10.664 -0.0639  0.1346  0.0064
 1750WN      WN 4566   2.574   4.460   1.150 -0.0736 -0.1201  0.3654
 1751WN      WN 4567   3.293   3.473  10.536  0.0288 -0.0089 -0.0302
 1752WN      WN 4568   4.672   0.453   1.684 -0.1541 -0.0246  0.1618
 1753WN      WN 4569   0.738   2.734   2.831  0.2261 -0.1861 -0.1431
 1754WN      WN 4570   6.230   1.965   0.749 -0.1988  0.0445 -0.0140
 1755WN      WN 4571   6.457   5.475  12.939 -0.1737  0.4458 -0.1487
 1756WN      WN 4572   0.598   4.038   1.666  0.1891 -0.4345 -0.1260
 1757WN      WN 4573   5.578   4.711   1.622 -0.1010  0.2880  0.1215
 1758WN      WN 4574   6.554   6.277   2.233 -0.1479  0.0021  0.1109
 1759WN      WN 4575   4.657   5.287  10.890 -0.1537  0.2814 -0.1647
 1760WN      WN 4576   0.330   6.109   0.748  0.0308 -0.2182  0.1134
 1761WN      WN 4577   4.810   2.496  12.573  0.0584  0.0355  0.0538
 1762WN      WN 4578   6.418   6.005  12.252 -0.0243  0.1528 -0.1618
 1763WN      WN 4579   1.735   0.640   1.209 -0.0626 -0.0688  0.0016
 1764WN      WN 4580   4.653   3.351   3.293  0.4757 -0.0699  0.1285
 1765WN      WN 4581   4.168   3.306   0.978 -0.3284  0.0984  0.0660
 1766WN      WN 4582   0.488   6.327  12.512  0.1831 -0.2391 -0.0072
 1767WN      WN 4583   0.092   2.707  12.340  0.1305 -0.1135  0.0070
 1768WN      WN 4584   2.045   5.016  10.751  0.2091  0.1139  0.0378
 1769WN      WN 4585   6.633   5.105  11.338  0.1541  0.0375 -0.2849
 1770WN      WN 4586   0.256   0.618   1.913 -0.0336  0.2054 -0.0135
 1771WN      WN 4587   0.457   2.953   0.092  0.1758 -0.1128 -0.0352
 1772WN      WN 4588   3.125   4.971   2.761  0.2253 -0.3292  0.2417
 1773WN      WN 4589   6.627   1.308   0.600  0.1383 -0.1365  0.0482
 1774WN      WN 4590   1.023   2.891   0.134 -0.0581  0.1947  0.2368
 1775WN      WN 4591   1.857   6.365   1.798 -0.1224 -0.1925 -0.1860
 1776WN      WN 4592   3.919   5.078  11.413 -0.2501 -0.1046  0.1129
 1777WN      WN 4593   4.192   1.520  12.073 -0.1042  0.3683 -0.0123
 1778WN      WN 4594   0.482   1.899   0.134  0.1878 -0.1828  0.0794
 1779WN      WN 4595   2.222   2.675   0.061  0.3086 -0.1610 -0.0830
 1780WN      WN 4596   5.548   6.080   2.699  0.1671 -0.0018 -0.0617
 1781WN      WN 4597   2.382   3.128   9.953 -0.0820 -0.0334 -0.1729
 1782WN      WN 4598   4.357   3.342  12.168 -0.4461 -0.0933 -0.3606
 1783WN      WN 4599   2.411   6.016  12.323  0.0608 -0.0538  0.0598
 1784WN      WN 4600   5.181   2.739  12.880  0.2416 -0.0855 -0.1185
 1785WN      WN 4601   0.018   3.594  12.069 -0.0757  0.1062 -0.0307
 1786WN      WN 4602   0.039   4.574  11.433 -0.2280 -0.2054  0.1227
 1787WN      WN 4603   4.284   2.369  11.755 -0.1796  0.2013 -0.1165
 1788WN      WN 4604   3.436   5.227  11.494  0.1930 -0.0871 -0.1023
 1789WN      WN 4605   3.086   3.229  11.756 -0.4727 -0.0597  0.0472
 1790WN      WN 4606   5.474   3.917   1.010  0.0409  0.0856 -0.0982
 1791WN      WN 4607   1.676   5.490  12.047  0.0000  0.3228 -0.1654
 1792WN      WN 4608   2.753   3.531   1.293 -0.0322  0.2282 -0.2481
 1793WN      WN 4609   5.396   6.771  11.032  0.3783 -0.1124  0.1134
 1794WN      WN 4610   6.554   3.947  12.135  0.1642  0.0082  0.0400
 1795WN      WN 4611   1.554   6.209  11.485 -0.1227 -0.1004  0.0800
 1796WN      WN 4612   2.353   0.026   0.001  0.0729  0.2527 -0.0792
 1797WN      WN 4613   2.407   5.006   2.024  0.0862 -0.2300  0.1519
 1798WN      WN 4614   0.597   4.150   2.770 -0.1050 -0.0340 -0.0167
 1799WN      WN 4615   1.034   4.105   2.412  0.0198 -0.0772  0.0812
 1800WN      WN 4616   2.044   6.707  10.803 -0.0346  0.1737 -0.2134
 1801WN      WN 4617   6.215   0.057   1.355 -0.3859  0.1101  0.0548
 1802WN      WN 4618   0.735   1.415   2.068  0.2296  0.4039  0.1447
 1803WN      WN 4619   6.862   5.228   3.003 -0.1215 -0.1664 -0.0666
 1804WN      WN 4620   5.810   3.546   1.798  0.0195 -0.0758  0.1206
 1805WN      WN 4621   2.823   4.828   1.438  0.2738 -0.0290 -0.2021
 1806WN      WN 4622   5.838   4.362  12.057  0.1177  0.1680  0.1977
 1807WN      WN 4623   6.498   2.392  11.668  0.4598 -0.3050 -0.0256
 1808WN      WN 4624   1.579   4.646   1.733 -0.0493 -0.1361 -0.0646
 1809WN      WN 4625   5.543   5.398   0.549  0.0388 -0.0135 -0.1891
 1810WN      WN 4626   2.938   0.061   1.006 -0.0710  0.1184  0.2649
 1811WN      WN 4627   3.368   5.759  11.329 -0.1599 -0.1161 -0.2820
 1812WN      WN 4628   6.913   5.065   1.295  0.2043 -0.2087  0.0774
 1813WN      WN 4629   5.490   4.311  12.930 -0.1782 -0.1013  0.3158
 1814WN      WN 4630   4.107   0.551   0.307  0.1952  0.1667 -0.1708
 1815WN      WN 4631   0.478   4.886   2.214  0.0875 -0.0088  0.2483
 1816WN      WN 4632   3.390   0.885  10.503 -0.0244  0.3720  0.4846
 1817WN      WN 4633   0.718   3.689   3.097  0.1060  0.0963 -0.0833
 1818WN      WN 4634   6.663   3.442  11.300  0.0615 -0.3816 -0.0803
 1819WN      WN 4635   0.998   0.609   3.126  0.1719  0.0249 -0.4128
 1820WN      WN 4636   6.642   4.016   2.213  0.0640 -0.0145 -0.1760
 1821WN      WN 4637   4.762   3.179  10.183 -0.0573  0.3348 -0.2259
 1822WN      WN 4638   1.990   2.479  12.005 -0.0250  0.1759 -0.0248
 1823WN      WN 4639   4.654   5.409  12.977 -0.0911  0.1596  0.0071
 1824WN      WN 4640   6.027   2.100  12.593 -0.0717  0.1313  0.0055
 1825WN      WN 4641   2.357   3.458  10.326  0.1463 -0.2329  0.5458
 1826WN      WN 4642   2.773   4.128   2.129 -0.2232 -0.2823 -0.2659
 1827WN      WN 4643   6.707   2.214   2.760 -0.0068 -0.0086 -0.1290
 1828WN      WN 4644   5.008   1.080  11.732  0.2283 -0.0091  0.1320
 1829WN      WN 4645   2.500   2.551  12.098 -0.0140  0.0909  0.1798
 1830WN      WN 4646   4.486   2.926  11.913 -0.2734  0.1238 -0.1259
 1831WN      WN 4647   1.238   6.249   1.036  0.1259 -0.0782 -0.4847
 1832WN      WN 4648   1.316   0.779   0.422 -0.1011  0.1514  0.0667
 1833WN      WN 4649   6.896   1.303  12.927  0.1537  0.0276 -0.2227
 1834WN      WN 4650   6.349   4.714  10.769  0.0289 -0.0702 -0.3234
 1835WN      WN 4651   0.163   1.891  12.186  0.1448 -0.3456  0.0683
 1836WN      WN 4652   2.706   2.163   1.366  0.1266  0.2017  0.3427
 1837WN      WN 4653   1.035   3.426   2.142  0.2555  0.0188 -0.0936
 1838WN      WN 4654   3.077   4.774  10.924 -0.0878 -0.2473  0.0493
 1839WN      WN 4655   4.055   0.239  11.904 -0.0776  0.0866 -0.0380
 1840WN      WN 4656   1.855   3.011   1.205  0.0015  0.3158 -0.0401
 1841WN      WN 4657   5.973   5.406  11.119 -0.2437 -0.1930  0.2377
 1842WN      WN 4658   3.258   1.969   2.273 -0.1219 -0.0475 -0.2680
 1843WN      WN 4659   6.715   0.120  12.465  0.1576  0.2287 -0.0096
 1844WN      WN 4660   5.736   0.919   0.992 -0.2307 -0.1062  0.2436
 1845WN      WN 4661   2.384   2.608   1.275  0.0707 -0.0891  0.0296
 1846WN      WN 4662   0.635   0.568   2.262 -0.2242  0.0006 -0.0407
 1847WN      WN 4663   6.563   6.326  11.348  0.1967 -0.0086 -0.0308
 1848WN      WN 4664   6.685   1.790   0.742  0.0787  0.1283  0.1508
 1849WN      WN 4665   1.390   5.483  11.210 -0.2104  0.0055  0.2902
 1850WN      WN 4666   3.837   6.185  11.740 -0.0037 -0.1320 -0.1045
 1851WN      WN 4667   5.384   4.543   1.210  0.0923  0.1148  0.1752
 1852WN      WN 4668   6.411   5.839   0.306  0.0764  0.0278 -0.1623
 1853WN      WN 4669   3.950   1.904   0.158 -0.0552 -0.4274 -0.2875
 1854WN      WN 4670   5.301   1.978   0.465  0.0062  0.0338 -0.1135
 1855WN      WN 4671   0.345   5.497   1.591  0.6603 -0.0557 -0.0936
 1856WN      WN 4672   4.419   4.697   1.560  0.2000  0.0869  0.1205
 1857WN      WN 4673   4.625   1.939   1.236 -0.3191 -0.0969 -0.2177
 1858WN      WN 4674   4.150   5.608  13.013  0.3807 -0.4678  0.1772
 1859WN      WN 4675   3.540   2.585  11.136  0.0845  0.2026  0.1423
 1860WN      WN 4676   5.202   3.364   0.916 -0.0341  0.0604  0.4573
 1861WN      WN 4677   6.608   3.778  12.796  0.2218  0.3525  0.0471
 1862WN      WN 4678   6.369   1.476  11.620 -0.2033 -0.4142  0.1410
 1863WN      WN 4679   2.570   0.197  12.681  0.0425  0.0574 -0.3608
 1864WN      WN 4680   2.031   0.199  12.782  0.0817  0.0342  0.1838
 1865WN      WN 4681   3.656   3.916   3.297 -0.1984 -0.0026  0.2000
 1866WN      WN 4682   2.286   6.073   2.476 -0.1374 -0.1469  0.1105
 1867WN      WN 4683   5.946   4.953  11.939  0.0125  0.0613 -0.1455
 1868WN      WN 4684   6.497   5.874   2.534 -0.2293 -0.2198  0.1739
 1869WN      WN 4685   3.255   5.637   0.370 -0.0409 -0.2524 -0.1329
 1870WN      WN 4686   4.424   2.793  10.157  0.0981 -0.1824  0.0686
 1871WN      WN 4687   5.651   0.499   2.788 -0.0186  0.0397  0.2592
 1872WN      WN 4688   3.376   3.742   2.723  0.0703 -0.0250 -0.1149
 1873WN      WN 4689   0.410   2.503  11.568 -0.2533  0.1762 -0.1779
 1874WN      WN 4690   2.343   5.988  12.799 -0.4708  0.2964 -0.2174
 1875WN      WN 4691   0.702   4.496   2.418 -0.0547  0.0820 -0.1825
 1876WN      WN 4692   6.653   3.776   0.301 -0.1498 -0.3150  0.3512
 1877WN      WN 4693   4.775   0.345  12.498 -0.1894  0.1338 -0.0384
 1878WN      WN 4694   5.447   4.876   0.075  0.1564  0.2177  0.0174
 1879WN      WN 4695   5.352   0.377  13.036 -0.1880  0.0593 -0.3411
 1880WN      WN 4696   6.396   5.056  12.251  0.1678  0.1380  0.0590
 1881WN      WN 4697   6.520   0.270   1.731  0.1327 -0.2208  0.0948
 1882WN      WN 4698   4.689   0.794  12.672 -0.4320 -0.0921  0.0232
 1883WN      WN 4699   3.675   3.122  12.437 -0.1896  0.2107  0.0494
 1884WN      WN 4700   5.391   4.584  11.245 -0.2791 -0.3196  0.1219
 1885WN      WN 4701   0.179   2.212  12.538 -0.0531  0.0570  0.0847
 1886WN      WN 4702   6.144   5.411   1.827  0.2614  0.2906  0.0060
 1887WN      WN 4703   5.963   4.848   0.268 -0.0378  0.0539  0.0715
 1888WN      WN 4704   0.357   0.138   2.167  0.0034 -0.0989  0.4067
 1889WN      WN 4705   5.510   0.392  11.789 -0.2267  0.0858 -0.0249
 1890WN      WN 4706   1.766   4.010  12.697  0.2459 -0.0572  0.1633
 1891WN      WN 4707   5.913   3.732  11.025  0.0641  0.1085 -0.1709
 1892WN      WN 4708   2.746   5.463   1.138 -0.1175  0.2654 -0.0923
 1893WN      WN 4709   1.400   2.649   1.264 -0.3894 -0.0331 -0.2293
 1894WN      WN 4710   3.119   4.744   1.843 -0.3314 -0.1160  0.0206
 1895WN      WN 4711   2.393   5.932   0.179  0.0842 -0.1876  0.0731
 1896WN      WN 4712   6.490   2.281   2.254  0.3715  0.0270  0.1057
 1897WN      WN 4713   5.134   4.946   0.968 -0.3225 -0.1144 -0.3005
 1898WN      WN 4714   5.429   0.327   2.277  0.1074 -0.0738 -0.1483
 1899WN      WN 4715   1.851   0.031   2.341 -0.0509 -0.3299  0.0052
 1900WN      WN 4716   1.035   5.170   1.487 -0.3662  0.0690 -0.4124
 1901WN      WN 4717   3.174   1.244   1.001  0.1133  0.1069  0.1270
 1902WN      WN 4718   0.984   3.255  12.707 -0.0059  0.0429 -0.0351
 1903WN      WN 4719   5.444   4.954   2.143 -0.1613 -0.1045  0.3682
 1904WN      WN 4720   6.251   3.568   1.090  0.0473  0.1524 -0.1413
 1905WN      WN 4721   5.455   0.995   2.956  0.1166  0.0866  0.5015
 1906WN      WN 4722   2.328   4.974  11.227  0.0398 -0.1242  0.3373
 1907WN      WN 4723   0.658   2.449  12.455 -0.1251 -0.1096 -0.1758
 1908WN      WN 4724   0.318   3.592   1.400  0.2018 -0.0842 -0.1777
 1909WN      WN 4725   3.037   2.107   0.673 -0.2502 -0.1516 -0.1699
 1910WN      WN 4726   2.955   0.458  11.871 -0.1095 -0.1411  0.0018
 1911WN      WN 4727   5.868   3.543  11.820 -0.2231  0.3273 -0.1238
 1912WN      WN 4728   4.314   1.573   0.034  0.0065  0.4963 -0.2430
 1913WN      WN 4729   1.704   1.391  10.973  0.2583  0.1479  0.0541
 1914WN      WN 4730   6.210   2.171   2.649 -0.0256  0.1231  0.0477
 1915WN      WN 4731   4.232   3.076   1.981  0.3359  0.0215  0.1657
 1916WN      WN 4732   0.216   6.200  12.064  0.0436 -0.0575 -0.1472
 1917WN      WN 4733   0.791   6.418   1.444  0.3500  0.2480  0.2459
 1918WN      WN 4734   3.436   3.113   0.315 -0.1151  0.1588 -0.0330
 1919WN      WN 4735   4.896   3.808   1.359  0.1873  0.1794  0.0971
 1920WN      WN 4736   1.486   6.560  10.864 -0.2127  0.0769 -0.1444
 1921WN      WN 4737   0.212   4.305  11.022 -0.2764  0.0175  0.1388
 1922WN      WN 4738   2.582   5.061   0.433  0.3589  0.2267 -0.5793
 1923WN      WN 4739   3.825   0.113  10.155  0.2483  0.0614  0.1002
 1924WN      WN 4740   2.385   5.437  11.410  0.3036  0.2914 -0.1002
 1925WN      WN 4741   0.064   5.699  12.225 -0.1328 -0.0878 -0.0337
 1926WN      WN 4742   3.215   0.446   1.195  0.3543  0.1915  0.0474
 1927WN      WN 4743   1.911   5.722   1.572  0.0999  0.2093  0.1213
 1928WN      WN 4744   4.088   6.628  12.767  0.2285  0.1430  0.1067
 1929WN      WN 4745   0.373   0.624   0.182  0.2092 -0.0518  0.0072
 1930WN      WN 4746   3.368   2.716  12.670  0.2919  0.1331 -0.0571
 1931WN      WN 4747   1.561   3.872  11.043 -0.0849 -0.5136 -0.3015
 1932WN      WN 4748   0.536   2.332   1.110 -0.0091 -0.1284  0.0229
 1933WN      WN 4749   5.911   3.253   1.381  0.1539 -0.1446 -0.3733
 1934WN      WN 4750   5.802   2.201   2.218  0.1134  0.0465  0.0445
 1935WN      WN 4751   1.598   0.107   1.087 -0.0426  0.2442  0.2964
 1936WN      WN 4752   5.076   3.809   0.604 -0.1167  0.0904  0.0496
 1937WN      WN 4753   2.506   4.518  12.695 -0.0078  0.1097  0.3329
 1938WN      WN 4754   3.108   5.695   1.814  0.1470  0.0066  0.0157
 1939WN      WN 4755   5.902   0.584  10.885  0.1609 -0.3320 -0.0688
 1940WN      WN 4756   1.881   0.597   3.017  0.0461 -0.0109  0.1555
 1941WN      WN 4757   5.338   4.251  11.768 -0.3659 -0.2263  0.0100
 1942WN      WN 4758   0.033   1.085   0.323 -0.0223  0.1071  0.3313
 1943WN      WN 4759   2.279   0.752   0.822 -0.0086 -0.0937  0.1361
 1944WN      WN 4760   4.482   3.367   0.118  0.3077  0.1650 -0.1003
 1945WN      WN 4761   5.358   6.563  12.403 -0.0066 -0.0495  0.0711
 1946WN      WN 4762   2.631   5.591  13.051  0.1101 -0.0579  0.1011
 1947WN      WN 4763   2.136   1.126  11.484  0.0144  0.1043  0.1883
 1948WN      WN 4764   5.956   0.124  11.085 -0.6072  0.2080 -0.1048
 1949WN      WN 4765   2.057   6.625   1.424 -0.2693  0.4567  0.0675
 1950WN      WN 4766   2.433   2.809  11.549 -0.0053 -0.0048  0.1143
 1951WN      WN 4767   5.465   4.055   1.543  0.1556 -0.4583 -0.2006
 1952WN      WN 4768   1.681   1.315  12.947  0.0915  0.3190  0.0812
 1953WN      WN 4769   4.908   6.152  10.502  0.0390 -0.1089  0.2124
 1954WN      WN 4770   5.502   3.157   1.724  0.1710  0.2053  0.1894
 1955WN      WN 4771   4.654   2.958   0.400  0.2283 -0.3478  0.4193
 1956WN      WN 4772   2.031   0.883  12.353 -0.0806 -0.2626  0.0624
 1957WN      WN 4773   6.620   3.174   1.915 -0.2711 -0.2652 -0.1390
 1958WN      WN 4774   4.603   0.504   0.423 -0.0242  0.2394 -0.0741
 1959WN      WN 4775   4.330   3.598  10.506 -0.0404  0.2532 -0.0087
 1960WN      WN 4776   0.531   6.010  11.236 -0.0308  0.4797 -0.2440
 1961WN      WN 4777   1.461   2.534   2.058 -0.7440  0.0733  0.0686
 1962WN      WN 4778   0.393   3.043  12.605 -0.1667 -0.3117  0.0181
 1963WN      WN 4779   2.394   4.640   1.705 -0.0990  0.0550  0.1038
 1964WN      WN 4780   4.301   5.560  12.264 -0.2560 -0.3288  0.0037
 1965WN      WN 4781   0.613   6.753  12.672 -0.1810 -0.1429 -0.0799
 1966WN      WN 4782   6.195   4.073   0.374 -0.4479 -0.0113 -0.1692
 1967WN      WN 4783   6.679   6.216  10.880  0.0448  0.0686  0.0144
 1968WN      WN 4784   5.369   0.828   2.310  0.0153 -0.4368  0.1621
 1969WN      WN 4785   6.599   1.212  10.791  0.2424 -0.3256 -0.3908
 1970WN      WN 4786   1.666   6.843   0.600 -0.2171  0.0086  0.5280
 1971WN      WN 4787   0.431   5.942   2.348 -0.0964 -0.0273 -0.0164
 1972WN      WN 4788   1.487   3.188  10.352  0.0091 -0.1312  0.3291
 1973WN      WN 4789   3.314   4.741   2.354 -0.1594  0.0495  0.2617
 1974WN      WN 4790   3.987   2.246  11.327 -0.0749 -0.0910  0.0121
 1975WN      WN 4791   2.890   1.283   2.395  0.0526 -0.1062 -0.0398
 1976WN      WN 4792   0.822   0.709   0.708  0.0586 -0.0822 -0.1745
 1977WN      WN 4793   2.310   5.735   0.756 -0.0899  0.3135  0.2094
 1978WN      WN 4794   6.841   5.743   1.414  0.2911  0.1366  0.2049
 1979WN      WN 4795   4.355   2.013  11.038 -0.0326  0.0206  0.0352
 1980WN      WN 4796   6.435   5.322   0.294 -0.0079 -0.1791 -0.0279
 1981WN      WN 4797   1.164   3.030  10.697 -0.0155 -0.1294 -0.0978
 1982WN      WN 4798   4.178   1.041   0.732  0.3890 -0.0083  0.0790
 1983WN      WN 4799   6.886   3.881  11.150 -0.3011 -0.0580  0.2431
 1984WN      WN 4800   5.552   0.521   1.234  0.0378  0.2597 -0.1408
 1985WN      WN 4801   1.036   3.187   1.549  0.2384 -0.3249  0.1804
 1986WN      WN 4802   1.955   5.739  13.003  0.1316 -0.1557 -0.1063
 1987WN      WN 4803   5.630   0.573  12.344 -0.1642  0.0798 -0.1491
 1988WN      WN 4804   5.173   5.704   2.692 -0.2458 -0.0187 -0.2422
 1989WN      WN 4805   1.677   1.379   0.830 -0.3517  0.1004  0.2738
 1990WN      WN 4806   3.687   6.531   0.390 -0.1526  0.3841  0.0140
 1991WN      WN 4807   2.418   1.657  10.357  0.3410  0.0221 -0.1566
 1992WN      WN 4808   3.543   1.531  11.951 -0.0790  0.2846 -0.3898
 1993WN      WN 4809   2.255   1.786   2.372  0.2781 -0.1580  0.1700
 1994WN      WN 4810   5.198   0.203  12.152 -0.0671  0.2307  0.1103
 1995WN      WN 4811   3.742   2.372   2.172  0.3124 -0.1718 -0.2897
 1996WN      WN 4812   4.782   2.954  12.337 -0.0121 -0.1614 -0.1248
 1997WN      WN 4813   0.470   1.375   2.927  0.0424  0.0741 -0.0791
 1998WN      WN 4814   0.969   1.823  12.696 -0.3836  0.0064 -0.2441
 1999WN      WN 4815   5.739   5.851  10.943 -0.1691 -0.1568 -0.0741
 2000WN      WN 4816   3.314   4.554   0.605  0.5437 -0.1003 -0.1027
 2001WN      WN 4817   5.465   4.370   0.693 -0.1378 -0.1304  0.0780
 2002WN      WN 4818   3.366   6.190   0.607  0.1510  0.1748  0.2658
 2003WN      WN 4819   3.847   0.469  11.526 -0.1340  0.3195 -0.1741
 2004WN      WN 4820   5.349   6.616   1.039  0.1527 -0.1286  0.0487
 2005WN      WN 4821   1.030   4.158   0.016  0.1757  0.1782  0.0217
 2006WN      WN 4822   5.082   1.251   0.286 -0.1083  0.2274  0.1784
 2007WN      WN 4823   3.993   5.834   2.156  0.1027 -0.1399  0.3529
 2008WN      WN 4824   5.696   3.387  11.340  0.0574 -0.1474 -0.1041
 2009WN      WN 4825   3.267   4.657  12.699  0.0277 -0.1308 -0.2062
 2010WN      WN 4826   3.843   3.313   0.198 -0.2884  0.1307 -0.1845
 2011WN      WN 4827   0.271   6.483  12.979  0.0284 -0.0222  0.0159
 2012WN      WN 4828   5.824   1.682  11.791 -0.0776 -0.1570 -0.0178
 2013WN      WN 4829   2.930   3.925   2.671 -0.0906  0.2402  0.1478
 2014WN      WN 4830   0.601   2.168   0.664 -0.0361  0.0452 -0.0579
 2015WN      WN 4831   4.061   4.613  11.368  0.0193 -0.0574  0.4292
 2016WN      WN 4832   1.997   4.729   1.434  0.0517  0.2062  0.0234
 2017WN      WN 4833   3.041   6.628  12.985 -0.1884 -0.1786  0.0603
 2018WN      WN 4834   3.053   2.550   1.748 -0.1298 -0.0028 -0.1547
 2019WN      WN 4835   4.301   2.417   2.076 -0.2533 -0.2507 -0.0192
 2020WN      WN 4836   3.232   3.535   0.453  0.4642 -0.0001 -0.1052
 2021WN      WN 4837   0.996   1.018   2.202 -0.0755  0.0460  0.0938
 2022WN      WN 4838   2.533   1.131   1.677 -0.2592  0.4720  0.2310
 2023WN      WN 4839   2.587   2.625   0.376  0.1327  0.0600  0.1153
 2024WN      WN 4840   3.805   3.637   1.539  0.3090 -0.4423  0.1507
 2025WN      WN 4841   0.231   2.951  11.348 -0.0839 -0.0131  0.0252
 2026WN      WN 4842   2.993   2.273   0.178 -0.2518  0.2240 -0.2074
 2027WN      WN 4843   6.541   1.963  12.414  0.0328 -0.1068 -0.0069
 2028WN      WN 4844   1.283   3.381   0.023 -0.0136 -0.5099  0.2625
 2029WN      WN 4845   6.214   6.295  12.703 -0.2156  0.2234  0.0477
 2030WN      WN 4846   6.620   4.237  10.937 -0.0967  0.0163  0.2182
 2031WN      WN 4847   6.766   1.772   1.595  0.3453  0.1099  0.4434
 2032WN      WN 4848   2.597   5.844  11.040 -0.2223 -0.1831 -0.2300
 2033WN      WN 4849   1.499   3.816  12.299 -0.1915 -0.2020  0.0748
 2034WN      WN 4850   4.150   1.398   3.341 -0.0723  0.0185 -0.0523
 2035WN      WN 4851   6.301   4.572  12.695 -0.1736 -0.0156  0.0015
 2036WN      WN 4852   1.139   0.326   1.101 -0.2531 -0.2638 -0.1928
 2037WN      WN 4853   0.102   6.232  11.570  0.2536  0.1591 -0.1099
 2038WN      WN 4854   5.584   3.382   0.413 -0.0074  0.2889 -0.0776
 2039WN      WN 4855   1.923   5.264  11.243 -0.1423  0.2934  0.2157
 2040WN      WN 4856   1.551   1.638   1.529  0.0126  0.0113  0.3257
 2041WN      WN 4857   2.859   3.239   2.411  0.0924 -0.0777  0.2333
 2042WN      WN 4858   1.445   0.463   1.627  0.0556  0.1593 -0.1359
 2043WN      WN 4859   3.383   1.689   1.358 -0.2862 -0.0372 -0.1482
 2044WN      WN 4860   0.210   1.031  12.593 -0.0309  0.3208  0.0081
 2045WN      WN 4861   2.430   4.059   1.511 -0.0692  0.0781  0.1086
 2046WN      WN 4862   3.781   6.092  12.476 -0.3728 -0.1536 -0.1198
 2047WN      WN 4863   0.547   1.648  11.945 -0.1572  0.0657  0.0212
 2048WN      WN 4864   4.737   1.689  11.149  0.1811  0.1394  0.1874
 2049WN      WN 4865   2.605   5.591  11.895 -0.0563  0.0038  0.1800
 2050WN      WN 4866   2.529   1.703   1.522  0.1706  0.3901  0.0774
 2051WN      WN 4867   3.239   2.550   9.784  0.0988 -0.0257 -0.2841
 2052WN      WN 4868   4.578   4.521  11.461 -0.3250 -0.3043 -0.2328
 2053WN      WN 4869   1.359   5.899  13.110 -0.0667  0.2424 -0.2015
 2054WN      WN 4870   2.748   0.964   0.886  0.2461  0.2026 -0.0116
 2055WN      WN 4871   0.295   6.538   1.066  0.2480 -0.0568 -0.0523
 2056WN      WN 4872   1.535   4.636  11.630 -0.2177  0.3164 -0.0609
 2057WN      WN 4873   5.554   2.406   1.714  0.1779  0.1018  0.0950
 2058WN      WN 4874   4.077   2.698   0.775  0.1435 -0.0565  0.0453
 2059WN      WN 4875   3.791   3.995   1.866  0.0754 -0.1249 -0.0280
 2060WN      WN 4876   1.588   5.980  11.998  0.0504 -0.1121  0.0311
 2061WN      WN 4877   2.705   1.845  13.024 -0.0372 -0.0326  0.0910
 2062WN      WN 4878   3.616   4.524   3.289 -0.1834  0.1847 -0.0894
 2063WN      WN 4879   3.685   0.940  11.441  0.1166  0.1246 -0.2740
 2064WN      WN 4880   1.587   1.981   2.183  0.1900 -0.2893 -0.0359
 2065WN      WN 4881   1.269   1.814  10.385  0.0791  0.0091 -0.0360
 2066WN      WN 4882   4.794   3.393   2.049 -0.2018  0.1374 -0.2425
 2067WN      WN 4883   0.834   1.401   0.061  0.2469  0.0335  0.2798
 2068WN      WN 4884   4.838   1.715   1.778 -0.0499 -0.0715  0.0211
 2069WN      WN 4885   3.688   5.383  10.989  0.0503 -0.1056  0.2357
 2070WN      WN 4886   5.469   4.669  12.128 -0.0718  0.1403 -0.3734
 2071WN      WN 4887   6.484   3.305  12.963  0.0089 -0.2081 -0.1982
 2072WN      WN 4888   0.279   5.442   2.105  0.4351 -0.0508 -0.1323
 2073WN      WN 4889   0.206   3.792   1.942  0.0473 -0.1382 -0.3017
 2074WN      WN 4890   2.399   2.258  11.671 -0.2794  0.1441 -0.1105
 2075WN      WN 4891   6.183   3.576   0.570 -0.1907 -0.0418 -0.4595
 2076WN      WN 4892   6.795   4.656  12.189 -0.2197 -0.2494  0.3164
 2077WN      WN 4893   1.424   6.698   0.113  0.0288  0.0209  0.2731
 2078WN      WN 4894   4.562   0.394  11.965 -0.4450 -0.1388  0.1494
 2079WN      WN 4895   0.091   2.071  13.033 -0.0390  0.0128  0.1199
 2080WN      WN 4896   6.833   1.371  11.208 -0.0503 -0.0391  0.0608
 2081WN      WN 4897   2.908   2.912  12.705  0.3992 -0.1744  0.0850
 2082WN      WN 4898   1.984   6.222  12.197  0.0045 -0.0030  0.1546
 2083WN      WN 4899   0.200   2.465   0.778 -0.1200  0.1086  0.2606
 2084WN      WN 4900   4.823   0.307  13.031  0.1805 -0.1299  0.2480
 2085WN      WN 4901   4.695   4.857   0.104 -0.0651 -0.1464  0.0084
 2086WN      WN 4902   2.589   5.958  11.550 -0.1653 -0.0324  0.1959
 2087WN      WN 4903   0.052   3.366  12.553  0.0707  0.3044 -0.0443
 2088WN      WN 4904   0.990   6.784   0.307 -0.0006 -0.0373  0.0192
 2089WN      WN 4905   6.568   4.850  11.785  0.2362  0.1817  0.0964
 2090WN      WN 4906   0.603   5.128  11.647 -0.4347 -0.2376  0.3427
 2091WN      WN 4907   1.889   3.279   2.331  0.0485 -0.3365  0.0540
 2092WN      WN 4908   0.831   2.424   0.228 -0.0632  0.0580  0.1415
 2093WN      WN 4909   3.773   3.042   2.202  0.1678  0.0076 -0.3428
 2094WN      WN 4910   0.292   0.041  10.965 -0.2623  0.2442  0.0879
 2095WN      WN 4911   5.812   1.479   1.837  0.0091  0.2012  0.1049
 2096WN      WN 4912   3.576   3.262   1.226 -0.0035 -0.4289 -0.2035
 2097WN      WN 4913   6.650   6.309   1.746 -0.4401 -0.5208  0.2956
 2098WN      WN 4914   0.605   6.816   2.565 -0.0537 -0.2585 -0.2103
 2099WN      WN 4915   5.012   4.636   0.476  0.1887  0.2370  0.0176
 2100WN      WN 4916   1.256   3.531  10.034  0.2816  0.1262  0.2449
 2101WN      WN 4917   2.288   6.344  11.755  0.0072  0.0603  0.3256
 2102WN      WN 4918   6.092   3.590   0.088 -0.2127  0.0155 -0.1764
 2103WN      WN 4919   6.291   6.513  12.255 -0.3530 -0.0570 -0.0622
 2104WN      WN 4920   1.053   5.139  11.378 -0.3749 -0.0157 -0.1249
 2105WN      WN 4921   4.649   2.200  11.397  0.1208  0.0586  0.0612
 2106WN      WN 4922   0.799   3.085   2.499  0.3205  0.0832  0.3181
 2107WN      WN 4923   2.237   0.733   1.350 -0.4086  0.3583  0.0230
 2108WN      WN 4924   4.056   6.540  12.004  0.0164 -0.4104  0.0446
 2109WN      WN 4925   0.643   3.944   0.652  0.2742 -0.1422 -0.1329
 2110WN      WN 4926   1.160   0.312   0.169  0.1301  0.1227  0.0091
 2111WN      WN 4927   4.614   0.062   2.004 -0.2452  0.0282 -0.0152
 2112WN      WN 4928   1.083   1.428   1.573  0.0674 -0.1466  0.1540
 2113WN      WN 4929   0.354   1.662  11.369 -0.1285 -0.1327  0.0735
 2114WN      WN 4930   5.593   0.838  12.757  0.2244 -0.0341  0.0684
 2115WN      WN 4931   3.173   6.628  12.095 -0.2180  0.3247  0.1066
 2116WN      WN 4932   0.098   3.804  13.052 -0.0660 -0.0134 -0.2480
 2117WN      WN 4933   4.399   5.568  10.492  0.0444  0.2516 -0.1704
 2118WN      WN 4934   5.348   3.673   2.439  0.1316 -0.2439 -0.0002
 2119WN      WN 4935   0.638   6.895   1.377  0.3506 -0.0566  0.1117
 2120WN      WN 4936   6.358   3.780  10.938 -0.0263 -0.2638 -0.3098
 2121WN      WN 4937   6.811   4.649  12.860  0.1249 -0.0810  0.1483
 2122WN      WN 4938   5.439   6.709   0.143  0.2993 -0.1522  0.0945
 2123WN      WN 4939   2.059   3.785   0.796 -0.3302  0.3343  0.0172
 2124WN      WN 4940   2.384   0.940   0.051  0.2455  0.0348 -0.0841
 2125WN      WN 4941   2.811   3.854  12.432  0.3001  0.0222 -0.1031
 2126WN      WN 4942   3.558   2.829   0.776  0.6248 -0.0614 -0.0309
 2127WN      WN 4943   0.165   2.005   2.481 -0.2214 -0.1146  0.0096
 2128WN      WN 4944   1.800   6.794  12.243 -0.1794  0.1617 -0.2405
 2129WN      WN 4945   4.390   4.512  10.376 -0.1248  0.3468  0.1100
 2130WN      WN 4946   6.713   1.494  10.387 -0.4065  0.0114 -0.3561
 2131WN      WN 4947   5.142   0.082  10.667 -0.0628 -0.1647  0.0386
 2132WN      WN 4948   1.609   2.508   0.796  0.1169  0.3416  0.1064
 2133WN      WN 4949   5.453   3.035   1.199  0.0218  0.1193  0.1114
 2134WN      WN 4950   2.307   1.161   0.587  0.2724 -0.2237  0.0988
 2135WN      WN 4951   3.384   0.366  10.162  0.0143  0.2492  0.2330
 2136WN      WN 4952   4.524   6.399  12.176  0.2253  0.0035  0.2353
 2137WN      WN 4953   3.466   6.656   1.385 -0.0777 -0.1771 -0.2111
 2138WN      WN 4954   6.483   3.936   0.751 -0.0077 -0.1301  0.2270
 2139WN      WN 4955   5.892   6.025   2.268 -0.2894  0.0136  0.0081
 2140WN      WN 4956   3.392   1.891  10.547  0.0091  0.2675  0.0113
 2141WN      WN 4957   5.490   1.137  10.829  0.0169 -0.0743  0.2050
 2142WN      WN 4958   2.165   2.874  12.273  0.3796 -0.0229 -0.1073
 2143WN      WN 4959   5.033   1.614   2.254  0.1897  0.0713 -0.1089
 2144WN      WN 4960   5.158   0.692  12.556  0.0624 -0.0484  0.0979
 2145WN      WN 4961   5.025   3.029  11.918  0.0828  0.2674  0.1118
 2146WN      WN 4962   1.939   4.450  11.810  0.1319 -0.2701 -0.0855
 2147WN      WN 4963   1.528   6.529   2.153 -0.3352  0.0746 -0.0279
 2148WN      WN 4964   2.041   0.214   1.378 -0.3159  0.1010 -0.0341
 2149WN      WN 4965   0.576   1.806   2.762 -0.0756  0.0940 -0.0631
 2150WN      WN 4966   4.101   5.273  11.839  0.1458 -0.0325 -0.0506
 2151WN      WN 4967   1.577   5.214  11.586 -0.1341 -0.1107  0.1519
 2152WN      WN 4968   3.443   3.012  10.679 -0.3132 -0.1730  0.1042
 2153WN      WN 4969   4.146   0.734   1.691 -0.1540  0.0260  0.1932
 2154WN      WN 4970   3.262   3.998  10.641  0.2086  0.4802 -0.0423
 2155WN      WN 4971   4.327   0.573  12.968  0.0491  0.2421 -0.4170
 2156WN      WN 4972   4.779   2.442   1.222  0.0824  0.1531 -0.2917
 2157WN      WN 4973   5.755   2.709   2.023  0.3109  0.0347  0.0552
 2158WN      WN 4974   4.521   1.647   3.059 -0.0634  0.0741  0.1276
 2159WN      WN 4975   5.261   3.223  10.588 -0.0587  0.2897 -0.1891
 2160WN      WN 4976   2.540   6.475   1.659 -0.1224  0.2699  0.4264
 2161WN      WN 4977   3.422   1.591  10.972  0.0125  0.1768  0.4307
 2162WN      WN 4978   5.372   1.282   2.093 -0.0013 -0.1006 -0.2686
 2163WN      WN 4979   2.187   6.156   1.503 -0.0509  0.2817  0.2855
 2164WN      WN 4980   1.260   4.670   0.457 -0.0191  0.0403 -0.3409
 2165WN      WN 4981   1.276   5.191   0.479  0.0156  0.2303  0.1529
 2166WN      WN 4982   1.497   2.230  10.219 -0.2184  0.4333 -0.1012
 2167WN      WN 4983   2.890   3.490  12.123  0.1754  0.2849  0.0238
 2168WN      WN 4984   4.435   5.312   0.426 -0.0019  0.2270 -0.0421
 2169WN      WN 4985   1.315   3.179   1.057  0.0357  0.2131  0.1975
 2170WN      WN 4986   2.307   3.354   3.032  0.1656 -0.3297  0.3475
 2171WN      WN 4987   4.086   4.017   2.247 -0.0255  0.0480  0.0436
 2172WN      WN 4988   0.261   6.015   0.037  0.4550 -0.1601 -0.1531
 2173WN      WN 4989   2.604   3.688  11.191  0.2553  0.2104 -0.2234
 2174WN      WN 4990   6.594   0.906  12.501 -0.1419  0.0920 -0.1651
 2175WN      WN 4991   5.709   5.678  12.963  0.1188 -0.0092 -0.1256
 2176WN      WN 4992   4.160   1.946   9.968 -0.2199  0.0641 -0.1047
 2177WN      WN 4993   5.393   5.163  12.304 -0.2747  0.0149 -0.0775
 2178WN      WN 4994   5.397   5.834   0.304  0.3319 -0.1755  0.0557
 2179WN      WN 4995   6.029   2.375  11.353 -0.4198 -0.0154 -0.3487
 2180WN      WN 4996   1.432   1.972   3.055  0.1102 -0.0951 -0.1417
 2181WN      WN 4997   4.192   1.894  10.463 -0.2639 -0.1489 -0.0858
 2182WN      WN 4998   0.259   3.030  10.895 -0.3916  0.1962 -0.0691
 2183WN      WN 4999   0.065   3.837   0.686 -0.0437 -0.2707  0.0774
 2184WN      WN 5000   4.643   1.933   2.164  0.3391 -0.3080  0.1558
 2185WN      WN 5001   6.286   1.498   0.974  0.1016 -0.0128  0.1334
 2186WN      WN 5002   6.014   3.972   0.865  0.0297 -0.1420 -0.0497
 2187WN      WN 5003   3.962   1.484  10.689  0.1859  0.0484  0.4230
 2188WN      WN 5004   1.656   3.505   0.881  0.0177 -0.0889 -0.0228
 2189WN      WN 5005   5.509   5.517  11.292  0.0298  0.0299 -0.0308
 2190WN      WN 5006   2.726   6.048   2.119 -0.2665 -0.0203 -0.1585
 2191WN      WN 5007   6.552   2.529  12.617  0.1171  0.0351 -0.0794
 2192WN      WN 5008   5.119   0.726   1.626 -0.0386  0.0557  0.2051
 2193WN      WN 5009   3.874   0.557   1.199  0.2137  0.0844  0.0132
 2194WN      WN 5010   4.228   6.691  10.951 -0.1429  0.1096  0.3101
 2195WN      WN 5011   1.609   5.429   0.856  0.2058  0.2940 -0.0775
 2196WN      WN 5012   5.045   4.211   0.918  0.1121  0.2114 -0.2642
 2197WN      WN 5013   0.837   0.206  12.332  0.0143 -0.3289  0.2677
 2198WN      WN 5014   0.704   4.575  12.701 -0.0480  0.0215 -0.1884
 2199WN      WN 5015   3.673   4.178  10.244 -0.0992  0.2132  0.0098
 2200WN      WN 5016   2.328   0.597  12.694 -0.0213 -0.0870 -0.3555
 2201WN      WN 5017   0.049   6.552  10.660 -0.0382  0.0780 -0.2940
 2202WN      WN 5018   2.884   2.747   2.501  0.1626  0.1514 -0.1988
 2203WN      WN 5019   4.174   6.230   1.901  0.3782 -0.2235 -0.0303
 2204WN      WN 5020   3.339   1.515   2.409 -0.0716 -0.2338 -0.0981
 2205WN      WN 5021   4.880   1.303  10.853  0.2666  0.0847 -0.1134
 2206WN      WN 5022   3.228   2.954   2.116 -0.3943 -0.2072  0.0159
 2207WN      WN 5023   6.879   5.425  10.991 -0.1586 -0.2539  0.1454
 2208WN      WN 5024   4.909   5.659   0.190  0.1007  0.0467  0.2304
 2209WN      WN 5025   2.241   5.522  12.229 -0.0552 -0.1302 -0.1154
 2210WN      WN 5026   3.513   3.043  12.000  0.2115 -0.1188 -0.0761
 2211WN      WN 5027   1.312   4.460  10.185  0.1144  0.3507 -0.1654
 2212WN      WN 5028   2.703   4.523  11.179 -0.1791 -0.0439  0.2781
 2213WN      WN 5029   0.806   2.284   2.534  0.4564  0.0261 -0.1581
 2214WN      WN 5030   4.020   1.804   2.945  0.2011  0.2164 -0.2312
 2215WN      WN 5031   1.525   1.168   1.261  0.3330 -0.0467 -0.1378
 2216WN      WN 5032   4.181   6.586   0.468 -0.0242  0.2577 -0.3781
 2217WN      WN 5033   3.543   1.585   0.188  0.0996  0.1153  0.0471
 2218WN      WN 5034   1.289   0.763   0.948 -0.4828 -0.0221 -0.2799
 2219WN      WN 5035   2.628   1.660   2.705  0.1676  0.1744  0.0893
 2220WN      WN 5036   3.968   2.387  10.842 -0.3640  0.0680  0.0799
 2221WN      WN 5037   6.041   2.867   1.132 -0.1102  0.1757 -0.0131
 2222WN      WN 5038   6.203   4.050  11.818  0.2238 -0.1663 -0.0753
 2223WN      WN 5039   5.278   0.189   0.923  0.2471  0.1380  0.1365
 2224WN      WN 5040   5.427   3.201   2.242  0.0243 -0.0523  0.1908
 2225WN      WN 5041   1.353   4.935   0.897 -0.0828 -0.0893 -0.1559
 2226WN      WN 5042   3.610   0.137   0.996  0.0126  0.0813  0.2470
 2227WN      WN 5043   4.449   4.416  12.061 -0.1534 -0.0802  0.0378
 2228WN      WN 5044   2.039   3.225   0.785 -0.0436 -0.1465 -0.0689
 2229WN      WN 5045   4.453   3.605   1.579  0.0220  0.2819  0.0042
 2230WN      WN 5046   1.179   5.858  11.578  0.0328 -0.0886 -0.1889
 2231WN      WN 5047   0.448   2.233  12.022 -0.2547 -0.2958 -0.1226
 2232WN      WN 5048   3.116   3.610   0.976 -0.1341 -0.1115  0.1280
 2233WN      WN 5049   6.328   4.106  11.359  0.3934 -0.3727  0.2576
 2234WN      WN 5050   4.129   1.900   3.423 -0.0920 -0.0041 -0.0186
 2235WN      WN 5051   0.291   4.971   2.653  0.0676  0.0457  0.2980
 2236WN      WN 5052   1.705   1.192  11.734 -0.1215 -0.0761  0.2622
 2237WN      WN 5053   1.819   1.470   2.325  0.0585 -0.2352 -0.1269
 2238WN      WN 5054   0.228   0.673   2.484 -0.1995 -0.0847 -0.1252
 2239WN      WN 5055   5.982   4.168   1.723 -0.1203 -0.0515 -0.0188
 2240WN      WN 5056   4.257   0.444   2.187 -0.0347 -0.1723  0.0012
 2241WN      WN 5057   4.677   1.228  13.005 -0.3926 -0.3307 -0.3141
 2242WN      WN 5058   5.267   5.928   1.789  0.2182  0.0017  0.1439
 2243WN      WN 5059   4.111   2.367   1.207  0.1393 -0.2181 -0.2385
 2244WN      WN 5060   2.969   2.576  11.356  0.0990 -0.1182  0.3650
 2245WN      WN 5061   4.864   2.014  11.885 -0.2227 -0.0916  0.1563
 2246WN      WN 5062   0.743   3.308   0.502 -0.0012 -0.2181 -0.6904
 2247WN      WN 5063   5.027   0.345   1.330  0.0591  0.0881  0.2213
 2248WN      WN 5064   0.992   2.574  12.851 -0.3827 -0.0714  0.0529
 2249WN      WN 5065   4.779   6.129  10.998 -0.2106 -0.2064 -0.0803
 2250WN      WN 5066   5.031   4.243  11.341  0.4121 -0.1629  0.1861
 2251WN      WN 5067   4.565   1.046  10.525  0.0790 -0.0198  0.0689
 2252WN      WN 5068   0.032   1.191   2.465 -0.3348  0.1298  0.1782
 2253WN      WN 5069   1.437   5.907  12.506 -0.0819 -0.1009 -0.3003
 2254WN      WN 5070   2.102   3.697   1.305 -0.0522  0.0805  0.3448
 2255WN      WN 5071   0.576   1.231   1.504  0.1195  0.4657 -0.1128
 2256WN      WN 5072   3.466   2.028   0.350  0.1364 -0.0647  0.1589
 2257WN      WN 5073   0.463   0.618  12.030 -0.0571 -0.2925  0.2372
 2258WN      WN 5074   0.963   2.471  11.966  0.0483  0.1809 -0.1454
 2259WN      WN 5075   0.712   0.319   0.364 -0.2095  0.0838 -0.5497
 2260WN      WN 5076   6.168   2.262  12.003 -0.1996 -0.1046 -0.1352
 2261WN      WN 5077   1.113   0.985  12.338 -0.0848 -0.0538 -0.0461
 2262WN      WN 5078   6.371   1.323  12.665 -0.0750  0.0349  0.2927
 2263WN      WN 5079   6.492   0.038  11.953 -0.1720 -0.0182 -0.1421
 2264WN      WN 5080   6.170   5.846  12.976 -0.2860 -0.1785  0.2644
 2265WN      WN 5081   0.173   2.681  10.468  0.1745  0.3085  0.1365
 2266WN      WN 5082   3.698   2.905  13.021 -0.0122 -0.2837 -0.2042
 2267WN      WN 5083   4.197   4.126  11.490 -0.0813  0.2150 -0.1385
 2268WN      WN 5084   2.410   4.522   2.243 -0.2987 -0.2092 -0.3588
 2269WN      WN 5085   1.848   0.374  12.036  0.2740  0.0754 -0.1135
 2270WN      WN 5086   3.449   6.118  10.899 -0.1570 -0.0041 -0.0896
 2271WN      WN 5087   0.529   1.070   0.514 -0.1174 -0.0776 -0.3395
 2272WN      WN 5088   3.994   6.044  11.178  0.1726 -0.2398  0.2559
 2273WN      WN 5089   2.061   2.363  11.013  0.1915 -0.0681 -0.2256
 2274WN      WN 5090   1.216   0.910   1.669  0.2407  0.1597 -0.0459
 2275WN      WN 5091   2.720   5.572   2.216 -0.0690  0.0571 -0.1445
 2276WN      WN 5092   2.633   4.555  10.203  0.1612  0.2543 -0.0359
 2277WN      WN 5093   1.827   4.053  11.486 -0.1200  0.1341 -0.0029
 2278WN      WN 5094   5.255   5.888  12.962  0.3795 -0.0446  0.0597
 2279WN      WN 5095   6.865   4.011  10.138 -0.0974 -0.0448  0.2194
 2280WN      WN 5096   4.900   1.056   2.248  0.1211 -0.1128  0.0511
 2281WN      WN 5097   5.872   0.084   2.475 -0.0188 -0.3860 -0.5518
 2282WN      WN 5098   6.866   1.626  12.547  0.0560  0.0944  0.1768
 2283WN      WN 5099   2.990   1.037   1.875 -0.0288  0.0630 -0.2048
 2284WN      WN 5100   0.129   5.077  12.944  0.1227  0.2840 -0.3261
 2285WN      WN 5101   4.468   5.600   1.329 -0.0278  0.0879 -0.2099
 2286WN      WN 5102   6.429   2.704  12.158  0.0028  0.0610 -0.3827
 2287WN      WN 5103   6.193   4.136  12.571  0.1541 -0.1461  0.0484
 2288WN      WN 5104   2.167   5.907  11.292 -0.0665  0.1803  0.2013
 2289WN      WN 5105   5.142   0.033  12.697  0.4474 -0.0751  0.2520
 2290WN      WN 5106   3.747   6.902  10.811  0.2199  0.0226 -0.0173
 2291WN      WN 5107   5.935   1.499  12.584  0.1590  0.0447 -0.0382
 2292WN      WN 5108   4.213   0.516   0.784  0.2315 -0.1134 -0.1639
 2293WN      WN 5109   6.133   3.913   2.238  0.1690 -0.0789 -0.2697
 2294WN      WN 5110   3.732   0.847  12.438  0.1023 -0.0668  0.2777
 2295WN      WN 5111   3.113   2.151  11.125 -0.1127  0.0780  0.2499
 2296WN      WN 5112   1.939   1.788   1.884 -0.0290  0.0668 -0.0760
 2297WN      WN 5113   0.741   2.387   1.593  0.2922 -0.1425 -0.0819
 2298WN      WN 5114   5.362   2.005   1.917 -0.1592  0.0877  0.4578
 2299WN      WN 5115   4.218   2.932  13.100 -0.1525  0.2031  0.0531
 2300WN      WN 5116   3.417   0.988  10.987 -0.0556  0.0446 -0.2585
 2301WN      WN 5117   5.711   0.084  12.539 -0.1432  0.2519  0.3154
 2302WN      WN 5118   1.941   3.987  12.073 -0.2453  0.1127 -0.0525
 2303WN      WN 5119   0.271   1.944   0.938 -0.2771  0.0446  0.0092
 2304WN      WN 5120   3.634   6.624  11.704 -0.2749  0.1649 -0.1895
 2305WN      WN 5121   1.913   4.136   2.311 -0.0530  0.2420  0.2465
 2306WN      WN 5122   1.216   5.730   0.949 -0.1855 -0.0363  0.2003
 2307WN      WN 5123   5.352   3.152  12.592  0.2253 -0.0843 -0.1810
 2308WN      WN 5124   4.625   6.860   0.603  0.1332 -0.0913 -0.0685
 2309WN      WN 5125   3.905   6.278  10.702  0.2564 -0.1930  0.5769
 2310WN      WN 5126   3.443   3.446   1.890 -0.2496 -0.2410  0.1708
 2311WN      WN 5127   3.935   2.282  12.115  0.0466  0.2315 -0.0801
 2312WN      WN 5128   6.772   2.341  12.109 -0.0184  0.2800  0.1145
 2313WN      WN 5129   4.290   0.906   1.206  0.0123  0.2473 -0.0861
 2314WN      WN 5130   2.946   2.225  10.626 -0.0087 -0.0366  0.0465
 2315WN      WN 5131   5.811   6.422  12.205  0.2692 -0.2294  0.0319
 2316WN      WN 5132   3.899   6.899   1.358  0.0706  0.2115 -0.1254
 2317WN      WN 5133   2.773   0.357  11.391 -0.0948  0.1323 -0.3562
 2318WN      WN 5134   6.642   1.009   2.101  0.0338 -0.0418 -0.2273
 2319WN      WN 5135   1.185   2.952   2.010 -0.0169 -0.2509  0.2572
 2320WN      WN 5136   1.672   3.434   0.349  0.5551 -0.1038  0.1981
 2321WN      WN 5137   6.835   4.945   2.339  0.0202 -0.2049  0.0488
 2322WN      WN 5138   1.441   1.680  11.395 -0.0822  0.1359  0.0608
 2323WN      WN 5139   3.236   0.451   2.694 -0.0669 -0.2407 -0.1482
 2324WN      WN 5140   2.512   6.275  10.807  0.3090 -0.0848 -0.0646
 2325WN      WN 5141   3.749   0.413   1.943 -0.2410 -0.1887 -0.1345
 2326WN      WN 5142   4.127   5.338   1.468 -0.3291 -0.2236  0.1471
 2327WN      WN 5143   2.508   6.567  10.350 -0.1460  0.2254 -0.0238
 2328WN      WN 5144   6.899   5.578  12.703 -0.2606 -0.0913 -0.1461
 2329WN      WN 5145   0.515   4.552  11.765 -0.1980  0.3388 -0.1887
 2330WN      WN 5146   4.393   5.641   1.854  0.2580  0.0596  0.1185
 2331WN      WN 5147   5.844   3.960  10.515  0.0062 -0.0696 -0.4624
 2332WN      WN 5148   0.271   5.284  12.448 -0.1774  0.0367 -0.2399
 2333WN      WN 5149   5.418   1.137   0.648 -0.0090 -0.0041 -0.1918
 2334WN      WN 5150   3.049   5.174   2.140  0.0323  0.0097 -0.1725
 2335WN      WN 5151   3.132   3.742   2.186  0.1036  0.1031 -0.1925
 2336WN      WN 5152   4.610   6.853  12.721 -0.0694  0.1317 -0.0949
 2337WN      WN 5153   1.192   4.739  12.301  0.0760  0.1460 -0.0535
 2338WN      WN 5154   5.809   4.439  12.521 -0.1301  0.0983  0.3111
 2339WN      WN 5155   1.908   4.251   1.708 -0.1417 -0.1762 -0.0457
 2340WN      WN 5156   6.651   3.447   0.649  0.0555 -0.3309 -0.0451
 2341WN      WN 5157   0.680   6.038  12.161  0.1299 -0.1685 -0.1557
 2342WN      WN 5158   0.886   0.828   0.184 -0.1255 -0.2626 -0.0049
 2343WN      WN 5159   0.125   6.878   0.265 -0.1516 -0.0194  0.4113
 2344WN      WN 5160   6.363   0.692   0.050 -0.1086 -0.0671 -0.0505
 2345WN      WN 5161   6.806   6.784   2.044 -0.0719 -0.0377 -0.3722
 2346WN      WN 5162   0.812   6.440  13.070  0.0098 -0.0663  0.0402
 2347WN      WN 5163   2.556   6.777   2.785 -0.0818 -0.2833 -0.0262
 2348WN      WN 5164   1.951   3.339   1.783 -0.1738  0.2363  0.0487
 2349WN      WN 5165   5.891   2.510   0.724  0.3078  0.1974 -0.0044
 2350WN      WN 5166   1.009   6.268  11.324 -0.1804 -0.1425  0.0602
 2351WN      WN 5167   3.024   2.697  10.346  0.2833 -0.0357 -0.1255
 2352WN      WN 5168   6.684   1.778  11.432 -0.0656  0.1715 -0.1098
 2353WN      WN 5169   2.078   1.326  12.028  0.2833  0.2203 -0.2580
 2354WN      WN 5170   6.389   0.582   2.092 -0.4903 -0.2035 -0.1231
 2355WN      WN 5171   4.621   2.760   1.647  0.2389 -0.1520 -0.1536
 2356WN      WN 5172   3.611   5.728   2.506  0.1170 -0.1701  0.0816
 2357WN      WN 5173   1.752   0.802   0.694  0.1228  0.2727 -0.0707
 2358WN      WN 5174   5.778   2.855  11.311  0.0752  0.2083 -0.0954
 2359WN      WN 5175   6.809   5.344   1.835  0.1114 -0.2603  0.2623
 2360WN      WN 5176   1.546   0.217  12.943 -0.0586  0.0751  0.1915
 2361WN      WN 5177   6.196   6.161   1.830  0.0477 -0.0172  0.0022
 2362WN      WN 5178   4.821   6.111  13.017 -0.4300 -0.0714 -0.0947
 2363WN      WN 5179   6.046   5.540  10.651  0.2474 -0.1368 -0.0880
 2364WN      WN 5180   5.815   5.906  11.446  0.2985  0.3701 -0.3997
 2365WN      WN 5181   0.609   6.359   2.448  0.0254  0.1311  0.1484
 2366WN      WN 5182   0.562   5.177   1.204 -0.1382 -0.2154 -0.1525
 2367WN      WN 5183   3.175   5.432  12.903  0.0350  0.0601 -0.0225
 2368WN      WN 5184   5.099   3.135   0.389  0.0681 -0.1001 -0.1935
 2369WN      WN 5185   1.241   4.555  12.897  0.2594  0.1832  0.3269
 2370WN      WN 5186   4.518   0.631  11.101 -0.2528  0.1815  0.1309
 2371WN      WN 5187   2.963   4.764   0.260 -0.3212  0.2348 -0.1090
 2372WN      WN 5188   3.446   6.003   1.578 -0.0893  0.1737  0.1483
 2373WN      WN 5189   4.124   4.679  12.402  0.2764 -0.1471  0.2631
 2374WN      WN 5190   2.889   4.252  12.834  0.0379 -0.2080 -0.0834
 2375WN      WN 5191   2.757   1.948  11.466 -0.1173 -0.2672 -0.0289
 2376WN      WN 5192   3.509   2.250  11.555 -0.1360 -0.0686 -0.2433
 2377WN      WN 5193   2.790   3.481   2.896  0.0063 -0.0982 -0.0275
 2378WN      WN 5194   2.390   3.363   2.571  0.0915  0.2816  0.3593
 2379WN      WN 5195   0.280   1.139  11.807  0.2585 -0.0720 -0.0445
 2380WN      WN 5196   5.916   1.050   0.228  0.0992 -0.2368 -0.0218
 2381WN      WN 5197   3.396   3.355   2.382 -0.0771  0.2199 -0.1151
 2382WN      WN 5198   6.593   1.721  12.899 -0.0437 -0.0863  0.1283
 2383WN      WN 5199   3.911   2.234   1.705  0.0769 -0.1024 -0.1735
 2384WN      WN 5200   6.733   0.269  11.062 -0.1098  0.0154 -0.1051
 2385WN      WN 5201   4.719   1.553  12.068 -0.1494 -0.1144  0.0007
 2386WN      WN 5202   0.453   1.374  10.835  0.0006  0.0207  0.0774
 2387WN      WN 5203   0.815   4.306   1.314 -0.3418  0.2295 -0.2771
 2388WN      WN 5204   3.089   4.880  12.002  0.2129  0.2468 -0.0723
 2389WN      WN 5205   5.544   3.135  11.899  0.1142  0.2980 -0.2627
 2390WN      WN 5206   1.562   2.333  11.280 -0.0046 -0.1186  0.0961
 2391WN      WN 5207   5.118   6.243   0.329 -0.0526 -0.2624 -0.2017
 2392WN      WN 5208   2.889   3.119  10.840 -0.1516 -0.2147 -0.1016
 2393WN      WN 5209   6.166   6.849  10.265  0.0818  0.0467  0.0688
 2394WN      WN 5210   1.597   5.486   0.225  0.0885 -0.1596  0.1279
 2395WN      WN 5211   6.775   1.484   1.164 -0.0631 -0.2124 -0.2576
 2396WN      WN 5212   2.464   4.061   0.377 -0.0691 -0.1485  0.0835
 2397WN      WN 5213   0.679   2.039  11.600 -0.0707 -0.1822 -0.0700
 2398WN      WN 5214   1.586   5.221  10.744  0.0722 -0.0012 -0.0164
 2399WN      WN 5215   0.794   3.818   1.244  0.3256  0.0522 -0.0784
 2400WN      WN 5216   5.898   5.922   0.256  0.0781 -0.1396  0.4144
 2401WN      WN 5217   6.783   4.681   0.800 -0.0994  0.0204  0.2085
 2402WN      WN 5218   4.246   2.052  12.595  0.2253  0.2983 -0.1531
 2403WN      WN 5219   0.680   5.095  12.847 -0.0676 -0.0807  0.3124
 2404WN      WN 5220   1.686   3.454   1.351  0.0282 -0.2646  0.2468
 2405WN      WN 5221   0.815   4.875   0.652 -0.1490 -0.2059  0.1771
 2406WN      WN 5222   2.273   2.109  12.170 -0.2022 -0.2280  0.3037
 2407WN      WN 5223   5.606   6.833   1.978  0.2954 -0.0321  0.1571
 2408WN      WN 5224   2.756   5.345   1.769 -0.1852 -0.0032 -0.2399
 2409WN      WN 5225   0.470   3.698  11.621 -0.0355  0.2558  0.0589
 2410WN      WN 5226   6.728   5.901  11.847 -0.2712  0.2717  0.0047
 2411WN      WN 5227   2.109   4.256   0.738  0.1178  0.0866 -0.4976
 2412WN      WN 5228   6.793   4.216   1.043 -0.2575  0.1043 -0.1661
 2413WN      WN 5229   1.032   5.539  12.652  0.1429 -0.1665  0.0630
 2414WN      WN 5230   3.733   5.342  13.041 -0.1201  0.1158 -0.0701
 2415WN      WN 5231   1.589   6.518  11.872  0.2603 -0.0665 -0.1664
 2416WN      WN 5232   5.687   6.340  11.603  0.1129 -0.0926  0.0036
 2417WN      WN 5233   3.847   0.090  12.341  0.1618 -0.0571  0.0646
 2418WN      WN 5234   3.046   2.255  11.733  0.1278  0.0599 -0.1060
 2419WN      WN 5235   6.112   5.521   1.046 -0.2316  0.4165 -0.2923
 2420WN      WN 5236   2.469   1.330   1.149 -0.0514 -0.0820  0.0196
 2421WN      WN 5237   3.157   3.143  12.305 -0.2150 -0.0807  0.1773
 2422WN      WN 5238   1.088   4.602   2.822  0.3163  0.1340 -0.1641
 2423WN      WN 5239   0.287   5.847  11.717 -0.0762  0.1132 -0.3811
 2424WN      WN 5240   3.612   4.379  11.413  0.2350 -0.2489  0.0048
 2425WN      WN 5241   4.213   0.819  11.419  0.1625  0.0727  0.2349
 2426WN      WN 5242   3.877   3.215  10.556  0.0785  0.1585  0.1115
 2427WN      WN 5243   1.119   2.041   0.142 -0.0076 -0.1349  0.1682
 2428WN      WN 5244   0.625   3.228   1.337  0.1996 -0.3200 -0.0268
 2429WN      WN 5245   2.799   0.221   2.009 -0.1827 -0.3542 -0.1502
 2430WN      WN 5246   4.858   2.527  10.146 -0.0783  0.2914 -0.2114
 2431WN      WN 5247   5.853   5.810   1.765  0.0470  0.2410  0.3669
 2432WN      WN 5248   4.187   5.154   0.855 -0.0773 -0.0145  0.3322
 2433WN      WN 5249   2.466   6.126   0.636  0.2637  0.0085  0.1273
 2434WN      WN 5250   1.327   4.180  11.436  0.3196 -0.1066  0.0544
 2435WN      WN 5251   2.332   4.994  12.516 -0.2417 -0.0363  0.0918
 2436WN      WN 5252   4.307   4.682   0.956  0.0335  0.2458  0.2222
 2437WN      WN 5253   3.001   3.156   0.627  0.0819 -0.2824 -0.2169
 2438WN      WN 5254   6.350   0.999  11.202  0.0036  0.0953  0.1397
 2439WN      WN 5255   2.732   5.183  10.136 -0.0018 -0.1405  0.1826
 2440WN      WN 5256   3.857   5.599  11.464 -0.1239  0.2318  0.1589
 2441WN      WN 5257   1.397   4.952   2.638 -0.1583 -0.2226 -0.1863
 2442WN      WN 5258   6.247   6.122  11.682 -0.4149 -0.0306  0.2435
 2443WN      WN 5259   6.606   4.582   1.518  0.0845 -0.0471  0.0232
 2444WN      WN 5260   2.235   1.985  11.315  0.2565 -0.0877  0.5488
 2445WN      WN 5261   1.520   4.977   1.350 -0.0774  0.0985  0.0813
 2446WN      WN 5262   4.339   3.035  10.647 -0.2523 -0.1768 -0.1281
 2447WN      WN 5263   2.335   2.654  10.595 -0.0200 -0.2445  0.0492
 2448WN      WN 5264   5.250   4.851  10.825 -0.0582 -0.0628 -0.3546
 2449WN      WN 5265   6.262   1.119  12.198  0.0031 -0.0539 -0.0375
 2450WN      WN 5266   1.481   3.876   0.535  0.0876 -0.2139 -0.0945
 2451WN      WN 5267   3.124   4.539   1.134 -0.0772  0.1738  0.1743
 2452WN      WN 5268   5.397   5.108   1.342  0.0416  0.2840  0.0707
 2453WN      WN 5269   1.384   0.289   3.009  0.1191 -0.0558 -0.0359
 2454WN      WN 5270   3.190   5.679   1.299 -0.0396  0.0944 -0.0989
 2455WN      WN 5271   0.264   0.226   2.651  0.0293 -0.1274 -0.0726
 2456WN      WN 5272   4.908   2.205   1.642 -0.0491  0.2226 -0.3167
 2457WN      WN 5273   2.914   1.001  12.175 -0.1279 -0.3534  0.1165
 2458WN      WN 5274   6.129   1.373   3.092  0.1090  0.4217  0.0745
 2459WN      WN 5275   0.596   3.053  11.687  0.2136  0.0182  0.2773
 2460WN      WN 5276   5.918   5.888  11.982  0.0143 -0.1410 -0.0485
 2461WN      WN 5277   4.363   6.629   1.520  0.0240 -0.0292  0.1809
 2462WN      WN 5278   6.490   6.712   0.966 -0.2438 -0.4350  0.2002
 2463WN      WN 5279   2.490   1.385  12.802  0.0220 -0.3611 -0.0907
 2464WN      WN 5280   1.921   2.780   2.194  0.0418 -0.1204 -0.1598
 2465WN      WN 5281   0.998   5.205   2.236 -0.1593  0.2015 -0.1330
 2466WN      WN 5282   6.912   2.635   1.259  0.1027  0.1279 -0.1067
 2467WN      WN 5283   5.140   1.091  12.860  0.0175 -0.2711 -0.3171
 2468WN      WN 5284   1.749   6.706  12.734 -0.1120  0.2543  0.0798
 2469WN      WN 5285   3.740   1.025   3.200 -0.3561 -0.1164  0.0438
 2470WN      WN 5286   2.110   1.568   2.816 -0.0730 -0.0721 -0.1066
 2471WN      WN 5287   3.060   5.273  10.453  0.1700 -0.2196 -0.3186
 2472WN      WN 5288   4.122   0.206  12.757  0.0278 -0.2073  0.0700
 2473WN      WN 5289   0.174   4.013   2.464  0.2014  0.0553 -0.0751
 2474WN      WN 5290   3.470   5.718  11.801 -0.2657 -0.0409  0.2886
 2475WN      WN 5291   4.319   1.784   2.492 -0.0412  0.3659 -0.0639
 2476WN      WN 5292   2.005   3.737   2.630 -0.1620  0.2685 -0.1855
 2477WN      WN 5293   3.712   4.259   0.452  0.1098 -0.0718  0.1543
 2478WN      WN 5294   1.423   5.271  12.444 -0.0175 -0.4093 -0.1783
 2479WN      WN 5295   5.258   2.771  12.299 -0.0049 -0.0598 -0.2518
 2480WN      WN 5296   5.278   1.572   1.695  0.1890  0.1359  0.0317
 2481WN      WN 5297   1.214   3.241   0.530  0.0106  0.1887 -0.3636
 2482WN      WN 5298   5.778   3.384  12.317 -0.0249  0.2230 -0.1307
 2483WN      WN 5299   4.232   3.915  10.916 -0.2495  0.1061  0.0723
 2484WN      WN 5300   3.082   5.994  11.708 -0.1787 -0.0073 -0.1899
 2485WN      WN 5301   5.288   3.590   1.932 -0.0974  0.0202  0.2388
 2486WN      WN 5302   3.881   1.811  12.316 -0.2645 -0.0537 -0.2537
 2487WN      WN 5303   4.462   5.346  11.401  0.1478  0.1341  0.0813
 2488WN      WN 5304   0.871   6.670  11.715  0.3904  0.1015  0.1088
 2489WN      WN 5305   3.674   2.107   9.913  0.0441  0.2873  0.1160
 2490WN      WN 5306   0.452   5.629  10.861  0.2221  0.1546  0.0929
 2491WN      WN 5307   1.024   4.828   1.881 -0.0629 -0.1943  0.1261
 2492WN      WN 5308   3.484   6.204  12.071 -0.0720 -0.0868  0.1633
 2493WN      WN 5309   3.771   1.318  11.134  0.3589 -0.1355 -0.3310
 2494WN      WN 5310   2.556   4.936   0.965  0.0615  0.3234 -0.1428
 2495WN      WN 5311   5.843   3.495   2.312 -0.1518  0.2142  0.1874
 2496WN      WN 5312   6.915   1.616  10.816 -0.1196  0.0927 -0.1523
 2497WN      WN 5313   1.295   1.728   1.094  0.0848  0.0022 -0.0192
 2498WN      WN 5314   1.057   6.912  12.861 -0.0845  0.1103 -0.3230
 2499WN      WN 5315   6.266   2.100   1.351  0.0349 -0.0197  0.3138
 2500WN      WN 5316   0.110   1.993   0.446 -0.2377  0.0768  0.2523
 2501WN      WN 5317   0.645   5.213  11.083  0.0780 -0.3953  0.0855
 2502WN      WN 5318   2.894   6.429  11.601 -0.1795  0.1575  0.1166
 2503WN      WN 5319   1.039   5.653   2.448  0.0087  0.3004  0.2640
 2504WN      WN 5320   5.541   1.078  11.335 -0.0496 -0.3484  0.1225
 2505WN      WN 5321   5.740   5.534   2.142  0.0543  0.0199  0.1951
 2506WN      WN 5322   5.662   5.343   1.033 -0.0073 -0.0825 -0.0259
 2507WN      WN 5323   0.839   0.621   1.357  0.0278  0.4315 -0.1189
 2508WN      WN 5324   4.918   0.011   2.729  0.0382  0.0347  0.1342
 2509WN      WN 5325   1.525   3.181  11.814  0.0147 -0.1945 -0.0525
 2510WN      WN 5326   4.536   3.886  12.132  0.0956  0.0995 -0.0973
 2511WN      WN 5327   0.377   5.989   1.258  0.2098  0.1945 -0.0773
 2512WN      WN 5328   3.844   1.428   1.046  0.3464  0.2073 -0.1602
 2513WN      WN 5329   6.601   0.993   1.195  0.0864 -0.1721  0.3262
 2514WN      WN 5330   4.967   0.366  11.122 -0.3598 -0.2638  0.1316
 2515WN      WN 5331   6.332   2.459   0.961  0.0986  0.3813  0.4451
 2516WN      WN 5332   4.093   6.767  11.459 -0.3827 -0.0037  0.3363
 2517WN      WN 5333   0.927   6.067  12.629 -0.3910 -0.2215  0.1096
 2518WN      WN 5334   6.295   0.484  11.210  0.1873  0.0688  0.0797
 2519WN      WN 5335   2.998   0.908   1.417 -0.0574  0.3333 -0.0430
 2520WN      WN 5336   3.330   6.200   1.057  0.1056  0.0328 -0.0042
 2521WN      WN 5337   3.240   4.185   1.823  0.2497  0.0038 -0.1671
 2522WN      WN 5338   5.386   3.894  12.130  0.1039 -0.5669  0.0456
 2523WN      WN 5339   3.805   4.215  10.753  0.0590 -0.0509  0.1811
 2524WN      WN 5340   0.068   3.290   0.063  0.0953 -0.2568  0.0395
 2525WN      WN 5341   0.880   2.784   1.284 -0.0160 -0.1276  0.2909
 2526WN      WN 5342   0.640   4.848  12.129  0.0238  0.1491 -0.0765
 2527WN      WN 5343   5.281   4.192   0.252  0.2302 -0.0417 -0.3092
 2528WN      WN 5344   0.541   6.346   2.964 -0.0661  0.1478  0.1390
 2529WN      WN 5345   5.620   6.119  12.648  0.1393 -0.3165  0.0996
 2530WN      WN 5346   5.973   4.901  12.505  0.1772 -0.1798 -0.3082
 2531WN      WN 5347   0.609   1.940  12.413  0.1374  0.4598 -0.0560
 2532WN      WN 5348   6.196   0.727   9.992 -0.1058  0.3446 -0.3310
 2533WN      WN 5349   1.618   1.022  11.260 -0.1125  0.2822 -0.0582
 2534WN      WN 5350   5.135   4.735  11.602  0.0068  0.0013 -0.0403
 2535WN      WN 5351   1.229   2.968  11.170 -0.0165  0.2572 -0.3021
 2536WN      WN 5352   3.985   1.347  11.590 -0.2309 -0.0676 -0.0292
 2537WN      WN 5353   0.455   5.066   0.194  0.0762 -0.3483 -0.2493
 2538WN      WN 5354   3.148   0.842   3.078  0.0009 -0.1286  0.3071
 2539WN      WN 5355   3.091   5.336  12.324  0.2127 -0.3724  0.3012
 2540WN      WN 5356   6.306   0.856  11.685 -0.0386 -0.0179  0.3023
 2541WN      WN 5357   6.507   3.451  11.768 -0.0938  0.2121 -0.1384
 2542WN      WN 5358   4.618   1.602   9.718 -0.3747  0.2723 -0.3030
 2543WN      WN 5359   2.059   3.080   0.334  0.1268  0.3524  0.2288
 2544WN      WN 5360   1.556   2.705  11.657 -0.2685  0.1549 -0.0689
 2545WN      WN 5361   6.828   6.040   0.410 -0.2091  0.1913 -0.1089
 2546WN      WN 5362   1.798   6.182  12.764 -0.2108 -0.0967 -0.2566
 2547WN      WN 5363   0.629   6.218  11.725 -0.1580 -0.3424  0.1422
 2548WN      WN 5364   6.688   5.975  12.988 -0.1164 -0.1880 -0.0351
 2549WN      WN 5365   6.011   1.748   2.445 -0.0826 -0.2811  0.0042
 2550WN      WN 5366   6.021   3.812  12.216 -0.0617 -0.0711  0.0974
 2551WN      WN 5367   2.164   2.051   1.554  0.0348  0.1744 -0.0991
 2552WN      WN 5368   0.782   3.123  12.292 -0.2297 -0.0926  0.2190
 2553WN      WN 5369   1.637   4.425   1.290  0.0189 -0.2114  0.4272
 2554WN      WN 5370   3.832   1.037  10.515  0.5535  0.2197 -0.1973
 2555WN      WN 5371   4.612   5.184   1.718  0.2429 -0.0595 -0.0363
 2556WN      WN 5372   1.109   4.616  11.231 -0.1292 -0.2053  0.0522
 2557WN      WN 5373   0.242   4.625   0.466  0.1172 -0.0173  0.0829
 2558WN      WN 5374   5.644   1.906  12.355 -0.0352 -0.3602 -0.0447
 2559WN      WN 5375   0.097   6.628  12.477 -0.0468 -0.0652  0.1237
 2560WN      WN 5376   4.461   1.142   1.589  0.2345 -0.1361 -0.0698
 2561WN      WN 5377   4.057   0.455   2.708 -0.2872 -0.3941 -0.0894
 2562WN      WN 5378   3.706   3.303   2.764  0.0684  0.4409  0.0369
 2563WN      WN 5379   5.547   0.267  10.751 -0.0188 -0.1865 -0.2545
 2564WN      WN 5380   6.094   6.538   2.148 -0.1164 -0.1510  0.1798
 2565WN      WN 5381   2.305   3.776  10.752  0.2484  0.2201 -0.1056
 2566WN      WN 5382   0.565   2.028   2.062  0.1892 -0.1753  0.2574
 2567WN      WN 5383   1.028   4.511  11.706 -0.0696  0.1632 -0.3470
 2568WN      WN 5384   6.855   4.466  10.569 -0.1430 -0.4233  0.3676
 2569WN      WN 5385   1.788   0.884   1.643 -0.1674 -0.0307  0.0428
 2570WN      WN 5386   0.921   1.393   2.507  0.0324  0.1476 -0.0481
 2571WN      WN 5387   3.742   4.371  12.548  0.4019  0.0588  0.1017
 2572WN      WN 5388   2.077   4.907  12.109  0.0276 -0.2444  0.1152
 2573WN      WN 5389   6.732   2.748   0.726 -0.1023 -0.1730  0.0766
 2574WN      WN 5390   4.228   0.032   0.950 -0.1103  0.0138 -0.1737
 2575WN      WN 5391   4.609   0.143  10.882 -0.2850 -0.0206 -0.0295
 2576WN      WN 5392   0.103   6.721  11.989  0.1958  0.1703 -0.0157
 2577WN      WN 5393   1.632   3.007   0.694  0.3459  0.2411  0.2663
 2578WN      WN 5394   4.275   1.083  12.292 -0.0050 -0.1768  0.3036
 2579WN      WN 5395   4.775   1.744   0.201 -0.0212 -0.1748 -0.0359
 2580WN      WN 5396   0.260   0.547  11.065  0.0160 -0.0920  0.0437
 2581WN      WN 5397   1.508   2.993   0.191 -0.0744  0.3503  0.2688
 2582WN      WN 5398   4.888   3.862   2.400 -0.2105 -0.1354 -0.1704
 2583WN      WN 5399   4.270   4.494   2.048 -0.2448  0.1060  0.0932
 2584WN      WN 5400   5.195   1.726  10.733 -0.0220  0.2580  0.3315
 2585WN      WN 5401   1.500   3.844  13.093  0.1916 -0.0096  0.0912
 2586WN      WN 5402   3.850   1.883   2.476  0.2541 -0.3894 -0.3061
 2587WN      WN 5403   5.913   5.399  12.171 -0.2842  0.0457 -0.1331
 2588WN      WN 5404   4.939   5.561   1.787  0.1256 -0.1726 -0.0944
 2589WN      WN 5405   4.565   1.096   9.734 -0.3805 -0.2814  0.4085
 2590WN      WN 5406   4.862   6.758  12.159  0.0564 -0.1196 -0.0992
 2591WN      WN 5407   3.618   3.336  11.014  0.0459 -0.0550  0.2077
 2592WN      WN 5408   2.625   4.257   2.862  0.2228 -0.0879 -0.0345
 2593WN      WN 5409   5.818   0.577   0.115 -0.3513 -0.1256  0.0400
 2594WN      WN 5410   5.061   4.583  12.946 -0.2154  0.2541  0.1719
 2595WN      WN 5411   1.931   5.307   1.231  0.1527  0.3040  0.3389
 2596WN      WN 5412   4.104   1.356   1.929  0.2033  0.0270  0.1128
 2597WN      WN 5413   6.148   6.418   0.546 -0.1372  0.0064 -0.3721
 2598WN      WN 5414   0.828   5.602   1.348 -0.1272 -0.2223 -0.2593
 2599WN      WN 5415   2.877   4.131  11.024 -0.0138 -0.1122  0.2050
 2600WN      WN 5416   2.283   3.256   1.210  0.0594  0.2396  0.2169
 2601WN      WN 5417   0.690   3.044   1.919  0.2289 -0.0288  0.1429
 2602WN      WN 5418   6.363   0.080   3.002  0.0086  0.0874  0.0815
 2603WN      WN 5419   0.973   1.243   3.573  0.0039  0.0674 -0.2565
 2604WN      WN 5420   6.030   1.018  12.857 -0.2573 -0.0157  0.1112
 2605WN      WN 5421   2.547   1.551  12.310 -0.0896  0.3251 -0.1937
 2606WN      WN 5422   4.167   4.161   0.716  0.1543 -0.1474 -0.0387
 2607WN      WN 5423   1.754   5.734  11.063 -0.2718  0.1520 -0.2094
 2608WN      WN 5424   4.210   3.113   0.487  0.0434  0.0139 -0.1896
 2609WN      WN 5425   3.822   2.571  11.688 -0.1228 -0.2645  0.1101
 2610WN      WN 5426   6.335   2.819  13.055 -0.1835  0.1637 -0.0092
 2611WN      WN 5427   3.014   0.187  12.942 -0.1494  0.0631 -0.2339
 2612WN      WN 5428   4.634   4.441  12.584 -0.0033 -0.0268  0.0055
 2613WN      WN 5429   2.764   3.637   0.298  0.3057 -0.1847  0.2637
 2614WN      WN 5430   5.597   1.321  13.051 -0.0785 -0.1247 -0.2339
 2615WN      WN 5431   4.441   6.350  11.272 -0.1849  0.1247 -0.2117
 2616WN      WN 5432   5.878   4.506  11.227 -0.1413 -0.0320  0.2410
 2617WN      WN 5433   4.825   4.576  10.983  0.0833 -0.1378  0.1837
 2618WN      WN 5434   2.469   3.976   1.005  0.1934  0.1126 -0.0991
 2619WN      WN 5435   6.080   2.034  10.975  0.0524  0.2738  0.1185
 2620WN      WN 5436   1.028   2.342   1.041 -0.0771  0.0757  0.0138
 2621WN      WN 5437   0.529   5.804   0.386 -0.0942 -0.2321 -0.0585
 2622WN      WN 5438   1.461   5.545   1.339 -0.1862 -0.1454 -0.3250
 2623WN      WN 5439   4.308   3.732  12.573  0.0844 -0.3015 -0.1386
 2624WN      WN 5440   0.307   2.539  11.024 -0.0793  0.1027  0.0572
 2625WN      WN 5441   3.870   5.150  12.254  0.1890  0.1919 -0.2211
 2626WN      WN 5442   1.743   6.249   0.856 -0.0394 -0.0451  0.2167
 2627WN      WN 5443   6.229   2.611  10.235 -0.0547  0.2637 -0.2313
 2628WN      WN 5444   3.028   5.396  11.775 -0.1453 -0.1234  0.1988
 2629WN      WN 5445   0.323   2.438   0.279 -0.5919 -0.1988 -0.2309
 2630WN      WN 5446   2.483   6.585   1.173  0.0847 -0.1447 -0.1936
 2631WN      WN 5447   3.375   1.745  10.107 -0.0002  0.2799 -0.0341
 2632WN      WN 5448   2.184   2.944   1.617  0.0103  0.0103 -0.1311
 2633WN      WN 5449   6.433   3.052   0.416  0.1234  0.0746 -0.0201
 2634WN      WN 5450   6.338   3.999   1.295  0.1283  0.2003 -0.0302
 2635WN      WN 5451   6.195   5.109  10.426  0.0793 -0.0926  0.0884
 2636WN      WN 5452   2.596   2.599   3.423 -0.1120  0.0313 -0.0850
 2637WN      WN 5453   2.935   6.602  12.501  0.1343 -0.1182 -0.1349
 2638WN      WN 5454   0.384   0.446   1.384  0.1988 -0.1434  0.1341
 2639WN      WN 5455   0.998   3.596   0.817 -0.1941  0.0537  0.0401
 2640WN      WN 5456   2.557   1.014  11.158 -0.0382  0.0786  0.0525
 2641WN      WN 5457   5.310   6.911   3.132 -0.0057  0.1275 -0.3226
 2642WN      WN 5458   2.811   0.095   0.288 -0.2915  0.4295  0.0073
 2643WN      WN 5459   5.561   5.654  12.359  0.0234 -0.0809  0.2214
 2644WN      WN 5460   0.656   2.821   0.556 -0.0060  0.0739  0.1132
 2645WN      WN 5461   5.308   2.605  10.468  0.0031  0.1073 -0.0392
 2646WN      WN 5462   1.087   2.938  11.842 -0.2411 -0.0210  0.4331
 2647WN      WN 5463   1.479   0.694  13.032 -0.0756 -0.2909 -0.2418
 2648WN      WN 5464   5.213   6.677  11.512  0.0108  0.0288  0.0417
 2649WN      WN 5465   6.396   0.416  12.748 -0.3416  0.0470  0.0731
 2650WN      WN 5466   0.217   1.779  10.372  0.0145  0.0478  0.0468
 2651WN      WN 5467   5.185   4.610   1.929 -0.3096  0.4248  0.0637
 2652WN      WN 5468   3.488   5.010  10.623 -0.1572  0.2900  0.0714
 2653WN      WN 5469   4.275   1.541  11.210  0.0886  0.2890  0.0382
 2654WN      WN 5470   5.813   3.074  10.393 -0.1053  0.1570 -0.0106
 2655WN      WN 5471   0.979   4.294   1.921  0.0637 -0.0584  0.0234
 2656WN      WN 5472   6.082   3.669  12.741 -0.0323  0.0924  0.2278
 2657WN      WN 5473   1.575   4.413  11.049  0.1768 -0.0688 -0.0214
 2658WN      WN 5474   0.981   2.336   2.040 -0.0311  0.1509  0.1550
 2659WN      WN 5475   0.198   0.092   1.705  0.2277 -0.1515 -0.0917
 2660WN      WN 5476   1.135   2.295  12.429  0.2556 -0.3473 -0.1249
 2661WN      WN 5477   4.699   5.487   0.897 -0.4284  0.0806  0.2696
 2662WN      WN 5478   2.860   0.956  12.930  0.1742 -0.5980 -0.2105
 2663WN      WN 5479   1.670   3.918   1.169 -0.0565  0.0084  0.0067
 2664WN      WN 5480   3.379   2.129  12.513  0.2452 -0.1339 -0.0048
 2665WN      WN 5481   5.698   2.263  11.735  0.2243 -0.1715 -0.1508
 2666WN      WN 5482   2.877   6.599   1.986  0.0146  0.0427  0.2540
 2667WN      WN 5483   0.501   3.384   2.302 -0.0001 -0.1141  0.1726
 2668WN      WN 5484   5.034   2.170   0.887  0.1295  0.0649 -0.1667
 2669WN      WN 5485   0.418   2.855   1.017 -0.0291  0.0415 -0.1102
 2670WN      WN 5486   4.374   2.809   1.131  0.0401  0.1706  0.0031
 2671WN      WN 5487   1.773   1.936  11.062 -0.0768 -0.0399 -0.2752
 2672WN      WN 5488   4.124   0.270  11.082  0.0223  0.5294 -0.2144
 2673WN      WN 5489   3.561   1.938   3.085 -0.0269 -0.0669 -0.1863
 2674WN      WN 5490   2.071   4.523  11.224 -0.1868 -0.0239  0.2576
 2675WN      WN 5491   6.117   2.864   9.713  0.2030  0.0108  0.3536
 2676WN      WN 5492   3.364   1.332  11.434 -0.2215  0.0369 -0.3416
 2677WN      WN 5493   6.083   2.618  12.548  0.1332  0.0962  0.0634
 2678WN      WN 5494   5.581   4.918   0.676  0.0766 -0.0703  0.2649
 2679WN      WN 5495   2.237   3.602   0.378 -0.0032 -0.0922 -0.0200
 2680WN      WN 5496   4.458   2.296   0.779 -0.0886 -0.1871 -0.1026
 2681WN      WN 5497   6.847   6.171   1.190 -0.0934  0.0859 -0.0972
 2682WN      WN 5498   3.943   1.973  11.780  0.1487 -0.0445  0.0751
 2683WN      WN 5499   5.445   3.095  13.116  0.0782  0.1898 -0.0614
 2684WN      WN 5500   1.947   2.281  12.474 -0.0646 -0.3755 -0.0565
 2685WN      WN 5501   4.449   4.115  12.935  0.2175 -0.0283  0.0039
 2686WN      WN 5502   4.960   5.824   1.360 -0.2095  0.3698  0.2294
 2687WN      WN 5503   6.045   5.537   0.537  0.0243  0.0735 -0.2606
 2688WN      WN 5504   3.389   6.466   1.898  0.1625 -0.1433 -0.2207
 2689WN      WN 5505   4.452   4.907  11.169  0.0054  0.0312  0.0019
 2690WN      WN 5506   1.444   3.040   2.452  0.2500  0.2079  0.3267
 2691WN      WN 5507   6.811   2.723   1.836 -0.1302  0.1947  0.2026
 2692WN      WN 5508   0.774   0.330   2.712  0.1346  0.0338 -0.0500
 2693WN      WN 5509   2.293   0.553   0.405  0.0015  0.0265 -0.2543
 2694WN      WN 5510   0.609   0.707  12.499 -0.3055  0.2169  0.0277
 2695WN      WN 5511   1.896   5.140   1.724  0.1723  0.2458  0.1657
 2696WN      WN 5512   6.206   4.540   1.978 -0.2145  0.1864  0.3750
 2697WN      WN 5513   2.258   0.644  11.317 -0.0567 -0.1428 -0.0444
 2698WN      WN 5514   0.645   0.360   1.781  0.1135  0.3397 -0.1197
 2699WN      WN 5515   4.749   3.442  12.419 -0.1572 -0.2127 -0.0090
 2700WN      WN 5516   2.669   2.992  12.259 -0.1254  0.1015 -0.1815
 2701WN      WN 5517   5.210   0.688  11.473  0.0351 -0.0990 -0.0609
 2702WN      WN 5518   1.912   6.718   0.090  0.0584 -0.1208 -0.2660
 2703WN      WN 5519   2.398   4.623   0.604 -0.1156  0.0205 -0.1496
 2704WN      WN 5520   5.459   5.708   1.363 -0.3067 -0.0230 -0.1548
 2705WN      WN 5521   1.009   1.186   0.641  0.0881  0.0995  0.1732
 2706WN      WN 5522   5.790   0.052  12.024 -0.0298  0.1020 -0.0596
 2707WN      WN 5523   0.629   2.687   2.296  0.1865 -0.0893  0.0431
 2708WN      WN 5524   6.277   5.004  12.936  0.1952 -0.2969 -0.1744
 2709WN      WN 5525   0.960   6.231   0.389 -0.1621  0.1279  0.1236
 2710WN      WN 5526   3.328   2.759  11.609  0.1404 -0.1945  0.0882
 2711WN      WN 5527   0.343   1.577   1.270  0.1443 -0.0755  0.1822
 2712WN      WN 5528   6.165   0.132  12.380 -0.0223 -0.2340  0.0211
 2713WN      WN 5529   4.607   5.956   0.993 -0.1254 -0.1435  0.0167
 2714WN      WN 5530   6.841   0.783  12.922 -0.0392 -0.0336 -0.1595
 2715WN      WN 5531   1.772   6.905   2.832  0.2500 -0.0214 -0.0229
 2716WN      WN 5532   2.505   6.335  11.248 -0.0283  0.0030 -0.1681
 2717WN      WN 5533   6.095   4.953  11.200  0.0419 -0.1771 -0.0422
 2718WN      WN 5534   5.874   2.018   0.238  0.0592 -0.3588 -0.2691
 2719WN      WN 5535   1.015   3.830  11.337 -0.2065  0.4209 -0.1562
 2720WN      WN 5536   4.717   6.871  10.403 -0.0770 -0.1375 -0.2336
 2721WN      WN 5537   5.364   1.923  11.764 -0.0623 -0.0521  0.1652
 2722WN      WN 5538   0.946   2.848  10.277 -0.1213 -0.0734 -0.1974
 2723WN      WN 5539   1.625   2.937   1.714  0.1965 -0.1757  0.0312
 2724WN      WN 5540   6.425   5.240  10.905 -0.2257  0.0551 -0.0749
 2725WN      WN 5541   2.072   6.615  11.322 -0.0210 -0.0792  0.0764
 2726WN      WN 5542   5.352   1.737   1.032  0.2402 -0.3921  0.2512
 2727WN      WN 5543   2.127   4.409  12.417 -0.0102 -0.1399  0.0452
 2728WN      WN 5544   6.031   3.627  10.195  0.0004 -0.1617 -0.0130
 2729WN      WN 5545   0.366   3.592  10.717 -0.0417 -0.1638 -0.0451
 2730WN      WN 5546   3.665   1.489   2.852  0.0127  0.0380  0.1272
 2731WN      WN 5547   6.607   5.657   0.827 -0.0180 -0.0145  0.0412
 2732WN      WN 5548   1.551   1.330  12.225 -0.1341  0.3130 -0.2862
 2733WN      WN 5549   2.623   0.484   0.011  0.1186  0.1208 -0.0065
 2734WN      WN 5550   3.920   6.213  13.002 -0.1215 -0.0740 -0.1472
 2735WN      WN 5551   1.018   6.539  12.488 -0.1391  0.0537 -0.2911
 2736WN      WN 5552   4.521   5.049   1.191 -0.1626 -0.1767  0.0613
 2737WN      WN 5553   4.205   5.223  12.628 -0.2077 -0.0292  0.0923
 2738WN      WN 5554   6.759   1.233   1.681  0.1327 -0.1941  0.1151
 2739WN      WN 5555   4.837   2.483  12.011 -0.1111 -0.0348 -0.0519
 2740WN      WN 5556   4.617   4.972  11.639 -0.1621  0.1871 -0.3074
   6.91520   6.91520  13.11800
