# Supplementary material for: Free energies of membrane stalk formation from a lipidomics perspective
Source: Nat Commun. 2021 Nov 15;12:6594. doi: 10.1038/s41467-021-26924-2 (PMC8593120; doi:10.1038/s41467-021-26924-2)
Supplement: Supplementary file 4 — Source Data [file 41467_2021_26924_MOESM4_ESM.zip › SI_data/Fig_S6/pmfs4x2.agr]

# Grace project file
#
@version 50125
@page size 1008, 504
@page scroll 5%
@page inout 5%
@link page off
@map font 0 to "Times-Roman", "Times-Roman"
@map font 1 to "Times-Italic", "Times-Italic"
@map font 2 to "Times-Bold", "Times-Bold"
@map font 3 to "Times-BoldItalic", "Times-BoldItalic"
@map font 4 to "Helvetica", "Helvetica"
@map font 5 to "Helvetica-Oblique", "Helvetica-Oblique"
@map font 6 to "Helvetica-Bold", "Helvetica-Bold"
@map font 7 to "Helvetica-BoldOblique", "Helvetica-BoldOblique"
@map font 8 to "Courier", "Courier"
@map font 9 to "Courier-Oblique", "Courier-Oblique"
@map font 10 to "Courier-Bold", "Courier-Bold"
@map font 11 to "Courier-BoldOblique", "Courier-BoldOblique"
@map font 12 to "Symbol", "Symbol"
@map font 13 to "ZapfDingbats", "ZapfDingbats"
@map color 0 to (255, 255, 255), "white"
@map color 1 to (0, 0, 0), "black"
@map color 2 to (255, 0, 0), "red"
@map color 3 to (0, 190, 0), "green"
@map color 4 to (0, 0, 255), "blue"
@map color 5 to (255, 165, 0), "orange"
@map color 6 to (188, 143, 143), "brown"
@map color 7 to (220, 220, 220), "grey"
@map color 8 to (148, 0, 211), "violet"
@map color 9 to (0, 255, 255), "cyan"
@map color 10 to (255, 0, 255), "magenta"
@map color 11 to (220, 220, 0), "yellow"
@map color 12 to (114, 33, 188), "indigo"
@map color 13 to (103, 7, 72), "maroon"
@map color 14 to (64, 224, 208), "turquoise"
@map color 15 to (190, 190, 190), "grey2"
@map color 16 to (160, 160, 160), "grey3"
@map color 17 to (120, 120, 120), "grey4"
@map color 18 to (100, 100, 255), "blue2"
@map color 19 to (150, 150, 255), "blue3"
@map color 20 to (0, 200, 0), "green2"
@map color 21 to (0, 180, 0), "green3"
@map color 22 to (0, 160, 0), "green4"
@map color 23 to (255, 160, 160), "red2"
@map color 24 to (255, 210, 0), "orange2"
@map color 25 to (255, 150, 255), "magenta2"
@map color 26 to (255, 100, 255), "magenta3"
@map color 27 to (210, 0, 210), "magenta4"
@map color 28 to (180, 0, 180), "magenta5"
@map color 29 to (27, 158, 119), "dark teal"
@map color 30 to (217, 95, 2), "dark orange"
@map color 31 to (117, 112, 179), "dark lilac"
@map color 32 to (231, 41, 130), "dark magenta"
@map color 33 to (102, 166, 30), "dark lime green"
@map color 34 to (230, 171, 2), "dark banana"
@map color 35 to (166, 118, 29), "dark tan"
@map color 36 to (102, 102, 102), "dark gray"
@map color 37 to (0, 0, 0), "cb_black"
@map color 38 to (230, 159, 0), "cb_orange"
@map color 39 to (86, 180, 233), "cb_skyblue"
@map color 40 to (0, 158, 115), "cb_green"
@map color 41 to (250, 228, 66), "cb_yellow"
@map color 42 to (0, 114, 178), "cb_blue"
@map color 43 to (213, 94, 0), "cb_vermillion"
@map color 44 to (204, 121, 167), "cb_purple"
@map color 45 to (68, 1, 84), "viridis1"
@map color 46 to (72, 40, 120), "viridis2"
@map color 47 to (62, 74, 137), "viridis3"
@map color 48 to (49, 104, 142), "viridis4"
@map color 49 to (38, 130, 142), "viridis5"
@map color 50 to (31, 158, 137), "viridis6"
@map color 51 to (53, 183, 121), "viridis7"
@map color 52 to (109, 205, 89), "viridis8"
@map color 53 to (180, 222, 44), "viridis9"
@map color 54 to (253, 231, 37), "viridis10"
@map color 55 to (47, 0, 135), "plasma1"
@map color 56 to (98, 0, 164), "plasma2"
@map color 57 to (146, 0, 166), "plasma3"
@map color 58 to (186, 47, 138), "plasma4"
@map color 59 to (216, 91, 105), "plasma5"
@map color 60 to (238, 137, 73), "plasma6"
@map color 61 to (246, 189, 39), "plasma7"
@map color 62 to (228, 250, 21), "plasma8"
@map color 63 to (85, 72, 193), "smooth cool warm1"
@map color 64 to (125, 135, 239), "smooth cool warm2"
@map color 65 to (166, 185, 255), "smooth cool warm3"
@map color 66 to (205, 215, 240), "smooth cool warm4"
@map color 67 to (235, 209, 194), "smooth cool warm5"
@map color 68 to (243, 168, 137), "smooth cool warm6"
@map color 69 to (222, 106, 83), "smooth cool warm7"
@map color 70 to (177, 1, 39), "smooth cool warm8"
@map color 71 to (222, 106, 83), "smooth cool warm7"
@map color 72 to (177, 1, 39), "smooth cool warm8"
@map color 73 to (255, 0, 0), "red"
@map color 74 to (0, 190, 0), "green"
@map color 75 to (0, 0, 255), "blue"
@map color 76 to (255, 165, 0), "orange"
@map color 77 to (188, 143, 143), "brown"
@map color 78 to (220, 220, 220), "grey"
@map color 79 to (148, 0, 211), "violet"
@map color 80 to (0, 255, 255), "cyan"
@map color 81 to (255, 0, 255), "magenta"
@map color 82 to (220, 220, 0), "yellow"
@map color 83 to (114, 33, 188), "indigo"
@map color 84 to (103, 7, 72), "maroon"
@map color 85 to (64, 224, 208), "turquoise"
@reference date 0
@date wrap off
@date wrap year 1950
@default linewidth 1.0
@default linestyle 1
@default color 1
@default pattern 1
@default font 4
@default char size 1.000000
@default symbol size 1.000000
@default sformat "%.8g"
@background color 0
@page background fill on
@timestamp off
@timestamp 0.03, 0.03
@timestamp color 1
@timestamp rot 0
@timestamp font 0
@timestamp char size 1.000000
@timestamp def "Mon Oct 12 16:02:01 2020"
@with line
@    line on
@    line loctype view
@    line 1.88736377025, 0.589101620029, 1.88736377025, 0.870073637703
@    line linewidth 1.5
@    line linestyle 1
@    line color 1
@    line arrow 2
@    line arrow type 0
@    line arrow length 1.500000
@    line arrow layout 0.800000, 1.000000
@line def
@with string
@    string on
@    string loctype view
@    string 0.143813181035, 0.887754289084
@    string color 1
@    string rot 0
@    string font 4
@    string just 0
@    string char size 1.000000
@    string def "DPPC"
@with string
@    string on
@    string loctype view
@    string 0.561997937689, 0.457496136012
@    string color 1
@    string rot 0
@    string font 4
@    string just 0
@    string char size 1.000000
@    string def "POPE"
@with string
@    string on
@    string loctype view
@    string 0.145285935085, 0.46058732612
@    string color 1
@    string rot 0
@    string font 4
@    string just 0
@    string char size 1.000000
@    string def "DPPE\n(gel phase)"
@with string
@    string on
@    string loctype view
@    string 0.558979588585, 0.888935679117
@    string color 1
@    string rot 0
@    string font 4
@    string just 0
@    string char size 1.000000
@    string def "POPC"
@with string
@    string on
@    string loctype view
@    string 0.971350722608, 0.888935679117
@    string color 1
@    string rot 0
@    string font 4
@    string just 0
@    string char size 1.000000
@    string def "DOPC"
@with string
@    string on
@    string loctype view
@    string 1.38519461068, 0.887462925067
@    string color 1
@    string rot 0
@    string font 4
@    string just 0
@    string char size 1.000000
@    string def "DIPC"
@with string
@    string on
@    string loctype view
@    string 0.975768984758, 0.455945988395
@    string color 1
@    string rot 0
@    string font 4
@    string just 0
@    string char size 1.000000
@    string def "DOPE"
@with string
@    string on
@    string loctype view
@    string 1.38519461068, 0.455945988395
@    string color 1
@    string rot 0
@    string font 4
@    string just 0
@    string char size 1.000000
@    string def "DIPE"
@with string
@    string on
@    string loctype view
@    string 1.92783505155, 0.593519882179
@    string color 1
@    string rot 90
@    string font 4
@    string just 0
@    string char size 0.900000
@    string def "Water beads per nm\S2"
@with string
@    string on
@    string loctype view
@    string 0.392857142857, 0.662202380952
@    string color 1
@    string rot 0
@    string font 4
@    string just 0
@    string char size 0.900000
@    string def "5"
@with string
@    string on
@    string loctype view
@    string 0.39136904762, 0.892857142857
@    string color 1
@    string rot 0
@    string font 4
@    string just 0
@    string char size 0.900000
@    string def "18"
@with string
@    string on
@    string loctype view
@    string 0.796130952381, 0.583333333333
@    string color 1
@    string rot 0
@    string font 4
@    string just 0
@    string char size 0.900000
@    string def "4"
@with string
@    string on
@    string loctype view
@    string 1.19047619048, 0.56994047619
@    string color 1
@    string rot 0
@    string font 4
@    string just 0
@    string char size 0.900000
@    string def "4"
@with string
@    string on
@    string loctype view
@    string 1.62946428571, 0.577380952381
@    string color 1
@    string rot 0
@    string font 4
@    string just 0
@    string char size 0.900000
@    string def "6"
@with string
@    string on
@    string loctype view
@    string 1.61011904762, 0.15625
@    string color 1
@    string rot 0
@    string font 4
@    string just 0
@    string char size 0.900000
@    string def "6"
@with string
@    string on
@    string loctype view
@    string 0.337797619048, 0.315476190476
@    string color 1
@    string rot 0
@    string font 4
@    string just 0
@    string char size 0.900000
@    string def "4"
@with string
@    string on
@    string loctype view
@    string 0.828869047619, 0.159226190476
@    string color 1
@    string rot 0
@    string font 4
@    string just 0
@    string char size 0.900000
@    string def "4"
@with string
@    string on
@    string loctype view
@    string 1.22172619048, 0.142857142857
@    string color 1
@    string rot 0
@    string font 4
@    string just 0
@    string char size 0.900000
@    string def "4"
@with string
@    string on
@    string loctype view
@    string 0.782738095239, 0.827380952381
@    string color 1
@    string rot 0
@    string font 4
@    string just 0
@    string char size 0.900000
@    string def "18"
@with string
@    string on
@    string loctype view
@    string 1.19494047619, 0.806547619047
@    string color 1
@    string rot 0
@    string font 4
@    string just 0
@    string char size 0.900000
@    string def "18"
@with string
@    string on
@    string loctype view
@    string 1.66369047619, 0.742559523809
@    string color 1
@    string rot 0
@    string font 4
@    string just 0
@    string char size 0.900000
@    string def "18"
@with string
@    string on
@    string loctype view
@    string 1.64732142857, 0.279761904762
@    string color 1
@    string rot 0
@    string font 4
@    string just 0
@    string char size 0.900000
@    string def "18"
@with string
@    string on
@    string loctype view
@    string 1.18303571429, 0.34375
@    string color 1
@    string rot 0
@    string font 4
@    string just 0
@    string char size 0.900000
@    string def "18"
@with string
@    string on
@    string loctype view
@    string 0.772321428572, 0.372023809523
@    string color 1
@    string rot 0
@    string font 4
@    string just 0
@    string char size 0.900000
@    string def "18"
@with string
@    string on
@    string loctype view
@    string 0.245535714286, 0.38244047619
@    string color 1
@    string rot 0
@    string font 4
@    string just 0
@    string char size 0.900000
@    string def "18"
@r0 off
@link r0 to g0
@r0 type above
@r0 linestyle 1
@r0 linewidth 1.0
@r0 color 1
@r0 line 0, 0, 0, 0
@r1 off
@link r1 to g0
@r1 type above
@r1 linestyle 1
@r1 linewidth 1.0
@r1 color 1
@r1 line 0, 0, 0, 0
@r2 off
@link r2 to g0
@r2 type above
@r2 linestyle 1
@r2 linewidth 1.0
@r2 color 1
@r2 line 0, 0, 0, 0
@r3 off
@link r3 to g0
@r3 type above
@r3 linestyle 1
@r3 linewidth 1.0
@r3 color 1
@r3 line 0, 0, 0, 0
@r4 off
@link r4 to g0
@r4 type above
@r4 linestyle 1
@r4 linewidth 1.0
@r4 color 1
@r4 line 0, 0, 0, 0
@g0 on
@g0 hidden false
@g0 type XY
@g0 stacked false
@g0 bar hgap 0.000000
@g0 fixedpoint off
@g0 fixedpoint type 0
@g0 fixedpoint xy 0.000000, 0.000000
@g0 fixedpoint format general general
@g0 fixedpoint prec 6, 6
@with g0
@    world 0.05, -40, 0.99, 200
@    stack world 0, 0, 0, 0
@    znorm 1
@    view 0.100000, 0.531281, 0.503423, 0.950000
@    title ""
@    title font 4
@    title size 1.500000
@    title color 1
@    subtitle ""
@    subtitle font 4
@    subtitle size 1.000000
@    subtitle color 1
@    xaxes scale Normal
@    yaxes scale Normal
@    xaxes invert off
@    yaxes invert off
@    xaxis  on
@    xaxis  type zero false
@    xaxis  offset 0.000000 , 0.000000
@    xaxis  bar on
@    xaxis  bar color 1
@    xaxis  bar linestyle 1
@    xaxis  bar linewidth 1.0
@    xaxis  label ""
@    xaxis  label layout para
@    xaxis  label place auto
@    xaxis  label char size 1.250000
@    xaxis  label font 4
@    xaxis  label color 1
@    xaxis  label place normal
@    xaxis  tick on
@    xaxis  tick major 0.2
@    xaxis  tick minor ticks 1
@    xaxis  tick default 6
@    xaxis  tick place rounded true
@    xaxis  tick in
@    xaxis  tick major size 1.000000
@    xaxis  tick major color 1
@    xaxis  tick major linewidth 1.0
@    xaxis  tick major linestyle 1
@    xaxis  tick major grid off
@    xaxis  tick minor color 1
@    xaxis  tick minor linewidth 1.0
@    xaxis  tick minor linestyle 1
@    xaxis  tick minor grid off
@    xaxis  tick minor size 0.500000
@    xaxis  ticklabel off
@    xaxis  ticklabel format general
@    xaxis  ticklabel prec 5
@    xaxis  ticklabel formula ""
@    xaxis  ticklabel append ""
@    xaxis  ticklabel prepend ""
@    xaxis  ticklabel angle 0
@    xaxis  ticklabel skip 0
@    xaxis  ticklabel stagger 0
@    xaxis  ticklabel place normal
@    xaxis  ticklabel offset auto
@    xaxis  ticklabel offset 0.000000 , 0.010000
@    xaxis  ticklabel start type auto
@    xaxis  ticklabel start 0.000000
@    xaxis  ticklabel stop type auto
@    xaxis  ticklabel stop 0.000000
@    xaxis  ticklabel char size 1.000000
@    xaxis  ticklabel font 4
@    xaxis  ticklabel color 1
@    xaxis  tick place both
@    xaxis  tick spec type none
@    yaxis  on
@    yaxis  type zero false
@    yaxis  offset 0.000000 , 0.000000
@    yaxis  bar on
@    yaxis  bar color 1
@    yaxis  bar linestyle 1
@    yaxis  bar linewidth 1.0
@    yaxis  label "PMF (kJ/mol)"
@    yaxis  label layout para
@    yaxis  label place auto
@    yaxis  label char size 1.000000
@    yaxis  label font 4
@    yaxis  label color 1
@    yaxis  label place normal
@    yaxis  tick on
@    yaxis  tick major 50
@    yaxis  tick minor ticks 1
@    yaxis  tick default 6
@    yaxis  tick place rounded true
@    yaxis  tick in
@    yaxis  tick major size 1.000000
@    yaxis  tick major color 1
@    yaxis  tick major linewidth 1.0
@    yaxis  tick major linestyle 1
@    yaxis  tick major grid off
@    yaxis  tick minor color 1
@    yaxis  tick minor linewidth 1.0
@    yaxis  tick minor linestyle 1
@    yaxis  tick minor grid off
@    yaxis  tick minor size 0.500000
@    yaxis  ticklabel on
@    yaxis  ticklabel format general
@    yaxis  ticklabel prec 5
@    yaxis  ticklabel formula ""
@    yaxis  ticklabel append ""
@    yaxis  ticklabel prepend ""
@    yaxis  ticklabel angle 0
@    yaxis  ticklabel skip 0
@    yaxis  ticklabel stagger 0
@    yaxis  ticklabel place normal
@    yaxis  ticklabel offset auto
@    yaxis  ticklabel offset 0.000000 , 0.010000
@    yaxis  ticklabel start type auto
@    yaxis  ticklabel start 0.000000
@    yaxis  ticklabel stop type auto
@    yaxis  ticklabel stop 0.000000
@    yaxis  ticklabel char size 1.000000
@    yaxis  ticklabel font 4
@    yaxis  ticklabel color 1
@    yaxis  tick place both
@    yaxis  tick spec type none
@    altxaxis  off
@    altyaxis  off
@    legend on
@    legend loctype view
@    legend 1.77, 0.92
@    legend box color 1
@    legend box pattern 1
@    legend box linewidth 1.0
@    legend box linestyle 0
@    legend box fill color 0
@    legend box fill pattern 1
@    legend font 4
@    legend char size 1.000000
@    legend color 1
@    legend length 3
@    legend vgap 2
@    legend hgap 1
@    legend invert true
@    frame type 0
@    frame linestyle 1
@    frame linewidth 2.0
@    frame color 1
@    frame pattern 1
@    frame background color 0
@    frame background pattern 0
@    s0 hidden true
@    s0 type xy
@    s0 symbol 0
@    s0 symbol size 1.000000
@    s0 symbol color 37
@    s0 symbol pattern 1
@    s0 symbol fill color 37
@    s0 symbol fill pattern 0
@    s0 symbol linewidth 1.0
@    s0 symbol linestyle 1
@    s0 symbol char 65
@    s0 symbol char font 4
@    s0 symbol skip 0
@    s0 line type 1
@    s0 line linestyle 1
@    s0 line linewidth 2.0
@    s0 line color 37
@    s0 line pattern 1
@    s0 baseline type 0
@    s0 baseline off
@    s0 dropline off
@    s0 fill type 0
@    s0 fill rule 0
@    s0 fill color 1
@    s0 fill pattern 1
@    s0 avalue off
@    s0 avalue type 2
@    s0 avalue char size 1.000000
@    s0 avalue font 4
@    s0 avalue color 1
@    s0 avalue rot 0
@    s0 avalue format general
@    s0 avalue prec 3
@    s0 avalue prepend ""
@    s0 avalue append ""
@    s0 avalue offset 0.000000 , 0.000000
@    s0 errorbar on
@    s0 errorbar place both
@    s0 errorbar color 37
@    s0 errorbar pattern 1
@    s0 errorbar size 1.000000
@    s0 errorbar linewidth 1.0
@    s0 errorbar linestyle 1
@    s0 errorbar riser linewidth 1.0
@    s0 errorbar riser linestyle 1
@    s0 errorbar riser clip off
@    s0 errorbar riser clip length 0.100000
@    s0 comment "pmfs.agr"
@    s0 legend  "  4"
@    s1 hidden false
@    s1 type xy
@    s1 symbol 0
@    s1 symbol size 1.000000
@    s1 symbol color 47
@    s1 symbol pattern 1
@    s1 symbol fill color 47
@    s1 symbol fill pattern 0
@    s1 symbol linewidth 1.0
@    s1 symbol linestyle 1
@    s1 symbol char 65
@    s1 symbol char font 4
@    s1 symbol skip 0
@    s1 line type 1
@    s1 line linestyle 1
@    s1 line linewidth 2.0
@    s1 line color 47
@    s1 line pattern 1
@    s1 baseline type 0
@    s1 baseline off
@    s1 dropline off
@    s1 fill type 0
@    s1 fill rule 0
@    s1 fill color 1
@    s1 fill pattern 1
@    s1 avalue off
@    s1 avalue type 2
@    s1 avalue char size 1.000000
@    s1 avalue font 4
@    s1 avalue color 1
@    s1 avalue rot 0
@    s1 avalue format general
@    s1 avalue prec 3
@    s1 avalue prepend ""
@    s1 avalue append ""
@    s1 avalue offset 0.000000 , 0.000000
@    s1 errorbar on
@    s1 errorbar place both
@    s1 errorbar color 47
@    s1 errorbar pattern 1
@    s1 errorbar size 1.000000
@    s1 errorbar linewidth 1.0
@    s1 errorbar linestyle 1
@    s1 errorbar riser linewidth 1.0
@    s1 errorbar riser linestyle 1
@    s1 errorbar riser clip off
@    s1 errorbar riser clip length 0.100000
@    s1 comment "pmfs.agr"
@    s1 legend  "  5"
@    s2 hidden false
@    s2 type xy
@    s2 symbol 0
@    s2 symbol size 1.000000
@    s2 symbol color 48
@    s2 symbol pattern 1
@    s2 symbol fill color 48
@    s2 symbol fill pattern 0
@    s2 symbol linewidth 1.0
@    s2 symbol linestyle 1
@    s2 symbol char 65
@    s2 symbol char font 4
@    s2 symbol skip 0
@    s2 line type 1
@    s2 line linestyle 1
@    s2 line linewidth 2.0
@    s2 line color 48
@    s2 line pattern 1
@    s2 baseline type 0
@    s2 baseline off
@    s2 dropline off
@    s2 fill type 0
@    s2 fill rule 0
@    s2 fill color 1
@    s2 fill pattern 1
@    s2 avalue off
@    s2 avalue type 2
@    s2 avalue char size 1.000000
@    s2 avalue font 4
@    s2 avalue color 1
@    s2 avalue rot 0
@    s2 avalue format general
@    s2 avalue prec 3
@    s2 avalue prepend ""
@    s2 avalue append ""
@    s2 avalue offset 0.000000 , 0.000000
@    s2 errorbar on
@    s2 errorbar place both
@    s2 errorbar color 48
@    s2 errorbar pattern 1
@    s2 errorbar size 1.000000
@    s2 errorbar linewidth 1.0
@    s2 errorbar linestyle 1
@    s2 errorbar riser linewidth 1.0
@    s2 errorbar riser linestyle 1
@    s2 errorbar riser clip off
@    s2 errorbar riser clip length 0.100000
@    s2 comment "pmfs.agr"
@    s2 legend  "  6"
@    s3 hidden false
@    s3 type xy
@    s3 symbol 0
@    s3 symbol size 1.000000
@    s3 symbol color 49
@    s3 symbol pattern 1
@    s3 symbol fill color 49
@    s3 symbol fill pattern 0
@    s3 symbol linewidth 1.0
@    s3 symbol linestyle 1
@    s3 symbol char 65
@    s3 symbol char font 4
@    s3 symbol skip 0
@    s3 line type 1
@    s3 line linestyle 1
@    s3 line linewidth 2.0
@    s3 line color 49
@    s3 line pattern 1
@    s3 baseline type 0
@    s3 baseline off
@    s3 dropline off
@    s3 fill type 0
@    s3 fill rule 0
@    s3 fill color 1
@    s3 fill pattern 1
@    s3 avalue off
@    s3 avalue type 2
@    s3 avalue char size 1.000000
@    s3 avalue font 4
@    s3 avalue color 1
@    s3 avalue rot 0
@    s3 avalue format general
@    s3 avalue prec 3
@    s3 avalue prepend ""
@    s3 avalue append ""
@    s3 avalue offset 0.000000 , 0.000000
@    s3 errorbar on
@    s3 errorbar place both
@    s3 errorbar color 49
@    s3 errorbar pattern 1
@    s3 errorbar size 1.000000
@    s3 errorbar linewidth 1.0
@    s3 errorbar linestyle 1
@    s3 errorbar riser linewidth 1.0
@    s3 errorbar riser linestyle 1
@    s3 errorbar riser clip off
@    s3 errorbar riser clip length 0.100000
@    s3 comment "pmfs.agr"
@    s3 legend  "  8"
@    s4 hidden false
@    s4 type xy
@    s4 symbol 0
@    s4 symbol size 1.000000
@    s4 symbol color 50
@    s4 symbol pattern 1
@    s4 symbol fill color 50
@    s4 symbol fill pattern 0
@    s4 symbol linewidth 1.0
@    s4 symbol linestyle 1
@    s4 symbol char 65
@    s4 symbol char font 4
@    s4 symbol skip 0
@    s4 line type 1
@    s4 line linestyle 1
@    s4 line linewidth 2.0
@    s4 line color 50
@    s4 line pattern 1
@    s4 baseline type 0
@    s4 baseline off
@    s4 dropline off
@    s4 fill type 0
@    s4 fill rule 0
@    s4 fill color 1
@    s4 fill pattern 1
@    s4 avalue off
@    s4 avalue type 2
@    s4 avalue char size 1.000000
@    s4 avalue font 4
@    s4 avalue color 1
@    s4 avalue rot 0
@    s4 avalue format general
@    s4 avalue prec 3
@    s4 avalue prepend ""
@    s4 avalue append ""
@    s4 avalue offset 0.000000 , 0.000000
@    s4 errorbar on
@    s4 errorbar place both
@    s4 errorbar color 50
@    s4 errorbar pattern 1
@    s4 errorbar size 1.000000
@    s4 errorbar linewidth 1.0
@    s4 errorbar linestyle 1
@    s4 errorbar riser linewidth 1.0
@    s4 errorbar riser linestyle 1
@    s4 errorbar riser clip off
@    s4 errorbar riser clip length 0.100000
@    s4 comment "pmfs.agr"
@    s4 legend  "10"
@    s5 hidden false
@    s5 type xy
@    s5 symbol 0
@    s5 symbol size 1.000000
@    s5 symbol color 51
@    s5 symbol pattern 1
@    s5 symbol fill color 51
@    s5 symbol fill pattern 0
@    s5 symbol linewidth 1.0
@    s5 symbol linestyle 1
@    s5 symbol char 65
@    s5 symbol char font 4
@    s5 symbol skip 0
@    s5 line type 1
@    s5 line linestyle 1
@    s5 line linewidth 2.0
@    s5 line color 51
@    s5 line pattern 1
@    s5 baseline type 0
@    s5 baseline off
@    s5 dropline off
@    s5 fill type 0
@    s5 fill rule 0
@    s5 fill color 1
@    s5 fill pattern 1
@    s5 avalue off
@    s5 avalue type 2
@    s5 avalue char size 1.000000
@    s5 avalue font 4
@    s5 avalue color 1
@    s5 avalue rot 0
@    s5 avalue format general
@    s5 avalue prec 3
@    s5 avalue prepend ""
@    s5 avalue append ""
@    s5 avalue offset 0.000000 , 0.000000
@    s5 errorbar on
@    s5 errorbar place both
@    s5 errorbar color 51
@    s5 errorbar pattern 1
@    s5 errorbar size 1.000000
@    s5 errorbar linewidth 1.0
@    s5 errorbar linestyle 1
@    s5 errorbar riser linewidth 1.0
@    s5 errorbar riser linestyle 1
@    s5 errorbar riser clip off
@    s5 errorbar riser clip length 0.100000
@    s5 comment "pmfs4x2.agr"
@    s5 legend  "12"
@    s6 hidden false
@    s6 type xy
@    s6 symbol 0
@    s6 symbol size 1.000000
@    s6 symbol color 52
@    s6 symbol pattern 1
@    s6 symbol fill color 52
@    s6 symbol fill pattern 0
@    s6 symbol linewidth 1.0
@    s6 symbol linestyle 1
@    s6 symbol char 65
@    s6 symbol char font 4
@    s6 symbol skip 0
@    s6 line type 1
@    s6 line linestyle 1
@    s6 line linewidth 2.0
@    s6 line color 52
@    s6 line pattern 1
@    s6 baseline type 0
@    s6 baseline off
@    s6 dropline off
@    s6 fill type 0
@    s6 fill rule 0
@    s6 fill color 1
@    s6 fill pattern 1
@    s6 avalue off
@    s6 avalue type 2
@    s6 avalue char size 1.000000
@    s6 avalue font 4
@    s6 avalue color 1
@    s6 avalue rot 0
@    s6 avalue format general
@    s6 avalue prec 3
@    s6 avalue prepend ""
@    s6 avalue append ""
@    s6 avalue offset 0.000000 , 0.000000
@    s6 errorbar on
@    s6 errorbar place both
@    s6 errorbar color 52
@    s6 errorbar pattern 1
@    s6 errorbar size 1.000000
@    s6 errorbar linewidth 1.0
@    s6 errorbar linestyle 1
@    s6 errorbar riser linewidth 1.0
@    s6 errorbar riser linestyle 1
@    s6 errorbar riser clip off
@    s6 errorbar riser clip length 0.100000
@    s6 comment "pmfs4x2.agr"
@    s6 legend  "14"
@    s7 hidden false
@    s7 type xy
@    s7 symbol 0
@    s7 symbol size 1.000000
@    s7 symbol color 53
@    s7 symbol pattern 1
@    s7 symbol fill color 53
@    s7 symbol fill pattern 0
@    s7 symbol linewidth 1.0
@    s7 symbol linestyle 1
@    s7 symbol char 65
@    s7 symbol char font 4
@    s7 symbol skip 0
@    s7 line type 1
@    s7 line linestyle 1
@    s7 line linewidth 2.0
@    s7 line color 53
@    s7 line pattern 1
@    s7 baseline type 0
@    s7 baseline off
@    s7 dropline off
@    s7 fill type 0
@    s7 fill rule 0
@    s7 fill color 1
@    s7 fill pattern 1
@    s7 avalue off
@    s7 avalue type 2
@    s7 avalue char size 1.000000
@    s7 avalue font 4
@    s7 avalue color 1
@    s7 avalue rot 0
@    s7 avalue format general
@    s7 avalue prec 3
@    s7 avalue prepend ""
@    s7 avalue append ""
@    s7 avalue offset 0.000000 , 0.000000
@    s7 errorbar on
@    s7 errorbar place both
@    s7 errorbar color 53
@    s7 errorbar pattern 1
@    s7 errorbar size 1.000000
@    s7 errorbar linewidth 1.0
@    s7 errorbar linestyle 1
@    s7 errorbar riser linewidth 1.0
@    s7 errorbar riser linestyle 1
@    s7 errorbar riser clip off
@    s7 errorbar riser clip length 0.100000
@    s7 comment "pmfs4x2.agr"
@    s7 legend  "16"
@    s8 hidden false
@    s8 type xy
@    s8 symbol 0
@    s8 symbol size 1.000000
@    s8 symbol color 54
@    s8 symbol pattern 1
@    s8 symbol fill color 54
@    s8 symbol fill pattern 0
@    s8 symbol linewidth 1.0
@    s8 symbol linestyle 1
@    s8 symbol char 65
@    s8 symbol char font 4
@    s8 symbol skip 0
@    s8 line type 1
@    s8 line linestyle 1
@    s8 line linewidth 2.0
@    s8 line color 54
@    s8 line pattern 1
@    s8 baseline type 0
@    s8 baseline off
@    s8 dropline off
@    s8 fill type 0
@    s8 fill rule 0
@    s8 fill color 1
@    s8 fill pattern 1
@    s8 avalue off
@    s8 avalue type 2
@    s8 avalue char size 1.000000
@    s8 avalue font 4
@    s8 avalue color 1
@    s8 avalue rot 0
@    s8 avalue format general
@    s8 avalue prec 3
@    s8 avalue prepend ""
@    s8 avalue append ""
@    s8 avalue offset 0.000000 , 0.000000
@    s8 errorbar on
@    s8 errorbar place both
@    s8 errorbar color 54
@    s8 errorbar pattern 1
@    s8 errorbar size 1.000000
@    s8 errorbar linewidth 1.0
@    s8 errorbar linestyle 1
@    s8 errorbar riser linewidth 1.0
@    s8 errorbar riser linestyle 1
@    s8 errorbar riser clip off
@    s8 errorbar riser clip length 0.100000
@    s8 comment "pmfs4x2.agr"
@    s8 legend  "18"
@g1 on
@g1 hidden false
@g1 type XY
@g1 stacked false
@g1 bar hgap 0.000000
@g1 fixedpoint off
@g1 fixedpoint type 0
@g1 fixedpoint xy 0.000000, 0.000000
@g1 fixedpoint format general general
@g1 fixedpoint prec 6, 6
@with g1
@    world 0.05, -40, 0.99, 200
@    stack world 0, 0, 0, 0
@    znorm 1
@    view 0.100000, 0.100000, 0.503423, 0.518719
@    title ""
@    title font 4
@    title size 1.500000
@    title color 1
@    subtitle ""
@    subtitle font 4
@    subtitle size 1.000000
@    subtitle color 1
@    xaxes scale Normal
@    yaxes scale Normal
@    xaxes invert off
@    yaxes invert off
@    xaxis  on
@    xaxis  type zero false
@    xaxis  offset 0.000000 , 0.000000
@    xaxis  bar on
@    xaxis  bar color 1
@    xaxis  bar linestyle 1
@    xaxis  bar linewidth 1.0
@    xaxis  label "Stalk formation, \xx\f{}\sch"
@    xaxis  label layout para
@    xaxis  label place auto
@    xaxis  label char size 1.000000
@    xaxis  label font 4
@    xaxis  label color 1
@    xaxis  label place normal
@    xaxis  tick on
@    xaxis  tick major 0.2
@    xaxis  tick minor ticks 1
@    xaxis  tick default 6
@    xaxis  tick place rounded true
@    xaxis  tick in
@    xaxis  tick major size 1.000000
@    xaxis  tick major color 1
@    xaxis  tick major linewidth 1.0
@    xaxis  tick major linestyle 1
@    xaxis  tick major grid off
@    xaxis  tick minor color 1
@    xaxis  tick minor linewidth 1.0
@    xaxis  tick minor linestyle 1
@    xaxis  tick minor grid off
@    xaxis  tick minor size 0.500000
@    xaxis  ticklabel on
@    xaxis  ticklabel format general
@    xaxis  ticklabel prec 5
@    xaxis  ticklabel formula ""
@    xaxis  ticklabel append ""
@    xaxis  ticklabel prepend ""
@    xaxis  ticklabel angle 0
@    xaxis  ticklabel skip 0
@    xaxis  ticklabel stagger 0
@    xaxis  ticklabel place normal
@    xaxis  ticklabel offset auto
@    xaxis  ticklabel offset 0.000000 , 0.010000
@    xaxis  ticklabel start type auto
@    xaxis  ticklabel start 0.000000
@    xaxis  ticklabel stop type auto
@    xaxis  ticklabel stop 0.000000
@    xaxis  ticklabel char size 1.000000
@    xaxis  ticklabel font 4
@    xaxis  ticklabel color 1
@    xaxis  tick place both
@    xaxis  tick spec type none
@    yaxis  on
@    yaxis  type zero false
@    yaxis  offset 0.000000 , 0.000000
@    yaxis  bar on
@    yaxis  bar color 1
@    yaxis  bar linestyle 1
@    yaxis  bar linewidth 1.0
@    yaxis  label "PMF (kJ/mol)"
@    yaxis  label layout para
@    yaxis  label place auto
@    yaxis  label char size 1.000000
@    yaxis  label font 4
@    yaxis  label color 1
@    yaxis  label place normal
@    yaxis  tick on
@    yaxis  tick major 50
@    yaxis  tick minor ticks 1
@    yaxis  tick default 6
@    yaxis  tick place rounded true
@    yaxis  tick in
@    yaxis  tick major size 1.000000
@    yaxis  tick major color 1
@    yaxis  tick major linewidth 1.0
@    yaxis  tick major linestyle 1
@    yaxis  tick major grid off
@    yaxis  tick minor color 1
@    yaxis  tick minor linewidth 1.0
@    yaxis  tick minor linestyle 1
@    yaxis  tick minor grid off
@    yaxis  tick minor size 0.500000
@    yaxis  ticklabel on
@    yaxis  ticklabel format general
@    yaxis  ticklabel prec 5
@    yaxis  ticklabel formula ""
@    yaxis  ticklabel append ""
@    yaxis  ticklabel prepend ""
@    yaxis  ticklabel angle 0
@    yaxis  ticklabel skip 0
@    yaxis  ticklabel stagger 0
@    yaxis  ticklabel place normal
@    yaxis  ticklabel offset auto
@    yaxis  ticklabel offset 0.000000 , 0.010000
@    yaxis  ticklabel start type auto
@    yaxis  ticklabel start 0.000000
@    yaxis  ticklabel stop type auto
@    yaxis  ticklabel stop 0.000000
@    yaxis  ticklabel char size 1.000000
@    yaxis  ticklabel font 4
@    yaxis  ticklabel color 1
@    yaxis  tick place both
@    yaxis  tick spec type none
@    altxaxis  off
@    altyaxis  off
@    legend on
@    legend loctype view
@    legend 0.45, 1.2
@    legend box color 1
@    legend box pattern 1
@    legend box linewidth 1.0
@    legend box linestyle 1
@    legend box fill color 0
@    legend box fill pattern 0
@    legend font 4
@    legend char size 1.000000
@    legend color 1
@    legend length 4
@    legend vgap 1
@    legend hgap 1
@    legend invert false
@    frame type 0
@    frame linestyle 1
@    frame linewidth 2.0
@    frame color 1
@    frame pattern 1
@    frame background color 0
@    frame background pattern 0
@    s0 hidden false
@    s0 type xy
@    s0 symbol 0
@    s0 symbol size 1.000000
@    s0 symbol color 37
@    s0 symbol pattern 1
@    s0 symbol fill color 37
@    s0 symbol fill pattern 0
@    s0 symbol linewidth 1.0
@    s0 symbol linestyle 1
@    s0 symbol char 65
@    s0 symbol char font 4
@    s0 symbol skip 0
@    s0 line type 1
@    s0 line linestyle 1
@    s0 line linewidth 2.0
@    s0 line color 37
@    s0 line pattern 1
@    s0 baseline type 0
@    s0 baseline off
@    s0 dropline off
@    s0 fill type 0
@    s0 fill rule 0
@    s0 fill color 1
@    s0 fill pattern 1
@    s0 avalue off
@    s0 avalue type 2
@    s0 avalue char size 1.000000
@    s0 avalue font 4
@    s0 avalue color 1
@    s0 avalue rot 0
@    s0 avalue format general
@    s0 avalue prec 3
@    s0 avalue prepend ""
@    s0 avalue append ""
@    s0 avalue offset 0.000000 , 0.000000
@    s0 errorbar on
@    s0 errorbar place both
@    s0 errorbar color 37
@    s0 errorbar pattern 1
@    s0 errorbar size 1.000000
@    s0 errorbar linewidth 1.0
@    s0 errorbar linestyle 1
@    s0 errorbar riser linewidth 1.0
@    s0 errorbar riser linestyle 1
@    s0 errorbar riser clip off
@    s0 errorbar riser clip length 0.100000
@    s0 comment "pmfs.agr"
@    s0 legend  ""
@    s1 hidden false
@    s1 type xy
@    s1 symbol 0
@    s1 symbol size 1.000000
@    s1 symbol color 47
@    s1 symbol pattern 1
@    s1 symbol fill color 47
@    s1 symbol fill pattern 0
@    s1 symbol linewidth 1.0
@    s1 symbol linestyle 1
@    s1 symbol char 65
@    s1 symbol char font 4
@    s1 symbol skip 0
@    s1 line type 1
@    s1 line linestyle 1
@    s1 line linewidth 2.0
@    s1 line color 47
@    s1 line pattern 1
@    s1 baseline type 0
@    s1 baseline off
@    s1 dropline off
@    s1 fill type 0
@    s1 fill rule 0
@    s1 fill color 1
@    s1 fill pattern 1
@    s1 avalue off
@    s1 avalue type 2
@    s1 avalue char size 1.000000
@    s1 avalue font 4
@    s1 avalue color 1
@    s1 avalue rot 0
@    s1 avalue format general
@    s1 avalue prec 3
@    s1 avalue prepend ""
@    s1 avalue append ""
@    s1 avalue offset 0.000000 , 0.000000
@    s1 errorbar on
@    s1 errorbar place both
@    s1 errorbar color 47
@    s1 errorbar pattern 1
@    s1 errorbar size 1.000000
@    s1 errorbar linewidth 1.0
@    s1 errorbar linestyle 1
@    s1 errorbar riser linewidth 1.0
@    s1 errorbar riser linestyle 1
@    s1 errorbar riser clip off
@    s1 errorbar riser clip length 0.100000
@    s1 comment "pmfs.agr"
@    s1 legend  ""
@    s2 hidden true
@    s2 type xy
@    s2 symbol 0
@    s2 symbol size 1.000000
@    s2 symbol color 48
@    s2 symbol pattern 1
@    s2 symbol fill color 48
@    s2 symbol fill pattern 0
@    s2 symbol linewidth 1.0
@    s2 symbol linestyle 1
@    s2 symbol char 65
@    s2 symbol char font 4
@    s2 symbol skip 0
@    s2 line type 1
@    s2 line linestyle 1
@    s2 line linewidth 2.0
@    s2 line color 48
@    s2 line pattern 1
@    s2 baseline type 0
@    s2 baseline off
@    s2 dropline off
@    s2 fill type 0
@    s2 fill rule 0
@    s2 fill color 1
@    s2 fill pattern 1
@    s2 avalue off
@    s2 avalue type 2
@    s2 avalue char size 1.000000
@    s2 avalue font 4
@    s2 avalue color 1
@    s2 avalue rot 0
@    s2 avalue format general
@    s2 avalue prec 3
@    s2 avalue prepend ""
@    s2 avalue append ""
@    s2 avalue offset 0.000000 , 0.000000
@    s2 errorbar on
@    s2 errorbar place both
@    s2 errorbar color 48
@    s2 errorbar pattern 1
@    s2 errorbar size 1.000000
@    s2 errorbar linewidth 1.0
@    s2 errorbar linestyle 1
@    s2 errorbar riser linewidth 1.0
@    s2 errorbar riser linestyle 1
@    s2 errorbar riser clip off
@    s2 errorbar riser clip length 0.100000
@    s2 comment "pmfs.agr"
@    s2 legend  ""
@    s3 hidden false
@    s3 type xy
@    s3 symbol 0
@    s3 symbol size 1.000000
@    s3 symbol color 49
@    s3 symbol pattern 1
@    s3 symbol fill color 49
@    s3 symbol fill pattern 0
@    s3 symbol linewidth 1.0
@    s3 symbol linestyle 1
@    s3 symbol char 65
@    s3 symbol char font 4
@    s3 symbol skip 0
@    s3 line type 1
@    s3 line linestyle 1
@    s3 line linewidth 2.0
@    s3 line color 49
@    s3 line pattern 1
@    s3 baseline type 0
@    s3 baseline off
@    s3 dropline off
@    s3 fill type 0
@    s3 fill rule 0
@    s3 fill color 1
@    s3 fill pattern 1
@    s3 avalue off
@    s3 avalue type 2
@    s3 avalue char size 1.000000
@    s3 avalue font 4
@    s3 avalue color 1
@    s3 avalue rot 0
@    s3 avalue format general
@    s3 avalue prec 3
@    s3 avalue prepend ""
@    s3 avalue append ""
@    s3 avalue offset 0.000000 , 0.000000
@    s3 errorbar on
@    s3 errorbar place both
@    s3 errorbar color 49
@    s3 errorbar pattern 1
@    s3 errorbar size 1.000000
@    s3 errorbar linewidth 1.0
@    s3 errorbar linestyle 1
@    s3 errorbar riser linewidth 1.0
@    s3 errorbar riser linestyle 1
@    s3 errorbar riser clip off
@    s3 errorbar riser clip length 0.100000
@    s3 comment "pmfs.agr"
@    s3 legend  ""
@    s4 hidden false
@    s4 type xy
@    s4 symbol 0
@    s4 symbol size 1.000000
@    s4 symbol color 50
@    s4 symbol pattern 1
@    s4 symbol fill color 50
@    s4 symbol fill pattern 0
@    s4 symbol linewidth 1.0
@    s4 symbol linestyle 1
@    s4 symbol char 65
@    s4 symbol char font 4
@    s4 symbol skip 0
@    s4 line type 1
@    s4 line linestyle 1
@    s4 line linewidth 2.0
@    s4 line color 50
@    s4 line pattern 1
@    s4 baseline type 0
@    s4 baseline off
@    s4 dropline off
@    s4 fill type 0
@    s4 fill rule 0
@    s4 fill color 1
@    s4 fill pattern 1
@    s4 avalue off
@    s4 avalue type 2
@    s4 avalue char size 1.000000
@    s4 avalue font 4
@    s4 avalue color 1
@    s4 avalue rot 0
@    s4 avalue format general
@    s4 avalue prec 3
@    s4 avalue prepend ""
@    s4 avalue append ""
@    s4 avalue offset 0.000000 , 0.000000
@    s4 errorbar on
@    s4 errorbar place both
@    s4 errorbar color 50
@    s4 errorbar pattern 1
@    s4 errorbar size 1.000000
@    s4 errorbar linewidth 1.0
@    s4 errorbar linestyle 1
@    s4 errorbar riser linewidth 1.0
@    s4 errorbar riser linestyle 1
@    s4 errorbar riser clip off
@    s4 errorbar riser clip length 0.100000
@    s4 comment "pmfs.agr"
@    s4 legend  ""
@    s5 hidden false
@    s5 type xy
@    s5 symbol 0
@    s5 symbol size 1.000000
@    s5 symbol color 51
@    s5 symbol pattern 1
@    s5 symbol fill color 51
@    s5 symbol fill pattern 0
@    s5 symbol linewidth 1.0
@    s5 symbol linestyle 1
@    s5 symbol char 65
@    s5 symbol char font 4
@    s5 symbol skip 0
@    s5 line type 1
@    s5 line linestyle 1
@    s5 line linewidth 2.0
@    s5 line color 51
@    s5 line pattern 1
@    s5 baseline type 0
@    s5 baseline off
@    s5 dropline off
@    s5 fill type 0
@    s5 fill rule 0
@    s5 fill color 1
@    s5 fill pattern 1
@    s5 avalue off
@    s5 avalue type 2
@    s5 avalue char size 1.000000
@    s5 avalue font 4
@    s5 avalue color 1
@    s5 avalue rot 0
@    s5 avalue format general
@    s5 avalue prec 3
@    s5 avalue prepend ""
@    s5 avalue append ""
@    s5 avalue offset 0.000000 , 0.000000
@    s5 errorbar on
@    s5 errorbar place both
@    s5 errorbar color 51
@    s5 errorbar pattern 1
@    s5 errorbar size 1.000000
@    s5 errorbar linewidth 1.0
@    s5 errorbar linestyle 1
@    s5 errorbar riser linewidth 1.0
@    s5 errorbar riser linestyle 1
@    s5 errorbar riser clip off
@    s5 errorbar riser clip length 0.100000
@    s5 comment "pmfs4x2.agr"
@    s5 legend  ""
@    s6 hidden false
@    s6 type xy
@    s6 symbol 0
@    s6 symbol size 1.000000
@    s6 symbol color 52
@    s6 symbol pattern 1
@    s6 symbol fill color 52
@    s6 symbol fill pattern 0
@    s6 symbol linewidth 1.0
@    s6 symbol linestyle 1
@    s6 symbol char 65
@    s6 symbol char font 4
@    s6 symbol skip 0
@    s6 line type 1
@    s6 line linestyle 1
@    s6 line linewidth 2.0
@    s6 line color 52
@    s6 line pattern 1
@    s6 baseline type 0
@    s6 baseline off
@    s6 dropline off
@    s6 fill type 0
@    s6 fill rule 0
@    s6 fill color 1
@    s6 fill pattern 1
@    s6 avalue off
@    s6 avalue type 2
@    s6 avalue char size 1.000000
@    s6 avalue font 4
@    s6 avalue color 1
@    s6 avalue rot 0
@    s6 avalue format general
@    s6 avalue prec 3
@    s6 avalue prepend ""
@    s6 avalue append ""
@    s6 avalue offset 0.000000 , 0.000000
@    s6 errorbar on
@    s6 errorbar place both
@    s6 errorbar color 52
@    s6 errorbar pattern 1
@    s6 errorbar size 1.000000
@    s6 errorbar linewidth 1.0
@    s6 errorbar linestyle 1
@    s6 errorbar riser linewidth 1.0
@    s6 errorbar riser linestyle 1
@    s6 errorbar riser clip off
@    s6 errorbar riser clip length 0.100000
@    s6 comment "pmfs4x2.agr"
@    s6 legend  ""
@    s7 hidden false
@    s7 type xy
@    s7 symbol 0
@    s7 symbol size 1.000000
@    s7 symbol color 53
@    s7 symbol pattern 1
@    s7 symbol fill color 53
@    s7 symbol fill pattern 0
@    s7 symbol linewidth 1.0
@    s7 symbol linestyle 1
@    s7 symbol char 65
@    s7 symbol char font 4
@    s7 symbol skip 0
@    s7 line type 1
@    s7 line linestyle 1
@    s7 line linewidth 2.0
@    s7 line color 53
@    s7 line pattern 1
@    s7 baseline type 0
@    s7 baseline off
@    s7 dropline off
@    s7 fill type 0
@    s7 fill rule 0
@    s7 fill color 1
@    s7 fill pattern 1
@    s7 avalue off
@    s7 avalue type 2
@    s7 avalue char size 1.000000
@    s7 avalue font 4
@    s7 avalue color 1
@    s7 avalue rot 0
@    s7 avalue format general
@    s7 avalue prec 3
@    s7 avalue prepend ""
@    s7 avalue append ""
@    s7 avalue offset 0.000000 , 0.000000
@    s7 errorbar on
@    s7 errorbar place both
@    s7 errorbar color 53
@    s7 errorbar pattern 1
@    s7 errorbar size 1.000000
@    s7 errorbar linewidth 1.0
@    s7 errorbar linestyle 1
@    s7 errorbar riser linewidth 1.0
@    s7 errorbar riser linestyle 1
@    s7 errorbar riser clip off
@    s7 errorbar riser clip length 0.100000
@    s7 comment "pmfs4x2.agr"
@    s7 legend  ""
@    s8 hidden false
@    s8 type xy
@    s8 symbol 0
@    s8 symbol size 1.000000
@    s8 symbol color 54
@    s8 symbol pattern 1
@    s8 symbol fill color 54
@    s8 symbol fill pattern 0
@    s8 symbol linewidth 1.0
@    s8 symbol linestyle 1
@    s8 symbol char 65
@    s8 symbol char font 4
@    s8 symbol skip 0
@    s8 line type 1
@    s8 line linestyle 1
@    s8 line linewidth 2.0
@    s8 line color 54
@    s8 line pattern 1
@    s8 baseline type 0
@    s8 baseline off
@    s8 dropline off
@    s8 fill type 0
@    s8 fill rule 0
@    s8 fill color 1
@    s8 fill pattern 1
@    s8 avalue off
@    s8 avalue type 2
@    s8 avalue char size 1.000000
@    s8 avalue font 4
@    s8 avalue color 1
@    s8 avalue rot 0
@    s8 avalue format general
@    s8 avalue prec 3
@    s8 avalue prepend ""
@    s8 avalue append ""
@    s8 avalue offset 0.000000 , 0.000000
@    s8 errorbar on
@    s8 errorbar place both
@    s8 errorbar color 54
@    s8 errorbar pattern 1
@    s8 errorbar size 1.000000
@    s8 errorbar linewidth 1.0
@    s8 errorbar linestyle 1
@    s8 errorbar riser linewidth 1.0
@    s8 errorbar riser linestyle 1
@    s8 errorbar riser clip off
@    s8 errorbar riser clip length 0.100000
@    s8 comment "pmfs4x2.agr"
@    s8 legend  ""
@g2 on
@g2 hidden false
@g2 type XY
@g2 stacked false
@g2 bar hgap 0.000000
@g2 fixedpoint off
@g2 fixedpoint type 0
@g2 fixedpoint xy 0.000000, 0.000000
@g2 fixedpoint format general general
@g2 fixedpoint prec 6, 6
@with g2
@    world 0.05, -40, 0.99, 200
@    stack world 0, 0, 0, 0
@    znorm 1
@    view 0.515526, 0.531281, 0.918949, 0.950000
@    title ""
@    title font 4
@    title size 1.500000
@    title color 1
@    subtitle ""
@    subtitle font 4
@    subtitle size 1.000000
@    subtitle color 1
@    xaxes scale Normal
@    yaxes scale Normal
@    xaxes invert off
@    yaxes invert off
@    xaxis  on
@    xaxis  type zero false
@    xaxis  offset 0.000000 , 0.000000
@    xaxis  bar on
@    xaxis  bar color 1
@    xaxis  bar linestyle 1
@    xaxis  bar linewidth 1.0
@    xaxis  label ""
@    xaxis  label layout para
@    xaxis  label place auto
@    xaxis  label char size 1.250000
@    xaxis  label font 4
@    xaxis  label color 1
@    xaxis  label place normal
@    xaxis  tick on
@    xaxis  tick major 0.2
@    xaxis  tick minor ticks 1
@    xaxis  tick default 6
@    xaxis  tick place rounded true
@    xaxis  tick in
@    xaxis  tick major size 1.000000
@    xaxis  tick major color 1
@    xaxis  tick major linewidth 1.0
@    xaxis  tick major linestyle 1
@    xaxis  tick major grid off
@    xaxis  tick minor color 1
@    xaxis  tick minor linewidth 1.0
@    xaxis  tick minor linestyle 1
@    xaxis  tick minor grid off
@    xaxis  tick minor size 0.500000
@    xaxis  ticklabel off
@    xaxis  ticklabel format general
@    xaxis  ticklabel prec 5
@    xaxis  ticklabel formula ""
@    xaxis  ticklabel append ""
@    xaxis  ticklabel prepend ""
@    xaxis  ticklabel angle 0
@    xaxis  ticklabel skip 0
@    xaxis  ticklabel stagger 0
@    xaxis  ticklabel place normal
@    xaxis  ticklabel offset auto
@    xaxis  ticklabel offset 0.000000 , 0.010000
@    xaxis  ticklabel start type auto
@    xaxis  ticklabel start 0.000000
@    xaxis  ticklabel stop type auto
@    xaxis  ticklabel stop 0.000000
@    xaxis  ticklabel char size 1.000000
@    xaxis  ticklabel font 4
@    xaxis  ticklabel color 1
@    xaxis  tick place both
@    xaxis  tick spec type none
@    yaxis  on
@    yaxis  type zero false
@    yaxis  offset 0.000000 , 0.000000
@    yaxis  bar on
@    yaxis  bar color 1
@    yaxis  bar linestyle 1
@    yaxis  bar linewidth 1.0
@    yaxis  label ""
@    yaxis  label layout para
@    yaxis  label place auto
@    yaxis  label char size 1.000000
@    yaxis  label font 4
@    yaxis  label color 1
@    yaxis  label place normal
@    yaxis  tick on
@    yaxis  tick major 50
@    yaxis  tick minor ticks 1
@    yaxis  tick default 6
@    yaxis  tick place rounded true
@    yaxis  tick in
@    yaxis  tick major size 1.000000
@    yaxis  tick major color 1
@    yaxis  tick major linewidth 1.0
@    yaxis  tick major linestyle 1
@    yaxis  tick major grid off
@    yaxis  tick minor color 1
@    yaxis  tick minor linewidth 1.0
@    yaxis  tick minor linestyle 1
@    yaxis  tick minor grid off
@    yaxis  tick minor size 0.500000
@    yaxis  ticklabel off
@    yaxis  ticklabel format general
@    yaxis  ticklabel prec 5
@    yaxis  ticklabel formula ""
@    yaxis  ticklabel append ""
@    yaxis  ticklabel prepend ""
@    yaxis  ticklabel angle 0
@    yaxis  ticklabel skip 0
@    yaxis  ticklabel stagger 0
@    yaxis  ticklabel place normal
@    yaxis  ticklabel offset auto
@    yaxis  ticklabel offset 0.000000 , 0.010000
@    yaxis  ticklabel start type auto
@    yaxis  ticklabel start 0.000000
@    yaxis  ticklabel stop type auto
@    yaxis  ticklabel stop 0.000000
@    yaxis  ticklabel char size 1.000000
@    yaxis  ticklabel font 4
@    yaxis  ticklabel color 1
@    yaxis  tick place both
@    yaxis  tick spec type none
@    altxaxis  off
@    altyaxis  off
@    legend on
@    legend loctype view
@    legend 1.77, 0.92
@    legend box color 1
@    legend box pattern 1
@    legend box linewidth 1.0
@    legend box linestyle 0
@    legend box fill color 0
@    legend box fill pattern 0
@    legend font 4
@    legend char size 1.000000
@    legend color 1
@    legend length 3
@    legend vgap 2
@    legend hgap 1
@    legend invert true
@    frame type 0
@    frame linestyle 1
@    frame linewidth 2.0
@    frame color 1
@    frame pattern 1
@    frame background color 0
@    frame background pattern 0
@    s0 hidden false
@    s0 type xy
@    s0 symbol 0
@    s0 symbol size 1.000000
@    s0 symbol color 1
@    s0 symbol pattern 1
@    s0 symbol fill color 1
@    s0 symbol fill pattern 0
@    s0 symbol linewidth 1.0
@    s0 symbol linestyle 1
@    s0 symbol char 65
@    s0 symbol char font 4
@    s0 symbol skip 0
@    s0 line type 1
@    s0 line linestyle 1
@    s0 line linewidth 2.0
@    s0 line color 1
@    s0 line pattern 1
@    s0 baseline type 0
@    s0 baseline off
@    s0 dropline off
@    s0 fill type 0
@    s0 fill rule 0
@    s0 fill color 1
@    s0 fill pattern 1
@    s0 avalue off
@    s0 avalue type 2
@    s0 avalue char size 1.000000
@    s0 avalue font 4
@    s0 avalue color 1
@    s0 avalue rot 0
@    s0 avalue format general
@    s0 avalue prec 3
@    s0 avalue prepend ""
@    s0 avalue append ""
@    s0 avalue offset 0.000000 , 0.000000
@    s0 errorbar on
@    s0 errorbar place both
@    s0 errorbar color 1
@    s0 errorbar pattern 1
@    s0 errorbar size 1.000000
@    s0 errorbar linewidth 1.0
@    s0 errorbar linestyle 1
@    s0 errorbar riser linewidth 1.0
@    s0 errorbar riser linestyle 1
@    s0 errorbar riser clip off
@    s0 errorbar riser clip length 0.100000
@    s0 comment "pmfs4x2.agr"
@    s0 legend  "  4"
@    s1 hidden false
@    s1 type xy
@    s1 symbol 0
@    s1 symbol size 1.000000
@    s1 symbol color 47
@    s1 symbol pattern 1
@    s1 symbol fill color 47
@    s1 symbol fill pattern 0
@    s1 symbol linewidth 1.0
@    s1 symbol linestyle 1
@    s1 symbol char 65
@    s1 symbol char font 4
@    s1 symbol skip 0
@    s1 line type 1
@    s1 line linestyle 1
@    s1 line linewidth 2.0
@    s1 line color 47
@    s1 line pattern 1
@    s1 baseline type 0
@    s1 baseline off
@    s1 dropline off
@    s1 fill type 0
@    s1 fill rule 0
@    s1 fill color 1
@    s1 fill pattern 1
@    s1 avalue off
@    s1 avalue type 2
@    s1 avalue char size 1.000000
@    s1 avalue font 4
@    s1 avalue color 1
@    s1 avalue rot 0
@    s1 avalue format general
@    s1 avalue prec 3
@    s1 avalue prepend ""
@    s1 avalue append ""
@    s1 avalue offset 0.000000 , 0.000000
@    s1 errorbar on
@    s1 errorbar place both
@    s1 errorbar color 47
@    s1 errorbar pattern 1
@    s1 errorbar size 1.000000
@    s1 errorbar linewidth 1.0
@    s1 errorbar linestyle 1
@    s1 errorbar riser linewidth 1.0
@    s1 errorbar riser linestyle 1
@    s1 errorbar riser clip off
@    s1 errorbar riser clip length 0.100000
@    s1 comment "pmfs.agr"
@    s1 legend  "  5"
@    s2 hidden false
@    s2 type xy
@    s2 symbol 0
@    s2 symbol size 1.000000
@    s2 symbol color 48
@    s2 symbol pattern 1
@    s2 symbol fill color 48
@    s2 symbol fill pattern 0
@    s2 symbol linewidth 1.0
@    s2 symbol linestyle 1
@    s2 symbol char 65
@    s2 symbol char font 4
@    s2 symbol skip 0
@    s2 line type 1
@    s2 line linestyle 1
@    s2 line linewidth 2.0
@    s2 line color 48
@    s2 line pattern 1
@    s2 baseline type 0
@    s2 baseline off
@    s2 dropline off
@    s2 fill type 0
@    s2 fill rule 0
@    s2 fill color 1
@    s2 fill pattern 1
@    s2 avalue off
@    s2 avalue type 2
@    s2 avalue char size 1.000000
@    s2 avalue font 4
@    s2 avalue color 1
@    s2 avalue rot 0
@    s2 avalue format general
@    s2 avalue prec 3
@    s2 avalue prepend ""
@    s2 avalue append ""
@    s2 avalue offset 0.000000 , 0.000000
@    s2 errorbar on
@    s2 errorbar place both
@    s2 errorbar color 48
@    s2 errorbar pattern 1
@    s2 errorbar size 1.000000
@    s2 errorbar linewidth 1.0
@    s2 errorbar linestyle 1
@    s2 errorbar riser linewidth 1.0
@    s2 errorbar riser linestyle 1
@    s2 errorbar riser clip off
@    s2 errorbar riser clip length 0.100000
@    s2 comment "pmfs.agr"
@    s2 legend  "  6"
@    s3 hidden false
@    s3 type xy
@    s3 symbol 0
@    s3 symbol size 1.000000
@    s3 symbol color 48
@    s3 symbol pattern 1
@    s3 symbol fill color 48
@    s3 symbol fill pattern 0
@    s3 symbol linewidth 1.0
@    s3 symbol linestyle 1
@    s3 symbol char 65
@    s3 symbol char font 4
@    s3 symbol skip 0
@    s3 line type 1
@    s3 line linestyle 1
@    s3 line linewidth 2.0
@    s3 line color 48
@    s3 line pattern 1
@    s3 baseline type 0
@    s3 baseline off
@    s3 dropline off
@    s3 fill type 0
@    s3 fill rule 0
@    s3 fill color 1
@    s3 fill pattern 1
@    s3 avalue off
@    s3 avalue type 2
@    s3 avalue char size 1.000000
@    s3 avalue font 4
@    s3 avalue color 1
@    s3 avalue rot 0
@    s3 avalue format general
@    s3 avalue prec 3
@    s3 avalue prepend ""
@    s3 avalue append ""
@    s3 avalue offset 0.000000 , 0.000000
@    s3 errorbar on
@    s3 errorbar place both
@    s3 errorbar color 48
@    s3 errorbar pattern 1
@    s3 errorbar size 1.000000
@    s3 errorbar linewidth 1.0
@    s3 errorbar linestyle 1
@    s3 errorbar riser linewidth 1.0
@    s3 errorbar riser linestyle 1
@    s3 errorbar riser clip off
@    s3 errorbar riser clip length 0.100000
@    s3 comment "pmfs.agr"
@    s3 legend  "  8"
@    s4 hidden false
@    s4 type xy
@    s4 symbol 0
@    s4 symbol size 1.000000
@    s4 symbol color 50
@    s4 symbol pattern 1
@    s4 symbol fill color 50
@    s4 symbol fill pattern 0
@    s4 symbol linewidth 1.0
@    s4 symbol linestyle 1
@    s4 symbol char 65
@    s4 symbol char font 4
@    s4 symbol skip 0
@    s4 line type 1
@    s4 line linestyle 1
@    s4 line linewidth 2.0
@    s4 line color 50
@    s4 line pattern 1
@    s4 baseline type 0
@    s4 baseline off
@    s4 dropline off
@    s4 fill type 0
@    s4 fill rule 0
@    s4 fill color 1
@    s4 fill pattern 1
@    s4 avalue off
@    s4 avalue type 2
@    s4 avalue char size 1.000000
@    s4 avalue font 4
@    s4 avalue color 1
@    s4 avalue rot 0
@    s4 avalue format general
@    s4 avalue prec 3
@    s4 avalue prepend ""
@    s4 avalue append ""
@    s4 avalue offset 0.000000 , 0.000000
@    s4 errorbar on
@    s4 errorbar place both
@    s4 errorbar color 50
@    s4 errorbar pattern 1
@    s4 errorbar size 1.000000
@    s4 errorbar linewidth 1.0
@    s4 errorbar linestyle 1
@    s4 errorbar riser linewidth 1.0
@    s4 errorbar riser linestyle 1
@    s4 errorbar riser clip off
@    s4 errorbar riser clip length 0.100000
@    s4 comment "pmfs.agr"
@    s4 legend  "10"
@    s5 hidden false
@    s5 type xy
@    s5 symbol 0
@    s5 symbol size 1.000000
@    s5 symbol color 51
@    s5 symbol pattern 1
@    s5 symbol fill color 51
@    s5 symbol fill pattern 0
@    s5 symbol linewidth 1.0
@    s5 symbol linestyle 1
@    s5 symbol char 65
@    s5 symbol char font 4
@    s5 symbol skip 0
@    s5 line type 1
@    s5 line linestyle 1
@    s5 line linewidth 2.0
@    s5 line color 51
@    s5 line pattern 1
@    s5 baseline type 0
@    s5 baseline off
@    s5 dropline off
@    s5 fill type 0
@    s5 fill rule 0
@    s5 fill color 1
@    s5 fill pattern 1
@    s5 avalue off
@    s5 avalue type 2
@    s5 avalue char size 1.000000
@    s5 avalue font 4
@    s5 avalue color 1
@    s5 avalue rot 0
@    s5 avalue format general
@    s5 avalue prec 3
@    s5 avalue prepend ""
@    s5 avalue append ""
@    s5 avalue offset 0.000000 , 0.000000
@    s5 errorbar on
@    s5 errorbar place both
@    s5 errorbar color 51
@    s5 errorbar pattern 1
@    s5 errorbar size 1.000000
@    s5 errorbar linewidth 1.0
@    s5 errorbar linestyle 1
@    s5 errorbar riser linewidth 1.0
@    s5 errorbar riser linestyle 1
@    s5 errorbar riser clip off
@    s5 errorbar riser clip length 0.100000
@    s5 comment "pmfs.agr"
@    s5 legend  "12"
@    s6 hidden false
@    s6 type xy
@    s6 symbol 0
@    s6 symbol size 1.000000
@    s6 symbol color 51
@    s6 symbol pattern 1
@    s6 symbol fill color 51
@    s6 symbol fill pattern 0
@    s6 symbol linewidth 1.0
@    s6 symbol linestyle 1
@    s6 symbol char 65
@    s6 symbol char font 4
@    s6 symbol skip 0
@    s6 line type 1
@    s6 line linestyle 1
@    s6 line linewidth 2.0
@    s6 line color 51
@    s6 line pattern 1
@    s6 baseline type 0
@    s6 baseline off
@    s6 dropline off
@    s6 fill type 0
@    s6 fill rule 0
@    s6 fill color 1
@    s6 fill pattern 1
@    s6 avalue off
@    s6 avalue type 2
@    s6 avalue char size 1.000000
@    s6 avalue font 4
@    s6 avalue color 1
@    s6 avalue rot 0
@    s6 avalue format general
@    s6 avalue prec 3
@    s6 avalue prepend ""
@    s6 avalue append ""
@    s6 avalue offset 0.000000 , 0.000000
@    s6 errorbar on
@    s6 errorbar place both
@    s6 errorbar color 51
@    s6 errorbar pattern 1
@    s6 errorbar size 1.000000
@    s6 errorbar linewidth 1.0
@    s6 errorbar linestyle 1
@    s6 errorbar riser linewidth 1.0
@    s6 errorbar riser linestyle 1
@    s6 errorbar riser clip off
@    s6 errorbar riser clip length 0.100000
@    s6 comment "pmfs4x2.agr"
@    s6 legend  "14"
@    s7 hidden false
@    s7 type xy
@    s7 symbol 0
@    s7 symbol size 1.000000
@    s7 symbol color 52
@    s7 symbol pattern 1
@    s7 symbol fill color 52
@    s7 symbol fill pattern 0
@    s7 symbol linewidth 1.0
@    s7 symbol linestyle 1
@    s7 symbol char 65
@    s7 symbol char font 4
@    s7 symbol skip 0
@    s7 line type 1
@    s7 line linestyle 1
@    s7 line linewidth 2.0
@    s7 line color 52
@    s7 line pattern 1
@    s7 baseline type 0
@    s7 baseline off
@    s7 dropline off
@    s7 fill type 0
@    s7 fill rule 0
@    s7 fill color 1
@    s7 fill pattern 1
@    s7 avalue off
@    s7 avalue type 2
@    s7 avalue char size 1.000000
@    s7 avalue font 4
@    s7 avalue color 1
@    s7 avalue rot 0
@    s7 avalue format general
@    s7 avalue prec 3
@    s7 avalue prepend ""
@    s7 avalue append ""
@    s7 avalue offset 0.000000 , 0.000000
@    s7 errorbar on
@    s7 errorbar place both
@    s7 errorbar color 52
@    s7 errorbar pattern 1
@    s7 errorbar size 1.000000
@    s7 errorbar linewidth 1.0
@    s7 errorbar linestyle 1
@    s7 errorbar riser linewidth 1.0
@    s7 errorbar riser linestyle 1
@    s7 errorbar riser clip off
@    s7 errorbar riser clip length 0.100000
@    s7 comment "pmfs4x2.agr"
@    s7 legend  "16"
@    s8 hidden false
@    s8 type xy
@    s8 symbol 0
@    s8 symbol size 1.000000
@    s8 symbol color 54
@    s8 symbol pattern 1
@    s8 symbol fill color 54
@    s8 symbol fill pattern 0
@    s8 symbol linewidth 1.0
@    s8 symbol linestyle 1
@    s8 symbol char 65
@    s8 symbol char font 4
@    s8 symbol skip 0
@    s8 line type 1
@    s8 line linestyle 1
@    s8 line linewidth 2.0
@    s8 line color 54
@    s8 line pattern 1
@    s8 baseline type 0
@    s8 baseline off
@    s8 dropline off
@    s8 fill type 0
@    s8 fill rule 0
@    s8 fill color 1
@    s8 fill pattern 1
@    s8 avalue off
@    s8 avalue type 2
@    s8 avalue char size 1.000000
@    s8 avalue font 4
@    s8 avalue color 1
@    s8 avalue rot 0
@    s8 avalue format general
@    s8 avalue prec 3
@    s8 avalue prepend ""
@    s8 avalue append ""
@    s8 avalue offset 0.000000 , 0.000000
@    s8 errorbar on
@    s8 errorbar place both
@    s8 errorbar color 54
@    s8 errorbar pattern 1
@    s8 errorbar size 1.000000
@    s8 errorbar linewidth 1.0
@    s8 errorbar linestyle 1
@    s8 errorbar riser linewidth 1.0
@    s8 errorbar riser linestyle 1
@    s8 errorbar riser clip off
@    s8 errorbar riser clip length 0.100000
@    s8 comment "pmfs4x2.agr"
@    s8 legend  "18"
@g3 on
@g3 hidden false
@g3 type XY
@g3 stacked false
@g3 bar hgap 0.000000
@g3 fixedpoint off
@g3 fixedpoint type 0
@g3 fixedpoint xy 0.000000, 0.000000
@g3 fixedpoint format general general
@g3 fixedpoint prec 6, 6
@with g3
@    world 0.05, -40, 0.99, 200
@    stack world 0, 0, 0, 0
@    znorm 1
@    view 0.515526, 0.100000, 0.918949, 0.518719
@    title ""
@    title font 4
@    title size 1.500000
@    title color 1
@    subtitle ""
@    subtitle font 4
@    subtitle size 1.000000
@    subtitle color 1
@    xaxes scale Normal
@    yaxes scale Normal
@    xaxes invert off
@    yaxes invert off
@    xaxis  on
@    xaxis  type zero false
@    xaxis  offset 0.000000 , 0.000000
@    xaxis  bar on
@    xaxis  bar color 1
@    xaxis  bar linestyle 1
@    xaxis  bar linewidth 1.0
@    xaxis  label "Stalk formation, \xx\f{}\sch"
@    xaxis  label layout para
@    xaxis  label place auto
@    xaxis  label char size 1.000000
@    xaxis  label font 4
@    xaxis  label color 1
@    xaxis  label place normal
@    xaxis  tick on
@    xaxis  tick major 0.2
@    xaxis  tick minor ticks 1
@    xaxis  tick default 6
@    xaxis  tick place rounded true
@    xaxis  tick in
@    xaxis  tick major size 1.000000
@    xaxis  tick major color 1
@    xaxis  tick major linewidth 1.0
@    xaxis  tick major linestyle 1
@    xaxis  tick major grid off
@    xaxis  tick minor color 1
@    xaxis  tick minor linewidth 1.0
@    xaxis  tick minor linestyle 1
@    xaxis  tick minor grid off
@    xaxis  tick minor size 0.500000
@    xaxis  ticklabel on
@    xaxis  ticklabel format general
@    xaxis  ticklabel prec 5
@    xaxis  ticklabel formula ""
@    xaxis  ticklabel append ""
@    xaxis  ticklabel prepend ""
@    xaxis  ticklabel angle 0
@    xaxis  ticklabel skip 0
@    xaxis  ticklabel stagger 0
@    xaxis  ticklabel place normal
@    xaxis  ticklabel offset auto
@    xaxis  ticklabel offset 0.000000 , 0.010000
@    xaxis  ticklabel start type auto
@    xaxis  ticklabel start 0.000000
@    xaxis  ticklabel stop type auto
@    xaxis  ticklabel stop 0.000000
@    xaxis  ticklabel char size 1.000000
@    xaxis  ticklabel font 4
@    xaxis  ticklabel color 1
@    xaxis  tick place both
@    xaxis  tick spec type none
@    yaxis  on
@    yaxis  type zero false
@    yaxis  offset 0.000000 , 0.000000
@    yaxis  bar on
@    yaxis  bar color 1
@    yaxis  bar linestyle 1
@    yaxis  bar linewidth 1.0
@    yaxis  label ""
@    yaxis  label layout para
@    yaxis  label place auto
@    yaxis  label char size 1.000000
@    yaxis  label font 4
@    yaxis  label color 1
@    yaxis  label place normal
@    yaxis  tick on
@    yaxis  tick major 50
@    yaxis  tick minor ticks 1
@    yaxis  tick default 6
@    yaxis  tick place rounded true
@    yaxis  tick in
@    yaxis  tick major size 1.000000
@    yaxis  tick major color 1
@    yaxis  tick major linewidth 1.0
@    yaxis  tick major linestyle 1
@    yaxis  tick major grid off
@    yaxis  tick minor color 1
@    yaxis  tick minor linewidth 1.0
@    yaxis  tick minor linestyle 1
@    yaxis  tick minor grid off
@    yaxis  tick minor size 0.500000
@    yaxis  ticklabel off
@    yaxis  ticklabel format general
@    yaxis  ticklabel prec 5
@    yaxis  ticklabel formula ""
@    yaxis  ticklabel append ""
@    yaxis  ticklabel prepend ""
@    yaxis  ticklabel angle 0
@    yaxis  ticklabel skip 0
@    yaxis  ticklabel stagger 0
@    yaxis  ticklabel place normal
@    yaxis  ticklabel offset auto
@    yaxis  ticklabel offset 0.000000 , 0.010000
@    yaxis  ticklabel start type auto
@    yaxis  ticklabel start 0.000000
@    yaxis  ticklabel stop type auto
@    yaxis  ticklabel stop 0.000000
@    yaxis  ticklabel char size 1.000000
@    yaxis  ticklabel font 4
@    yaxis  ticklabel color 1
@    yaxis  tick place both
@    yaxis  tick spec type none
@    altxaxis  off
@    altyaxis  off
@    legend on
@    legend loctype view
@    legend 0.5, 0.8
@    legend box color 1
@    legend box pattern 1
@    legend box linewidth 1.0
@    legend box linestyle 1
@    legend box fill color 0
@    legend box fill pattern 1
@    legend font 4
@    legend char size 1.000000
@    legend color 1
@    legend length 4
@    legend vgap 1
@    legend hgap 1
@    legend invert false
@    frame type 0
@    frame linestyle 1
@    frame linewidth 2.0
@    frame color 1
@    frame pattern 1
@    frame background color 0
@    frame background pattern 0
@    s0 hidden false
@    s0 type xy
@    s0 symbol 0
@    s0 symbol size 1.000000
@    s0 symbol color 37
@    s0 symbol pattern 1
@    s0 symbol fill color 37
@    s0 symbol fill pattern 0
@    s0 symbol linewidth 1.0
@    s0 symbol linestyle 1
@    s0 symbol char 65
@    s0 symbol char font 4
@    s0 symbol skip 0
@    s0 line type 1
@    s0 line linestyle 1
@    s0 line linewidth 2.0
@    s0 line color 37
@    s0 line pattern 1
@    s0 baseline type 0
@    s0 baseline off
@    s0 dropline off
@    s0 fill type 0
@    s0 fill rule 0
@    s0 fill color 1
@    s0 fill pattern 1
@    s0 avalue off
@    s0 avalue type 2
@    s0 avalue char size 1.000000
@    s0 avalue font 4
@    s0 avalue color 1
@    s0 avalue rot 0
@    s0 avalue format general
@    s0 avalue prec 3
@    s0 avalue prepend ""
@    s0 avalue append ""
@    s0 avalue offset 0.000000 , 0.000000
@    s0 errorbar on
@    s0 errorbar place both
@    s0 errorbar color 37
@    s0 errorbar pattern 1
@    s0 errorbar size 1.000000
@    s0 errorbar linewidth 1.0
@    s0 errorbar linestyle 1
@    s0 errorbar riser linewidth 1.0
@    s0 errorbar riser linestyle 1
@    s0 errorbar riser clip off
@    s0 errorbar riser clip length 0.100000
@    s0 comment "pmfs.agr"
@    s0 legend  ""
@    s1 hidden false
@    s1 type xy
@    s1 symbol 0
@    s1 symbol size 1.000000
@    s1 symbol color 47
@    s1 symbol pattern 1
@    s1 symbol fill color 47
@    s1 symbol fill pattern 0
@    s1 symbol linewidth 1.0
@    s1 symbol linestyle 1
@    s1 symbol char 65
@    s1 symbol char font 4
@    s1 symbol skip 0
@    s1 line type 1
@    s1 line linestyle 1
@    s1 line linewidth 2.0
@    s1 line color 47
@    s1 line pattern 1
@    s1 baseline type 0
@    s1 baseline off
@    s1 dropline off
@    s1 fill type 0
@    s1 fill rule 0
@    s1 fill color 1
@    s1 fill pattern 1
@    s1 avalue off
@    s1 avalue type 2
@    s1 avalue char size 1.000000
@    s1 avalue font 4
@    s1 avalue color 1
@    s1 avalue rot 0
@    s1 avalue format general
@    s1 avalue prec 3
@    s1 avalue prepend ""
@    s1 avalue append ""
@    s1 avalue offset 0.000000 , 0.000000
@    s1 errorbar on
@    s1 errorbar place both
@    s1 errorbar color 47
@    s1 errorbar pattern 1
@    s1 errorbar size 1.000000
@    s1 errorbar linewidth 1.0
@    s1 errorbar linestyle 1
@    s1 errorbar riser linewidth 1.0
@    s1 errorbar riser linestyle 1
@    s1 errorbar riser clip off
@    s1 errorbar riser clip length 0.100000
@    s1 comment "pmfs.agr"
@    s1 legend  ""
@    s2 hidden false
@    s2 type xy
@    s2 symbol 0
@    s2 symbol size 1.000000
@    s2 symbol color 48
@    s2 symbol pattern 1
@    s2 symbol fill color 48
@    s2 symbol fill pattern 0
@    s2 symbol linewidth 1.0
@    s2 symbol linestyle 1
@    s2 symbol char 65
@    s2 symbol char font 4
@    s2 symbol skip 0
@    s2 line type 1
@    s2 line linestyle 1
@    s2 line linewidth 2.0
@    s2 line color 48
@    s2 line pattern 1
@    s2 baseline type 0
@    s2 baseline off
@    s2 dropline off
@    s2 fill type 0
@    s2 fill rule 0
@    s2 fill color 1
@    s2 fill pattern 1
@    s2 avalue off
@    s2 avalue type 2
@    s2 avalue char size 1.000000
@    s2 avalue font 4
@    s2 avalue color 1
@    s2 avalue rot 0
@    s2 avalue format general
@    s2 avalue prec 3
@    s2 avalue prepend ""
@    s2 avalue append ""
@    s2 avalue offset 0.000000 , 0.000000
@    s2 errorbar on
@    s2 errorbar place both
@    s2 errorbar color 48
@    s2 errorbar pattern 1
@    s2 errorbar size 1.000000
@    s2 errorbar linewidth 1.0
@    s2 errorbar linestyle 1
@    s2 errorbar riser linewidth 1.0
@    s2 errorbar riser linestyle 1
@    s2 errorbar riser clip off
@    s2 errorbar riser clip length 0.100000
@    s2 comment "pmfs.agr"
@    s2 legend  ""
@    s3 hidden false
@    s3 type xy
@    s3 symbol 0
@    s3 symbol size 1.000000
@    s3 symbol color 49
@    s3 symbol pattern 1
@    s3 symbol fill color 49
@    s3 symbol fill pattern 0
@    s3 symbol linewidth 1.0
@    s3 symbol linestyle 1
@    s3 symbol char 65
@    s3 symbol char font 4
@    s3 symbol skip 0
@    s3 line type 1
@    s3 line linestyle 1
@    s3 line linewidth 2.0
@    s3 line color 49
@    s3 line pattern 1
@    s3 baseline type 0
@    s3 baseline off
@    s3 dropline off
@    s3 fill type 0
@    s3 fill rule 0
@    s3 fill color 1
@    s3 fill pattern 1
@    s3 avalue off
@    s3 avalue type 2
@    s3 avalue char size 1.000000
@    s3 avalue font 4
@    s3 avalue color 1
@    s3 avalue rot 0
@    s3 avalue format general
@    s3 avalue prec 3
@    s3 avalue prepend ""
@    s3 avalue append ""
@    s3 avalue offset 0.000000 , 0.000000
@    s3 errorbar on
@    s3 errorbar place both
@    s3 errorbar color 49
@    s3 errorbar pattern 1
@    s3 errorbar size 1.000000
@    s3 errorbar linewidth 1.0
@    s3 errorbar linestyle 1
@    s3 errorbar riser linewidth 1.0
@    s3 errorbar riser linestyle 1
@    s3 errorbar riser clip off
@    s3 errorbar riser clip length 0.100000
@    s3 comment "pmfs.agr"
@    s3 legend  ""
@    s4 hidden false
@    s4 type xy
@    s4 symbol 0
@    s4 symbol size 1.000000
@    s4 symbol color 50
@    s4 symbol pattern 1
@    s4 symbol fill color 50
@    s4 symbol fill pattern 0
@    s4 symbol linewidth 1.0
@    s4 symbol linestyle 1
@    s4 symbol char 65
@    s4 symbol char font 4
@    s4 symbol skip 0
@    s4 line type 1
@    s4 line linestyle 1
@    s4 line linewidth 2.0
@    s4 line color 50
@    s4 line pattern 1
@    s4 baseline type 0
@    s4 baseline off
@    s4 dropline off
@    s4 fill type 0
@    s4 fill rule 0
@    s4 fill color 1
@    s4 fill pattern 1
@    s4 avalue off
@    s4 avalue type 2
@    s4 avalue char size 1.000000
@    s4 avalue font 4
@    s4 avalue color 1
@    s4 avalue rot 0
@    s4 avalue format general
@    s4 avalue prec 3
@    s4 avalue prepend ""
@    s4 avalue append ""
@    s4 avalue offset 0.000000 , 0.000000
@    s4 errorbar on
@    s4 errorbar place both
@    s4 errorbar color 50
@    s4 errorbar pattern 1
@    s4 errorbar size 1.000000
@    s4 errorbar linewidth 1.0
@    s4 errorbar linestyle 1
@    s4 errorbar riser linewidth 1.0
@    s4 errorbar riser linestyle 1
@    s4 errorbar riser clip off
@    s4 errorbar riser clip length 0.100000
@    s4 comment "pmfs.agr"
@    s4 legend  ""
@    s5 hidden false
@    s5 type xy
@    s5 symbol 0
@    s5 symbol size 1.000000
@    s5 symbol color 51
@    s5 symbol pattern 1
@    s5 symbol fill color 51
@    s5 symbol fill pattern 0
@    s5 symbol linewidth 1.0
@    s5 symbol linestyle 1
@    s5 symbol char 65
@    s5 symbol char font 4
@    s5 symbol skip 0
@    s5 line type 1
@    s5 line linestyle 1
@    s5 line linewidth 2.0
@    s5 line color 51
@    s5 line pattern 1
@    s5 baseline type 0
@    s5 baseline off
@    s5 dropline off
@    s5 fill type 0
@    s5 fill rule 0
@    s5 fill color 1
@    s5 fill pattern 1
@    s5 avalue off
@    s5 avalue type 2
@    s5 avalue char size 1.000000
@    s5 avalue font 4
@    s5 avalue color 1
@    s5 avalue rot 0
@    s5 avalue format general
@    s5 avalue prec 3
@    s5 avalue prepend ""
@    s5 avalue append ""
@    s5 avalue offset 0.000000 , 0.000000
@    s5 errorbar on
@    s5 errorbar place both
@    s5 errorbar color 51
@    s5 errorbar pattern 1
@    s5 errorbar size 1.000000
@    s5 errorbar linewidth 1.0
@    s5 errorbar linestyle 1
@    s5 errorbar riser linewidth 1.0
@    s5 errorbar riser linestyle 1
@    s5 errorbar riser clip off
@    s5 errorbar riser clip length 0.100000
@    s5 comment "pmfs3x2.agr"
@    s5 legend  ""
@    s6 hidden false
@    s6 type xy
@    s6 symbol 0
@    s6 symbol size 1.000000
@    s6 symbol color 52
@    s6 symbol pattern 1
@    s6 symbol fill color 52
@    s6 symbol fill pattern 0
@    s6 symbol linewidth 1.0
@    s6 symbol linestyle 1
@    s6 symbol char 65
@    s6 symbol char font 4
@    s6 symbol skip 0
@    s6 line type 1
@    s6 line linestyle 1
@    s6 line linewidth 2.0
@    s6 line color 52
@    s6 line pattern 1
@    s6 baseline type 0
@    s6 baseline off
@    s6 dropline off
@    s6 fill type 0
@    s6 fill rule 0
@    s6 fill color 1
@    s6 fill pattern 1
@    s6 avalue off
@    s6 avalue type 2
@    s6 avalue char size 1.000000
@    s6 avalue font 4
@    s6 avalue color 1
@    s6 avalue rot 0
@    s6 avalue format general
@    s6 avalue prec 3
@    s6 avalue prepend ""
@    s6 avalue append ""
@    s6 avalue offset 0.000000 , 0.000000
@    s6 errorbar on
@    s6 errorbar place both
@    s6 errorbar color 52
@    s6 errorbar pattern 1
@    s6 errorbar size 1.000000
@    s6 errorbar linewidth 1.0
@    s6 errorbar linestyle 1
@    s6 errorbar riser linewidth 1.0
@    s6 errorbar riser linestyle 1
@    s6 errorbar riser clip off
@    s6 errorbar riser clip length 0.100000
@    s6 comment "pmfs4x2.agr"
@    s6 legend  ""
@    s7 hidden false
@    s7 type xy
@    s7 symbol 0
@    s7 symbol size 1.000000
@    s7 symbol color 53
@    s7 symbol pattern 1
@    s7 symbol fill color 53
@    s7 symbol fill pattern 0
@    s7 symbol linewidth 1.0
@    s7 symbol linestyle 1
@    s7 symbol char 65
@    s7 symbol char font 4
@    s7 symbol skip 0
@    s7 line type 1
@    s7 line linestyle 1
@    s7 line linewidth 2.0
@    s7 line color 53
@    s7 line pattern 1
@    s7 baseline type 0
@    s7 baseline off
@    s7 dropline off
@    s7 fill type 0
@    s7 fill rule 0
@    s7 fill color 1
@    s7 fill pattern 1
@    s7 avalue off
@    s7 avalue type 2
@    s7 avalue char size 1.000000
@    s7 avalue font 4
@    s7 avalue color 1
@    s7 avalue rot 0
@    s7 avalue format general
@    s7 avalue prec 3
@    s7 avalue prepend ""
@    s7 avalue append ""
@    s7 avalue offset 0.000000 , 0.000000
@    s7 errorbar on
@    s7 errorbar place both
@    s7 errorbar color 53
@    s7 errorbar pattern 1
@    s7 errorbar size 1.000000
@    s7 errorbar linewidth 1.0
@    s7 errorbar linestyle 1
@    s7 errorbar riser linewidth 1.0
@    s7 errorbar riser linestyle 1
@    s7 errorbar riser clip off
@    s7 errorbar riser clip length 0.100000
@    s7 comment "pmfs4x2.agr"
@    s7 legend  ""
@    s8 hidden false
@    s8 type xy
@    s8 symbol 0
@    s8 symbol size 1.000000
@    s8 symbol color 54
@    s8 symbol pattern 1
@    s8 symbol fill color 54
@    s8 symbol fill pattern 0
@    s8 symbol linewidth 1.0
@    s8 symbol linestyle 1
@    s8 symbol char 65
@    s8 symbol char font 4
@    s8 symbol skip 0
@    s8 line type 1
@    s8 line linestyle 1
@    s8 line linewidth 2.0
@    s8 line color 54
@    s8 line pattern 1
@    s8 baseline type 0
@    s8 baseline off
@    s8 dropline off
@    s8 fill type 0
@    s8 fill rule 0
@    s8 fill color 1
@    s8 fill pattern 1
@    s8 avalue off
@    s8 avalue type 2
@    s8 avalue char size 1.000000
@    s8 avalue font 4
@    s8 avalue color 1
@    s8 avalue rot 0
@    s8 avalue format general
@    s8 avalue prec 3
@    s8 avalue prepend ""
@    s8 avalue append ""
@    s8 avalue offset 0.000000 , 0.000000
@    s8 errorbar on
@    s8 errorbar place both
@    s8 errorbar color 54
@    s8 errorbar pattern 1
@    s8 errorbar size 1.000000
@    s8 errorbar linewidth 1.0
@    s8 errorbar linestyle 1
@    s8 errorbar riser linewidth 1.0
@    s8 errorbar riser linestyle 1
@    s8 errorbar riser clip off
@    s8 errorbar riser clip length 0.100000
@    s8 comment "pmfs4x2.agr"
@    s8 legend  ""
@g4 on
@g4 hidden false
@g4 type XY
@g4 stacked false
@g4 bar hgap 0.000000
@g4 fixedpoint off
@g4 fixedpoint type 0
@g4 fixedpoint xy 0.000000, 0.000000
@g4 fixedpoint format general general
@g4 fixedpoint prec 6, 6
@with g4
@    world 0.05, -40, 0.99, 200
@    stack world 0, 0, 0, 0
@    znorm 1
@    view 0.931051, 0.531281, 1.334474, 0.950000
@    title ""
@    title font 4
@    title size 1.500000
@    title color 1
@    subtitle ""
@    subtitle font 4
@    subtitle size 1.000000
@    subtitle color 1
@    xaxes scale Normal
@    yaxes scale Normal
@    xaxes invert off
@    yaxes invert off
@    xaxis  on
@    xaxis  type zero false
@    xaxis  offset 0.000000 , 0.000000
@    xaxis  bar on
@    xaxis  bar color 1
@    xaxis  bar linestyle 1
@    xaxis  bar linewidth 1.0
@    xaxis  label ""
@    xaxis  label layout para
@    xaxis  label place auto
@    xaxis  label char size 1.250000
@    xaxis  label font 4
@    xaxis  label color 1
@    xaxis  label place normal
@    xaxis  tick on
@    xaxis  tick major 0.2
@    xaxis  tick minor ticks 1
@    xaxis  tick default 6
@    xaxis  tick place rounded true
@    xaxis  tick in
@    xaxis  tick major size 1.000000
@    xaxis  tick major color 1
@    xaxis  tick major linewidth 1.0
@    xaxis  tick major linestyle 1
@    xaxis  tick major grid off
@    xaxis  tick minor color 1
@    xaxis  tick minor linewidth 1.0
@    xaxis  tick minor linestyle 1
@    xaxis  tick minor grid off
@    xaxis  tick minor size 0.500000
@    xaxis  ticklabel off
@    xaxis  ticklabel format general
@    xaxis  ticklabel prec 5
@    xaxis  ticklabel formula ""
@    xaxis  ticklabel append ""
@    xaxis  ticklabel prepend ""
@    xaxis  ticklabel angle 0
@    xaxis  ticklabel skip 0
@    xaxis  ticklabel stagger 0
@    xaxis  ticklabel place normal
@    xaxis  ticklabel offset auto
@    xaxis  ticklabel offset 0.000000 , 0.010000
@    xaxis  ticklabel start type auto
@    xaxis  ticklabel start 0.000000
@    xaxis  ticklabel stop type auto
@    xaxis  ticklabel stop 0.000000
@    xaxis  ticklabel char size 1.000000
@    xaxis  ticklabel font 4
@    xaxis  ticklabel color 1
@    xaxis  tick place both
@    xaxis  tick spec type none
@    yaxis  on
@    yaxis  type zero false
@    yaxis  offset 0.000000 , 0.000000
@    yaxis  bar on
@    yaxis  bar color 1
@    yaxis  bar linestyle 1
@    yaxis  bar linewidth 1.0
@    yaxis  label ""
@    yaxis  label layout para
@    yaxis  label place auto
@    yaxis  label char size 1.000000
@    yaxis  label font 4
@    yaxis  label color 1
@    yaxis  label place normal
@    yaxis  tick on
@    yaxis  tick major 50
@    yaxis  tick minor ticks 1
@    yaxis  tick default 6
@    yaxis  tick place rounded true
@    yaxis  tick in
@    yaxis  tick major size 1.000000
@    yaxis  tick major color 1
@    yaxis  tick major linewidth 1.0
@    yaxis  tick major linestyle 1
@    yaxis  tick major grid off
@    yaxis  tick minor color 1
@    yaxis  tick minor linewidth 1.0
@    yaxis  tick minor linestyle 1
@    yaxis  tick minor grid off
@    yaxis  tick minor size 0.500000
@    yaxis  ticklabel off
@    yaxis  ticklabel format general
@    yaxis  ticklabel prec 5
@    yaxis  ticklabel formula ""
@    yaxis  ticklabel append ""
@    yaxis  ticklabel prepend ""
@    yaxis  ticklabel angle 0
@    yaxis  ticklabel skip 0
@    yaxis  ticklabel stagger 0
@    yaxis  ticklabel place normal
@    yaxis  ticklabel offset auto
@    yaxis  ticklabel offset 0.000000 , 0.010000
@    yaxis  ticklabel start type auto
@    yaxis  ticklabel start 0.000000
@    yaxis  ticklabel stop type auto
@    yaxis  ticklabel stop 0.000000
@    yaxis  ticklabel char size 1.000000
@    yaxis  ticklabel font 4
@    yaxis  ticklabel color 1
@    yaxis  tick place both
@    yaxis  tick spec type none
@    altxaxis  off
@    altyaxis  off
@    legend on
@    legend loctype view
@    legend 1, 0.88
@    legend box color 1
@    legend box pattern 1
@    legend box linewidth 1.0
@    legend box linestyle 0
@    legend box fill color 0
@    legend box fill pattern 1
@    legend font 4
@    legend char size 0.800000
@    legend color 1
@    legend length 3
@    legend vgap 1
@    legend hgap 1
@    legend invert false
@    frame type 0
@    frame linestyle 1
@    frame linewidth 2.0
@    frame color 1
@    frame pattern 1
@    frame background color 0
@    frame background pattern 0
@    s0 hidden false
@    s0 type xy
@    s0 symbol 0
@    s0 symbol size 1.000000
@    s0 symbol color 37
@    s0 symbol pattern 1
@    s0 symbol fill color 37
@    s0 symbol fill pattern 0
@    s0 symbol linewidth 1.0
@    s0 symbol linestyle 1
@    s0 symbol char 65
@    s0 symbol char font 4
@    s0 symbol skip 0
@    s0 line type 1
@    s0 line linestyle 1
@    s0 line linewidth 2.0
@    s0 line color 37
@    s0 line pattern 1
@    s0 baseline type 0
@    s0 baseline off
@    s0 dropline off
@    s0 fill type 0
@    s0 fill rule 0
@    s0 fill color 1
@    s0 fill pattern 1
@    s0 avalue off
@    s0 avalue type 2
@    s0 avalue char size 1.000000
@    s0 avalue font 4
@    s0 avalue color 1
@    s0 avalue rot 0
@    s0 avalue format general
@    s0 avalue prec 3
@    s0 avalue prepend ""
@    s0 avalue append ""
@    s0 avalue offset 0.000000 , 0.000000
@    s0 errorbar on
@    s0 errorbar place both
@    s0 errorbar color 37
@    s0 errorbar pattern 1
@    s0 errorbar size 1.000000
@    s0 errorbar linewidth 1.0
@    s0 errorbar linestyle 1
@    s0 errorbar riser linewidth 1.0
@    s0 errorbar riser linestyle 1
@    s0 errorbar riser clip off
@    s0 errorbar riser clip length 0.100000
@    s0 comment "pmfs3x2.agr"
@    s0 legend  ""
@    s1 hidden false
@    s1 type xy
@    s1 symbol 0
@    s1 symbol size 1.000000
@    s1 symbol color 47
@    s1 symbol pattern 1
@    s1 symbol fill color 47
@    s1 symbol fill pattern 0
@    s1 symbol linewidth 1.0
@    s1 symbol linestyle 1
@    s1 symbol char 65
@    s1 symbol char font 4
@    s1 symbol skip 0
@    s1 line type 1
@    s1 line linestyle 1
@    s1 line linewidth 2.0
@    s1 line color 47
@    s1 line pattern 1
@    s1 baseline type 0
@    s1 baseline off
@    s1 dropline off
@    s1 fill type 0
@    s1 fill rule 0
@    s1 fill color 1
@    s1 fill pattern 1
@    s1 avalue off
@    s1 avalue type 2
@    s1 avalue char size 1.000000
@    s1 avalue font 4
@    s1 avalue color 1
@    s1 avalue rot 0
@    s1 avalue format general
@    s1 avalue prec 3
@    s1 avalue prepend ""
@    s1 avalue append ""
@    s1 avalue offset 0.000000 , 0.000000
@    s1 errorbar on
@    s1 errorbar place both
@    s1 errorbar color 47
@    s1 errorbar pattern 1
@    s1 errorbar size 1.000000
@    s1 errorbar linewidth 1.0
@    s1 errorbar linestyle 1
@    s1 errorbar riser linewidth 1.0
@    s1 errorbar riser linestyle 1
@    s1 errorbar riser clip off
@    s1 errorbar riser clip length 0.100000
@    s1 comment "pmfs4x2.agr"
@    s1 legend  ""
@    s2 hidden false
@    s2 type xy
@    s2 symbol 0
@    s2 symbol size 1.000000
@    s2 symbol color 48
@    s2 symbol pattern 1
@    s2 symbol fill color 48
@    s2 symbol fill pattern 0
@    s2 symbol linewidth 1.0
@    s2 symbol linestyle 1
@    s2 symbol char 65
@    s2 symbol char font 4
@    s2 symbol skip 0
@    s2 line type 1
@    s2 line linestyle 1
@    s2 line linewidth 2.0
@    s2 line color 48
@    s2 line pattern 1
@    s2 baseline type 0
@    s2 baseline off
@    s2 dropline off
@    s2 fill type 0
@    s2 fill rule 0
@    s2 fill color 1
@    s2 fill pattern 1
@    s2 avalue off
@    s2 avalue type 2
@    s2 avalue char size 1.000000
@    s2 avalue font 4
@    s2 avalue color 1
@    s2 avalue rot 0
@    s2 avalue format general
@    s2 avalue prec 3
@    s2 avalue prepend ""
@    s2 avalue append ""
@    s2 avalue offset 0.000000 , 0.000000
@    s2 errorbar on
@    s2 errorbar place both
@    s2 errorbar color 48
@    s2 errorbar pattern 1
@    s2 errorbar size 1.000000
@    s2 errorbar linewidth 1.0
@    s2 errorbar linestyle 1
@    s2 errorbar riser linewidth 1.0
@    s2 errorbar riser linestyle 1
@    s2 errorbar riser clip off
@    s2 errorbar riser clip length 0.100000
@    s2 comment "pmfs3x2.agr"
@    s2 legend  ""
@    s3 hidden false
@    s3 type xy
@    s3 symbol 0
@    s3 symbol size 1.000000
@    s3 symbol color 49
@    s3 symbol pattern 1
@    s3 symbol fill color 49
@    s3 symbol fill pattern 0
@    s3 symbol linewidth 1.0
@    s3 symbol linestyle 1
@    s3 symbol char 65
@    s3 symbol char font 4
@    s3 symbol skip 0
@    s3 line type 1
@    s3 line linestyle 1
@    s3 line linewidth 2.0
@    s3 line color 49
@    s3 line pattern 1
@    s3 baseline type 0
@    s3 baseline off
@    s3 dropline off
@    s3 fill type 0
@    s3 fill rule 0
@    s3 fill color 1
@    s3 fill pattern 1
@    s3 avalue off
@    s3 avalue type 2
@    s3 avalue char size 1.000000
@    s3 avalue font 4
@    s3 avalue color 1
@    s3 avalue rot 0
@    s3 avalue format general
@    s3 avalue prec 3
@    s3 avalue prepend ""
@    s3 avalue append ""
@    s3 avalue offset 0.000000 , 0.000000
@    s3 errorbar on
@    s3 errorbar place both
@    s3 errorbar color 49
@    s3 errorbar pattern 1
@    s3 errorbar size 1.000000
@    s3 errorbar linewidth 1.0
@    s3 errorbar linestyle 1
@    s3 errorbar riser linewidth 1.0
@    s3 errorbar riser linestyle 1
@    s3 errorbar riser clip off
@    s3 errorbar riser clip length 0.100000
@    s3 comment "pmfs4x2.agr"
@    s3 legend  ""
@    s4 hidden false
@    s4 type xy
@    s4 symbol 0
@    s4 symbol size 1.000000
@    s4 symbol color 50
@    s4 symbol pattern 1
@    s4 symbol fill color 50
@    s4 symbol fill pattern 0
@    s4 symbol linewidth 1.0
@    s4 symbol linestyle 1
@    s4 symbol char 65
@    s4 symbol char font 4
@    s4 symbol skip 0
@    s4 line type 1
@    s4 line linestyle 1
@    s4 line linewidth 2.0
@    s4 line color 50
@    s4 line pattern 1
@    s4 baseline type 0
@    s4 baseline off
@    s4 dropline off
@    s4 fill type 0
@    s4 fill rule 0
@    s4 fill color 1
@    s4 fill pattern 1
@    s4 avalue off
@    s4 avalue type 2
@    s4 avalue char size 1.000000
@    s4 avalue font 4
@    s4 avalue color 1
@    s4 avalue rot 0
@    s4 avalue format general
@    s4 avalue prec 3
@    s4 avalue prepend ""
@    s4 avalue append ""
@    s4 avalue offset 0.000000 , 0.000000
@    s4 errorbar on
@    s4 errorbar place both
@    s4 errorbar color 50
@    s4 errorbar pattern 1
@    s4 errorbar size 1.000000
@    s4 errorbar linewidth 1.0
@    s4 errorbar linestyle 1
@    s4 errorbar riser linewidth 1.0
@    s4 errorbar riser linestyle 1
@    s4 errorbar riser clip off
@    s4 errorbar riser clip length 0.100000
@    s4 comment "pmfs3x2.agr"
@    s4 legend  ""
@    s5 hidden false
@    s5 type xy
@    s5 symbol 0
@    s5 symbol size 1.000000
@    s5 symbol color 50
@    s5 symbol pattern 1
@    s5 symbol fill color 50
@    s5 symbol fill pattern 0
@    s5 symbol linewidth 1.0
@    s5 symbol linestyle 1
@    s5 symbol char 65
@    s5 symbol char font 4
@    s5 symbol skip 0
@    s5 line type 1
@    s5 line linestyle 1
@    s5 line linewidth 2.0
@    s5 line color 50
@    s5 line pattern 1
@    s5 baseline type 0
@    s5 baseline off
@    s5 dropline off
@    s5 fill type 0
@    s5 fill rule 0
@    s5 fill color 1
@    s5 fill pattern 1
@    s5 avalue off
@    s5 avalue type 2
@    s5 avalue char size 1.000000
@    s5 avalue font 4
@    s5 avalue color 1
@    s5 avalue rot 0
@    s5 avalue format general
@    s5 avalue prec 3
@    s5 avalue prepend ""
@    s5 avalue append ""
@    s5 avalue offset 0.000000 , 0.000000
@    s5 errorbar on
@    s5 errorbar place both
@    s5 errorbar color 50
@    s5 errorbar pattern 1
@    s5 errorbar size 1.000000
@    s5 errorbar linewidth 1.0
@    s5 errorbar linestyle 1
@    s5 errorbar riser linewidth 1.0
@    s5 errorbar riser linestyle 1
@    s5 errorbar riser clip off
@    s5 errorbar riser clip length 0.100000
@    s5 comment "pmfs4x2.agr"
@    s5 legend  ""
@    s6 hidden false
@    s6 type xy
@    s6 symbol 0
@    s6 symbol size 1.000000
@    s6 symbol color 52
@    s6 symbol pattern 1
@    s6 symbol fill color 52
@    s6 symbol fill pattern 0
@    s6 symbol linewidth 1.0
@    s6 symbol linestyle 1
@    s6 symbol char 65
@    s6 symbol char font 4
@    s6 symbol skip 0
@    s6 line type 1
@    s6 line linestyle 1
@    s6 line linewidth 2.0
@    s6 line color 52
@    s6 line pattern 1
@    s6 baseline type 0
@    s6 baseline off
@    s6 dropline off
@    s6 fill type 0
@    s6 fill rule 0
@    s6 fill color 1
@    s6 fill pattern 1
@    s6 avalue off
@    s6 avalue type 2
@    s6 avalue char size 1.000000
@    s6 avalue font 4
@    s6 avalue color 1
@    s6 avalue rot 0
@    s6 avalue format general
@    s6 avalue prec 3
@    s6 avalue prepend ""
@    s6 avalue append ""
@    s6 avalue offset 0.000000 , 0.000000
@    s6 errorbar on
@    s6 errorbar place both
@    s6 errorbar color 52
@    s6 errorbar pattern 1
@    s6 errorbar size 1.000000
@    s6 errorbar linewidth 1.0
@    s6 errorbar linestyle 1
@    s6 errorbar riser linewidth 1.0
@    s6 errorbar riser linestyle 1
@    s6 errorbar riser clip off
@    s6 errorbar riser clip length 0.100000
@    s6 comment "pmfs4x2.agr"
@    s6 legend  ""
@    s7 hidden false
@    s7 type xy
@    s7 symbol 0
@    s7 symbol size 1.000000
@    s7 symbol color 52
@    s7 symbol pattern 1
@    s7 symbol fill color 52
@    s7 symbol fill pattern 0
@    s7 symbol linewidth 1.0
@    s7 symbol linestyle 1
@    s7 symbol char 65
@    s7 symbol char font 4
@    s7 symbol skip 0
@    s7 line type 1
@    s7 line linestyle 1
@    s7 line linewidth 2.0
@    s7 line color 52
@    s7 line pattern 1
@    s7 baseline type 0
@    s7 baseline off
@    s7 dropline off
@    s7 fill type 0
@    s7 fill rule 0
@    s7 fill color 1
@    s7 fill pattern 1
@    s7 avalue off
@    s7 avalue type 2
@    s7 avalue char size 1.000000
@    s7 avalue font 4
@    s7 avalue color 1
@    s7 avalue rot 0
@    s7 avalue format general
@    s7 avalue prec 3
@    s7 avalue prepend ""
@    s7 avalue append ""
@    s7 avalue offset 0.000000 , 0.000000
@    s7 errorbar on
@    s7 errorbar place both
@    s7 errorbar color 52
@    s7 errorbar pattern 1
@    s7 errorbar size 1.000000
@    s7 errorbar linewidth 1.0
@    s7 errorbar linestyle 1
@    s7 errorbar riser linewidth 1.0
@    s7 errorbar riser linestyle 1
@    s7 errorbar riser clip off
@    s7 errorbar riser clip length 0.100000
@    s7 comment "pmfs4x2.agr"
@    s7 legend  ""
@    s8 hidden false
@    s8 type xy
@    s8 symbol 0
@    s8 symbol size 1.000000
@    s8 symbol color 54
@    s8 symbol pattern 1
@    s8 symbol fill color 54
@    s8 symbol fill pattern 0
@    s8 symbol linewidth 1.0
@    s8 symbol linestyle 1
@    s8 symbol char 65
@    s8 symbol char font 4
@    s8 symbol skip 0
@    s8 line type 1
@    s8 line linestyle 1
@    s8 line linewidth 2.0
@    s8 line color 54
@    s8 line pattern 1
@    s8 baseline type 0
@    s8 baseline off
@    s8 dropline off
@    s8 fill type 0
@    s8 fill rule 0
@    s8 fill color 1
@    s8 fill pattern 1
@    s8 avalue off
@    s8 avalue type 2
@    s8 avalue char size 1.000000
@    s8 avalue font 4
@    s8 avalue color 1
@    s8 avalue rot 0
@    s8 avalue format general
@    s8 avalue prec 3
@    s8 avalue prepend ""
@    s8 avalue append ""
@    s8 avalue offset 0.000000 , 0.000000
@    s8 errorbar on
@    s8 errorbar place both
@    s8 errorbar color 54
@    s8 errorbar pattern 1
@    s8 errorbar size 1.000000
@    s8 errorbar linewidth 1.0
@    s8 errorbar linestyle 1
@    s8 errorbar riser linewidth 1.0
@    s8 errorbar riser linestyle 1
@    s8 errorbar riser clip off
@    s8 errorbar riser clip length 0.100000
@    s8 comment "pmfs4x2.agr"
@    s8 legend  ""
@g5 on
@g5 hidden false
@g5 type XY
@g5 stacked false
@g5 bar hgap 0.000000
@g5 fixedpoint off
@g5 fixedpoint type 0
@g5 fixedpoint xy 0.000000, 0.000000
@g5 fixedpoint format general general
@g5 fixedpoint prec 6, 6
@with g5
@    world 0.05, -40, 0.99, 200
@    stack world 0, 0, 0, 0
@    znorm 1
@    view 0.931051, 0.100000, 1.334474, 0.518719
@    title ""
@    title font 4
@    title size 1.500000
@    title color 1
@    subtitle ""
@    subtitle font 4
@    subtitle size 1.000000
@    subtitle color 1
@    xaxes scale Normal
@    yaxes scale Normal
@    xaxes invert off
@    yaxes invert off
@    xaxis  on
@    xaxis  type zero false
@    xaxis  offset 0.000000 , 0.000000
@    xaxis  bar on
@    xaxis  bar color 1
@    xaxis  bar linestyle 1
@    xaxis  bar linewidth 1.0
@    xaxis  label "Stalk formation, \xx\f{}\sch"
@    xaxis  label layout para
@    xaxis  label place auto
@    xaxis  label char size 1.000000
@    xaxis  label font 4
@    xaxis  label color 1
@    xaxis  label place normal
@    xaxis  tick on
@    xaxis  tick major 0.2
@    xaxis  tick minor ticks 1
@    xaxis  tick default 6
@    xaxis  tick place rounded true
@    xaxis  tick in
@    xaxis  tick major size 1.000000
@    xaxis  tick major color 1
@    xaxis  tick major linewidth 1.0
@    xaxis  tick major linestyle 1
@    xaxis  tick major grid off
@    xaxis  tick minor color 1
@    xaxis  tick minor linewidth 1.0
@    xaxis  tick minor linestyle 1
@    xaxis  tick minor grid off
@    xaxis  tick minor size 0.500000
@    xaxis  ticklabel on
@    xaxis  ticklabel format general
@    xaxis  ticklabel prec 5
@    xaxis  ticklabel formula ""
@    xaxis  ticklabel append ""
@    xaxis  ticklabel prepend ""
@    xaxis  ticklabel angle 0
@    xaxis  ticklabel skip 0
@    xaxis  ticklabel stagger 0
@    xaxis  ticklabel place normal
@    xaxis  ticklabel offset auto
@    xaxis  ticklabel offset 0.000000 , 0.010000
@    xaxis  ticklabel start type auto
@    xaxis  ticklabel start 0.000000
@    xaxis  ticklabel stop type auto
@    xaxis  ticklabel stop 0.000000
@    xaxis  ticklabel char size 1.000000
@    xaxis  ticklabel font 4
@    xaxis  ticklabel color 1
@    xaxis  tick place both
@    xaxis  tick spec type none
@    yaxis  on
@    yaxis  type zero false
@    yaxis  offset 0.000000 , 0.000000
@    yaxis  bar on
@    yaxis  bar color 1
@    yaxis  bar linestyle 1
@    yaxis  bar linewidth 1.0
@    yaxis  label ""
@    yaxis  label layout para
@    yaxis  label place auto
@    yaxis  label char size 1.000000
@    yaxis  label font 4
@    yaxis  label color 1
@    yaxis  label place normal
@    yaxis  tick on
@    yaxis  tick major 50
@    yaxis  tick minor ticks 1
@    yaxis  tick default 6
@    yaxis  tick place rounded true
@    yaxis  tick in
@    yaxis  tick major size 1.000000
@    yaxis  tick major color 1
@    yaxis  tick major linewidth 1.0
@    yaxis  tick major linestyle 1
@    yaxis  tick major grid off
@    yaxis  tick minor color 1
@    yaxis  tick minor linewidth 1.0
@    yaxis  tick minor linestyle 1
@    yaxis  tick minor grid off
@    yaxis  tick minor size 0.500000
@    yaxis  ticklabel off
@    yaxis  ticklabel format general
@    yaxis  ticklabel prec 5
@    yaxis  ticklabel formula ""
@    yaxis  ticklabel append ""
@    yaxis  ticklabel prepend ""
@    yaxis  ticklabel angle 0
@    yaxis  ticklabel skip 0
@    yaxis  ticklabel stagger 0
@    yaxis  ticklabel place normal
@    yaxis  ticklabel offset auto
@    yaxis  ticklabel offset 0.000000 , 0.010000
@    yaxis  ticklabel start type auto
@    yaxis  ticklabel start 0.000000
@    yaxis  ticklabel stop type auto
@    yaxis  ticklabel stop 0.000000
@    yaxis  ticklabel char size 1.000000
@    yaxis  ticklabel font 4
@    yaxis  ticklabel color 1
@    yaxis  tick place both
@    yaxis  tick spec type none
@    altxaxis  off
@    altyaxis  off
@    legend on
@    legend loctype view
@    legend 0.5, 0.8
@    legend box color 1
@    legend box pattern 1
@    legend box linewidth 1.0
@    legend box linestyle 1
@    legend box fill color 0
@    legend box fill pattern 1
@    legend font 4
@    legend char size 1.000000
@    legend color 1
@    legend length 4
@    legend vgap 1
@    legend hgap 1
@    legend invert false
@    frame type 0
@    frame linestyle 1
@    frame linewidth 2.0
@    frame color 1
@    frame pattern 1
@    frame background color 0
@    frame background pattern 0
@    s0 hidden false
@    s0 type xy
@    s0 symbol 0
@    s0 symbol size 1.000000
@    s0 symbol color 37
@    s0 symbol pattern 1
@    s0 symbol fill color 37
@    s0 symbol fill pattern 0
@    s0 symbol linewidth 1.0
@    s0 symbol linestyle 1
@    s0 symbol char 65
@    s0 symbol char font 4
@    s0 symbol skip 0
@    s0 line type 1
@    s0 line linestyle 1
@    s0 line linewidth 2.0
@    s0 line color 37
@    s0 line pattern 1
@    s0 baseline type 0
@    s0 baseline off
@    s0 dropline off
@    s0 fill type 0
@    s0 fill rule 0
@    s0 fill color 1
@    s0 fill pattern 1
@    s0 avalue off
@    s0 avalue type 2
@    s0 avalue char size 1.000000
@    s0 avalue font 4
@    s0 avalue color 1
@    s0 avalue rot 0
@    s0 avalue format general
@    s0 avalue prec 3
@    s0 avalue prepend ""
@    s0 avalue append ""
@    s0 avalue offset 0.000000 , 0.000000
@    s0 errorbar on
@    s0 errorbar place both
@    s0 errorbar color 37
@    s0 errorbar pattern 1
@    s0 errorbar size 1.000000
@    s0 errorbar linewidth 1.0
@    s0 errorbar linestyle 1
@    s0 errorbar riser linewidth 1.0
@    s0 errorbar riser linestyle 1
@    s0 errorbar riser clip off
@    s0 errorbar riser clip length 0.100000
@    s0 comment "pmfs3x2.agr"
@    s0 legend  ""
@    s1 hidden false
@    s1 type xy
@    s1 symbol 0
@    s1 symbol size 1.000000
@    s1 symbol color 47
@    s1 symbol pattern 1
@    s1 symbol fill color 47
@    s1 symbol fill pattern 0
@    s1 symbol linewidth 1.0
@    s1 symbol linestyle 1
@    s1 symbol char 65
@    s1 symbol char font 4
@    s1 symbol skip 0
@    s1 line type 1
@    s1 line linestyle 1
@    s1 line linewidth 2.0
@    s1 line color 47
@    s1 line pattern 1
@    s1 baseline type 0
@    s1 baseline off
@    s1 dropline off
@    s1 fill type 0
@    s1 fill rule 0
@    s1 fill color 1
@    s1 fill pattern 1
@    s1 avalue off
@    s1 avalue type 2
@    s1 avalue char size 1.000000
@    s1 avalue font 4
@    s1 avalue color 1
@    s1 avalue rot 0
@    s1 avalue format general
@    s1 avalue prec 3
@    s1 avalue prepend ""
@    s1 avalue append ""
@    s1 avalue offset 0.000000 , 0.000000
@    s1 errorbar on
@    s1 errorbar place both
@    s1 errorbar color 47
@    s1 errorbar pattern 1
@    s1 errorbar size 1.000000
@    s1 errorbar linewidth 1.0
@    s1 errorbar linestyle 1
@    s1 errorbar riser linewidth 1.0
@    s1 errorbar riser linestyle 1
@    s1 errorbar riser clip off
@    s1 errorbar riser clip length 0.100000
@    s1 comment "pmfs3x2.agr"
@    s1 legend  ""
@    s2 hidden false
@    s2 type xy
@    s2 symbol 0
@    s2 symbol size 1.000000
@    s2 symbol color 48
@    s2 symbol pattern 1
@    s2 symbol fill color 48
@    s2 symbol fill pattern 0
@    s2 symbol linewidth 1.0
@    s2 symbol linestyle 1
@    s2 symbol char 65
@    s2 symbol char font 4
@    s2 symbol skip 0
@    s2 line type 1
@    s2 line linestyle 1
@    s2 line linewidth 2.0
@    s2 line color 48
@    s2 line pattern 1
@    s2 baseline type 0
@    s2 baseline off
@    s2 dropline off
@    s2 fill type 0
@    s2 fill rule 0
@    s2 fill color 1
@    s2 fill pattern 1
@    s2 avalue off
@    s2 avalue type 2
@    s2 avalue char size 1.000000
@    s2 avalue font 4
@    s2 avalue color 1
@    s2 avalue rot 0
@    s2 avalue format general
@    s2 avalue prec 3
@    s2 avalue prepend ""
@    s2 avalue append ""
@    s2 avalue offset 0.000000 , 0.000000
@    s2 errorbar on
@    s2 errorbar place both
@    s2 errorbar color 48
@    s2 errorbar pattern 1
@    s2 errorbar size 1.000000
@    s2 errorbar linewidth 1.0
@    s2 errorbar linestyle 1
@    s2 errorbar riser linewidth 1.0
@    s2 errorbar riser linestyle 1
@    s2 errorbar riser clip off
@    s2 errorbar riser clip length 0.100000
@    s2 comment "pmfs3x2.agr"
@    s2 legend  ""
@    s3 hidden false
@    s3 type xy
@    s3 symbol 0
@    s3 symbol size 1.000000
@    s3 symbol color 49
@    s3 symbol pattern 1
@    s3 symbol fill color 49
@    s3 symbol fill pattern 0
@    s3 symbol linewidth 1.0
@    s3 symbol linestyle 1
@    s3 symbol char 65
@    s3 symbol char font 4
@    s3 symbol skip 0
@    s3 line type 1
@    s3 line linestyle 1
@    s3 line linewidth 2.0
@    s3 line color 49
@    s3 line pattern 1
@    s3 baseline type 0
@    s3 baseline off
@    s3 dropline off
@    s3 fill type 0
@    s3 fill rule 0
@    s3 fill color 1
@    s3 fill pattern 1
@    s3 avalue off
@    s3 avalue type 2
@    s3 avalue char size 1.000000
@    s3 avalue font 4
@    s3 avalue color 1
@    s3 avalue rot 0
@    s3 avalue format general
@    s3 avalue prec 3
@    s3 avalue prepend ""
@    s3 avalue append ""
@    s3 avalue offset 0.000000 , 0.000000
@    s3 errorbar on
@    s3 errorbar place both
@    s3 errorbar color 49
@    s3 errorbar pattern 1
@    s3 errorbar size 1.000000
@    s3 errorbar linewidth 1.0
@    s3 errorbar linestyle 1
@    s3 errorbar riser linewidth 1.0
@    s3 errorbar riser linestyle 1
@    s3 errorbar riser clip off
@    s3 errorbar riser clip length 0.100000
@    s3 comment "pmfs3x2.agr"
@    s3 legend  ""
@    s4 hidden false
@    s4 type xy
@    s4 symbol 0
@    s4 symbol size 1.000000
@    s4 symbol color 50
@    s4 symbol pattern 1
@    s4 symbol fill color 50
@    s4 symbol fill pattern 0
@    s4 symbol linewidth 1.0
@    s4 symbol linestyle 1
@    s4 symbol char 65
@    s4 symbol char font 4
@    s4 symbol skip 0
@    s4 line type 1
@    s4 line linestyle 1
@    s4 line linewidth 2.0
@    s4 line color 50
@    s4 line pattern 1
@    s4 baseline type 0
@    s4 baseline off
@    s4 dropline off
@    s4 fill type 0
@    s4 fill rule 0
@    s4 fill color 1
@    s4 fill pattern 1
@    s4 avalue off
@    s4 avalue type 2
@    s4 avalue char size 1.000000
@    s4 avalue font 4
@    s4 avalue color 1
@    s4 avalue rot 0
@    s4 avalue format general
@    s4 avalue prec 3
@    s4 avalue prepend ""
@    s4 avalue append ""
@    s4 avalue offset 0.000000 , 0.000000
@    s4 errorbar on
@    s4 errorbar place both
@    s4 errorbar color 50
@    s4 errorbar pattern 1
@    s4 errorbar size 1.000000
@    s4 errorbar linewidth 1.0
@    s4 errorbar linestyle 1
@    s4 errorbar riser linewidth 1.0
@    s4 errorbar riser linestyle 1
@    s4 errorbar riser clip off
@    s4 errorbar riser clip length 0.100000
@    s4 comment "pmfs3x2.agr"
@    s4 legend  ""
@    s5 hidden false
@    s5 type xy
@    s5 symbol 0
@    s5 symbol size 1.000000
@    s5 symbol color 51
@    s5 symbol pattern 1
@    s5 symbol fill color 51
@    s5 symbol fill pattern 0
@    s5 symbol linewidth 1.0
@    s5 symbol linestyle 1
@    s5 symbol char 65
@    s5 symbol char font 4
@    s5 symbol skip 0
@    s5 line type 1
@    s5 line linestyle 1
@    s5 line linewidth 2.0
@    s5 line color 51
@    s5 line pattern 1
@    s5 baseline type 0
@    s5 baseline off
@    s5 dropline off
@    s5 fill type 0
@    s5 fill rule 0
@    s5 fill color 1
@    s5 fill pattern 1
@    s5 avalue off
@    s5 avalue type 2
@    s5 avalue char size 1.000000
@    s5 avalue font 4
@    s5 avalue color 1
@    s5 avalue rot 0
@    s5 avalue format general
@    s5 avalue prec 3
@    s5 avalue prepend ""
@    s5 avalue append ""
@    s5 avalue offset 0.000000 , 0.000000
@    s5 errorbar on
@    s5 errorbar place both
@    s5 errorbar color 51
@    s5 errorbar pattern 1
@    s5 errorbar size 1.000000
@    s5 errorbar linewidth 1.0
@    s5 errorbar linestyle 1
@    s5 errorbar riser linewidth 1.0
@    s5 errorbar riser linestyle 1
@    s5 errorbar riser clip off
@    s5 errorbar riser clip length 0.100000
@    s5 comment "pmfs4x2.agr"
@    s5 legend  ""
@    s6 hidden false
@    s6 type xy
@    s6 symbol 0
@    s6 symbol size 1.000000
@    s6 symbol color 52
@    s6 symbol pattern 1
@    s6 symbol fill color 52
@    s6 symbol fill pattern 0
@    s6 symbol linewidth 1.0
@    s6 symbol linestyle 1
@    s6 symbol char 65
@    s6 symbol char font 4
@    s6 symbol skip 0
@    s6 line type 1
@    s6 line linestyle 1
@    s6 line linewidth 2.0
@    s6 line color 52
@    s6 line pattern 1
@    s6 baseline type 0
@    s6 baseline off
@    s6 dropline off
@    s6 fill type 0
@    s6 fill rule 0
@    s6 fill color 1
@    s6 fill pattern 1
@    s6 avalue off
@    s6 avalue type 2
@    s6 avalue char size 1.000000
@    s6 avalue font 4
@    s6 avalue color 1
@    s6 avalue rot 0
@    s6 avalue format general
@    s6 avalue prec 3
@    s6 avalue prepend ""
@    s6 avalue append ""
@    s6 avalue offset 0.000000 , 0.000000
@    s6 errorbar on
@    s6 errorbar place both
@    s6 errorbar color 52
@    s6 errorbar pattern 1
@    s6 errorbar size 1.000000
@    s6 errorbar linewidth 1.0
@    s6 errorbar linestyle 1
@    s6 errorbar riser linewidth 1.0
@    s6 errorbar riser linestyle 1
@    s6 errorbar riser clip off
@    s6 errorbar riser clip length 0.100000
@    s6 comment "pmfs4x2.agr"
@    s6 legend  ""
@    s7 hidden false
@    s7 type xy
@    s7 symbol 0
@    s7 symbol size 1.000000
@    s7 symbol color 53
@    s7 symbol pattern 1
@    s7 symbol fill color 53
@    s7 symbol fill pattern 0
@    s7 symbol linewidth 1.0
@    s7 symbol linestyle 1
@    s7 symbol char 65
@    s7 symbol char font 4
@    s7 symbol skip 0
@    s7 line type 1
@    s7 line linestyle 1
@    s7 line linewidth 2.0
@    s7 line color 53
@    s7 line pattern 1
@    s7 baseline type 0
@    s7 baseline off
@    s7 dropline off
@    s7 fill type 0
@    s7 fill rule 0
@    s7 fill color 1
@    s7 fill pattern 1
@    s7 avalue off
@    s7 avalue type 2
@    s7 avalue char size 1.000000
@    s7 avalue font 4
@    s7 avalue color 1
@    s7 avalue rot 0
@    s7 avalue format general
@    s7 avalue prec 3
@    s7 avalue prepend ""
@    s7 avalue append ""
@    s7 avalue offset 0.000000 , 0.000000
@    s7 errorbar on
@    s7 errorbar place both
@    s7 errorbar color 53
@    s7 errorbar pattern 1
@    s7 errorbar size 1.000000
@    s7 errorbar linewidth 1.0
@    s7 errorbar linestyle 1
@    s7 errorbar riser linewidth 1.0
@    s7 errorbar riser linestyle 1
@    s7 errorbar riser clip off
@    s7 errorbar riser clip length 0.100000
@    s7 comment "pmfs4x2.agr"
@    s7 legend  ""
@    s8 hidden false
@    s8 type xy
@    s8 symbol 0
@    s8 symbol size 1.000000
@    s8 symbol color 54
@    s8 symbol pattern 1
@    s8 symbol fill color 54
@    s8 symbol fill pattern 0
@    s8 symbol linewidth 1.0
@    s8 symbol linestyle 1
@    s8 symbol char 65
@    s8 symbol char font 4
@    s8 symbol skip 0
@    s8 line type 1
@    s8 line linestyle 1
@    s8 line linewidth 2.0
@    s8 line color 54
@    s8 line pattern 1
@    s8 baseline type 0
@    s8 baseline off
@    s8 dropline off
@    s8 fill type 0
@    s8 fill rule 0
@    s8 fill color 1
@    s8 fill pattern 1
@    s8 avalue off
@    s8 avalue type 2
@    s8 avalue char size 1.000000
@    s8 avalue font 4
@    s8 avalue color 1
@    s8 avalue rot 0
@    s8 avalue format general
@    s8 avalue prec 3
@    s8 avalue prepend ""
@    s8 avalue append ""
@    s8 avalue offset 0.000000 , 0.000000
@    s8 errorbar on
@    s8 errorbar place both
@    s8 errorbar color 54
@    s8 errorbar pattern 1
@    s8 errorbar size 1.000000
@    s8 errorbar linewidth 1.0
@    s8 errorbar linestyle 1
@    s8 errorbar riser linewidth 1.0
@    s8 errorbar riser linestyle 1
@    s8 errorbar riser clip off
@    s8 errorbar riser clip length 0.100000
@    s8 comment "pmfs4x2.agr"
@    s8 legend  ""
@g6 on
@g6 hidden false
@g6 type XY
@g6 stacked false
@g6 bar hgap 0.000000
@g6 fixedpoint off
@g6 fixedpoint type 0
@g6 fixedpoint xy 0.000000, 0.000000
@g6 fixedpoint format general general
@g6 fixedpoint prec 6, 6
@with g6
@    world 0.05, -40, 0.99, 200
@    stack world 0, 0, 0, 0
@    znorm 1
@    view 1.346577, 0.531281, 1.750000, 0.950000
@    title ""
@    title font 4
@    title size 1.500000
@    title color 1
@    subtitle ""
@    subtitle font 4
@    subtitle size 1.000000
@    subtitle color 1
@    xaxes scale Normal
@    yaxes scale Normal
@    xaxes invert off
@    yaxes invert off
@    xaxis  on
@    xaxis  type zero false
@    xaxis  offset 0.000000 , 0.000000
@    xaxis  bar on
@    xaxis  bar color 1
@    xaxis  bar linestyle 1
@    xaxis  bar linewidth 1.0
@    xaxis  label ""
@    xaxis  label layout para
@    xaxis  label place auto
@    xaxis  label char size 1.250000
@    xaxis  label font 4
@    xaxis  label color 1
@    xaxis  label place normal
@    xaxis  tick on
@    xaxis  tick major 0.2
@    xaxis  tick minor ticks 1
@    xaxis  tick default 6
@    xaxis  tick place rounded true
@    xaxis  tick in
@    xaxis  tick major size 1.000000
@    xaxis  tick major color 1
@    xaxis  tick major linewidth 1.0
@    xaxis  tick major linestyle 1
@    xaxis  tick major grid off
@    xaxis  tick minor color 1
@    xaxis  tick minor linewidth 1.0
@    xaxis  tick minor linestyle 1
@    xaxis  tick minor grid off
@    xaxis  tick minor size 0.500000
@    xaxis  ticklabel off
@    xaxis  ticklabel format general
@    xaxis  ticklabel prec 5
@    xaxis  ticklabel formula ""
@    xaxis  ticklabel append ""
@    xaxis  ticklabel prepend ""
@    xaxis  ticklabel angle 0
@    xaxis  ticklabel skip 0
@    xaxis  ticklabel stagger 0
@    xaxis  ticklabel place normal
@    xaxis  ticklabel offset auto
@    xaxis  ticklabel offset 0.000000 , 0.010000
@    xaxis  ticklabel start type auto
@    xaxis  ticklabel start 0.000000
@    xaxis  ticklabel stop type auto
@    xaxis  ticklabel stop 0.000000
@    xaxis  ticklabel char size 1.000000
@    xaxis  ticklabel font 4
@    xaxis  ticklabel color 1
@    xaxis  tick place both
@    xaxis  tick spec type none
@    yaxis  on
@    yaxis  type zero false
@    yaxis  offset 0.000000 , 0.000000
@    yaxis  bar on
@    yaxis  bar color 1
@    yaxis  bar linestyle 1
@    yaxis  bar linewidth 1.0
@    yaxis  label ""
@    yaxis  label layout para
@    yaxis  label place auto
@    yaxis  label char size 1.000000
@    yaxis  label font 4
@    yaxis  label color 1
@    yaxis  label place normal
@    yaxis  tick on
@    yaxis  tick major 50
@    yaxis  tick minor ticks 1
@    yaxis  tick default 6
@    yaxis  tick place rounded true
@    yaxis  tick in
@    yaxis  tick major size 1.000000
@    yaxis  tick major color 1
@    yaxis  tick major linewidth 1.0
@    yaxis  tick major linestyle 1
@    yaxis  tick major grid off
@    yaxis  tick minor color 1
@    yaxis  tick minor linewidth 1.0
@    yaxis  tick minor linestyle 1
@    yaxis  tick minor grid off
@    yaxis  tick minor size 0.500000
@    yaxis  ticklabel off
@    yaxis  ticklabel format general
@    yaxis  ticklabel prec 5
@    yaxis  ticklabel formula ""
@    yaxis  ticklabel append ""
@    yaxis  ticklabel prepend ""
@    yaxis  ticklabel angle 0
@    yaxis  ticklabel skip 0
@    yaxis  ticklabel stagger 0
@    yaxis  ticklabel place normal
@    yaxis  ticklabel offset auto
@    yaxis  ticklabel offset 0.000000 , 0.010000
@    yaxis  ticklabel start type auto
@    yaxis  ticklabel start 0.000000
@    yaxis  ticklabel stop type auto
@    yaxis  ticklabel stop 0.000000
@    yaxis  ticklabel char size 1.000000
@    yaxis  ticklabel font 4
@    yaxis  ticklabel color 1
@    yaxis  tick place both
@    yaxis  tick spec type none
@    altxaxis  off
@    altyaxis  off
@    legend on
@    legend loctype view
@    legend 1.45, 0.88
@    legend box color 1
@    legend box pattern 1
@    legend box linewidth 1.0
@    legend box linestyle 0
@    legend box fill color 0
@    legend box fill pattern 1
@    legend font 4
@    legend char size 0.800000
@    legend color 1
@    legend length 3
@    legend vgap 1
@    legend hgap 1
@    legend invert false
@    frame type 0
@    frame linestyle 1
@    frame linewidth 2.0
@    frame color 1
@    frame pattern 1
@    frame background color 0
@    frame background pattern 0
@    s2 hidden false
@    s2 type xy
@    s2 symbol 0
@    s2 symbol size 1.000000
@    s2 symbol color 48
@    s2 symbol pattern 1
@    s2 symbol fill color 48
@    s2 symbol fill pattern 0
@    s2 symbol linewidth 1.0
@    s2 symbol linestyle 1
@    s2 symbol char 65
@    s2 symbol char font 4
@    s2 symbol skip 0
@    s2 line type 1
@    s2 line linestyle 1
@    s2 line linewidth 2.0
@    s2 line color 48
@    s2 line pattern 1
@    s2 baseline type 0
@    s2 baseline off
@    s2 dropline off
@    s2 fill type 0
@    s2 fill rule 0
@    s2 fill color 1
@    s2 fill pattern 1
@    s2 avalue off
@    s2 avalue type 2
@    s2 avalue char size 1.000000
@    s2 avalue font 4
@    s2 avalue color 1
@    s2 avalue rot 0
@    s2 avalue format general
@    s2 avalue prec 3
@    s2 avalue prepend ""
@    s2 avalue append ""
@    s2 avalue offset 0.000000 , 0.000000
@    s2 errorbar on
@    s2 errorbar place both
@    s2 errorbar color 48
@    s2 errorbar pattern 1
@    s2 errorbar size 1.000000
@    s2 errorbar linewidth 1.0
@    s2 errorbar linestyle 1
@    s2 errorbar riser linewidth 1.0
@    s2 errorbar riser linestyle 1
@    s2 errorbar riser clip off
@    s2 errorbar riser clip length 0.100000
@    s2 comment "pmfs4x2.agr"
@    s2 legend  ""
@    s3 hidden false
@    s3 type xy
@    s3 symbol 0
@    s3 symbol size 1.000000
@    s3 symbol color 49
@    s3 symbol pattern 1
@    s3 symbol fill color 49
@    s3 symbol fill pattern 0
@    s3 symbol linewidth 1.0
@    s3 symbol linestyle 1
@    s3 symbol char 65
@    s3 symbol char font 4
@    s3 symbol skip 0
@    s3 line type 1
@    s3 line linestyle 1
@    s3 line linewidth 2.0
@    s3 line color 49
@    s3 line pattern 1
@    s3 baseline type 0
@    s3 baseline off
@    s3 dropline off
@    s3 fill type 0
@    s3 fill rule 0
@    s3 fill color 1
@    s3 fill pattern 1
@    s3 avalue off
@    s3 avalue type 2
@    s3 avalue char size 1.000000
@    s3 avalue font 4
@    s3 avalue color 1
@    s3 avalue rot 0
@    s3 avalue format general
@    s3 avalue prec 3
@    s3 avalue prepend ""
@    s3 avalue append ""
@    s3 avalue offset 0.000000 , 0.000000
@    s3 errorbar on
@    s3 errorbar place both
@    s3 errorbar color 49
@    s3 errorbar pattern 1
@    s3 errorbar size 1.000000
@    s3 errorbar linewidth 1.0
@    s3 errorbar linestyle 1
@    s3 errorbar riser linewidth 1.0
@    s3 errorbar riser linestyle 1
@    s3 errorbar riser clip off
@    s3 errorbar riser clip length 0.100000
@    s3 comment "pmfs4x2.agr"
@    s3 legend  ""
@    s4 hidden false
@    s4 type xy
@    s4 symbol 0
@    s4 symbol size 1.000000
@    s4 symbol color 50
@    s4 symbol pattern 1
@    s4 symbol fill color 50
@    s4 symbol fill pattern 0
@    s4 symbol linewidth 1.0
@    s4 symbol linestyle 1
@    s4 symbol char 65
@    s4 symbol char font 4
@    s4 symbol skip 0
@    s4 line type 1
@    s4 line linestyle 1
@    s4 line linewidth 2.0
@    s4 line color 50
@    s4 line pattern 1
@    s4 baseline type 0
@    s4 baseline off
@    s4 dropline off
@    s4 fill type 0
@    s4 fill rule 0
@    s4 fill color 1
@    s4 fill pattern 1
@    s4 avalue off
@    s4 avalue type 2
@    s4 avalue char size 1.000000
@    s4 avalue font 4
@    s4 avalue color 1
@    s4 avalue rot 0
@    s4 avalue format general
@    s4 avalue prec 3
@    s4 avalue prepend ""
@    s4 avalue append ""
@    s4 avalue offset 0.000000 , 0.000000
@    s4 errorbar on
@    s4 errorbar place both
@    s4 errorbar color 50
@    s4 errorbar pattern 1
@    s4 errorbar size 1.000000
@    s4 errorbar linewidth 1.0
@    s4 errorbar linestyle 1
@    s4 errorbar riser linewidth 1.0
@    s4 errorbar riser linestyle 1
@    s4 errorbar riser clip off
@    s4 errorbar riser clip length 0.100000
@    s4 comment "pmfs4x2.agr"
@    s4 legend  ""
@    s5 hidden false
@    s5 type xy
@    s5 symbol 0
@    s5 symbol size 1.000000
@    s5 symbol color 51
@    s5 symbol pattern 1
@    s5 symbol fill color 51
@    s5 symbol fill pattern 0
@    s5 symbol linewidth 1.0
@    s5 symbol linestyle 1
@    s5 symbol char 65
@    s5 symbol char font 4
@    s5 symbol skip 0
@    s5 line type 1
@    s5 line linestyle 1
@    s5 line linewidth 2.0
@    s5 line color 51
@    s5 line pattern 1
@    s5 baseline type 0
@    s5 baseline off
@    s5 dropline off
@    s5 fill type 0
@    s5 fill rule 0
@    s5 fill color 1
@    s5 fill pattern 1
@    s5 avalue off
@    s5 avalue type 2
@    s5 avalue char size 1.000000
@    s5 avalue font 4
@    s5 avalue color 1
@    s5 avalue rot 0
@    s5 avalue format general
@    s5 avalue prec 3
@    s5 avalue prepend ""
@    s5 avalue append ""
@    s5 avalue offset 0.000000 , 0.000000
@    s5 errorbar on
@    s5 errorbar place both
@    s5 errorbar color 51
@    s5 errorbar pattern 1
@    s5 errorbar size 1.000000
@    s5 errorbar linewidth 1.0
@    s5 errorbar linestyle 1
@    s5 errorbar riser linewidth 1.0
@    s5 errorbar riser linestyle 1
@    s5 errorbar riser clip off
@    s5 errorbar riser clip length 0.100000
@    s5 comment "pmfs4x2.agr"
@    s5 legend  ""
@    s6 hidden false
@    s6 type xy
@    s6 symbol 0
@    s6 symbol size 1.000000
@    s6 symbol color 52
@    s6 symbol pattern 1
@    s6 symbol fill color 52
@    s6 symbol fill pattern 0
@    s6 symbol linewidth 1.0
@    s6 symbol linestyle 1
@    s6 symbol char 65
@    s6 symbol char font 4
@    s6 symbol skip 0
@    s6 line type 1
@    s6 line linestyle 1
@    s6 line linewidth 2.0
@    s6 line color 52
@    s6 line pattern 1
@    s6 baseline type 0
@    s6 baseline off
@    s6 dropline off
@    s6 fill type 0
@    s6 fill rule 0
@    s6 fill color 1
@    s6 fill pattern 1
@    s6 avalue off
@    s6 avalue type 2
@    s6 avalue char size 1.000000
@    s6 avalue font 4
@    s6 avalue color 1
@    s6 avalue rot 0
@    s6 avalue format general
@    s6 avalue prec 3
@    s6 avalue prepend ""
@    s6 avalue append ""
@    s6 avalue offset 0.000000 , 0.000000
@    s6 errorbar on
@    s6 errorbar place both
@    s6 errorbar color 52
@    s6 errorbar pattern 1
@    s6 errorbar size 1.000000
@    s6 errorbar linewidth 1.0
@    s6 errorbar linestyle 1
@    s6 errorbar riser linewidth 1.0
@    s6 errorbar riser linestyle 1
@    s6 errorbar riser clip off
@    s6 errorbar riser clip length 0.100000
@    s6 comment "pmfs4x2.agr"
@    s6 legend  ""
@    s7 hidden false
@    s7 type xy
@    s7 symbol 0
@    s7 symbol size 1.000000
@    s7 symbol color 53
@    s7 symbol pattern 1
@    s7 symbol fill color 53
@    s7 symbol fill pattern 0
@    s7 symbol linewidth 1.0
@    s7 symbol linestyle 1
@    s7 symbol char 65
@    s7 symbol char font 4
@    s7 symbol skip 0
@    s7 line type 1
@    s7 line linestyle 1
@    s7 line linewidth 2.0
@    s7 line color 53
@    s7 line pattern 1
@    s7 baseline type 0
@    s7 baseline off
@    s7 dropline off
@    s7 fill type 0
@    s7 fill rule 0
@    s7 fill color 1
@    s7 fill pattern 1
@    s7 avalue off
@    s7 avalue type 2
@    s7 avalue char size 1.000000
@    s7 avalue font 4
@    s7 avalue color 1
@    s7 avalue rot 0
@    s7 avalue format general
@    s7 avalue prec 3
@    s7 avalue prepend ""
@    s7 avalue append ""
@    s7 avalue offset 0.000000 , 0.000000
@    s7 errorbar on
@    s7 errorbar place both
@    s7 errorbar color 53
@    s7 errorbar pattern 1
@    s7 errorbar size 1.000000
@    s7 errorbar linewidth 1.0
@    s7 errorbar linestyle 1
@    s7 errorbar riser linewidth 1.0
@    s7 errorbar riser linestyle 1
@    s7 errorbar riser clip off
@    s7 errorbar riser clip length 0.100000
@    s7 comment "pmfs4x2.agr"
@    s7 legend  ""
@    s8 hidden false
@    s8 type xy
@    s8 symbol 0
@    s8 symbol size 1.000000
@    s8 symbol color 54
@    s8 symbol pattern 1
@    s8 symbol fill color 54
@    s8 symbol fill pattern 0
@    s8 symbol linewidth 1.0
@    s8 symbol linestyle 1
@    s8 symbol char 65
@    s8 symbol char font 4
@    s8 symbol skip 0
@    s8 line type 1
@    s8 line linestyle 1
@    s8 line linewidth 2.0
@    s8 line color 54
@    s8 line pattern 1
@    s8 baseline type 0
@    s8 baseline off
@    s8 dropline off
@    s8 fill type 0
@    s8 fill rule 0
@    s8 fill color 1
@    s8 fill pattern 1
@    s8 avalue off
@    s8 avalue type 2
@    s8 avalue char size 1.000000
@    s8 avalue font 4
@    s8 avalue color 1
@    s8 avalue rot 0
@    s8 avalue format general
@    s8 avalue prec 3
@    s8 avalue prepend ""
@    s8 avalue append ""
@    s8 avalue offset 0.000000 , 0.000000
@    s8 errorbar on
@    s8 errorbar place both
@    s8 errorbar color 54
@    s8 errorbar pattern 1
@    s8 errorbar size 1.000000
@    s8 errorbar linewidth 1.0
@    s8 errorbar linestyle 1
@    s8 errorbar riser linewidth 1.0
@    s8 errorbar riser linestyle 1
@    s8 errorbar riser clip off
@    s8 errorbar riser clip length 0.100000
@    s8 comment "pmfs4x2.agr"
@    s8 legend  ""
@g7 on
@g7 hidden false
@g7 type XY
@g7 stacked false
@g7 bar hgap 0.000000
@g7 fixedpoint off
@g7 fixedpoint type 0
@g7 fixedpoint xy 0.000000, 0.000000
@g7 fixedpoint format general general
@g7 fixedpoint prec 6, 6
@with g7
@    world 0.05, -40, 0.99, 200
@    stack world 0, 0, 0, 0
@    znorm 1
@    view 1.346577, 0.100000, 1.750000, 0.518719
@    title ""
@    title font 4
@    title size 1.500000
@    title color 1
@    subtitle ""
@    subtitle font 4
@    subtitle size 1.000000
@    subtitle color 1
@    xaxes scale Normal
@    yaxes scale Normal
@    xaxes invert off
@    yaxes invert off
@    xaxis  on
@    xaxis  type zero false
@    xaxis  offset 0.000000 , 0.000000
@    xaxis  bar on
@    xaxis  bar color 1
@    xaxis  bar linestyle 1
@    xaxis  bar linewidth 1.0
@    xaxis  label "Stalk formation, \xx\s\f{}ch"
@    xaxis  label layout para
@    xaxis  label place auto
@    xaxis  label char size 1.000000
@    xaxis  label font 4
@    xaxis  label color 1
@    xaxis  label place normal
@    xaxis  tick on
@    xaxis  tick major 0.2
@    xaxis  tick minor ticks 1
@    xaxis  tick default 6
@    xaxis  tick place rounded true
@    xaxis  tick in
@    xaxis  tick major size 1.000000
@    xaxis  tick major color 1
@    xaxis  tick major linewidth 1.0
@    xaxis  tick major linestyle 1
@    xaxis  tick major grid off
@    xaxis  tick minor color 1
@    xaxis  tick minor linewidth 1.0
@    xaxis  tick minor linestyle 1
@    xaxis  tick minor grid off
@    xaxis  tick minor size 0.500000
@    xaxis  ticklabel on
@    xaxis  ticklabel format general
@    xaxis  ticklabel prec 5
@    xaxis  ticklabel formula ""
@    xaxis  ticklabel append ""
@    xaxis  ticklabel prepend ""
@    xaxis  ticklabel angle 0
@    xaxis  ticklabel skip 0
@    xaxis  ticklabel stagger 0
@    xaxis  ticklabel place normal
@    xaxis  ticklabel offset auto
@    xaxis  ticklabel offset 0.000000 , 0.010000
@    xaxis  ticklabel start type auto
@    xaxis  ticklabel start 0.000000
@    xaxis  ticklabel stop type auto
@    xaxis  ticklabel stop 0.000000
@    xaxis  ticklabel char size 1.000000
@    xaxis  ticklabel font 4
@    xaxis  ticklabel color 1
@    xaxis  tick place both
@    xaxis  tick spec type none
@    yaxis  on
@    yaxis  type zero false
@    yaxis  offset 0.000000 , 0.000000
@    yaxis  bar on
@    yaxis  bar color 1
@    yaxis  bar linestyle 1
@    yaxis  bar linewidth 1.0
@    yaxis  label ""
@    yaxis  label layout para
@    yaxis  label place auto
@    yaxis  label char size 1.000000
@    yaxis  label font 4
@    yaxis  label color 1
@    yaxis  label place normal
@    yaxis  tick on
@    yaxis  tick major 50
@    yaxis  tick minor ticks 1
@    yaxis  tick default 6
@    yaxis  tick place rounded true
@    yaxis  tick in
@    yaxis  tick major size 1.000000
@    yaxis  tick major color 1
@    yaxis  tick major linewidth 1.0
@    yaxis  tick major linestyle 1
@    yaxis  tick major grid off
@    yaxis  tick minor color 1
@    yaxis  tick minor linewidth 1.0
@    yaxis  tick minor linestyle 1
@    yaxis  tick minor grid off
@    yaxis  tick minor size 0.500000
@    yaxis  ticklabel off
@    yaxis  ticklabel format general
@    yaxis  ticklabel prec 5
@    yaxis  ticklabel formula ""
@    yaxis  ticklabel append ""
@    yaxis  ticklabel prepend ""
@    yaxis  ticklabel angle 0
@    yaxis  ticklabel skip 0
@    yaxis  ticklabel stagger 0
@    yaxis  ticklabel place normal
@    yaxis  ticklabel offset auto
@    yaxis  ticklabel offset 0.000000 , 0.010000
@    yaxis  ticklabel start type auto
@    yaxis  ticklabel start 0.000000
@    yaxis  ticklabel stop type auto
@    yaxis  ticklabel stop 0.000000
@    yaxis  ticklabel char size 1.000000
@    yaxis  ticklabel font 4
@    yaxis  ticklabel color 1
@    yaxis  tick place both
@    yaxis  tick spec type none
@    altxaxis  off
@    altyaxis  off
@    legend on
@    legend loctype view
@    legend 0.5, 0.8
@    legend box color 1
@    legend box pattern 1
@    legend box linewidth 1.0
@    legend box linestyle 1
@    legend box fill color 0
@    legend box fill pattern 1
@    legend font 4
@    legend char size 1.000000
@    legend color 1
@    legend length 4
@    legend vgap 1
@    legend hgap 1
@    legend invert false
@    frame type 0
@    frame linestyle 1
@    frame linewidth 2.0
@    frame color 1
@    frame pattern 1
@    frame background color 0
@    frame background pattern 0
@    s2 hidden false
@    s2 type xy
@    s2 symbol 0
@    s2 symbol size 1.000000
@    s2 symbol color 48
@    s2 symbol pattern 1
@    s2 symbol fill color 48
@    s2 symbol fill pattern 0
@    s2 symbol linewidth 1.0
@    s2 symbol linestyle 1
@    s2 symbol char 65
@    s2 symbol char font 4
@    s2 symbol skip 0
@    s2 line type 1
@    s2 line linestyle 1
@    s2 line linewidth 2.0
@    s2 line color 48
@    s2 line pattern 1
@    s2 baseline type 0
@    s2 baseline off
@    s2 dropline off
@    s2 fill type 0
@    s2 fill rule 0
@    s2 fill color 1
@    s2 fill pattern 1
@    s2 avalue off
@    s2 avalue type 2
@    s2 avalue char size 1.000000
@    s2 avalue font 4
@    s2 avalue color 1
@    s2 avalue rot 0
@    s2 avalue format general
@    s2 avalue prec 3
@    s2 avalue prepend ""
@    s2 avalue append ""
@    s2 avalue offset 0.000000 , 0.000000
@    s2 errorbar on
@    s2 errorbar place both
@    s2 errorbar color 48
@    s2 errorbar pattern 1
@    s2 errorbar size 1.000000
@    s2 errorbar linewidth 1.0
@    s2 errorbar linestyle 1
@    s2 errorbar riser linewidth 1.0
@    s2 errorbar riser linestyle 1
@    s2 errorbar riser clip off
@    s2 errorbar riser clip length 0.100000
@    s2 comment "pmfs4x2.agr"
@    s2 legend  ""
@    s3 hidden false
@    s3 type xy
@    s3 symbol 0
@    s3 symbol size 1.000000
@    s3 symbol color 49
@    s3 symbol pattern 1
@    s3 symbol fill color 49
@    s3 symbol fill pattern 0
@    s3 symbol linewidth 1.0
@    s3 symbol linestyle 1
@    s3 symbol char 65
@    s3 symbol char font 4
@    s3 symbol skip 0
@    s3 line type 1
@    s3 line linestyle 1
@    s3 line linewidth 2.0
@    s3 line color 49
@    s3 line pattern 1
@    s3 baseline type 0
@    s3 baseline off
@    s3 dropline off
@    s3 fill type 0
@    s3 fill rule 0
@    s3 fill color 1
@    s3 fill pattern 1
@    s3 avalue off
@    s3 avalue type 2
@    s3 avalue char size 1.000000
@    s3 avalue font 4
@    s3 avalue color 1
@    s3 avalue rot 0
@    s3 avalue format general
@    s3 avalue prec 3
@    s3 avalue prepend ""
@    s3 avalue append ""
@    s3 avalue offset 0.000000 , 0.000000
@    s3 errorbar on
@    s3 errorbar place both
@    s3 errorbar color 49
@    s3 errorbar pattern 1
@    s3 errorbar size 1.000000
@    s3 errorbar linewidth 1.0
@    s3 errorbar linestyle 1
@    s3 errorbar riser linewidth 1.0
@    s3 errorbar riser linestyle 1
@    s3 errorbar riser clip off
@    s3 errorbar riser clip length 0.100000
@    s3 comment "pmfs4x2.agr"
@    s3 legend  ""
@    s4 hidden false
@    s4 type xy
@    s4 symbol 0
@    s4 symbol size 1.000000
@    s4 symbol color 50
@    s4 symbol pattern 1
@    s4 symbol fill color 50
@    s4 symbol fill pattern 0
@    s4 symbol linewidth 1.0
@    s4 symbol linestyle 1
@    s4 symbol char 65
@    s4 symbol char font 4
@    s4 symbol skip 0
@    s4 line type 1
@    s4 line linestyle 1
@    s4 line linewidth 2.0
@    s4 line color 50
@    s4 line pattern 1
@    s4 baseline type 0
@    s4 baseline off
@    s4 dropline off
@    s4 fill type 0
@    s4 fill rule 0
@    s4 fill color 1
@    s4 fill pattern 1
@    s4 avalue off
@    s4 avalue type 2
@    s4 avalue char size 1.000000
@    s4 avalue font 4
@    s4 avalue color 1
@    s4 avalue rot 0
@    s4 avalue format general
@    s4 avalue prec 3
@    s4 avalue prepend ""
@    s4 avalue append ""
@    s4 avalue offset 0.000000 , 0.000000
@    s4 errorbar on
@    s4 errorbar place both
@    s4 errorbar color 50
@    s4 errorbar pattern 1
@    s4 errorbar size 1.000000
@    s4 errorbar linewidth 1.0
@    s4 errorbar linestyle 1
@    s4 errorbar riser linewidth 1.0
@    s4 errorbar riser linestyle 1
@    s4 errorbar riser clip off
@    s4 errorbar riser clip length 0.100000
@    s4 comment "pmfs4x2.agr"
@    s4 legend  ""
@    s5 hidden false
@    s5 type xy
@    s5 symbol 0
@    s5 symbol size 1.000000
@    s5 symbol color 51
@    s5 symbol pattern 1
@    s5 symbol fill color 51
@    s5 symbol fill pattern 0
@    s5 symbol linewidth 1.0
@    s5 symbol linestyle 1
@    s5 symbol char 65
@    s5 symbol char font 4
@    s5 symbol skip 0
@    s5 line type 1
@    s5 line linestyle 1
@    s5 line linewidth 2.0
@    s5 line color 51
@    s5 line pattern 1
@    s5 baseline type 0
@    s5 baseline off
@    s5 dropline off
@    s5 fill type 0
@    s5 fill rule 0
@    s5 fill color 1
@    s5 fill pattern 1
@    s5 avalue off
@    s5 avalue type 2
@    s5 avalue char size 1.000000
@    s5 avalue font 4
@    s5 avalue color 1
@    s5 avalue rot 0
@    s5 avalue format general
@    s5 avalue prec 3
@    s5 avalue prepend ""
@    s5 avalue append ""
@    s5 avalue offset 0.000000 , 0.000000
@    s5 errorbar on
@    s5 errorbar place both
@    s5 errorbar color 51
@    s5 errorbar pattern 1
@    s5 errorbar size 1.000000
@    s5 errorbar linewidth 1.0
@    s5 errorbar linestyle 1
@    s5 errorbar riser linewidth 1.0
@    s5 errorbar riser linestyle 1
@    s5 errorbar riser clip off
@    s5 errorbar riser clip length 0.100000
@    s5 comment "pmfs4x2.agr"
@    s5 legend  ""
@    s6 hidden false
@    s6 type xy
@    s6 symbol 0
@    s6 symbol size 1.000000
@    s6 symbol color 52
@    s6 symbol pattern 1
@    s6 symbol fill color 52
@    s6 symbol fill pattern 0
@    s6 symbol linewidth 1.0
@    s6 symbol linestyle 1
@    s6 symbol char 65
@    s6 symbol char font 4
@    s6 symbol skip 0
@    s6 line type 1
@    s6 line linestyle 1
@    s6 line linewidth 2.0
@    s6 line color 52
@    s6 line pattern 1
@    s6 baseline type 0
@    s6 baseline off
@    s6 dropline off
@    s6 fill type 0
@    s6 fill rule 0
@    s6 fill color 1
@    s6 fill pattern 1
@    s6 avalue off
@    s6 avalue type 2
@    s6 avalue char size 1.000000
@    s6 avalue font 4
@    s6 avalue color 1
@    s6 avalue rot 0
@    s6 avalue format general
@    s6 avalue prec 3
@    s6 avalue prepend ""
@    s6 avalue append ""
@    s6 avalue offset 0.000000 , 0.000000
@    s6 errorbar on
@    s6 errorbar place both
@    s6 errorbar color 52
@    s6 errorbar pattern 1
@    s6 errorbar size 1.000000
@    s6 errorbar linewidth 1.0
@    s6 errorbar linestyle 1
@    s6 errorbar riser linewidth 1.0
@    s6 errorbar riser linestyle 1
@    s6 errorbar riser clip off
@    s6 errorbar riser clip length 0.100000
@    s6 comment "pmfs4x2.agr"
@    s6 legend  ""
@    s7 hidden false
@    s7 type xy
@    s7 symbol 0
@    s7 symbol size 1.000000
@    s7 symbol color 53
@    s7 symbol pattern 1
@    s7 symbol fill color 53
@    s7 symbol fill pattern 0
@    s7 symbol linewidth 1.0
@    s7 symbol linestyle 1
@    s7 symbol char 65
@    s7 symbol char font 4
@    s7 symbol skip 0
@    s7 line type 1
@    s7 line linestyle 1
@    s7 line linewidth 2.0
@    s7 line color 53
@    s7 line pattern 1
@    s7 baseline type 0
@    s7 baseline off
@    s7 dropline off
@    s7 fill type 0
@    s7 fill rule 0
@    s7 fill color 1
@    s7 fill pattern 1
@    s7 avalue off
@    s7 avalue type 2
@    s7 avalue char size 1.000000
@    s7 avalue font 4
@    s7 avalue color 1
@    s7 avalue rot 0
@    s7 avalue format general
@    s7 avalue prec 3
@    s7 avalue prepend ""
@    s7 avalue append ""
@    s7 avalue offset 0.000000 , 0.000000
@    s7 errorbar on
@    s7 errorbar place both
@    s7 errorbar color 53
@    s7 errorbar pattern 1
@    s7 errorbar size 1.000000
@    s7 errorbar linewidth 1.0
@    s7 errorbar linestyle 1
@    s7 errorbar riser linewidth 1.0
@    s7 errorbar riser linestyle 1
@    s7 errorbar riser clip off
@    s7 errorbar riser clip length 0.100000
@    s7 comment "pmfs4x2.agr"
@    s7 legend  ""
@    s8 hidden false
@    s8 type xy
@    s8 symbol 0
@    s8 symbol size 1.000000
@    s8 symbol color 54
@    s8 symbol pattern 1
@    s8 symbol fill color 54
@    s8 symbol fill pattern 0
@    s8 symbol linewidth 1.0
@    s8 symbol linestyle 1
@    s8 symbol char 65
@    s8 symbol char font 4
@    s8 symbol skip 0
@    s8 line type 1
@    s8 line linestyle 1
@    s8 line linewidth 2.0
@    s8 line color 54
@    s8 line pattern 1
@    s8 baseline type 0
@    s8 baseline off
@    s8 dropline off
@    s8 fill type 0
@    s8 fill rule 0
@    s8 fill color 1
@    s8 fill pattern 1
@    s8 avalue off
@    s8 avalue type 2
@    s8 avalue char size 1.000000
@    s8 avalue font 4
@    s8 avalue color 1
@    s8 avalue rot 0
@    s8 avalue format general
@    s8 avalue prec 3
@    s8 avalue prepend ""
@    s8 avalue append ""
@    s8 avalue offset 0.000000 , 0.000000
@    s8 errorbar on
@    s8 errorbar place both
@    s8 errorbar color 54
@    s8 errorbar pattern 1
@    s8 errorbar size 1.000000
@    s8 errorbar linewidth 1.0
@    s8 errorbar linestyle 1
@    s8 errorbar riser linewidth 1.0
@    s8 errorbar riser linestyle 1
@    s8 errorbar riser clip off
@    s8 errorbar riser clip length 0.100000
@    s8 comment "pmfs4x2.agr"
@    s8 legend  ""
@target G0.S0
@type xy
0.064558 12.348876
0.069222 12.348876
0.073887 27.045876
0.078551 27.380796
0.083215 23.542546
0.087879 22.152036
0.092544 21.416486
0.097208 20.177536
0.101872 19.196686
0.106537 18.071926
0.111201 17.214766
0.115865 14.820056
0.120529 13.815456
0.125194 11.001276
0.129858 10.590296
0.134522 9.715706
0.139186 8.961681
0.143851 7.923159
0.148515 6.930678
0.153179 5.601415
0.157843 3.806078
0.162508 3.258088
0.167172 1.836514
0.171836 2.0771
0.176501 1.634622
0.181165 1.126559
0.185829 0.297613
0.190493 -0.012962
0.195158 -0.996855
0.199822 -0.863434
0.204486 -0.808401
0.20915 -0.479719
0.213815 0.10258
0.218479 0.130272
0.223143 0.308981
0.227807 0.053137
0.232472 0.762781
0.237136 0.659332
0.2418 2.032336
0.246465 2.495011
0.251129 3.474211
0.255793 4.001299
0.260457 4.360483
0.265122 4.935986
0.269786 5.279814
0.27445 6.572978
0.279114 7.131262
0.283779 8.81391
0.288443 9.473746
0.293107 10.415386
0.297771 11.089736
0.302436 11.804996
0.3071 12.849286
0.311764 13.806846
0.316428 15.430916
0.321093 16.571306
0.325757 18.119586
0.330421 18.825496
0.335085 20.070396
0.33975 20.838006
0.344414 22.220906
0.349078 23.486526
0.353743 25.070106
0.358407 26.643066
0.363071 27.833046
0.367735 29.161486
0.3724 29.880596
0.377064 31.611916
0.381728 32.413076
0.386392 34.453446
0.391057 35.836156
0.395721 37.617816
0.400385 39.021846
0.40505 40.107586
0.409714 41.575256
0.414378 42.667006
0.419042 44.714046
0.423706 46.105006
0.428371 48.319446
0.433035 49.777826
0.437699 51.439476
0.442364 52.775006
0.447028 54.259156
0.451692 55.932926
0.456356 57.561806
0.461021 59.575156
0.465685 61.118246
0.470349 62.926366
0.475013 64.208606
0.479678 65.920006
0.484342 67.304116
0.489006 69.015186
0.493671 70.692416
0.498335 72.504056
0.502999 74.390346
0.507663 76.150936
0.512328 77.937966
0.516992 79.429166
0.521656 81.294716
0.52632 82.938206
0.530985 85.061076
0.535649 86.930476
0.540313 88.947436
0.544977 90.730926
0.549642 92.386856
0.554306 94.171146
0.55897 95.719486
0.563635 97.540426
0.568299 99.044996
0.572963 100.87837
0.577627 102.47677
0.582291 104.11897
0.586956 105.68967
0.59162 107.10237
0.596284 108.74767
0.600949 110.16217
0.605613 111.77117
0.610277 113.12897
0.614941 114.82567
0.619606 116.05767
0.62427 117.47037
0.628934 118.81747
0.633598 119.97447
0.638263 121.33877
0.642927 122.44467
0.647591 123.68447
0.652255 124.56757
0.65692 125.70857
0.661584 126.51047
0.666248 127.54387
0.670913 128.49087
0.675577 129.28107
0.680241 130.21897
0.684905 130.81597
0.68957 131.80027
0.694234 132.28647
0.698898 133.13237
0.703562 133.58297
0.708227 134.33307
0.712891 134.76277
0.717555 135.18277
0.72222 135.61577
0.726884 135.62997
0.731548 136.04557
0.736212 135.96147
0.740877 136.25797
0.745541 136.10577
0.750205 136.23647
0.754869 136.10837
0.759534 136.00197
0.764198 135.89817
0.768862 135.62167
0.773526 135.57407
0.778191 135.29157
0.782855 135.17837
0.787519 134.88347
0.792184 134.62887
0.796848 134.35557
0.801512 134.00107
0.806176 133.62927
0.81084 133.13597
0.815505 132.87227
0.820169 132.36907
0.824833 132.04417
0.829498 131.51867
0.834162 131.10007
0.838826 130.62737
0.84349 130.13627
0.848155 129.65527
0.852819 129.19517
0.857483 128.75697
0.862147 128.20897
0.866812 127.85787
0.871476 127.42087
0.87614 127.08407
0.880804 126.63187
0.885469 126.23047
0.890133 125.74177
0.894797 125.32957
0.899462 124.93187
0.904126 124.39227
0.90879 124.18197
0.913454 123.69737
0.918119 123.50507
0.922783 123.10337
0.927447 122.74417
0.932111 122.30607
0.936776 121.87827
0.94144 121.52217
0.946104 121.06397
0.950769 121.00077
0.955433 120.56147
0.960097 120.90717
0.964761 120.70147
0.969426 120.44467
0.97409 120.03977
0.978754 119.82987
0.983418 119.47957
0.988083 119.38947
0.992747 119.85027
&
@target G0.S1
@type xy
0.007459 6.877456
0.012407 5.847286
0.017355 6.170991
0.022303 6.998421
0.027252 6.827744
0.0322 7.557938
0.037148 6.055043
0.042096 6.357287
0.047044 6.172419
0.051992 4.752382
0.05694 5.44254
0.061888 5.335073
0.066837 5.312031
0.071785 5.273259
0.076733 4.749392
0.081681 4.586422
0.086629 3.252673
0.091577 3.322959
0.096525 2.868821
0.101473 2.174922
0.106422 2.624384
0.11137 2.346594
0.116318 2.080099
0.121266 1.699333
0.126214 1.011661
0.131162 0.876246
0.13611 -0.333518
0.141058 0.320602
0.146007 -0.040068
0.150955 -0.180422
0.155903 0.284282
0.160851 0.052001
0.165799 0.104474
0.170747 -0.154461
0.175695 -0.630151
0.180643 -0.181198
0.185592 -0.832855
0.19054 0.171916
0.195488 0.185719
0.200436 0.421112
0.205384 0.915441
0.210332 0.709174
0.21528 1.085999
0.220228 1.008581
0.225177 0.88942
0.230125 1.566627
0.235073 1.345015
0.240021 2.41681
0.244969 2.618665
0.249917 2.905322
0.254865 3.378068
0.259813 3.224623
0.264762 3.795836
0.26971 3.936122
0.274658 4.002753
0.279606 4.899285
0.284554 4.925522
0.289502 6.032336
0.29445 6.303154
0.299398 6.498893
0.304347 7.17428
0.309295 7.120383
0.314243 7.897523
0.319191 8.210933
0.324139 8.497139
0.329087 9.549469
0.334035 9.735549
0.338983 10.771419
0.343932 11.183719
0.34888 11.473469
0.353828 12.234229
0.358776 12.263879
0.363724 13.184179
0.368672 13.708249
0.37362 14.150439
0.378568 15.229969
0.383517 15.633419
0.388465 16.526419
0.393413 17.128229
0.398361 17.469979
0.403309 18.340919
0.408257 18.620229
0.413205 19.642869
0.418154 20.327429
0.423102 21.048929
0.42805 22.105819
0.432998 22.636369
0.437946 23.579529
0.442894 24.342319
0.447842 24.859349
0.45279 25.847629
0.457738 26.392299
0.462687 27.489379
0.467635 28.362999
0.472583 29.154849
0.477531 30.208189
0.482479 30.905299
0.487427 31.744969
0.492375 32.583779
0.497323 33.284509
0.502272 34.417909
0.50722 35.152739
0.512168 36.183679
0.517116 37.092399
0.522064 37.787889
0.527012 38.739309
0.53196 39.269319
0.536909 39.944189
0.541857 40.781599
0.546805 41.125229
0.551753 42.138439
0.556701 42.525789
0.561649 43.031429
0.566597 43.547449
0.571545 43.588479
0.576493 44.406529
0.581442 44.593909
0.58639 44.941669
0.591338 45.586219
0.596286 45.650449
0.601234 46.369569
0.606182 46.582149
0.61113 46.726609
0.616078 47.234029
0.621027 47.132399
0.625975 47.836789
0.630923 48.068749
0.635871 48.221969
0.640819 48.741029
0.645767 48.813379
0.650715 49.182899
0.655663 49.364789
0.660612 49.401339
0.66556 49.859089
0.670508 49.779069
0.675456 50.180629
0.680404 50.329089
0.685352 50.330689
0.6903 50.610899
0.695249 50.579309
0.700197 50.777549
0.705145 50.859559
0.710093 50.879309
0.715041 51.109459
0.719989 50.993479
0.724937 51.150519
0.729885 51.197859
0.734834 51.188089
0.739782 51.380519
0.74473 51.316719
0.749678 51.445289
0.754626 51.473529
0.759574 51.434119
0.764522 51.674989
0.76947 51.503199
0.774419 51.634039
0.779367 51.775769
0.784315 51.689569
0.789263 51.799209
0.794211 51.763329
0.799159 51.912569
0.804107 51.837389
0.809055 51.825109
0.814003 51.907339
0.818952 51.909959
0.8239 51.893579
0.828848 51.906349
0.833796 51.784449
0.838744 51.874899
0.843692 51.773729
0.84864 51.739669
0.853588 51.730519
0.858537 51.543799
0.863485 51.677579
0.868433 51.539389
0.873381 51.565899
0.878329 51.634669
0.883277 51.484929
0.888225 51.647819
0.893173 51.625899
0.898122 51.709859
0.90307 51.782459
0.908018 51.734329
0.912966 51.843899
0.917914 51.833909
0.922862 51.888509
0.92781 52.027359
0.932759 51.987999
0.937707 52.317199
0.942655 52.361269
0.947603 52.559429
0.952551 52.846739
0.957499 52.809959
0.962447 53.117189
0.967395 53.161169
0.972344 53.409029
0.977292 53.875299
0.98224 53.968919
0.987188 55.335519
0.992136 55.892599
&
@target G0.S2
@type xy
0.01216 14.835465
0.017083 16.124375
0.022006 16.124375
0.02693 14.413515
0.031853 16.009745
0.036776 14.971285
0.0417 16.161405
0.046623 13.062275
0.051547 12.832435
0.05647 13.513765
0.061393 12.220515
0.066317 11.910255
0.07124 11.419095
0.076163 11.068115
0.081087 9.501095
0.08601 9.202537
0.090933 7.702027
0.095857 7.503201
0.10078 7.141465
0.105703 6.70184
0.110627 6.213298
0.11555 5.451618
0.120473 4.828795
0.125397 3.38895
0.13032 3.227336
0.135244 2.192026
0.140167 2.267427
0.14509 1.89338
0.150014 1.458531
0.154937 0.976664
0.15986 0.319012
0.164784 0.017731
0.169707 -0.799551
0.17463 -0.43671
0.179554 -0.796689
0.184477 -0.372603
0.1894 -0.366384
0.194324 -0.484994
0.199247 -0.488831
0.204171 -0.763085
0.209094 -0.384792
0.214017 -0.63178
0.218941 0.213374
0.223864 0.398175
0.228787 0.892029
0.233711 1.159647
0.238634 1.292488
0.243557 1.616311
0.248481 1.58662
0.253404 2.400419
0.258327 2.518611
0.263251 3.450955
0.268174 3.849498
0.273097 4.320777
0.278021 4.774863
0.282944 4.904338
0.287868 5.628934
0.292791 5.650307
0.297714 6.774814
0.302638 7.085419
0.307561 7.95217
0.312484 8.501095
0.317408 8.922562
0.322331 9.508685
0.327254 9.691475
0.332178 10.651975
0.337101 10.887425
0.342025 11.908025
0.346948 12.556485
0.351871 13.225905
0.356795 13.952475
0.361718 14.296225
0.366641 15.093715
0.371565 15.341295
0.376488 16.345345
0.381411 16.841595
0.386335 17.797925
0.391258 18.678445
0.396181 19.284415
0.401105 20.175055
0.406028 20.522965
0.410951 21.557725
0.415875 21.985775
0.420798 23.030265
0.425721 23.849275
0.430645 24.707455
0.435568 25.686945
0.440492 26.331945
0.445415 27.353045
0.450338 27.876845
0.455262 28.906645
0.460185 29.641335
0.465108 30.718645
0.470032 31.776145
0.474955 32.676325
0.479878 33.812455
0.484802 34.502665
0.489725 35.623985
0.494648 36.372755
0.499572 37.484535
0.504495 38.569725
0.509418 39.547195
0.514342 40.753535
0.519265 41.709125
0.524189 42.876145
0.529112 43.763425
0.534035 44.904795
0.538959 45.960235
0.543882 47.151615
0.548805 48.350305
0.553729 49.388075
0.558652 50.559225
0.563575 51.495635
0.568499 52.654745
0.573422 53.507295
0.578345 54.453415
0.583269 55.456825
0.588192 56.285765
0.593116 57.326115
0.598039 57.904235
0.602962 58.676885
0.607886 59.228895
0.612809 59.920895
0.617732 60.609145
0.622656 61.090135
0.627579 61.850305
0.632502 62.191785
0.637426 63.012395
0.642349 63.260415
0.647273 63.821055
0.652196 64.372915
0.657119 64.674605
0.662042 65.335955
0.666966 65.562945
0.671889 66.273055
0.676813 66.481195
0.681736 66.929725
0.686659 67.245565
0.691583 67.538355
0.696506 68.041905
0.701429 68.188025
0.706353 68.630365
0.711276 68.855825
0.716199 69.210435
0.721123 69.423305
0.726046 69.656825
0.73097 69.934775
0.735893 70.087465
0.740816 70.480405
0.74574 70.613975
0.750663 70.974085
0.755586 71.177785
0.76051 71.394435
0.765433 71.673885
0.770356 71.898095
0.77528 72.188035
0.780203 72.287765
0.785126 72.665655
0.79005 72.835695
0.794973 73.076545
0.799897 73.279275
0.80482 73.534285
0.809743 73.781775
0.814666 73.899265
0.81959 74.228745
0.824513 74.465595
0.829437 74.786655
0.83436 74.977715
0.839283 75.326065
0.844207 75.570985
0.84913 75.765205
0.854053 76.144865
0.858977 76.248495
0.8639 76.588635
0.868823 76.809045
0.873747 77.046035
0.87867 77.310065
0.883594 77.497075
0.888517 77.862695
0.89344 78.038265
0.898364 78.399135
0.903287 78.624315
0.90821 78.945435
0.913134 79.212695
0.918057 79.556155
0.92298 79.937475
0.927904 80.277775
0.932827 80.719045
0.93775 81.028245
0.942674 81.585665
0.947597 81.901205
0.95252 82.441615
0.957444 82.907265
0.962367 83.387045
0.967291 84.010985
0.972214 84.565635
0.977137 85.560985
0.982061 86.259545
0.986984 87.745165
0.991907 88.947125
&
@target G0.S3
@type xy
0.035081 18.454897
0.039836 16.128397
0.044591 15.472247
0.049346 14.639487
0.054101 15.202487
0.058856 14.820607
0.063611 14.061427
0.068366 13.873927
0.073121 12.461027
0.077876 12.293877
0.082631 10.844877
0.087386 10.403117
0.092141 10.032247
0.096896 9.510577
0.101651 8.84689
0.106406 8.327891
0.111161 7.615609
0.115916 6.320139
0.12067 5.835058
0.125425 4.69681
0.13018 4.681894
0.134935 4.189669
0.13969 3.684833
0.144445 2.835867
0.1492 2.374059
0.153955 1.27133
0.15871 1.170659
0.163465 0.666634
0.16822 0.577478
0.172975 0.553647
0.17773 0.313295
0.182485 0.109216
0.18724 -0.307526
0.191995 -0.265531
0.19675 -0.642583
0.201505 -0.090065
0.20626 -0.077301
0.211014 0.434017
0.215769 0.526478
0.220524 0.695803
0.225279 0.810459
0.230034 0.94362
0.234789 1.36599
0.239544 1.81088
0.244299 2.484616
0.249054 2.882502
0.253809 3.441126
0.258564 3.663192
0.263319 4.202624
0.268074 4.371834
0.272829 5.2924
0.277584 5.720748
0.282339 6.651889
0.287094 7.253158
0.291849 7.85884
0.296603 8.371869
0.301358 8.777511
0.306113 9.594987
0.310868 10.101997
0.315623 11.210697
0.320378 11.791427
0.325133 12.791217
0.329888 13.373057
0.334643 14.072947
0.339398 14.621737
0.344153 15.387517
0.348908 16.271597
0.353663 17.145677
0.358418 18.154507
0.363173 18.868667
0.367928 19.768507
0.372683 20.245357
0.377437 21.308527
0.382192 21.764277
0.386947 23.054317
0.391702 23.700937
0.396457 24.877787
0.401212 25.659327
0.405967 26.486677
0.410722 27.260987
0.415477 28.058257
0.420232 29.058697
0.424987 29.846967
0.429742 31.061957
0.434497 31.879157
0.439252 33.015687
0.444007 33.816787
0.448762 34.880577
0.453517 35.621237
0.458272 36.741677
0.463027 37.750607
0.467782 38.898537
0.472536 39.985187
0.477291 41.063217
0.482046 42.116107
0.486801 42.990467
0.491556 44.246117
0.496311 45.071787
0.501066 46.471987
0.505821 47.482757
0.510576 48.707987
0.515331 49.716217
0.520086 50.874527
0.524841 51.885857
0.529596 53.096627
0.534351 54.271107
0.539106 55.436987
0.543861 56.748677
0.548616 57.891157
0.55337 59.181247
0.558125 60.188717
0.56288 61.470937
0.567635 62.493357
0.57239 63.770267
0.577145 64.856797
0.5819 66.016707
0.586655 67.156677
0.59141 68.214887
0.596165 69.313677
0.60092 70.237817
0.605675 71.379337
0.61043 72.344727
0.615185 73.498777
0.61994 74.410867
0.624695 75.429957
0.62945 76.111067
0.634204 76.965417
0.63896 77.813187
0.643714 78.510917
0.648469 79.350147
0.653224 79.818077
0.657979 80.703607
0.662734 81.078797
0.667489 81.939137
0.672244 82.337587
0.676999 83.084007
0.681754 83.604937
0.686509 84.240997
0.691264 84.700377
0.696019 85.257947
0.700774 85.833857
0.705529 86.331987
0.710284 86.863957
0.715039 87.248717
0.719794 87.864417
0.724549 88.282387
0.729303 88.826297
0.734058 89.224857
0.738813 89.711917
0.743568 90.115847
0.748323 90.572417
0.753078 91.038147
0.757833 91.404767
0.762588 91.935737
0.767343 92.270727
0.772098 92.775157
0.776853 93.051157
0.781608 93.550377
0.786363 93.847407
0.791118 94.326667
0.795873 94.561447
0.800628 95.051777
0.805383 95.436367
0.810137 95.857597
0.814893 96.259247
0.819647 96.650677
0.824402 97.136597
0.829157 97.490887
0.833912 97.994237
0.838667 98.421297
0.843422 98.846377
0.848177 99.201687
0.852932 99.633517
0.857687 100.03472
0.862442 100.39762
0.867197 100.83482
0.871952 101.21892
0.876707 101.63912
0.881462 101.95732
0.886217 102.42352
0.890972 102.82302
0.895726 103.28042
0.900482 103.71042
0.905236 104.22372
0.909991 104.76112
0.914746 105.28222
0.919501 105.87502
0.924256 106.41812
0.929011 107.05512
0.933766 107.70382
0.938521 108.43452
0.943276 109.13552
0.948031 109.86802
0.952786 110.59532
0.957541 111.50042
0.962296 112.27552
0.967051 113.43282
0.971806 114.32082
0.976561 115.64692
0.981316 117.12822
&
@target G0.S4
@type xy
0.02522 15.680743
0.02997 13.990823
0.03472 15.668383
0.039469 13.753103
0.044219 13.247233
0.048969 13.146473
0.053719 13.092473
0.058469 13.061973
0.063218 13.171113
0.067968 12.163453
0.072718 11.512633
0.077468 9.892323
0.082218 9.731533
0.086967 9.704943
0.091717 9.10561
0.096467 8.43919
0.101217 7.875628
0.105967 6.643506
0.110716 6.176911
0.115466 5.114754
0.120216 5.074837
0.124966 4.711674
0.129716 4.20828
0.134465 3.278104
0.139215 2.881198
0.143965 1.859316
0.148715 1.692219
0.153465 1.040194
0.158215 1.138765
0.162964 0.842564
0.167714 0.565403
0.172464 0.026616
0.177214 -0.087474
0.181964 -0.670087
0.186713 -0.304121
0.191463 -0.469639
0.196213 0.081228
0.200963 0.015514
0.205713 0.094711
0.210462 -0.069019
0.215212 0.245575
0.219962 0.217408
0.224712 0.906013
0.229462 1.108184
0.234211 1.647118
0.238961 1.710705
0.243711 2.163551
0.248461 2.133972
0.253211 2.780385
0.257961 3.130695
0.26271 3.972658
0.26746 4.431892
0.27221 5.048637
0.27696 5.273357
0.28171 5.858634
0.286459 6.226129
0.291209 7.223213
0.295959 7.749329
0.300709 8.774835
0.305459 9.344663
0.310208 10.028503
0.314958 10.443323
0.319708 11.457013
0.324458 12.088803
0.329208 13.296703
0.333958 14.067443
0.338707 15.065863
0.343457 15.600453
0.348207 16.531033
0.352957 17.069263
0.357707 18.166543
0.362456 18.965373
0.367206 20.195923
0.371956 20.925873
0.376706 21.960333
0.381456 22.416993
0.386205 23.609793
0.390955 24.207143
0.395705 25.668213
0.400455 26.526793
0.405205 27.745093
0.409954 28.430113
0.414704 29.563363
0.419454 30.162543
0.424204 31.565613
0.428954 32.340423
0.433704 33.851683
0.438453 34.809073
0.443203 35.957393
0.447953 36.882503
0.452703 38.056543
0.457453 38.977943
0.462202 40.253953
0.466952 41.296783
0.471702 42.736463
0.476452 43.690153
0.481202 44.965893
0.485951 45.910733
0.490701 47.175913
0.495451 48.319943
0.500201 49.581513
0.504951 50.733473
0.509701 52.059583
0.51445 53.092653
0.5192 54.301243
0.52395 55.309643
0.5287 56.777953
0.53345 57.820373
0.538199 59.255193
0.542949 60.504603
0.547699 61.800593
0.552449 62.976943
0.557199 64.433303
0.561948 65.507633
0.566698 66.939843
0.571448 68.214233
0.576198 69.646383
0.580948 70.898923
0.585697 72.283183
0.590447 73.612413
0.595197 75.066123
0.599947 76.367403
0.604697 77.911933
0.609447 79.137293
0.614196 80.588883
0.618946 81.775793
0.623696 83.052413
0.628446 84.320983
0.633196 85.561653
0.637945 86.696383
0.642695 88.011593
0.647445 88.957203
0.652195 89.968573
0.656945 90.937533
0.661694 91.775283
0.666444 92.721503
0.671194 93.656333
0.675944 94.561043
0.680694 95.244343
0.685443 96.144853
0.690193 96.770553
0.694943 97.663883
0.699693 98.219853
0.704443 98.971703
0.709193 99.674613
0.713942 100.43151
0.718692 100.91681
0.723442 101.68421
0.728192 102.21321
0.732942 102.94561
0.737691 103.56081
0.742441 104.26991
0.747191 104.72391
0.751941 105.44811
0.756691 105.95681
0.76144 106.54781
0.76619 107.15171
0.77094 107.70861
0.77569 108.23051
0.78044 108.91101
0.785189 109.41311
0.789939 110.07871
0.794689 110.62911
0.799439 111.19751
0.804189 111.68621
0.808939 112.27161
0.813688 112.85191
0.818438 113.44311
0.823188 113.82061
0.827938 114.43991
0.832688 114.84441
0.837437 115.43851
0.842187 115.87971
0.846937 116.36041
0.851687 116.83741
0.856437 117.32021
0.861186 117.82071
0.865936 118.25291
0.870686 118.75911
0.875436 119.28421
0.880186 119.77091
0.884935 120.30111
0.889685 120.81861
0.894435 121.39091
0.899185 121.87861
0.903935 122.61301
0.908685 123.12591
0.913434 123.83291
0.918184 124.42991
0.922934 125.23771
0.927684 125.88281
0.932434 126.61841
0.937183 127.45911
0.941933 128.18911
0.946683 128.98901
0.951433 129.82371
0.956183 130.70451
0.960932 131.71991
0.965682 132.55291
0.970432 133.84941
&
@target G0.S5
@type xy
0.011247 18.308403
0.01611 18.308403
0.020973 16.595963
0.025837 15.996443
0.0307 13.939543
0.035563 13.382043
0.040426 13.773153
0.04529 12.814443
0.050153 12.452163
0.055016 12.481523
0.05988 11.677523
0.064743 10.877283
0.069606 9.880393
0.074469 9.269391
0.079333 9.05555
0.084196 8.627916
0.089059 7.993205
0.093923 7.533351
0.098786 6.33907
0.103649 5.821785
0.108512 5.052046
0.113376 4.812169
0.118239 4.379848
0.123102 3.698909
0.127966 3.159144
0.132829 2.195533
0.137692 1.98503
0.142556 1.271098
0.147419 1.400254
0.152282 0.993482
0.157145 0.665494
0.162009 0.197918
0.166872 -0.251416
0.171735 -0.201337
0.176599 -0.313629
0.181462 0.058651
0.186325 0.037229
0.191189 -0.004235
0.196052 -0.188671
0.200915 -0.0305
0.205778 0.081859
0.210642 0.547455
0.215505 0.988078
0.220368 1.181151
0.225232 1.449952
0.230095 1.367471
0.234958 2.004281
0.239821 2.234118
0.244685 3.061196
0.249548 3.533504
0.254411 4.030039
0.259275 4.304496
0.264138 4.636809
0.269001 5.283503
0.273865 5.781868
0.278728 6.835301
0.283591 7.317116
0.288455 7.975314
0.293318 8.325229
0.298181 9.065932
0.303044 9.653054
0.307908 10.676813
0.312771 11.562723
0.317634 12.297633
0.322497 13.017733
0.327361 13.528833
0.332224 14.627093
0.337087 15.319903
0.341951 16.650413
0.346814 17.513793
0.351677 18.437643
0.356541 19.202053
0.361404 20.010013
0.366267 21.058283
0.37113 22.067053
0.375994 23.435633
0.380857 24.233753
0.38572 25.272483
0.390584 26.015863
0.395447 27.126533
0.40031 28.154223
0.405174 29.441003
0.410037 30.516973
0.4149 31.509063
0.419763 32.600973
0.424627 33.427583
0.42949 34.670233
0.434353 35.704673
0.439217 37.158533
0.44408 38.148793
0.448943 39.409233
0.453807 40.326163
0.45867 41.513753
0.463533 42.630283
0.468396 43.884693
0.47326 45.287113
0.478123 46.408993
0.482986 47.613893
0.48785 48.612253
0.492713 49.977793
0.497576 51.116593
0.502439 52.493833
0.507303 53.742633
0.512166 55.024703
0.517029 56.203063
0.521893 57.367043
0.526756 58.750953
0.531619 59.878993
0.536482 61.410463
0.541346 62.711143
0.546209 64.098053
0.551072 65.330753
0.555936 66.773663
0.560799 68.096563
0.565662 69.590883
0.570526 71.144033
0.575389 72.450943
0.580252 73.917193
0.585116 75.230233
0.589979 76.741383
0.594842 78.192863
0.599705 79.776533
0.604569 81.131093
0.609432 82.680773
0.614295 84.110343
0.619158 85.564123
0.624022 87.115143
0.628885 88.501583
0.633748 90.044663
0.638612 91.347853
0.643475 92.766643
0.648338 93.953343
0.653202 95.221433
0.658065 96.359483
0.662928 97.521963
0.667791 98.507683
0.672655 99.488643
0.677518 100.50016
0.682381 101.30476
0.687245 102.30886
0.692108 103.05656
0.696971 104.07226
0.701835 104.77946
0.706698 105.61186
0.711561 106.29606
0.716424 107.13346
0.721288 107.85806
0.726151 108.53216
0.731014 109.25026
0.735878 109.84856
0.740741 110.52556
0.745604 111.11656
0.750467 111.80296
0.755331 112.40016
0.760194 113.02326
0.765057 113.56046
0.769921 114.19716
0.774784 114.68446
0.779647 115.27806
0.78451 115.91206
0.789374 116.48976
0.794237 117.12016
0.7991 117.68816
0.803964 118.30846
0.808827 118.92316
0.81369 119.58026
0.818554 120.19466
0.823417 120.78596
0.82828 121.41576
0.833144 122.00306
0.838007 122.65316
0.84287 123.20936
0.847733 123.87416
0.852597 124.40086
0.85746 124.92506
0.862323 125.52956
0.867187 126.17366
0.87205 126.74336
0.876913 127.25806
0.881776 127.85736
0.88664 128.41566
0.891503 129.01696
0.896366 129.60976
0.90123 130.19136
0.906093 130.77366
0.910956 131.42126
0.91582 132.07576
0.920683 132.74616
0.925546 133.49936
0.930409 134.20826
0.935273 134.96576
0.940136 135.81506
0.944999 136.65096
0.949863 137.53336
0.954726 138.46126
0.959589 139.45006
0.964453 140.67366
0.969316 141.80016
0.974179 143.30456
0.979042 144.86186
&
@target G0.S6
@type xy
0.030632 14.507394
0.03537 13.360954
0.040108 14.246734
0.044845 14.734594
0.049583 14.587164
0.054321 13.554634
0.059059 13.132554
0.063797 11.667174
0.068535 11.137644
0.073272 10.831584
0.07801 10.446154
0.082748 9.59307
0.087486 8.76169
0.092224 7.990124
0.096962 7.026665
0.101699 6.630819
0.106437 6.25667
0.111175 5.62607
0.115913 4.990114
0.120651 3.950969
0.125389 3.53273
0.130127 2.865556
0.134864 2.643157
0.139602 2.252829
0.14434 1.54714
0.149078 1.092829
0.153816 0.490921
0.158554 0.344215
0.163291 0.333419
0.168029 0.263173
0.172767 0.119043
0.177505 -0.279665
0.182243 -0.41462
0.18698 -0.314016
0.191718 -0.188562
0.196456 0.243662
0.201194 0.237567
0.205932 0.257766
0.21067 0.291709
0.215408 0.396662
0.220145 1.098837
0.224883 1.396984
0.229621 1.939141
0.234359 2.047899
0.239097 2.181744
0.243835 2.797349
0.248572 3.123413
0.25331 3.98691
0.258048 4.471466
0.262786 4.902602
0.267524 5.358668
0.272261 5.647005
0.276999 6.597912
0.281737 7.219144
0.286475 8.073622
0.291213 8.645081
0.295951 8.989867
0.300689 9.770804
0.305426 10.358744
0.310164 11.315054
0.314902 12.215494
0.31964 12.878054
0.324378 13.750984
0.329116 14.273574
0.333853 15.283134
0.338591 16.239004
0.343329 17.172354
0.348067 18.314314
0.352805 18.932294
0.357542 19.966164
0.36228 20.794394
0.367018 21.885054
0.371756 23.155244
0.376494 24.077234
0.381232 25.174594
0.38597 25.933154
0.390707 26.975824
0.395445 28.181384
0.400183 29.199784
0.404921 30.554184
0.409659 31.399264
0.414397 32.494814
0.419134 33.539194
0.423872 34.620944
0.42861 36.171834
0.433348 37.165634
0.438086 38.489264
0.442824 39.549764
0.447561 40.608994
0.452299 41.978724
0.457037 43.214534
0.461775 44.675074
0.466513 45.804104
0.471251 46.917244
0.475988 48.184164
0.480726 49.303804
0.485464 50.809864
0.490202 51.989874
0.49494 53.344804
0.499678 54.534244
0.504415 55.688964
0.509153 57.134834
0.513891 58.414654
0.518629 59.881484
0.523367 61.261264
0.528105 62.527304
0.532842 64.018054
0.53758 65.235554
0.542318 66.780044
0.547056 68.208954
0.551794 69.727174
0.556532 71.202374
0.561269 72.511674
0.566007 74.093444
0.570745 75.554344
0.575483 77.044494
0.580221 78.633604
0.584959 80.084054
0.589696 81.617604
0.594434 83.069244
0.599172 84.604024
0.60391 86.253414
0.608648 87.672044
0.613386 89.230434
0.618124 90.777474
0.622861 92.234154
0.627599 93.737054
0.632337 95.229904
0.637075 96.861364
0.641813 98.230114
0.646551 99.745284
0.651288 101.05658
0.656026 102.47178
0.660764 103.79688
0.665502 105.06568
0.67024 106.41628
0.674978 107.43018
0.679715 108.68268
0.684453 109.70868
0.689191 110.83538
0.693929 111.83648
0.698667 112.91118
0.703404 113.90268
0.708142 114.93208
0.71288 115.90218
0.717618 116.84888
0.722356 117.71878
0.727094 118.68718
0.731831 119.51898
0.736569 120.39788
0.741307 121.23708
0.746045 121.93498
0.750783 122.72108
0.755521 123.53108
0.760258 124.27078
0.764996 125.00128
0.769734 125.71718
0.774472 126.53238
0.77921 127.17498
0.783948 127.82578
0.788686 128.52628
0.793423 129.21308
0.798161 129.91878
0.802899 130.57928
0.807637 131.25908
0.812375 131.95998
0.817113 132.58038
0.82185 133.29778
0.826588 133.93528
0.831326 134.61458
0.836064 135.27728
0.840802 135.97378
0.84554 136.63728
0.850277 137.33698
0.855015 138.02508
0.859753 138.59408
0.864491 139.33868
0.869229 139.96758
0.873967 140.57788
0.878704 141.22568
0.883442 141.88738
0.88818 142.51578
0.892918 143.13368
0.897656 143.75798
0.902394 144.41068
0.907131 145.14988
0.911869 145.72468
0.916607 146.56758
0.921345 147.25998
0.926083 148.12428
0.930821 148.97878
0.935558 149.85158
0.940296 150.82348
0.945034 151.80848
0.949772 152.87518
0.95451 153.97848
0.959248 155.23678
0.963986 156.48278
0.968723 157.86428
0.973461 159.54518
&
@target G0.S7
@type xy
0.04121 21.917154
0.045877 20.991074
0.050544 18.613364
0.055211 17.939194
0.059878 15.316404
0.064545 15.163704
0.069212 14.356804
0.073879 14.092224
0.078546 13.138684
0.083213 12.224214
0.087881 10.852474
0.092548 10.327314
0.097215 9.836634
0.101882 9.063907
0.106549 8.383503
0.111216 7.079367
0.115883 6.179072
0.12055 5.560391
0.125217 5.090889
0.129885 4.394111
0.134552 3.608993
0.139219 2.588443
0.143886 2.11747
0.148553 1.638389
0.15322 1.472011
0.157887 0.957494
0.162554 0.422127
0.167221 -0.130971
0.171888 -0.074568
0.176556 -0.209613
0.181223 -0.062024
0.18589 -0.162036
0.190557 -0.399306
0.195224 -0.405402
0.199891 -0.2038
0.204558 0.132205
0.209225 0.600886
0.213892 0.70909
0.218559 0.790042
0.223227 1.243773
0.227894 1.543079
0.232561 2.183546
0.237228 2.780557
0.241895 2.942253
0.246562 3.258973
0.251229 3.835942
0.255896 4.357287
0.260564 5.286815
0.265231 5.800678
0.269898 6.19237
0.274565 6.893282
0.279232 7.443116
0.283899 8.240557
0.288566 9.322577
0.293233 9.885074
0.2979 10.489064
0.302567 11.215414
0.307235 11.905584
0.311902 13.028004
0.316569 13.982824
0.321236 14.660554
0.325903 15.484814
0.33057 16.231714
0.335237 17.119904
0.339904 18.419974
0.344571 19.317944
0.349239 20.241114
0.353906 21.161984
0.358573 22.011314
0.36324 23.300254
0.367907 24.590584
0.372574 25.587884
0.377241 26.777354
0.381908 27.714164
0.386575 28.763534
0.391242 30.253244
0.39591 31.371314
0.400577 32.602734
0.405244 33.749774
0.409911 34.616104
0.414578 35.929254
0.419245 37.289644
0.423912 38.488094
0.428579 39.914894
0.433246 41.009684
0.437914 42.128674
0.442581 43.593724
0.447248 44.940264
0.451915 46.349754
0.456582 47.732874
0.461249 48.934604
0.465916 50.273064
0.470583 51.755424
0.47525 53.107564
0.479917 54.608214
0.484584 55.903914
0.489252 57.123814
0.493919 58.734094
0.498586 60.128294
0.503253 61.596594
0.50792 63.123724
0.512587 64.508594
0.517254 65.882834
0.521921 67.484764
0.526589 68.919264
0.531256 70.547744
0.535923 72.021534
0.54059 73.345514
0.545257 74.936724
0.549924 76.413964
0.554591 77.960584
0.559258 79.626294
0.563925 81.076014
0.568592 82.605184
0.57326 84.230874
0.577927 85.761984
0.582594 87.378454
0.587261 88.884474
0.591928 90.434494
0.596595 92.007764
0.601262 93.610094
0.605929 95.176784
0.610596 96.825114
0.615263 98.366704
0.619931 99.897994
0.624598 101.51589
0.629265 103.11649
0.633932 104.68539
0.638599 106.26879
0.643266 107.81439
0.647933 109.43659
0.6526 111.02489
0.657267 112.54959
0.661934 114.15229
0.666602 115.65389
0.671269 117.13939
0.675936 118.71729
0.680603 120.08219
0.68527 121.51739
0.689937 122.97219
0.694604 124.24239
0.699271 125.51159
0.703939 126.82759
0.708606 127.94889
0.713273 129.15869
0.71794 130.26989
0.722607 131.34779
0.727274 132.34969
0.731941 133.37349
0.736608 134.39699
0.741275 135.36859
0.745942 136.23319
0.75061 137.22239
0.755277 138.08539
0.759944 138.89779
0.764611 139.84769
0.769278 140.69329
0.773945 141.53139
0.778612 142.41859
0.783279 143.28389
0.787946 144.13369
0.792613 144.98689
0.797281 145.78959
0.801948 146.62459
0.806615 147.47779
0.811282 148.23419
0.815949 149.03869
0.820616 149.81479
0.825283 150.62919
0.82995 151.42089
0.834617 152.14439
0.839284 152.88429
0.843952 153.62799
0.848619 154.36759
0.853286 155.12689
0.857953 155.94559
0.86262 156.60389
0.867287 157.41879
0.871954 158.16659
0.876621 158.93329
0.881289 159.66599
0.885956 160.51439
0.890623 161.33279
0.89529 162.15959
0.899957 163.02159
0.904624 163.85249
0.909291 164.70299
0.913958 165.63369
0.918625 166.54009
0.923292 167.43289
0.92796 168.36129
0.932627 169.38169
0.937294 170.34919
0.941961 171.32589
0.946628 172.50369
0.951295 173.63679
0.955962 174.69389
0.960629 176.08429
0.965296 177.41769
0.969963 178.82629
&
@target G0.S8
@type xy
0.050907 21.452684
0.055499 19.999284
0.060091 19.048594
0.064683 18.628724
0.069275 17.644744
0.073867 17.238024
0.078459 15.228504
0.083051 13.876884
0.087643 13.623544
0.092235 12.662844
0.096827 11.903944
0.101419 10.623984
0.106011 9.399667
0.110603 8.567219
0.115195 8.001715
0.119787 7.162739
0.124379 6.268527
0.128971 5.118756
0.133564 4.237806
0.138155 3.849064
0.142747 3.188161
0.14734 2.476643
0.151932 1.809779
0.156524 1.129847
0.161116 0.704358
0.165708 0.700417
0.1703 0.395883
0.174892 -0.083915
0.179484 -0.324336
0.184076 -0.333296
0.188668 -0.262822
0.19326 0.016858
0.197852 0.001745
0.202444 -0.110537
0.207036 -0.053042
0.211628 0.570777
0.21622 0.882084
0.220812 1.237398
0.225404 1.393992
0.229996 1.6323
0.234588 1.996308
0.23918 2.856974
0.243772 3.480855
0.248364 3.791034
0.252956 4.242856
0.257548 4.874062
0.26214 5.593984
0.266732 6.559025
0.271324 7.223333
0.275916 7.658794
0.280508 8.364365
0.2851 9.388533
0.289692 10.204344
0.294284 11.120554
0.298876 11.902704
0.303468 12.529254
0.30806 13.302524
0.312652 14.754054
0.317244 15.605234
0.321837 16.458414
0.326429 17.442284
0.33102 18.279894
0.335613 19.351444
0.340205 20.708554
0.344797 21.756034
0.349389 22.635694
0.353981 23.630794
0.358573 24.805654
0.363165 25.993144
0.367757 27.273764
0.372349 28.425404
0.376941 29.343834
0.381533 30.548394
0.386125 31.970814
0.390717 33.231074
0.395309 34.423894
0.399901 35.677134
0.404493 36.809784
0.409085 38.004104
0.413677 39.613964
0.418269 40.821974
0.422861 41.972524
0.427453 43.381904
0.432045 44.626324
0.436637 45.998454
0.441229 47.533194
0.445821 48.913934
0.450413 50.199144
0.455005 51.557664
0.459597 53.092204
0.464189 54.588554
0.468781 56.108244
0.473373 57.578814
0.477965 58.982904
0.482557 60.550354
0.487149 62.211984
0.491741 63.773914
0.496333 65.255144
0.500926 66.871604
0.505517 68.357974
0.510109 69.950354
0.514702 71.571754
0.519294 73.128494
0.523886 74.626854
0.528478 76.279094
0.53307 77.801904
0.537662 79.366524
0.542254 80.978984
0.546846 82.614854
0.551438 84.172784
0.55603 85.811704
0.560622 87.402384
0.565214 89.017554
0.569806 90.662244
0.574398 92.259384
0.57899 93.800744
0.583582 95.449374
0.588174 97.141324
0.592766 98.726334
0.597358 100.2643
0.60195 101.9305
0.606542 103.6737
0.611134 105.3127
0.615726 107.0826
0.620318 108.8148
0.62491 110.4897
0.629502 112.2518
0.634094 114.1157
0.638686 115.8561
0.643278 117.7287
0.64787 119.5806
0.652462 121.2646
0.657054 122.9985
0.661646 124.7995
0.666238 126.4544
0.67083 128.1563
0.675422 129.7736
0.680014 131.4149
0.684607 132.9322
0.689199 134.4202
0.69379 135.9406
0.698383 137.3501
0.702975 138.8621
0.707567 140.2241
0.712159 141.5715
0.716751 142.8938
0.721343 144.1333
0.725935 145.3596
0.730527 146.6017
0.735119 147.75
0.739711 148.906
0.744303 149.9726
0.748895 151.0654
0.753487 152.1371
0.758079 153.0958
0.762671 154.1971
0.767263 155.1659
0.771855 156.0793
0.776447 157.0684
0.781039 158.0582
0.785631 158.9276
0.790223 159.8773
0.794815 160.8216
0.799407 161.7544
0.803999 162.6807
0.808591 163.6318
0.813183 164.4411
0.817775 165.3744
0.822367 166.2416
0.826959 167.1209
0.831551 167.9905
0.836143 168.8093
0.840735 169.6281
0.845327 170.4209
0.849919 171.2407
0.854511 172.1363
0.859103 172.8783
0.863695 173.6876
0.868287 174.5189
0.87288 175.4204
0.877471 176.207
0.882064 177.1323
0.886656 177.9824
0.891248 178.8714
0.89584 179.6962
0.900432 180.5936
0.905024 181.5674
0.909616 182.4422
0.914208 183.4075
0.9188 184.3568
0.923392 185.4187
0.927984 186.4271
0.932576 187.4797
0.937168 188.6356
0.94176 189.6964
0.946352 190.9387
0.950944 192.1677
0.955536 193.5288
0.960128 194.8405
0.96472 196.3211
&
@target G1.S0
@type xy
0.053972 22.214874
0.058487 23.813694
0.063002 22.076864
0.067516 21.716064
0.072031 19.930074
0.076546 17.710544
0.08106 17.804654
0.085575 14.353664
0.09009 13.131884
0.094604 12.759324
0.099119 12.150584
0.103634 11.415914
0.108148 10.676244
0.112663 9.834114
0.117177 8.600493
0.121692 6.917185
0.126207 6.272864
0.130721 4.293811
0.135236 4.684748
0.139751 4.29469
0.144265 3.759876
0.14878 3.092062
0.153295 2.158589
0.157809 1.631628
0.162324 0.055363
0.166839 0.457923
0.171353 -0.460877
0.175868 0.172692
0.180383 0.399887
0.184897 0.187018
0.189412 0.140944
0.193927 -0.50643
0.198441 -0.139645
0.202956 -0.464223
0.20747 -0.328176
0.211985 0.53793
0.2165 0.674908
0.221014 1.755807
0.225529 1.894204
0.230044 2.106316
0.234558 2.259237
0.239073 2.298525
0.243588 3.270513
0.248102 3.172349
0.252617 5.039828
0.257132 5.336311
0.261646 6.269874
0.266161 6.889486
0.270676 7.008658
0.27519 7.848037
0.279705 7.81702
0.28422 9.222255
0.288734 9.840084
0.293249 10.761434
0.297763 12.207304
0.302278 12.592554
0.306793 13.772174
0.311307 13.935174
0.315822 14.676764
0.320337 15.741154
0.324851 16.350114
0.329366 18.178624
0.333881 18.838094
0.338395 20.464124
0.34291 21.144414
0.347425 21.919504
0.351939 23.077794
0.356454 23.501194
0.360969 25.398294
0.365483 26.221374
0.369998 28.063644
0.374513 29.331204
0.379027 30.430464
0.383542 31.724834
0.388056 32.337634
0.392571 33.948714
0.397086 34.945104
0.4016 36.438304
0.406115 38.149394
0.41063 39.393464
0.415144 41.095104
0.419659 42.093454
0.424174 43.401594
0.428688 44.554094
0.433203 45.717404
0.437718 47.658254
0.442232 48.928504
0.446747 51.154124
0.451261 52.462624
0.455776 53.947724
0.460291 55.364464
0.464805 56.415114
0.46932 58.454324
0.473835 59.669854
0.478349 61.751674
0.482864 63.360274
0.487379 64.877874
0.491893 66.560524
0.496408 67.618584
0.500923 69.376724
0.505437 70.562754
0.509952 72.105784
0.514467 73.702364
0.518981 74.956544
0.523496 76.699314
0.528011 77.775344
0.532525 79.184034
0.53704 80.425194
0.541555 81.642284
0.546069 83.269194
0.550584 84.542434
0.555099 86.446564
0.559613 87.755644
0.564128 89.412864
0.568642 90.916414
0.573157 92.237274
0.577672 94.080204
0.582186 95.459374
0.586701 97.279524
0.591216 98.819854
0.59573 100.20792
0.600245 101.76782
0.60476 102.88622
0.609274 104.47302
0.613789 105.67382
0.618304 107.06652
0.622818 108.51162
0.627333 109.67312
0.631848 111.13332
0.636362 112.09572
0.640877 113.50022
0.645392 114.83722
0.649906 116.14942
0.654421 117.76772
0.658935 118.94932
0.66345 120.46412
0.667965 121.67882
0.672479 122.91652
0.676994 124.26232
0.681509 125.22492
0.686023 126.75932
0.690538 127.69972
0.695053 128.85762
0.699567 129.78122
0.704082 130.60412
0.708596 131.65932
0.713111 132.39482
0.717626 133.55102
0.72214 134.26132
0.726655 135.20172
0.73117 136.13282
0.735684 136.86262
0.740199 137.93032
0.744714 138.71172
0.749228 139.68872
0.753743 140.59842
0.758258 141.38652
0.762772 142.48812
0.767287 143.32052
0.771802 144.38172
0.776316 145.23942
0.780831 146.26302
0.785346 147.16582
0.78986 148.12412
0.794375 149.18672
0.79889 150.11422
0.803404 151.23442
0.807919 152.29212
0.812434 153.34662
0.816948 154.47362
0.821463 155.59122
0.825977 156.72182
0.830492 157.82622
0.835007 158.95682
0.839521 160.02212
0.844036 161.11002
0.848551 162.16882
0.853065 163.17292
0.85758 164.11072
0.862095 165.07882
0.866609 166.07432
0.871124 167.05372
0.875639 168.03782
0.880153 169.03402
0.884668 170.00322
0.889182 171.12252
0.893697 172.10752
0.898212 173.30192
0.902726 174.40532
0.907241 175.46802
0.911756 176.68532
0.91627 177.79672
0.920785 179.06802
0.9253 180.29312
0.929814 181.61322
0.934329 182.88362
0.938844 184.37372
0.943358 185.89612
0.947873 187.53902
0.952388 189.18922
&
@target G1.S1
@type xy
0.069637 29.813429
0.074034 26.198939
0.078431 23.963569
0.082828 21.559639
0.087225 21.172019
0.091622 19.957239
0.09602 19.784059
0.100417 18.635899
0.104814 17.675179
0.109211 16.341639
0.113608 15.137949
0.118005 12.626679
0.122403 11.457829
0.1268 10.969569
0.131197 10.108029
0.135594 9.473813
0.139991 8.602899
0.144389 7.731644
0.148786 5.84275
0.153183 5.135165
0.15758 3.404049
0.161977 2.821833
0.166374 2.988538
0.170772 2.57261
0.175169 2.012553
0.179566 1.170251
0.183963 0.726032
0.18836 -0.696926
0.192757 -0.185208
0.197155 -0.944515
0.201552 -0.430391
0.205949 0.16393
0.210346 0.111992
0.214743 0.084831
0.21914 -0.368373
0.223538 0.065998
0.227935 -0.584032
0.232332 0.900461
0.236729 1.024217
0.241126 2.092676
0.245524 2.684774
0.249921 2.873186
0.254318 3.33534
0.258715 3.230323
0.263112 4.482593
0.26751 4.592637
0.271907 6.441557
0.276304 7.041204
0.280701 7.984324
0.285098 8.673629
0.289495 8.978172
0.293893 9.899459
0.29829 10.218359
0.302687 12.047539
0.307084 12.562739
0.311481 14.407089
0.315878 15.198789
0.320276 16.016049
0.324673 16.834959
0.32907 17.364709
0.333467 18.863159
0.337864 19.515059
0.342261 21.654519
0.346659 22.481819
0.351056 24.125619
0.355453 24.942879
0.35985 25.787409
0.364247 26.975169
0.368644 27.795999
0.373042 29.736539
0.377439 30.721479
0.381836 32.980719
0.386233 33.957069
0.39063 35.484079
0.395027 36.485239
0.399425 37.648049
0.403822 39.223149
0.408219 40.426819
0.412616 42.646889
0.417013 43.872469
0.421411 45.788019
0.425808 46.840129
0.430205 48.216269
0.434602 49.455429
0.438999 50.856259
0.443397 52.767119
0.447794 54.221079
0.452191 56.354739
0.456588 57.651709
0.460985 59.391649
0.465382 60.590069
0.46978 62.240429
0.474177 63.855249
0.478574 65.678909
0.482971 67.748589
0.487368 69.517519
0.491765 71.575499
0.496163 72.890409
0.50056 74.745909
0.504957 76.263669
0.509354 78.240949
0.513751 80.147529
0.518148 82.154869
0.522546 84.145679
0.526943 85.862079
0.53134 87.816599
0.535737 89.315249
0.540134 91.276379
0.544531 93.064199
0.548929 95.129509
0.553326 97.146749
0.557723 99.079909
0.56212 100.97871
0.566517 102.70811
0.570914 104.72101
0.575312 106.45491
0.579709 108.55781
0.584106 110.51441
0.588503 112.53061
0.5929 114.40661
0.597298 116.03521
0.601695 118.04511
0.606092 119.48881
0.610489 121.28691
0.614886 122.53851
0.619283 124.08771
0.623681 125.35291
0.628078 126.44231
0.632475 127.75541
0.636872 128.68901
0.641269 130.11521
0.645667 131.13371
0.650064 132.37961
0.654461 133.44891
0.658858 134.46471
0.663255 135.67251
0.667652 136.64221
0.67205 137.97951
0.676447 138.96971
0.680844 140.34641
0.685241 141.30751
0.689638 142.55391
0.694035 143.71531
0.698433 144.84521
0.70283 146.23241
0.707227 147.30711
0.711624 148.79431
0.716021 149.90561
0.720418 151.27581
0.724816 152.44871
0.729213 153.89771
0.73361 155.08041
0.738007 156.14831
0.742404 157.31291
0.746802 158.36711
0.751199 159.50371
0.755596 160.37681
0.759993 161.47081
0.76439 162.25801
0.768787 163.17391
0.773185 163.92031
0.777582 164.69421
0.781979 165.59881
0.786376 166.45561
0.790773 167.29751
0.795171 168.03571
0.799568 169.01771
0.803965 169.74161
0.808362 170.63071
0.812759 171.42961
0.817156 172.26631
0.821554 173.07901
0.825951 173.89531
0.830348 174.79171
0.834745 175.57571
0.839142 176.52801
0.843539 177.40121
0.847937 178.33291
0.852334 179.29821
0.856731 180.24331
0.861128 181.26571
0.865525 182.24291
0.869922 183.24931
0.87432 184.30241
0.878717 185.39341
0.883114 186.49301
0.887511 187.62491
0.891908 188.72191
0.896305 189.82641
0.900703 191.00831
0.9051 192.20031
0.909497 193.45941
0.913894 194.75411
0.918291 196.12371
0.922689 197.47961
0.927086 198.90131
0.931483 200.42201
0.93588 201.91941
0.940277 203.47421
0.944674 205.10201
&
@target G1.S2
@type xy
0.039241 10.436459
0.044032 21.984429
0.048823 21.037579
0.053613 19.730269
0.058404 20.363629
0.063194 19.143219
0.067985 18.844649
0.072776 18.252249
0.077566 17.618789
0.082357 16.503539
0.087148 14.451439
0.091938 13.918209
0.096729 13.315729
0.10152 12.850759
0.10631 12.212479
0.111101 11.369259
0.115891 10.581639
0.120682 8.997088
0.125473 8.475403
0.130263 7.010876
0.135054 6.866941
0.139845 6.334851
0.144635 5.652783
0.149426 4.921719
0.154217 4.014841
0.159007 3.3019
0.163798 2.148568
0.168589 1.989691
0.173379 1.276314
0.17817 1.441958
0.18296 1.085445
0.187751 0.816764
0.192542 0.314999
0.197332 -0.070664
0.202123 -0.249233
0.206914 -0.595821
0.211704 -0.14678
0.216495 -0.336476
0.221285 0.206283
0.226076 0.060927
0.230867 0.23615
0.235657 0.06207
0.240448 0.1443
0.245239 0.34422
0.250029 0.46766
0.25482 1.136406
0.259611 1.364925
0.264401 1.843314
0.269192 1.913176
0.273982 2.259292
0.278773 2.290409
0.283564 2.621789
0.288354 3.079292
0.293145 3.487458
0.297936 4.265927
0.302726 4.517386
0.307517 5.156427
0.312308 5.223259
0.317098 5.839669
0.321889 6.068458
0.326679 6.682689
0.33147 7.390095
0.336261 7.977001
0.341051 8.809228
0.345842 9.003614
0.350633 9.756519
0.355423 9.783759
0.360214 10.602739
0.365005 10.958569
0.369795 11.740719
0.374586 12.483849
0.379376 13.066129
0.384167 13.865219
0.388958 14.129139
0.393748 14.976589
0.398539 15.206009
0.40333 16.187299
0.40812 16.701579
0.412911 17.564239
0.417702 18.454489
0.422492 19.084789
0.427283 20.017409
0.432073 20.399299
0.436864 21.424479
0.441655 21.778079
0.446445 22.963059
0.451236 23.675299
0.456027 24.722799
0.460817 25.577399
0.465608 26.331629
0.470398 27.327989
0.475189 27.890139
0.47998 29.025949
0.48477 29.684319
0.489561 30.932569
0.494352 31.837529
0.499142 32.920669
0.503933 33.845669
0.508724 34.695709
0.513514 35.772119
0.518305 36.514659
0.523096 37.783749
0.527886 38.671069
0.532677 39.872419
0.537467 40.858729
0.542258 41.971179
0.547049 42.997819
0.551839 43.950699
0.55663 45.008079
0.56142 45.998759
0.566211 47.191039
0.571002 48.256819
0.575793 49.469219
0.580583 50.479309
0.585374 51.428789
0.590164 52.572449
0.594955 53.440249
0.599746 54.702629
0.604536 55.522269
0.609327 56.751779
0.614117 57.489479
0.618908 58.418139
0.623699 59.127429
0.628489 59.673339
0.63328 60.517179
0.638071 60.914919
0.642861 61.794349
0.647652 62.014649
0.652443 62.648449
0.657233 63.025829
0.662024 63.403659
0.666814 63.857489
0.671605 64.096759
0.676396 64.754009
0.681186 64.920209
0.685977 65.563369
0.690768 65.734399
0.695558 66.136539
0.700349 66.419359
0.70514 66.669509
0.70993 67.072139
0.714721 67.272139
0.719511 67.667609
0.724302 67.803089
0.729093 68.238969
0.733883 68.305029
0.738674 68.643219
0.743465 68.886229
0.748255 69.087229
0.753046 69.420709
0.757837 69.500009
0.762627 69.825929
0.767418 69.894919
0.772208 70.157219
0.776999 70.302529
0.78179 70.524979
0.78658 70.677979
0.791371 70.754979
0.796162 70.909149
0.800952 71.011499
0.805743 71.140469
0.810534 71.173959
0.815324 71.311069
0.820115 71.363419
0.824905 71.525799
0.829696 71.558279
0.834487 71.691209
0.839277 71.777839
0.844068 71.759409
0.848859 71.933999
0.853649 71.923899
0.85844 72.031319
0.863231 71.975249
0.868021 71.969249
0.872812 71.929549
0.877602 71.925309
0.882393 71.914359
0.887184 71.782009
0.891974 71.778579
0.896765 71.718289
0.901556 71.751739
0.906346 71.707969
0.911137 71.709189
0.915928 71.782049
0.920718 71.758499
0.925509 71.868519
0.930299 71.901759
0.93509 72.167569
0.939881 72.282719
0.944671 72.629489
0.949462 72.783319
0.954253 73.041319
0.959043 73.438659
0.963834 73.564819
0.968624 73.950419
0.973415 74.135279
0.978206 74.892869
0.982996 75.142459
0.987787 76.179699
0.992578 77.164119
&
@target G1.S3
@type xy
0.065427 18.284204
0.069815 24.970534
0.074203 24.176564
0.078591 24.489994
0.082979 21.555564
0.087367 20.612294
0.091755 19.861254
0.096143 18.660654
0.100531 17.113034
0.104919 15.469284
0.109307 13.489494
0.113695 13.001064
0.118083 11.972984
0.12247 11.102354
0.126859 10.308614
0.131246 9.103254
0.135634 7.369935
0.140022 6.327028
0.14441 5.107406
0.148798 5.049043
0.153186 4.531664
0.157574 3.823004
0.161962 2.899535
0.16635 2.031967
0.170738 0.890522
0.175126 0.705602
0.179514 0.158693
0.183902 0.734921
0.18829 0.534015
0.192678 0.167626
0.197066 -0.370137
0.201454 -0.446751
0.205842 -0.928926
0.21023 -0.244504
0.214618 -0.242255
0.219006 0.750051
0.223394 0.780879
0.227782 0.828307
0.23217 0.463302
0.236558 0.989939
0.240946 0.852935
0.245334 2.219419
0.249722 2.63501
0.254109 3.766685
0.258497 3.86294
0.262885 4.313853
0.267273 4.300008
0.271661 5.482294
0.276049 5.734137
0.280437 7.532953
0.284825 8.16309
0.289213 9.265944
0.293601 9.386754
0.297989 10.323404
0.302377 10.578724
0.306765 12.284064
0.311153 13.067944
0.315541 15.030114
0.319929 15.667804
0.324317 16.802314
0.328705 17.152224
0.333093 18.765274
0.337481 19.489174
0.341869 21.720204
0.346257 22.858194
0.350645 24.624954
0.355033 25.294084
0.359421 26.847134
0.363809 27.515264
0.368197 29.760464
0.372584 30.744504
0.376972 33.186214
0.38136 34.213264
0.385748 35.881964
0.390136 36.555564
0.394524 38.474884
0.398912 39.381934
0.4033 41.811074
0.407688 43.161234
0.412076 45.357374
0.416464 46.493504
0.420852 48.282424
0.42524 49.355654
0.429628 51.560644
0.434016 53.016544
0.438404 55.542004
0.442792 57.079544
0.44718 59.060574
0.451568 60.292964
0.455956 62.221874
0.460344 63.701014
0.464732 66.041204
0.46912 67.823994
0.473508 69.985494
0.477896 71.568654
0.482284 73.407024
0.486672 74.912414
0.49106 76.998024
0.495447 78.841284
0.499835 81.107254
0.504224 82.996304
0.508611 84.848234
0.512999 86.522354
0.517387 88.429874
0.521775 90.260614
0.526163 92.500364
0.530551 94.369874
0.534939 96.484844
0.539327 98.266094
0.543715 100.10007
0.548103 101.82317
0.552491 103.80137
0.556879 105.76307
0.561267 107.80377
0.565655 109.66987
0.570043 111.49177
0.574431 113.37027
0.578819 115.21167
0.583207 117.12127
0.587595 118.98447
0.591983 120.89757
0.596371 122.55567
0.600759 124.34277
0.605147 126.00367
0.609535 127.61787
0.613923 129.21307
0.618311 130.68527
0.622699 132.09837
0.627086 133.56957
0.631475 134.83827
0.635862 136.40047
0.64025 137.61037
0.644638 139.14147
0.649026 140.35007
0.653414 141.65807
0.657802 142.89927
0.66219 144.38077
0.666578 145.47017
0.670966 146.89367
0.675354 148.01357
0.679742 149.27407
0.68413 150.44437
0.688518 151.81107
0.692906 152.86607
0.697294 154.10207
0.701682 155.09877
0.70607 156.42177
0.710458 157.31617
0.714846 158.59607
0.719234 159.47787
0.723622 160.69347
0.72801 161.67507
0.732398 162.72417
0.736786 163.67427
0.741174 164.83837
0.745561 165.75667
0.74995 166.81977
0.754337 167.83467
0.758725 168.88027
0.763113 169.84377
0.767501 170.90337
0.771889 171.87647
0.776277 172.92217
0.780665 173.90377
0.785053 174.96667
0.789441 175.83017
0.793829 176.84337
0.798217 177.75997
0.802605 178.70427
0.806993 179.68337
0.811381 180.63287
0.815769 181.47927
0.820157 182.47007
0.824545 183.40497
0.828933 184.28717
0.833321 185.31507
0.837709 186.26577
0.842097 187.25787
0.846485 188.30187
0.850873 189.35097
0.855261 190.47507
0.859649 191.58077
0.864037 192.71857
0.868425 193.83107
0.872812 195.00197
0.877201 196.21377
0.881588 197.47677
0.885976 198.65197
0.890364 199.94587
0.894752 201.21957
0.89914 202.54317
0.903528 203.92097
0.907916 205.39017
0.912304 206.71597
0.916692 208.23447
0.92108 209.68787
0.925468 211.31207
0.929856 212.96387
0.934244 214.54957
0.938632 216.21207
&
@target G1.S4
@type xy
0.052325 20.443002
0.056775 21.763932
0.061226 19.882862
0.065676 19.820242
0.070126 18.298242
0.074577 17.010862
0.079027 16.118372
0.083477 15.210892
0.087927 14.787922
0.092378 13.476472
0.096828 12.313272
0.101278 9.934922
0.105729 9.745012
0.110179 9.140172
0.114629 8.535112
0.119079 7.528756
0.12353 6.028079
0.12798 5.25006
0.13243 3.164552
0.13688 3.530029
0.141331 3.185661
0.145781 2.619914
0.150231 1.80306
0.154682 1.107507
0.159132 -0.233164
0.163582 -0.382756
0.168032 -0.621802
0.172483 0.181109
0.176933 0.073323
0.181383 -0.524929
0.185834 -0.40394
0.190284 -1.375928
0.194734 -0.100367
0.199184 -0.312895
0.203635 1.225774
0.208085 1.237856
0.212535 1.377084
0.216985 1.173895
0.221436 1.625442
0.225886 2.208103
0.230336 3.226072
0.234787 4.481818
0.239237 4.901916
0.243687 5.353756
0.248138 5.153271
0.252588 6.696773
0.257038 6.902316
0.261488 9.019702
0.265939 9.683042
0.270389 10.753822
0.274839 10.969752
0.279289 11.871432
0.28374 12.721172
0.28819 14.075552
0.29264 15.950772
0.29709 17.091242
0.301541 18.348902
0.305991 18.583392
0.310441 20.413282
0.314892 21.008552
0.319342 23.552792
0.323792 24.752002
0.328242 26.547232
0.332693 27.422752
0.337143 28.729122
0.341593 30.007292
0.346044 31.843142
0.350494 34.002512
0.354944 35.665312
0.359395 37.550602
0.363845 38.539532
0.368295 40.550812
0.372745 41.806482
0.377196 44.474152
0.381646 46.249242
0.386096 48.496542
0.390546 49.861522
0.394997 51.624092
0.399447 53.219702
0.403897 55.391602
0.408347 57.707992
0.412798 59.801222
0.417248 61.989812
0.421698 63.305372
0.426149 65.529702
0.430599 67.074002
0.435049 69.985602
0.439499 71.918622
0.44395 74.437382
0.4484 76.145242
0.45285 78.274152
0.457301 80.070882
0.461751 82.506422
0.466201 85.042422
0.470652 87.342322
0.475102 89.567162
0.479552 91.273822
0.484002 93.698902
0.488453 95.609102
0.492903 98.312862
0.497353 100.31207
0.501803 102.73747
0.506254 104.37357
0.510704 106.66227
0.515154 108.79347
0.519605 111.17247
0.524055 113.50597
0.528505 115.70937
0.532955 117.99577
0.537406 120.08517
0.541856 122.71557
0.546306 125.08477
0.550756 127.73137
0.555207 129.95217
0.559657 132.47047
0.564107 134.54837
0.568558 136.90657
0.573008 138.88477
0.577458 140.77687
0.581909 142.63487
0.586359 144.46757
0.590809 146.16107
0.595259 147.84667
0.59971 149.56307
0.60416 151.22927
0.60861 153.07857
0.61306 154.72547
0.617511 156.69007
0.621961 158.35517
0.626411 160.28767
0.630861 162.08807
0.635312 163.96097
0.639762 165.78557
0.644212 167.70467
0.648663 169.47637
0.653113 171.31987
0.657563 173.06587
0.662014 174.65787
0.666464 176.44377
0.670914 177.72607
0.675364 179.32797
0.679815 180.15797
0.684265 181.28207
0.688715 182.25137
0.693165 183.30187
0.697616 184.21777
0.702066 185.22487
0.706516 186.13607
0.710967 187.11507
0.715417 188.13697
0.719867 188.90477
0.724317 189.88017
0.728768 190.81247
0.733218 191.79557
0.737668 192.59327
0.742119 193.52927
0.746569 194.38117
0.751019 195.28687
0.755469 196.19517
0.75992 197.14977
0.76437 198.03057
0.76882 199.04517
0.77327 199.96067
0.777721 200.94927
0.782171 201.93457
0.786621 202.90987
0.791072 203.97167
0.795522 204.90307
0.799972 205.98097
0.804423 206.97657
0.808873 207.98557
0.813323 209.04597
0.817773 210.10467
0.822224 211.13437
0.826674 212.23547
0.831124 213.27307
0.835574 214.30457
0.840025 215.42277
0.844475 216.56347
0.848925 217.64117
0.853376 218.75677
0.857826 219.90857
0.862276 221.00677
0.866726 222.13597
0.871177 223.33987
0.875627 224.47477
0.880077 225.65607
0.884528 226.84577
0.888978 228.07837
0.893428 229.31947
0.897878 230.53587
0.902329 231.89677
0.906779 233.28547
0.911229 234.63607
0.915679 236.03467
0.92013 237.51847
0.92458 239.06207
0.92903 240.68017
0.933481 242.35157
0.937931 244.06567
&
@target G1.S5
@type xy
0.078887 28.971277
0.083228 30.937927
0.087569 27.696577
0.09191 26.447967
0.09625 23.693387
0.100591 22.570857
0.104932 21.813977
0.109273 20.415997
0.113614 18.400847
0.117954 15.268017
0.122295 14.220717
0.126636 13.076247
0.130977 11.916707
0.135318 10.861177
0.139658 8.914639
0.143999 7.545524
0.14834 5.682569
0.152681 5.562286
0.157021 4.848291
0.161362 3.835165
0.165703 2.799076
0.170044 1.362565
0.174384 0.487912
0.178725 0.93319
0.183066 0.779511
0.187407 0.315952
0.191747 -0.323759
0.196088 -0.960366
0.200429 -0.649503
0.20477 -0.770808
0.209111 0.323977
0.213451 0.351805
0.217792 0.255699
0.222133 0.327459
0.226474 0.169635
0.230815 1.582813
0.235155 2.034644
0.239496 3.02105
0.243837 3.263926
0.248178 3.221923
0.252518 4.32579
0.256859 4.65621
0.2612 6.266373
0.265541 7.246442
0.269881 7.637705
0.274222 8.536879
0.278563 8.726188
0.282904 10.145167
0.287245 11.300417
0.291585 12.632037
0.295926 13.949577
0.300267 14.219227
0.304608 15.478627
0.308949 16.540577
0.313289 18.104157
0.31763 20.175047
0.321971 21.038637
0.326312 22.334847
0.330652 23.259667
0.334993 24.700327
0.339334 26.965937
0.343675 28.424457
0.348015 30.283227
0.352356 31.228697
0.356697 32.669497
0.361038 34.529077
0.365378 36.204077
0.369719 38.722207
0.37406 40.049657
0.378401 41.635217
0.382742 43.171367
0.387082 44.727877
0.391423 47.397637
0.395764 49.025737
0.400105 50.941897
0.404446 52.519867
0.408786 53.909197
0.413127 56.279537
0.417468 58.047847
0.421809 60.481717
0.426149 62.213357
0.43049 63.841847
0.434831 65.989637
0.439172 67.714007
0.443512 70.133117
0.447853 72.091837
0.452194 73.881547
0.456535 75.861007
0.460876 77.572207
0.465216 79.914457
0.469557 81.956367
0.473898 84.017877
0.478239 86.024117
0.482579 87.669077
0.48692 89.938737
0.491261 91.955907
0.495602 94.141857
0.499943 96.267087
0.504283 98.038217
0.508624 100.1351
0.512965 102.0114
0.517306 104.1183
0.521646 106.0422
0.525987 107.8949
0.530328 109.666
0.534669 111.3155
0.53901 113.0974
0.54335 114.86
0.547691 116.4977
0.552032 118.3184
0.556373 119.9682
0.560713 121.8629
0.565054 123.6853
0.569395 125.5604
0.573736 127.4624
0.578076 129.447
0.582417 131.4492
0.586758 133.452
0.591099 135.4772
0.59544 137.529
0.59978 139.4675
0.604121 141.5457
0.608462 143.5238
0.612803 145.4368
0.617143 147.3866
0.621484 149.295
0.625825 151.3304
0.630166 153.1579
0.634507 154.9672
0.638847 156.7007
0.643188 158.3238
0.647529 159.9866
0.65187 161.4856
0.656211 162.9814
0.660551 164.4682
0.664892 165.9264
0.669233 167.2996
0.673574 168.6006
0.677914 170.0642
0.682255 171.373
0.686596 172.7129
0.690937 174.11
0.695277 175.386
0.699618 176.7989
0.703959 178.013
0.7083 179.3483
0.712641 180.6169
0.716981 181.9322
0.721322 183.2855
0.725663 184.5838
0.730004 185.8107
0.734344 187.0659
0.738685 188.3603
0.743026 189.6001
0.747367 190.6776
0.751707 191.9577
0.756048 193.1054
0.760389 194.2068
0.76473 195.4051
0.769071 196.4948
0.773411 197.6339
0.777752 198.6933
0.782093 199.8152
0.786434 200.9575
0.790775 201.9859
0.795115 203.1531
0.799456 204.2535
0.803797 205.2997
0.808138 206.4886
0.812478 207.5342
0.816819 208.7058
0.82116 209.8338
0.825501 210.9196
0.829842 212.1198
0.834182 213.2666
0.838523 214.4464
0.842864 215.6512
0.847205 216.8603
0.851545 218.1132
0.855886 219.3893
0.860227 220.641
0.864568 221.9374
0.868908 223.243
0.873249 224.52
0.87759 225.8289
0.881931 227.1834
0.886271 228.5457
0.890612 229.8399
0.894953 231.1792
0.899294 232.5308
0.903635 233.9087
0.907975 235.2923
0.912316 236.6254
0.916657 238.0548
0.920998 239.6047
0.925338 241.0677
0.929679 242.5264
0.93402 244.0734
0.938361 245.7261
0.942702 247.2553
&
@target G1.S6
@type xy
0.088715 25.376992
0.093226 30.032042
0.097737 30.810162
0.102248 26.998992
0.106759 26.188622
0.11127 22.990832
0.115781 21.466072
0.120292 20.219242
0.124803 18.532542
0.129314 16.555922
0.133825 13.976622
0.138336 12.628962
0.142847 11.580652
0.147358 10.419372
0.151869 9.042832
0.15638 7.104194
0.160891 5.20381
0.165402 4.84512
0.169913 4.218698
0.174424 3.202999
0.178935 2.194553
0.183446 0.776907
0.187956 -0.021189
0.192467 0.66355
0.196978 0.362032
0.201489 -0.235549
0.206 -0.605894
0.210511 -0.962828
0.215022 -0.710974
0.219533 0.573401
0.224044 0.574154
0.228555 0.342109
0.233066 0.730147
0.237577 1.31491
0.242088 2.294443
0.246599 3.481092
0.25111 3.770575
0.255621 3.88972
0.260132 4.918685
0.264643 6.241963
0.269154 7.528427
0.273665 8.589385
0.278176 9.269312
0.282687 9.930942
0.287197 11.659722
0.291708 13.592822
0.296219 14.852282
0.30073 15.892512
0.305241 17.107502
0.309752 18.365112
0.314263 20.525372
0.318774 22.609222
0.323285 23.742202
0.327796 25.053142
0.332307 26.910252
0.336818 28.774192
0.341329 31.066812
0.34584 33.026312
0.350351 34.307892
0.354862 36.076982
0.359373 38.598312
0.363884 40.785682
0.368395 42.908232
0.372906 44.878082
0.377417 46.541312
0.381927 48.714012
0.386439 51.573252
0.39095 53.694372
0.39546 55.665992
0.399971 57.875342
0.404482 59.869682
0.408993 62.325862
0.413504 65.080032
0.418015 67.159602
0.422526 68.972172
0.427037 71.568832
0.431548 73.802532
0.436059 76.373782
0.44057 78.832592
0.445081 80.752302
0.449592 82.928422
0.454103 85.553102
0.458614 87.808172
0.463125 89.809172
0.467636 92.062452
0.472147 94.042582
0.476658 96.097182
0.481169 98.295792
0.485679 100.25347
0.49019 102.13707
0.494701 104.24937
0.499212 106.28267
0.503723 108.26717
0.508234 110.45777
0.512745 112.46077
0.517256 114.63847
0.521767 116.93047
0.526278 119.07127
0.530789 121.22797
0.5353 123.58287
0.539811 125.75447
0.544322 128.01067
0.548833 130.39927
0.553344 132.58357
0.557855 134.86947
0.562366 137.13627
0.566877 139.44847
0.571388 141.62727
0.575899 143.85997
0.58041 146.17257
0.58492 148.41127
0.589431 150.75327
0.593942 152.92787
0.598453 155.17577
0.602964 157.44727
0.607475 159.51467
0.611986 161.71657
0.616497 163.76837
0.621008 165.88227
0.625519 167.75367
0.63003 169.65197
0.634541 171.58207
0.639052 173.44887
0.643563 175.33677
0.648074 177.23157
0.652585 179.15917
0.657096 180.92227
0.661607 182.89267
0.666118 184.81767
0.670629 186.86747
0.67514 188.80297
0.679651 190.79747
0.684161 192.80667
0.688673 194.69457
0.693183 196.64907
0.697694 198.55467
0.702205 200.30857
0.706716 202.01297
0.711227 203.60957
0.715738 205.28117
0.720249 206.83167
0.72476 208.24227
0.729271 209.77497
0.733782 211.23227
0.738293 212.68817
0.742804 214.07287
0.747315 215.44627
0.751826 216.79717
0.756337 218.08947
0.760848 219.45997
0.765359 220.76747
0.76987 222.09097
0.774381 223.44007
0.778892 224.75687
0.783403 226.17047
0.787914 227.49397
0.792424 228.84527
0.796935 230.20757
0.801446 231.59277
0.805957 233.04977
0.810468 234.48397
0.814979 235.84467
0.81949 237.24697
0.824001 238.75627
0.828512 240.19567
0.833023 241.65697
0.837534 243.08477
0.842045 244.51367
0.846556 245.90797
0.851067 247.28507
0.855578 248.54167
0.860089 249.54707
0.8646 250.31057
0.869111 250.65077
0.873622 251.24597
0.878133 251.55717
0.882644 251.85267
0.887154 252.04787
0.891665 252.45827
0.896176 252.70377
0.900687 253.05227
0.905198 253.39287
0.909709 253.72817
0.91422 254.07877
0.918731 254.41667
0.923242 254.81867
0.927753 255.26627
0.932264 255.70587
0.936775 256.14707
0.941286 256.64077
0.945797 257.18857
0.950308 257.72387
0.954819 258.41617
0.95933 259.03267
0.963841 259.74877
0.968352 260.50227
0.972863 261.35457
0.977374 262.18287
0.981885 263.27957
0.986395 264.94517
&
@target G1.S7
@type xy
0.100697 28.398197
0.104809 25.096947
0.10892 23.857537
0.113032 22.289817
0.117144 20.808427
0.121256 18.411727
0.125367 15.716787
0.129479 14.311087
0.133591 13.060557
0.137703 11.971857
0.141815 10.235867
0.145926 8.552603
0.150038 6.376688
0.15415 5.93997
0.158262 5.17283
0.162374 4.149092
0.166485 2.789924
0.170597 1.695427
0.174709 0.632813
0.178821 1.083211
0.182932 0.681957
0.187044 -0.044738
0.191156 -0.675886
0.195268 -0.848673
0.199379 -0.778938
0.203491 0.282522
0.207603 0.267541
0.211715 0.033001
0.215827 0.277186
0.219938 0.875903
0.22405 1.707765
0.228162 2.874599
0.232274 3.130746
0.236385 3.196803
0.240497 4.211063
0.244609 5.239638
0.248721 6.518413
0.252833 7.742567
0.256944 8.238983
0.261056 8.699907
0.265168 10.484097
0.26928 11.911917
0.273391 13.325187
0.277503 14.574917
0.281615 15.337797
0.285727 16.404307
0.289838 18.678577
0.29395 20.323327
0.298062 21.611207
0.302174 23.138367
0.306286 24.267627
0.310397 25.977127
0.314509 28.670947
0.318621 30.350107
0.322733 31.716037
0.326844 33.763297
0.330956 35.424467
0.335068 37.687607
0.33918 40.393877
0.343292 42.096117
0.347403 43.666577
0.351515 46.130517
0.355627 48.036827
0.359739 50.247177
0.363851 52.357317
0.367962 53.935347
0.372074 55.671147
0.376186 57.935957
0.380298 59.932367
0.384409 61.779417
0.388521 63.824427
0.392633 65.640927
0.396745 67.678927
0.400857 70.112047
0.404968 72.189617
0.40908 74.286977
0.413192 76.534537
0.417304 78.768207
0.421415 81.195327
0.425527 83.679047
0.429639 85.847577
0.433751 88.137277
0.437862 90.652757
0.441974 93.052477
0.446086 95.549487
0.450198 98.029177
0.45431 100.41003
0.458421 103.03843
0.462533 105.73463
0.466645 108.13803
0.470757 110.65443
0.474868 113.21363
0.47898 115.65313
0.483092 118.17233
0.487204 120.49533
0.491316 122.68263
0.495427 125.09553
0.499539 127.53093
0.503651 129.76733
0.507763 132.17783
0.511874 134.49573
0.515986 136.85453
0.520098 139.27563
0.52421 141.64243
0.528321 143.92893
0.532433 146.28833
0.536545 148.67273
0.540657 150.99643
0.544769 153.20543
0.54888 155.50693
0.552992 157.57133
0.557104 159.68823
0.561216 161.69123
0.565327 163.58683
0.569439 165.60993
0.573551 167.36173
0.577663 169.13753
0.581775 170.96853
0.585886 172.71173
0.589998 174.41223
0.59411 176.19443
0.598222 177.94583
0.602333 179.63373
0.606445 181.28573
0.610557 183.01163
0.614669 184.66413
0.618781 186.43413
0.622892 188.02693
0.627004 189.65753
0.631116 191.27753
0.635228 192.92943
0.639339 194.60023
0.643451 196.32703
0.647563 198.02383
0.651675 199.72963
0.655787 201.40463
0.659898 203.15703
0.66401 204.90753
0.668122 206.71533
0.672234 208.55353
0.676345 210.35443
0.680457 212.28693
0.684569 214.19443
0.688681 216.08123
0.692793 218.06163
0.696904 220.01973
0.701016 221.88863
0.705128 223.69363
0.70924 225.52213
0.713351 227.22743
0.717463 228.89173
0.721575 230.47293
0.725687 232.11463
0.729799 233.63353
0.73391 235.22573
0.738022 236.81653
0.742134 238.32653
0.746246 239.87953
0.750357 241.38563
0.754469 242.93663
0.758581 244.46623
0.762693 246.06643
0.766804 247.60263
0.770916 249.10283
0.775028 250.57663
0.77914 252.15343
0.783252 253.62473
0.787363 255.12193
0.791475 256.63563
0.795587 258.08963
0.799699 259.57893
0.80381 260.97303
0.807922 262.37883
0.812034 263.85173
0.816146 265.32193
0.820257 266.65833
0.824369 268.12853
0.828481 269.48593
0.832593 270.99763
0.836705 272.33133
0.840816 273.75223
0.844928 275.16743
0.84904 276.61863
0.853152 278.06573
0.857263 279.43923
0.861375 280.86273
0.865487 282.24413
0.869599 283.76803
0.873711 285.25863
0.877822 286.70863
0.881934 288.18123
0.886046 289.66843
0.890158 291.16873
0.89427 292.73013
0.898381 294.39663
0.902493 295.93213
0.906605 297.71913
0.910717 299.43273
0.914828 301.20333
0.91894 302.85873
&
@target G1.S8
@type xy
0.095697 26.857147
0.0998 23.307547
0.103902 22.241937
0.108004 20.512057
0.112107 19.138857
0.116209 17.402747
0.120311 14.377097
0.124414 13.118147
0.128516 12.006797
0.132618 10.830347
0.136721 9.011377
0.140823 7.070063
0.144925 6.105999
0.149028 5.497522
0.15313 4.498928
0.157232 3.448038
0.161335 1.922126
0.165437 0.860863
0.169539 1.224337
0.173642 0.879293
0.177744 0.078946
0.181846 -0.484755
0.185949 -0.879893
0.190051 -0.811616
0.194154 0.119411
0.198256 0.096464
0.202358 -0.222185
0.20646 -0.390336
0.210563 0.841466
0.214665 1.476506
0.218768 2.237371
0.22287 2.527479
0.226972 2.834678
0.231075 3.570613
0.235177 5.328118
0.239279 6.583848
0.243382 7.136562
0.247484 7.782298
0.251586 9.380077
0.255689 10.783977
0.259791 12.490667
0.263893 13.894027
0.267996 14.733927
0.272098 15.842427
0.2762 18.119037
0.280303 19.937117
0.284405 21.350627
0.288507 22.634817
0.29261 24.173357
0.296712 25.922467
0.300814 28.147727
0.304917 30.316237
0.309019 31.493347
0.313121 32.998637
0.317224 35.534407
0.321326 37.593727
0.325429 39.626687
0.329531 41.591757
0.333633 43.317657
0.337736 45.400177
0.341838 48.044587
0.34594 50.488207
0.350043 52.307917
0.354145 54.250767
0.358247 56.750867
0.36235 59.253767
0.366452 61.624547
0.370554 63.988087
0.374657 65.909627
0.378759 68.189507
0.382861 71.019627
0.386964 73.507307
0.391066 75.609047
0.395168 77.854227
0.399271 80.215347
0.403373 82.713687
0.407475 85.123227
0.411578 87.476177
0.41568 89.576367
0.419782 91.788307
0.423885 94.557827
0.427987 96.860127
0.43209 99.086677
0.436192 101.34751
0.440294 103.68141
0.444397 106.17401
0.448499 108.65521
0.452601 111.00191
0.456703 113.25711
0.460806 115.57581
0.464908 118.04461
0.469011 120.36521
0.473113 122.67201
0.477215 125.03921
0.481318 127.30031
0.48542 129.50951
0.489522 131.85751
0.493625 134.14181
0.497727 136.24311
0.501829 138.58441
0.505932 140.83961
0.510034 142.94821
0.514136 145.08901
0.518239 147.17341
0.522341 149.34011
0.526443 151.35591
0.530546 153.45521
0.534648 155.31731
0.53875 157.29731
0.542853 159.24491
0.546955 161.02121
0.551057 162.89221
0.55516 164.55101
0.559262 166.41691
0.563365 168.04971
0.567467 169.70071
0.571569 171.39621
0.575672 172.95411
0.579774 174.59201
0.583876 176.32661
0.587979 177.94311
0.592081 179.55171
0.596183 181.20791
0.600286 182.86201
0.604388 184.41481
0.60849 186.02361
0.612593 187.68611
0.616695 189.39241
0.620797 190.90731
0.6249 192.58411
0.629002 194.27231
0.633104 195.89951
0.637207 197.58091
0.641309 199.24221
0.645411 200.92771
0.649514 202.66541
0.653616 204.37421
0.657718 206.17361
0.661821 207.90811
0.665923 209.69871
0.670026 211.48491
0.674128 213.24971
0.67823 215.04111
0.682333 216.80401
0.686435 218.66321
0.690537 220.48561
0.69464 222.39721
0.698742 224.29051
0.702844 226.28221
0.706947 228.26221
0.711049 230.37141
0.715151 232.52141
0.719254 234.65741
0.723356 236.84441
0.727458 239.18921
0.731561 241.49171
0.735663 243.79821
0.739765 246.04151
0.743868 248.38401
0.74797 250.56801
0.752072 252.64451
0.756175 254.65461
0.760277 256.60931
0.764379 258.47461
0.768482 260.34421
0.772584 262.08811
0.776686 263.80401
0.780789 265.39491
0.784891 266.98541
0.788994 268.57861
0.793096 270.08261
0.797198 271.63261
0.8013 273.17781
0.805403 274.72551
0.809505 276.25031
0.813608 277.73651
0.81771 279.26971
0.821812 280.82851
0.825915 282.35741
0.830017 283.82771
0.834119 285.35651
0.838222 286.81671
0.842324 288.34281
0.846426 289.76441
0.850529 291.24921
0.854631 292.73561
0.858733 294.21751
0.862836 295.78311
0.866938 297.26991
0.87104 298.81781
0.875143 300.36691
0.879245 301.98151
0.883347 303.50861
0.88745 305.15391
0.891552 306.89121
0.895655 308.60701
0.899757 310.33691
0.903859 312.19001
0.907961 314.08841
0.912064 316.08291
&
@target G2.S0
@type xy
0.007462 0.855464
0.012412 1.95703
0.017362 2.918815
0.022312 3.153077
0.027262 3.911009
0.032211 4.47042
0.037161 4.877808
0.042111 5.017088
0.047061 3.747721
0.052011 4.606663
0.056961 4.740702
0.061911 3.424525
0.066861 4.364989
0.071811 4.542716
0.076761 4.72279
0.08171 4.604673
0.08666 4.595014
0.09161 3.901459
0.09656 3.894355
0.10151 3.73146
0.10646 2.749836
0.11141 2.036739
0.11636 2.490497
0.12131 1.816334
0.126259 1.234818
0.131209 1.935968
0.136159 1.808287
0.141109 1.443298
0.146059 1.309231
0.151009 1.005351
0.155959 0.089889
0.160909 0.502842
0.165859 0.15846
0.170809 -1.00609
0.175759 0.011526
0.180708 -0.091232
0.185658 -0.724442
0.190608 0.053694
0.195558 0.104158
0.200508 -0.035278
0.205458 -0.024015
0.210408 0.026871
0.215358 -0.373592
0.220308 -0.418952
0.225257 -0.006714
0.230207 -0.368705
0.235157 -0.302198
0.240107 0.43175
0.245057 0.407608
0.250007 0.533261
0.254957 1.175711
0.259907 1.256966
0.264857 1.128253
0.269807 1.573426
0.274757 1.532034
0.279706 1.265447
0.284656 2.164104
0.289606 2.222539
0.294556 2.037317
0.299506 3.088226
0.304456 3.364375
0.309406 3.47577
0.314356 4.193949
0.319306 4.448505
0.324255 4.492986
0.329205 4.794426
0.334155 5.229528
0.339105 5.294642
0.344055 5.707178
0.349005 6.397741
0.353955 6.62155
0.358905 7.126139
0.363855 7.863197
0.368805 8.171078
0.373754 8.493156
0.378704 9.13014
0.383654 9.33121
0.388604 9.52521
0.393554 10.25078
0.398504 10.58507
0.403454 10.84963
0.408404 11.75259
0.413354 12.19007
0.418304 12.52003
0.423254 13.29024
0.428203 13.59526
0.433153 13.83757
0.438103 14.347
0.443053 14.83731
0.448003 15.01465
0.452953 15.54798
0.457903 16.1283
0.462853 16.45403
0.467803 16.91286
0.472753 17.51637
0.477702 17.8161
0.482652 17.95831
0.487602 18.62832
0.492552 18.76554
0.497502 18.66095
0.502452 19.53923
0.507402 19.72205
0.512352 19.56615
0.517302 20.34238
0.522251 20.48642
0.527201 20.44393
0.532151 20.77081
0.537101 21.00242
0.542051 20.79872
0.547001 20.83254
0.551951 21.2736
0.556901 21.05042
0.561851 20.93517
0.566801 21.31494
0.571751 21.16761
0.5767 20.86672
0.58165 21.166
0.5866 21.06537
0.59155 20.47919
0.5965 20.76707
0.60145 20.47878
0.6064 19.86152
0.61135 19.98122
0.6163 19.71282
0.62125 19.12237
0.626199 19.04169
0.631149 18.87227
0.636099 18.34828
0.641049 17.99685
0.645999 17.83443
0.650949 17.23408
0.655899 16.71578
0.660849 16.40554
0.665799 15.86572
0.670748 15.05517
0.675698 14.81144
0.680648 14.19748
0.685598 13.24777
0.690548 12.76887
0.695498 12.17069
0.700448 11.45127
0.705398 10.89119
0.710348 10.24884
0.715298 9.50306
0.720248 8.745288
0.725197 8.116518
0.730147 7.180801
0.735097 6.167243
0.740047 5.53507
0.744997 4.639887
0.749947 3.416309
0.754897 2.824062
0.759847 2.093314
0.764797 1.339846
0.769747 0.613567
0.774696 -0.168895
0.779646 -0.977409
0.784596 -1.660704
0.789546 -2.416842
0.794496 -3.438223
0.799446 -4.097389
0.804396 -4.86085
0.809346 -5.948222
0.814296 -6.728269
0.819245 -7.285762
0.824195 -7.93448
0.829145 -8.640637
0.834095 -9.356441
0.839045 -9.996688
0.843995 -10.753083
0.848945 -11.3821
0.853895 -12.22456
0.858845 -13.20035
0.863795 -13.89988
0.868745 -14.83579
0.873694 -16.25975
0.878644 -16.50235
0.883594 -17.08674
0.888544 -17.64286
0.893494 -18.22985
0.898444 -18.85085
0.903394 -19.43724
0.908344 -20.08513
0.913294 -20.75332
0.918243 -21.6871
0.923193 -22.45382
0.928143 -23.17753
0.933093 -24.49767
0.938043 -25.39688
0.942993 -24.99458
0.947943 -25.36665
0.952893 -25.63943
0.957843 -26.02944
0.962793 -26.48977
0.967742 -27.02615
0.972692 -27.47933
0.977642 -28.22445
0.982592 -29.46082
0.987542 -29.56411
0.992492 -30.89552
&
@target G2.S1
@type xy
0.007462 -0.482548
0.012412 0.573369
0.017362 1.355151
0.022311 2.142471
0.027261 2.741182
0.032211 3.356873
0.037161 3.440936
0.042111 2.782728
0.047061 3.155428
0.05201 3.397529
0.05696 2.279619
0.06191 2.978172
0.06686 3.413403
0.07181 3.568645
0.076759 3.732139
0.081709 3.585287
0.086659 2.784946
0.091609 3.015337
0.096559 2.737934
0.101509 1.178475
0.106458 1.973854
0.111408 1.797773
0.116358 0.706837
0.121308 1.515947
0.126258 1.47428
0.131208 1.113004
0.136157 1.115793
0.141107 0.816112
0.146057 -0.160837
0.151007 0.365526
0.155957 0.118405
0.160907 -1.053867
0.165856 0.07987
0.170806 -0.04409
0.175756 -0.465016
0.180706 0.343897
0.185656 0.324894
0.190605 0.020995
0.195555 0.325764
0.200505 0.097629
0.205455 -0.459098
0.210405 0.278154
0.215355 0.112437
0.220304 -0.276707
0.225254 0.648223
0.230204 0.621628
0.235154 0.66449
0.240104 1.240168
0.245054 1.267681
0.250003 1.115853
0.254953 1.586402
0.259903 1.422156
0.264853 1.349275
0.269803 2.035005
0.274753 1.909705
0.279702 2.303568
0.284652 3.003087
0.289602 3.129003
0.294552 3.456524
0.299502 3.91348
0.304451 3.914334
0.309401 4.160026
0.314351 4.59296
0.319301 4.526789
0.324251 5.006636
0.329201 5.659822
0.33415 5.743017
0.3391 6.524559
0.34405 7.027125
0.349 7.197645
0.35395 7.771325
0.358899 8.163911
0.363849 8.283606
0.368799 8.939942
0.373749 9.474349
0.378699 9.616762
0.383649 10.585952
0.388598 11.037192
0.393548 11.405462
0.398498 12.144872
0.403448 12.642802
0.408398 12.747252
0.413348 13.342042
0.418297 13.741442
0.423247 13.899122
0.428197 14.671482
0.433147 15.017452
0.438097 15.364092
0.443047 16.161482
0.447996 16.646722
0.452946 16.931152
0.457896 17.706902
0.462846 18.129502
0.467796 18.353962
0.472745 19.285472
0.477695 19.728272
0.482645 20.073292
0.487595 21.034542
0.492545 21.370622
0.497495 21.704072
0.502444 22.551882
0.507394 22.776062
0.512344 22.792022
0.517294 23.552272
0.522244 23.739032
0.527193 23.731202
0.532143 24.547572
0.537093 24.620272
0.542043 24.528702
0.546993 25.240722
0.551943 25.126122
0.556893 24.957912
0.561842 25.508432
0.566792 25.429212
0.571742 25.157712
0.576692 25.743012
0.581642 25.578562
0.586592 25.281392
0.591541 25.740822
0.596491 25.588652
0.601441 25.286212
0.606391 25.560932
0.611341 25.338692
0.61629 24.992022
0.62124 25.169302
0.62619 24.866872
0.63114 24.534902
0.63609 24.576102
0.641039 24.303692
0.645989 23.970022
0.650939 24.021822
0.655889 23.638172
0.660839 23.321532
0.665789 23.251112
0.670739 22.791872
0.675688 22.479812
0.680638 22.294922
0.685588 21.967412
0.690538 21.536812
0.695488 21.419652
0.700437 20.957622
0.705387 20.638252
0.710337 20.392922
0.715287 19.950682
0.720237 19.469682
0.725187 19.330082
0.730136 18.772602
0.735086 18.398392
0.740036 18.091842
0.744986 17.564982
0.749936 17.135382
0.754885 16.840272
0.759835 16.315182
0.764785 15.853452
0.769735 15.580542
0.774685 15.028082
0.779635 14.716842
0.784585 14.229012
0.789534 13.637002
0.794484 13.220152
0.799434 12.854422
0.804384 12.268242
0.809334 11.835192
0.814283 11.467222
0.819233 10.949692
0.824183 10.541702
0.829133 10.266482
0.834083 9.773942
0.839032 9.342314
0.843982 8.872795
0.848932 8.320464
0.853882 7.846196
0.858832 7.414755
0.863782 6.610412
0.868731 6.233078
0.873681 5.735687
0.878631 4.971339
0.883581 4.763907
0.888531 4.479232
0.893481 4.040189
0.89843 3.667076
0.90338 3.215316
0.90833 2.556195
0.91328 2.285131
0.91823 1.785037
0.92318 1.009009
0.928129 0.974922
0.933079 0.497086
0.938029 -0.45373
0.942979 0.186223
0.947929 0.125662
0.952878 -0.21497
0.957828 -0.479951
0.962778 -0.845551
0.967728 -1.427825
0.972678 -1.657125
0.977628 -2.279076
0.982577 -3.217981
0.987527 -2.688572
0.992477 -3.633876
&
@target G2.S2
@type xy
0.007462 1.568948
0.012411 2.083687
0.017361 2.343374
0.02231 3.644514
0.027259 3.782796
0.032209 4.146398
0.037158 3.946211
0.042108 3.65946
0.047057 3.697721
0.052007 2.638529
0.056956 3.348754
0.061905 3.475628
0.066855 3.623506
0.071804 3.697488
0.076754 3.319331
0.081703 3.285396
0.086653 3.108742
0.091602 1.687294
0.096551 2.205529
0.101501 1.756374
0.10645 1.199741
0.1114 1.678305
0.116349 1.487371
0.121299 1.310608
0.126248 1.06434
0.131197 0.163852
0.136147 0.398791
0.141096 -0.196935
0.146046 -0.735692
0.150995 -0.132707
0.155945 -0.644438
0.160894 0.033708
0.165843 0.049083
0.170793 -0.197819
0.175742 -0.042707
0.180692 -0.372677
0.185641 -0.568607
0.19059 -0.115592
0.19554 -0.697637
0.200489 0.246722
0.205439 0.337287
0.210388 0.360557
0.215338 0.790573
0.220287 0.795767
0.225236 0.829069
0.230186 1.03371
0.235135 0.673105
0.240085 1.491793
0.245034 1.478787
0.249983 1.659595
0.254933 2.46048
0.259882 2.462163
0.264832 2.949057
0.269781 3.146061
0.274731 3.106389
0.27968 3.706054
0.284629 3.738597
0.289579 4.003141
0.294528 4.704021
0.299478 4.725823
0.304427 5.621356
0.309377 5.928471
0.314326 6.126792
0.319275 6.767369
0.324225 6.87111
0.329174 7.194605
0.334124 7.733695
0.339073 7.796561
0.344023 8.8025
0.348972 9.065244
0.353921 9.535128
0.358871 10.302498
0.36382 10.555778
0.36877 11.039378
0.373719 11.602368
0.378669 11.741818
0.383618 12.626968
0.388567 13.021618
0.393517 13.638528
0.398466 14.455148
0.403416 14.918038
0.408365 15.715268
0.413315 16.244988
0.418264 16.589788
0.423213 17.481508
0.428163 17.974928
0.433112 18.528478
0.438062 19.407158
0.443011 19.921208
0.44796 20.895328
0.45291 21.516868
0.457859 22.057248
0.462809 22.920268
0.467758 23.418128
0.472708 24.085068
0.477657 24.841758
0.482606 25.459078
0.487556 26.405758
0.492505 27.113468
0.497455 27.866348
0.502404 28.704038
0.507354 29.313048
0.512303 30.012768
0.517253 30.771078
0.522202 31.263348
0.527151 32.255958
0.532101 32.897638
0.53705 33.499078
0.542 34.404948
0.546949 34.847188
0.551898 35.432408
0.556848 36.156398
0.561797 36.265228
0.566747 37.207388
0.571696 37.501318
0.576646 37.865058
0.581595 38.516958
0.586544 38.729258
0.591494 39.092088
0.596443 39.521148
0.601393 39.451898
0.606342 40.032068
0.611291 40.222788
0.616241 40.259998
0.62119 40.733008
0.62614 40.751268
0.631089 41.037118
0.636039 41.346098
0.640988 41.236648
0.645938 41.611278
0.650887 41.665398
0.655836 41.648388
0.660786 41.977028
0.665735 41.927698
0.670685 42.113228
0.675634 42.205358
0.680584 42.048238
0.685533 42.352578
0.690482 42.327918
0.695432 42.301638
0.700381 42.417408
0.705331 42.326618
0.71028 42.429608
0.715229 42.398808
0.720179 42.240828
0.725128 42.457898
0.730078 42.360778
0.735027 42.237998
0.739977 42.415698
0.744926 42.174298
0.749875 42.199678
0.754825 42.146278
0.759774 41.976758
0.764724 42.087668
0.769673 41.882038
0.774623 41.835718
0.779572 41.833738
0.784521 41.643018
0.789471 41.635818
0.79442 41.547138
0.79937 41.405108
0.804319 41.366638
0.809268 41.195138
0.814218 41.114858
0.819167 41.041228
0.824117 40.876818
0.829066 40.831638
0.834016 40.731128
0.838965 40.536358
0.843915 40.525408
0.848864 40.290328
0.853813 40.217248
0.858763 40.161908
0.863712 39.925868
0.868662 39.915838
0.873611 39.758418
0.87856 39.563268
0.88351 39.630588
0.888459 39.384018
0.893409 39.261748
0.898358 39.122318
0.903308 38.840208
0.908257 38.769558
0.913207 38.514188
0.918156 38.210798
0.923105 38.215558
0.928055 37.864158
0.933004 37.844418
0.937954 37.834598
0.942903 37.523758
0.947852 37.893118
0.952802 37.871018
0.957751 37.778518
0.962701 37.749618
0.96765 37.479338
0.9726 37.623528
0.977549 37.581468
0.982498 37.330678
0.987448 38.336368
0.992397 38.263598
&
@target G2.S3
@type xy
0.015764 15.817777
0.02067 16.078927
0.025576 17.210657
0.030482 18.270257
0.035388 19.257767
0.040294 16.185497
0.0452 14.661467
0.050106 14.673007
0.055012 14.755207
0.059918 14.146827
0.064824 13.698637
0.06973 13.459947
0.074636 12.786447
0.079542 11.994027
0.084448 11.151757
0.089354 10.087467
0.09426 10.067257
0.099167 9.566309
0.104073 9.17691
0.108979 8.466642
0.113885 7.863042
0.118791 6.639901
0.123697 6.222188
0.128603 5.02888
0.133509 4.882851
0.138415 4.507184
0.143321 3.949051
0.148227 3.422008
0.153133 2.572178
0.158039 2.033693
0.162945 1.124788
0.167851 1.137985
0.172757 0.621105
0.177663 0.713952
0.182569 0.495507
0.187475 0.322203
0.192381 -0.021411
0.197287 -0.20746
0.202193 -0.310744
0.207099 -0.419343
0.212005 -0.073959
0.216911 -0.003358
0.221817 0.371768
0.226723 0.342307
0.231629 0.521465
0.236535 0.409661
0.241441 0.830012
0.246347 0.943136
0.251254 1.488181
0.256159 1.878564
0.261066 2.27295
0.265972 2.716621
0.270878 2.838033
0.275784 3.269147
0.28069 3.430371
0.285596 4.197979
0.290502 4.537597
0.295408 5.341922
0.300314 5.731893
0.30522 6.23675
0.310126 6.682734
0.315032 7.092172
0.319938 7.612379
0.324844 8.09801
0.32975 8.835884
0.334656 9.329456
0.339562 10.147777
0.344468 10.533777
0.349374 11.131607
0.35428 11.501037
0.359186 12.168587
0.364092 12.764987
0.368998 13.357937
0.373904 14.234677
0.37881 14.714897
0.383716 15.543267
0.388622 15.887807
0.393528 16.754747
0.398434 17.141527
0.40334 18.051877
0.408246 18.671667
0.413152 19.538857
0.418058 20.261857
0.422965 20.901337
0.42787 21.666887
0.432777 22.148687
0.437683 23.060967
0.442589 23.610927
0.447495 24.689717
0.452401 25.416247
0.457307 26.424957
0.462213 27.074237
0.467119 27.901637
0.472025 28.685247
0.476931 29.455827
0.481837 30.406507
0.486743 31.217847
0.491649 32.299917
0.496555 32.999517
0.501461 34.082447
0.506367 34.895757
0.511273 35.846737
0.516179 36.609337
0.521085 37.608357
0.525991 38.628107
0.530897 39.631507
0.535803 40.707037
0.540709 41.631327
0.545615 42.626457
0.550521 43.447537
0.555427 44.571627
0.560333 45.507077
0.565239 46.644517
0.570145 47.664307
0.575051 48.736717
0.579958 49.654827
0.584863 50.634057
0.589769 51.689697
0.594676 52.516497
0.599582 53.604467
0.604488 54.408037
0.609394 55.449627
0.6143 56.070527
0.619206 56.961937
0.624112 57.780937
0.629018 58.436287
0.633924 59.276227
0.63883 59.831587
0.643736 60.647677
0.648642 61.191427
0.653548 61.892707
0.658454 62.252297
0.66336 62.980987
0.668266 63.440827
0.673172 63.986147
0.678078 64.495157
0.682984 64.922417
0.68789 65.473587
0.692796 65.716897
0.697702 66.296837
0.702608 66.507687
0.707514 67.020217
0.71242 67.254647
0.717326 67.748237
0.722232 68.107337
0.727138 68.439047
0.732044 68.717997
0.73695 69.037857
0.741857 69.423127
0.746762 69.632407
0.751668 70.027487
0.756575 70.215637
0.761481 70.627447
0.766387 70.839587
0.771293 71.186287
0.776199 71.404357
0.781105 71.663047
0.786011 71.981657
0.790917 72.241087
0.795823 72.458267
0.800729 72.671837
0.805635 72.986277
0.810541 73.165337
0.815447 73.499097
0.820353 73.745327
0.825259 74.050607
0.830165 74.264297
0.835071 74.534857
0.839977 74.783277
0.844883 74.978447
0.849789 75.287327
0.854695 75.459897
0.859601 75.703757
0.864507 75.843397
0.869413 76.117467
0.874319 76.284777
0.879225 76.464947
0.884131 76.673117
0.889037 76.932647
0.893943 77.112337
0.898849 77.346687
0.903755 77.599117
0.908662 77.788617
0.913567 78.034897
0.918474 78.186357
0.92338 78.477537
0.928286 78.766227
0.933192 79.009357
0.938098 79.264617
0.943004 79.594327
0.94791 79.939677
0.952816 80.189197
0.957722 80.630707
0.962628 80.834497
0.967534 81.279957
0.97244 81.638087
0.977346 82.382477
0.982252 82.869247
0.987158 84.081807
0.992064 85.388757
&
@target G2.S4
@type xy
0.019724 15.070128
0.024559 13.477668
0.029394 15.007648
0.034229 15.007648
0.039064 14.016078
0.043899 13.308198
0.048734 13.928068
0.053569 13.251528
0.058404 13.891918
0.063239 12.745448
0.068074 12.184228
0.072909 11.984748
0.077744 10.710988
0.082579 10.100608
0.087414 9.698088
0.092249 9.466518
0.097084 9.094032
0.101919 8.290881
0.106754 7.770949
0.111589 6.779883
0.116424 6.154894
0.121259 5.228043
0.126094 5.117737
0.130929 4.641352
0.135764 4.125434
0.140599 3.350309
0.145434 2.805163
0.150269 1.840433
0.155104 1.711405
0.159939 1.024301
0.164774 1.202323
0.169609 0.803181
0.174444 0.513754
0.179279 -0.026222
0.184114 -0.096369
0.188949 -0.585752
0.193784 -0.232809
0.198619 -0.418732
0.203454 0.022278
0.208289 0.020669
0.213124 0.065522
0.217959 -0.084227
0.222794 0.173143
0.227629 0.17132
0.232464 0.914907
0.237299 1.003364
0.242134 1.544645
0.246969 1.791083
0.251804 2.036522
0.256639 2.154262
0.261474 2.670192
0.266309 2.96758
0.271144 3.820072
0.275979 4.242377
0.280814 4.796361
0.285649 5.11746
0.290484 5.45275
0.295319 5.850426
0.300154 6.366122
0.304989 6.984756
0.309824 7.651353
0.314659 8.285953
0.319494 8.753958
0.324329 9.302716
0.329163 9.799568
0.333998 10.454028
0.338834 11.063428
0.343668 11.809278
0.348504 12.437888
0.353338 13.224438
0.358173 13.804798
0.363008 14.515358
0.367843 14.845908
0.372678 15.897638
0.377513 16.437468
0.382348 17.636668
0.387183 18.079418
0.392018 19.053648
0.396853 19.580008
0.401688 20.452918
0.406523 20.907438
0.411358 22.050358
0.416193 22.902178
0.421028 23.940268
0.425863 24.461838
0.430698 25.527708
0.435533 26.003588
0.440368 26.972138
0.445203 27.692268
0.450038 28.674038
0.454873 29.608348
0.459708 30.495108
0.464543 31.358668
0.469378 32.196338
0.474213 33.040258
0.479048 33.954468
0.483883 34.960308
0.488718 35.826188
0.493553 36.848968
0.498388 37.830098
0.503223 38.792888
0.508058 39.702588
0.512893 40.714918
0.517728 41.611368
0.522563 42.699218
0.527398 43.723918
0.532233 44.958318
0.537068 45.897268
0.541903 46.961028
0.546738 47.922398
0.551573 49.010828
0.556408 50.104968
0.561243 51.270088
0.566078 52.275688
0.570913 53.329788
0.575748 54.283858
0.580583 55.391198
0.585418 56.124698
0.590253 57.357288
0.595088 58.154828
0.599923 59.252838
0.604758 60.061868
0.609593 61.014918
0.614428 62.015278
0.619263 62.832228
0.624098 63.825058
0.628933 64.850008
0.633768 65.644918
0.638603 66.695528
0.643438 67.537098
0.648273 68.199948
0.653107 69.096508
0.657942 69.937358
0.662778 70.875368
0.667613 71.369958
0.672447 72.259888
0.677283 72.850048
0.682118 73.431528
0.686952 73.918498
0.691787 74.595178
0.696622 75.007338
0.701457 75.712318
0.706292 76.077788
0.711127 76.595698
0.715962 76.915288
0.720797 77.561978
0.725632 77.748508
0.730467 78.222038
0.735302 78.625598
0.740137 79.163588
0.744972 79.313488
0.749807 79.625558
0.754642 79.978348
0.759477 80.384968
0.764312 80.467368
0.769147 80.950548
0.773982 81.184908
0.778817 81.521228
0.783652 81.778188
0.788487 82.140168
0.793322 82.411348
0.798157 82.808538
0.802992 83.087288
0.807827 83.359738
0.812662 83.712938
0.817497 84.071498
0.822332 84.413868
0.827167 84.651628
0.832002 84.963888
0.836837 85.367798
0.841672 85.723318
0.846507 85.910808
0.851342 86.227638
0.856177 86.656678
0.861012 86.924158
0.865847 87.267258
0.870682 87.588498
0.875517 87.825398
0.880352 88.249118
0.885187 88.454578
0.890022 88.869198
0.894857 89.148218
0.899692 89.623768
0.904527 89.971068
0.909362 90.286688
0.914197 90.680478
0.919032 91.192738
0.923867 91.479468
0.928702 91.868558
0.933537 92.231738
0.938372 92.680818
0.943207 93.123188
0.948042 93.668488
0.952877 94.159928
0.957712 94.703138
0.962547 95.251228
0.967382 95.932338
0.972217 96.546708
0.977051 97.302688
0.981886 98.280788
&
@target G2.S5
@type xy
0.014209 15.554947
0.019121 14.461267
0.024033 13.899837
0.028945 14.430677
0.033857 13.273027
0.038769 10.882987
0.043681 11.133547
0.048593 11.334287
0.053505 10.852217
0.058417 10.942977
0.063329 10.116017
0.068241 9.746117
0.073153 8.675298
0.078065 8.430127
0.082977 8.178173
0.087889 7.745603
0.092801 7.192891
0.097713 6.671562
0.102625 5.693543
0.107537 5.247921
0.112449 4.416071
0.117361 4.444501
0.122273 3.977252
0.127185 3.299045
0.132097 2.787062
0.137009 1.893661
0.141921 1.69358
0.146833 1.061112
0.151744 1.191509
0.156656 0.884499
0.161568 0.593669
0.16648 0.103637
0.171392 -0.144459
0.176304 -0.470413
0.181216 -0.345224
0.186128 -0.309532
0.19104 -0.1206
0.195952 -0.191579
0.200864 -0.334154
0.205776 -0.242518
0.210688 -0.402911
0.2156 0.162337
0.220512 0.281648
0.225424 0.733579
0.230336 0.835815
0.235248 1.027785
0.24016 1.081204
0.245072 1.546413
0.249984 1.903371
0.254896 2.521852
0.259808 2.934067
0.26472 3.252928
0.269632 3.562107
0.274544 3.790355
0.279456 4.503205
0.284368 4.887976
0.28928 5.756816
0.294192 6.083899
0.299104 6.757811
0.304016 6.960864
0.308928 7.656285
0.31384 8.12181
0.318752 8.957461
0.323664 9.662137
0.328576 10.335757
0.333488 10.933477
0.3384 11.454767
0.343312 12.133327
0.348224 12.741217
0.353136 13.809437
0.358048 14.401807
0.36296 15.310007
0.367872 15.842337
0.372783 16.645507
0.377696 17.254387
0.382607 18.293297
0.38752 19.055547
0.392431 20.031997
0.397343 20.808967
0.402255 21.606427
0.407167 22.338997
0.412079 23.138157
0.416991 24.142327
0.421903 25.002487
0.426815 26.163787
0.431727 26.882467
0.436639 27.818037
0.441551 28.541617
0.446463 29.678597
0.451375 30.544367
0.456287 31.671397
0.461199 32.533027
0.466111 33.478037
0.471023 34.397797
0.475935 35.351087
0.480847 36.294347
0.485759 37.308107
0.490671 38.431827
0.495583 39.367977
0.500495 40.488857
0.505407 41.271127
0.510319 42.423237
0.515231 43.400687
0.520143 44.679597
0.525055 45.713447
0.529967 46.869927
0.534879 47.917017
0.539791 49.020767
0.544703 50.102127
0.549615 51.225207
0.554527 52.496927
0.559439 53.596797
0.564351 54.856577
0.569263 55.977027
0.574175 57.216407
0.579087 58.275907
0.583999 59.629157
0.588911 60.744157
0.593823 62.066447
0.598735 63.210937
0.603647 64.466957
0.608559 65.531257
0.613471 66.729787
0.618382 67.847387
0.623294 69.013757
0.628207 70.164097
0.633119 71.205797
0.63803 72.240547
0.642942 73.248837
0.647854 74.349917
0.652766 75.169037
0.657678 76.224097
0.66259 77.008867
0.667502 77.926827
0.672414 78.688757
0.677326 79.566807
0.682238 80.225947
0.68715 81.102227
0.692062 81.683197
0.696974 82.412317
0.701886 83.046197
0.706798 83.696587
0.71171 84.328997
0.716622 84.887077
0.721534 85.569287
0.726446 86.074637
0.731358 86.673117
0.73627 87.137637
0.741182 87.803147
0.746094 88.240067
0.751006 88.878047
0.755918 89.299777
0.76083 89.847317
0.765742 90.336957
0.770654 90.884147
0.775566 91.354637
0.780478 91.736537
0.78539 92.243777
0.790302 92.609347
0.795214 93.104337
0.800126 93.523237
0.805038 93.996217
0.80995 94.354737
0.814862 94.868717
0.819774 95.243207
0.824686 95.679967
0.829598 96.095587
0.83451 96.540887
0.839422 96.948487
0.844334 97.414327
0.849246 97.873737
0.854158 98.258367
0.85907 98.658097
0.863981 99.020647
0.868893 99.429547
0.873806 99.737687
0.878718 100.17449
0.883629 100.52179
0.888541 100.98939
0.893453 101.31419
0.898365 101.73509
0.903277 102.12679
0.908189 102.57789
0.913101 103.06349
0.918013 103.52579
0.922925 104.00859
0.927837 104.53829
0.932749 105.07329
0.937661 105.63299
0.942573 106.19259
0.947485 106.75369
0.952397 107.45439
0.957309 108.04169
0.962221 108.79239
0.967133 109.46479
0.972045 110.32999
0.976957 111.22999
0.981869 112.42239
0.986781 113.79909
0.991693 115.68929
&
@target G2.S6
@type xy
0.00969 19.920565
0.014596 19.920565
0.019502 19.920565
0.024408 15.335285
0.029314 18.129535
0.03422 16.412235
0.039126 17.344935
0.044032 15.349645
0.048938 14.770585
0.053845 14.267385
0.058751 13.788675
0.063657 12.858065
0.068563 11.675265
0.073469 11.804485
0.078375 11.353575
0.083281 10.631915
0.088187 10.012925
0.093093 9.118711
0.097999 8.24966
0.102905 7.713594
0.107811 7.354151
0.112717 6.797046
0.117623 6.044886
0.122529 5.165343
0.127435 4.58519
0.132341 3.790933
0.137247 3.55067
0.142153 3.090063
0.14706 2.508557
0.151966 1.906077
0.156872 1.145404
0.161778 0.974449
0.166684 0.603104
0.17159 0.606591
0.176496 0.313379
0.181402 -0.019682
0.186308 -0.118383
0.191214 -0.475295
0.19612 -0.227523
0.201026 -0.092554
0.205932 -0.021062
0.210838 0.034531
0.215744 -0.127416
0.22065 0.102745
0.225556 0.26123
0.230462 0.545852
0.235369 1.019419
0.240275 1.105783
0.245181 1.333832
0.250087 1.481005
0.254993 1.820589
0.259899 2.474534
0.264805 2.841047
0.269711 3.348304
0.274617 3.506216
0.279523 3.796889
0.284429 4.366302
0.289335 4.805342
0.294241 5.629212
0.299147 6.11234
0.304053 6.561556
0.308959 7.041682
0.313865 7.450595
0.318771 8.454971
0.323678 9.009453
0.328584 9.799335
0.33349 10.374205
0.338396 10.875585
0.343302 11.700615
0.348208 12.301455
0.353114 13.304025
0.35802 14.162505
0.362926 14.874725
0.367832 15.656375
0.372738 16.190595
0.377644 17.236345
0.38255 18.103465
0.387456 19.057605
0.392362 19.970345
0.397268 20.631095
0.402174 21.592535
0.407081 22.402575
0.411986 23.490625
0.416893 24.483715
0.421799 25.340115
0.426705 26.397035
0.431611 27.092175
0.436517 28.165375
0.441423 29.252835
0.446329 30.275295
0.451235 31.397775
0.456141 32.245215
0.461047 33.284405
0.465953 34.245625
0.470859 35.252175
0.475765 36.503045
0.480671 37.388195
0.485577 38.580395
0.490483 39.543245
0.495389 40.657175
0.500296 41.890245
0.505202 42.940845
0.510108 44.209765
0.515014 45.293455
0.51992 46.336855
0.524826 47.586595
0.529732 48.645995
0.534638 49.988395
0.539544 51.166925
0.54445 52.345775
0.549356 53.439535
0.554262 54.616385
0.559168 55.916335
0.564074 57.125765
0.56898 58.394155
0.573886 59.659405
0.578792 60.773255
0.583699 62.167055
0.588604 63.401445
0.593511 64.711375
0.598417 66.086965
0.603323 67.339265
0.608229 68.708675
0.613135 70.002925
0.618041 71.434495
0.622947 72.780635
0.627853 74.136375
0.632759 75.482875
0.637665 76.706695
0.642571 78.072785
0.647477 79.311995
0.652383 80.622065
0.657289 81.835275
0.662195 82.949135
0.667101 84.151325
0.672007 85.200725
0.676913 86.282995
0.68182 87.290105
0.686726 88.266815
0.691632 89.244955
0.696538 90.052865
0.701444 91.006895
0.70635 91.847705
0.711256 92.572215
0.716162 93.430095
0.721068 94.041625
0.725974 94.847235
0.73088 95.530015
0.735786 96.180365
0.740692 96.887805
0.745598 97.458575
0.750504 98.171395
0.75541 98.671455
0.760316 99.385165
0.765223 99.959605
0.770129 100.43751
0.775035 101.0683
0.779941 101.47991
0.784847 102.1217
0.789753 102.5996
0.794659 103.0587
0.799565 103.5793
0.804471 104.10791
0.809377 104.5648
0.814283 105.1024
0.819189 105.5633
0.824095 106.041
0.829001 106.4901
0.833907 107.0159
0.838813 107.5563
0.843719 107.978
0.848625 108.5289
0.853531 109.0419
0.858437 109.54451
0.863344 110.03381
0.86825 110.5179
0.873156 111.0497
0.878062 111.5078
0.882968 112.0466
0.887874 112.4506
0.89278 112.9686
0.897686 113.44051
0.902592 113.9313
0.907498 114.42
0.912404 115.0136
0.91731 115.4995
0.922216 116.0424
0.927122 116.5821
0.932028 117.196
0.936934 117.8106
0.94184 118.5023
0.946747 119.1234
0.951653 119.8401
0.956559 120.6388
0.961465 121.4479
0.966371 122.4267
0.971277 123.309
0.976183 124.4436
0.981089 125.72731
0.985995 127.6026
&
@target G2.S7
@type xy
0.033189 18.894994
0.037928 19.811724
0.042667 17.226424
0.047406 17.716984
0.052145 16.332954
0.056884 16.016354
0.061623 14.069754
0.066362 14.338084
0.071101 13.272974
0.075841 12.935604
0.08058 12.240794
0.085319 11.272404
0.090058 10.241164
0.094797 9.644744
0.099536 9.102747
0.104275 8.390801
0.109014 7.758184
0.113753 6.624978
0.118493 5.920068
0.123232 5.295559
0.127971 4.745777
0.13271 4.182179
0.137449 3.482582
0.142188 2.602449
0.146927 2.12843
0.151666 1.550047
0.156405 1.385876
0.161144 0.992541
0.165884 0.465877
0.170623 0.090101
0.175362 -0.18582
0.180101 -0.263344
0.18484 -0.047312
0.189579 -0.142675
0.194318 -0.370167
0.199057 -0.2908
0.203796 -0.389366
0.208536 0.014852
0.213275 0.278533
0.218014 0.376518
0.222753 0.570414
0.227492 0.573072
0.232231 0.782546
0.23697 1.411069
0.241709 1.680682
0.246448 2.044595
0.251188 2.206598
0.255927 2.425956
0.260666 2.976045
0.265405 3.470743
0.270144 3.960804
0.274883 4.59023
0.279622 4.836532
0.284361 5.245454
0.2891 5.947615
0.29384 6.499204
0.298579 7.30191
0.303318 7.854796
0.308057 8.27889
0.312796 9.0103
0.317535 9.590969
0.322274 10.414374
0.327013 11.361514
0.331753 11.932284
0.336492 12.625564
0.341231 13.265724
0.34597 13.970884
0.350709 15.111224
0.355448 15.848994
0.360187 16.562304
0.364926 17.436624
0.369665 18.020764
0.374404 19.092104
0.379144 19.995494
0.383883 20.933984
0.388622 21.890564
0.393361 22.621134
0.3981 23.445164
0.402839 24.674964
0.407578 25.602994
0.412317 26.708704
0.417056 27.607944
0.421796 28.394784
0.426535 29.509394
0.431274 30.482314
0.436013 31.402844
0.440752 32.554334
0.445491 33.244064
0.45023 34.197154
0.454969 35.242004
0.459708 36.129484
0.464448 37.366684
0.469187 38.378414
0.473926 39.340574
0.478665 40.476134
0.483404 41.487984
0.488143 42.726534
0.492882 43.951824
0.497621 45.005474
0.50236 46.236374
0.5071 47.422234
0.511839 48.574784
0.516578 49.905974
0.521317 51.147804
0.526056 52.337004
0.530795 53.616414
0.535534 54.752564
0.540273 56.056784
0.545012 57.378264
0.549751 58.591684
0.554491 59.944194
0.55923 61.189264
0.563969 62.388974
0.568708 63.765004
0.573447 65.080374
0.578186 66.394424
0.582925 67.726544
0.587664 68.982214
0.592403 70.396344
0.597143 71.752854
0.601882 73.088394
0.606621 74.495454
0.61136 75.845064
0.616099 77.227644
0.620838 78.634274
0.625577 80.001994
0.630316 81.462544
0.635055 82.826464
0.639795 84.175944
0.644534 85.659574
0.649273 86.972404
0.654012 88.359514
0.658751 89.824274
0.66349 91.152884
0.668229 92.496144
0.672968 93.842204
0.677708 95.059994
0.682447 96.424644
0.687186 97.507084
0.691925 98.698354
0.696664 99.827834
0.701403 100.91593
0.706142 101.98923
0.710881 102.85213
0.71562 103.87713
0.72036 104.88343
0.725099 105.72273
0.729838 106.65413
0.734577 107.47163
0.739316 108.25733
0.744055 109.05933
0.748794 109.89103
0.753533 110.53263
0.758272 111.28813
0.763011 112.09053
0.767751 112.75853
0.77249 113.40703
0.777229 114.02733
0.781968 114.66483
0.786707 115.37313
0.791446 115.93113
0.796185 116.56013
0.800924 117.17213
0.805663 117.69013
0.810403 118.29723
0.815142 118.82073
0.819881 119.33883
0.82462 119.92963
0.829359 120.41993
0.834098 120.97123
0.838837 121.51913
0.843576 122.03473
0.848316 122.57603
0.853055 123.07763
0.857794 123.66333
0.862533 124.19533
0.867272 124.73773
0.872011 125.33283
0.87675 125.92433
0.881489 126.51013
0.886228 127.10243
0.890967 127.68753
0.895707 128.29613
0.900446 128.91703
0.905185 129.55473
0.909924 130.20433
0.914663 130.87423
0.919402 131.56133
0.924141 132.21663
0.92888 132.91923
0.933619 133.72243
0.938358 134.52503
0.943098 135.32493
0.947837 136.19013
0.952576 137.16853
0.957315 138.05023
0.962054 139.05593
0.966793 140.17453
0.971532 141.38353
0.976271 142.83423
&
@target G2.S8
@type xy
0.049213 19.334307
0.053865 20.303477
0.058517 19.198797
0.063169 17.603827
0.067822 17.724477
0.072474 16.662927
0.077126 15.740677
0.081778 14.919707
0.08643 13.799517
0.091082 13.303237
0.095734 12.450717
0.100386 11.757607
0.105039 10.620697
0.109691 9.626977
0.114343 8.865301
0.118995 8.209504
0.123647 7.31582
0.128299 6.499343
0.132951 5.571244
0.137603 4.634205
0.142256 4.218011
0.146908 3.584303
0.15156 2.835332
0.156212 2.158744
0.160864 1.462294
0.165516 1.039115
0.170168 0.898027
0.17482 0.578726
0.179473 0.152535
0.184125 -0.166491
0.188777 -0.376383
0.193429 -0.361785
0.198081 -0.152656
0.202733 -0.221732
0.207385 -0.350237
0.212037 -0.269627
0.21669 0.011695
0.221342 0.285031
0.225994 0.642131
0.230646 0.761107
0.235298 0.897456
0.23995 1.197541
0.244602 1.764926
0.249254 2.232788
0.253907 2.562871
0.258559 2.898182
0.263211 3.237195
0.267863 3.760745
0.272515 4.543023
0.277167 5.034476
0.281819 5.492033
0.286471 6.091431
0.291124 6.551034
0.295776 7.279856
0.300428 8.264123
0.30508 8.785492
0.309732 9.257581
0.314384 10.037707
0.319036 10.797807
0.323688 11.633397
0.328341 12.596897
0.332993 13.186087
0.337645 13.765287
0.342297 14.725137
0.346949 15.664047
0.351601 16.529967
0.356253 17.541557
0.360905 18.267807
0.365558 18.994267
0.37021 20.117657
0.374862 21.158767
0.379514 22.102277
0.384166 23.151687
0.388818 24.055997
0.39347 24.981827
0.398122 26.221757
0.402775 27.356587
0.407427 28.316557
0.412079 29.369537
0.416731 30.328667
0.421383 31.392937
0.426035 32.682287
0.430687 33.787507
0.435339 34.765117
0.439992 35.883067
0.444644 37.044437
0.449296 38.187917
0.453948 39.432627
0.4586 40.670897
0.463252 41.760887
0.467904 42.892477
0.472556 44.250577
0.477209 45.438547
0.481861 46.755307
0.486513 47.984907
0.491165 49.099797
0.495817 50.444657
0.500469 51.783377
0.505121 53.084387
0.509773 54.337007
0.514426 55.667257
0.519078 56.928077
0.52373 58.267737
0.528382 59.694667
0.533034 61.003967
0.537686 62.347157
0.542338 63.701357
0.546991 64.986737
0.551643 66.454437
0.556295 67.888407
0.560947 69.190177
0.565599 70.509377
0.570251 71.986677
0.574903 73.366187
0.579555 74.808067
0.584207 76.297407
0.58886 77.721257
0.593512 79.156737
0.598164 80.707727
0.602816 82.175147
0.607468 83.674797
0.61212 85.161537
0.616772 86.705287
0.621425 88.185037
0.626077 89.835977
0.630729 91.318337
0.635381 92.902267
0.640033 94.354347
0.644685 95.904427
0.649337 97.376387
0.653989 98.953807
0.658641 100.51792
0.663294 101.99892
0.667946 103.48232
0.672598 104.95882
0.67725 106.45112
0.681902 107.88432
0.686554 109.28722
0.691206 110.75512
0.695859 111.96682
0.700511 113.30982
0.705163 114.53192
0.709815 115.74952
0.714467 116.78412
0.719119 117.98752
0.723771 119.10512
0.728423 120.13792
0.733075 121.09052
0.737728 122.07212
0.74238 122.97392
0.747032 123.88952
0.751684 124.72902
0.756336 125.56802
0.760988 126.32442
0.76564 127.24692
0.770293 128.04012
0.774945 128.75092
0.779597 129.53992
0.784249 130.30842
0.788901 131.02412
0.793553 131.82282
0.798205 132.44612
0.802857 133.22372
0.807509 133.93082
0.812162 134.55522
0.816814 135.21362
0.821466 135.91332
0.826118 136.52802
0.83077 137.28902
0.835422 137.81012
0.840074 138.54462
0.844727 139.21382
0.849379 139.84802
0.854031 140.49792
0.858683 141.21432
0.863335 141.77192
0.867987 142.45742
0.872639 143.13522
0.877291 143.76342
0.881943 144.39452
0.886596 145.05532
0.891248 145.79672
0.8959 146.46132
0.900552 147.19512
0.905204 147.86422
0.909856 148.65672
0.914508 149.34172
0.919161 150.21712
0.923813 151.02592
0.928465 151.84542
0.933117 152.74432
0.937769 153.62022
0.942421 154.55312
0.947073 155.58912
0.951725 156.68162
0.956377 157.83512
0.96103 158.90972
0.965682 160.25342
0.970334 161.65072
0.974986 163.13432
&
@target G3.S0
@type xy
0.007462 0.65335
0.012412 1.681001
0.017362 2.306567
0.022312 3.469629
0.027261 3.667748
0.032211 4.35522
0.037161 4.622266
0.042111 5.013418
0.047061 3.378637
0.052011 4.177736
0.056961 4.248285
0.061911 2.64722
0.066861 3.764698
0.07181 3.917884
0.07676 3.998794
0.08171 4.075517
0.08666 3.941142
0.09161 3.168614
0.09656 3.185644
0.10151 3.073177
0.106459 1.92867
0.111409 1.235399
0.116359 1.844487
0.121309 1.144066
0.126259 0.576297
0.131209 1.389903
0.136159 1.284533
0.141109 1.018917
0.146059 1.021942
0.151008 0.7106
0.155958 -0.206449
0.160908 0.348185
0.165858 0.076931
0.170808 -1.13024
0.175758 0.186626
0.180708 0.063872
0.185658 -0.562534
0.190608 0.513009
0.195557 0.615856
0.200507 0.41571
0.205457 0.547595
0.210407 0.681859
0.215357 0.304629
0.220307 0.297295
0.225257 0.83131
0.230207 0.551706
0.235156 0.68594
0.240106 1.574469
0.245056 1.622026
0.250006 1.840301
0.254956 2.48105
0.259906 2.589957
0.264856 2.592301
0.269806 3.115873
0.274755 3.172353
0.279705 2.923398
0.284655 3.843483
0.289605 4.067105
0.294555 4.012764
0.299505 5.167281
0.304455 5.500405
0.309405 5.731965
0.314354 6.414652
0.319304 6.751883
0.324254 6.898312
0.329204 7.383713
0.334154 7.905987
0.339104 8.054709
0.344054 8.552508
0.349004 9.38921
0.353953 9.69153
0.358903 10.23
0.363853 11.11384
0.368803 11.55092
0.373753 11.95688
0.378703 12.70263
0.383653 13.00699
0.388603 13.18184
0.393553 14.21992
0.398502 14.60385
0.403452 14.79628
0.408402 16.00029
0.413352 16.50654
0.418302 16.92581
0.423252 17.8049
0.428202 18.36487
0.433152 18.8014
0.438101 19.44282
0.443051 20.12179
0.448001 20.48766
0.452951 21.1972
0.457901 22.07846
0.462851 22.54688
0.467801 23.12956
0.472751 24.02401
0.4777 24.50122
0.48265 24.8567
0.4876 25.78137
0.49255 26.2028
0.4975 26.24705
0.50245 27.34441
0.5074 27.54742
0.51235 27.5525
0.5173 28.47537
0.52225 28.70592
0.527199 28.57969
0.532149 28.92438
0.537099 29.20989
0.542049 28.96217
0.546999 29.03972
0.551949 29.49021
0.556899 29.24725
0.561848 29.26235
0.566798 29.78657
0.571748 29.59542
0.576698 29.38324
0.581648 29.89321
0.586598 29.6853
0.591548 29.28769
0.596498 29.77491
0.601448 29.64287
0.606397 29.20967
0.611347 29.60534
0.616297 29.42342
0.621247 28.97145
0.626197 29.15677
0.631147 28.97403
0.636097 28.55177
0.641047 28.45282
0.645996 28.42335
0.650946 28.04532
0.655896 27.74345
0.660846 27.64826
0.665796 27.32561
0.670746 26.75202
0.675696 26.77355
0.680646 26.36073
0.685596 25.77012
0.690545 25.59109
0.695495 25.20079
0.700445 24.59797
0.705395 24.43888
0.710345 23.93055
0.715295 23.32397
0.720245 22.99181
0.725194 22.51401
0.730144 21.84904
0.735094 21.24225
0.740044 21.01313
0.744994 20.29791
0.749944 19.52891
0.754894 19.29648
0.759844 18.68463
0.764794 18.06613
0.769744 17.54472
0.774693 16.96774
0.779643 16.15301
0.784593 15.63333
0.789543 14.85165
0.794493 13.91159
0.799443 13.30462
0.804393 12.59188
0.809342 11.51849
0.814292 10.72899
0.819242 10.19273
0.824192 9.55122
0.829142 8.765265
0.834092 8.182129
0.839042 7.475105
0.843992 6.670644
0.848942 6.060887
0.853891 5.233606
0.858841 4.215865
0.863791 3.663673
0.868741 2.761525
0.873691 1.424777
0.878641 1.197561
0.883591 0.751379
0.888541 0.157986
0.89349 -0.415116
0.89844 -0.936622
0.90339 -1.595913
0.90834 -2.224746
0.91329 -2.802124
0.91824 -3.768427
0.92319 -4.509718
0.92814 -5.122801
0.93309 -6.467106
0.938039 -7.227767
0.942989 -6.800725
0.947939 -7.14489
0.952889 -7.498574
0.957839 -7.885117
0.962789 -8.31796
0.967739 -8.777521
0.972688 -9.262872
0.977638 -10.039723
0.982588 -11.17171
0.987538 -11.17661
0.992488 -12.44453
&
@target G3.S1
@type xy
0.007462 0.654452
0.012412 1.335355
0.017362 2.222656
0.022311 2.797515
0.027261 3.656523
0.032211 3.902795
0.037161 4.502992
0.042111 3.188116
0.047061 3.779716
0.052011 4.078188
0.05696 2.659533
0.06191 3.479676
0.06686 3.672514
0.07181 3.874838
0.07676 3.980914
0.08171 3.834426
0.08666 3.151099
0.091609 3.235158
0.096559 3.088054
0.101509 1.314648
0.106459 2.098951
0.111409 1.877625
0.116359 0.711329
0.121308 1.659063
0.126258 1.582213
0.131208 1.275663
0.136158 1.220964
0.141108 0.924603
0.146058 -0.101176
0.151008 0.453976
0.155957 0.098086
0.160907 -1.092192
0.165857 0.062942
0.170807 -0.047688
0.175757 -0.601966
0.180707 0.303418
0.185657 0.282008
0.190606 0.057677
0.195556 0.278094
0.200506 0.107225
0.205456 -0.568876
0.210406 0.239949
0.215356 0.08324
0.220305 -0.302293
0.225255 0.712409
0.230205 0.697607
0.235155 0.771246
0.240105 1.431584
0.245055 1.434822
0.250005 1.287786
0.254954 1.737512
0.259904 1.611983
0.264854 1.495542
0.269804 2.26676
0.274754 2.198043
0.279704 2.531363
0.284654 3.293483
0.289603 3.455047
0.294553 3.833151
0.299503 4.299592
0.304453 4.358288
0.309403 4.543435
0.314353 5.04663
0.319302 5.090863
0.324252 5.655876
0.329202 6.244515
0.334152 6.383091
0.339102 7.203064
0.344052 7.726755
0.349002 7.993396
0.353951 8.489852
0.358901 8.87621
0.363851 9.010968
0.368801 9.600698
0.373751 10.049178
0.378701 10.158248
0.383651 11.141988
0.3886 11.632408
0.39355 11.919428
0.3985 12.828898
0.40345 13.234288
0.4084 13.519998
0.41335 14.213568
0.418299 14.668568
0.423249 14.881668
0.428199 15.810978
0.433149 16.260648
0.438099 16.618638
0.443049 17.546798
0.447999 18.069718
0.452948 18.451638
0.457898 19.178558
0.462848 19.612128
0.467798 19.868408
0.472748 20.788988
0.477698 21.194008
0.482648 21.547718
0.487597 22.535988
0.492547 22.983438
0.497497 23.311758
0.502447 24.152858
0.507397 24.544458
0.512347 24.501078
0.517297 25.539638
0.522246 25.695658
0.527196 25.685438
0.532146 26.657728
0.537096 26.858858
0.542046 26.798128
0.546996 27.613358
0.551945 27.704848
0.556895 27.480328
0.561845 28.159978
0.566795 28.168858
0.571745 27.919788
0.576695 28.577738
0.581645 28.509298
0.586594 28.218108
0.591544 28.659818
0.596494 28.481578
0.601444 28.234948
0.606394 28.548878
0.611344 28.312988
0.616294 27.993148
0.621243 28.229018
0.626193 27.924558
0.631143 27.639618
0.636093 27.886918
0.641043 27.703158
0.645993 27.488668
0.650942 27.559768
0.655892 27.354288
0.660842 27.162298
0.665792 27.176508
0.670742 26.915968
0.675692 26.720178
0.680642 26.638008
0.685591 26.460268
0.690541 26.206548
0.695491 26.140588
0.700441 25.914328
0.705391 25.719098
0.710341 25.595508
0.715291 25.262828
0.72024 25.093878
0.72519 24.945488
0.73014 24.580768
0.73509 24.427798
0.74004 24.173828
0.74499 23.749628
0.749939 23.441218
0.754889 23.163068
0.759839 22.701398
0.764789 22.286678
0.769739 22.027268
0.774689 21.523828
0.779639 21.085148
0.784588 20.625528
0.789538 20.026988
0.794488 19.565438
0.799438 19.124188
0.804388 18.411098
0.809338 17.936188
0.814287 17.562208
0.819237 16.854098
0.824187 16.262008
0.829137 15.961038
0.834087 15.353588
0.839037 14.846588
0.843986 14.348098
0.848936 13.601218
0.853886 13.120568
0.858836 12.571958
0.863786 11.623118
0.868736 11.182228
0.873686 10.620398
0.878636 9.656468
0.883585 9.244318
0.888535 8.946288
0.893485 8.488615
0.898435 7.974283
0.903385 7.5336
0.908335 6.868839
0.913284 6.405569
0.918234 5.785084
0.923184 4.841364
0.928134 4.512219
0.933084 3.883265
0.938034 2.584817
0.942983 3.006752
0.947933 2.887266
0.952883 2.617258
0.957833 2.296842
0.962783 1.843717
0.967733 1.269268
0.972683 0.986732
0.977633 0.324131
0.982582 -0.798422
0.987532 -0.506333
0.992482 -1.657617
&
@target G3.S2
@type xy
0.007462 1.975977
0.012412 3.614408
0.017361 3.597154
0.022311 4.649205
0.027261 4.1648
0.032211 5.071667
0.037161 4.584287
0.04211 3.965259
0.04706 4.777629
0.05201 3.313241
0.05696 4.066345
0.061909 4.229668
0.066859 4.328463
0.071809 4.266236
0.076759 3.949707
0.081709 3.959464
0.086658 3.651026
0.091608 2.221927
0.096558 2.777437
0.101508 2.245604
0.106457 1.73963
0.111407 2.32259
0.116357 2.053129
0.121307 1.914931
0.126256 1.569879
0.131206 0.704404
0.136156 0.97969
0.141106 0.333348
0.146056 -0.257915
0.151005 0.417406
0.155955 -0.237425
0.160905 0.420217
0.165855 0.460496
0.170804 0.136581
0.175754 0.249026
0.180704 -0.160349
0.185654 -0.431535
0.190604 -0.117727
0.195553 -0.74639
0.200503 0.150005
0.205453 0.151478
0.210403 0.182277
0.215352 0.723214
0.220302 0.582853
0.225252 0.617491
0.230202 0.793171
0.235152 0.417346
0.240101 1.157306
0.245051 1.126531
0.250001 1.204419
0.254951 1.946355
0.2599 1.914903
0.26485 2.475544
0.2698 2.705098
0.27475 2.543538
0.279699 3.027188
0.284649 3.016622
0.289599 3.104823
0.294549 3.801368
0.299499 3.777089
0.304448 4.641308
0.309398 4.86994
0.314348 5.057821
0.319298 5.627198
0.324248 5.674722
0.329197 5.893166
0.334147 6.435627
0.339097 6.381062
0.344047 7.349096
0.348996 7.619336
0.353946 8.025172
0.358896 8.786056
0.363846 8.994826
0.368795 9.523733
0.373745 9.996155
0.378695 10.123185
0.383645 10.994965
0.388595 11.294375
0.393544 11.796045
0.398494 12.637125
0.403444 13.011315
0.408394 13.800705
0.413343 14.309045
0.418293 14.652865
0.423243 15.430125
0.428193 15.816735
0.433142 16.386725
0.438092 17.230675
0.443042 17.649965
0.447992 18.567645
0.452942 19.161675
0.457891 19.671605
0.462841 20.424135
0.467791 20.836905
0.472741 21.425695
0.477691 22.125775
0.48264 22.579175
0.48759 23.440805
0.49254 24.083245
0.49749 24.527955
0.502439 25.355035
0.507389 25.847755
0.512339 26.399795
0.517289 27.151785
0.522239 27.551485
0.527188 28.459365
0.532138 29.065065
0.537088 29.505995
0.542038 30.355565
0.546987 30.816945
0.551937 31.379905
0.556887 32.004035
0.561837 32.253025
0.566786 32.954245
0.571736 33.383125
0.576686 33.629135
0.581636 34.374495
0.586586 34.617025
0.591535 34.947255
0.596485 35.374195
0.601435 35.317455
0.606385 35.950475
0.611334 36.055825
0.616284 36.145185
0.621234 36.694475
0.626184 36.645825
0.631134 36.847435
0.636083 37.120835
0.641033 36.893685
0.645983 37.257775
0.650933 37.313445
0.655882 37.152695
0.660832 37.354465
0.665782 37.262895
0.670732 37.371735
0.675682 37.413195
0.680631 37.238765
0.685581 37.448485
0.690531 37.307015
0.695481 37.196795
0.70043 37.332515
0.70538 37.121725
0.71033 37.108815
0.71528 37.027085
0.720229 36.742385
0.725179 36.922605
0.730129 36.724375
0.735079 36.476825
0.740029 36.425245
0.744978 36.188225
0.749928 36.027635
0.754878 35.870625
0.759828 35.584855
0.764777 35.493175
0.769727 35.207035
0.774677 34.998495
0.779627 34.809975
0.784577 34.479615
0.789526 34.254465
0.794476 33.975815
0.799426 33.580615
0.804376 33.304855
0.809325 32.942555
0.814275 32.454105
0.819225 32.155055
0.824175 31.635925
0.829125 31.296565
0.834074 30.938995
0.839024 30.449115
0.843974 30.113965
0.848924 29.769145
0.853873 29.312655
0.858823 28.945525
0.863773 28.429245
0.868723 28.054305
0.873672 27.724885
0.878622 27.058085
0.883572 26.926605
0.888522 26.426265
0.893472 25.928425
0.898421 25.795865
0.903371 25.384075
0.908321 25.080515
0.913271 24.636885
0.91822 24.010445
0.92317 23.701815
0.92812 23.120715
0.93307 22.482325
0.93802 22.285995
0.942969 21.376635
0.947919 21.232905
0.952869 21.386545
0.957819 21.041735
0.962769 20.709155
0.967718 20.213745
0.972668 19.789335
0.977618 19.334585
0.982568 18.394895
0.987517 18.316425
0.992467 17.617455
&
@target G3.S3
@type xy
0.007521 6.042313
0.01247 6.881795
0.017419 8.145091
0.022369 7.732876
0.027318 8.849506
0.032268 7.131828
0.037217 8.102051
0.042166 7.61266
0.047116 6.166638
0.052065 6.30244
0.057015 6.840769
0.061964 6.558969
0.066913 6.389773
0.071863 6.1443
0.076812 5.594346
0.081761 4.749225
0.086711 4.712037
0.09166 3.64193
0.09661 3.986286
0.101559 3.744553
0.106508 3.478964
0.111458 2.853776
0.116407 2.525059
0.121357 1.923342
0.126306 1.034069
0.131255 1.216465
0.136205 0.565635
0.141154 0.960062
0.146103 0.767484
0.151053 0.561103
0.156002 0.179776
0.160952 -0.153963
0.165901 -0.21592
0.17085 -0.582834
0.1758 -0.07981
0.180749 -0.190682
0.185698 0.274934
0.190648 0.2074
0.195597 0.32052
0.200547 0.214523
0.205496 0.119632
0.210446 0.410732
0.215395 0.291131
0.220344 0.9672
0.225294 1.040316
0.230243 1.54365
0.235192 1.603584
0.240142 1.743836
0.245091 1.866727
0.250041 1.920527
0.25499 2.453752
0.259939 2.500626
0.264889 3.264693
0.269838 3.481768
0.274788 4.024508
0.279737 4.131564
0.284686 4.324038
0.289636 4.709717
0.294585 4.826704
0.299534 5.583316
0.304484 5.733114
0.309433 6.574059
0.314383 6.767217
0.319332 7.2039
0.324281 7.494565
0.329231 7.749286
0.33418 8.293145
0.339129 8.520492
0.344079 9.381897
0.349028 9.636766
0.353978 10.418906
0.358927 10.732366
0.363876 11.180636
0.368826 11.691526
0.373775 11.999086
0.378725 12.764806
0.383674 13.042116
0.388623 13.996106
0.393573 14.354376
0.398522 15.015176
0.403471 15.512516
0.408421 15.916056
0.41337 16.533716
0.41832 16.837026
0.423269 17.764236
0.428218 18.119676
0.433168 19.118506
0.438117 19.576556
0.443067 20.284346
0.448016 20.967836
0.452965 21.362706
0.457915 22.165346
0.462864 22.617056
0.467813 23.707016
0.472763 24.179166
0.477712 25.176366
0.482662 25.782086
0.487611 26.474206
0.49256 27.271116
0.49751 27.895396
0.502459 28.849826
0.507409 29.450196
0.512358 30.430916
0.517307 31.179886
0.522257 32.074246
0.527206 32.868656
0.532156 33.633806
0.537105 34.482106
0.542054 35.225936
0.547004 36.276876
0.551953 36.973626
0.556902 38.015576
0.561852 38.837406
0.566801 39.584246
0.571751 40.444446
0.5767 41.121966
0.581649 42.064206
0.586599 42.741276
0.591548 43.683486
0.596498 44.234776
0.601447 44.930596
0.606396 45.492676
0.611346 45.999666
0.616295 46.737586
0.621244 47.057766
0.626194 47.828116
0.631143 48.191966
0.636093 48.764056
0.641042 49.102966
0.645991 49.415826
0.650941 49.932516
0.65589 50.052106
0.66084 50.618256
0.665789 50.694606
0.670738 51.073176
0.675688 51.240386
0.680637 51.409406
0.685586 51.676166
0.690536 51.689456
0.695485 51.951776
0.700435 51.946386
0.705384 52.238516
0.710333 52.282906
0.715283 52.387556
0.720232 52.512966
0.725182 52.525386
0.730131 52.591336
0.73508 52.619406
0.74003 52.823946
0.744979 52.715406
0.749928 52.815216
0.754878 52.818076
0.759827 52.785246
0.764777 52.863546
0.769726 52.779006
0.774675 52.805186
0.779625 52.689306
0.784574 52.699856
0.789524 52.546346
0.794473 52.420076
0.799422 52.336186
0.804372 52.121166
0.809321 52.043196
0.81427 51.851906
0.81922 51.744536
0.824169 51.513256
0.829119 51.393196
0.834068 51.143756
0.839017 50.961236
0.843967 50.748896
0.848916 50.409436
0.853866 50.255496
0.858815 49.888166
0.863764 49.652196
0.868714 49.264056
0.873663 48.976356
0.878612 48.555236
0.883562 48.095896
0.888511 47.715836
0.893461 47.146696
0.89841 46.848086
0.903359 46.409896
0.908309 45.983936
0.913258 45.792256
0.918207 45.494016
0.923157 45.162806
0.928106 44.651526
0.933056 44.304776
0.938005 43.859956
0.942954 43.506116
0.947904 43.095716
0.952853 42.610016
0.957803 42.909156
0.962752 42.608076
0.967701 42.304366
0.972651 41.869996
0.9776 41.525056
0.982549 40.934806
0.987499 40.464656
0.992448 40.282156
&
@target G3.S4
@type xy
0.01545 13.497032
0.020359 12.755572
0.025269 12.888102
0.030178 11.853722
0.035087 14.233112
0.039997 10.819842
0.044906 11.271272
0.049816 11.074222
0.054725 11.327492
0.059635 10.922102
0.064544 10.131762
0.069453 9.823032
0.074363 9.248317
0.079272 8.20669
0.084182 8.319771
0.089091 8.037314
0.094001 7.610585
0.09891 7.243093
0.103819 6.708397
0.108729 5.641003
0.113638 5.371968
0.118548 4.469076
0.123457 4.407792
0.128367 4.153224
0.133276 3.774536
0.138185 2.987118
0.143095 2.621295
0.148004 1.735199
0.152914 1.633581
0.157823 0.985533
0.162733 1.145847
0.167642 0.852779
0.172551 0.695404
0.177461 0.156923
0.18237 -0.018311
0.18728 -0.517063
0.192189 -0.366068
0.197099 -0.489202
0.202008 -0.14507
0.206918 -0.169396
0.211827 -0.236571
0.216736 -0.43811
0.221646 -0.422843
0.226555 -0.443915
0.231465 -0.068171
0.236374 0.185798
0.241284 0.449824
0.246193 0.765485
0.251102 0.609341
0.256012 0.661222
0.260921 0.891762
0.265831 1.177767
0.27074 1.63659
0.275649 2.027384
0.280559 2.418346
0.285468 2.668592
0.290378 2.926844
0.295287 3.244709
0.300197 3.584084
0.305106 4.0963
0.310015 4.628993
0.314925 5.161037
0.319834 5.592182
0.324744 5.842304
0.329653 6.124624
0.334563 6.560015
0.339472 7.009719
0.344382 7.646753
0.349291 8.215691
0.3542 8.743532
0.35911 9.099738
0.364019 9.687662
0.368929 10.158192
0.373838 10.794062
0.378748 11.312242
0.383657 12.200482
0.388566 12.599652
0.393476 13.327552
0.398385 13.781242
0.403295 14.458462
0.408204 14.893732
0.413114 15.724352
0.418023 16.311812
0.422932 17.019572
0.427842 17.594842
0.432751 18.418132
0.437661 18.907552
0.44257 19.586582
0.447479 20.042642
0.452389 20.838742
0.457298 21.533442
0.462208 22.356962
0.467117 22.801312
0.472027 23.618552
0.476936 24.096212
0.481846 24.930632
0.486755 25.514752
0.491664 26.369462
0.496574 27.015152
0.501483 28.039392
0.506393 28.594332
0.511302 29.558552
0.516212 30.082662
0.521121 31.091762
0.52603 31.755402
0.53094 32.861452
0.535849 33.541522
0.540759 34.473642
0.545668 35.190892
0.550578 36.168692
0.555487 36.746382
0.560396 37.825192
0.565306 38.534122
0.570215 39.473912
0.575125 40.266262
0.580034 41.265712
0.584944 41.996352
0.589853 43.034872
0.594762 43.793572
0.599672 44.754322
0.604581 45.796992
0.609491 46.640682
0.6144 47.278362
0.61931 48.325402
0.624219 49.163222
0.629128 50.033282
0.634038 50.981492
0.638947 51.658882
0.643857 52.399322
0.648766 53.269852
0.653676 53.810952
0.658585 54.629702
0.663494 55.430312
0.668404 56.001162
0.673313 56.719042
0.678223 57.141972
0.683132 57.796142
0.688042 58.416632
0.692951 58.826452
0.69786 59.155702
0.70277 59.404722
0.707679 59.750022
0.712589 60.047322
0.717498 60.176602
0.722408 60.461102
0.727317 60.519802
0.732227 60.818772
0.737136 60.797972
0.742045 61.030032
0.746955 61.024492
0.751864 61.180992
0.756774 61.243652
0.761683 61.374982
0.766593 61.484692
0.771502 61.419142
0.776411 61.323082
0.781321 61.530072
0.78623 61.396692
0.79114 61.491342
0.796049 61.460352
0.800959 61.464962
0.805868 61.218112
0.810777 61.213132
0.815687 61.002412
0.820596 60.986622
0.825506 60.888802
0.830415 60.801032
0.835325 60.599472
0.840234 60.400332
0.845143 60.169672
0.850053 60.059172
0.854962 59.763842
0.859872 59.620862
0.864781 59.301892
0.869691 59.053472
0.8746 58.788942
0.879509 58.447022
0.884419 58.254862
0.889328 57.999472
0.894238 57.636872
0.899147 57.415482
0.904057 57.151522
0.908966 56.977502
0.913875 56.736092
0.918785 56.462572
0.923694 56.332132
0.928604 56.062972
0.933513 55.805612
0.938423 55.573142
0.943332 55.348612
0.948241 55.201742
0.953151 55.066892
0.95806 54.794102
0.96297 54.986742
0.967879 54.793322
0.972788 54.557212
0.977698 54.291502
0.982607 54.013702
0.987517 53.658582
0.992426 53.980572
&
@target G3.S5
@type xy
0.01061 16.653761
0.015543 13.847471
0.020476 13.343601
0.025409 16.201641
0.030342 15.551961
0.035274 14.276531
0.040207 14.612901
0.04514 13.438531
0.050073 13.473761
0.055005 14.052941
0.059938 13.315601
0.064871 12.377631
0.069804 11.744311
0.074737 11.110321
0.079669 10.681111
0.084602 10.175231
0.089535 9.495461
0.094468 8.897993
0.099401 7.91525
0.104333 7.172795
0.109266 6.512578
0.114199 6.319508
0.119132 5.826953
0.124065 5.057621
0.128997 4.462295
0.13393 3.468661
0.138863 3.145326
0.143796 2.505645
0.148729 2.385395
0.153661 1.958079
0.158594 1.359885
0.163527 1.020922
0.16846 0.321414
0.173393 0.405207
0.178325 0.114645
0.183258 0.298585
0.188191 0.163445
0.193124 -0.079385
0.198056 -0.253003
0.202989 -0.516359
0.207922 -0.05188
0.212855 -0.110376
0.217788 0.307844
0.22272 0.241132
0.227653 0.302944
0.232586 0.205672
0.237519 0.335112
0.242451 0.721122
0.247384 0.979023
0.252317 1.433597
0.25725 1.494489
0.262183 1.668948
0.267116 1.71839
0.272048 2.188581
0.276981 2.49397
0.281914 3.025972
0.286847 3.396713
0.291779 3.646235
0.296712 4.037036
0.301645 4.094391
0.306578 4.84387
0.311511 5.230613
0.316443 5.946704
0.321376 6.341395
0.326309 6.685536
0.331242 7.132652
0.336174 7.506595
0.341107 8.351648
0.34604 8.721903
0.350973 9.582081
0.355906 9.881481
0.360839 10.404541
0.365771 10.861531
0.370704 11.454111
0.375637 12.212521
0.38057 12.777521
0.385502 13.551211
0.390435 13.909681
0.395368 14.659351
0.400301 15.001271
0.405234 15.890421
0.410166 16.520641
0.415099 17.247101
0.420032 17.945181
0.424965 18.417741
0.429897 19.223161
0.43483 19.667431
0.439763 20.637481
0.444696 21.274371
0.449629 22.128771
0.454562 22.817771
0.459494 23.417201
0.464427 24.194651
0.46936 24.805361
0.474293 25.838971
0.479225 26.506141
0.484158 27.492031
0.489091 28.103921
0.494024 28.931911
0.498957 29.654151
0.503889 30.488791
0.508822 31.478221
0.513755 32.221131
0.518688 33.248061
0.523621 33.938901
0.528553 34.902441
0.533486 35.623841
0.538419 36.723991
0.543352 37.641521
0.548284 38.557201
0.553217 39.563171
0.55815 40.322031
0.563083 41.372951
0.568016 42.191231
0.572948 43.333191
0.577881 44.241751
0.582814 45.333451
0.587747 46.232031
0.59268 47.262721
0.597612 48.196741
0.602545 49.140101
0.607478 50.263101
0.612411 51.147381
0.617344 52.287521
0.622276 53.167021
0.627209 54.147671
0.632142 55.101281
0.637075 56.058441
0.642007 57.061881
0.64694 57.944111
0.651873 58.891101
0.656806 59.658491
0.661739 60.586461
0.666671 61.309721
0.671604 62.060891
0.676537 62.630521
0.68147 63.320471
0.686403 63.890801
0.691335 64.257921
0.696268 64.839791
0.701201 65.200251
0.706134 65.669901
0.711067 65.975111
0.715999 66.423651
0.720932 66.656061
0.725865 67.009051
0.730798 67.287051
0.73573 67.524371
0.740663 67.867251
0.745596 67.981911
0.750529 68.321731
0.755462 68.518241
0.760394 68.801481
0.765327 68.955331
0.77026 69.127121
0.775193 69.223701
0.780126 69.394671
0.785058 69.556191
0.789991 69.677881
0.794924 69.778151
0.799857 69.849761
0.80479 69.960311
0.809722 70.033581
0.814655 70.070161
0.819588 70.069701
0.824521 70.137291
0.829453 70.114241
0.834386 70.156541
0.839319 70.173831
0.844252 70.143751
0.849185 70.137151
0.854117 70.084661
0.85905 70.056641
0.863983 70.015271
0.868916 69.916691
0.873849 69.837821
0.878781 69.731741
0.883714 69.664981
0.888647 69.481281
0.89358 69.404331
0.898513 69.308591
0.903445 69.169081
0.908378 69.001861
0.913311 68.788241
0.918244 68.719861
0.923176 68.591211
0.928109 68.560191
0.933042 68.423421
0.937975 68.368211
0.942908 68.316931
0.94784 68.362771
0.952773 68.299921
0.957706 68.449551
0.962639 68.610161
0.967572 68.755771
0.972504 68.844311
0.977437 68.816651
0.98237 69.119051
0.987303 69.228111
0.992236 70.073051
&
@target G3.S6
@type xy
0.018385 18.246816
0.023278 17.019856
0.028171 20.499566
0.033063 16.696946
0.037956 18.477726
0.042849 18.188656
0.047742 16.601346
0.052634 16.139866
0.057527 15.845286
0.06242 15.062656
0.067312 13.849726
0.072205 13.394146
0.077098 13.306786
0.08199 12.421366
0.086883 11.543286
0.091776 10.742756
0.096669 9.705236
0.101561 9.344932
0.106454 8.91018
0.111347 8.145514
0.116239 7.505798
0.121132 6.351871
0.126025 5.714413
0.130917 5.104142
0.13581 4.735963
0.140703 4.211297
0.145595 3.371436
0.150488 2.589187
0.155381 2.101648
0.160274 1.533594
0.165166 1.521339
0.170059 1.171224
0.174952 0.710618
0.179844 0.39131
0.184737 -0.132429
0.18963 0.006301
0.194522 -0.035583
0.199415 0.05713
0.204308 -0.032331
0.209201 -0.319064
0.214093 -0.228889
0.218986 -0.09546
0.223879 0.138119
0.228771 0.509774
0.233664 0.610368
0.238557 0.616969
0.24345 0.781066
0.248342 0.928868
0.253235 1.522183
0.258128 1.86293
0.26302 2.1733
0.267913 2.369466
0.272806 2.475042
0.277699 3.073011
0.282591 3.493345
0.287484 3.998986
0.292377 4.561637
0.297269 4.712858
0.302162 5.115666
0.307055 5.628703
0.311947 6.159741
0.31684 6.997663
0.321733 7.430189
0.326626 7.899019
0.331518 8.386304
0.336411 8.795399
0.341304 9.702246
0.346196 10.271146
0.351089 10.855056
0.355982 11.434946
0.360874 11.817136
0.365767 12.615126
0.37066 13.205026
0.375553 13.886376
0.380445 14.790816
0.385338 15.168486
0.390231 15.891536
0.395123 16.555696
0.400016 17.228876
0.404909 18.255056
0.409801 18.788846
0.414694 19.587046
0.419587 20.227836
0.42448 20.826806
0.429372 21.882416
0.434265 22.562546
0.439158 23.414776
0.44405 24.271596
0.448943 24.854436
0.453836 25.866146
0.458728 26.658536
0.463621 27.584756
0.468514 28.570186
0.473407 29.237176
0.478299 30.172326
0.483192 31.005386
0.488085 31.871256
0.492977 33.021766
0.49787 33.845106
0.502763 34.820616
0.507655 35.656706
0.512548 36.469426
0.517441 37.545796
0.522334 38.404166
0.527226 39.363726
0.532119 40.329486
0.537012 41.149246
0.541904 42.120846
0.546797 43.112096
0.55169 44.035826
0.556582 45.126496
0.561475 46.065306
0.566368 47.137306
0.57126 48.122266
0.576153 49.138266
0.581046 50.321566
0.585939 51.404706
0.590831 52.586666
0.595724 53.682526
0.600617 54.642296
0.605509 55.893606
0.610402 56.962856
0.615295 58.161486
0.620188 59.344996
0.62508 60.389416
0.629973 61.666636
0.634866 62.758356
0.639758 63.902826
0.644651 65.094836
0.649544 66.264566
0.654436 67.416366
0.659329 68.520956
0.664222 69.556186
0.669114 70.837106
0.674007 71.788526
0.6789 72.828396
0.683793 73.828206
0.688685 74.745476
0.693578 75.678566
0.698471 76.522846
0.703363 77.333506
0.708256 78.104736
0.713149 78.788356
0.718041 79.486056
0.722934 80.186666
0.727827 80.737786
0.73272 81.298086
0.737612 81.711766
0.742505 82.230726
0.747398 82.626946
0.75229 82.928966
0.757183 83.297346
0.762076 83.610686
0.766969 84.032586
0.771861 84.211296
0.776754 84.497756
0.781647 84.797086
0.786539 85.016816
0.791432 85.147616
0.796325 85.382196
0.801217 85.561136
0.80611 85.758966
0.811003 86.033006
0.815895 86.131346
0.820788 86.310886
0.825681 86.430146
0.830574 86.608626
0.835466 86.722236
0.840359 86.932606
0.845252 87.040396
0.850144 87.181306
0.855037 87.264696
0.85993 87.375476
0.864823 87.516326
0.869715 87.655346
0.874608 87.713296
0.879501 87.859476
0.884393 87.935266
0.889286 88.001806
0.894179 88.083566
0.899071 88.147236
0.903964 88.275116
0.908857 88.310456
0.913749 88.357426
0.918642 88.542646
0.923535 88.629126
0.928428 88.804126
0.93332 88.908416
0.938213 89.114346
0.943106 89.358926
0.947998 89.578736
0.952891 89.843496
0.957784 90.112636
0.962677 90.397686
0.967569 90.796066
0.972462 91.070056
0.977355 91.428256
0.982247 91.876416
0.98714 92.461406
0.992033 93.925826
&
@target G3.S7
@type xy
0.038801 20.323192
0.043588 19.450902
0.048374 18.510122
0.05316 18.213742
0.057947 16.583382
0.062733 15.608702
0.06752 14.964662
0.072306 14.559192
0.077092 13.890542
0.081879 12.736082
0.086665 11.473822
0.091451 10.900682
0.096238 10.244972
0.101024 9.623872
0.105811 8.849231
0.110597 7.772941
0.115383 6.777286
0.12017 6.193646
0.124956 5.595839
0.129743 4.903113
0.134529 4.153139
0.139315 3.171228
0.144102 2.593025
0.148888 2.255857
0.153675 1.907444
0.158461 1.458407
0.163247 0.835829
0.168034 0.263032
0.17282 0.277005
0.177607 0.113209
0.182393 0.134602
0.187179 -0.027757
0.191966 -0.303852
0.196752 -0.444668
0.201539 -0.084382
0.206325 0.083217
0.211111 0.210942
0.215898 0.318693
0.220684 0.244309
0.22547 0.375376
0.230257 0.986683
0.235043 1.243195
0.23983 1.56734
0.244616 1.81402
0.249402 1.96039
0.254189 2.417196
0.258975 3.106429
0.263761 3.555865
0.268548 4.005542
0.273334 4.282365
0.278121 4.58818
0.282907 5.270748
0.287693 6.028142
0.29248 6.486006
0.297266 7.05875
0.302053 7.419177
0.306839 7.844546
0.311625 8.824627
0.316412 9.471961
0.321198 10.016522
0.325985 10.738532
0.330771 11.283532
0.335557 11.879302
0.340344 12.914532
0.34513 13.642422
0.349917 14.235482
0.354703 15.018542
0.359489 15.667252
0.364276 16.500872
0.369062 17.580572
0.373848 18.291822
0.378635 19.071112
0.383421 19.880682
0.388208 20.548642
0.392994 21.584122
0.39778 22.593632
0.402567 23.327472
0.407353 24.234862
0.41214 25.005372
0.416926 25.833372
0.421712 26.958462
0.426499 27.959752
0.431285 28.736702
0.436072 29.644612
0.440858 30.604292
0.445644 31.491612
0.450431 32.675212
0.455217 33.557672
0.460004 34.479392
0.46479 35.451562
0.469576 36.377372
0.474363 37.333822
0.479149 38.472462
0.483936 39.447652
0.488722 40.359012
0.493508 41.458832
0.498295 42.383912
0.503081 43.506482
0.507867 44.670252
0.512654 45.681472
0.51744 46.696472
0.522227 47.895352
0.527013 48.919412
0.531799 50.117272
0.536586 51.362452
0.541372 52.375422
0.546158 53.534652
0.550945 54.654832
0.555731 55.699042
0.560518 56.985382
0.565304 58.055932
0.57009 59.239732
0.574877 60.432002
0.579663 61.533822
0.58445 62.751592
0.589236 64.036202
0.594022 65.247942
0.598809 66.426572
0.603595 67.735652
0.608382 68.986222
0.613168 70.216542
0.617954 71.551322
0.622741 72.853712
0.627527 74.066932
0.632314 75.428802
0.6371 76.696752
0.641886 78.017942
0.646673 79.417942
0.651459 80.667902
0.656246 81.981712
0.661032 83.300982
0.665818 84.668852
0.670605 85.907622
0.675391 87.215682
0.680177 88.348022
0.684964 89.631502
0.68975 90.777282
0.694537 91.844922
0.699323 93.005142
0.704109 93.967612
0.708896 95.136362
0.713682 96.189642
0.718469 97.063062
0.723255 97.878552
0.728041 98.803892
0.732828 99.586732
0.737614 100.41673
0.742401 101.04643
0.747187 101.68923
0.751973 102.34173
0.75676 102.95913
0.761546 103.53463
0.766332 104.02153
0.771119 104.53973
0.775905 105.02483
0.780692 105.52163
0.785478 105.91573
0.790264 106.31493
0.795051 106.74453
0.799837 107.13893
0.804624 107.46483
0.80941 107.90013
0.814196 108.20063
0.818983 108.56983
0.823769 108.90053
0.828556 109.30383
0.833342 109.69293
0.838128 110.06073
0.842915 110.34763
0.847701 110.73913
0.852487 111.03233
0.857274 111.44223
0.86206 111.82343
0.866847 112.17643
0.871633 112.50253
0.87642 112.95203
0.881206 113.26643
0.885992 113.68323
0.890779 113.93993
0.895565 114.36893
0.900351 114.79513
0.905138 115.09353
0.909924 115.40223
0.914711 115.84243
0.919497 116.14923
0.924283 116.48273
0.92907 116.85173
0.933856 117.26113
0.938643 117.65143
0.943429 118.09823
0.948215 118.66603
0.953002 119.13933
0.957788 119.80913
0.962574 120.43293
0.967361 121.14063
0.972147 121.94653
0.976934 122.83173
0.98172 123.88053
0.986506 125.29413
0.991293 127.31503
&
@target G3.S8
@type xy
0.045736 24.056853
0.050432 23.071733
0.055129 20.634173
0.059825 19.701003
0.064521 19.721513
0.069218 18.988033
0.073914 16.938313
0.07861 15.921473
0.083307 14.583213
0.088003 14.266593
0.092699 13.377573
0.097395 12.296123
0.102092 11.219413
0.106788 9.946253
0.111484 9.11327
0.116181 8.543038
0.120877 7.68196
0.125573 6.699163
0.13027 5.630365
0.134966 4.721457
0.139662 4.311936
0.144358 3.75662
0.149055 2.959098
0.153751 2.041549
0.158447 1.686503
0.163143 1.185665
0.16784 1.018984
0.172536 0.619743
0.177232 0.177496
0.181929 -0.199157
0.186625 -0.164767
0.191321 0.026156
0.196018 -0.06642
0.200714 -0.292894
0.20541 -0.168297
0.210107 -0.042758
0.214803 0.294482
0.219499 0.613656
0.224195 0.638968
0.228892 0.73471
0.233588 1.013585
0.238284 1.63176
0.24298 1.999851
0.247677 2.254073
0.252373 2.606457
0.257069 2.902569
0.261766 3.412906
0.266462 4.188672
0.271158 4.67238
0.275855 4.987545
0.280551 5.424405
0.285247 6.214889
0.289944 6.886389
0.29464 7.510964
0.299336 8.181731
0.304032 8.675847
0.308729 9.342289
0.313425 10.341123
0.318121 11.159213
0.322818 11.840513
0.327514 12.509463
0.33221 13.304113
0.336906 14.096593
0.341603 15.012973
0.346299 15.973243
0.350995 16.637153
0.355692 17.291793
0.360388 18.438333
0.365084 19.377223
0.369781 20.235603
0.374477 21.142253
0.379173 22.050303
0.383869 22.974663
0.388566 23.986773
0.393262 25.130763
0.397958 26.003893
0.402655 26.815603
0.407351 27.878683
0.412047 28.872903
0.416743 29.886003
0.42144 30.935093
0.426136 31.857273
0.430832 32.772073
0.435529 33.793043
0.440225 35.012783
0.444921 35.995323
0.449618 37.080733
0.454314 38.180473
0.45901 39.279333
0.463706 40.424963
0.468403 41.670263
0.473099 42.797243
0.477795 43.848813
0.482492 44.947323
0.487188 46.299663
0.491884 47.429303
0.49658 48.557863
0.501277 49.812863
0.505973 50.959553
0.510669 52.104223
0.515366 53.436033
0.520062 54.561123
0.524758 55.748153
0.529455 56.887643
0.534151 58.201703
0.538847 59.484213
0.543543 60.690243
0.54824 62.023453
0.552936 63.229823
0.557632 64.483423
0.562329 65.897953
0.567025 67.237163
0.571721 68.529003
0.576418 69.841763
0.581114 71.201153
0.58581 72.500893
0.590506 73.891693
0.595203 75.264723
0.599899 76.636943
0.604595 77.944933
0.609291 79.310223
0.613988 80.725023
0.618684 82.082773
0.62338 83.387333
0.628077 84.777163
0.632773 86.180193
0.637469 87.552693
0.642166 89.065783
0.646862 90.388433
0.651558 91.847143
0.656254 93.290873
0.660951 94.747483
0.665647 96.307833
0.670343 97.710483
0.67504 99.222543
0.679736 100.5761
0.684432 102.0136
0.689129 103.3767
0.693825 104.6199
0.698521 105.836
0.703217 107.1336
0.707914 108.2094
0.71261 109.2226
0.717306 110.2882
0.722003 111.2527
0.726699 112.1114
0.731395 112.8858
0.736092 113.7003
0.740788 114.4723
0.745484 115.1814
0.75018 115.8934
0.754877 116.6195
0.759573 117.2278
0.764269 117.8435
0.768966 118.4734
0.773662 119.1437
0.778358 119.7316
0.783054 120.3737
0.787751 121.0302
0.792447 121.6432
0.797143 122.1875
0.80184 122.8094
0.806536 123.4169
0.811232 123.9941
0.815928 124.6003
0.820625 125.1434
0.825321 125.7233
0.830017 126.3355
0.834714 126.8382
0.83941 127.3813
0.844106 127.9225
0.848803 128.4444
0.853499 128.9696
0.858195 129.5156
0.862892 130.0305
0.867588 130.4478
0.872284 130.9587
0.87698 131.448
0.881677 131.9556
0.886373 132.4135
0.891069 132.8966
0.895765 133.4181
0.900462 133.9058
0.905158 134.4396
0.909854 134.9655
0.914551 135.513
0.919247 136.0977
0.923943 136.7791
0.92864 137.4142
0.933336 138.0441
0.938032 138.8212
0.942728 139.5408
0.947425 140.4239
0.952121 141.3286
0.956817 142.3025
0.961514 143.252
0.96621 144.3523
0.970906 145.6738
0.975603 147.0609
0.980299 148.7797
&
@target G4.S0
@type xy
0.007462 0.002373
0.012412 1.414083
0.017362 2.080903
0.022312 3.119375
0.027262 3.561536
0.032212 4.133234
0.037162 4.418085
0.042112 4.78656
0.047061 5.134349
0.052011 3.638178
0.056961 4.610043
0.061911 4.697025
0.066861 3.283488
0.071811 4.329729
0.076761 4.462625
0.081711 4.64361
0.086661 4.526408
0.091611 4.346452
0.096561 4.226316
0.101511 3.364492
0.106461 3.638008
0.111411 3.195638
0.116361 1.432064
0.121311 2.273968
0.12626 2.048542
0.131211 0.670695
0.13616 1.547953
0.14111 1.590714
0.14606 1.426109
0.15101 1.149604
0.15596 1.097294
0.16091 0.840751
0.16586 -0.087049
0.17081 0.449793
0.17576 0.238235
0.18071 -0.816833
0.18566 -0.181834
0.19061 0.083987
0.19556 -0.245446
0.20051 -0.281606
0.20546 0.419322
0.210409 0.489595
0.215359 0.263456
0.220309 0.543984
0.225259 0.542599
0.230209 0.0849
0.235159 0.367634
0.240109 0.66123
0.245059 0.473927
0.250009 0.301043
0.254959 1.275829
0.259909 1.373735
0.264859 1.31031
0.269809 2.075992
0.274759 2.274258
0.279709 2.272686
0.284659 2.427053
0.289608 2.801847
0.294559 2.769602
0.299508 2.68377
0.304458 3.473244
0.309408 3.638604
0.314358 3.517988
0.319308 4.650394
0.324258 4.889669
0.329208 4.99052
0.334158 5.606513
0.339108 6.020298
0.344058 6.254621
0.349008 6.337866
0.353958 7.041761
0.358908 7.191418
0.363858 7.145841
0.368808 8.179104
0.373758 8.559207
0.378707 8.742644
0.383657 9.440495
0.388607 10.105306
0.393557 10.443156
0.398507 10.674476
0.403457 11.418666
0.408407 11.725856
0.413357 11.778556
0.418307 12.599366
0.423257 12.987876
0.428207 13.270706
0.433157 13.735046
0.438107 14.484456
0.443057 14.813616
0.448007 14.825696
0.452957 15.659236
0.457906 15.805086
0.462856 15.599076
0.467806 16.010896
0.472756 16.317656
0.477706 16.105786
0.482656 15.978296
0.487606 16.505146
0.492556 16.345936
0.497506 15.790556
0.502456 16.307436
0.507406 16.158406
0.512356 15.671926
0.517306 15.590696
0.522256 15.810686
0.527206 15.546916
0.532156 14.970646
0.537106 15.504406
0.542056 15.327586
0.547005 14.751176
0.551955 15.090826
0.556905 14.906766
0.561855 14.518146
0.566805 14.274446
0.571755 14.328526
0.576705 13.966636
0.581655 13.239696
0.586605 13.357396
0.591555 12.902116
0.596505 12.174106
0.601455 11.635136
0.606405 11.196336
0.611355 10.578496
0.616305 9.841766
0.621255 9.149887
0.626205 8.4607
0.631154 7.440469
0.636104 6.690433
0.641054 5.716149
0.646004 4.728944
0.650954 3.632983
0.655904 2.72213
0.660854 1.652735
0.665804 0.3075
0.670754 -0.78348
0.675704 -1.768247
0.680654 -2.823353
0.685604 -3.829565
0.690554 -4.766533
0.695504 -5.681479
0.700453 -6.553673
0.705403 -7.447592
0.710353 -8.398845
0.715303 -9.363068
0.720253 -10.291394
0.725203 -11.260884
0.730153 -12.336834
0.735103 -13.649494
0.740053 -14.427114
0.745003 -15.372604
0.749953 -16.269224
0.754903 -17.099874
0.759853 -18.009914
0.764803 -18.817054
0.769753 -19.754524
0.774703 -20.527584
0.779653 -21.479804
0.784602 -22.391334
0.789552 -23.274034
0.794502 -24.254924
0.799452 -25.608444
0.804402 -26.498454
0.809352 -27.400954
0.814302 -28.163944
0.819252 -29.052434
0.824202 -29.841504
0.829152 -30.600874
0.834102 -31.377734
0.839052 -32.185944
0.844002 -32.987564
0.848952 -33.886824
0.853902 -34.673804
0.858852 -35.566444
0.863802 -36.929004
0.868752 -37.978174
0.873701 -38.589734
0.878651 -39.237144
0.883601 -39.876384
0.888551 -40.538554
0.893501 -41.143324
0.898451 -41.827884
0.903401 -42.426284
0.908351 -43.077454
0.913301 -43.937194
0.918251 -44.789484
0.923201 -45.551204
0.928151 -46.782834
0.933101 -48.362954
0.938051 -48.087354
0.943001 -48.398544
0.947951 -48.843124
0.952901 -49.182554
0.95785 -49.567554
0.9628 -50.014924
0.96775 -50.478024
0.9727 -50.990004
0.97765 -51.784714
0.9826 -52.904244
0.98755 -53.482494
0.9925 -54.903514
&
@target G4.S1
@type xy
0.007462 -0.824345
0.012412 0.557264
0.017362 1.589514
0.022311 2.113504
0.027261 2.731267
0.032211 3.457588
0.037161 3.705232
0.042111 4.01154
0.047061 2.872531
0.052011 3.771233
0.05696 3.774125
0.06191 2.630797
0.06686 3.583295
0.07181 3.89733
0.07676 3.916455
0.08171 4.035387
0.08666 3.959431
0.091609 3.125873
0.096559 3.316162
0.101509 3.17949
0.106459 2.081222
0.111409 1.583965
0.116359 2.119842
0.121309 1.410188
0.126258 0.88448
0.131208 1.59464
0.136158 1.52495
0.141108 1.135733
0.146058 1.108155
0.151008 0.797731
0.155958 -0.177858
0.160907 0.414151
0.165857 0.114706
0.170807 -0.98232
0.175757 0.114662
0.180707 -0.011117
0.185657 -0.589832
0.190607 0.31988
0.195556 0.379561
0.200506 0.167904
0.205456 0.170555
0.210406 0.293138
0.215356 -0.159658
0.220306 -0.113064
0.225255 0.311854
0.230205 -0.012436
0.235155 0.062332
0.240105 0.840812
0.245055 0.768897
0.250005 0.913581
0.254955 1.543525
0.259904 1.510605
0.264854 1.370235
0.269804 1.847069
0.274754 1.816518
0.279704 1.544716
0.284654 2.416638
0.289604 2.512738
0.294554 2.306483
0.299503 3.393045
0.304453 3.651999
0.309403 3.702351
0.314353 4.291542
0.319303 4.5959
0.324253 4.595262
0.329203 4.920125
0.334152 5.365279
0.339102 5.430737
0.344052 5.835982
0.349002 6.560488
0.353952 6.698728
0.358902 7.218741
0.363851 7.922491
0.368801 8.129197
0.373751 8.449454
0.378701 9.051637
0.383651 9.313265
0.388601 9.409905
0.393551 10.238775
0.3985 10.555605
0.40345 10.779045
0.4084 11.788165
0.41335 12.128245
0.4183 12.488525
0.42325 13.259515
0.4282 13.725315
0.433149 14.024485
0.438099 14.557945
0.443049 15.043505
0.447999 15.356535
0.452949 15.934445
0.457899 16.483875
0.462849 16.937205
0.467798 17.422045
0.472748 18.115845
0.477698 18.422435
0.482648 18.556255
0.487598 19.298195
0.492548 19.471575
0.497498 19.363775
0.502447 20.211025
0.507397 20.380755
0.512347 20.279815
0.517297 20.944815
0.522247 21.067085
0.527197 20.807665
0.532146 21.020775
0.537096 21.222085
0.542046 20.820485
0.546996 20.741285
0.551946 21.040465
0.556896 20.682305
0.561846 20.440675
0.566796 20.706325
0.571745 20.429945
0.576695 20.060775
0.581645 20.390545
0.586595 20.061765
0.591545 19.594725
0.596495 19.835445
0.601445 19.558475
0.606394 19.022085
0.611344 19.183005
0.616294 19.092365
0.621244 18.469545
0.626194 18.532335
0.631144 18.307125
0.636093 17.817025
0.641043 17.653735
0.645993 17.440705
0.650943 16.947705
0.655893 16.508485
0.660843 16.320385
0.665793 15.788685
0.670743 15.084705
0.675692 14.904775
0.680642 14.414225
0.685592 13.663205
0.690542 13.421065
0.695492 12.939865
0.700442 12.315425
0.705391 11.993095
0.710341 11.462705
0.715291 10.814985
0.720241 10.506065
0.725191 9.958595
0.730141 9.311645
0.735091 8.797741
0.74004 8.406767
0.74499 7.802708
0.74994 7.182978
0.75489 6.855362
0.75984 6.355753
0.76479 5.710842
0.76974 5.341282
0.774689 4.678053
0.779639 4.045116
0.784589 3.567135
0.789539 2.918751
0.794489 1.99669
0.799439 1.546176
0.804389 0.915075
0.809338 -0.081622
0.814288 -0.619959
0.819238 -1.066306
0.824188 -1.719466
0.829138 -2.315781
0.834088 -2.850504
0.839038 -3.581232
0.843987 -4.270906
0.848937 -4.912972
0.853887 -5.703506
0.858837 -6.633994
0.863787 -7.1395
0.868737 -7.941572
0.873687 -9.168099
0.878636 -9.316494
0.883586 -9.777243
0.888536 -10.274097
0.893486 -10.788975
0.898436 -11.365785
0.903386 -12.017295
0.908335 -12.513755
0.913285 -13.170085
0.918235 -14.150315
0.923185 -14.605485
0.928135 -15.211375
0.933085 -16.384745
0.938035 -16.811395
0.942985 -16.363875
0.947934 -16.667485
0.952884 -17.027625
0.957834 -17.354545
0.962784 -17.798305
0.967734 -18.319225
0.972684 -18.684355
0.977634 -19.452595
0.982583 -20.557415
0.987533 -20.461455
0.992483 -21.681135
&
@target G4.S2
@type xy
0.007462 1.055522
0.012411 0.827855
0.017361 1.741811
0.02231 1.901123
0.02726 2.388233
0.03221 3.058849
0.037159 3.484686
0.042109 2.43236
0.047058 3.379164
0.052008 3.196251
0.056957 2.201471
0.061907 3.146285
0.066856 3.418317
0.071806 3.343547
0.076755 3.333519
0.081705 2.962377
0.086654 3.051183
0.091604 2.783182
0.096554 1.520109
0.101503 2.135814
0.106453 1.755658
0.111402 1.013233
0.116352 1.570293
0.121301 1.507785
0.126251 1.21547
0.1312 1.044465
0.13615 0.428572
0.141099 0.099692
0.146049 0.20799
0.150999 -0.882292
0.155948 -0.101705
0.160898 -0.195563
0.165847 -0.639397
0.170797 0.038235
0.175746 -0.043197
0.180696 -0.297014
0.185645 -0.130604
0.190595 -0.428968
0.195545 -0.679454
0.200494 -0.255862
0.205444 -0.807246
0.210393 -0.136405
0.215343 0.097319
0.220292 -0.015603
0.225242 0.588656
0.230191 0.666528
0.235141 0.418893
0.24009 0.855587
0.24504 0.720658
0.24999 0.671047
0.254939 1.233402
0.259889 1.08011
0.264838 1.557231
0.269788 2.082609
0.274737 2.102463
0.279687 2.560922
0.284636 2.77451
0.289586 2.644824
0.294535 3.191776
0.299485 3.271918
0.304434 3.284241
0.309384 4.14223
0.314334 4.245156
0.319283 4.63529
0.324233 5.291797
0.329182 5.473331
0.334132 5.885762
0.339081 6.312527
0.344031 6.312521
0.34898 6.968648
0.35393 7.202701
0.35888 7.42614
0.363829 8.352002
0.368779 8.675357
0.373728 9.080598
0.378678 9.778766
0.383627 10.115486
0.388577 10.484386
0.393526 10.988306
0.398476 11.155176
0.403425 11.761556
0.408375 12.255636
0.413324 12.461426
0.418274 13.311886
0.423223 13.666926
0.428173 13.904496
0.433123 14.654816
0.438072 14.850906
0.443022 15.208576
0.447971 15.908876
0.452921 16.203726
0.45787 16.852456
0.46282 17.509766
0.46777 18.016846
0.472719 18.841586
0.477668 19.413636
0.482618 19.823896
0.487568 20.563796
0.492517 21.098096
0.497467 21.420346
0.502416 22.291596
0.507366 22.698036
0.512315 23.253326
0.517265 23.979256
0.522214 24.359626
0.527164 24.748136
0.532114 25.351536
0.537063 25.458336
0.542013 26.071206
0.546962 26.481696
0.551912 26.623926
0.556861 27.314166
0.561811 27.647736
0.56676 27.671976
0.57171 28.371376
0.576659 28.412566
0.581609 28.391386
0.586558 28.940886
0.591508 28.853626
0.596458 28.962806
0.601407 29.289436
0.606357 29.204326
0.611306 29.415726
0.616256 29.606566
0.621205 29.411516
0.626155 29.749436
0.631104 29.775236
0.636054 29.599596
0.641003 29.901846
0.645953 29.886766
0.650903 29.779696
0.655852 30.073296
0.660802 29.908056
0.665751 29.918426
0.670701 30.062676
0.67565 29.836736
0.6806 29.847076
0.685549 29.819366
0.690499 29.538256
0.695449 29.725436
0.700398 29.598976
0.705348 29.326326
0.710297 29.337946
0.715247 29.108516
0.720196 28.919096
0.725146 28.814726
0.730095 28.574656
0.735045 28.425536
0.739994 28.341836
0.744944 28.037956
0.749893 27.833746
0.754843 27.738776
0.759793 27.385556
0.764742 27.315176
0.769692 27.087326
0.774641 26.763606
0.779591 26.698556
0.78454 26.418586
0.78949 26.040566
0.794439 25.920726
0.799389 25.459436
0.804338 25.162996
0.809288 24.947686
0.814238 24.511146
0.819187 24.225416
0.824137 23.992986
0.829086 23.493056
0.834036 23.240106
0.838985 22.978626
0.843935 22.558366
0.848884 22.380786
0.853834 21.963256
0.858784 21.489316
0.863733 21.386206
0.868683 20.904196
0.873632 20.623346
0.878582 20.484356
0.883531 20.023106
0.888481 19.800766
0.89343 19.636016
0.89838 19.324116
0.903329 19.173476
0.908279 18.797486
0.913228 18.380676
0.918178 18.234696
0.923128 17.865826
0.928077 17.435856
0.933027 17.537216
0.937976 17.083126
0.942926 16.897606
0.947875 17.347426
0.952825 17.108186
0.957774 16.961006
0.962724 16.736756
0.967673 16.277816
0.972623 16.290766
0.977573 15.858816
0.982522 15.198426
0.987472 15.781936
0.992421 15.192626
&
@target G4.S3
@type xy
0.008703 12.188899
0.013644 10.071059
0.018586 13.032289
0.023527 11.696469
0.028469 11.191809
0.03341 10.950529
0.038352 11.509849
0.043294 10.495839
0.048235 9.835611
0.053177 10.302649
0.058118 9.756673
0.06306 9.918759
0.068001 9.523517
0.072943 9.416951
0.077884 8.835682
0.082826 8.287231
0.087767 7.570729
0.092709 6.737962
0.09765 6.78227
0.102592 6.479186
0.107534 6.010875
0.112475 5.391074
0.117417 4.940523
0.122358 4.041073
0.1273 3.434278
0.132241 3.034941
0.137183 2.393973
0.142124 2.411335
0.147066 2.055144
0.152007 1.663526
0.156949 0.971846
0.16189 0.835063
0.166832 0.284708
0.171774 -0.066305
0.176715 0.079618
0.181657 -0.138118
0.186598 0.1595
0.19154 -0.006923
0.196481 0.057536
0.201423 -0.186394
0.206364 -0.149381
0.211306 -0.106572
0.216247 -0.051682
0.221189 0.422036
0.226131 0.530955
0.231072 0.980481
0.236014 1.041444
0.240955 1.267858
0.245897 1.353521
0.250838 1.567861
0.25578 2.019485
0.260721 2.208356
0.265663 2.858115
0.270604 3.100521
0.275546 3.623246
0.280488 3.794284
0.285429 4.163139
0.29037 4.427503
0.295312 4.781932
0.300254 5.405536
0.305195 5.78922
0.310137 6.449343
0.315078 6.703221
0.32002 7.291175
0.324961 7.553026
0.329903 7.984723
0.334844 8.426276
0.339786 8.862557
0.344728 9.591147
0.349669 9.981409
0.354611 10.709429
0.359552 11.075019
0.364494 11.652159
0.369435 12.052639
0.374377 12.565189
0.379318 13.233409
0.38426 13.747479
0.389201 14.571709
0.394143 14.994779
0.399084 15.792819
0.404026 16.270439
0.408967 16.849889
0.413909 17.422139
0.418851 18.016199
0.423792 18.847339
0.428734 19.407869
0.433675 20.354769
0.438617 20.926089
0.443558 21.659199
0.4485 22.235839
0.453441 22.922709
0.458383 23.672909
0.463324 24.277619
0.468266 25.267959
0.473208 25.916169
0.478149 26.883679
0.483091 27.546549
0.488032 28.326149
0.492974 29.078959
0.497915 29.814689
0.502857 30.772489
0.507798 31.499449
0.51274 32.554379
0.517681 33.267409
0.522623 34.177769
0.527564 34.928019
0.532506 35.709069
0.537447 36.626899
0.542389 37.329479
0.547331 38.362669
0.552272 39.074019
0.557214 39.980509
0.562155 40.716069
0.567097 41.395169
0.572038 42.287039
0.57698 42.951799
0.581921 43.898979
0.586863 44.512379
0.591804 45.483789
0.596746 46.150439
0.601688 46.946089
0.606629 47.665509
0.611571 48.259489
0.616512 48.963669
0.621454 49.446649
0.626395 50.282049
0.631337 50.742439
0.636278 51.323619
0.64122 51.759009
0.646161 52.163749
0.651103 52.626979
0.656045 52.862829
0.660986 53.418279
0.665928 53.633209
0.670869 54.151709
0.675811 54.417709
0.680752 54.645619
0.685694 54.978219
0.690635 55.171579
0.695577 55.631899
0.700518 55.736109
0.70546 56.131589
0.710401 56.339389
0.715343 56.671079
0.720284 56.881359
0.725226 57.032899
0.730168 57.389829
0.735109 57.440129
0.740051 57.714459
0.744992 57.825149
0.749934 58.165429
0.754875 58.255969
0.759817 58.354919
0.764758 58.542989
0.7697 58.609289
0.774641 58.816519
0.779583 58.849509
0.784524 59.073909
0.789466 59.069449
0.794408 59.260969
0.799349 59.359289
0.804291 59.449009
0.809232 59.623509
0.814174 59.678309
0.819115 59.841809
0.824057 59.922469
0.828998 60.046569
0.83394 60.124909
0.838881 60.186069
0.843823 60.383699
0.848765 60.415609
0.853706 60.583459
0.858648 60.720299
0.863589 60.852859
0.868531 60.938189
0.873472 61.038869
0.878414 61.155339
0.883355 61.273119
0.888297 61.457339
0.893238 61.515909
0.89818 61.616169
0.903122 61.720769
0.908063 61.896679
0.913004 61.866519
0.917946 62.062189
0.922888 62.160369
0.927829 62.303449
0.932771 62.481259
0.937712 62.571439
0.942654 62.900179
0.947595 63.039069
0.952537 63.327219
0.957478 63.629649
0.96242 63.741129
0.967361 64.031829
0.972303 64.099259
0.977245 64.688479
0.982186 64.917099
0.987128 65.885279
0.992069 66.752659
&
@target G4.S4
@type xy
0.008245 11.93532
0.013189 12.2551
0.018133 11.40689
0.023077 10.86738
0.028021 10.85218
0.032965 10.95532
0.037909 11.55399
0.042853 9.87869
0.047797 10.23538
0.052741 10.4904
0.057684 10.19656
0.062628 10.19435
0.067572 9.85839
0.072516 9.038584
0.07746 8.657179
0.082404 7.700877
0.087348 7.447594
0.092292 7.273612
0.097236 6.961853
0.10218 6.424861
0.107124 6.016571
0.112068 5.05315
0.117012 4.408396
0.121956 3.856598
0.1269 3.341367
0.131844 3.245498
0.136788 2.808221
0.141732 2.362225
0.146676 1.676291
0.151619 1.291287
0.156563 0.505489
0.161507 0.577549
0.166451 0.215932
0.171395 0.410317
0.176339 0.179139
0.181283 0.099875
0.186227 -0.303705
0.191171 -0.156978
0.196115 -0.54385
0.201059 -0.04013
0.206003 -0.057012
0.210947 0.386472
0.215891 0.436188
0.220835 0.553992
0.225779 0.521474
0.230723 0.798158
0.235667 1.022601
0.240611 1.374143
0.245555 1.771522
0.250499 2.20031
0.255443 2.536366
0.260386 2.735159
0.26533 3.062207
0.270274 3.264679
0.275218 3.859523
0.280162 4.19516
0.285106 4.931752
0.29005 5.278115
0.294994 5.744934
0.299938 6.014823
0.304882 6.640261
0.309826 6.895827
0.31477 7.80776
0.319714 8.235326
0.324658 8.998209
0.329602 9.452896
0.334546 10.06693
0.33949 10.46666
0.344434 11.08488
0.349378 11.63729
0.354322 12.42326
0.359265 13.13266
0.364209 13.7738
0.369153 14.42688
0.374097 14.88194
0.379041 15.55383
0.383985 16.12393
0.388929 16.93097
0.393873 17.56591
0.398817 18.42792
0.403761 19.01397
0.408705 19.83663
0.413649 20.26006
0.418593 21.12272
0.423537 21.62684
0.428481 22.64474
0.433425 23.30301
0.438369 24.25679
0.443313 24.93099
0.448257 25.69752
0.453201 26.31844
0.458144 27.19494
0.463088 28.01481
0.468032 28.88074
0.472976 29.7343
0.47792 30.65543
0.482864 31.48042
0.487808 32.23047
0.492752 33.13619
0.497696 33.90532
0.50264 34.96699
0.507584 35.87508
0.512528 36.92928
0.517472 37.79313
0.522416 38.85721
0.52736 39.59751
0.532304 40.71448
0.537248 41.53791
0.542192 42.74703
0.547135 43.59372
0.552079 44.77459
0.557023 45.67591
0.561967 46.74137
0.566911 47.56581
0.571855 48.62165
0.576799 49.57991
0.581743 50.60462
0.586687 51.57326
0.591631 52.49622
0.596575 53.4847
0.601519 54.26681
0.606463 55.23688
0.611407 56.02171
0.616351 57.05207
0.621295 57.78641
0.626239 58.83827
0.631183 59.49259
0.636127 60.32749
0.641071 61.01112
0.646015 61.93107
0.650958 62.57654
0.655902 63.40983
0.660846 63.9858
0.66579 64.64257
0.670734 65.21074
0.675678 65.78618
0.680622 66.36377
0.685566 66.75972
0.69051 67.27435
0.695454 67.59291
0.700398 68.05141
0.705342 68.31185
0.710286 68.74678
0.71523 68.92781
0.720174 69.37186
0.725118 69.6905
0.730062 70.05184
0.735006 70.20416
0.73995 70.65478
0.744893 70.8383
0.749838 71.26083
0.754781 71.53183
0.759725 71.8045
0.764669 72.10297
0.769613 72.44514
0.774557 72.71933
0.779501 73.01545
0.784445 73.32451
0.789389 73.59699
0.794333 73.92416
0.799277 74.19073
0.804221 74.47332
0.809165 74.76665
0.814109 75.07199
0.819053 75.3139
0.823997 75.58522
0.828941 75.82781
0.833885 76.09578
0.838829 76.45352
0.843773 76.68722
0.848716 76.93022
0.85366 77.30616
0.858604 77.45172
0.863548 77.74289
0.868492 77.98899
0.873436 78.24818
0.87838 78.43774
0.883324 78.71041
0.888268 78.86121
0.893212 79.11915
0.898156 79.37439
0.9031 79.56686
0.908044 79.89672
0.912988 80.07788
0.917932 80.28665
0.922876 80.55403
0.92782 80.9097
0.932764 81.13779
0.937708 81.52445
0.942651 81.81285
0.947596 82.2578
0.952539 82.58979
0.957483 83.0918
0.962427 83.44884
0.967371 83.95012
0.972315 84.37513
0.977259 85.10063
0.982203 85.83413
0.987147 87.00916
0.992091 88.35047
&
@target G4.S5
@type xy
0.007502 9.623673
0.012447 10.959532
0.017392 10.504682
0.022338 10.981192
0.027283 9.70608
0.032229 9.215178
0.037174 8.844198
0.042119 9.122392
0.047065 8.774535
0.05201 8.521042
0.056956 8.732012
0.061901 8.41437
0.066846 7.551683
0.071792 7.408311
0.076737 6.339607
0.081683 6.483911
0.086628 6.337078
0.091573 5.887822
0.096519 5.332844
0.101464 4.891907
0.10641 3.915815
0.111355 3.722681
0.1163 2.995929
0.121246 3.040974
0.126191 2.692432
0.131136 2.221558
0.136082 1.667852
0.141027 1.121599
0.145973 0.705866
0.150918 0.471297
0.155863 0.544393
0.160809 0.474962
0.165754 0.244508
0.1707 -0.135505
0.175645 -0.067557
0.18059 -0.545407
0.185536 -0.120098
0.190481 -0.219972
0.195427 0.216295
0.200372 0.152778
0.205317 0.318282
0.210263 0.104795
0.215208 0.456547
0.220154 0.494724
0.225099 1.085934
0.230044 1.243557
0.23499 1.728463
0.239935 1.797798
0.24488 2.128246
0.249826 2.281486
0.254771 2.807431
0.259717 3.186004
0.264662 3.77622
0.269607 4.285757
0.274553 4.597707
0.279498 4.876213
0.284444 5.284237
0.289389 5.871929
0.294334 6.358063
0.29928 7.099361
0.304225 7.530946
0.309171 8.167542
0.314116 8.432479
0.319061 9.141304
0.324007 9.501526
0.328952 10.544842
0.333897 10.982562
0.338843 11.854892
0.343788 12.230652
0.348734 12.986402
0.353679 13.375242
0.358624 14.278852
0.36357 14.802622
0.368515 15.733642
0.37346 16.394642
0.378406 17.141172
0.383351 17.654202
0.388297 18.422822
0.393242 19.106272
0.398188 19.910262
0.403133 20.736162
0.408078 21.603632
0.413024 22.320032
0.417969 23.027512
0.422914 23.730882
0.42786 24.472052
0.432805 25.486442
0.437751 26.176562
0.442696 27.193162
0.447641 27.891682
0.452587 28.764502
0.457532 29.416602
0.462478 30.489192
0.467423 31.216962
0.472368 32.362172
0.477314 33.151302
0.482259 34.232272
0.487204 34.950252
0.49215 35.960932
0.497095 36.762772
0.502041 37.855122
0.506986 38.714462
0.511931 39.831812
0.516877 40.741262
0.521822 41.720852
0.526768 42.651042
0.531713 43.726542
0.536658 44.707842
0.541604 45.753562
0.546549 46.832442
0.551495 47.776682
0.55644 48.834052
0.561385 49.831762
0.566331 50.911162
0.571276 51.960042
0.576222 53.111812
0.581167 54.106502
0.586112 55.176102
0.591058 56.110912
0.596003 57.238462
0.600948 58.267802
0.605894 59.390312
0.610839 60.259372
0.615785 61.446232
0.62073 62.329762
0.625675 63.481472
0.630621 64.322262
0.635566 65.339712
0.640512 66.300392
0.645457 67.209462
0.650402 68.093332
0.655348 68.991492
0.660293 69.672642
0.665239 70.520592
0.670184 71.231392
0.675129 72.026702
0.680075 72.691322
0.68502 73.235082
0.689966 73.916052
0.694911 74.437582
0.699856 75.006232
0.704802 75.545292
0.709747 76.055502
0.714692 76.556122
0.719638 76.957952
0.724583 77.429342
0.729529 77.891762
0.734474 78.299832
0.739419 78.698032
0.744365 79.095812
0.74931 79.488582
0.754256 79.833252
0.759201 80.244402
0.764146 80.461702
0.769092 80.895762
0.774037 81.169382
0.778983 81.441602
0.783928 81.744332
0.788873 82.185852
0.793819 82.399822
0.798764 82.738992
0.803709 83.078962
0.808655 83.384472
0.8136 83.656652
0.818546 84.043402
0.823491 84.324912
0.828436 84.659512
0.833382 84.919522
0.838327 85.213772
0.843273 85.500802
0.848218 85.782082
0.853163 86.033342
0.858109 86.318512
0.863054 86.581682
0.868 86.867322
0.872945 87.233422
0.87789 87.514442
0.882836 87.837352
0.887781 88.100672
0.892726 88.472002
0.897672 88.779172
0.902617 89.122992
0.907563 89.436922
0.912508 89.843222
0.917453 90.099002
0.922399 90.548992
0.927344 90.896662
0.93229 91.333092
0.937235 91.677082
0.94218 92.203222
0.947126 92.639642
0.952071 93.133062
0.957017 93.578042
0.961962 94.216192
0.966907 94.726292
0.971853 95.391322
0.976798 96.040302
0.981743 97.061612
0.986689 98.184432
0.991634 99.937002
&
@target G4.S6
@type xy
0.022982 14.171858
0.027822 12.985178
0.032663 13.546908
0.037503 12.574538
0.042343 12.088688
0.047183 11.905858
0.052024 11.908168
0.056864 12.052378
0.061704 10.974358
0.066545 10.077438
0.071385 9.768618
0.076225 9.514003
0.081065 9.053298
0.085906 8.717812
0.090746 8.199652
0.095586 7.267205
0.100426 6.710017
0.105267 6.050613
0.110107 5.822165
0.114947 5.336341
0.119787 4.725827
0.124628 4.162048
0.129468 3.259594
0.134308 2.894171
0.139149 2.427055
0.143989 2.23071
0.148829 1.870477
0.153669 1.272604
0.15851 0.992103
0.16335 0.371476
0.16819 0.345545
0.17303 0.214485
0.177871 0.283049
0.182711 0.047088
0.187551 -0.193154
0.192391 -0.169364
0.197232 -0.432232
0.202072 -0.102285
0.206912 0.021712
0.211753 0.276019
0.216593 0.269166
0.221433 0.208853
0.226273 0.478202
0.231113 0.471774
0.235954 1.031784
0.240794 1.29742
0.245634 1.694548
0.250475 1.822124
0.255315 1.893749
0.260155 2.36175
0.264995 2.622266
0.269836 3.299616
0.274676 3.646481
0.279516 4.099437
0.284356 4.316823
0.289197 4.627071
0.294037 5.152199
0.298877 5.648234
0.303717 6.43415
0.308558 6.834666
0.313398 7.423178
0.318238 7.725981
0.323079 8.28152
0.327919 8.90962
0.332759 9.567065
0.337599 10.367598
0.34244 10.828378
0.34728 11.512218
0.35212 11.956428
0.35696 12.779538
0.361801 13.507418
0.366641 14.266868
0.371481 15.097978
0.376321 15.619048
0.381162 16.424378
0.386002 17.006068
0.390842 17.958288
0.395682 18.702528
0.400523 19.606068
0.405363 20.418698
0.410203 21.015988
0.415044 21.947158
0.419884 22.630438
0.424724 23.700138
0.429564 24.513428
0.434405 25.411838
0.439245 26.254518
0.444085 26.960488
0.448925 27.956728
0.453766 28.735488
0.458606 29.860538
0.463446 30.688538
0.468286 31.625418
0.473127 32.424388
0.477967 33.257808
0.482807 34.300108
0.487648 35.148418
0.492488 36.318348
0.497328 37.172628
0.502168 38.229078
0.507009 39.020898
0.511849 40.044978
0.516689 41.086538
0.521529 42.100618
0.52637 43.245218
0.53121 44.205528
0.53605 45.261298
0.540891 46.194048
0.545731 47.374958
0.550571 48.473708
0.555411 49.574998
0.560252 50.777828
0.565092 51.743288
0.569932 52.959188
0.574772 53.991688
0.579613 55.269338
0.584453 56.376348
0.589293 57.595418
0.594133 58.783038
0.598974 59.798518
0.603814 61.080808
0.608654 62.116608
0.613495 63.302098
0.618335 64.458708
0.623175 65.558698
0.628015 66.694488
0.632856 67.692778
0.637696 68.878408
0.642536 69.843498
0.647376 70.981908
0.652217 71.821878
0.657057 72.966948
0.661897 73.857588
0.666737 74.837328
0.671578 75.822638
0.676418 76.762378
0.681258 77.790518
0.686098 78.541678
0.690939 79.430888
0.695779 80.210478
0.700619 81.131598
0.70546 81.891488
0.7103 82.513608
0.71514 83.319378
0.71998 83.854458
0.72482 84.593548
0.729661 85.206218
0.734501 85.755788
0.739341 86.298438
0.744182 86.833868
0.749022 87.246268
0.753862 87.760958
0.758702 88.192808
0.763543 88.583718
0.768383 89.049508
0.773223 89.475618
0.778064 89.822618
0.782904 90.217568
0.787744 90.643748
0.792584 91.022918
0.797424 91.409268
0.802265 91.791738
0.807105 92.201898
0.811945 92.594928
0.816786 92.987858
0.821626 93.329618
0.826466 93.702658
0.831306 94.053068
0.836147 94.435388
0.840987 94.781818
0.845827 95.218458
0.850667 95.488438
0.855508 95.903488
0.860348 96.328328
0.865188 96.665748
0.870028 97.049128
0.874869 97.470068
0.879709 97.816188
0.884549 98.275928
0.88939 98.629868
0.89423 99.073608
0.89907 99.406958
0.90391 99.851568
0.908751 100.22327
0.913591 100.60337
0.918431 100.97837
0.923271 101.41967
0.928112 101.87177
0.932952 102.35067
0.937792 102.88987
0.942632 103.47877
0.947473 104.17937
0.952313 104.76067
0.957153 105.53477
0.961993 106.26287
0.966834 107.03187
0.971674 108.05067
0.976514 108.93287
0.981355 110.36727
0.986195 111.72537
&
@target G4.S7
@type xy
0.019945 16.871871
0.024775 17.997161
0.029605 14.613111
0.034435 13.881271
0.039265 14.415101
0.044094 14.031121
0.048924 13.375221
0.053754 13.138641
0.058584 12.461401
0.063414 11.349011
0.068244 11.098941
0.073074 11.166191
0.077904 10.249251
0.082734 9.796971
0.087563 8.812825
0.092393 7.992366
0.097223 7.629065
0.102053 7.113124
0.106883 6.543028
0.111713 5.910226
0.116543 4.901724
0.121373 4.380287
0.126203 3.725745
0.131032 3.404287
0.135862 2.937421
0.140692 2.220398
0.145522 1.560838
0.150352 1.195301
0.155182 0.727342
0.160012 0.740613
0.164842 0.433194
0.169672 0.041598
0.174502 -0.102806
0.179332 -0.417629
0.184161 -0.304904
0.188991 -0.147055
0.193821 -0.117584
0.198651 -0.125425
0.203481 -0.186796
0.208311 -0.191859
0.213141 0.269785
0.217971 0.461343
0.222801 0.8022
0.22763 0.919727
0.23246 0.944946
0.23729 1.416462
0.24212 1.64762
0.24695 2.132386
0.25178 2.608839
0.25661 2.773359
0.26144 3.154577
0.26627 3.520256
0.271099 3.949692
0.275929 4.690717
0.280759 5.082766
0.285589 5.508766
0.290419 5.963601
0.295249 6.368667
0.300079 7.060416
0.304909 7.712235
0.309739 8.31062
0.314568 8.975797
0.319398 9.408246
0.324228 9.988161
0.329058 10.835831
0.333888 11.501361
0.338718 12.291261
0.343548 12.853661
0.348378 13.446261
0.353208 14.244921
0.358038 14.929341
0.362868 15.754251
0.367697 16.622251
0.372527 17.174211
0.377357 17.999591
0.382187 18.720851
0.387017 19.545611
0.391847 20.564651
0.396677 21.330471
0.401507 22.188701
0.406336 22.962011
0.411166 23.717891
0.415996 24.875971
0.420826 25.781781
0.425656 26.753271
0.430486 27.782761
0.435316 28.500641
0.440146 29.546621
0.444976 30.583941
0.449806 31.576891
0.454636 32.737401
0.459465 33.577431
0.464295 34.492571
0.469125 35.629121
0.473955 36.619381
0.478785 37.776251
0.483615 38.836181
0.488445 39.755831
0.493275 40.869631
0.498105 41.910871
0.502934 43.035041
0.507764 44.257081
0.512594 45.301091
0.517424 46.431591
0.522254 47.526001
0.527084 48.562451
0.531914 49.954011
0.536744 51.027291
0.541574 52.194411
0.546404 53.302081
0.551233 54.446881
0.556063 55.668391
0.560893 56.809041
0.565723 58.029291
0.570553 59.299761
0.575383 60.404931
0.580213 61.635881
0.585043 62.880491
0.589873 64.136211
0.594702 65.466511
0.599532 66.633081
0.604362 67.893171
0.609192 69.113661
0.614022 70.404731
0.618852 71.686611
0.623682 72.976811
0.628512 74.209171
0.633342 75.604581
0.638172 76.832541
0.643001 78.103321
0.647831 79.377631
0.652661 80.573491
0.657491 81.802341
0.662321 83.009191
0.667151 84.162051
0.671981 85.380941
0.676811 86.426511
0.68164 87.462811
0.68647 88.545041
0.6913 89.445531
0.69613 90.513051
0.70096 91.382161
0.70579 92.194091
0.71062 93.101631
0.71545 93.890721
0.72028 94.708911
0.72511 95.465841
0.729939 96.145431
0.734769 96.947081
0.739599 97.532581
0.744429 98.152811
0.749259 98.828851
0.754089 99.485231
0.758919 100.13207
0.763749 100.66057
0.768579 101.26017
0.773409 101.86987
0.778238 102.39247
0.783068 102.97117
0.787898 103.54977
0.792728 104.11727
0.797558 104.63067
0.802388 105.21477
0.807218 105.73107
0.812048 106.30507
0.816878 106.77357
0.821708 107.35307
0.826537 107.81127
0.831367 108.35287
0.836197 108.77527
0.841027 109.29397
0.845857 109.73867
0.850687 110.23947
0.855517 110.65177
0.860347 111.04907
0.865177 111.50017
0.870006 111.89127
0.874836 112.36677
0.879666 112.74137
0.884496 113.16537
0.889326 113.59667
0.894156 113.99307
0.898986 114.48967
0.903816 114.96327
0.908646 115.40647
0.913475 116.01067
0.918305 116.47327
0.923135 117.08207
0.927965 117.63237
0.932795 118.20527
0.937625 118.84797
0.942455 119.57277
0.947285 120.34627
0.952115 121.10407
0.956945 121.96377
0.961774 122.84747
0.966604 123.83877
0.971434 124.97007
0.976264 126.24437
0.981094 127.81837
&
@target G4.S8
@type xy
0.03641 17.006056
0.041157 17.878586
0.045905 17.679086
0.050652 16.991286
0.0554 15.330366
0.060147 14.830466
0.064895 14.876816
0.069642 13.932966
0.07439 13.059916
0.079137 12.483676
0.083885 11.448646
0.088632 10.835806
0.09338 10.255966
0.098128 9.658504
0.102875 8.956117
0.107623 7.902841
0.11237 7.06561
0.117118 6.475315
0.121865 5.943944
0.126613 5.215765
0.13136 4.493334
0.136108 3.595036
0.140855 2.903322
0.145603 2.615956
0.15035 2.157526
0.155098 1.570814
0.159845 1.132822
0.164593 0.523138
0.16934 0.332192
0.174088 0.361321
0.178835 0.121603
0.183583 -0.141483
0.18833 -0.236375
0.193078 -0.337434
0.197825 -0.140028
0.202573 0.139642
0.20732 0.164832
0.212068 0.067919
0.216815 0.318026
0.221563 0.53264
0.226311 0.902484
0.231058 1.355989
0.235806 1.482508
0.240553 1.558979
0.245301 2.052475
0.250048 2.445267
0.254796 2.959047
0.259543 3.468537
0.264291 3.718594
0.269038 4.023622
0.273786 4.70349
0.278533 5.298652
0.283281 5.880096
0.288028 6.503375
0.292776 6.90305
0.297523 7.378538
0.302271 8.241121
0.307018 8.952112
0.311766 9.62557
0.316513 10.287746
0.321261 10.879326
0.326008 11.511206
0.330756 12.584626
0.335504 13.350476
0.340251 13.974466
0.344999 14.800416
0.349746 15.518826
0.354494 16.290826
0.359241 17.492856
0.363989 18.224486
0.368736 18.947926
0.373484 19.860156
0.378231 20.694506
0.382979 21.674716
0.387726 22.829026
0.392474 23.638276
0.397221 24.479516
0.401969 25.517616
0.406716 26.462346
0.411464 27.468796
0.416211 28.552196
0.420959 29.523116
0.425706 30.345166
0.430454 31.462776
0.435201 32.554366
0.439949 33.580746
0.444696 34.704346
0.449444 35.686876
0.454192 36.677106
0.458939 37.898956
0.463687 38.924346
0.468434 40.084696
0.473182 41.249016
0.477929 42.284166
0.482677 43.294596
0.487424 44.492786
0.492172 45.744566
0.496919 46.792666
0.501667 48.023996
0.506414 49.088676
0.511162 50.218126
0.515909 51.527416
0.520657 52.662696
0.525404 53.843696
0.530152 55.112966
0.534899 56.268576
0.539647 57.476606
0.544394 58.798206
0.549142 60.063096
0.553889 61.246916
0.558637 62.541296
0.563384 63.826156
0.568132 65.128026
0.572879 66.499036
0.577627 67.726866
0.582375 68.992286
0.587122 70.375236
0.59187 71.675476
0.596617 73.042966
0.601365 74.419096
0.606112 75.790586
0.61086 77.157506
0.615607 78.541566
0.620355 80.007986
0.625102 81.457106
0.62985 82.898966
0.634597 84.268026
0.639345 85.598596
0.644092 87.046616
0.64884 88.476826
0.653587 89.910446
0.658335 91.260346
0.663082 92.636286
0.66783 93.905536
0.672578 95.203716
0.677325 96.515206
0.682072 97.621426
0.68682 98.846616
0.691568 99.983666
0.696315 101.06747
0.701063 102.13807
0.70581 103.06487
0.710558 104.01867
0.715305 105.05297
0.720053 105.87917
0.7248 106.75597
0.729548 107.58227
0.734295 108.44557
0.739043 109.22527
0.74379 110.04677
0.748538 110.75067
0.753285 111.54997
0.758033 112.28497
0.76278 113.01247
0.767528 113.58247
0.772275 114.26407
0.777023 115.02637
0.78177 115.61207
0.786518 116.23857
0.791265 116.89207
0.796013 117.47637
0.80076 118.08737
0.805508 118.72247
0.810256 119.25157
0.815003 119.82937
0.819751 120.39757
0.824498 121.04377
0.829246 121.56357
0.833993 122.15247
0.838741 122.68417
0.843488 123.23317
0.848236 123.79157
0.852983 124.33537
0.857731 124.85237
0.862478 125.35917
0.867226 125.82577
0.871973 126.41007
0.876721 126.95647
0.881468 127.54837
0.886216 128.06917
0.890963 128.63807
0.895711 129.32677
0.900458 129.93257
0.905206 130.58977
0.909953 131.30537
0.914701 131.99997
0.919449 132.72427
0.924196 133.52007
0.928944 134.20667
0.933691 135.05107
0.938439 135.85077
0.943186 136.66277
0.947934 137.60317
0.952681 138.43497
0.957429 139.38857
0.962176 140.42457
0.966924 141.50547
0.971671 142.66317
0.976419 143.94087
0.981166 145.44507
&
@target G5.S0
@type xy
0.007462 -1.009238
0.012412 0.422101
0.017362 1.077153
0.022312 1.825893
0.027262 2.463645
0.032212 2.907186
0.037162 3.437235
0.042112 3.875898
0.047062 3.816918
0.052012 2.371938
0.056962 3.612186
0.061912 3.387788
0.066862 1.93303
0.071812 3.171904
0.076761 3.37864
0.081711 3.524123
0.086661 3.5218
0.091611 3.372236
0.096561 3.090346
0.101511 2.304134
0.106461 2.628015
0.111411 2.107066
0.116361 0.375098
0.121311 1.454615
0.126261 1.266629
0.131211 -0.085234
0.136161 1.044317
0.141111 1.133818
0.146061 1.033518
0.151011 0.760189
0.155961 0.752403
0.160911 0.610981
0.165861 -0.385763
0.170811 0.335493
0.175761 0.180088
0.180711 -0.893916
0.185661 -0.13517
0.190611 0.282124
0.195561 -0.015256
0.200511 0.021421
0.205461 0.89051
0.210411 0.984635
0.215361 0.808425
0.22031 1.139477
0.22526 1.217893
0.23021 0.775105
0.23516 1.110875
0.24011 1.581159
0.24506 1.382697
0.25001 1.230604
0.25496 2.426572
0.25991 2.556569
0.26486 2.547566
0.26981 3.46721
0.27476 3.730854
0.27971 3.750314
0.28466 3.933301
0.28961 4.380476
0.29456 4.42696
0.29951 4.224094
0.30446 5.294951
0.30941 5.443649
0.31436 5.248453
0.31931 6.671969
0.32426 6.910766
0.32921 7.154219
0.33416 7.761094
0.33911 8.354455
0.34406 8.59904
0.34901 8.589279
0.353959 9.467062
0.358909 9.669882
0.36386 9.491842
0.368809 10.767292
0.373759 11.163432
0.378709 11.352312
0.383659 12.106302
0.388609 12.911182
0.393559 13.398912
0.398509 13.603632
0.403459 14.509842
0.408409 14.882192
0.413359 14.808562
0.418309 15.763172
0.423259 16.313832
0.428209 16.508692
0.433159 17.186122
0.438109 18.084962
0.443059 18.460162
0.448009 18.641442
0.452959 19.686362
0.457909 19.963102
0.462859 19.999642
0.467809 20.759142
0.472759 21.247352
0.477709 21.386882
0.482659 21.544682
0.487609 22.376402
0.492559 22.512352
0.497509 22.259502
0.502459 23.058302
0.507408 23.119592
0.512358 22.684422
0.517308 22.909132
0.522258 23.379342
0.527208 23.095352
0.532158 22.739342
0.537108 23.486342
0.542058 23.229352
0.547008 22.743782
0.551958 23.263482
0.556908 23.163482
0.561858 22.800502
0.566808 22.693982
0.571758 22.967272
0.576708 22.664882
0.581658 22.066042
0.586608 22.488242
0.591558 22.241862
0.596508 21.641612
0.601458 21.698262
0.606408 21.460542
0.611358 20.992652
0.616308 20.552632
0.621258 20.335092
0.626208 19.840122
0.631158 19.093792
0.636108 18.832052
0.641057 18.358962
0.646007 17.556542
0.650957 16.906352
0.655907 16.539632
0.660857 15.803872
0.665807 14.783072
0.670757 14.295152
0.675707 13.708212
0.680657 13.004732
0.685607 12.514352
0.690557 11.745702
0.695507 11.016162
0.700457 10.235612
0.705407 9.587322
0.710357 8.818113
0.715307 7.802252
0.720257 7.061656
0.725207 6.249902
0.730157 5.117873
0.735107 3.881963
0.740057 3.192112
0.745007 2.295407
0.749957 1.394606
0.754907 0.606306
0.759857 -0.256674
0.764807 -1.139662
0.769757 -1.960039
0.774706 -2.798104
0.779656 -3.677545
0.784606 -4.623892
0.789556 -5.483862
0.794506 -6.433869
0.799456 -7.776972
0.804406 -8.621453
0.809356 -9.366614
0.814306 -10.170277
0.819256 -10.978438
0.824206 -11.712188
0.829156 -12.454898
0.834106 -13.199558
0.839056 -13.997088
0.844006 -14.768928
0.848956 -15.762378
0.853906 -16.473368
0.858856 -17.429888
0.863806 -18.836748
0.868756 -19.773238
0.873706 -20.284738
0.878656 -20.976738
0.883606 -21.574918
0.888556 -22.248928
0.893506 -22.832298
0.898456 -23.498968
0.903406 -24.156248
0.908356 -24.800938
0.913306 -25.691528
0.918256 -26.493678
0.923206 -27.267168
0.928156 -28.536298
0.933105 -30.042568
0.938055 -29.811078
0.943005 -30.110348
0.947955 -30.530248
0.952905 -30.917878
0.957855 -31.311738
0.962805 -31.744568
0.967755 -32.169978
0.972705 -32.770178
0.977655 -33.495848
0.982605 -34.688298
0.987555 -35.145818
0.992505 -36.653718
&
@target G5.S1
@type xy
0.007462 3.066002
0.012412 4.229698
0.017362 4.475334
0.022312 5.694155
0.027262 6.350515
0.032211 6.601395
0.037161 6.972368
0.042111 6.541345
0.047061 6.742564
0.052011 6.981911
0.056961 5.818926
0.061911 6.197874
0.066861 6.62841
0.071811 6.72195
0.076761 6.760766
0.08171 6.634071
0.08666 6.222785
0.09161 6.174684
0.09656 5.944036
0.10151 4.666437
0.10646 4.841901
0.11141 4.525471
0.11636 3.328034
0.12131 3.785609
0.126259 3.672333
0.131209 3.367481
0.136159 3.044866
0.141109 2.706259
0.146059 1.914712
0.151009 1.940974
0.155959 1.517361
0.160909 0.332188
0.165859 1.01285
0.170809 0.69935
0.175759 0.152604
0.180708 0.704807
0.185658 0.702525
0.190608 0.478908
0.195558 0.465827
0.200508 0.230021
0.205458 -0.308784
0.210408 0.090231
0.215358 -0.110123
0.220308 -0.626773
0.225257 0.135117
0.230207 0.01916
0.235157 0.025418
0.240107 0.545729
0.245057 0.622226
0.250007 0.451954
0.254957 0.681165
0.259907 0.570353
0.264857 0.364139
0.269807 0.922448
0.274757 0.788619
0.279706 0.944611
0.284656 1.556007
0.289606 1.647224
0.294556 1.999652
0.299506 2.416149
0.304456 2.498466
0.309406 2.627196
0.314356 2.985479
0.319306 2.92772
0.324255 3.315364
0.329205 3.821335
0.334155 3.871929
0.339105 4.550371
0.344055 5.067493
0.349005 5.370976
0.353955 5.88864
0.358905 6.329125
0.363855 6.429507
0.368805 6.933923
0.373754 7.338103
0.378704 7.544204
0.383654 8.294954
0.388604 8.752399
0.393554 9.059909
0.398504 9.894147
0.403454 10.359267
0.408404 10.605507
0.413354 11.279817
0.418304 11.674397
0.423254 11.957057
0.428203 12.731177
0.433153 13.157647
0.438103 13.579567
0.443053 14.485247
0.448003 14.991087
0.452953 15.503057
0.457903 16.253237
0.462853 16.755187
0.467803 17.132807
0.472753 17.921137
0.477702 18.336097
0.482652 18.764937
0.487602 19.682917
0.492552 20.154967
0.497502 20.555297
0.502452 21.400187
0.507402 21.814707
0.512352 22.044457
0.517302 22.796117
0.522251 23.054037
0.527201 23.160047
0.532151 23.924207
0.537101 24.130897
0.542051 24.175617
0.547001 24.766467
0.551951 24.860657
0.556901 24.726507
0.561851 25.284967
0.566801 25.250167
0.571751 24.959337
0.5767 25.537037
0.58165 25.404447
0.5866 25.181257
0.59155 25.609547
0.5965 25.453147
0.60145 25.236787
0.6064 25.514897
0.61135 25.331257
0.6163 25.037317
0.62125 25.251377
0.626199 25.056487
0.631149 24.787377
0.636099 24.953957
0.641049 24.716837
0.645999 24.531857
0.650949 24.638027
0.655899 24.358857
0.660849 24.173657
0.665799 24.183397
0.670748 23.879737
0.675698 23.609227
0.680648 23.563807
0.685598 23.148797
0.690548 22.849247
0.695498 22.615677
0.700448 22.114537
0.705398 21.537517
0.710348 21.197967
0.715298 20.655927
0.720248 20.144247
0.725197 19.585237
0.730147 18.925287
0.735097 18.229627
0.740047 17.649027
0.744997 16.902617
0.749947 16.054167
0.754897 15.474297
0.759847 14.717167
0.764797 13.831737
0.769747 13.333797
0.774696 12.730097
0.779646 12.149277
0.784596 11.546937
0.789546 10.840337
0.794496 10.162057
0.799446 9.650207
0.804396 8.783501
0.809346 8.053417
0.814296 7.479861
0.819245 6.550034
0.824195 5.667845
0.829145 5.150708
0.834095 4.446649
0.839045 3.682209
0.843995 2.96129
0.848945 2.175019
0.853895 1.429688
0.858845 0.659041
0.863795 -0.230097
0.868745 -1.129232
0.873694 -1.890214
0.878644 -3.098712
0.883594 -3.944284
0.888544 -4.358205
0.893494 -4.907892
0.898444 -5.459321
0.903394 -6.108908
0.908344 -6.706326
0.913294 -7.372851
0.918243 -8.044256
0.923193 -8.990996
0.928143 -9.617597
0.933093 -10.463716
0.938043 -12.023533
0.942993 -12.106983
0.947943 -12.179323
0.952893 -12.573723
0.957843 -13.007333
0.962793 -13.383913
0.967742 -13.944543
0.972692 -14.388273
0.977642 -15.050933
0.982592 -16.296823
0.987542 -16.600713
0.992492 -17.920633
&
@target G5.S2
@type xy
0.007462 2.330335
0.012412 2.753959
0.017362 4.480526
0.022312 5.080697
0.027261 5.742341
0.032211 5.888351
0.037161 6.029901
0.042111 4.890024
0.047061 5.724215
0.052011 5.790172
0.056961 4.934088
0.06191 5.703585
0.06686 5.886029
0.07181 6.040165
0.07676 6.064023
0.08171 5.577262
0.08666 5.634426
0.09161 5.471072
0.09656 3.954026
0.101509 4.684828
0.106459 4.263505
0.111409 3.335368
0.116359 4.065285
0.121309 3.958552
0.126259 3.606634
0.131209 3.489048
0.136158 2.848677
0.141108 2.386858
0.146058 2.387065
0.151008 1.074472
0.155958 1.674131
0.160908 1.405509
0.165858 0.541033
0.170808 1.177319
0.175757 0.978479
0.180707 0.726531
0.185657 0.601252
0.190607 0.288597
0.195557 -0.176468
0.200507 0.059541
0.205456 -0.689132
0.210406 -0.204195
0.215356 0.033425
0.220306 -0.282974
0.225256 0.369957
0.230206 0.407051
0.235156 0.248974
0.240106 0.509779
0.245056 0.434804
0.250005 0.219227
0.254955 0.798219
0.259905 0.622004
0.264855 0.981209
0.269805 1.470917
0.274755 1.4618
0.279705 1.999132
0.284654 2.186488
0.289604 2.052326
0.294554 2.572325
0.299504 2.606013
0.304454 2.608987
0.309404 3.294281
0.314354 3.375414
0.319303 3.801947
0.324253 4.428854
0.329203 4.557162
0.334153 5.039713
0.339103 5.414471
0.344053 5.447939
0.349003 6.008486
0.353953 6.348484
0.358902 6.428447
0.363852 7.296961
0.368802 7.625591
0.373752 8.004451
0.378702 8.749586
0.383652 9.028364
0.388601 9.487826
0.393551 10.003065
0.398501 10.210565
0.403451 10.817155
0.408401 11.310825
0.413351 11.589685
0.418301 12.566565
0.423251 12.958225
0.4282 13.481185
0.43315 14.176765
0.4381 14.620865
0.44305 15.079775
0.448 15.726545
0.45295 16.119405
0.4579 16.730385
0.46285 17.557315
0.467799 17.994625
0.472749 18.727345
0.477699 19.311175
0.482649 19.745095
0.487599 20.506465
0.492549 20.929415
0.497499 21.283185
0.502448 22.163825
0.507398 22.482515
0.512348 22.976505
0.517298 23.694085
0.522248 24.007175
0.527198 24.402655
0.532148 25.000025
0.537098 25.044525
0.542047 25.508295
0.546997 25.945275
0.551947 25.962205
0.556897 26.644305
0.561847 26.899155
0.566797 26.908595
0.571747 27.526745
0.576696 27.510455
0.581646 27.520065
0.586596 28.018085
0.591546 27.991895
0.596496 28.126205
0.601446 28.516595
0.606396 28.396605
0.611345 28.725425
0.616295 28.926285
0.621245 28.664805
0.626195 29.119465
0.631145 28.994325
0.636095 28.782185
0.641045 29.124215
0.645995 28.910985
0.650944 28.744055
0.655894 28.884255
0.660844 28.710695
0.665794 28.595005
0.670744 28.562255
0.675694 28.246625
0.680644 28.233655
0.685593 28.134845
0.690543 27.714475
0.695493 27.687835
0.700443 27.471155
0.705393 27.096705
0.710343 26.991945
0.715293 26.641715
0.720243 26.218085
0.725192 26.050575
0.730142 25.673785
0.735092 25.284915
0.740042 24.891365
0.744992 24.469225
0.749942 24.145685
0.754892 23.816835
0.759841 23.318585
0.764791 23.041775
0.769741 22.735825
0.774691 22.219745
0.779641 22.042855
0.784591 21.652115
0.789541 21.259915
0.79449 20.939095
0.79944 20.389145
0.80439 19.849105
0.80934 19.398055
0.81429 18.768985
0.81924 18.172905
0.82419 17.741125
0.82914 16.990485
0.834089 16.485435
0.839039 16.056705
0.843989 15.505595
0.848939 15.010595
0.853889 14.462705
0.858839 13.734125
0.863789 13.261095
0.868738 12.579235
0.873688 11.747245
0.878638 11.263605
0.883588 10.413955
0.888538 9.541135
0.893488 9.190631
0.898438 8.630916
0.903388 8.053656
0.908337 7.514092
0.913287 6.786643
0.918237 6.237781
0.923187 5.517085
0.928137 4.551729
0.933087 4.118679
0.938037 3.172225
0.942986 1.991604
0.947936 2.41314
0.952886 2.078595
0.957836 1.756928
0.962786 1.343063
0.967736 0.840218
0.972686 0.321811
0.977635 -0.233372
0.982585 -1.358036
0.987535 -1.727034
0.992485 -2.784675
&
@target G5.S3
@type xy
0.007462 5.606535
0.012412 5.011209
0.017362 5.806599
0.022311 6.07983
0.027261 6.397679
0.032211 6.90627
0.037161 6.058865
0.042111 6.256591
0.047061 5.492116
0.05201 5.68388
0.05696 5.686712
0.06191 6.070571
0.06686 5.969913
0.07181 5.633797
0.07676 5.523805
0.08171 4.462515
0.086659 4.436533
0.091609 4.002205
0.096559 3.317975
0.101509 3.649879
0.106459 3.440036
0.111409 3.187519
0.116358 2.716321
0.121308 2.220842
0.126258 1.909841
0.131208 0.906162
0.136158 1.16976
0.141108 0.514194
0.146057 0.916942
0.151007 0.794723
0.155957 0.521877
0.160907 0.413419
0.165857 -0.18017
0.170807 0.005752
0.175757 -0.56363
0.180706 -0.193752
0.185656 -0.120139
0.190606 -0.112186
0.195556 0.228827
0.200506 0.094308
0.205456 0.265351
0.210405 0.077127
0.215355 0.135469
0.220305 0.367995
0.225255 0.200825
0.230205 0.888816
0.235155 0.861507
0.240104 1.312892
0.245054 1.458459
0.250004 1.394777
0.254954 1.692175
0.259904 1.523796
0.264854 2.133417
0.269803 2.163745
0.274753 2.57408
0.279703 3.056672
0.284653 3.14525
0.289603 3.601093
0.294553 3.586732
0.299503 4.030075
0.304452 4.169029
0.309402 4.374979
0.314352 4.938592
0.319302 5.100538
0.324252 5.82999
0.329201 6.01608
0.334151 6.342543
0.339101 6.658577
0.344051 6.792537
0.349001 7.363372
0.353951 7.422959
0.358901 8.26181
0.36385 8.51998
0.3688 9.049453
0.37375 9.545215
0.3787 9.816608
0.38365 10.375378
0.3886 10.577518
0.393549 11.142268
0.398499 11.636568
0.403449 12.027198
0.408399 12.750568
0.413349 13.105718
0.418299 13.867188
0.423249 14.217298
0.428198 14.708288
0.433148 15.231778
0.438098 15.664308
0.443048 16.439488
0.447998 16.915618
0.452948 17.663108
0.457897 18.293268
0.462847 18.902938
0.467797 19.554828
0.472747 19.973508
0.477697 20.749208
0.482647 21.274718
0.487596 22.021438
0.492546 22.731678
0.497496 23.303208
0.502446 24.153958
0.507396 24.616358
0.512346 25.372948
0.517295 25.943138
0.522245 26.582188
0.527195 27.272888
0.532145 27.877048
0.537095 28.781418
0.542045 29.335828
0.546995 30.094678
0.551944 30.800778
0.556894 31.351758
0.561844 32.122108
0.566794 32.680488
0.571744 33.506298
0.576693 34.160698
0.581643 34.802248
0.586593 35.448178
0.591543 35.819398
0.596493 36.543008
0.601443 36.933598
0.606393 37.389138
0.611342 37.856758
0.616292 38.186128
0.621242 38.766868
0.626192 38.931138
0.631142 39.242718
0.636092 39.538798
0.641041 39.627278
0.645991 40.038488
0.650941 39.999068
0.655891 40.460838
0.660841 40.585808
0.665791 40.643178
0.67074 40.784768
0.67569 40.759748
0.68064 40.949018
0.68559 40.894338
0.69054 40.974068
0.69549 41.023648
0.700439 40.888268
0.705389 40.932928
0.710339 40.744228
0.715289 40.853948
0.720239 40.635688
0.725189 40.538978
0.730139 40.463418
0.735088 40.272958
0.740038 40.222128
0.744988 39.934848
0.749938 39.856628
0.754888 39.609918
0.759838 39.349178
0.764787 39.107668
0.769737 38.731078
0.774687 38.542718
0.779637 38.096388
0.784587 37.763728
0.789537 37.465948
0.794486 37.025738
0.799436 36.720238
0.804386 36.349008
0.809336 36.081258
0.814286 35.727098
0.819236 35.334988
0.824186 35.011048
0.829135 34.598158
0.834085 34.259538
0.839035 33.836908
0.843985 33.372498
0.848935 33.038178
0.853885 32.493528
0.858834 32.148458
0.863784 31.624488
0.868734 31.144168
0.873684 30.620878
0.878634 29.919078
0.883584 29.385288
0.888533 28.650028
0.893483 27.993428
0.898433 27.392298
0.903383 26.592528
0.908333 26.238938
0.913283 25.627588
0.918233 25.117918
0.923182 24.486748
0.928132 23.879838
0.933082 23.276078
0.938032 22.385258
0.942982 21.955288
0.947932 21.036288
0.952881 20.687568
0.957831 20.721378
0.962781 20.341098
0.967731 19.940828
0.972681 19.407228
0.977631 18.953008
0.98258 18.183198
0.98753 17.552428
0.99248 17.042488
&
@target G5.S4
@type xy
0.008048 5.729344
0.012995 4.958152
0.017942 5.882173
0.022888 5.860844
0.027835 6.614699
0.032781 6.287132
0.037728 5.890199
0.042675 4.928171
0.047621 5.207607
0.052568 5.35721
0.057514 5.482895
0.062461 5.334132
0.067408 5.182391
0.072354 5.059983
0.077301 4.189373
0.082247 4.10939
0.087194 3.171203
0.092141 3.573506
0.097087 3.423814
0.102034 3.19182
0.10698 2.573309
0.111927 2.507235
0.116874 1.500425
0.12182 1.279579
0.126767 1.009059
0.131713 0.750026
0.13666 1.081228
0.141607 0.758116
0.146553 0.561756
0.1515 -0.069486
0.156446 0.050157
0.161393 -0.678033
0.16634 -0.101052
0.171286 -0.459468
0.176233 -0.056233
0.181179 -0.005753
0.186126 -0.078972
0.191073 -0.171656
0.196019 -0.418264
0.200966 -0.165412
0.205912 -0.37166
0.210859 0.296005
0.215806 0.270819
0.220752 0.66479
0.225699 0.679625
0.230646 0.833163
0.235592 0.851305
0.240539 1.090379
0.245485 1.311552
0.250432 1.693782
0.255379 2.060714
0.260325 2.31616
0.265272 2.616981
0.270218 2.632404
0.275165 3.049601
0.280112 3.056881
0.285058 3.711209
0.290005 3.740296
0.294951 4.481064
0.299898 4.83736
0.304845 5.124454
0.309791 5.421344
0.314738 5.561674
0.319684 6.080634
0.324631 6.182985
0.329578 6.889097
0.334524 7.17032
0.339471 7.868856
0.344417 8.048939
0.349364 8.533817
0.354311 8.817105
0.359257 9.19585
0.364204 9.594566
0.36915 9.970676
0.374097 10.718646
0.379044 10.981396
0.38399 11.498226
0.388937 11.762426
0.393883 12.352026
0.39883 12.543916
0.403777 13.244706
0.408723 13.658466
0.41367 14.236396
0.418617 14.740406
0.423563 15.438746
0.42851 15.953096
0.433456 16.273186
0.438403 16.918956
0.44335 17.296926
0.448296 18.199256
0.453243 18.481046
0.458189 19.458556
0.463136 19.946776
0.468083 20.686786
0.473029 21.196566
0.477976 21.836516
0.482922 22.560326
0.487869 23.205576
0.492816 24.106846
0.497762 24.546776
0.502709 25.523176
0.507655 26.025046
0.512602 26.963866
0.517549 27.344746
0.522495 28.266336
0.527442 28.939526
0.532388 29.650176
0.537335 30.470656
0.542282 31.123266
0.547228 31.842056
0.552175 32.458646
0.557122 33.258136
0.562068 33.727046
0.567015 34.575836
0.571961 35.195856
0.576908 35.993586
0.581855 36.526496
0.586801 37.268026
0.591748 37.729796
0.596694 38.491056
0.601641 39.156136
0.606587 39.628796
0.611534 40.432866
0.616481 40.764216
0.621427 41.599836
0.626374 41.827126
0.63132 42.438166
0.636267 42.873556
0.641214 43.340466
0.64616 43.699656
0.651107 44.178866
0.656054 44.522706
0.661 44.734766
0.665947 45.015886
0.670893 45.136716
0.67584 45.387556
0.680787 45.469706
0.685733 45.653676
0.69068 45.598106
0.695626 45.663866
0.700573 45.636136
0.70552 45.629446
0.710466 45.725216
0.715413 45.568966
0.720359 45.663076
0.725306 45.656366
0.730253 45.654936
0.735199 45.515426
0.740146 45.682986
0.745092 45.560926
0.750039 45.649536
0.754986 45.544696
0.759932 45.575966
0.764879 45.612376
0.769826 45.426256
0.774772 45.419126
0.779719 45.165816
0.784665 45.118506
0.789612 44.905176
0.794558 44.709506
0.799505 44.490906
0.804452 44.248186
0.809398 43.942736
0.814345 43.773156
0.819291 43.436366
0.824238 43.108976
0.829185 42.805706
0.834131 42.367586
0.839078 42.289656
0.844024 41.789246
0.848971 41.407296
0.853918 41.151126
0.858864 40.752966
0.863811 40.288466
0.868758 39.927376
0.873704 39.677256
0.878651 39.240556
0.883597 38.818786
0.888544 38.393306
0.893491 37.962826
0.898437 37.358746
0.903384 37.018636
0.90833 36.486906
0.913277 35.898766
0.918224 35.626556
0.92317 35.106756
0.928117 34.642576
0.933063 33.952846
0.93801 33.470156
0.942957 32.720986
0.947903 32.351716
0.95285 31.604496
0.957797 31.698166
0.962743 31.598416
0.96769 31.134336
0.972636 30.755956
0.977583 30.291706
0.982529 29.811036
0.987476 29.218356
0.992423 29.178656
&
@target G5.S5
@type xy
0.009949 8.580056
0.014886 7.155473
0.019823 8.73448
0.02476 9.371474
0.029697 8.510557
0.034634 8.441801
0.039571 7.049934
0.044508 7.224455
0.049445 7.531131
0.054382 7.56482
0.059319 7.534108
0.064256 7.211878
0.069193 6.339048
0.07413 5.944313
0.079067 5.403895
0.084003 5.4634
0.08894 5.35307
0.093877 4.784492
0.098814 4.49351
0.103751 3.455256
0.108688 3.316289
0.113625 2.644897
0.118562 2.723551
0.123499 2.4774
0.128436 2.161389
0.133373 1.493339
0.13831 1.327938
0.143247 0.530361
0.148184 0.68221
0.153121 0.287333
0.158057 0.571935
0.162994 0.336387
0.167931 0.230633
0.172868 -0.220707
0.177805 -0.125019
0.182742 -0.450716
0.187679 -0.114695
0.192616 -0.065739
0.197553 0.229084
0.20249 0.18077
0.207427 0.130417
0.212364 0.09358
0.217301 0.265916
0.222238 0.458966
0.227175 0.709639
0.232111 1.051874
0.237048 1.250351
0.241985 1.365233
0.246922 1.275262
0.251859 1.701176
0.256796 1.724822
0.261733 2.401939
0.26667 2.571802
0.271607 3.026547
0.276544 3.005952
0.281481 3.459623
0.286418 3.425741
0.291355 4.133039
0.296292 4.327604
0.301229 4.964264
0.306166 5.163252
0.311103 5.638862
0.316039 5.750983
0.320976 6.288946
0.325913 6.61094
0.33085 7.244655
0.335787 7.681861
0.340724 8.278298
0.345661 8.578867
0.350598 9.015857
0.355535 9.360975
0.360472 9.875184
0.365409 10.420914
0.370346 11.024774
0.375283 11.545074
0.38022 12.035234
0.385157 12.501524
0.390093 12.839634
0.39503 13.484454
0.399967 13.868994
0.404904 14.729864
0.409841 15.162734
0.414778 15.814444
0.419715 16.089024
0.424652 16.801044
0.429589 17.112764
0.434526 18.001114
0.439463 18.404174
0.4444 19.323024
0.449337 19.651374
0.454274 20.422184
0.459211 20.793824
0.464147 21.622084
0.469084 22.053414
0.474021 22.892404
0.478958 23.509974
0.483895 24.360564
0.488832 24.894854
0.493769 25.620324
0.498706 26.232914
0.503643 27.010944
0.50858 27.708594
0.513517 28.557794
0.518454 29.355704
0.523391 30.108294
0.528328 30.779034
0.533265 31.409884
0.538201 32.294314
0.543138 32.998154
0.548075 33.871334
0.553012 34.563624
0.557949 35.343554
0.562886 35.958054
0.567823 36.814074
0.57276 37.365754
0.577697 38.249824
0.582634 38.882424
0.587571 39.830354
0.592508 40.508044
0.597445 41.357154
0.602382 41.980504
0.607319 42.838464
0.612255 43.521764
0.617193 44.386664
0.622129 44.996244
0.627066 45.834954
0.632003 46.401084
0.63694 47.224344
0.641877 47.782904
0.646814 48.551424
0.651751 49.145014
0.656688 49.842974
0.661625 50.258204
0.666562 50.814294
0.671499 51.284214
0.676436 51.858924
0.681373 52.234224
0.68631 52.620754
0.691246 53.009244
0.696183 53.347624
0.70112 53.642814
0.706057 53.917754
0.710994 54.169344
0.715931 54.344334
0.720868 54.573154
0.725805 54.656534
0.730742 54.865104
0.735679 54.862754
0.740616 55.077284
0.745553 54.999234
0.75049 55.138954
0.755427 55.163524
0.760364 55.257814
0.765301 55.161174
0.770238 55.240844
0.775174 55.129494
0.780111 55.197624
0.785048 55.105484
0.789985 55.157464
0.794922 54.980344
0.799859 55.046844
0.804796 54.936444
0.809733 54.848744
0.81467 54.735024
0.819607 54.732994
0.824544 54.556664
0.829481 54.519054
0.834418 54.265974
0.839355 54.146044
0.844291 53.931624
0.849228 53.696804
0.854165 53.504274
0.859102 53.335584
0.864039 53.088364
0.868976 52.950864
0.873913 52.667324
0.87885 52.498494
0.883787 52.185654
0.888724 51.960434
0.893661 51.710164
0.898598 51.402284
0.903535 51.134844
0.908472 50.782154
0.913409 50.525544
0.918346 50.203604
0.923282 49.898524
0.928219 49.577054
0.933156 49.238374
0.938093 48.828364
0.94303 48.546414
0.947967 48.104664
0.952904 47.951394
0.957841 47.566384
0.962778 47.733924
0.967715 47.583714
0.972652 47.319194
0.977589 47.045084
0.982526 46.914724
0.987463 46.595644
0.992399 46.931624
&
@target G5.S6
@type xy
0.010226 9.610766
0.015161 9.517009
0.020096 10.73685
0.025031 9.9954
0.029966 10.90951
0.034901 9.348561
0.039836 9.078289
0.044771 8.895745
0.049706 9.121692
0.054641 9.045262
0.059575 8.141438
0.06451 7.932331
0.069445 7.13434
0.07438 7.113552
0.079315 6.822825
0.08425 6.501633
0.089185 6.089326
0.09412 5.211562
0.099055 4.827587
0.103989 4.077373
0.108924 4.111047
0.113859 3.751624
0.118794 3.105925
0.123729 2.660162
0.128664 1.831945
0.133599 1.685296
0.138534 1.294508
0.143469 1.287669
0.148403 0.95311
0.153338 0.520705
0.158273 0.340054
0.163208 -0.142367
0.168143 0.011852
0.173078 -0.052529
0.178013 0.109238
0.182948 0.023999
0.187883 -0.244284
0.192818 -0.087093
0.197752 -0.19457
0.202687 0.135449
0.207622 0.297936
0.212557 0.49783
0.217492 0.664962
0.222427 0.488052
0.227362 0.896598
0.232297 1.004637
0.237232 1.528959
0.242167 1.7991
0.247101 1.988675
0.252036 2.256911
0.256971 2.283854
0.261906 2.830032
0.266841 3.140333
0.271776 3.613525
0.276711 3.976482
0.281646 4.085205
0.286581 4.635224
0.291515 4.676604
0.29645 5.377812
0.301385 5.806402
0.30632 6.287726
0.311255 6.700693
0.31619 6.905377
0.321125 7.485855
0.32606 7.769471
0.330995 8.468995
0.335929 8.99795
0.340864 9.533001
0.345799 9.95258
0.350734 10.24977
0.355669 10.99982
0.360604 11.33819
0.365539 12.10274
0.370474 12.69382
0.375409 13.1647
0.380344 13.76149
0.385279 14.07193
0.390213 14.89019
0.395148 15.43782
0.400083 16.18198
0.405018 16.8435
0.409953 17.24462
0.414888 17.9132
0.419823 18.44389
0.424758 19.25253
0.429692 19.95682
0.434627 20.66278
0.439562 21.28662
0.444497 21.85817
0.449432 22.6446
0.454367 23.20297
0.459302 24.11636
0.464237 24.77386
0.469172 25.46505
0.474107 26.22105
0.479042 26.82667
0.483976 27.6998
0.488911 28.32206
0.493846 29.27167
0.498781 30.05741
0.503716 30.77321
0.508651 31.57357
0.513586 32.288
0.518521 33.25793
0.523455 34.01969
0.52839 35.01627
0.533325 35.75651
0.53826 36.55432
0.543195 37.50107
0.54813 38.24781
0.553065 39.28665
0.558 40.10869
0.562935 41.13181
0.56787 41.96129
0.572805 42.8883
0.577739 43.88343
0.582674 44.78303
0.587609 45.8694
0.592544 46.79601
0.597479 47.83959
0.602414 48.7436
0.607349 49.70177
0.612284 50.71489
0.617219 51.6267
0.622153 52.70176
0.627088 53.63228
0.632023 54.52063
0.636958 55.47488
0.641893 56.28593
0.646828 57.29542
0.651763 58.13044
0.656698 59.07636
0.661633 59.79906
0.666567 60.56815
0.671502 61.40996
0.676437 62.02829
0.681372 62.79041
0.686307 63.24905
0.691242 64.04218
0.696177 64.42567
0.701112 64.96472
0.706047 65.49544
0.710982 65.84647
0.715916 66.31633
0.720851 66.6656
0.725786 67.0224
0.730721 67.36625
0.735656 67.59759
0.740591 67.89335
0.745526 68.04655
0.750461 68.35704
0.755396 68.49879
0.760331 68.71383
0.765265 68.84692
0.7702 68.95102
0.775135 69.04913
0.78007 69.14587
0.785005 69.20708
0.78994 69.22114
0.794875 69.29035
0.79981 69.30465
0.804744 69.32797
0.809679 69.38978
0.814614 69.36787
0.819549 69.40964
0.824484 69.3475
0.829419 69.37611
0.834354 69.36029
0.839289 69.32556
0.844224 69.36889
0.849159 69.31783
0.854093 69.29331
0.859028 69.29604
0.863963 69.16995
0.868898 69.13886
0.873833 69.03019
0.878768 68.97556
0.883703 68.88547
0.888638 68.87136
0.893573 68.75387
0.898508 68.5627
0.903442 68.51792
0.908377 68.37239
0.913312 68.31118
0.918247 68.23646
0.923182 68.19112
0.928117 68.10822
0.933052 68.06023
0.937987 67.99319
0.942922 68.00107
0.947856 68.02707
0.952791 67.99726
0.957726 68.19521
0.962661 68.30871
0.967596 68.51784
0.972531 68.56409
0.977466 68.60652
0.982401 68.9037
0.987336 69.10766
0.992271 70.2276
&
@target G5.S7
@type xy
0.015441 18.050786
0.020348 18.836106
0.025255 18.050786
0.030162 19.319816
0.035069 18.594756
0.039976 17.008576
0.044883 18.976686
0.04979 18.219146
0.054697 16.541406
0.059604 14.551086
0.064511 14.871336
0.069418 13.974376
0.074324 14.096686
0.079231 13.089686
0.084138 12.135506
0.089045 11.454966
0.093952 10.713046
0.098859 10.271126
0.103766 9.593045
0.108673 8.753035
0.11358 7.781475
0.118487 6.972022
0.123394 6.321434
0.128301 5.868838
0.133207 5.164003
0.138114 4.383967
0.143021 3.531475
0.147928 2.955837
0.152835 2.493779
0.157742 2.180296
0.162649 1.700785
0.167556 1.200266
0.172463 0.592955
0.17737 0.492285
0.182277 0.278965
0.187184 0.261535
0.19209 0.104034
0.196997 -0.187573
0.201904 -0.354785
0.206811 -0.183864
0.211718 -0.100177
0.216625 0.081614
0.221532 0.100249
0.226439 -0.002594
0.231346 0.201857
0.236253 0.552828
0.24116 0.787957
0.246066 1.142203
0.250973 1.275719
0.25588 1.377431
0.260787 1.817316
0.265694 2.224404
0.270601 2.670562
0.275508 3.103819
0.280415 3.262733
0.285322 3.544533
0.290229 4.233804
0.295136 4.68061
0.300042 5.223825
0.304949 5.723349
0.309856 6.01243
0.314763 6.496952
0.31967 7.200811
0.324577 7.716248
0.329484 8.28837
0.334391 8.872305
0.339298 9.173109
0.344205 9.771918
0.349112 10.503566
0.354019 11.106856
0.358926 11.830346
0.363832 12.386526
0.368739 12.879316
0.373646 13.690766
0.378553 14.419426
0.38346 15.154726
0.388367 16.001066
0.393274 16.595426
0.398181 17.190646
0.403088 18.191806
0.407995 18.903706
0.412902 19.677636
0.417809 20.511066
0.422715 21.148136
0.427622 21.888466
0.432529 22.829946
0.437436 23.598926
0.442343 24.492576
0.44725 25.257976
0.452157 25.928036
0.457064 26.860856
0.461971 27.702506
0.466878 28.520036
0.471785 29.452556
0.476691 30.235366
0.481598 31.001426
0.486505 31.977806
0.491412 32.907716
0.496319 33.746006
0.501226 34.761086
0.506133 35.526966
0.51104 36.419306
0.515947 37.444136
0.520854 38.334986
0.525761 39.372256
0.530667 40.339566
0.535574 41.257176
0.540481 42.179306
0.545388 43.250476
0.550295 44.287936
0.555202 45.311736
0.560109 46.327226
0.565016 47.248146
0.569923 48.423876
0.57483 49.470366
0.579737 50.445636
0.584644 51.576106
0.58955 52.540736
0.594457 53.589766
0.599364 54.758306
0.604271 55.848946
0.609178 57.009646
0.614085 58.214466
0.618992 59.249946
0.623899 60.343746
0.628806 61.584516
0.633713 62.745896
0.63862 63.952316
0.643527 65.150256
0.648433 66.237166
0.65334 67.428776
0.658247 68.599656
0.663154 69.742166
0.668061 70.877846
0.672968 71.868306
0.677875 72.942596
0.682782 73.983826
0.687689 74.971256
0.692596 75.866466
0.697503 76.851376
0.70241 77.728486
0.707317 78.470736
0.712223 79.279756
0.71713 80.018926
0.722037 80.631006
0.726944 81.278496
0.731851 81.839476
0.736758 82.487486
0.741665 82.879666
0.746572 83.396356
0.751479 83.917316
0.756386 84.326516
0.761293 84.668196
0.7662 85.096396
0.771106 85.444546
0.776013 85.896586
0.78092 86.122876
0.785827 86.505786
0.790734 86.721886
0.795641 87.096216
0.800548 87.349236
0.805455 87.643046
0.810362 87.930126
0.815269 88.129136
0.820175 88.393446
0.825083 88.621366
0.829989 88.894706
0.834896 88.991716
0.839803 89.249486
0.84471 89.330416
0.849617 89.550596
0.854524 89.716366
0.859431 89.908126
0.864338 90.030266
0.869245 90.191196
0.874152 90.296616
0.879058 90.424296
0.883965 90.534346
0.888872 90.678276
0.893779 90.755056
0.898686 90.873986
0.903593 90.926656
0.9085 91.033326
0.913407 91.159996
0.918314 91.221996
0.923221 91.372566
0.928128 91.552316
0.933035 91.679476
0.937941 91.856706
0.942848 92.046626
0.947755 92.297986
0.952662 92.574166
0.957569 92.843016
0.962476 93.239726
0.967383 93.644166
0.97229 94.047216
0.977197 94.562116
0.982104 95.174106
0.987011 96.126506
0.991918 97.656936
&
@target G5.S8
@type xy
0.028753 15.681226
0.033561 14.957406
0.038369 13.782486
0.043177 12.833476
0.047985 13.796896
0.052793 12.987646
0.057601 12.207736
0.06241 11.966286
0.067218 11.114706
0.072026 10.660246
0.076834 9.966576
0.081642 9.324777
0.08645 8.160982
0.091258 7.984262
0.096066 7.370066
0.100874 6.648793
0.105682 5.778557
0.11049 5.151465
0.115298 4.386541
0.120106 4.141419
0.124914 3.555048
0.129722 2.993381
0.134531 2.187501
0.139339 1.818122
0.144147 1.398687
0.148955 1.213366
0.153763 0.762168
0.158571 0.352515
0.163379 -0.09228
0.168187 -0.018983
0.172995 -0.028845
0.177803 -0.035433
0.182611 -0.196357
0.187419 -0.278121
0.192227 -0.340744
0.197036 -0.036374
0.201844 0.272609
0.206652 0.305703
0.21146 0.337559
0.216268 0.627269
0.221076 0.786808
0.225884 1.289946
0.230692 1.684966
0.2355 1.876191
0.240308 2.068778
0.245116 2.649327
0.249924 3.118263
0.254732 3.665162
0.25954 4.188518
0.264348 4.455894
0.269157 4.81756
0.273965 5.527305
0.278773 6.149635
0.283581 6.673718
0.288389 7.165898
0.293197 7.623832
0.298005 8.182356
0.302813 9.021639
0.307621 9.719146
0.312429 10.278186
0.317237 10.811426
0.322045 11.431816
0.326853 12.086736
0.331661 12.940526
0.336469 13.726576
0.341278 14.246326
0.346086 14.854356
0.350894 15.674616
0.355702 16.386846
0.36051 17.271196
0.365318 18.037166
0.370126 18.600066
0.374934 19.353616
0.379742 20.261556
0.38455 21.081136
0.389358 21.889646
0.394166 22.802386
0.398974 23.503036
0.403782 24.220306
0.408591 25.269016
0.413399 26.136726
0.418207 26.921696
0.423015 27.873826
0.427823 28.635586
0.432631 29.514626
0.437439 30.598556
0.442247 31.534886
0.447055 32.345196
0.451863 33.333566
0.456671 34.205436
0.461479 35.169546
0.466287 36.235306
0.471096 37.170676
0.475904 38.077076
0.480712 39.097386
0.48552 40.038676
0.490328 41.071966
0.495136 42.146856
0.499944 43.134346
0.504752 44.074566
0.50956 45.107096
0.514368 46.205246
0.519176 47.282116
0.523984 48.310676
0.528792 49.413096
0.5336 50.406326
0.538408 51.454406
0.543216 52.690416
0.548025 53.683776
0.552833 54.767746
0.557641 55.941456
0.562449 57.044716
0.567257 58.190296
0.572065 59.439956
0.576873 60.542836
0.581681 61.668416
0.586489 62.897296
0.591297 64.084236
0.596105 65.254156
0.600913 66.518826
0.605721 67.679616
0.610529 68.843716
0.615338 70.076326
0.620146 71.256666
0.624954 72.442926
0.629762 73.672686
0.63457 74.870366
0.639378 76.078166
0.644186 77.381406
0.648994 78.547676
0.653802 79.791356
0.65861 81.096306
0.663418 82.281976
0.668226 83.521866
0.673034 84.717086
0.677843 86.005336
0.682651 87.158436
0.687459 88.272556
0.692267 89.462746
0.697075 90.456626
0.701883 91.597876
0.706691 92.566346
0.711499 93.426656
0.716307 94.417226
0.721115 95.266336
0.725923 95.997596
0.730731 96.760476
0.735539 97.452846
0.740347 98.089346
0.745155 98.674416
0.749964 99.295486
0.754772 99.822056
0.75958 100.39616
0.764388 100.87986
0.769196 101.34976
0.774004 101.82726
0.778812 102.29456
0.78362 102.73056
0.788428 103.15606
0.793236 103.63496
0.798044 104.03846
0.802852 104.35966
0.80766 104.83266
0.812469 105.24386
0.817276 105.59506
0.822085 105.94306
0.826893 106.32786
0.831701 106.64436
0.836509 106.94686
0.841317 107.29476
0.846125 107.60206
0.850933 107.89216
0.855741 108.22436
0.860549 108.54276
0.865357 108.80186
0.870165 109.05356
0.874973 109.38856
0.879781 109.58296
0.88459 109.95846
0.889398 110.18566
0.894206 110.48196
0.899014 110.80016
0.903822 111.01776
0.90863 111.40686
0.913438 111.66856
0.918246 112.02986
0.923054 112.42286
0.927862 112.84916
0.93267 113.26576
0.937478 113.79876
0.942286 114.32986
0.947094 114.96106
0.951902 115.56006
0.956711 116.38996
0.961519 117.23256
0.966327 118.05476
0.971135 119.00006
0.975943 120.09296
0.980751 121.28956
0.985559 122.87756
&
@target G6.S2
@type xy
0.007462 -3.223946
0.012412 -2.071312
0.017362 -1.027618
0.022312 -0.682372
0.027261 0.511906
0.032211 1.055156
0.037161 1.486914
0.042111 2.086062
0.047061 2.198901
0.052011 0.947871
0.056961 2.201311
0.061911 2.180105
0.06686 1.341095
0.07181 2.429795
0.07676 2.598705
0.08171 2.734331
0.08666 2.629954
0.09161 2.743377
0.09656 2.478634
0.10151 1.524494
0.106459 2.172525
0.111409 1.721102
0.116359 0.231681
0.121309 1.227073
0.126259 1.082738
0.131209 0.162999
0.136159 0.980133
0.141108 1.014933
0.146058 0.837129
0.151008 0.4118
0.155958 0.648212
0.160908 0.462053
0.165858 -0.509605
0.170808 0.292784
0.175758 0.138273
0.180707 -0.795376
0.185657 0.005243
0.190607 0.258102
0.195557 0.077262
0.200507 0.07126
0.205457 0.616221
0.210407 0.635116
0.215357 0.302927
0.220306 0.741413
0.225256 0.752977
0.230206 0.274907
0.235156 0.639348
0.240106 0.9232
0.245056 0.782706
0.250006 0.647404
0.254955 1.487311
0.259905 1.5546
0.264855 1.343773
0.269805 2.048111
0.274755 2.168768
0.279705 2.038864
0.284655 2.141282
0.289604 2.453197
0.294554 2.352065
0.299504 2.162669
0.304454 2.861188
0.309404 2.883541
0.314354 2.585624
0.319304 3.501226
0.324254 3.75524
0.329203 3.707158
0.334153 4.154032
0.339103 4.604197
0.344053 4.636744
0.349003 4.584967
0.353953 5.228404
0.358903 5.336331
0.363853 5.105215
0.368802 5.953316
0.373752 6.137138
0.378702 6.050911
0.383652 6.361097
0.388602 6.977034
0.393552 7.105454
0.398502 7.024544
0.403452 7.774904
0.408401 7.899354
0.413351 7.765004
0.418301 8.325644
0.423251 8.508854
0.428201 8.482094
0.433151 8.630874
0.438101 9.375194
0.443051 9.461474
0.448 9.409164
0.45295 10.363524
0.4579 10.577024
0.46285 10.483114
0.4678 11.067994
0.47275 11.328554
0.4777 11.342664
0.48265 11.416014
0.487599 11.970054
0.492549 11.945994
0.497499 11.724464
0.502449 12.442924
0.507399 12.365934
0.512349 12.146064
0.517299 12.333504
0.522248 12.431804
0.527198 12.302464
0.532148 11.924454
0.537098 12.354454
0.542048 12.272374
0.546998 11.705104
0.551948 12.021784
0.556898 11.855534
0.561847 11.526844
0.566797 11.358764
0.571747 11.442944
0.576697 11.094484
0.581647 10.708094
0.586597 10.905104
0.591547 10.698464
0.596496 10.165154
0.601446 10.272224
0.606396 10.117254
0.611346 9.755134
0.616296 9.500374
0.621246 9.546254
0.626196 9.179804
0.631146 8.726484
0.636095 8.814704
0.641045 8.521324
0.645995 8.115114
0.650945 8.029064
0.655895 7.867224
0.660845 7.501234
0.665795 7.145674
0.670744 7.051444
0.675694 6.782364
0.680644 6.299514
0.685594 6.163925
0.690544 5.854526
0.695494 5.335587
0.700444 4.936366
0.705394 4.676883
0.710344 4.221718
0.715293 3.606582
0.720243 3.322389
0.725193 2.865225
0.730143 2.171151
0.735093 1.808729
0.740043 1.368902
0.744993 0.864887
0.749942 0.37343
0.754892 -0.059496
0.759842 -0.62192
0.764792 -1.296634
0.769742 -1.767516
0.774692 -2.344367
0.779642 -3.099599
0.784591 -3.646418
0.789541 -4.163926
0.794491 -4.844913
0.799441 -5.647639
0.804391 -6.046581
0.809341 -6.509791
0.814291 -7.108764
0.819241 -7.598156
0.824191 -8.198875
0.82914 -8.867642
0.83409 -9.375373
0.83904 -9.936863
0.84399 -10.571146
0.84894 -11.423102
0.85389 -11.82145
0.85884 -12.551103
0.863789 -13.575066
0.868739 -14.069396
0.873689 -14.456286
0.878639 -14.924636
0.883589 -15.435896
0.888539 -15.920456
0.893489 -16.430156
0.898439 -17.064706
0.903388 -17.588166
0.908338 -18.275346
0.913288 -19.014116
0.918238 -19.530876
0.923188 -20.116216
0.928138 -21.120256
0.933088 -21.860396
0.938037 -21.492586
0.942987 -21.761626
0.947937 -22.010016
0.952887 -22.273156
0.957837 -22.656076
0.962787 -23.008736
0.967737 -23.381846
0.972687 -23.877296
0.977637 -24.662786
0.982586 -25.407446
0.987536 -25.631996
0.992486 -26.729706
&
@target G6.S3
@type xy
0.007462 2.397921
0.012411 3.346876
0.017361 3.829283
0.02231 4.851083
0.02726 5.345876
0.032209 5.927785
0.037159 5.270855
0.042108 5.704952
0.047057 5.719058
0.052007 4.781301
0.056956 5.316733
0.061906 5.569329
0.066855 5.691786
0.071805 5.78766
0.076754 5.570563
0.081704 5.476378
0.086653 5.289997
0.091603 4.434221
0.096552 4.561767
0.101502 4.136011
0.106451 3.571995
0.1114 3.805045
0.11635 3.57234
0.121299 3.365595
0.126249 2.968966
0.131198 2.316726
0.136148 2.236103
0.141097 1.666834
0.146047 1.040706
0.150996 1.194707
0.155946 0.625963
0.160895 0.896595
0.165845 0.804902
0.170794 0.493739
0.175743 0.457696
0.180693 0.16096
0.185642 -0.155609
0.190592 -0.035156
0.195541 -0.500135
0.200491 -0.016026
0.20544 -0.034776
0.21039 -0.098888
0.215339 0.221931
0.220289 0.173534
0.225238 0.189756
0.230188 0.346988
0.235137 0.08059
0.240087 0.5181
0.245036 0.550774
0.249985 0.609848
0.254935 1.076924
0.259885 1.170085
0.264834 1.540362
0.269783 1.6612
0.274733 1.648641
0.279682 2.037235
0.284632 2.09316
0.289581 2.131304
0.294531 2.63568
0.29948 2.622339
0.30443 3.19244
0.309379 3.46638
0.314329 3.554638
0.319278 4.017571
0.324228 4.140405
0.329177 4.329633
0.334126 4.716246
0.339076 4.797762
0.344025 5.326675
0.348975 5.660523
0.353924 5.922171
0.358874 6.486849
0.363823 6.690639
0.368773 7.030361
0.373722 7.443369
0.378672 7.636422
0.383621 8.245958
0.38857 8.49645
0.39352 8.882178
0.398469 9.415957
0.403419 9.764425
0.408368 10.304195
0.413318 10.710945
0.418267 10.920085
0.423217 11.454855
0.428166 11.808745
0.433116 12.152045
0.438065 12.728875
0.443015 13.109115
0.447964 13.695605
0.452914 14.140115
0.457863 14.528995
0.462813 15.144595
0.467762 15.491495
0.472712 16.003945
0.477661 16.512665
0.48261 16.871915
0.48756 17.626075
0.492509 18.073645
0.497459 18.507285
0.502408 19.179175
0.507358 19.517825
0.512307 20.011585
0.517257 20.527325
0.522206 20.877045
0.527156 21.451845
0.532105 21.888975
0.537054 22.299735
0.542004 22.838055
0.546953 23.109435
0.551903 23.413635
0.556852 23.879105
0.561802 24.010785
0.566751 24.494815
0.571701 24.657165
0.57665 24.837135
0.5816 25.241265
0.586549 25.282775
0.591499 25.546255
0.596448 25.814085
0.601398 25.733605
0.606347 26.089425
0.611297 26.159145
0.616246 26.135345
0.621195 26.440305
0.626145 26.386595
0.631094 26.450495
0.636044 26.557345
0.640993 26.454655
0.645943 26.608945
0.650892 26.570725
0.655842 26.505985
0.660791 26.622385
0.665741 26.563415
0.67069 26.603695
0.675639 26.611825
0.680589 26.420855
0.685539 26.609745
0.690488 26.525315
0.695437 26.459345
0.700387 26.482635
0.705336 26.359305
0.710286 26.311795
0.715235 26.328965
0.720185 26.145435
0.725134 26.215085
0.730084 26.076765
0.735033 25.988425
0.739983 26.035835
0.744932 25.901835
0.749881 25.830415
0.754831 25.815765
0.75978 25.668155
0.76473 25.566295
0.769679 25.421525
0.774629 25.289365
0.779578 25.199505
0.784528 24.940435
0.789477 24.857445
0.794427 24.668575
0.799376 24.459305
0.804326 24.338265
0.809275 24.072305
0.814225 23.935595
0.819174 23.799175
0.824124 23.510525
0.829073 23.356735
0.834022 23.158865
0.838972 22.879245
0.843921 22.732445
0.848871 22.420455
0.85382 22.202475
0.85877 21.901505
0.863719 21.437005
0.868669 21.325325
0.873618 20.875835
0.878568 20.489435
0.883517 20.354455
0.888467 19.985395
0.893416 19.603825
0.898365 19.486455
0.903315 19.149835
0.908264 18.881195
0.913214 18.532985
0.918163 18.164635
0.923113 18.002985
0.928062 17.543245
0.933012 17.229685
0.937961 17.169855
0.942911 16.655915
0.94786 16.863525
0.95281 16.894895
0.957759 16.643395
0.962708 16.450335
0.967658 16.147365
0.972607 15.974785
0.977557 15.746635
0.982506 15.122975
0.987456 15.398465
0.992405 14.994255
&
@target G6.S4
@type xy
0.007462 2.471504
0.012411 2.467246
0.017361 3.686884
0.022311 4.546976
0.02726 4.558867
0.03221 4.84146
0.037159 3.919584
0.042109 4.567948
0.047058 3.746114
0.052008 4.223123
0.056958 4.462183
0.061907 4.673668
0.066857 4.697604
0.071806 4.364792
0.076756 4.393529
0.081706 3.575574
0.086655 3.623523
0.091605 3.29611
0.096554 2.72881
0.101504 3.102861
0.106454 2.923743
0.111403 2.692951
0.116353 2.206276
0.121302 1.781665
0.126252 1.496336
0.131201 0.701981
0.136151 0.95912
0.141101 0.371587
0.14605 0.679233
0.151 0.618134
0.155949 0.347366
0.160899 0.288472
0.165849 -0.236439
0.170798 -0.025701
0.175748 -0.449504
0.180697 -0.138661
0.185647 -0.029186
0.190596 -0.044938
0.195546 0.288594
0.200496 0.251251
0.205445 0.438593
0.210395 0.308767
0.215344 0.331197
0.220294 0.632553
0.225244 0.562991
0.230193 1.210239
0.235143 1.221669
0.240092 1.593364
0.245042 1.75831
0.249992 1.795806
0.254941 2.100094
0.259891 2.069297
0.26484 2.664732
0.26979 2.796478
0.274739 3.191358
0.279689 3.63766
0.284639 3.87128
0.289588 4.216566
0.294538 4.289172
0.299487 4.818274
0.304437 5.020871
0.309387 5.395699
0.314336 5.934627
0.319286 6.18814
0.324235 6.80663
0.329185 7.063278
0.334134 7.487485
0.339084 7.862957
0.344034 8.082114
0.348983 8.68862
0.353933 8.958147
0.358882 9.596579
0.363832 9.984259
0.368781 10.491969
0.373731 10.948679
0.378681 11.206579
0.38363 11.821029
0.38858 12.090799
0.393529 12.689099
0.398479 13.127959
0.403429 13.660339
0.408378 14.280109
0.413328 14.658289
0.418277 15.308669
0.423227 15.649899
0.428177 16.156239
0.433126 16.678829
0.438076 17.148589
0.443025 17.781579
0.447975 18.244109
0.452924 18.970199
0.457874 19.436669
0.462824 19.978949
0.467773 20.597209
0.472723 20.974399
0.477672 21.667679
0.482622 22.156709
0.487571 22.841589
0.492521 23.389529
0.497471 23.904129
0.50242 24.559279
0.50737 25.015129
0.51232 25.612869
0.517269 26.133449
0.522219 26.697339
0.527168 27.265459
0.532118 27.791229
0.537067 28.553569
0.542017 28.997229
0.546967 29.596069
0.551916 30.184489
0.556866 30.631849
0.561815 31.281099
0.566765 31.739829
0.571715 32.371049
0.576664 32.892669
0.581614 33.276859
0.586563 33.834419
0.591513 34.133979
0.596462 34.663859
0.601412 34.982259
0.606362 35.342339
0.611311 35.687259
0.616261 35.925959
0.62121 36.333829
0.62616 36.431219
0.631109 36.762579
0.636059 36.960339
0.641009 37.173039
0.645958 37.469379
0.650908 37.519099
0.655857 37.850829
0.660807 37.912289
0.665757 38.156849
0.670706 38.336429
0.675656 38.388439
0.680605 38.680859
0.685555 38.653989
0.690504 38.872169
0.695454 39.013769
0.700404 39.120759
0.705353 39.281559
0.710303 39.240489
0.715252 39.445319
0.720202 39.487479
0.725152 39.631339
0.730101 39.672429
0.735051 39.718929
0.74 39.777219
0.74495 39.762049
0.7499 39.922059
0.754849 39.849059
0.759799 39.917409
0.764748 40.054449
0.769698 39.944579
0.774648 40.073539
0.779597 39.981149
0.784547 40.137569
0.789496 40.165209
0.794446 40.095279
0.799395 40.191709
0.804345 40.093489
0.809295 40.221359
0.814244 40.180579
0.819194 40.149369
0.824143 40.121699
0.829093 40.124719
0.834043 40.183609
0.838992 40.029289
0.843942 40.022959
0.848891 39.978999
0.853841 39.913239
0.85879 39.927289
0.86374 39.784609
0.86869 39.728339
0.873639 39.617109
0.878589 39.539339
0.883538 39.511449
0.888488 39.342369
0.893437 39.304749
0.898387 39.216179
0.903337 39.136359
0.908286 39.057219
0.913236 38.967949
0.918185 38.865899
0.923135 38.696079
0.928085 38.662029
0.933034 38.504599
0.937984 38.438289
0.942933 38.515719
0.947883 38.380899
0.952832 38.612949
0.957782 38.626999
0.962732 38.563919
0.967681 38.432499
0.972631 38.301279
0.97758 38.382139
0.98253 38.125869
0.98748 38.623789
0.992429 38.729739
&
@target G6.S5
@type xy
0.007462 3.152928
0.012411 3.202439
0.01736 2.995479
0.02231 4.07786
0.027259 4.864644
0.032209 4.452716
0.037158 4.373964
0.042107 3.97755
0.047057 4.08368
0.052006 4.449094
0.056955 4.696069
0.061905 4.553233
0.066854 4.544626
0.071804 4.385236
0.076753 3.601255
0.081702 3.664144
0.086652 2.959461
0.091601 3.231767
0.09655 3.098814
0.1015 2.969118
0.106449 2.475211
0.111398 2.203897
0.116348 1.703523
0.121297 1.107184
0.126247 1.095755
0.131196 0.674418
0.136145 0.871795
0.141095 0.644823
0.146044 0.513059
0.150993 -0.051909
0.155943 0.041183
0.160892 -0.524914
0.165842 -0.155474
0.170791 -0.344984
0.17574 -0.090404
0.18069 -0.031378
0.185639 -0.141275
0.190588 -0.054778
0.195538 -0.31488
0.200487 -0.006693
0.205436 -0.166812
0.210386 0.396957
0.215335 0.437378
0.220285 0.850693
0.225234 0.885406
0.230183 1.004095
0.235133 1.075339
0.240082 1.229373
0.245031 1.552724
0.249981 1.780989
0.25493 2.281024
0.25988 2.421189
0.264829 2.825511
0.269778 2.875375
0.274728 3.281449
0.279677 3.305668
0.284626 3.872119
0.289576 4.050998
0.294525 4.606566
0.299474 4.914168
0.304424 5.26156
0.309373 5.613542
0.314323 5.77418
0.319272 6.361739
0.324221 6.603035
0.329171 7.285013
0.33412 7.506381
0.33907 8.117224
0.344019 8.36501
0.348968 8.849232
0.353918 9.118757
0.358867 9.632484
0.363816 10.109406
0.368766 10.603406
0.373715 11.129266
0.378664 11.564676
0.383614 12.099826
0.388563 12.454616
0.393512 12.986126
0.398462 13.333056
0.403411 13.961066
0.408361 14.393006
0.41331 15.098176
0.418259 15.521136
0.423209 16.014776
0.428158 16.503846
0.433107 16.898976
0.438057 17.541536
0.443006 17.985036
0.447956 18.650976
0.452905 19.177916
0.457854 19.822886
0.462804 20.272896
0.467753 20.897846
0.472703 21.442286
0.477652 22.002866
0.482601 22.624296
0.487551 23.266736
0.4925 23.905516
0.497449 24.436306
0.502399 25.115316
0.507348 25.642206
0.512297 26.394296
0.517247 26.819346
0.522196 27.540426
0.527146 28.152896
0.532095 28.903376
0.537044 29.471216
0.541994 30.074196
0.546943 30.776646
0.551892 31.285296
0.556842 31.968396
0.561791 32.500976
0.56674 33.241166
0.57169 33.709466
0.576639 34.419766
0.581589 34.923546
0.586538 35.560616
0.591487 36.052586
0.596437 36.586086
0.601386 37.128336
0.606336 37.587516
0.611285 38.239236
0.616234 38.590066
0.621184 39.152036
0.626133 39.450076
0.631082 39.993426
0.636032 40.276436
0.640981 40.682906
0.64593 41.009866
0.65088 41.310256
0.655829 41.715286
0.660779 41.957036
0.665728 42.272466
0.670677 42.501866
0.675627 42.822686
0.680576 42.901126
0.685525 43.189466
0.690475 43.313726
0.695424 43.558836
0.700373 43.767196
0.705323 43.847736
0.710272 44.026926
0.715222 44.211446
0.720171 44.382066
0.72512 44.484376
0.73007 44.649536
0.735019 44.701786
0.739968 44.869496
0.744918 44.935166
0.749867 45.167956
0.754817 45.184986
0.759766 45.322746
0.764715 45.399446
0.769665 45.493806
0.774614 45.681026
0.779563 45.828226
0.784513 45.898526
0.789462 45.981376
0.794412 46.125016
0.799361 46.174956
0.80431 46.325106
0.80926 46.352006
0.814209 46.525926
0.819158 46.519326
0.824108 46.557846
0.829057 46.562726
0.834006 46.575256
0.838956 46.619256
0.843905 46.583456
0.848855 46.644016
0.853804 46.518696
0.858753 46.551796
0.863703 46.506816
0.868652 46.428676
0.873601 46.364886
0.878551 46.250246
0.8835 46.210786
0.88845 46.119366
0.893399 46.098566
0.898348 45.939486
0.903298 45.901496
0.908247 45.788026
0.913196 45.823086
0.918146 45.707026
0.923095 45.618756
0.928045 45.483156
0.932994 45.464186
0.937943 45.388896
0.942893 45.376836
0.947842 45.488106
0.952791 45.474186
0.957741 45.743546
0.96269 45.720736
0.967639 45.789806
0.972589 45.705816
0.977538 45.931786
0.982488 45.990026
0.987437 46.435616
0.992386 46.940706
&
@target G6.S6
@type xy
0.00746 4.291647
0.012409 5.518871
0.017358 6.12452
0.022306 7.079008
0.027255 7.166816
0.032204 6.985191
0.037152 6.476355
0.042101 6.512183
0.047049 6.77251
0.051998 6.814245
0.056947 6.837953
0.061895 6.562312
0.066844 6.174044
0.071793 5.995169
0.076741 5.196777
0.08169 5.369721
0.086639 5.308853
0.091587 5.087687
0.096536 4.506677
0.101485 4.209972
0.106433 3.384853
0.111382 3.209468
0.116331 2.759288
0.121279 2.703673
0.126228 2.408313
0.131176 1.986736
0.136125 1.460994
0.141074 1.073068
0.146022 0.739977
0.150971 0.517795
0.15592 0.544861
0.160868 0.473154
0.165817 0.311018
0.170766 -0.087202
0.175714 -0.029451
0.180663 -0.395762
0.185612 -0.11637
0.19056 -0.175694
0.195509 0.043378
0.200458 -0.023071
0.205406 0.074568
0.210355 -0.139142
0.215303 0.116468
0.220252 0.104323
0.225201 0.485467
0.230149 0.654751
0.235098 0.902189
0.240047 1.000601
0.244995 1.120084
0.249944 1.260185
0.254893 1.586517
0.259841 1.864204
0.26479 2.202432
0.269738 2.446173
0.274687 2.706145
0.279636 2.901408
0.284584 3.141353
0.289533 3.536953
0.294482 3.812158
0.29943 4.383511
0.304379 4.59834
0.309328 5.048519
0.314276 5.269264
0.319225 5.720204
0.324174 5.987171
0.329122 6.527279
0.334071 6.88557
0.339019 7.520864
0.343968 7.79495
0.348917 8.25406
0.353865 8.523065
0.358814 9.044172
0.363763 9.396023
0.368711 9.9751
0.37366 10.40689
0.378609 10.93189
0.383557 11.25296
0.388506 11.77411
0.393455 12.231
0.398403 12.81554
0.403352 13.36831
0.408301 13.91793
0.413249 14.47517
0.418198 14.9481
0.423146 15.499
0.428095 15.99492
0.433044 16.68171
0.437992 17.22075
0.442941 17.96444
0.44789 18.45103
0.452838 19.06892
0.457787 19.60016
0.462736 20.19668
0.467684 20.73078
0.472633 21.50797
0.477582 22.08977
0.48253 22.79048
0.487479 23.3215
0.492428 24.06797
0.497376 24.59034
0.502325 25.30793
0.507274 25.97444
0.512222 26.75921
0.517171 27.39959
0.522119 28.0911
0.527068 28.75861
0.532017 29.50775
0.536965 30.20313
0.541914 30.91113
0.546863 31.75944
0.551811 32.38925
0.55676 33.1754
0.561709 33.82076
0.566657 34.56814
0.571606 35.23473
0.576554 36.13946
0.581503 36.85077
0.586452 37.64505
0.5914 38.29806
0.596349 39.1129
0.601298 39.80756
0.606246 40.55532
0.611195 41.2683
0.616144 41.97813
0.621092 42.64175
0.626041 43.24424
0.63099 43.90248
0.635938 44.53854
0.640887 45.04005
0.645836 45.61672
0.650784 46.16667
0.655733 46.76323
0.660682 47.13693
0.66563 47.75784
0.670579 48.12524
0.675527 48.54096
0.680476 48.90887
0.685425 49.20536
0.690373 49.55229
0.695322 49.87916
0.700271 50.10622
0.705219 50.3565
0.710168 50.64144
0.715117 50.83356
0.720065 51.18372
0.725014 51.34011
0.729962 51.51956
0.734911 51.71772
0.73986 51.86182
0.744808 52.06549
0.749757 52.13573
0.754706 52.18237
0.759654 52.37744
0.764603 52.3578
0.769552 52.60546
0.7745 52.61879
0.779449 52.73298
0.784398 52.83847
0.789346 52.89487
0.794295 52.96729
0.799243 53.04219
0.804192 53.0628
0.809141 53.19288
0.814089 53.2594
0.819038 53.29881
0.823987 53.36947
0.828935 53.47918
0.833884 53.53178
0.838833 53.60974
0.843781 53.71653
0.84873 53.79483
0.853679 53.91313
0.858627 53.92434
0.863576 53.95965
0.868525 54.02915
0.873473 54.10557
0.878422 54.03234
0.88337 54.04214
0.888319 53.96395
0.893268 53.9516
0.898216 53.86182
0.903165 53.80261
0.908114 53.81682
0.913062 53.81405
0.918011 53.79181
0.92296 53.81027
0.927908 53.8049
0.932857 53.84364
0.937806 53.86416
0.942754 53.98061
0.947703 54.03458
0.952651 54.29688
0.9576 54.37059
0.962549 54.65794
0.967497 54.77214
0.972446 54.87954
0.977395 55.05605
0.982343 55.44749
0.987292 55.87007
0.992241 56.74463
&
@target G6.S7
@type xy
0.012205 16.18855
0.017129 15.96697
0.022052 14.4329
0.026976 12.9678
0.0319 13.26154
0.036823 13.19138
0.041747 12.79513
0.046671 12.46624
0.051594 12.61394
0.056518 12.64438
0.061442 12.11421
0.066366 11.4378
0.071289 10.99215
0.076213 10.80095
0.081137 10.49251
0.08606 10.14492
0.090984 9.396524
0.095908 8.93625
0.100832 8.196088
0.105755 7.962657
0.110679 7.492302
0.115603 6.8924
0.120526 6.307065
0.12545 5.474208
0.130374 4.880578
0.135297 4.475151
0.140221 4.038912
0.145145 3.551396
0.150069 2.914822
0.154992 2.379401
0.159916 1.863641
0.16484 1.493228
0.169763 1.415076
0.174687 1.091784
0.179611 0.770016
0.184534 0.434575
0.189458 0.155106
0.194382 0.153754
0.199306 0.023357
0.204229 0.109036
0.209153 -0.047255
0.214077 -0.165901
0.219 -0.1482
0.223924 -0.24583
0.228848 -0.009625
0.233772 0.09352
0.238695 0.172968
0.243619 0.241287
0.248543 0.229371
0.253466 0.402702
0.25839 0.58852
0.263314 0.830482
0.268238 1.11427
0.273161 1.234683
0.278085 1.397616
0.283009 1.580801
0.287932 1.857726
0.292856 2.205087
0.29778 2.479628
0.302704 2.866539
0.307627 3.038504
0.312551 3.330826
0.317475 3.737536
0.322398 4.075272
0.327322 4.546982
0.332246 4.869262
0.337169 5.211687
0.342093 5.538211
0.347017 5.90601
0.35194 6.502552
0.356864 6.891158
0.361788 7.438719
0.366712 7.812223
0.371635 8.150449
0.376559 8.731974
0.381483 9.195568
0.386406 9.77315
0.39133 10.33191
0.396254 10.71508
0.401178 11.30429
0.406101 11.72728
0.411025 12.34984
0.415949 12.88583
0.420872 13.50136
0.425796 14.12462
0.43072 14.59779
0.435644 15.19524
0.440567 15.73822
0.445491 16.33482
0.450415 17.14897
0.455338 17.6439
0.460262 18.37222
0.465186 18.88875
0.470109 19.52873
0.475033 20.31623
0.479957 20.92883
0.48488 21.74775
0.489804 22.25679
0.494728 22.88789
0.499652 23.63058
0.504575 24.32584
0.509499 25.08894
0.514423 25.77373
0.519347 26.53646
0.52427 27.21362
0.529194 27.97293
0.534118 28.78825
0.539041 29.56555
0.543965 30.36128
0.548889 31.16511
0.553812 31.85901
0.558736 32.74515
0.56366 33.51848
0.568584 34.43002
0.573507 35.27298
0.578431 36.04646
0.583355 36.92575
0.588278 37.74029
0.593202 38.72868
0.598126 39.55931
0.60305 40.46736
0.607973 41.34872
0.612897 42.14429
0.617821 43.05418
0.622744 43.8851
0.627668 44.75279
0.632592 45.56527
0.637515 46.37376
0.642439 47.22142
0.647363 47.94624
0.652286 48.79356
0.65721 49.53955
0.662134 50.2796
0.667058 51.04905
0.671981 51.72055
0.676905 52.41294
0.681829 52.97912
0.686752 53.54205
0.691676 54.16664
0.6966 54.61161
0.701524 55.16424
0.706447 55.65334
0.711371 56.07404
0.716295 56.52249
0.721218 56.88893
0.726142 57.35229
0.731066 57.67179
0.735989 58.02341
0.740913 58.34397
0.745837 58.63893
0.750761 58.99252
0.755684 59.28423
0.760608 59.52969
0.765532 59.86007
0.770455 60.11293
0.775379 60.39877
0.780303 60.61656
0.785227 60.91261
0.79015 61.13141
0.795074 61.3731
0.799998 61.54258
0.804921 61.75068
0.809845 61.95612
0.814769 62.14267
0.819693 62.29827
0.824616 62.47555
0.82954 62.63924
0.834464 62.76828
0.839387 62.89204
0.844311 63.05868
0.849235 63.17118
0.854158 63.32253
0.859082 63.45355
0.864006 63.50415
0.86893 63.64658
0.873853 63.76137
0.878777 63.89589
0.883701 64.00747
0.888624 64.14945
0.893548 64.17731
0.898472 64.29809
0.903396 64.3289
0.908319 64.3811
0.913243 64.44797
0.918167 64.50502
0.92309 64.62066
0.928014 64.66666
0.932938 64.78253
0.937861 64.88037
0.942785 65.00658
0.947709 65.27739
0.952632 65.48378
0.957556 65.84568
0.96248 66.18335
0.967404 66.58153
0.972327 66.97957
0.977251 67.38286
0.982175 68.05063
0.987098 68.79158
0.992022 70.21628
&
@target G6.S8
@type xy
0.007473 13.414012
0.01242 12.028582
0.017367 11.574422
0.022314 11.498672
0.027261 11.450772
0.032208 10.484892
0.037154 10.691172
0.042101 10.926492
0.047048 10.595642
0.051995 10.615782
0.056942 10.131852
0.061888 9.445014
0.066835 9.332234
0.071782 8.896993
0.076729 8.622189
0.081676 8.307293
0.086623 7.613212
0.091569 6.908083
0.096516 6.568138
0.101463 6.296947
0.10641 5.839786
0.111357 5.251546
0.116304 4.459364
0.12125 3.967661
0.126197 3.511547
0.131144 3.22846
0.136091 2.767493
0.141038 2.158039
0.145984 1.576465
0.150931 1.358657
0.155878 0.990337
0.160825 0.888294
0.165772 0.628629
0.170719 0.267621
0.175666 0.105275
0.180612 -0.05303
0.185559 -0.053849
0.190506 0.019877
0.195453 -0.03852
0.2004 -0.160507
0.205346 -0.084224
0.210293 -0.086628
0.21524 0.126568
0.220187 0.330313
0.225134 0.404952
0.23008 0.535972
0.235027 0.663654
0.239974 0.827577
0.244921 1.2855
0.249868 1.526873
0.254815 1.729476
0.259761 2.00524
0.264708 2.176376
0.269655 2.606612
0.274602 3.022895
0.279549 3.378835
0.284496 3.748343
0.289442 4.022094
0.294389 4.323748
0.299336 4.918931
0.304283 5.320982
0.30923 5.783571
0.314177 6.230131
0.319123 6.590971
0.32407 7.0611
0.329017 7.626366
0.333964 8.129307
0.338911 8.715992
0.343857 9.214628
0.348804 9.553466
0.353751 10.181752
0.358698 10.664632
0.363645 11.258562
0.368592 11.866472
0.373538 12.328462
0.378485 12.826602
0.383432 13.428162
0.388379 13.958212
0.393326 14.690782
0.398273 15.315582
0.403219 15.808502
0.408166 16.496172
0.413113 17.106872
0.41806 17.675832
0.423007 18.519222
0.427953 19.127342
0.4329 19.690542
0.437847 20.496892
0.442794 21.108642
0.447741 21.905262
0.452688 22.651172
0.457634 23.275482
0.462581 24.078252
0.467528 24.698612
0.472475 25.445092
0.477422 26.319712
0.482369 27.021512
0.487315 27.831992
0.492262 28.599862
0.497209 29.248152
0.502156 30.155312
0.507103 30.940242
0.51205 31.785412
0.516996 32.684482
0.521943 33.439092
0.52689 34.284282
0.531837 35.178742
0.536784 36.009892
0.541731 36.877122
0.546677 37.769262
0.551624 38.563672
0.556571 39.512902
0.561518 40.390462
0.566465 41.257272
0.571411 42.225812
0.576358 43.116902
0.581305 43.926812
0.586252 44.895902
0.591199 45.846802
0.596146 46.780622
0.601092 47.794792
0.606039 48.643752
0.610986 49.659452
0.615933 50.572582
0.62088 51.507282
0.625826 52.496412
0.630773 53.435092
0.63572 54.392452
0.640667 55.289412
0.645614 56.167152
0.650561 57.151672
0.655508 57.996952
0.660454 58.891312
0.665401 59.760532
0.670348 60.572562
0.675295 61.364712
0.680242 62.158652
0.685188 62.881862
0.690135 63.466652
0.695082 64.095402
0.700029 64.666092
0.704976 65.257702
0.709923 65.757032
0.714869 66.223982
0.719816 66.681932
0.724763 67.056792
0.72971 67.422332
0.734657 67.841002
0.739603 68.219512
0.74455 68.556592
0.749497 68.879182
0.754444 69.191382
0.759391 69.499482
0.764338 69.765252
0.769284 70.067882
0.774231 70.418112
0.779178 70.628562
0.784125 70.974542
0.789072 71.179512
0.794019 71.472642
0.798965 71.693432
0.803912 71.990602
0.808859 72.193522
0.813806 72.443132
0.818753 72.737502
0.8237 73.012412
0.828646 73.314622
0.833593 73.513072
0.83854 73.749002
0.843487 73.953742
0.848434 74.156672
0.85338 74.350952
0.858327 74.610552
0.863274 74.755862
0.868221 74.952552
0.873168 75.063492
0.878115 75.284552
0.883061 75.382392
0.888008 75.529792
0.892955 75.690482
0.897902 75.872372
0.902849 76.029522
0.907795 76.220872
0.912742 76.404492
0.917689 76.659282
0.922636 76.880002
0.927583 77.143842
0.93253 77.414112
0.937477 77.719762
0.942423 78.040802
0.94737 78.325932
0.952317 78.750742
0.957264 79.127312
0.962211 79.598122
0.967157 80.083412
0.972104 80.536482
0.977051 81.022242
0.981998 81.798642
0.986945 82.715492
0.991892 84.341222
&
@target G7.S2
@type xy
0.007462 -1.836687
0.012412 -1.029835
0.017362 -0.23383
0.022312 0.644744
0.027262 1.485118
0.032212 2.214424
0.037162 2.666677
0.042112 3.08752
0.047062 3.101459
0.052012 1.921346
0.056961 3.116861
0.061911 2.993875
0.066861 2.102657
0.071811 3.179094
0.076761 3.414314
0.081711 3.439748
0.086661 3.50836
0.091611 3.415804
0.096561 3.174644
0.101511 2.316852
0.106461 2.72339
0.111411 2.347306
0.116361 0.803902
0.121311 1.789369
0.126261 1.514838
0.131211 0.473008
0.136161 1.269609
0.141111 1.30478
0.146061 1.13742
0.15101 0.838763
0.155961 0.909407
0.16091 0.69975
0.16586 -0.275169
0.17081 0.400554
0.17576 0.197845
0.18071 -0.76655
0.18566 -0.143726
0.19061 0.155523
0.19556 -0.093508
0.20051 -0.174719
0.20546 0.439245
0.21041 0.45825
0.21536 0.173647
0.22031 0.560471
0.22526 0.474974
0.23021 0.011147
0.23516 0.295613
0.24011 0.645966
0.24506 0.413421
0.250009 0.200732
0.25496 1.097116
0.259909 1.130692
0.264859 0.966456
0.269809 1.747175
0.274759 1.876421
0.279709 1.825941
0.284659 1.896482
0.289609 2.245947
0.294559 2.196301
0.299509 1.999098
0.304459 2.800994
0.309409 2.886968
0.314359 2.663701
0.319309 3.675623
0.324259 3.859061
0.329209 3.939336
0.334159 4.379942
0.339109 4.885326
0.344059 4.965212
0.349008 4.952891
0.353959 5.604899
0.358908 5.760602
0.363858 5.585685
0.368808 6.527364
0.373758 6.797081
0.378708 6.89168
0.383658 7.419274
0.388608 8.094754
0.393558 8.255613
0.398508 8.454183
0.403458 9.139033
0.408408 9.409993
0.413358 9.335773
0.418308 10.128703
0.423258 10.417113
0.428208 10.545363
0.433158 10.904473
0.438108 11.665033
0.443058 11.880683
0.448008 11.980553
0.452958 12.783053
0.457907 13.083573
0.462857 13.090263
0.467807 13.613683
0.472757 13.971933
0.477707 13.965163
0.482657 14.013433
0.487607 14.620373
0.492557 14.662513
0.497507 14.465013
0.502457 15.080403
0.507407 15.034023
0.512357 14.789203
0.517307 14.924543
0.522257 15.173973
0.527207 14.918753
0.532157 14.582013
0.537107 15.012473
0.542057 14.917773
0.547006 14.484493
0.551956 14.753323
0.556906 14.698313
0.561856 14.313633
0.566806 14.129003
0.571756 14.271953
0.576706 14.051413
0.581656 13.592293
0.586606 13.769883
0.591556 13.626323
0.596506 13.129963
0.601456 13.269633
0.606406 13.133953
0.611356 12.798793
0.616306 12.558603
0.621256 12.598163
0.626206 12.341613
0.631156 11.824663
0.636106 11.910823
0.641056 11.661583
0.646006 11.181713
0.650956 11.150573
0.655905 10.841723
0.660855 10.443673
0.665805 10.021623
0.670755 9.840593
0.675705 9.500513
0.680655 8.948153
0.685605 8.754213
0.690555 8.251143
0.695505 7.761792
0.700455 7.221965
0.705405 6.752089
0.710355 6.097127
0.715305 5.374677
0.720255 4.807249
0.725205 4.03988
0.730155 3.060888
0.735105 2.055991
0.740055 1.214378
0.745004 0.280884
0.749954 -0.609624
0.754904 -1.454302
0.759854 -2.282292
0.764804 -3.145959
0.769754 -3.954884
0.774704 -4.80595
0.779654 -5.695328
0.784604 -6.549397
0.789554 -7.371503
0.794504 -8.256907
0.799454 -9.344389
0.804404 -10.190278
0.809354 -11.021046
0.814304 -11.827177
0.819254 -12.551197
0.824204 -13.334967
0.829154 -14.060877
0.834104 -14.780137
0.839054 -15.426317
0.844004 -16.252227
0.848954 -17.079437
0.853903 -17.860057
0.858853 -18.670077
0.863803 -19.762487
0.868753 -20.585337
0.873703 -21.209457
0.878653 -21.736107
0.883603 -22.277537
0.888553 -22.882057
0.893503 -23.447417
0.898453 -24.025597
0.903403 -24.492107
0.908353 -25.151057
0.913303 -25.885827
0.918253 -26.606807
0.923203 -27.317177
0.928153 -28.406627
0.933103 -29.435517
0.938053 -29.316847
0.943002 -29.583427
0.947952 -29.852497
0.952902 -30.184707
0.957852 -30.513187
0.962802 -30.880527
0.967752 -31.328927
0.972702 -31.753717
0.977652 -32.511567
0.982602 -33.423817
0.987552 -33.925377
0.992502 -35.197237
&
@target G7.S3
@type xy
0.007462 -3.071164
0.012412 -1.539712
0.017362 -0.937086
0.022311 -0.098762
0.027261 0.560776
0.032211 0.962345
0.037161 1.489331
0.042111 0.49085
0.047061 1.305042
0.052011 1.689275
0.05696 0.742154
0.06191 1.644468
0.06686 2.09524
0.07181 2.24387
0.07676 2.36757
0.08171 2.413363
0.086659 1.560304
0.091609 1.959921
0.096559 1.798652
0.101509 0.333943
0.106459 1.228288
0.111409 1.092562
0.116359 0.138633
0.121308 1.070909
0.126258 1.003646
0.131208 0.655026
0.136158 0.799139
0.141108 0.609437
0.146058 -0.437033
0.151007 0.29961
0.155957 0.066961
0.160907 -0.955075
0.165857 0.130261
0.170807 0.089165
0.175757 -0.284967
0.180706 0.48164
0.185656 0.43353
0.190606 0.118355
0.195556 0.509934
0.200506 0.315246
0.205456 -0.246215
0.210406 0.500155
0.215355 0.387469
0.220305 -0.01664
0.225255 0.939411
0.230205 0.912485
0.235155 0.941567
0.240105 1.437507
0.245055 1.494635
0.250004 1.292402
0.254954 1.723615
0.259904 1.589397
0.264854 1.514915
0.269804 2.151385
0.274754 2.069778
0.279703 2.32222
0.284653 2.990653
0.289603 3.057403
0.294553 3.273446
0.299503 3.749361
0.304453 3.709639
0.309403 3.82495
0.314352 4.261605
0.319302 4.174386
0.324252 4.523536
0.329202 5.088213
0.334152 5.007325
0.339102 5.62194
0.344051 6.014839
0.349001 6.094515
0.353951 6.490012
0.358901 6.777529
0.363851 6.787463
0.368801 7.239576
0.37375 7.630796
0.3787 7.607166
0.38365 8.330826
0.3886 8.699316
0.39355 8.807576
0.3985 9.541696
0.40345 9.856856
0.408399 10.011166
0.413349 10.588556
0.418299 10.881426
0.423249 10.888716
0.428199 11.665566
0.433149 11.934656
0.438098 12.045226
0.443048 12.890016
0.447998 13.294746
0.452948 13.383206
0.457898 14.116096
0.462848 14.356936
0.467797 14.437146
0.472747 15.131816
0.477697 15.374346
0.482647 15.449866
0.487597 16.170946
0.492547 16.391926
0.497497 16.550186
0.502446 17.192566
0.507396 17.345736
0.512346 17.314256
0.517296 17.907806
0.522246 18.019076
0.527196 18.009516
0.532146 18.574846
0.537095 18.650336
0.542045 18.572956
0.546995 19.071866
0.551945 19.071426
0.556895 18.935536
0.561845 19.365596
0.566794 19.299956
0.571744 19.199266
0.576694 19.504416
0.581644 19.505866
0.586594 19.369386
0.591544 19.672966
0.596494 19.590356
0.601443 19.456186
0.606393 19.663586
0.611343 19.546046
0.616293 19.382416
0.621243 19.527196
0.626193 19.204176
0.631142 19.086606
0.636092 19.182676
0.641042 18.922136
0.645992 18.733816
0.650942 18.746716
0.655892 18.421436
0.660841 18.255296
0.665791 18.165846
0.670741 17.852046
0.675691 17.612696
0.680641 17.554026
0.685591 17.206226
0.690541 17.005356
0.69549 16.931506
0.70044 16.569106
0.70539 16.249916
0.71034 16.060056
0.71529 15.534136
0.72024 15.072126
0.72519 14.386616
0.730139 13.624406
0.735089 12.675366
0.740039 11.682916
0.744989 10.505766
0.749939 9.325586
0.754888 8.059576
0.759838 6.77981
0.764788 5.349988
0.769738 4.05591
0.774688 2.754609
0.779638 1.443157
0.784588 0.103612
0.789537 -1.181191
0.794487 -2.552912
0.799437 -3.843552
0.804387 -5.078086
0.809337 -6.496835
0.814287 -7.707813
0.819237 -9.035005
0.824186 -10.484982
0.829136 -11.574318
0.834086 -12.741583
0.839036 -13.813674
0.843986 -14.915394
0.848936 -15.981754
0.853885 -17.001484
0.858835 -18.011874
0.863785 -19.040864
0.868735 -20.038594
0.873685 -21.060434
0.878635 -22.248644
0.883584 -23.294114
0.888534 -24.102464
0.893484 -24.834504
0.898434 -25.615834
0.903384 -26.330754
0.908334 -27.091914
0.913284 -27.748274
0.918233 -28.492054
0.923183 -29.327064
0.928133 -30.149664
0.933083 -31.001174
0.938033 -32.323594
0.942983 -32.654324
0.947932 -32.853724
0.952882 -33.212274
0.957832 -33.588044
0.962782 -33.964254
0.967732 -34.357714
0.972682 -34.847574
0.977632 -35.487724
0.982581 -36.469904
0.987531 -37.012804
0.992481 -38.099094
&
@target G7.S4
@type xy
0.007462 0.245938
0.012412 0.927894
0.017362 1.429608
0.022312 2.266142
0.027261 3.258726
0.032211 3.369562
0.037161 2.564613
0.042111 3.125169
0.047061 2.929615
0.052011 2.742407
0.056961 3.510905
0.061911 3.569949
0.06686 3.815143
0.07181 3.753652
0.07676 3.332179
0.08171 3.430581
0.08666 2.350133
0.09161 2.800926
0.09656 2.352645
0.10151 2.044851
0.106459 2.343473
0.111409 2.205472
0.116359 2.027753
0.121309 1.700014
0.126259 1.01381
0.131209 1.093093
0.136159 0.148115
0.141108 0.696381
0.146058 0.385902
0.151008 0.239451
0.155958 0.5041
0.160908 0.310998
0.165858 0.342234
0.170808 0.114451
0.175758 -0.2906
0.180707 0.004338
0.185657 -0.561632
0.190607 0.054265
0.195557 0.001619
0.200507 0.015101
0.205457 0.32022
0.210407 0.117748
0.215357 0.354708
0.220306 0.262893
0.225256 0.065101
0.230206 0.490456
0.235156 0.224049
0.240106 0.871868
0.245056 0.949727
0.250006 1.001705
0.254955 1.345279
0.259905 1.254277
0.264855 1.538943
0.269805 1.608456
0.274755 1.512044
0.279705 1.973123
0.284655 1.872831
0.289604 2.485887
0.294554 2.56957
0.299504 2.728984
0.304454 3.067582
0.309404 2.987506
0.314354 3.335855
0.319304 3.44793
0.324254 3.494619
0.329203 3.980501
0.334153 4.081294
0.339103 4.580436
0.344053 4.813818
0.349003 4.905837
0.353953 5.334353
0.358903 5.394057
0.363853 5.784518
0.368802 6.05765
0.373752 6.315693
0.378702 6.749848
0.383652 7.004349
0.388602 7.50145
0.393552 7.804452
0.398502 7.999694
0.403452 8.435254
0.408401 8.58343
0.413351 9.007561
0.418301 9.297875
0.423251 9.595666
0.428201 10.178412
0.433151 10.310018
0.438101 10.922478
0.443051 11.197958
0.448 11.530778
0.45295 12.049128
0.4579 12.285938
0.46285 12.827458
0.4678 13.299508
0.47275 13.642188
0.4777 14.289638
0.48265 14.613358
0.487599 15.169108
0.492549 15.584288
0.497499 15.998378
0.502449 16.586238
0.507399 16.902578
0.512349 17.477588
0.517299 17.902308
0.522248 18.196508
0.527198 18.793168
0.532148 19.141598
0.537098 19.472698
0.542048 19.887008
0.546998 20.162278
0.551948 20.742788
0.556898 20.963238
0.561847 21.293998
0.566797 21.722618
0.571747 21.815838
0.576697 22.209838
0.581647 22.311178
0.586597 22.478778
0.591547 22.735388
0.596496 22.676508
0.601446 23.003788
0.606396 23.019448
0.611346 23.038468
0.616296 23.238388
0.621246 23.097508
0.626196 23.269478
0.631146 23.202178
0.636095 23.155038
0.641045 23.249508
0.645995 23.067418
0.650945 23.131478
0.655895 23.058468
0.660845 22.846698
0.665795 22.885148
0.670744 22.601918
0.675694 22.546598
0.680644 22.300328
0.685594 22.123638
0.690544 21.943788
0.695494 21.731368
0.700444 21.555728
0.705394 21.331948
0.710344 20.950978
0.715293 20.752518
0.720243 20.292358
0.725193 20.068238
0.730143 19.739838
0.735093 19.264448
0.740043 18.893428
0.744993 18.449198
0.749942 17.993488
0.754892 17.647358
0.759842 17.092188
0.764792 16.607778
0.769742 16.099808
0.774692 15.536388
0.779642 14.931098
0.784591 14.271368
0.789541 13.644408
0.794491 12.941308
0.799441 12.136078
0.804391 11.338288
0.809341 10.679658
0.814291 9.907103
0.819241 9.041376
0.824191 8.194045
0.82914 7.419017
0.83409 6.477867
0.83904 5.684197
0.84399 4.761792
0.84894 3.743714
0.85389 2.921069
0.85884 2.113448
0.863789 1.268571
0.868739 0.458917
0.873689 -0.384454
0.878639 -1.195536
0.883589 -2.085678
0.888539 -2.963348
0.893489 -3.91631
0.898439 -5.034767
0.903388 -5.659722
0.908338 -6.425613
0.913288 -7.012249
0.918238 -7.819522
0.923188 -8.489487
0.928138 -9.222439
0.933088 -10.038122
0.938037 -10.969492
0.942987 -11.797332
0.947937 -13.009022
0.952887 -13.051982
0.957837 -13.415292
0.962787 -13.779092
0.967737 -14.217272
0.972687 -14.702052
0.977637 -15.258482
0.982586 -16.066702
0.987536 -16.869592
0.992486 -17.746932
&
@target G7.S5
@type xy
0.007462 -0.5465
0.012412 0.891077
0.017361 1.928639
0.022311 2.053975
0.027261 2.747154
0.03221 2.02412
0.03716 2.590311
0.04211 2.698289
0.04706 1.974305
0.052009 2.8987
0.056959 3.162656
0.061909 3.279902
0.066858 3.017473
0.071808 3.147739
0.076758 2.653846
0.081708 2.200793
0.086657 2.331512
0.091607 1.762809
0.096557 2.26094
0.101506 2.097854
0.106456 2.058997
0.111406 1.260954
0.116356 1.330767
0.121305 0.917529
0.126255 0.269513
0.131205 0.668808
0.136155 0.245236
0.141104 0.608957
0.146054 0.382232
0.151004 0.417511
0.155953 0.020725
0.160903 -0.162274
0.165853 -0.073048
0.170802 -0.453558
0.175752 0.025664
0.180702 -0.171627
0.185652 0.299272
0.190601 0.097333
0.195551 0.230682
0.200501 0.096737
0.205451 -0.061822
0.2104 0.223589
0.21535 0.10536
0.2203 0.591641
0.225249 0.55853
0.230199 0.99915
0.235149 0.953239
0.240098 1.012796
0.245048 1.096468
0.249998 1.087734
0.254948 1.504765
0.259897 1.417843
0.264847 2.004784
0.269797 2.03754
0.274747 2.344275
0.279696 2.449948
0.284646 2.541491
0.289596 2.730983
0.294545 2.732353
0.299495 3.328086
0.304445 3.284491
0.309395 3.880149
0.314344 3.981292
0.319294 4.242965
0.324244 4.468141
0.329193 4.594387
0.334143 4.953178
0.339093 4.999974
0.344042 5.547484
0.348992 5.653129
0.353942 6.151088
0.358892 6.353806
0.363841 6.655805
0.368791 6.93041
0.373741 7.090469
0.37869 7.533056
0.38364 7.671657
0.38859 8.268068
0.39354 8.458608
0.398489 8.925747
0.403439 9.169595
0.408389 9.452138
0.413338 9.88345
0.418288 10.0763
0.423238 10.58362
0.428188 10.81093
0.433137 11.32719
0.438087 11.65816
0.443037 12.05849
0.447987 12.50989
0.452936 12.75666
0.457886 13.23994
0.462836 13.48894
0.467785 14.09698
0.472735 14.43928
0.477685 14.98017
0.482635 15.40189
0.487584 15.82493
0.492534 16.24371
0.497484 16.66381
0.502433 17.16201
0.507383 17.58045
0.512333 18.1163
0.517282 18.54533
0.522232 19.06769
0.527182 19.56131
0.532132 19.94125
0.537081 20.49197
0.542031 20.83016
0.546981 21.42769
0.55193 21.80132
0.55688 22.40371
0.56183 22.79617
0.56678 23.23897
0.571729 23.66469
0.576679 24.04941
0.581629 24.48041
0.586579 24.74015
0.591528 25.19126
0.596478 25.46537
0.601428 25.80506
0.606377 26.07635
0.611327 26.1754
0.616277 26.52959
0.621227 26.57492
0.626176 26.84856
0.631126 26.85436
0.636076 27.03905
0.641025 27.06328
0.645975 27.0249
0.650925 27.10029
0.655875 26.95919
0.660824 27.07282
0.665774 26.89823
0.670724 26.93205
0.675673 26.79277
0.680623 26.70795
0.685573 26.74467
0.690523 26.56358
0.695472 26.5584
0.700422 26.39969
0.705372 26.32998
0.710321 26.18514
0.715271 26.06272
0.720221 25.95022
0.725171 25.77375
0.73012 25.55899
0.73507 25.25641
0.74002 25.08109
0.744969 24.76237
0.749919 24.48744
0.754869 24.10482
0.759819 23.73166
0.764768 23.37538
0.769718 22.85324
0.774668 22.43389
0.779617 21.92732
0.784567 21.43291
0.789517 20.91105
0.794467 20.31828
0.799416 19.79122
0.804366 19.12502
0.809316 18.5435
0.814265 17.86438
0.819215 17.24121
0.824165 16.51344
0.829115 15.85028
0.834064 15.21122
0.839014 14.47515
0.843964 13.73414
0.848913 12.97331
0.853863 12.1785
0.858813 11.34252
0.863763 10.53067
0.868712 9.7988
0.873662 9.07508
0.878612 8.286945
0.883561 7.4492
0.888511 6.682365
0.893461 5.782085
0.898411 4.993627
0.90336 4.137236
0.90831 3.24984
0.91326 2.638271
0.918209 2.017509
0.923159 1.357777
0.928109 0.606769
0.933059 -0.142642
0.938008 -0.921252
0.942958 -1.740837
0.947908 -2.533767
0.952857 -3.436121
0.957807 -3.37459
0.962757 -3.764669
0.967707 -4.160114
0.972656 -4.61449
0.977606 -5.178843
0.982556 -5.867535
0.987506 -6.693242
0.992455 -7.31881
&
@target G7.S6
@type xy
0.007462 1.495468
0.012411 1.733267
0.017361 3.295333
0.02231 3.395452
0.02726 3.323446
0.032209 3.174923
0.037159 2.868005
0.042109 2.651193
0.047058 3.342933
0.052008 3.602603
0.056957 3.658492
0.061907 3.584711
0.066856 3.317213
0.071806 2.667706
0.076755 2.755434
0.081705 2.423557
0.086654 2.744101
0.091604 2.610306
0.096553 2.354699
0.101503 1.833225
0.106453 1.578481
0.111402 0.980611
0.116352 1.015277
0.121301 0.864445
0.126251 1.012182
0.1312 0.751671
0.13615 0.577736
0.141099 0.123233
0.146049 0.053953
0.150998 -0.202324
0.155948 0.009176
0.160897 0.010511
0.165847 0.206828
0.170797 0.008747
0.175746 -0.013889
0.180696 -0.261612
0.185645 -0.137822
0.190595 -0.142687
0.195544 0.154685
0.200494 0.175236
0.205443 0.378397
0.210393 0.320773
0.215342 0.367353
0.220292 0.281515
0.225242 0.562717
0.230191 0.627176
0.235141 0.933111
0.24009 1.070138
0.24504 1.284133
0.249989 1.232238
0.254939 1.458904
0.259888 1.508683
0.264838 1.826408
0.269787 1.98655
0.274737 2.381916
0.279687 2.518892
0.284636 2.693715
0.289585 2.823317
0.294535 3.130085
0.299485 3.242539
0.304434 3.58779
0.309384 3.870408
0.314333 4.338097
0.319283 4.489883
0.324232 4.819959
0.329182 4.891358
0.334131 5.262941
0.339081 5.556826
0.344031 6.025628
0.34898 6.25543
0.35393 6.663803
0.358879 6.846703
0.363829 7.217575
0.368778 7.422008
0.373728 7.877497
0.378677 8.007874
0.383627 8.571325
0.388576 8.846138
0.393526 9.301334
0.398475 9.441168
0.403425 9.889378
0.408374 10.161058
0.413324 10.558298
0.418274 10.932908
0.423223 11.435118
0.428173 11.744278
0.433122 12.214758
0.438072 12.491418
0.443021 12.978138
0.447971 13.294878
0.45292 13.859118
0.45787 14.345708
0.462819 14.828228
0.467769 15.223898
0.472718 15.733428
0.477668 16.034418
0.482618 16.514618
0.487567 16.935408
0.492517 17.488938
0.497466 17.902578
0.502416 18.451548
0.507365 18.812158
0.512315 19.369078
0.517264 19.797218
0.522214 20.356948
0.527164 20.756698
0.532113 21.447398
0.537062 21.949158
0.542012 22.448678
0.546962 22.933938
0.551911 23.458438
0.556861 23.941628
0.56181 24.480488
0.56676 25.004208
0.571709 25.642138
0.576659 26.070708
0.581608 26.657438
0.586558 27.140358
0.591507 27.704628
0.596457 28.125138
0.601407 28.768868
0.606356 29.184958
0.611306 29.704878
0.616255 30.073128
0.621205 30.527128
0.626154 30.787218
0.631104 31.224758
0.636053 31.362088
0.641003 31.741618
0.645952 31.887028
0.650902 32.150908
0.655852 32.150438
0.660801 32.410298
0.665751 32.532518
0.6707 32.672888
0.67565 32.601188
0.680599 32.801208
0.685549 32.720078
0.690498 32.817428
0.695448 32.733318
0.700397 32.714018
0.705347 32.664018
0.710296 32.670218
0.715246 32.506988
0.720195 32.533708
0.725145 32.429898
0.730095 32.376738
0.735044 32.230998
0.739994 32.093198
0.744943 31.948018
0.749893 31.850308
0.754842 31.665758
0.759792 31.494908
0.764741 31.316928
0.769691 31.080488
0.77464 30.909708
0.77959 30.712268
0.784539 30.427068
0.789489 30.139528
0.794439 29.831328
0.799388 29.584258
0.804338 29.171318
0.809287 28.740748
0.814237 28.292098
0.819186 27.864648
0.824136 27.414338
0.829085 26.866018
0.834035 26.263958
0.838985 25.748318
0.843934 25.135678
0.848884 24.584698
0.853833 23.959648
0.858783 23.374218
0.863732 22.709998
0.868682 22.087488
0.873631 21.458658
0.878581 20.776078
0.88353 20.176388
0.88848 19.656238
0.893429 19.012968
0.898379 18.384638
0.903328 17.754448
0.908278 17.060088
0.913228 16.466238
0.918177 15.804118
0.923127 15.350598
0.928076 14.826438
0.933026 14.246348
0.937975 13.646358
0.942925 12.948238
0.947874 12.239278
0.952824 11.732908
0.957773 11.085278
0.962723 11.122838
0.967673 10.780648
0.972622 10.355448
0.977572 9.886878
0.982521 9.402564
0.987471 8.788696
0.99242 8.690619
&
@target G7.S7
@type xy
0.007631 5.726668
0.012579 6.292926
0.017527 6.097941
0.022476 6.788799
0.027424 6.262415
0.032372 6.813844
0.03732 6.080823
0.042268 6.28355
0.047216 6.195972
0.052165 6.488624
0.057113 6.314718
0.062061 5.716638
0.067009 5.315963
0.071957 5.452111
0.076905 5.217217
0.081854 5.078471
0.086802 4.707834
0.09175 4.315512
0.096698 3.726339
0.101646 3.291663
0.106594 3.359913
0.111543 2.969762
0.116491 2.723743
0.121439 2.158662
0.126387 1.73103
0.131335 1.422275
0.136284 1.11086
0.141232 1.134785
0.14618 0.961437
0.151128 0.678549
0.156076 0.325538
0.161024 0.064015
0.165972 0.107461
0.170921 -0.002226
0.175869 0.146607
0.180817 -0.038643
0.185765 -0.148873
0.190713 -0.208542
0.195661 -0.272382
0.20061 0.010448
0.205558 0.009987
0.210506 0.232198
0.215454 0.2692
0.220402 0.294202
0.225351 0.419837
0.230299 0.477203
0.235247 0.825359
0.240195 0.950023
0.245143 1.206873
0.250091 1.280876
0.25504 1.384624
0.259988 1.663202
0.264936 1.849795
0.269884 2.309507
0.274832 2.514351
0.27978 2.731853
0.284729 2.958934
0.289677 3.101665
0.294625 3.523284
0.299573 3.77319
0.304521 4.264151
0.309469 4.488743
0.314418 4.741938
0.319366 4.965284
0.324314 5.215237
0.329262 5.718959
0.33421 5.957042
0.339158 6.401509
0.344107 6.694421
0.349055 6.993811
0.354003 7.348077
0.358951 7.639498
0.363899 8.176372
0.368847 8.49271
0.373796 8.920068
0.378744 9.23873
0.383692 9.618492
0.38864 10.054328
0.393588 10.384008
0.398537 10.942428
0.403485 11.287458
0.408433 11.771898
0.413381 12.155978
0.418329 12.542958
0.423277 13.101458
0.428225 13.487388
0.433174 14.097718
0.438122 14.512048
0.44307 14.978708
0.448018 15.485868
0.452966 15.908178
0.457915 16.473418
0.462863 16.911918
0.467811 17.494878
0.472759 17.988338
0.477707 18.484778
0.482655 19.022468
0.487604 19.408938
0.492552 20.087438
0.4975 20.588798
0.502448 21.174788
0.507396 21.662758
0.512344 22.218838
0.517293 22.798888
0.522241 23.323688
0.527189 23.934268
0.532137 24.513498
0.537085 25.124468
0.542033 25.673008
0.546982 26.280618
0.55193 26.947778
0.556878 27.502758
0.561826 28.226938
0.566774 28.814748
0.571723 29.484548
0.576671 30.170748
0.581619 30.767578
0.586567 31.472228
0.591515 32.096348
0.596463 32.803148
0.601411 33.469868
0.60636 34.052358
0.611308 34.726678
0.616256 35.333958
0.621204 35.987928
0.626152 36.617288
0.6311 37.189248
0.636049 37.784498
0.640997 38.342088
0.645945 38.889778
0.650893 39.476068
0.655841 39.961928
0.66079 40.430648
0.665738 40.942388
0.670686 41.418758
0.675634 41.803798
0.680582 42.232448
0.68553 42.580918
0.690478 43.064408
0.695427 43.319328
0.700375 43.667858
0.705323 43.818438
0.710271 44.006598
0.715219 44.263668
0.720167 44.325358
0.725116 44.492158
0.730064 44.519488
0.735012 44.645808
0.73996 44.704848
0.744908 44.617758
0.749857 44.592398
0.754805 44.533448
0.759753 44.498058
0.764701 44.453148
0.769649 44.386018
0.774597 44.231758
0.779546 44.207688
0.784494 44.090978
0.789442 43.963958
0.79439 44.002698
0.799338 43.822178
0.804286 43.669668
0.809235 43.562858
0.814183 43.369148
0.819131 43.233568
0.824079 43.038968
0.829027 42.823268
0.833975 42.607888
0.838924 42.449208
0.843872 42.206868
0.84882 41.921608
0.853768 41.729698
0.858716 41.413118
0.863664 41.028148
0.868613 40.738848
0.873561 40.276878
0.878509 39.862028
0.883457 39.424518
0.888405 39.049648
0.893354 38.566498
0.898302 38.050478
0.90325 37.638358
0.908198 37.098658
0.913146 36.623978
0.918094 36.159908
0.923042 35.779048
0.927991 35.214258
0.932939 34.905948
0.937887 34.488598
0.942835 33.983988
0.947783 33.565608
0.952731 33.091898
0.95768 32.796228
0.962628 32.544818
0.967576 32.520198
0.972524 32.273688
0.977472 31.989678
0.982421 31.822768
0.987369 31.564748
0.992317 31.962048
&
@target G7.S8
@type xy
0.009635 8.307473
0.014573 7.892373
0.019511 7.98305
0.024448 8.459321
0.029386 8.505148
0.034324 7.932048
0.039262 7.842105
0.0442 8.367532
0.049138 8.020108
0.054075 8.017766
0.059013 7.437465
0.063951 7.115447
0.068889 7.020836
0.073827 6.818645
0.078764 6.480829
0.083702 5.864004
0.08864 5.47634
0.093578 4.941659
0.098516 4.839044
0.103454 4.43135
0.108391 3.934959
0.113329 3.346657
0.118267 2.764507
0.123205 2.325874
0.128143 2.209529
0.13308 1.865892
0.138018 1.409013
0.142956 1.067935
0.147894 0.61106
0.152832 0.545021
0.15777 0.44861
0.162708 0.297956
0.167645 0.134224
0.172583 -0.148519
0.177521 -0.300655
0.182459 -0.139779
0.187397 -0.129862
0.192334 -0.05554
0.197272 -0.106437
0.20221 -0.187189
0.207148 -0.027059
0.212086 0.085761
0.217024 0.283174
0.221961 0.482161
0.226899 0.529052
0.231837 0.661902
0.236775 0.923168
0.241713 1.164411
0.24665 1.442078
0.251588 1.759528
0.256526 1.905741
0.261464 2.121696
0.266402 2.428353
0.27134 2.713619
0.276278 3.105692
0.281215 3.377163
0.286153 3.569278
0.291091 3.936629
0.296029 4.223761
0.300967 4.580727
0.305904 4.989949
0.310842 5.258349
0.31578 5.559447
0.320718 5.880626
0.325656 6.251577
0.330593 6.710497
0.335531 7.135482
0.340469 7.491642
0.345407 7.921499
0.350345 8.2653
0.355283 8.711939
0.36022 9.240527
0.365158 9.708167
0.370096 10.163801
0.375034 10.613271
0.379972 10.986391
0.38491 11.578671
0.389847 12.118191
0.394785 12.610241
0.399723 13.178581
0.404661 13.671191
0.409599 14.091871
0.414537 14.651031
0.419474 15.137731
0.424412 15.825771
0.42935 16.237161
0.434288 16.689871
0.439226 17.280871
0.444163 17.782501
0.449101 18.365351
0.454039 18.960161
0.458977 19.461501
0.463915 20.029391
0.468853 20.651701
0.473791 21.138741
0.478728 21.902821
0.483666 22.488851
0.488604 23.023541
0.493542 23.679921
0.49848 24.267161
0.503417 24.919321
0.508355 25.640221
0.513293 26.201141
0.518231 26.878671
0.523169 27.584121
0.528107 28.212941
0.533044 28.888091
0.537982 29.613901
0.54292 30.228491
0.547858 30.971221
0.552796 31.663201
0.557733 32.337361
0.562671 33.087771
0.567609 33.802281
0.572547 34.511641
0.577485 35.285021
0.582423 35.920121
0.58736 36.680001
0.592298 37.444351
0.597236 38.179571
0.602174 39.029861
0.607112 39.732011
0.61205 40.447201
0.616987 41.272171
0.621925 42.089361
0.626863 42.879601
0.631801 43.743511
0.636739 44.441701
0.641676 45.203341
0.646614 46.006781
0.651552 46.709291
0.65649 47.426291
0.661428 48.112651
0.666366 48.913411
0.671303 49.569801
0.676241 50.200381
0.681179 50.918381
0.686117 51.492621
0.691055 51.964051
0.695993 52.609891
0.70093 53.014611
0.705868 53.405281
0.710806 53.844111
0.715744 54.112161
0.720682 54.504251
0.725619 54.817931
0.730557 54.926541
0.735495 55.228331
0.740433 55.412281
0.745371 55.577791
0.750309 55.780251
0.755247 55.871991
0.760184 56.043811
0.765122 56.108121
0.77006 56.166331
0.774998 56.305721
0.779936 56.312201
0.784873 56.415171
0.789811 56.474391
0.794749 56.525761
0.799687 56.526151
0.804625 56.467821
0.809562 56.504191
0.8145 56.497351
0.819438 56.544551
0.824376 56.409711
0.829314 56.374281
0.834252 56.278751
0.83919 56.173331
0.844127 56.126401
0.849065 56.109891
0.854003 55.917991
0.858941 55.861231
0.863879 55.822041
0.868816 55.682071
0.873754 55.514941
0.878692 55.321351
0.88363 55.131071
0.888568 54.914121
0.893506 54.710641
0.898443 54.432621
0.903381 54.183451
0.908319 53.903751
0.913257 53.638351
0.918195 53.348321
0.923133 53.130201
0.92807 52.828211
0.933008 52.620101
0.937946 52.508151
0.942884 52.329481
0.947822 52.208341
0.952759 52.128011
0.957697 52.040261
0.962635 52.096461
0.967573 52.181701
0.972511 52.214971
0.977449 52.245311
0.982386 52.314161
0.987324 52.502401
0.992262 53.307351
&
