# Supplementary material for: Free energies of membrane stalk formation from a lipidomics perspective
Source: Nat Commun. 2021 Nov 15;12:6594. doi: 10.1038/s41467-021-26924-2 (PMC8593120; doi:10.1038/s41467-021-26924-2)
Supplement: Supplementary file 4 — Source Data [file 41467_2021_26924_MOESM4_ESM.zip › SI_data/Fig_S1/pmfs-sizes.agr]

# Grace project file
#
@version 50125
@page size 792, 600
@page scroll 5%
@page inout 5%
@link page off
@map font 0 to "Times-Roman", "Times-Roman"
@map font 1 to "Times-Italic", "Times-Italic"
@map font 2 to "Times-Bold", "Times-Bold"
@map font 3 to "Times-BoldItalic", "Times-BoldItalic"
@map font 4 to "Helvetica", "Helvetica"
@map font 5 to "Helvetica-Oblique", "Helvetica-Oblique"
@map font 6 to "Helvetica-Bold", "Helvetica-Bold"
@map font 7 to "Helvetica-BoldOblique", "Helvetica-BoldOblique"
@map font 8 to "Courier", "Courier"
@map font 9 to "Courier-Oblique", "Courier-Oblique"
@map font 10 to "Courier-Bold", "Courier-Bold"
@map font 11 to "Courier-BoldOblique", "Courier-BoldOblique"
@map font 12 to "Symbol", "Symbol"
@map font 13 to "ZapfDingbats", "ZapfDingbats"
@map color 0 to (255, 255, 255), "white"
@map color 1 to (0, 0, 0), "cb_black"
@map color 2 to (230, 159, 0), "cb_orange"
@map color 3 to (86, 180, 233), "cb_skyblue"
@map color 4 to (0, 158, 115), "cb_green"
@map color 5 to (250, 228, 66), "cb_yellow"
@map color 6 to (0, 114, 178), "cb_blue"
@map color 7 to (213, 94, 0), "cb_vermillion"
@map color 8 to (204, 121, 167), "cb_purple"
@map color 9 to (27, 158, 119), "dark teal"
@map color 10 to (217, 95, 2), "dark orange"
@map color 11 to (117, 112, 179), "dark lilac"
@map color 12 to (231, 41, 130), "dark magenta"
@map color 13 to (102, 166, 30), "dark lime green"
@map color 14 to (230, 171, 2), "dark banana"
@map color 15 to (166, 118, 29), "dark tan"
@map color 16 to (102, 102, 102), "dark gray"
@map color 17 to (0, 0, 0), "black"
@map color 18 to (120, 120, 120), "grey"
@map color 19 to (160, 160, 160), "grey2"
@map color 20 to (190, 190, 190), "grey3"
@map color 21 to (220, 220, 220), "grey4"
@map color 22 to (0, 0, 230), "blue"
@map color 23 to (50, 50, 255), "blue2"
@map color 24 to (100, 100, 255), "blue3"
@map color 25 to (150, 150, 255), "blue4"
@map color 26 to (200, 200, 255), "blue5"
@map color 27 to (0, 180, 0), "green"
@map color 28 to (20, 200, 20), "green2"
@map color 29 to (50, 210, 50), "green3"
@map color 30 to (100, 220, 100), "green4"
@map color 31 to (150, 230, 150), "green5"
@map color 32 to (220, 20, 20), "red"
@map color 33 to (255, 50, 50), "red2"
@map color 34 to (255, 100, 100), "red3"
@map color 35 to (255, 150, 150), "red4"
@map color 36 to (255, 190, 190), "red5"
@map color 37 to (255, 165, 0), "orange"
@map color 38 to (255, 210, 0), "orange2"
@map color 39 to (255, 255, 100), "orange3"
@map color 40 to (180, 0, 180), "magenta"
@map color 41 to (210, 0, 210), "magenta2"
@map color 42 to (255, 100, 255), "magenta3"
@map color 43 to (255, 150, 255), "magenta4"
@map color 44 to (0, 200, 200), "cyan"
@map color 45 to (100, 235, 235), "cya2"
@map color 46 to (140, 255, 255), "cyan3"
@map color 47 to (68, 1, 84), "viridis1"
@map color 48 to (72, 40, 120), "viridis2"
@map color 49 to (62, 74, 137), "viridis3"
@map color 50 to (49, 104, 142), "viridis4"
@map color 51 to (38, 130, 142), "viridis5"
@map color 52 to (31, 158, 137), "viridis6"
@map color 53 to (53, 183, 121), "viridis7"
@map color 54 to (109, 205, 89), "viridis8"
@map color 55 to (180, 222, 44), "viridis9"
@map color 56 to (253, 231, 37), "viridis10"
@map color 57 to (47, 0, 135), "plasma1"
@map color 58 to (98, 0, 164), "plasma2"
@map color 59 to (146, 0, 166), "plasma3"
@map color 60 to (186, 47, 138), "plasma4"
@map color 61 to (216, 91, 105), "plasma5"
@map color 62 to (238, 137, 73), "plasma6"
@map color 63 to (246, 189, 39), "plasma7"
@map color 64 to (228, 250, 21), "plasma8"
@map color 65 to (85, 72, 193), "smooth cool warm1"
@map color 66 to (125, 135, 239), "smooth cool warm2"
@map color 67 to (166, 185, 255), "smooth cool warm3"
@map color 68 to (205, 215, 240), "smooth cool warm4"
@map color 69 to (235, 209, 194), "smooth cool warm5"
@map color 70 to (243, 168, 137), "smooth cool warm6"
@map color 71 to (222, 106, 83), "smooth cool warm7"
@map color 72 to (177, 1, 39), "smooth cool warm8"
@map color 73 to (255, 0, 0), "red"
@map color 74 to (0, 190, 0), "green"
@map color 75 to (0, 0, 255), "blue"
@map color 76 to (255, 165, 0), "orange"
@map color 77 to (188, 143, 143), "brown"
@map color 78 to (220, 220, 220), "grey"
@map color 79 to (148, 0, 211), "violet"
@map color 80 to (0, 255, 255), "cyan"
@map color 81 to (255, 0, 255), "magenta"
@map color 82 to (220, 220, 0), "yellow"
@map color 83 to (114, 33, 188), "indigo"
@map color 84 to (103, 7, 72), "maroon"
@map color 85 to (64, 224, 208), "turquoise"
@reference date 0
@date wrap off
@date wrap year 1950
@default linewidth 1.0
@default linestyle 1
@default color 1
@default pattern 1
@default font 4
@default char size 1.000000
@default symbol size 1.000000
@default sformat "%.8g"
@background color 0
@page background fill on
@timestamp off
@timestamp 0.03, 0.03
@timestamp color 1
@timestamp rot 0
@timestamp font 0
@timestamp char size 1.000000
@timestamp def "Tue Jul  6 18:32:11 2021"
@with string
@    string on
@    string loctype view
@    string 0.130073529412, 0.542450980393
@    string color 1
@    string rot 0
@    string font 4
@    string just 0
@    string char size 0.750000
@    string def "DOPC"
@with string
@    string on
@    string loctype view
@    string 0.418112745098, 0.539950980392
@    string color 1
@    string rot 0
@    string font 4
@    string just 0
@    string char size 0.750000
@    string def "DIPC"
@with string
@    string on
@    string loctype view
@    string 0.102107843138, 0.618700980392
@    string color 1
@    string rot 0
@    string font 4
@    string just 0
@    string char size 1.100000
@    string def "A"
@with string
@    string on
@    string loctype view
@    string 0.389093137255, 0.616200980392
@    string color 1
@    string rot 0
@    string font 4
@    string just 0
@    string char size 1.100000
@    string def "B"
@with string
@    string on
@    string loctype view
@    string 0.672843137255, 0.614950980392
@    string color 1
@    string rot 0
@    string font 4
@    string just 0
@    string char size 1.100000
@    string def "C"
@with string
@    string on
@    string loctype view
@    string 0.691862745098, 0.537450980392
@    string color 1
@    string rot 0
@    string font 4
@    string just 0
@    string char size 0.750000
@    string def "DOPC:CHOL 70:30"
@with string
@    string on
@    string loctype view
@    string 0.992843137255, 0.619950980392
@    string color 1
@    string rot 0
@    string font 4
@    string just 0
@    string char size 1.100000
@    string def "D"
@r0 off
@link r0 to g0
@r0 type above
@r0 linestyle 1
@r0 linewidth 1.0
@r0 color 1
@r0 line 0, 0, 0, 0
@r1 off
@link r1 to g0
@r1 type above
@r1 linestyle 1
@r1 linewidth 1.0
@r1 color 1
@r1 line 0, 0, 0, 0
@r2 off
@link r2 to g0
@r2 type above
@r2 linestyle 1
@r2 linewidth 1.0
@r2 color 1
@r2 line 0, 0, 0, 0
@r3 off
@link r3 to g0
@r3 type above
@r3 linestyle 1
@r3 linewidth 1.0
@r3 color 1
@r3 line 0, 0, 0, 0
@r4 off
@link r4 to g0
@r4 type above
@r4 linestyle 1
@r4 linewidth 1.0
@r4 color 1
@r4 line 0, 0, 0, 0
@g0 on
@g0 hidden false
@g0 type XY
@g0 stacked false
@g0 bar hgap 0.000000
@g0 fixedpoint off
@g0 fixedpoint type 0
@g0 fixedpoint xy 0.000000, 0.000000
@g0 fixedpoint format general general
@g0 fixedpoint prec 6, 6
@with g0
@    world 0.1, -5, 0.99, 90
@    stack world 0, 0, 0, 0
@    znorm 1
@    view 0.100000, 0.250000, 0.375862, 0.600000
@    title ""
@    title font 4
@    title size 1.500000
@    title color 1
@    subtitle ""
@    subtitle font 4
@    subtitle size 1.000000
@    subtitle color 1
@    xaxes scale Normal
@    yaxes scale Normal
@    xaxes invert off
@    yaxes invert off
@    xaxis  on
@    xaxis  type zero false
@    xaxis  offset 0.000000 , 0.000000
@    xaxis  bar on
@    xaxis  bar color 1
@    xaxis  bar linestyle 1
@    xaxis  bar linewidth 1.0
@    xaxis  label "Stalk formation, \xx\f{}\sch"
@    xaxis  label layout para
@    xaxis  label place auto
@    xaxis  label char size 0.750000
@    xaxis  label font 4
@    xaxis  label color 1
@    xaxis  label place normal
@    xaxis  tick on
@    xaxis  tick major 0.2
@    xaxis  tick minor ticks 1
@    xaxis  tick default 6
@    xaxis  tick place rounded true
@    xaxis  tick in
@    xaxis  tick major size 1.000000
@    xaxis  tick major color 1
@    xaxis  tick major linewidth 1.0
@    xaxis  tick major linestyle 1
@    xaxis  tick major grid off
@    xaxis  tick minor color 1
@    xaxis  tick minor linewidth 1.0
@    xaxis  tick minor linestyle 1
@    xaxis  tick minor grid off
@    xaxis  tick minor size 0.500000
@    xaxis  ticklabel on
@    xaxis  ticklabel format general
@    xaxis  ticklabel prec 5
@    xaxis  ticklabel formula ""
@    xaxis  ticklabel append ""
@    xaxis  ticklabel prepend ""
@    xaxis  ticklabel angle 0
@    xaxis  ticklabel skip 0
@    xaxis  ticklabel stagger 0
@    xaxis  ticklabel place normal
@    xaxis  ticklabel offset auto
@    xaxis  ticklabel offset 0.000000 , 0.010000
@    xaxis  ticklabel start type auto
@    xaxis  ticklabel start 0.000000
@    xaxis  ticklabel stop type auto
@    xaxis  ticklabel stop 0.000000
@    xaxis  ticklabel char size 0.750000
@    xaxis  ticklabel font 4
@    xaxis  ticklabel color 1
@    xaxis  tick place both
@    xaxis  tick spec type none
@    yaxis  on
@    yaxis  type zero false
@    yaxis  offset 0.000000 , 0.000000
@    yaxis  bar on
@    yaxis  bar color 1
@    yaxis  bar linestyle 1
@    yaxis  bar linewidth 1.0
@    yaxis  label "PMF (kJ/mol)"
@    yaxis  label layout para
@    yaxis  label place auto
@    yaxis  label char size 0.750000
@    yaxis  label font 4
@    yaxis  label color 1
@    yaxis  label place normal
@    yaxis  tick on
@    yaxis  tick major 20
@    yaxis  tick minor ticks 1
@    yaxis  tick default 6
@    yaxis  tick place rounded true
@    yaxis  tick in
@    yaxis  tick major size 1.000000
@    yaxis  tick major color 1
@    yaxis  tick major linewidth 1.0
@    yaxis  tick major linestyle 1
@    yaxis  tick major grid off
@    yaxis  tick minor color 1
@    yaxis  tick minor linewidth 1.0
@    yaxis  tick minor linestyle 1
@    yaxis  tick minor grid off
@    yaxis  tick minor size 0.500000
@    yaxis  ticklabel on
@    yaxis  ticklabel format general
@    yaxis  ticklabel prec 5
@    yaxis  ticklabel formula ""
@    yaxis  ticklabel append ""
@    yaxis  ticklabel prepend ""
@    yaxis  ticklabel angle 0
@    yaxis  ticklabel skip 0
@    yaxis  ticklabel stagger 0
@    yaxis  ticklabel place normal
@    yaxis  ticklabel offset auto
@    yaxis  ticklabel offset 0.000000 , 0.010000
@    yaxis  ticklabel start type auto
@    yaxis  ticklabel start 0.000000
@    yaxis  ticklabel stop type auto
@    yaxis  ticklabel stop 0.000000
@    yaxis  ticklabel char size 0.750000
@    yaxis  ticklabel font 4
@    yaxis  ticklabel color 1
@    yaxis  tick place both
@    yaxis  tick spec type none
@    altxaxis  off
@    altyaxis  off
@    legend on
@    legend loctype view
@    legend 0.26, 0.48
@    legend box color 1
@    legend box pattern 1
@    legend box linewidth 1.0
@    legend box linestyle 0
@    legend box fill color 0
@    legend box fill pattern 0
@    legend font 4
@    legend char size 0.650000
@    legend color 1
@    legend length 3
@    legend vgap 2
@    legend hgap 1
@    legend invert false
@    frame type 0
@    frame linestyle 1
@    frame linewidth 2.0
@    frame color 1
@    frame pattern 1
@    frame background color 0
@    frame background pattern 0
@    s0 hidden false
@    s0 type xy
@    s0 symbol 0
@    s0 symbol size 1.000000
@    s0 symbol color 57
@    s0 symbol pattern 1
@    s0 symbol fill color 57
@    s0 symbol fill pattern 0
@    s0 symbol linewidth 1.0
@    s0 symbol linestyle 1
@    s0 symbol char 65
@    s0 symbol char font 4
@    s0 symbol skip 0
@    s0 line type 1
@    s0 line linestyle 1
@    s0 line linewidth 1.0
@    s0 line color 57
@    s0 line pattern 1
@    s0 baseline type 0
@    s0 baseline off
@    s0 dropline off
@    s0 fill type 0
@    s0 fill rule 0
@    s0 fill color 1
@    s0 fill pattern 1
@    s0 avalue off
@    s0 avalue type 2
@    s0 avalue char size 1.000000
@    s0 avalue font 4
@    s0 avalue color 1
@    s0 avalue rot 0
@    s0 avalue format general
@    s0 avalue prec 3
@    s0 avalue prepend ""
@    s0 avalue append ""
@    s0 avalue offset 0.000000 , 0.000000
@    s0 errorbar on
@    s0 errorbar place both
@    s0 errorbar color 57
@    s0 errorbar pattern 1
@    s0 errorbar size 1.000000
@    s0 errorbar linewidth 1.0
@    s0 errorbar linestyle 1
@    s0 errorbar riser linewidth 1.0
@    s0 errorbar riser linestyle 1
@    s0 errorbar riser clip off
@    s0 errorbar riser clip length 0.100000
@    s0 comment "pmfs-sizes.agr"
@    s0 legend  "49"
@    s1 hidden false
@    s1 type xy
@    s1 symbol 0
@    s1 symbol size 1.000000
@    s1 symbol color 59
@    s1 symbol pattern 1
@    s1 symbol fill color 59
@    s1 symbol fill pattern 0
@    s1 symbol linewidth 1.0
@    s1 symbol linestyle 1
@    s1 symbol char 65
@    s1 symbol char font 4
@    s1 symbol skip 0
@    s1 line type 1
@    s1 line linestyle 1
@    s1 line linewidth 1.0
@    s1 line color 59
@    s1 line pattern 1
@    s1 baseline type 0
@    s1 baseline off
@    s1 dropline off
@    s1 fill type 0
@    s1 fill rule 0
@    s1 fill color 1
@    s1 fill pattern 1
@    s1 avalue off
@    s1 avalue type 2
@    s1 avalue char size 1.000000
@    s1 avalue font 4
@    s1 avalue color 1
@    s1 avalue rot 0
@    s1 avalue format general
@    s1 avalue prec 3
@    s1 avalue prepend ""
@    s1 avalue append ""
@    s1 avalue offset 0.000000 , 0.000000
@    s1 errorbar on
@    s1 errorbar place both
@    s1 errorbar color 59
@    s1 errorbar pattern 1
@    s1 errorbar size 1.000000
@    s1 errorbar linewidth 1.0
@    s1 errorbar linestyle 1
@    s1 errorbar riser linewidth 1.0
@    s1 errorbar riser linestyle 1
@    s1 errorbar riser clip off
@    s1 errorbar riser clip length 0.100000
@    s1 comment "pmfs-sizes.agr"
@    s1 legend  "64"
@    s2 hidden false
@    s2 type xy
@    s2 symbol 0
@    s2 symbol size 1.000000
@    s2 symbol color 60
@    s2 symbol pattern 1
@    s2 symbol fill color 60
@    s2 symbol fill pattern 0
@    s2 symbol linewidth 1.0
@    s2 symbol linestyle 1
@    s2 symbol char 65
@    s2 symbol char font 4
@    s2 symbol skip 0
@    s2 line type 1
@    s2 line linestyle 1
@    s2 line linewidth 1.0
@    s2 line color 60
@    s2 line pattern 1
@    s2 baseline type 0
@    s2 baseline off
@    s2 dropline off
@    s2 fill type 0
@    s2 fill rule 0
@    s2 fill color 1
@    s2 fill pattern 1
@    s2 avalue off
@    s2 avalue type 2
@    s2 avalue char size 1.000000
@    s2 avalue font 4
@    s2 avalue color 1
@    s2 avalue rot 0
@    s2 avalue format general
@    s2 avalue prec 3
@    s2 avalue prepend ""
@    s2 avalue append ""
@    s2 avalue offset 0.000000 , 0.000000
@    s2 errorbar on
@    s2 errorbar place both
@    s2 errorbar color 60
@    s2 errorbar pattern 1
@    s2 errorbar size 1.000000
@    s2 errorbar linewidth 1.0
@    s2 errorbar linestyle 1
@    s2 errorbar riser linewidth 1.0
@    s2 errorbar riser linestyle 1
@    s2 errorbar riser clip off
@    s2 errorbar riser clip length 0.100000
@    s2 comment "pmfs-sizes.agr"
@    s2 legend  "81"
@    s3 hidden false
@    s3 type xy
@    s3 symbol 0
@    s3 symbol size 1.000000
@    s3 symbol color 61
@    s3 symbol pattern 1
@    s3 symbol fill color 61
@    s3 symbol fill pattern 0
@    s3 symbol linewidth 1.0
@    s3 symbol linestyle 1
@    s3 symbol char 65
@    s3 symbol char font 4
@    s3 symbol skip 0
@    s3 line type 1
@    s3 line linestyle 1
@    s3 line linewidth 1.0
@    s3 line color 61
@    s3 line pattern 1
@    s3 baseline type 0
@    s3 baseline off
@    s3 dropline off
@    s3 fill type 0
@    s3 fill rule 0
@    s3 fill color 1
@    s3 fill pattern 1
@    s3 avalue off
@    s3 avalue type 2
@    s3 avalue char size 1.000000
@    s3 avalue font 4
@    s3 avalue color 1
@    s3 avalue rot 0
@    s3 avalue format general
@    s3 avalue prec 3
@    s3 avalue prepend ""
@    s3 avalue append ""
@    s3 avalue offset 0.000000 , 0.000000
@    s3 errorbar on
@    s3 errorbar place both
@    s3 errorbar color 61
@    s3 errorbar pattern 1
@    s3 errorbar size 1.000000
@    s3 errorbar linewidth 1.0
@    s3 errorbar linestyle 1
@    s3 errorbar riser linewidth 1.0
@    s3 errorbar riser linestyle 1
@    s3 errorbar riser clip off
@    s3 errorbar riser clip length 0.100000
@    s3 comment "pmfs-sizes.agr"
@    s3 legend  "100"
@    s4 hidden false
@    s4 type xy
@    s4 symbol 0
@    s4 symbol size 1.000000
@    s4 symbol color 62
@    s4 symbol pattern 1
@    s4 symbol fill color 62
@    s4 symbol fill pattern 0
@    s4 symbol linewidth 1.0
@    s4 symbol linestyle 1
@    s4 symbol char 65
@    s4 symbol char font 4
@    s4 symbol skip 0
@    s4 line type 1
@    s4 line linestyle 1
@    s4 line linewidth 1.0
@    s4 line color 62
@    s4 line pattern 1
@    s4 baseline type 0
@    s4 baseline off
@    s4 dropline off
@    s4 fill type 0
@    s4 fill rule 0
@    s4 fill color 1
@    s4 fill pattern 1
@    s4 avalue off
@    s4 avalue type 2
@    s4 avalue char size 1.000000
@    s4 avalue font 4
@    s4 avalue color 1
@    s4 avalue rot 0
@    s4 avalue format general
@    s4 avalue prec 3
@    s4 avalue prepend ""
@    s4 avalue append ""
@    s4 avalue offset 0.000000 , 0.000000
@    s4 errorbar on
@    s4 errorbar place both
@    s4 errorbar color 62
@    s4 errorbar pattern 1
@    s4 errorbar size 1.000000
@    s4 errorbar linewidth 1.0
@    s4 errorbar linestyle 1
@    s4 errorbar riser linewidth 1.0
@    s4 errorbar riser linestyle 1
@    s4 errorbar riser clip off
@    s4 errorbar riser clip length 0.100000
@    s4 comment "pmfs-sizes.agr"
@    s4 legend  "121"
@    s5 hidden false
@    s5 type xy
@    s5 symbol 0
@    s5 symbol size 1.000000
@    s5 symbol color 63
@    s5 symbol pattern 1
@    s5 symbol fill color 63
@    s5 symbol fill pattern 0
@    s5 symbol linewidth 1.0
@    s5 symbol linestyle 1
@    s5 symbol char 65
@    s5 symbol char font 4
@    s5 symbol skip 0
@    s5 line type 1
@    s5 line linestyle 1
@    s5 line linewidth 1.0
@    s5 line color 63
@    s5 line pattern 1
@    s5 baseline type 0
@    s5 baseline off
@    s5 dropline off
@    s5 fill type 0
@    s5 fill rule 0
@    s5 fill color 1
@    s5 fill pattern 1
@    s5 avalue off
@    s5 avalue type 2
@    s5 avalue char size 1.000000
@    s5 avalue font 4
@    s5 avalue color 1
@    s5 avalue rot 0
@    s5 avalue format general
@    s5 avalue prec 3
@    s5 avalue prepend ""
@    s5 avalue append ""
@    s5 avalue offset 0.000000 , 0.000000
@    s5 errorbar on
@    s5 errorbar place both
@    s5 errorbar color 63
@    s5 errorbar pattern 1
@    s5 errorbar size 1.000000
@    s5 errorbar linewidth 1.0
@    s5 errorbar linestyle 1
@    s5 errorbar riser linewidth 1.0
@    s5 errorbar riser linestyle 1
@    s5 errorbar riser clip off
@    s5 errorbar riser clip length 0.100000
@    s5 comment "pmfs-sizes.agr"
@    s5 legend  "144"
@g1 on
@g1 hidden false
@g1 type XY
@g1 stacked false
@g1 bar hgap 0.000000
@g1 fixedpoint off
@g1 fixedpoint type 0
@g1 fixedpoint xy 0.000000, 0.000000
@g1 fixedpoint format general general
@g1 fixedpoint prec 6, 6
@with g1
@    world 0.1, -5, 0.99, 90
@    stack world 0, 0, 0, 0
@    znorm 1
@    view 0.381379, 0.250000, 0.657241, 0.600000
@    title ""
@    title font 4
@    title size 1.500000
@    title color 1
@    subtitle ""
@    subtitle font 4
@    subtitle size 1.000000
@    subtitle color 1
@    xaxes scale Normal
@    yaxes scale Normal
@    xaxes invert off
@    yaxes invert off
@    xaxis  on
@    xaxis  type zero false
@    xaxis  offset 0.000000 , 0.000000
@    xaxis  bar on
@    xaxis  bar color 1
@    xaxis  bar linestyle 1
@    xaxis  bar linewidth 1.0
@    xaxis  label "Stalk formation, \xx\f{}\sch"
@    xaxis  label layout para
@    xaxis  label place auto
@    xaxis  label char size 0.750000
@    xaxis  label font 4
@    xaxis  label color 1
@    xaxis  label place normal
@    xaxis  tick on
@    xaxis  tick major 0.2
@    xaxis  tick minor ticks 1
@    xaxis  tick default 6
@    xaxis  tick place rounded true
@    xaxis  tick in
@    xaxis  tick major size 1.000000
@    xaxis  tick major color 1
@    xaxis  tick major linewidth 1.0
@    xaxis  tick major linestyle 1
@    xaxis  tick major grid off
@    xaxis  tick minor color 1
@    xaxis  tick minor linewidth 1.0
@    xaxis  tick minor linestyle 1
@    xaxis  tick minor grid off
@    xaxis  tick minor size 0.500000
@    xaxis  ticklabel on
@    xaxis  ticklabel format general
@    xaxis  ticklabel prec 5
@    xaxis  ticklabel formula ""
@    xaxis  ticklabel append ""
@    xaxis  ticklabel prepend ""
@    xaxis  ticklabel angle 0
@    xaxis  ticklabel skip 0
@    xaxis  ticklabel stagger 0
@    xaxis  ticklabel place normal
@    xaxis  ticklabel offset auto
@    xaxis  ticklabel offset 0.000000 , 0.010000
@    xaxis  ticklabel start type auto
@    xaxis  ticklabel start 0.000000
@    xaxis  ticklabel stop type auto
@    xaxis  ticklabel stop 0.000000
@    xaxis  ticklabel char size 0.750000
@    xaxis  ticklabel font 4
@    xaxis  ticklabel color 1
@    xaxis  tick place both
@    xaxis  tick spec type none
@    yaxis  on
@    yaxis  type zero false
@    yaxis  offset 0.000000 , 0.000000
@    yaxis  bar on
@    yaxis  bar color 1
@    yaxis  bar linestyle 1
@    yaxis  bar linewidth 1.0
@    yaxis  label ""
@    yaxis  label layout para
@    yaxis  label place auto
@    yaxis  label char size 1.000000
@    yaxis  label font 4
@    yaxis  label color 1
@    yaxis  label place normal
@    yaxis  tick on
@    yaxis  tick major 20
@    yaxis  tick minor ticks 1
@    yaxis  tick default 6
@    yaxis  tick place rounded true
@    yaxis  tick in
@    yaxis  tick major size 1.000000
@    yaxis  tick major color 1
@    yaxis  tick major linewidth 1.0
@    yaxis  tick major linestyle 1
@    yaxis  tick major grid off
@    yaxis  tick minor color 1
@    yaxis  tick minor linewidth 1.0
@    yaxis  tick minor linestyle 1
@    yaxis  tick minor grid off
@    yaxis  tick minor size 0.500000
@    yaxis  ticklabel off
@    yaxis  ticklabel format general
@    yaxis  ticklabel prec 5
@    yaxis  ticklabel formula ""
@    yaxis  ticklabel append ""
@    yaxis  ticklabel prepend ""
@    yaxis  ticklabel angle 0
@    yaxis  ticklabel skip 0
@    yaxis  ticklabel stagger 0
@    yaxis  ticklabel place normal
@    yaxis  ticklabel offset auto
@    yaxis  ticklabel offset 0.000000 , 0.010000
@    yaxis  ticklabel start type auto
@    yaxis  ticklabel start 0.000000
@    yaxis  ticklabel stop type auto
@    yaxis  ticklabel stop 0.000000
@    yaxis  ticklabel char size 1.000000
@    yaxis  ticklabel font 4
@    yaxis  ticklabel color 1
@    yaxis  tick place both
@    yaxis  tick spec type none
@    altxaxis  off
@    altyaxis  off
@    legend on
@    legend loctype view
@    legend 0.45, 0.8
@    legend box color 1
@    legend box pattern 1
@    legend box linewidth 1.0
@    legend box linestyle 1
@    legend box fill color 0
@    legend box fill pattern 1
@    legend font 4
@    legend char size 0.750000
@    legend color 1
@    legend length 4
@    legend vgap 1
@    legend hgap 1
@    legend invert false
@    frame type 0
@    frame linestyle 1
@    frame linewidth 2.0
@    frame color 1
@    frame pattern 1
@    frame background color 0
@    frame background pattern 0
@    s0 hidden false
@    s0 type xy
@    s0 symbol 0
@    s0 symbol size 1.000000
@    s0 symbol color 57
@    s0 symbol pattern 1
@    s0 symbol fill color 57
@    s0 symbol fill pattern 0
@    s0 symbol linewidth 1.0
@    s0 symbol linestyle 1
@    s0 symbol char 65
@    s0 symbol char font 4
@    s0 symbol skip 0
@    s0 line type 1
@    s0 line linestyle 1
@    s0 line linewidth 1.0
@    s0 line color 57
@    s0 line pattern 1
@    s0 baseline type 0
@    s0 baseline off
@    s0 dropline off
@    s0 fill type 0
@    s0 fill rule 0
@    s0 fill color 1
@    s0 fill pattern 1
@    s0 avalue off
@    s0 avalue type 2
@    s0 avalue char size 1.000000
@    s0 avalue font 4
@    s0 avalue color 1
@    s0 avalue rot 0
@    s0 avalue format general
@    s0 avalue prec 3
@    s0 avalue prepend ""
@    s0 avalue append ""
@    s0 avalue offset 0.000000 , 0.000000
@    s0 errorbar on
@    s0 errorbar place both
@    s0 errorbar color 57
@    s0 errorbar pattern 1
@    s0 errorbar size 1.000000
@    s0 errorbar linewidth 1.0
@    s0 errorbar linestyle 1
@    s0 errorbar riser linewidth 1.0
@    s0 errorbar riser linestyle 1
@    s0 errorbar riser clip off
@    s0 errorbar riser clip length 0.100000
@    s0 comment "pmfs-sizes.agr"
@    s0 legend  ""
@    s1 hidden false
@    s1 type xy
@    s1 symbol 0
@    s1 symbol size 1.000000
@    s1 symbol color 59
@    s1 symbol pattern 1
@    s1 symbol fill color 59
@    s1 symbol fill pattern 0
@    s1 symbol linewidth 1.0
@    s1 symbol linestyle 1
@    s1 symbol char 65
@    s1 symbol char font 4
@    s1 symbol skip 0
@    s1 line type 1
@    s1 line linestyle 1
@    s1 line linewidth 1.0
@    s1 line color 59
@    s1 line pattern 1
@    s1 baseline type 0
@    s1 baseline off
@    s1 dropline off
@    s1 fill type 0
@    s1 fill rule 0
@    s1 fill color 1
@    s1 fill pattern 1
@    s1 avalue off
@    s1 avalue type 2
@    s1 avalue char size 1.000000
@    s1 avalue font 4
@    s1 avalue color 1
@    s1 avalue rot 0
@    s1 avalue format general
@    s1 avalue prec 3
@    s1 avalue prepend ""
@    s1 avalue append ""
@    s1 avalue offset 0.000000 , 0.000000
@    s1 errorbar on
@    s1 errorbar place both
@    s1 errorbar color 59
@    s1 errorbar pattern 1
@    s1 errorbar size 1.000000
@    s1 errorbar linewidth 1.0
@    s1 errorbar linestyle 1
@    s1 errorbar riser linewidth 1.0
@    s1 errorbar riser linestyle 1
@    s1 errorbar riser clip off
@    s1 errorbar riser clip length 0.100000
@    s1 comment "pmfs-sizes.agr"
@    s1 legend  ""
@    s2 hidden false
@    s2 type xy
@    s2 symbol 0
@    s2 symbol size 1.000000
@    s2 symbol color 60
@    s2 symbol pattern 1
@    s2 symbol fill color 60
@    s2 symbol fill pattern 0
@    s2 symbol linewidth 1.0
@    s2 symbol linestyle 1
@    s2 symbol char 65
@    s2 symbol char font 4
@    s2 symbol skip 0
@    s2 line type 1
@    s2 line linestyle 1
@    s2 line linewidth 1.0
@    s2 line color 60
@    s2 line pattern 1
@    s2 baseline type 0
@    s2 baseline off
@    s2 dropline off
@    s2 fill type 0
@    s2 fill rule 0
@    s2 fill color 1
@    s2 fill pattern 1
@    s2 avalue off
@    s2 avalue type 2
@    s2 avalue char size 1.000000
@    s2 avalue font 4
@    s2 avalue color 1
@    s2 avalue rot 0
@    s2 avalue format general
@    s2 avalue prec 3
@    s2 avalue prepend ""
@    s2 avalue append ""
@    s2 avalue offset 0.000000 , 0.000000
@    s2 errorbar on
@    s2 errorbar place both
@    s2 errorbar color 60
@    s2 errorbar pattern 1
@    s2 errorbar size 1.000000
@    s2 errorbar linewidth 1.0
@    s2 errorbar linestyle 1
@    s2 errorbar riser linewidth 1.0
@    s2 errorbar riser linestyle 1
@    s2 errorbar riser clip off
@    s2 errorbar riser clip length 0.100000
@    s2 comment "pmfs-sizes.agr"
@    s2 legend  ""
@    s3 hidden false
@    s3 type xy
@    s3 symbol 0
@    s3 symbol size 1.000000
@    s3 symbol color 61
@    s3 symbol pattern 1
@    s3 symbol fill color 61
@    s3 symbol fill pattern 0
@    s3 symbol linewidth 1.0
@    s3 symbol linestyle 1
@    s3 symbol char 65
@    s3 symbol char font 4
@    s3 symbol skip 0
@    s3 line type 1
@    s3 line linestyle 1
@    s3 line linewidth 1.0
@    s3 line color 61
@    s3 line pattern 1
@    s3 baseline type 0
@    s3 baseline off
@    s3 dropline off
@    s3 fill type 0
@    s3 fill rule 0
@    s3 fill color 1
@    s3 fill pattern 1
@    s3 avalue off
@    s3 avalue type 2
@    s3 avalue char size 1.000000
@    s3 avalue font 4
@    s3 avalue color 1
@    s3 avalue rot 0
@    s3 avalue format general
@    s3 avalue prec 3
@    s3 avalue prepend ""
@    s3 avalue append ""
@    s3 avalue offset 0.000000 , 0.000000
@    s3 errorbar on
@    s3 errorbar place both
@    s3 errorbar color 61
@    s3 errorbar pattern 1
@    s3 errorbar size 1.000000
@    s3 errorbar linewidth 1.0
@    s3 errorbar linestyle 1
@    s3 errorbar riser linewidth 1.0
@    s3 errorbar riser linestyle 1
@    s3 errorbar riser clip off
@    s3 errorbar riser clip length 0.100000
@    s3 comment "pmfs-sizes.agr"
@    s3 legend  ""
@    s4 hidden false
@    s4 type xy
@    s4 symbol 0
@    s4 symbol size 1.000000
@    s4 symbol color 62
@    s4 symbol pattern 1
@    s4 symbol fill color 62
@    s4 symbol fill pattern 0
@    s4 symbol linewidth 1.0
@    s4 symbol linestyle 1
@    s4 symbol char 65
@    s4 symbol char font 4
@    s4 symbol skip 0
@    s4 line type 1
@    s4 line linestyle 1
@    s4 line linewidth 1.0
@    s4 line color 62
@    s4 line pattern 1
@    s4 baseline type 0
@    s4 baseline off
@    s4 dropline off
@    s4 fill type 0
@    s4 fill rule 0
@    s4 fill color 1
@    s4 fill pattern 1
@    s4 avalue off
@    s4 avalue type 2
@    s4 avalue char size 1.000000
@    s4 avalue font 4
@    s4 avalue color 1
@    s4 avalue rot 0
@    s4 avalue format general
@    s4 avalue prec 3
@    s4 avalue prepend ""
@    s4 avalue append ""
@    s4 avalue offset 0.000000 , 0.000000
@    s4 errorbar on
@    s4 errorbar place both
@    s4 errorbar color 62
@    s4 errorbar pattern 1
@    s4 errorbar size 1.000000
@    s4 errorbar linewidth 1.0
@    s4 errorbar linestyle 1
@    s4 errorbar riser linewidth 1.0
@    s4 errorbar riser linestyle 1
@    s4 errorbar riser clip off
@    s4 errorbar riser clip length 0.100000
@    s4 comment "pmfs-sizes.agr"
@    s4 legend  ""
@    s5 hidden false
@    s5 type xy
@    s5 symbol 0
@    s5 symbol size 1.000000
@    s5 symbol color 63
@    s5 symbol pattern 1
@    s5 symbol fill color 63
@    s5 symbol fill pattern 0
@    s5 symbol linewidth 1.0
@    s5 symbol linestyle 1
@    s5 symbol char 65
@    s5 symbol char font 4
@    s5 symbol skip 0
@    s5 line type 1
@    s5 line linestyle 1
@    s5 line linewidth 1.0
@    s5 line color 63
@    s5 line pattern 1
@    s5 baseline type 0
@    s5 baseline off
@    s5 dropline off
@    s5 fill type 0
@    s5 fill rule 0
@    s5 fill color 1
@    s5 fill pattern 1
@    s5 avalue off
@    s5 avalue type 2
@    s5 avalue char size 1.000000
@    s5 avalue font 4
@    s5 avalue color 1
@    s5 avalue rot 0
@    s5 avalue format general
@    s5 avalue prec 3
@    s5 avalue prepend ""
@    s5 avalue append ""
@    s5 avalue offset 0.000000 , 0.000000
@    s5 errorbar on
@    s5 errorbar place both
@    s5 errorbar color 63
@    s5 errorbar pattern 1
@    s5 errorbar size 1.000000
@    s5 errorbar linewidth 1.0
@    s5 errorbar linestyle 1
@    s5 errorbar riser linewidth 1.0
@    s5 errorbar riser linestyle 1
@    s5 errorbar riser clip off
@    s5 errorbar riser clip length 0.100000
@    s5 comment "pmfs-sizes.agr"
@    s5 legend  ""
@g2 on
@g2 hidden false
@g2 type XY
@g2 stacked false
@g2 bar hgap 0.000000
@g2 fixedpoint off
@g2 fixedpoint type 0
@g2 fixedpoint xy 0.000000, 0.000000
@g2 fixedpoint format general general
@g2 fixedpoint prec 6, 6
@with g2
@    world 0.1, -5, 0.99, 90
@    stack world 0, 0, 0, 0
@    znorm 1
@    view 0.662759, 0.250000, 0.938621, 0.600000
@    title ""
@    title font 4
@    title size 1.500000
@    title color 1
@    subtitle ""
@    subtitle font 4
@    subtitle size 1.000000
@    subtitle color 1
@    xaxes scale Normal
@    yaxes scale Normal
@    xaxes invert off
@    yaxes invert off
@    xaxis  on
@    xaxis  type zero false
@    xaxis  offset 0.000000 , 0.000000
@    xaxis  bar on
@    xaxis  bar color 1
@    xaxis  bar linestyle 1
@    xaxis  bar linewidth 1.0
@    xaxis  label "Stalk formation, \xx\f{}\sch"
@    xaxis  label layout para
@    xaxis  label place auto
@    xaxis  label char size 0.750000
@    xaxis  label font 4
@    xaxis  label color 1
@    xaxis  label place normal
@    xaxis  tick on
@    xaxis  tick major 0.2
@    xaxis  tick minor ticks 1
@    xaxis  tick default 6
@    xaxis  tick place rounded true
@    xaxis  tick in
@    xaxis  tick major size 1.000000
@    xaxis  tick major color 1
@    xaxis  tick major linewidth 1.0
@    xaxis  tick major linestyle 1
@    xaxis  tick major grid off
@    xaxis  tick minor color 1
@    xaxis  tick minor linewidth 1.0
@    xaxis  tick minor linestyle 1
@    xaxis  tick minor grid off
@    xaxis  tick minor size 0.500000
@    xaxis  ticklabel on
@    xaxis  ticklabel format general
@    xaxis  ticklabel prec 5
@    xaxis  ticklabel formula ""
@    xaxis  ticklabel append ""
@    xaxis  ticklabel prepend ""
@    xaxis  ticklabel angle 0
@    xaxis  ticklabel skip 0
@    xaxis  ticklabel stagger 0
@    xaxis  ticklabel place normal
@    xaxis  ticklabel offset auto
@    xaxis  ticklabel offset 0.000000 , 0.010000
@    xaxis  ticklabel start type auto
@    xaxis  ticklabel start 0.000000
@    xaxis  ticklabel stop type auto
@    xaxis  ticklabel stop 0.000000
@    xaxis  ticklabel char size 0.750000
@    xaxis  ticklabel font 4
@    xaxis  ticklabel color 1
@    xaxis  tick place both
@    xaxis  tick spec type none
@    yaxis  on
@    yaxis  type zero false
@    yaxis  offset 0.000000 , 0.000000
@    yaxis  bar on
@    yaxis  bar color 1
@    yaxis  bar linestyle 1
@    yaxis  bar linewidth 1.0
@    yaxis  label ""
@    yaxis  label layout para
@    yaxis  label place auto
@    yaxis  label char size 1.000000
@    yaxis  label font 4
@    yaxis  label color 1
@    yaxis  label place normal
@    yaxis  tick on
@    yaxis  tick major 20
@    yaxis  tick minor ticks 1
@    yaxis  tick default 6
@    yaxis  tick place rounded true
@    yaxis  tick in
@    yaxis  tick major size 1.000000
@    yaxis  tick major color 1
@    yaxis  tick major linewidth 1.0
@    yaxis  tick major linestyle 1
@    yaxis  tick major grid off
@    yaxis  tick minor color 1
@    yaxis  tick minor linewidth 1.0
@    yaxis  tick minor linestyle 1
@    yaxis  tick minor grid off
@    yaxis  tick minor size 0.500000
@    yaxis  ticklabel off
@    yaxis  ticklabel format general
@    yaxis  ticklabel prec 5
@    yaxis  ticklabel formula ""
@    yaxis  ticklabel append ""
@    yaxis  ticklabel prepend ""
@    yaxis  ticklabel angle 0
@    yaxis  ticklabel skip 0
@    yaxis  ticklabel stagger 0
@    yaxis  ticklabel place normal
@    yaxis  ticklabel offset auto
@    yaxis  ticklabel offset 0.000000 , 0.010000
@    yaxis  ticklabel start type auto
@    yaxis  ticklabel start 0.000000
@    yaxis  ticklabel stop type auto
@    yaxis  ticklabel stop 0.000000
@    yaxis  ticklabel char size 1.000000
@    yaxis  ticklabel font 4
@    yaxis  ticklabel color 1
@    yaxis  tick place both
@    yaxis  tick spec type none
@    altxaxis  off
@    altyaxis  off
@    legend on
@    legend loctype view
@    legend 0.69, 0.5
@    legend box color 1
@    legend box pattern 1
@    legend box linewidth 1.0
@    legend box linestyle 0
@    legend box fill color 0
@    legend box fill pattern 1
@    legend font 4
@    legend char size 0.650000
@    legend color 1
@    legend length 3
@    legend vgap 1
@    legend hgap 1
@    legend invert false
@    frame type 0
@    frame linestyle 1
@    frame linewidth 2.0
@    frame color 1
@    frame pattern 1
@    frame background color 0
@    frame background pattern 0
@    s0 hidden false
@    s0 type xy
@    s0 symbol 0
@    s0 symbol size 1.000000
@    s0 symbol color 59
@    s0 symbol pattern 1
@    s0 symbol fill color 59
@    s0 symbol fill pattern 0
@    s0 symbol linewidth 1.0
@    s0 symbol linestyle 1
@    s0 symbol char 65
@    s0 symbol char font 4
@    s0 symbol skip 0
@    s0 line type 1
@    s0 line linestyle 1
@    s0 line linewidth 1.0
@    s0 line color 59
@    s0 line pattern 1
@    s0 baseline type 0
@    s0 baseline off
@    s0 dropline off
@    s0 fill type 0
@    s0 fill rule 0
@    s0 fill color 1
@    s0 fill pattern 1
@    s0 avalue off
@    s0 avalue type 2
@    s0 avalue char size 1.000000
@    s0 avalue font 4
@    s0 avalue color 1
@    s0 avalue rot 0
@    s0 avalue format general
@    s0 avalue prec 3
@    s0 avalue prepend ""
@    s0 avalue append ""
@    s0 avalue offset 0.000000 , 0.000000
@    s0 errorbar on
@    s0 errorbar place both
@    s0 errorbar color 59
@    s0 errorbar pattern 1
@    s0 errorbar size 1.000000
@    s0 errorbar linewidth 1.0
@    s0 errorbar linestyle 1
@    s0 errorbar riser linewidth 1.0
@    s0 errorbar riser linestyle 1
@    s0 errorbar riser clip off
@    s0 errorbar riser clip length 0.100000
@    s0 comment "pmfs-sizes.agr"
@    s0 legend  ""
@    s1 hidden false
@    s1 type xy
@    s1 symbol 0
@    s1 symbol size 1.000000
@    s1 symbol color 60
@    s1 symbol pattern 1
@    s1 symbol fill color 60
@    s1 symbol fill pattern 0
@    s1 symbol linewidth 1.0
@    s1 symbol linestyle 1
@    s1 symbol char 65
@    s1 symbol char font 4
@    s1 symbol skip 0
@    s1 line type 1
@    s1 line linestyle 1
@    s1 line linewidth 1.0
@    s1 line color 60
@    s1 line pattern 1
@    s1 baseline type 0
@    s1 baseline off
@    s1 dropline off
@    s1 fill type 0
@    s1 fill rule 0
@    s1 fill color 1
@    s1 fill pattern 1
@    s1 avalue off
@    s1 avalue type 2
@    s1 avalue char size 1.000000
@    s1 avalue font 4
@    s1 avalue color 1
@    s1 avalue rot 0
@    s1 avalue format general
@    s1 avalue prec 3
@    s1 avalue prepend ""
@    s1 avalue append ""
@    s1 avalue offset 0.000000 , 0.000000
@    s1 errorbar on
@    s1 errorbar place both
@    s1 errorbar color 60
@    s1 errorbar pattern 1
@    s1 errorbar size 1.000000
@    s1 errorbar linewidth 1.0
@    s1 errorbar linestyle 1
@    s1 errorbar riser linewidth 1.0
@    s1 errorbar riser linestyle 1
@    s1 errorbar riser clip off
@    s1 errorbar riser clip length 0.100000
@    s1 comment "pmfs-sizes.agr"
@    s1 legend  ""
@    s2 hidden false
@    s2 type xy
@    s2 symbol 0
@    s2 symbol size 1.000000
@    s2 symbol color 61
@    s2 symbol pattern 1
@    s2 symbol fill color 61
@    s2 symbol fill pattern 0
@    s2 symbol linewidth 1.0
@    s2 symbol linestyle 1
@    s2 symbol char 65
@    s2 symbol char font 4
@    s2 symbol skip 0
@    s2 line type 1
@    s2 line linestyle 1
@    s2 line linewidth 1.0
@    s2 line color 61
@    s2 line pattern 1
@    s2 baseline type 0
@    s2 baseline off
@    s2 dropline off
@    s2 fill type 0
@    s2 fill rule 0
@    s2 fill color 1
@    s2 fill pattern 1
@    s2 avalue off
@    s2 avalue type 2
@    s2 avalue char size 1.000000
@    s2 avalue font 4
@    s2 avalue color 1
@    s2 avalue rot 0
@    s2 avalue format general
@    s2 avalue prec 3
@    s2 avalue prepend ""
@    s2 avalue append ""
@    s2 avalue offset 0.000000 , 0.000000
@    s2 errorbar on
@    s2 errorbar place both
@    s2 errorbar color 61
@    s2 errorbar pattern 1
@    s2 errorbar size 1.000000
@    s2 errorbar linewidth 1.0
@    s2 errorbar linestyle 1
@    s2 errorbar riser linewidth 1.0
@    s2 errorbar riser linestyle 1
@    s2 errorbar riser clip off
@    s2 errorbar riser clip length 0.100000
@    s2 comment "pmfs-sizes.agr"
@    s2 legend  ""
@    s3 hidden false
@    s3 type xy
@    s3 symbol 0
@    s3 symbol size 1.000000
@    s3 symbol color 62
@    s3 symbol pattern 1
@    s3 symbol fill color 62
@    s3 symbol fill pattern 0
@    s3 symbol linewidth 1.0
@    s3 symbol linestyle 1
@    s3 symbol char 65
@    s3 symbol char font 4
@    s3 symbol skip 0
@    s3 line type 1
@    s3 line linestyle 1
@    s3 line linewidth 1.0
@    s3 line color 62
@    s3 line pattern 1
@    s3 baseline type 0
@    s3 baseline off
@    s3 dropline off
@    s3 fill type 0
@    s3 fill rule 0
@    s3 fill color 1
@    s3 fill pattern 1
@    s3 avalue off
@    s3 avalue type 2
@    s3 avalue char size 1.000000
@    s3 avalue font 4
@    s3 avalue color 1
@    s3 avalue rot 0
@    s3 avalue format general
@    s3 avalue prec 3
@    s3 avalue prepend ""
@    s3 avalue append ""
@    s3 avalue offset 0.000000 , 0.000000
@    s3 errorbar on
@    s3 errorbar place both
@    s3 errorbar color 62
@    s3 errorbar pattern 1
@    s3 errorbar size 1.000000
@    s3 errorbar linewidth 1.0
@    s3 errorbar linestyle 1
@    s3 errorbar riser linewidth 1.0
@    s3 errorbar riser linestyle 1
@    s3 errorbar riser clip off
@    s3 errorbar riser clip length 0.100000
@    s3 comment "pmfs-sizes.agr"
@    s3 legend  ""
@    s4 hidden false
@    s4 type xy
@    s4 symbol 0
@    s4 symbol size 1.000000
@    s4 symbol color 63
@    s4 symbol pattern 1
@    s4 symbol fill color 63
@    s4 symbol fill pattern 0
@    s4 symbol linewidth 1.0
@    s4 symbol linestyle 1
@    s4 symbol char 65
@    s4 symbol char font 4
@    s4 symbol skip 0
@    s4 line type 1
@    s4 line linestyle 1
@    s4 line linewidth 1.0
@    s4 line color 63
@    s4 line pattern 1
@    s4 baseline type 0
@    s4 baseline off
@    s4 dropline off
@    s4 fill type 0
@    s4 fill rule 0
@    s4 fill color 1
@    s4 fill pattern 1
@    s4 avalue off
@    s4 avalue type 2
@    s4 avalue char size 1.000000
@    s4 avalue font 4
@    s4 avalue color 1
@    s4 avalue rot 0
@    s4 avalue format general
@    s4 avalue prec 3
@    s4 avalue prepend ""
@    s4 avalue append ""
@    s4 avalue offset 0.000000 , 0.000000
@    s4 errorbar on
@    s4 errorbar place both
@    s4 errorbar color 63
@    s4 errorbar pattern 1
@    s4 errorbar size 1.000000
@    s4 errorbar linewidth 1.0
@    s4 errorbar linestyle 1
@    s4 errorbar riser linewidth 1.0
@    s4 errorbar riser linestyle 1
@    s4 errorbar riser clip off
@    s4 errorbar riser clip length 0.100000
@    s4 comment "pmfs-sizes.agr"
@    s4 legend  ""
@    s5 hidden false
@    s5 type xy
@    s5 symbol 0
@    s5 symbol size 1.000000
@    s5 symbol color 55
@    s5 symbol pattern 1
@    s5 symbol fill color 55
@    s5 symbol fill pattern 0
@    s5 symbol linewidth 1.0
@    s5 symbol linestyle 1
@    s5 symbol char 65
@    s5 symbol char font 4
@    s5 symbol skip 0
@    s5 line type 1
@    s5 line linestyle 1
@    s5 line linewidth 1.0
@    s5 line color 55
@    s5 line pattern 1
@    s5 baseline type 0
@    s5 baseline off
@    s5 dropline off
@    s5 fill type 0
@    s5 fill rule 0
@    s5 fill color 1
@    s5 fill pattern 1
@    s5 avalue off
@    s5 avalue type 2
@    s5 avalue char size 1.000000
@    s5 avalue font 4
@    s5 avalue color 1
@    s5 avalue rot 0
@    s5 avalue format general
@    s5 avalue prec 3
@    s5 avalue prepend ""
@    s5 avalue append ""
@    s5 avalue offset 0.000000 , 0.000000
@    s5 errorbar on
@    s5 errorbar place both
@    s5 errorbar color 55
@    s5 errorbar pattern 1
@    s5 errorbar size 1.000000
@    s5 errorbar linewidth 1.0
@    s5 errorbar linestyle 1
@    s5 errorbar riser linewidth 1.0
@    s5 errorbar riser linestyle 1
@    s5 errorbar riser clip off
@    s5 errorbar riser clip length 0.100000
@    s5 comment "pmfs-sizes.agr"
@    s5 legend  "169"
@    s6 hidden false
@    s6 type xy
@    s6 symbol 0
@    s6 symbol size 1.000000
@    s6 symbol color 53
@    s6 symbol pattern 1
@    s6 symbol fill color 53
@    s6 symbol fill pattern 0
@    s6 symbol linewidth 1.0
@    s6 symbol linestyle 1
@    s6 symbol char 65
@    s6 symbol char font 4
@    s6 symbol skip 0
@    s6 line type 1
@    s6 line linestyle 1
@    s6 line linewidth 1.0
@    s6 line color 53
@    s6 line pattern 1
@    s6 baseline type 0
@    s6 baseline off
@    s6 dropline off
@    s6 fill type 0
@    s6 fill rule 0
@    s6 fill color 1
@    s6 fill pattern 1
@    s6 avalue off
@    s6 avalue type 2
@    s6 avalue char size 1.000000
@    s6 avalue font 4
@    s6 avalue color 1
@    s6 avalue rot 0
@    s6 avalue format general
@    s6 avalue prec 3
@    s6 avalue prepend ""
@    s6 avalue append ""
@    s6 avalue offset 0.000000 , 0.000000
@    s6 errorbar on
@    s6 errorbar place both
@    s6 errorbar color 53
@    s6 errorbar pattern 1
@    s6 errorbar size 1.000000
@    s6 errorbar linewidth 1.0
@    s6 errorbar linestyle 1
@    s6 errorbar riser linewidth 1.0
@    s6 errorbar riser linestyle 1
@    s6 errorbar riser clip off
@    s6 errorbar riser clip length 0.100000
@    s6 comment "pmfs-sizes.agr"
@    s6 legend  "196"
@    s7 hidden false
@    s7 type xy
@    s7 symbol 0
@    s7 symbol size 1.000000
@    s7 symbol color 50
@    s7 symbol pattern 1
@    s7 symbol fill color 50
@    s7 symbol fill pattern 0
@    s7 symbol linewidth 1.0
@    s7 symbol linestyle 1
@    s7 symbol char 65
@    s7 symbol char font 4
@    s7 symbol skip 0
@    s7 line type 1
@    s7 line linestyle 1
@    s7 line linewidth 1.0
@    s7 line color 50
@    s7 line pattern 1
@    s7 baseline type 0
@    s7 baseline off
@    s7 dropline off
@    s7 fill type 0
@    s7 fill rule 0
@    s7 fill color 1
@    s7 fill pattern 1
@    s7 avalue off
@    s7 avalue type 2
@    s7 avalue char size 1.000000
@    s7 avalue font 4
@    s7 avalue color 1
@    s7 avalue rot 0
@    s7 avalue format general
@    s7 avalue prec 3
@    s7 avalue prepend ""
@    s7 avalue append ""
@    s7 avalue offset 0.000000 , 0.000000
@    s7 errorbar on
@    s7 errorbar place both
@    s7 errorbar color 50
@    s7 errorbar pattern 1
@    s7 errorbar size 1.000000
@    s7 errorbar linewidth 1.0
@    s7 errorbar linestyle 1
@    s7 errorbar riser linewidth 1.0
@    s7 errorbar riser linestyle 1
@    s7 errorbar riser clip off
@    s7 errorbar riser clip length 0.100000
@    s7 comment "pmfs-sizes.agr"
@    s7 legend  "225"
@g3 on
@g3 hidden false
@g3 type XY
@g3 stacked false
@g3 bar hgap 0.000000
@g3 fixedpoint off
@g3 fixedpoint type 0
@g3 fixedpoint xy 0.000000, 0.000000
@g3 fixedpoint format general general
@g3 fixedpoint prec 6, 6
@with g3
@    world 5, 0, 12, 100
@    stack world 0, 0, 0, 0
@    znorm 1
@    view 1.050000, 0.250000, 1.300000, 0.600000
@    title ""
@    title font 4
@    title size 1.500000
@    title color 1
@    subtitle ""
@    subtitle font 4
@    subtitle size 1.000000
@    subtitle color 1
@    xaxes scale Normal
@    yaxes scale Normal
@    xaxes invert off
@    yaxes invert off
@    xaxis  on
@    xaxis  type zero false
@    xaxis  offset 0.000000 , 0.000000
@    xaxis  bar on
@    xaxis  bar color 1
@    xaxis  bar linestyle 1
@    xaxis  bar linewidth 1.0
@    xaxis  label "x/y box Length (nm)"
@    xaxis  label layout para
@    xaxis  label place auto
@    xaxis  label char size 0.750000
@    xaxis  label font 4
@    xaxis  label color 1
@    xaxis  label place normal
@    xaxis  tick on
@    xaxis  tick major 2
@    xaxis  tick minor ticks 1
@    xaxis  tick default 6
@    xaxis  tick place rounded true
@    xaxis  tick in
@    xaxis  tick major size 1.000000
@    xaxis  tick major color 1
@    xaxis  tick major linewidth 1.0
@    xaxis  tick major linestyle 1
@    xaxis  tick major grid off
@    xaxis  tick minor color 1
@    xaxis  tick minor linewidth 1.0
@    xaxis  tick minor linestyle 1
@    xaxis  tick minor grid off
@    xaxis  tick minor size 0.500000
@    xaxis  ticklabel on
@    xaxis  ticklabel format general
@    xaxis  ticklabel prec 5
@    xaxis  ticklabel formula ""
@    xaxis  ticklabel append ""
@    xaxis  ticklabel prepend ""
@    xaxis  ticklabel angle 0
@    xaxis  ticklabel skip 0
@    xaxis  ticklabel stagger 0
@    xaxis  ticklabel place normal
@    xaxis  ticklabel offset auto
@    xaxis  ticklabel offset 0.000000 , 0.010000
@    xaxis  ticklabel start type auto
@    xaxis  ticklabel start 0.000000
@    xaxis  ticklabel stop type auto
@    xaxis  ticklabel stop 0.000000
@    xaxis  ticklabel char size 0.750000
@    xaxis  ticklabel font 4
@    xaxis  ticklabel color 1
@    xaxis  tick place both
@    xaxis  tick spec type none
@    yaxis  on
@    yaxis  type zero false
@    yaxis  offset 0.000000 , 0.000000
@    yaxis  bar on
@    yaxis  bar color 1
@    yaxis  bar linestyle 1
@    yaxis  bar linewidth 1.0
@    yaxis  label "\xD\f{}G\sstalk\N (kJ/mol)"
@    yaxis  label layout para
@    yaxis  label place auto
@    yaxis  label char size 0.850000
@    yaxis  label font 4
@    yaxis  label color 1
@    yaxis  label place normal
@    yaxis  tick on
@    yaxis  tick major 20
@    yaxis  tick minor ticks 1
@    yaxis  tick default 6
@    yaxis  tick place rounded true
@    yaxis  tick in
@    yaxis  tick major size 1.000000
@    yaxis  tick major color 1
@    yaxis  tick major linewidth 1.0
@    yaxis  tick major linestyle 1
@    yaxis  tick major grid off
@    yaxis  tick minor color 1
@    yaxis  tick minor linewidth 1.0
@    yaxis  tick minor linestyle 1
@    yaxis  tick minor grid off
@    yaxis  tick minor size 0.500000
@    yaxis  ticklabel on
@    yaxis  ticklabel format general
@    yaxis  ticklabel prec 5
@    yaxis  ticklabel formula ""
@    yaxis  ticklabel append ""
@    yaxis  ticklabel prepend ""
@    yaxis  ticklabel angle 0
@    yaxis  ticklabel skip 0
@    yaxis  ticklabel stagger 0
@    yaxis  ticklabel place normal
@    yaxis  ticklabel offset auto
@    yaxis  ticklabel offset 0.000000 , 0.010000
@    yaxis  ticklabel start type auto
@    yaxis  ticklabel start 0.000000
@    yaxis  ticklabel stop type auto
@    yaxis  ticklabel stop 0.000000
@    yaxis  ticklabel char size 0.750000
@    yaxis  ticklabel font 4
@    yaxis  ticklabel color 1
@    yaxis  tick place both
@    yaxis  tick spec type none
@    altxaxis  off
@    altyaxis  off
@    legend on
@    legend loctype view
@    legend 1.05, 0.7
@    legend box color 1
@    legend box pattern 1
@    legend box linewidth 1.0
@    legend box linestyle 0
@    legend box fill color 0
@    legend box fill pattern 1
@    legend font 4
@    legend char size 0.750000
@    legend color 1
@    legend length 4
@    legend vgap 1
@    legend hgap 1
@    legend invert false
@    frame type 0
@    frame linestyle 1
@    frame linewidth 2.0
@    frame color 1
@    frame pattern 1
@    frame background color 0
@    frame background pattern 0
@    s0 hidden false
@    s0 type xydy
@    s0 symbol 0
@    s0 symbol size 1.000000
@    s0 symbol color 1
@    s0 symbol pattern 1
@    s0 symbol fill color 1
@    s0 symbol fill pattern 0
@    s0 symbol linewidth 1.0
@    s0 symbol linestyle 1
@    s0 symbol char 65
@    s0 symbol char font 4
@    s0 symbol skip 0
@    s0 line type 1
@    s0 line linestyle 1
@    s0 line linewidth 1.0
@    s0 line color 1
@    s0 line pattern 1
@    s0 baseline type 0
@    s0 baseline off
@    s0 dropline off
@    s0 fill type 0
@    s0 fill rule 0
@    s0 fill color 1
@    s0 fill pattern 1
@    s0 avalue off
@    s0 avalue type 2
@    s0 avalue char size 1.000000
@    s0 avalue font 4
@    s0 avalue color 1
@    s0 avalue rot 0
@    s0 avalue format general
@    s0 avalue prec 3
@    s0 avalue prepend ""
@    s0 avalue append ""
@    s0 avalue offset 0.000000 , 0.000000
@    s0 errorbar on
@    s0 errorbar place both
@    s0 errorbar color 1
@    s0 errorbar pattern 1
@    s0 errorbar size 0.250000
@    s0 errorbar linewidth 1.0
@    s0 errorbar linestyle 1
@    s0 errorbar riser linewidth 1.0
@    s0 errorbar riser linestyle 1
@    s0 errorbar riser clip off
@    s0 errorbar riser clip length 0.100000
@    s0 comment "pmfs-sizes.agr"
@    s0 legend  "DOPC"
@    s1 hidden false
@    s1 type xydy
@    s1 symbol 0
@    s1 symbol size 1.000000
@    s1 symbol color 2
@    s1 symbol pattern 1
@    s1 symbol fill color 2
@    s1 symbol fill pattern 0
@    s1 symbol linewidth 1.0
@    s1 symbol linestyle 1
@    s1 symbol char 65
@    s1 symbol char font 4
@    s1 symbol skip 0
@    s1 line type 1
@    s1 line linestyle 1
@    s1 line linewidth 1.0
@    s1 line color 2
@    s1 line pattern 1
@    s1 baseline type 0
@    s1 baseline off
@    s1 dropline off
@    s1 fill type 0
@    s1 fill rule 0
@    s1 fill color 1
@    s1 fill pattern 1
@    s1 avalue off
@    s1 avalue type 2
@    s1 avalue char size 1.000000
@    s1 avalue font 4
@    s1 avalue color 1
@    s1 avalue rot 0
@    s1 avalue format general
@    s1 avalue prec 3
@    s1 avalue prepend ""
@    s1 avalue append ""
@    s1 avalue offset 0.000000 , 0.000000
@    s1 errorbar on
@    s1 errorbar place both
@    s1 errorbar color 2
@    s1 errorbar pattern 1
@    s1 errorbar size 0.250000
@    s1 errorbar linewidth 1.0
@    s1 errorbar linestyle 1
@    s1 errorbar riser linewidth 1.0
@    s1 errorbar riser linestyle 1
@    s1 errorbar riser clip off
@    s1 errorbar riser clip length 0.100000
@    s1 comment "pmfs-sizes.agr"
@    s1 legend  "DIPC"
@    s2 hidden false
@    s2 type xydy
@    s2 symbol 0
@    s2 symbol size 1.000000
@    s2 symbol color 3
@    s2 symbol pattern 1
@    s2 symbol fill color 3
@    s2 symbol fill pattern 0
@    s2 symbol linewidth 1.0
@    s2 symbol linestyle 1
@    s2 symbol char 65
@    s2 symbol char font 4
@    s2 symbol skip 0
@    s2 line type 1
@    s2 line linestyle 1
@    s2 line linewidth 1.0
@    s2 line color 3
@    s2 line pattern 1
@    s2 baseline type 0
@    s2 baseline off
@    s2 dropline off
@    s2 fill type 0
@    s2 fill rule 0
@    s2 fill color 1
@    s2 fill pattern 1
@    s2 avalue off
@    s2 avalue type 2
@    s2 avalue char size 1.000000
@    s2 avalue font 4
@    s2 avalue color 1
@    s2 avalue rot 0
@    s2 avalue format general
@    s2 avalue prec 3
@    s2 avalue prepend ""
@    s2 avalue append ""
@    s2 avalue offset 0.000000 , 0.000000
@    s2 errorbar on
@    s2 errorbar place both
@    s2 errorbar color 3
@    s2 errorbar pattern 1
@    s2 errorbar size 0.250000
@    s2 errorbar linewidth 1.0
@    s2 errorbar linestyle 1
@    s2 errorbar riser linewidth 1.0
@    s2 errorbar riser linestyle 1
@    s2 errorbar riser clip off
@    s2 errorbar riser clip length 0.100000
@    s2 comment "pmfs-sizes.agr"
@    s2 legend  "DOPC:CHOL 70:30"
@target G0.S0
@type xy
0.007771 11.673196
0.012688 16.775276
0.017604 16.775276
0.022521 13.158236
0.027437 14.265156
0.032354 13.130546
0.03727 14.092776
0.042187 12.476276
0.047103 12.028386
0.05202 11.666546
0.056936 11.917626
0.061853 11.239566
0.066769 11.214546
0.071686 10.143156
0.076602 9.887626
0.081519 8.484832
0.086435 8.009999
0.091351 7.873891
0.096268 7.435565
0.101184 6.98634
0.106101 6.296372
0.111017 5.668697
0.115934 4.489556
0.12085 4.202983
0.125767 3.327728
0.130683 3.40743
0.1356 2.975227
0.140516 2.544301
0.145433 1.727446
0.150349 1.503499
0.155266 0.56576
0.160182 0.734423
0.165099 0.225068
0.170015 0.507825
0.174932 0.302752
0.179848 0.252432
0.184765 -0.245237
0.189681 -0.249439
0.194598 -0.494053
0.199514 -0.230104
0.204431 -0.048411
0.209347 0.259363
0.214264 0.452698
0.21918 0.448748
0.224097 0.625557
0.229013 0.560138
0.23393 0.989733
0.238846 1.162924
0.243762 1.820817
0.248679 2.126576
0.253595 2.580153
0.258512 2.598184
0.263429 3.126169
0.268345 3.137997
0.273261 3.901777
0.278178 4.139712
0.283094 4.976881
0.288011 5.341371
0.292927 5.885796
0.297844 6.243699
0.30276 6.677242
0.307677 7.162484
0.312593 7.813661
0.31751 8.526797
0.322426 9.108888
0.327343 9.834376
0.332259 10.214836
0.337176 10.881326
0.342092 11.284996
0.347009 12.167646
0.351925 12.659516
0.356842 13.667206
0.361758 14.114516
0.366675 14.930386
0.371591 15.407696
0.376508 16.148446
0.381424 16.614216
0.386341 17.526576
0.391257 18.173616
0.396174 19.057526
0.40109 19.729696
0.406006 20.462926
0.410923 21.112266
0.415839 21.736156
0.420756 22.584956
0.425673 23.285846
0.430589 24.304776
0.435505 25.024316
0.440422 25.989526
0.445338 26.630226
0.450255 27.587296
0.455171 28.122006
0.460088 29.280596
0.465004 29.989056
0.469921 31.077776
0.474837 31.811246
0.479754 32.898086
0.48467 33.600176
0.489587 34.615616
0.494503 35.421846
0.49942 36.464026
0.504336 37.352096
0.509253 38.353846
0.514169 39.371196
0.519086 40.349966
0.524002 41.346776
0.528919 42.274016
0.533835 43.320586
0.538752 44.203566
0.543668 45.437596
0.548585 46.362856
0.553501 47.462966
0.558418 48.354616
0.563334 49.378066
0.568251 50.194836
0.573167 51.225326
0.578083 52.052446
0.583 53.032056
0.587916 53.773136
0.592833 54.577726
0.59775 55.314586
0.602666 56.015986
0.607582 56.813726
0.612499 57.526996
0.617415 58.426236
0.622332 59.071176
0.627248 59.956076
0.632165 60.570926
0.637081 61.489846
0.641998 62.140316
0.646914 63.001156
0.651831 63.582666
0.656747 64.414646
0.661664 65.033656
0.66658 65.706656
0.671497 66.270566
0.676413 66.861576
0.68133 67.439296
0.686246 68.000266
0.691163 68.405776
0.696079 68.888996
0.700996 69.326696
0.705912 69.690876
0.710829 70.112886
0.715745 70.425496
0.720662 70.887246
0.725578 71.165236
0.730495 71.623336
0.735411 71.885616
0.740328 72.277416
0.745244 72.558376
0.750161 72.927306
0.755077 73.213896
0.759993 73.628986
0.76491 73.971806
0.769826 74.283656
0.774743 74.563356
0.779659 74.925046
0.784576 75.217606
0.789492 75.534366
0.794409 75.786326
0.799325 76.092096
0.804242 76.433876
0.809158 76.670766
0.814075 76.979686
0.818991 77.242116
0.823908 77.557796
0.828824 77.802676
0.833741 78.115326
0.838657 78.412866
0.843574 78.758686
0.84849 78.994946
0.853407 79.335656
0.858323 79.663256
0.86324 80.046416
0.868156 80.258576
0.873073 80.667276
0.877989 80.991836
0.882906 81.278026
0.887822 81.680416
0.892739 81.963506
0.897655 82.342516
0.902572 82.787226
0.907488 83.175306
0.912404 83.512256
0.917321 84.017836
0.922238 84.440806
0.927154 84.899716
0.932071 85.347606
0.936987 85.964996
0.941903 86.419186
0.94682 87.076236
0.951736 87.568936
0.956653 88.272256
0.961569 88.897086
0.966486 89.615206
0.971402 90.362656
0.976319 91.474046
0.981235 92.547096
0.986152 94.158146
&
@target G0.S1
@type xy
0.008245 11.93532
0.013189 12.2551
0.018133 11.40689
0.023077 10.86738
0.028021 10.85218
0.032965 10.95532
0.037909 11.55399
0.042853 9.87869
0.047797 10.23538
0.052741 10.4904
0.057684 10.19656
0.062628 10.19435
0.067572 9.85839
0.072516 9.038584
0.07746 8.657179
0.082404 7.700877
0.087348 7.447594
0.092292 7.273612
0.097236 6.961853
0.10218 6.424861
0.107124 6.016571
0.112068 5.05315
0.117012 4.408396
0.121956 3.856598
0.1269 3.341367
0.131844 3.245498
0.136788 2.808221
0.141732 2.362225
0.146676 1.676291
0.151619 1.291287
0.156563 0.505489
0.161507 0.577549
0.166451 0.215932
0.171395 0.410317
0.176339 0.179139
0.181283 0.099875
0.186227 -0.303705
0.191171 -0.156978
0.196115 -0.54385
0.201059 -0.04013
0.206003 -0.057012
0.210947 0.386472
0.215891 0.436188
0.220835 0.553992
0.225779 0.521474
0.230723 0.798158
0.235667 1.022601
0.240611 1.374143
0.245555 1.771522
0.250499 2.20031
0.255443 2.536366
0.260386 2.735159
0.26533 3.062207
0.270274 3.264679
0.275218 3.859523
0.280162 4.19516
0.285106 4.931752
0.29005 5.278115
0.294994 5.744934
0.299938 6.014823
0.304882 6.640261
0.309826 6.895827
0.31477 7.80776
0.319714 8.235326
0.324658 8.998209
0.329602 9.452896
0.334546 10.06693
0.33949 10.46666
0.344434 11.08488
0.349378 11.63729
0.354322 12.42326
0.359265 13.13266
0.364209 13.7738
0.369153 14.42688
0.374097 14.88194
0.379041 15.55383
0.383985 16.12393
0.388929 16.93097
0.393873 17.56591
0.398817 18.42792
0.403761 19.01397
0.408705 19.83663
0.413649 20.26006
0.418593 21.12272
0.423537 21.62684
0.428481 22.64474
0.433425 23.30301
0.438369 24.25679
0.443313 24.93099
0.448257 25.69752
0.453201 26.31844
0.458144 27.19494
0.463088 28.01481
0.468032 28.88074
0.472976 29.7343
0.47792 30.65543
0.482864 31.48042
0.487808 32.23047
0.492752 33.13619
0.497696 33.90532
0.50264 34.96699
0.507584 35.87508
0.512528 36.92928
0.517472 37.79313
0.522416 38.85721
0.52736 39.59751
0.532304 40.71448
0.537248 41.53791
0.542192 42.74703
0.547135 43.59372
0.552079 44.77459
0.557023 45.67591
0.561967 46.74137
0.566911 47.56581
0.571855 48.62165
0.576799 49.57991
0.581743 50.60462
0.586687 51.57326
0.591631 52.49622
0.596575 53.4847
0.601519 54.26681
0.606463 55.23688
0.611407 56.02171
0.616351 57.05207
0.621295 57.78641
0.626239 58.83827
0.631183 59.49259
0.636127 60.32749
0.641071 61.01112
0.646015 61.93107
0.650958 62.57654
0.655902 63.40983
0.660846 63.9858
0.66579 64.64257
0.670734 65.21074
0.675678 65.78618
0.680622 66.36377
0.685566 66.75972
0.69051 67.27435
0.695454 67.59291
0.700398 68.05141
0.705342 68.31185
0.710286 68.74678
0.71523 68.92781
0.720174 69.37186
0.725118 69.6905
0.730062 70.05184
0.735006 70.20416
0.73995 70.65478
0.744893 70.8383
0.749838 71.26083
0.754781 71.53183
0.759725 71.8045
0.764669 72.10297
0.769613 72.44514
0.774557 72.71933
0.779501 73.01545
0.784445 73.32451
0.789389 73.59699
0.794333 73.92416
0.799277 74.19073
0.804221 74.47332
0.809165 74.76665
0.814109 75.07199
0.819053 75.3139
0.823997 75.58522
0.828941 75.82781
0.833885 76.09578
0.838829 76.45352
0.843773 76.68722
0.848716 76.93022
0.85366 77.30616
0.858604 77.45172
0.863548 77.74289
0.868492 77.98899
0.873436 78.24818
0.87838 78.43774
0.883324 78.71041
0.888268 78.86121
0.893212 79.11915
0.898156 79.37439
0.9031 79.56686
0.908044 79.89672
0.912988 80.07788
0.917932 80.28665
0.922876 80.55403
0.92782 80.9097
0.932764 81.13779
0.937708 81.52445
0.942651 81.81285
0.947596 82.2578
0.952539 82.58979
0.957483 83.0918
0.962427 83.44884
0.967371 83.95012
0.972315 84.37513
0.977259 85.10063
0.982203 85.83413
0.987147 87.00916
0.992091 88.35047
&
@target G0.S2
@type xy
0.007459 3.522057
0.012407 3.753607
0.017355 4.48462
0.022303 4.644213
0.027251 4.996754
0.032199 4.247451
0.037147 4.450301
0.042095 3.78024
0.047043 4.202211
0.051991 4.466801
0.056939 4.659184
0.061887 4.682662
0.066835 4.591659
0.071783 4.398505
0.076731 3.539397
0.081679 3.551752
0.086627 2.680862
0.091575 3.031429
0.096523 2.958608
0.101471 2.777943
0.106419 2.316116
0.111367 2.030616
0.116315 1.481849
0.121263 0.872519
0.126212 0.846756
0.13116 0.406466
0.136107 0.720988
0.141056 0.54192
0.146004 0.361902
0.150952 -0.155286
0.1559 -0.029444
0.160848 -0.646786
0.165796 -0.147232
0.170744 -0.310502
0.175692 0.076917
0.18064 0.308508
0.185588 0.246313
0.190536 0.37034
0.195484 0.187863
0.200432 0.669039
0.20538 0.52368
0.210328 1.232647
0.215276 1.469403
0.220224 1.971866
0.225172 2.216693
0.23012 2.509593
0.235068 2.684863
0.240016 3.034499
0.244964 3.528465
0.249912 3.841778
0.25486 4.603575
0.259808 4.918981
0.264756 5.464505
0.269704 5.640146
0.274652 6.279891
0.2796 6.438959
0.284548 7.263048
0.289496 7.654606
0.294444 8.363649
0.299392 8.873733
0.30434 9.392371
0.309288 9.903208
0.314236 10.229748
0.319184 10.906748
0.324132 11.305098
0.32908 12.205998
0.334028 12.674178
0.338976 13.485828
0.343924 13.863058
0.348872 14.468688
0.35382 14.983318
0.358768 15.586198
0.363716 16.286568
0.368665 16.897158
0.373613 17.722568
0.378561 18.235838
0.383508 19.037838
0.388456 19.510668
0.393405 20.279678
0.398353 20.764318
0.403301 21.753618
0.408249 22.344208
0.413197 23.182848
0.418145 23.867018
0.423093 24.626298
0.428041 25.334388
0.432989 25.986208
0.437937 26.848118
0.442885 27.470628
0.447833 28.508168
0.452781 29.199108
0.457729 30.205258
0.462677 30.818588
0.467625 31.754458
0.472573 32.477058
0.477521 33.383808
0.482469 34.245608
0.487417 35.154998
0.492365 36.087288
0.497313 36.918778
0.502261 37.908188
0.507209 38.606908
0.512157 39.594888
0.517105 40.415888
0.522053 41.481968
0.527001 42.345098
0.531949 43.416078
0.536897 44.340388
0.541845 45.263068
0.546793 46.154538
0.551741 47.002138
0.556689 48.125428
0.561637 48.932028
0.566585 50.000228
0.571533 50.872118
0.576481 51.916638
0.581429 52.721258
0.586377 53.672228
0.591325 54.551398
0.596273 55.442238
0.601221 56.341438
0.606169 57.165538
0.611117 58.098918
0.616066 58.770678
0.621013 59.603308
0.625961 60.087078
0.63091 60.974258
0.635857 61.497248
0.640806 62.153698
0.645754 62.618268
0.650702 63.124668
0.65565 63.629918
0.660598 63.948498
0.665546 64.472038
0.670494 64.783338
0.675442 65.308488
0.68039 65.506818
0.685338 66.071118
0.690286 66.314688
0.695234 66.754528
0.700182 67.064418
0.70513 67.399568
0.710078 67.749038
0.715026 68.013818
0.719974 68.415008
0.724922 68.680378
0.72987 69.015058
0.734818 69.277548
0.739766 69.666128
0.744714 69.813558
0.749662 70.226258
0.75461 70.395138
0.759558 70.695788
0.764506 70.973508
0.769454 71.143828
0.774402 71.462068
0.77935 71.673818
0.784298 72.040048
0.789246 72.151378
0.794194 72.479888
0.799142 72.691508
0.80409 72.906678
0.809038 73.103878
0.813986 73.313478
0.818934 73.582788
0.823882 73.771998
0.82883 73.953248
0.833778 74.100778
0.838726 74.323428
0.843674 74.479158
0.848622 74.777998
0.85357 74.836248
0.858518 75.133548
0.863467 75.284728
0.868414 75.494628
0.873363 75.666818
0.87831 75.871158
0.883258 76.087118
0.888207 76.235518
0.893155 76.484408
0.898103 76.596828
0.903051 76.857918
0.907999 76.990968
0.912947 77.262378
0.917895 77.445288
0.922843 77.643408
0.927791 77.890718
0.932739 78.119708
0.937687 78.370218
0.942635 78.669058
0.947583 79.012608
0.952531 79.283138
0.957479 79.696928
0.962427 79.984998
0.967375 80.373398
0.972323 80.484658
0.977271 81.088378
0.982219 81.389038
0.987167 82.173278
0.992115 83.122938
&
@target G0.S3
@type xy
0.007804 18.091358
0.012751 14.956118
0.017698 16.927128
0.022645 15.389938
0.027592 16.240378
0.032539 16.444848
0.037485 15.440078
0.042432 14.956518
0.047379 15.062048
0.052326 15.425248
0.057273 14.940158
0.06222 15.293028
0.067167 14.329668
0.072113 13.962778
0.07706 13.545478
0.082007 12.703448
0.086954 12.470148
0.091901 12.299228
0.096848 11.663638
0.101794 11.303908
0.106741 10.826058
0.111688 9.945648
0.116635 9.192981
0.121582 8.29093
0.126529 8.03345
0.131476 7.502506
0.136422 6.880947
0.141369 6.126416
0.146316 5.338242
0.151263 4.415451
0.15621 3.824969
0.161157 3.120736
0.166103 2.881891
0.17105 2.432441
0.175997 1.925861
0.180944 1.351128
0.185891 0.884207
0.190838 0.351214
0.195785 0.252834
0.200731 0.04217
0.205678 0.134755
0.210625 -0.043465
0.215572 -0.105085
0.220519 -0.342627
0.225466 -0.289938
0.230412 -0.398252
0.235359 -0.049187
0.240306 0.164051
0.245253 0.495384
0.2502 0.569123
0.255147 0.772312
0.260093 0.858338
0.26504 1.165773
0.269987 1.464574
0.274934 2.039886
0.279881 2.331243
0.284828 2.776063
0.289775 3.020394
0.294721 3.456793
0.299668 3.783135
0.304615 4.343713
0.309562 4.838602
0.314509 5.490962
0.319456 5.945516
0.324402 6.493324
0.329349 6.875666
0.334296 7.43109
0.339243 7.901906
0.34419 8.636269
0.349137 9.195129
0.354084 9.987508
0.35903 10.449188
0.363977 11.037158
0.368924 11.534568
0.373871 12.204908
0.378818 12.868738
0.383765 13.615568
0.388711 14.283508
0.393658 15.001478
0.398605 15.549598
0.403552 16.189158
0.408499 16.812028
0.413446 17.592188
0.418393 18.320268
0.423339 19.144088
0.428286 19.772178
0.433233 20.540938
0.43818 21.132388
0.443127 21.905688
0.448074 22.601238
0.45302 23.408208
0.457967 24.182988
0.462914 25.140448
0.467861 25.803408
0.472808 26.630558
0.477755 27.264348
0.482702 28.142738
0.487648 28.880388
0.492595 29.814878
0.497542 30.630808
0.502489 31.592228
0.507436 32.354778
0.512383 33.246598
0.517329 34.091298
0.522276 35.031068
0.527223 35.908908
0.53217 36.990678
0.537117 37.918168
0.542064 38.909138
0.54701 39.811368
0.551957 40.818048
0.556904 41.758968
0.561851 42.843188
0.566798 43.725698
0.571745 44.799678
0.576692 45.734978
0.581638 46.755028
0.586585 47.635808
0.591532 48.621618
0.596479 49.529138
0.601426 50.645748
0.606373 51.545498
0.61132 52.577788
0.616266 53.346528
0.621213 54.437228
0.62616 55.155968
0.631107 56.318648
0.636054 57.128928
0.641001 58.171308
0.645947 58.941508
0.650894 59.945378
0.655841 60.634428
0.660788 61.505328
0.665735 62.247048
0.670682 63.027448
0.675628 63.607388
0.680575 64.412468
0.685522 64.927908
0.690469 65.431118
0.695416 65.869898
0.700363 66.441378
0.70531 66.747888
0.710256 67.251908
0.715203 67.517408
0.72015 67.938858
0.725097 68.194058
0.730044 68.621358
0.734991 68.867418
0.739938 69.264768
0.744884 69.514118
0.749831 69.907958
0.754778 70.118298
0.759725 70.492488
0.764672 70.775638
0.769619 71.136388
0.774565 71.354718
0.779512 71.636378
0.784459 71.908948
0.789406 72.182438
0.794353 72.440058
0.7993 72.674988
0.804246 72.908448
0.809193 73.208418
0.81414 73.352248
0.819087 73.628738
0.824034 73.831308
0.828981 74.013188
0.833928 74.182458
0.838874 74.443388
0.843821 74.503898
0.848768 74.771598
0.853715 74.857568
0.858662 75.081438
0.863609 75.247328
0.868556 75.442528
0.873502 75.667418
0.878449 75.854858
0.883396 75.973868
0.888343 76.287568
0.89329 76.427678
0.898237 76.663238
0.903183 76.744558
0.90813 77.049318
0.913077 77.200548
0.918024 77.431828
0.922971 77.565748
0.927918 77.731158
0.932864 77.921458
0.937811 78.131748
0.942758 78.354448
0.947705 78.614828
0.952652 78.903958
0.957599 79.183008
0.962546 79.491648
0.967492 79.813428
0.972439 80.133908
0.977386 80.579088
0.982333 81.139928
0.98728 81.887798
0.992227 83.216128
&
@target G0.S4
@type xy
0.007459 5.847071
0.012407 6.427609
0.017355 6.040078
0.022303 7.100105
0.027251 8.033638
0.032199 7.360106
0.037147 7.210905
0.042095 6.149796
0.047043 6.974374
0.051992 7.178344
0.05694 7.34171
0.061888 7.493977
0.066836 7.285057
0.071784 6.726785
0.076732 6.6099
0.08168 5.702269
0.086628 5.857551
0.091576 5.811521
0.096524 5.641002
0.101472 5.325198
0.10642 4.866283
0.111368 4.399087
0.116316 3.588054
0.121264 3.306912
0.126212 2.597856
0.13116 2.616944
0.136108 2.373562
0.141057 1.999951
0.146005 1.441152
0.150953 1.153743
0.155901 0.361654
0.160849 0.424243
0.165797 -0.018314
0.170745 0.241326
0.175693 0.159444
0.180641 0.087406
0.185589 -0.216629
0.190537 -0.141748
0.195485 -0.579544
0.200433 -0.091008
0.205381 -0.096534
0.210329 0.310899
0.215277 0.567714
0.220225 0.707033
0.225173 0.868607
0.230122 0.976029
0.23507 1.28105
0.240018 1.571998
0.244966 2.173084
0.249914 2.53883
0.254862 3.118667
0.25981 3.367265
0.264758 3.837415
0.269706 4.01476
0.274654 4.628161
0.279602 4.980193
0.28455 5.793072
0.289498 6.251126
0.294446 6.898716
0.299394 7.17739
0.304342 7.793929
0.30929 8.147724
0.314238 8.922285
0.319186 9.368104
0.324135 10.164242
0.329083 10.687952
0.334031 11.303162
0.338979 11.826002
0.343927 12.405982
0.348875 12.997732
0.353823 13.620432
0.358771 14.401402
0.363719 14.964782
0.368667 15.708452
0.373615 16.244102
0.378563 16.893422
0.383511 17.451652
0.388459 18.181682
0.393407 18.871202
0.398355 19.682822
0.403303 20.281602
0.408251 21.006742
0.413199 21.600002
0.418148 22.306642
0.423096 22.934692
0.428044 23.779142
0.432992 24.429112
0.43794 25.363692
0.442888 26.032702
0.447836 26.847442
0.452784 27.524232
0.457732 28.233812
0.46268 29.019702
0.467628 29.819362
0.472576 30.705532
0.477524 31.561982
0.482472 32.443522
0.48742 33.293842
0.492368 34.133352
0.497316 34.939752
0.502265 35.874352
0.507213 36.678762
0.512161 37.720132
0.517109 38.550712
0.522057 39.499412
0.527005 40.266062
0.531953 41.253772
0.536901 42.066852
0.541849 43.119462
0.546797 44.029062
0.551745 45.055012
0.556693 45.959902
0.561641 46.966942
0.566589 47.891402
0.571537 48.875782
0.576485 49.786162
0.581433 50.653352
0.586381 51.736382
0.591329 52.690532
0.596278 53.636802
0.601226 54.496542
0.606174 55.393132
0.611122 56.212002
0.61607 57.228932
0.621018 57.977642
0.625966 58.917112
0.630914 59.640872
0.635862 60.452652
0.64081 61.191532
0.645758 61.923202
0.650706 62.567212
0.655654 63.258082
0.660602 63.884862
0.66555 64.431942
0.670498 65.007252
0.675446 65.432292
0.680395 66.007602
0.685343 66.362422
0.690291 66.865822
0.695239 67.223062
0.700187 67.704502
0.705135 67.950502
0.710083 68.515572
0.715031 68.740122
0.719979 69.241192
0.724927 69.451882
0.729875 69.895192
0.734823 70.173742
0.739771 70.577352
0.744719 70.775812
0.749667 71.156542
0.754615 71.415852
0.759563 71.673912
0.764512 71.940472
0.769459 72.167722
0.774408 72.406632
0.779356 72.612342
0.784304 72.844402
0.789252 72.991792
0.7942 73.234942
0.799148 73.403022
0.804096 73.632922
0.809044 73.783202
0.813992 74.031142
0.81894 74.104412
0.823888 74.371602
0.828836 74.462202
0.833784 74.730612
0.838732 74.815812
0.84368 75.046872
0.848628 75.143032
0.853576 75.430772
0.858525 75.484892
0.863473 75.731062
0.868421 75.866372
0.873369 76.072302
0.878317 76.208142
0.883265 76.342622
0.888213 76.464892
0.893161 76.668782
0.898109 76.822892
0.903057 76.962232
0.908005 77.064622
0.912953 77.249832
0.917901 77.437322
0.922849 77.615412
0.927797 77.919632
0.932745 78.093902
0.937693 78.421322
0.942642 78.649832
0.947589 79.085512
0.952538 79.280282
0.957486 79.719672
0.962434 80.005402
0.967382 80.307642
0.97233 80.509502
0.977278 80.895732
0.982226 81.242192
0.987174 81.863702
0.992122 82.957962
&
@target G0.S5
@type xy
0.007462 3.796626
0.012411 5.516053
0.01736 5.393568
0.022309 5.87148
0.027259 6.697016
0.032208 6.228566
0.037157 6.842023
0.042107 5.368024
0.047056 6.122777
0.052005 6.381895
0.056954 6.617041
0.061904 6.847557
0.066853 6.779987
0.071802 6.151619
0.076752 6.027112
0.081701 5.157359
0.08665 5.459463
0.091599 5.321316
0.096549 5.106976
0.101498 4.865776
0.106447 4.422369
0.111396 4.054599
0.116346 3.263092
0.121295 2.931343
0.126244 2.306743
0.131194 2.378052
0.136143 2.064672
0.141092 1.718557
0.146041 1.256517
0.150991 0.934972
0.15594 0.229786
0.160889 0.297673
0.165839 -0.210689
0.170788 0.134063
0.175737 0.09518
0.180686 -0.003648
0.185636 -0.242071
0.190585 -0.153894
0.195534 -0.516169
0.200484 -0.093276
0.205433 -0.115061
0.210382 0.373799
0.215331 0.655139
0.220281 0.833802
0.22523 0.979196
0.230179 1.123262
0.235128 1.443789
0.240078 1.692383
0.245027 2.310287
0.249976 2.690049
0.254926 3.345222
0.259875 3.560314
0.264824 4.026583
0.269773 4.26936
0.274723 4.959176
0.279672 5.261269
0.284621 6.088946
0.289571 6.574977
0.29452 7.298354
0.299469 7.61415
0.304418 8.28611
0.309368 8.605159
0.314317 9.436745
0.319266 9.87632
0.324216 10.680524
0.329165 11.337064
0.334114 11.934554
0.339063 12.464784
0.344013 13.050814
0.348962 13.736374
0.353911 14.353624
0.358861 15.170374
0.36381 15.803464
0.368759 16.648314
0.373708 17.184024
0.378658 17.859324
0.383607 18.449004
0.388556 19.263164
0.393506 19.910754
0.398455 20.778624
0.403404 21.444164
0.408353 22.263284
0.413303 22.794384
0.418252 23.553394
0.423201 24.185484
0.42815 24.992744
0.4331 25.677864
0.438049 26.577814
0.442998 27.267254
0.447948 28.068584
0.452897 28.786764
0.457846 29.497224
0.462795 30.306614
0.467745 31.109334
0.472694 31.938724
0.477643 32.817384
0.482592 33.682424
0.487542 34.478414
0.492491 35.346824
0.49744 36.057214
0.50239 37.069934
0.507339 37.911194
0.512288 38.931874
0.517238 39.795914
0.522187 40.790324
0.527136 41.614884
0.532085 42.579404
0.537035 43.459374
0.541984 44.488084
0.546933 45.410724
0.551882 46.494504
0.556832 47.402534
0.561781 48.405954
0.56673 49.344394
0.57168 50.348564
0.576629 51.275314
0.581578 52.326634
0.586527 53.351524
0.591477 54.397484
0.596426 55.415244
0.601375 56.285234
0.606325 57.281834
0.611274 58.098124
0.616223 59.067154
0.621172 59.953204
0.626122 60.869174
0.631071 61.619074
0.63602 62.390784
0.640969 62.975904
0.645919 63.767404
0.650868 64.390034
0.655817 65.024934
0.660767 65.623414
0.665716 66.245004
0.670665 66.741394
0.675614 67.195644
0.680564 67.761064
0.685513 68.103004
0.690462 68.590184
0.695412 68.881344
0.700361 69.376064
0.70531 69.657294
0.710259 70.127544
0.715209 70.350514
0.720158 70.769754
0.725107 71.001704
0.730056 71.447934
0.735006 71.631074
0.739955 72.052534
0.744904 72.251294
0.749854 72.627204
0.754803 72.862034
0.759752 73.120994
0.764702 73.372374
0.769651 73.710234
0.7746 74.000274
0.779549 74.285574
0.784499 74.561814
0.789448 74.799984
0.794397 75.115764
0.799346 75.341194
0.804296 75.597304
0.809245 75.851754
0.814194 76.061944
0.819144 76.311584
0.824093 76.594144
0.829042 76.794144
0.833991 77.034514
0.838941 77.194914
0.84389 77.478524
0.848839 77.644664
0.853788 77.986174
0.858738 78.044464
0.863687 78.314174
0.868636 78.562814
0.873586 78.781194
0.878535 78.987474
0.883484 79.201504
0.888433 79.379434
0.893383 79.589824
0.898332 79.811974
0.903281 79.978054
0.908231 80.161764
0.91318 80.339764
0.918129 80.417454
0.923078 80.591714
0.928028 80.769154
0.932977 80.838564
0.937926 81.041154
0.942876 81.131054
0.947825 81.445864
0.952774 81.586044
0.957723 81.940204
0.962673 82.128644
0.967622 82.427634
0.972571 82.641554
0.977521 83.024944
0.98247 83.432494
0.987419 84.164264
0.992368 85.178544
&
@target G1.S0
@type xy
0.00746 4.330379
0.012409 6.220697
0.017358 5.385408
0.022307 6.245299
0.027255 5.805255
0.032204 6.651189
0.037153 5.982345
0.042102 5.889007
0.04705 5.0035
0.051999 5.80289
0.056948 5.598198
0.061897 5.787337
0.066845 5.479991
0.071794 5.295942
0.076743 5.02545
0.081691 4.060321
0.08664 4.22234
0.091589 3.698007
0.096538 3.134106
0.101486 3.447414
0.106435 3.084558
0.111384 2.934678
0.116333 2.366434
0.121281 1.836196
0.12623 1.575667
0.131179 0.612768
0.136128 1.039963
0.141076 0.436456
0.146025 0.823579
0.150974 0.656076
0.155923 0.353787
0.160871 0.30039
0.16582 -0.309069
0.170769 -0.012923
0.175717 -0.487808
0.180666 -0.141435
0.185615 -0.016261
0.190564 -0.002957
0.195513 0.316278
0.200461 0.166352
0.20541 0.386432
0.210359 0.201105
0.215308 0.226511
0.220256 0.628646
0.225205 0.552228
0.230154 1.132133
0.235102 1.145051
0.240051 1.582905
0.245 1.6518
0.249949 1.682598
0.254897 1.944502
0.259846 1.925238
0.264795 2.504009
0.269744 2.631097
0.274692 3.06039
0.279641 3.460109
0.28459 3.605839
0.289539 3.985579
0.294487 4.044036
0.299436 4.516899
0.304385 4.729683
0.309333 5.076282
0.314282 5.538658
0.319231 5.794056
0.32418 6.410253
0.329128 6.603067
0.334077 6.973749
0.339026 7.349985
0.343975 7.550057
0.348923 8.140255
0.353872 8.364708
0.358821 9.115956
0.36377 9.455634
0.368718 9.898825
0.373667 10.433515
0.378616 10.675175
0.383565 11.250695
0.388513 11.571535
0.393462 12.145895
0.398411 12.634625
0.40336 13.107705
0.408308 13.723685
0.413257 14.014115
0.418206 14.686035
0.423154 15.051215
0.428103 15.553165
0.433052 16.053495
0.438001 16.508785
0.442949 17.197485
0.447898 17.629605
0.452847 18.339995
0.457796 18.808305
0.462745 19.327305
0.467693 19.949705
0.472642 20.366715
0.477591 21.091525
0.482539 21.504215
0.487488 22.231225
0.492437 22.856065
0.497386 23.371475
0.502334 24.084925
0.507283 24.536565
0.512232 25.198005
0.517181 25.748065
0.522129 26.380095
0.527078 27.049975
0.532027 27.560015
0.536976 28.244265
0.541924 28.760095
0.546873 29.359105
0.551822 29.897465
0.55677 30.357165
0.561719 31.076665
0.566668 31.426835
0.571617 32.096795
0.576565 32.551895
0.581514 33.042695
0.586463 33.438645
0.591412 33.765125
0.59636 34.298585
0.601309 34.499255
0.606258 34.941285
0.611207 35.239705
0.616155 35.484795
0.621104 35.906245
0.626053 36.128655
0.631002 36.412025
0.63595 36.611635
0.640899 36.795835
0.645848 37.175935
0.650797 37.234325
0.655745 37.616575
0.660694 37.718665
0.665643 37.889385
0.670592 38.097385
0.67554 38.223575
0.680489 38.407505
0.685438 38.498265
0.690387 38.749355
0.695335 38.812595
0.700284 38.868065
0.705233 39.053105
0.710182 39.100475
0.71513 39.305865
0.720079 39.331015
0.725028 39.478985
0.729976 39.596725
0.734925 39.586485
0.739874 39.750605
0.744823 39.724935
0.749771 39.880565
0.75472 39.895255
0.759669 39.980385
0.764618 40.051805
0.769566 40.083625
0.774515 40.165935
0.779464 40.108965
0.784413 40.232685
0.789361 40.276515
0.79431 40.225215
0.799259 40.350925
0.804207 40.326135
0.809156 40.403395
0.814105 40.452885
0.819054 40.412125
0.824002 40.471155
0.828951 40.439625
0.8339 40.576665
0.838849 40.452105
0.843797 40.492065
0.848746 40.474075
0.853695 40.492715
0.858644 40.498735
0.863592 40.433235
0.868541 40.488115
0.87349 40.452915
0.878439 40.415585
0.883387 40.461035
0.888336 40.428195
0.893285 40.485785
0.898234 40.425545
0.903182 40.487875
0.908131 40.467425
0.91308 40.482675
0.918029 40.473865
0.922977 40.471975
0.927926 40.558775
0.932875 40.564745
0.937824 40.650825
0.942772 40.825565
0.947721 40.850555
0.95267 41.127695
0.957619 41.210635
0.962567 41.279165
0.967516 41.357045
0.972465 41.364635
0.977413 41.650705
0.982362 41.543945
0.987311 42.343395
0.99226 42.674355
&
@target G1.S1
@type xy
0.007462 2.471504
0.012411 2.467246
0.017361 3.686884
0.022311 4.546976
0.02726 4.558867
0.03221 4.84146
0.037159 3.919584
0.042109 4.567948
0.047058 3.746114
0.052008 4.223123
0.056958 4.462183
0.061907 4.673668
0.066857 4.697604
0.071806 4.364792
0.076756 4.393529
0.081706 3.575574
0.086655 3.623523
0.091605 3.29611
0.096554 2.72881
0.101504 3.102861
0.106454 2.923743
0.111403 2.692951
0.116353 2.206276
0.121302 1.781665
0.126252 1.496336
0.131201 0.701981
0.136151 0.95912
0.141101 0.371587
0.14605 0.679233
0.151 0.618134
0.155949 0.347366
0.160899 0.288472
0.165849 -0.236439
0.170798 -0.025701
0.175748 -0.449504
0.180697 -0.138661
0.185647 -0.029186
0.190596 -0.044938
0.195546 0.288594
0.200496 0.251251
0.205445 0.438593
0.210395 0.308767
0.215344 0.331197
0.220294 0.632553
0.225244 0.562991
0.230193 1.210239
0.235143 1.221669
0.240092 1.593364
0.245042 1.75831
0.249992 1.795806
0.254941 2.100094
0.259891 2.069297
0.26484 2.664732
0.26979 2.796478
0.274739 3.191358
0.279689 3.63766
0.284639 3.87128
0.289588 4.216566
0.294538 4.289172
0.299487 4.818274
0.304437 5.020871
0.309387 5.395699
0.314336 5.934627
0.319286 6.18814
0.324235 6.80663
0.329185 7.063278
0.334134 7.487485
0.339084 7.862957
0.344034 8.082114
0.348983 8.68862
0.353933 8.958147
0.358882 9.596579
0.363832 9.984259
0.368781 10.491969
0.373731 10.948679
0.378681 11.206579
0.38363 11.821029
0.38858 12.090799
0.393529 12.689099
0.398479 13.127959
0.403429 13.660339
0.408378 14.280109
0.413328 14.658289
0.418277 15.308669
0.423227 15.649899
0.428177 16.156239
0.433126 16.678829
0.438076 17.148589
0.443025 17.781579
0.447975 18.244109
0.452924 18.970199
0.457874 19.436669
0.462824 19.978949
0.467773 20.597209
0.472723 20.974399
0.477672 21.667679
0.482622 22.156709
0.487571 22.841589
0.492521 23.389529
0.497471 23.904129
0.50242 24.559279
0.50737 25.015129
0.51232 25.612869
0.517269 26.133449
0.522219 26.697339
0.527168 27.265459
0.532118 27.791229
0.537067 28.553569
0.542017 28.997229
0.546967 29.596069
0.551916 30.184489
0.556866 30.631849
0.561815 31.281099
0.566765 31.739829
0.571715 32.371049
0.576664 32.892669
0.581614 33.276859
0.586563 33.834419
0.591513 34.133979
0.596462 34.663859
0.601412 34.982259
0.606362 35.342339
0.611311 35.687259
0.616261 35.925959
0.62121 36.333829
0.62616 36.431219
0.631109 36.762579
0.636059 36.960339
0.641009 37.173039
0.645958 37.469379
0.650908 37.519099
0.655857 37.850829
0.660807 37.912289
0.665757 38.156849
0.670706 38.336429
0.675656 38.388439
0.680605 38.680859
0.685555 38.653989
0.690504 38.872169
0.695454 39.013769
0.700404 39.120759
0.705353 39.281559
0.710303 39.240489
0.715252 39.445319
0.720202 39.487479
0.725152 39.631339
0.730101 39.672429
0.735051 39.718929
0.74 39.777219
0.74495 39.762049
0.7499 39.922059
0.754849 39.849059
0.759799 39.917409
0.764748 40.054449
0.769698 39.944579
0.774648 40.073539
0.779597 39.981149
0.784547 40.137569
0.789496 40.165209
0.794446 40.095279
0.799395 40.191709
0.804345 40.093489
0.809295 40.221359
0.814244 40.180579
0.819194 40.149369
0.824143 40.121699
0.829093 40.124719
0.834043 40.183609
0.838992 40.029289
0.843942 40.022959
0.848891 39.978999
0.853841 39.913239
0.85879 39.927289
0.86374 39.784609
0.86869 39.728339
0.873639 39.617109
0.878589 39.539339
0.883538 39.511449
0.888488 39.342369
0.893437 39.304749
0.898387 39.216179
0.903337 39.136359
0.908286 39.057219
0.913236 38.967949
0.918185 38.865899
0.923135 38.696079
0.928085 38.662029
0.933034 38.504599
0.937984 38.438289
0.942933 38.515719
0.947883 38.380899
0.952832 38.612949
0.957782 38.626999
0.962732 38.563919
0.967681 38.432499
0.972631 38.301279
0.97758 38.382139
0.98253 38.125869
0.98748 38.623789
0.992429 38.729739
&
@target G1.S2
@type xy
0.007462 0.512356
0.012411 2.164985
0.01736 2.801841
0.022309 3.031941
0.027259 3.650316
0.032208 4.372906
0.037157 3.666788
0.042107 4.191223
0.047056 2.998991
0.052005 3.950233
0.056954 4.277671
0.061904 4.465284
0.066853 4.584657
0.071802 4.493938
0.076751 4.410693
0.081701 3.710874
0.08665 3.812363
0.091599 3.432081
0.096549 2.945771
0.101498 3.256093
0.106447 3.036136
0.111396 2.830021
0.116346 2.462097
0.121295 2.042371
0.126244 1.761836
0.131193 0.962002
0.136143 1.109661
0.141092 0.528138
0.146041 0.783021
0.150991 0.689077
0.15594 0.506579
0.160889 0.342461
0.165838 -0.07214
0.170788 0.01884
0.175737 -0.441829
0.180686 -0.19446
0.185636 -0.134779
0.190585 -0.206306
0.195534 0.181636
0.200483 0.069062
0.205433 0.240174
0.210382 0.136551
0.215331 0.108863
0.22028 0.346068
0.22523 0.230757
0.230179 0.885712
0.235128 0.872725
0.240078 1.34451
0.245027 1.561829
0.249976 1.627575
0.254925 1.91553
0.259875 1.858509
0.264824 2.38651
0.269773 2.645648
0.274722 2.961814
0.279672 3.412421
0.284621 3.634867
0.28957 4.081719
0.29452 4.205521
0.299469 4.646911
0.304418 4.872349
0.309367 5.161179
0.314317 5.652512
0.319266 5.952783
0.324215 6.62494
0.329165 6.848196
0.334114 7.238602
0.339063 7.571938
0.344012 7.82611
0.348962 8.390103
0.353911 8.607678
0.35886 9.206163
0.363809 9.527957
0.368759 10.03453
0.373708 10.51896
0.378657 10.82277
0.383607 11.31908
0.388556 11.57198
0.393505 12.11761
0.398454 12.58561
0.403404 13.05407
0.408353 13.60704
0.413302 13.97927
0.418251 14.60402
0.423201 15.02686
0.42815 15.53436
0.433099 16.04549
0.438049 16.44423
0.442998 17.09542
0.447947 17.5397
0.452896 18.10672
0.457846 18.68408
0.462795 19.22953
0.467744 19.82552
0.472693 20.18098
0.477643 20.89744
0.482592 21.42899
0.487541 21.98623
0.492491 22.62046
0.49744 23.18378
0.502389 23.85032
0.507338 24.37
0.512288 25.04377
0.517237 25.66293
0.522186 26.11374
0.527135 26.79987
0.532085 27.41112
0.537034 28.16506
0.541983 28.68318
0.546933 29.24085
0.551882 29.81707
0.556831 30.36882
0.56178 31.06536
0.56673 31.47722
0.571679 32.14806
0.576628 32.58034
0.581577 33.06487
0.586527 33.65592
0.591476 33.91221
0.596425 34.49717
0.601375 34.78579
0.606324 35.26055
0.611273 35.61217
0.616223 35.82395
0.621172 36.30113
0.626121 36.38512
0.63107 36.75989
0.63602 36.86655
0.640969 37.07983
0.645918 37.30734
0.650867 37.37776
0.655817 37.62895
0.660766 37.67402
0.665715 37.80142
0.670664 37.96083
0.675614 37.95745
0.680563 38.19088
0.685512 38.25135
0.690462 38.38959
0.695411 38.48356
0.70036 38.50817
0.705309 38.65765
0.710259 38.6557
0.715208 38.87506
0.720157 38.78141
0.725106 38.86722
0.730056 38.92342
0.735005 38.87131
0.739954 38.98971
0.744904 38.94922
0.749853 39.065
0.754802 38.98535
0.759751 38.98093
0.764701 39.05906
0.76965 38.94425
0.774599 38.99328
0.779548 38.97188
0.784498 39.00279
0.789447 38.93334
0.794396 38.92962
0.799346 38.97516
0.804295 38.87088
0.809244 38.93837
0.814194 38.86492
0.819143 38.84233
0.824092 38.83262
0.829041 38.72567
0.833991 38.7641
0.83894 38.63329
0.843889 38.63652
0.848838 38.52242
0.853788 38.43017
0.858737 38.3745
0.863686 38.24426
0.868636 38.1639
0.873585 38.06215
0.878534 37.89256
0.883483 37.88065
0.888433 37.66332
0.893382 37.56348
0.898331 37.38834
0.90328 37.30459
0.90823 37.18001
0.913179 37.02733
0.918128 36.87337
0.923077 36.64612
0.928027 36.51409
0.932976 36.38292
0.937925 36.24477
0.942875 36.26325
0.947824 36.01694
0.952773 36.22909
0.957722 36.27205
0.962672 36.15945
0.967621 35.99469
0.97257 35.77246
0.977519 35.78854
0.982469 35.43771
0.987418 35.71978
0.992367 35.75204
&
@target G1.S3
@type xy
0.00746 -1.06348
0.012409 0.81538
0.017358 1.561493
0.022307 1.779116
0.027256 2.585715
0.032205 2.963069
0.037153 2.249205
0.042102 2.796783
0.047051 2.015143
0.052 2.948428
0.056949 3.185941
0.061898 3.52152
0.066847 3.668329
0.071795 3.581533
0.076744 3.719393
0.081693 3.047615
0.086642 3.179957
0.091591 2.869814
0.09654 2.372178
0.101488 2.76023
0.106437 2.593502
0.111386 2.479752
0.116335 2.140106
0.121284 1.846759
0.126233 1.498782
0.131182 0.756826
0.13613 0.889552
0.141079 0.345242
0.146028 0.615406
0.150977 0.579334
0.155926 0.444337
0.160875 0.277335
0.165824 -0.056733
0.170772 0.021119
0.175721 -0.402714
0.18067 -0.216489
0.185619 -0.093925
0.190568 -0.197912
0.195517 0.224954
0.200465 0.206464
0.205414 0.342811
0.210363 0.318398
0.215312 0.298394
0.220261 0.533189
0.22521 0.412409
0.230158 1.013267
0.235107 1.150743
0.240056 1.615357
0.245005 1.837173
0.249954 1.942952
0.254903 2.275999
0.259852 2.283819
0.2648 2.867377
0.269749 2.891296
0.274698 3.315642
0.279647 3.866499
0.284596 4.085169
0.289545 4.682827
0.294493 4.801398
0.299442 5.199652
0.304391 5.507732
0.30934 5.731578
0.314289 6.351721
0.319238 6.521738
0.324186 7.263113
0.329135 7.540866
0.334084 7.940387
0.339033 8.396037
0.343982 8.619469
0.348931 9.13854
0.35388 9.3222
0.358828 10.02393
0.363777 10.37207
0.368726 10.90829
0.373675 11.44537
0.378624 11.75389
0.383573 12.31752
0.388522 12.62667
0.39347 13.16723
0.398419 13.59598
0.403368 14.09278
0.408317 14.7911
0.413266 15.19817
0.418215 15.90703
0.423163 16.27739
0.428112 16.77421
0.433061 17.38125
0.43801 17.70294
0.442959 18.42967
0.447908 18.8626
0.452856 19.52283
0.457805 20.10752
0.462754 20.61401
0.467703 21.26731
0.472652 21.69036
0.477601 22.30642
0.48255 22.77954
0.487498 23.38081
0.492447 24.00908
0.497396 24.49913
0.502345 25.24164
0.507294 25.75185
0.512243 26.33761
0.517192 26.92192
0.52214 27.46912
0.527089 28.10775
0.532038 28.59818
0.536987 29.31249
0.541936 29.80027
0.546885 30.40297
0.551833 30.90536
0.556782 31.42903
0.561731 32.01404
0.56668 32.49848
0.571629 33.04699
0.576578 33.52883
0.581526 33.88843
0.586475 34.41247
0.591424 34.78153
0.596373 35.32637
0.601322 35.65856
0.606271 36.00988
0.61122 36.45181
0.616168 36.72082
0.621117 37.25156
0.626066 37.45652
0.631015 37.76954
0.635964 37.97091
0.640913 38.22954
0.645861 38.51373
0.65081 38.62895
0.655759 38.98047
0.660708 39.09348
0.665657 39.19661
0.670606 39.45028
0.675554 39.5108
0.680503 39.6814
0.685452 39.75663
0.690401 39.881
0.69535 39.98138
0.700299 40.03356
0.705248 40.16845
0.710196 40.22676
0.715145 40.36172
0.720094 40.43898
0.725043 40.48581
0.729992 40.61307
0.734941 40.587
0.739889 40.78655
0.744838 40.6676
0.749787 40.8092
0.754736 40.82942
0.759685 40.89568
0.764634 40.94682
0.769583 40.94117
0.774531 40.93559
0.77948 40.93716
0.784429 40.96858
0.789378 40.89529
0.794327 40.8429
0.799276 40.82833
0.804225 40.71229
0.809173 40.60342
0.814122 40.52422
0.819071 40.57281
0.82402 40.38201
0.828969 40.29608
0.833918 40.21872
0.838866 40.03526
0.843815 39.97662
0.848764 39.84137
0.853713 39.63914
0.858662 39.59028
0.863611 39.42883
0.86856 39.36419
0.873508 39.23285
0.878457 39.03544
0.883406 38.97347
0.888355 38.8102
0.893304 38.8202
0.898253 38.69571
0.903201 38.6412
0.90815 38.58176
0.913099 38.45615
0.918048 38.33566
0.922997 38.1401
0.927946 38.12329
0.932894 37.93531
0.937843 37.79228
0.942792 37.78165
0.947741 37.52011
0.95269 37.75579
0.957639 37.73061
0.962588 37.64226
0.967536 37.48177
0.972485 37.28013
0.977434 37.27221
0.982383 36.94578
0.987332 37.18921
0.992281 37.23483
&
@target G1.S4
@type xy
0.007462 3.565082
0.012411 4.381514
0.01736 5.251467
0.02231 5.562055
0.027259 6.705056
0.032209 6.39218
0.037158 6.63157
0.042107 6.29481
0.047057 5.695476
0.052006 6.63252
0.056955 7.014673
0.061905 7.119758
0.066854 7.158449
0.071803 7.159621
0.076753 6.909008
0.081702 6.543014
0.086652 6.421043
0.091601 5.706329
0.09655 5.906003
0.1015 5.846736
0.106449 5.663863
0.111398 5.242301
0.116348 4.835575
0.121297 4.346728
0.126246 3.684879
0.131196 3.463065
0.136145 2.739166
0.141095 2.826873
0.146044 2.471132
0.150993 2.142867
0.155943 1.730897
0.160892 1.305743
0.165841 1.064331
0.170791 0.482979
0.17574 0.506715
0.18069 0.152871
0.185639 0.362007
0.190588 0.26389
0.195538 0.178393
0.200487 0.004953
0.205436 -0.178451
0.210386 -0.178707
0.215335 -0.367134
0.220284 -0.053082
0.225234 -0.094393
0.230183 0.302424
0.235132 0.385994
0.240082 0.503333
0.245031 0.566484
0.249981 0.628788
0.25493 0.948667
0.259879 0.937473
0.264829 1.503752
0.269778 1.684053
0.274727 2.086587
0.279677 2.421973
0.284626 2.626369
0.289575 2.956416
0.294525 3.103017
0.299474 3.618927
0.304424 3.804044
0.309373 4.50827
0.314322 4.762443
0.319272 5.269335
0.324221 5.691484
0.32917 5.963223
0.33412 6.423077
0.339069 6.677927
0.344019 7.27491
0.348968 7.623677
0.353917 8.34596
0.358867 8.726339
0.363816 9.176794
0.368765 9.686646
0.373715 10.022036
0.378664 10.548506
0.383613 10.886536
0.388563 11.590506
0.393512 12.011316
0.398462 12.616466
0.403411 13.099466
0.40836 13.556736
0.41331 14.135046
0.418259 14.506026
0.423208 15.113826
0.428158 15.522806
0.433107 16.207866
0.438056 16.787786
0.443006 17.305026
0.447955 17.866236
0.452904 18.418296
0.457854 18.977536
0.462803 19.485596
0.467753 20.174806
0.472702 20.775196
0.477651 21.399196
0.482601 21.957826
0.48755 22.533976
0.492499 23.112536
0.497449 23.694466
0.502398 24.364076
0.507347 24.871516
0.512297 25.531966
0.517246 26.159836
0.522196 26.825956
0.527145 27.381806
0.532094 27.967566
0.537044 28.626946
0.541993 29.170706
0.546942 29.810646
0.551892 30.312806
0.556841 30.925466
0.561791 31.576996
0.56674 32.087946
0.571689 32.609726
0.576639 33.080276
0.581588 33.548536
0.586537 34.028726
0.591487 34.509386
0.596436 34.926966
0.601386 35.409936
0.606335 35.845436
0.611284 36.156566
0.616234 36.605786
0.621183 36.919176
0.626132 37.364536
0.631082 37.544246
0.636031 37.877506
0.64098 38.117476
0.64593 38.373716
0.650879 38.585176
0.655829 38.822016
0.660778 39.019866
0.665727 39.063836
0.670677 39.393216
0.675626 39.438106
0.680575 39.595126
0.685525 39.758326
0.690474 39.794106
0.695423 39.959356
0.700373 40.043076
0.705322 40.132836
0.710271 40.201576
0.715221 40.269136
0.72017 40.415006
0.72512 40.381776
0.730069 40.548056
0.735018 40.590726
0.739968 40.732616
0.744917 40.697526
0.749866 40.725106
0.754816 40.798596
0.759765 40.907716
0.764714 40.957086
0.769664 40.977636
0.774613 41.060736
0.779563 40.998866
0.784512 40.964266
0.789461 40.963966
0.794411 40.927166
0.79936 41.008406
0.804309 41.011776
0.809259 40.917686
0.814208 40.924506
0.819157 40.834036
0.824107 40.749796
0.829056 40.701546
0.834006 40.628006
0.838955 40.537346
0.843904 40.381666
0.848854 40.281206
0.853803 40.186566
0.858753 40.054086
0.863702 39.969466
0.868651 39.847876
0.873601 39.731736
0.87855 39.631846
0.883499 39.441246
0.888449 39.323776
0.893398 39.170436
0.898347 39.160086
0.903297 38.962186
0.908246 38.920116
0.913196 38.743886
0.918145 38.640006
0.923094 38.527456
0.928044 38.266366
0.932993 38.174456
0.937942 37.849866
0.942892 37.794976
0.947841 37.544586
0.95279 37.501696
0.95774 37.555526
0.962689 37.442726
0.967638 37.348296
0.972588 37.029716
0.977537 37.016966
0.982487 36.720386
0.987436 36.814826
0.992385 36.869376
&
@target G1.S5
@type xy
0.007461 -2.25365
0.01241 -1.072536
0.017359 -0.337385
0.022308 0.25225
0.027257 1.068793
0.032206 1.305661
0.037155 0.811228
0.042104 1.570678
0.047053 0.735637
0.052002 1.685388
0.056951 2.144914
0.0619 2.546604
0.066849 2.812595
0.071799 2.789777
0.076748 2.899335
0.081697 2.280853
0.086646 2.451876
0.091595 2.133013
0.096544 1.621669
0.101493 2.1421
0.106442 2.090105
0.111391 1.971547
0.11634 1.692203
0.121289 1.344767
0.126238 1.122284
0.131187 0.480549
0.136136 0.618297
0.141086 0.031907
0.146035 0.440364
0.150984 0.382353
0.155933 0.317947
0.160882 0.263038
0.165831 -0.06783
0.17078 0.00414
0.175729 -0.368109
0.180678 -0.218749
0.185627 -0.115267
0.190576 -0.138817
0.195525 0.323688
0.200474 0.338417
0.205424 0.54595
0.210373 0.540146
0.215322 0.556774
0.220271 0.885303
0.22522 0.706741
0.230169 1.437417
0.235118 1.42176
0.240067 1.999493
0.245016 2.415
0.249965 2.526902
0.254914 2.849233
0.259863 2.869426
0.264812 3.486351
0.269761 3.571891
0.274711 4.013183
0.27966 4.539534
0.284609 4.833994
0.289558 5.530006
0.294507 5.745747
0.299456 6.179435
0.304405 6.477561
0.309354 6.696254
0.314303 7.333597
0.319252 7.493988
0.324201 8.38642
0.32915 8.7359
0.334099 9.26472
0.339049 9.76692
0.343998 9.99548
0.348947 10.5907
0.353896 10.70441
0.358845 11.44227
0.363794 11.83925
0.368743 12.33112
0.373692 13.07153
0.378641 13.40438
0.38359 14.1364
0.388539 14.50671
0.393488 14.98218
0.398438 15.40742
0.403386 15.77329
0.408336 16.61517
0.413285 16.9363
0.418234 17.81188
0.423183 18.30232
0.428132 18.87952
0.433081 19.37039
0.43803 19.73023
0.442979 20.50808
0.447928 20.8886
0.452877 21.57209
0.457826 22.24425
0.462775 22.74804
0.467724 23.57294
0.472674 24.01986
0.477623 24.74983
0.482572 25.23562
0.487521 25.85017
0.49247 26.52157
0.497419 26.99728
0.502368 27.95834
0.507317 28.44033
0.512266 29.15119
0.517215 29.78913
0.522164 30.34245
0.527113 31.00173
0.532062 31.3824
0.537012 32.22604
0.541961 32.82151
0.54691 33.42738
0.551859 34.12043
0.556808 34.51315
0.561757 35.33593
0.566706 35.75542
0.571655 36.42665
0.576604 36.88398
0.581553 37.2909
0.586502 37.90112
0.591451 38.24105
0.596401 38.80192
0.601349 39.13923
0.606299 39.44391
0.611248 39.84173
0.616197 40.14564
0.621146 40.45839
0.626095 40.67204
0.631044 40.89623
0.635993 41.11618
0.640942 41.24942
0.645891 41.5244
0.65084 41.51854
0.655789 41.83843
0.660738 41.91803
0.665687 41.95843
0.670637 42.18445
0.675586 42.22233
0.680535 42.42797
0.685484 42.54259
0.690433 42.56499
0.695382 42.72893
0.700331 42.80371
0.70528 42.98838
0.710229 42.97591
0.715178 43.115
0.720127 43.16069
0.725076 43.22792
0.730025 43.31339
0.734975 43.28741
0.739924 43.43519
0.744873 43.33839
0.749822 43.45515
0.754771 43.4186
0.75972 43.47169
0.764669 43.41115
0.769618 43.40378
0.774567 43.44542
0.779516 43.4174
0.784465 43.36276
0.789414 43.34757
0.794364 43.30078
0.799312 43.23471
0.804262 43.15369
0.809211 43.09403
0.81416 43.01794
0.819109 42.91594
0.824058 42.79677
0.829007 42.67756
0.833956 42.66123
0.838905 42.47545
0.843854 42.40338
0.848803 42.32303
0.853752 42.15662
0.858701 42.13691
0.86365 41.89934
0.8686 41.90854
0.873549 41.71671
0.878498 41.62779
0.883447 41.58896
0.888396 41.36694
0.893345 41.35259
0.898294 41.25497
0.903243 41.20477
0.908192 41.135
0.913141 40.95767
0.91809 40.86898
0.923039 40.72096
0.927988 40.64646
0.932938 40.43201
0.937887 40.34876
0.942836 40.36719
0.947785 40.10774
0.952734 40.29617
0.957683 40.22198
0.962632 40.16637
0.967581 40.08666
0.97253 39.86081
0.977479 39.94348
0.982428 39.69118
0.987377 40.08076
0.992327 40.16536
&
@target G2.S0
@type xy
0.017213 12.709989
0.022114 11.461359
0.027015 12.570989
0.031916 10.333779
0.036817 11.218419
0.041718 9.990429
0.04662 9.289523
0.051521 10.077389
0.056422 9.555404
0.061323 9.556468
0.066224 9.314855
0.071125 9.039986
0.076026 7.746894
0.080928 7.57256
0.085829 6.530326
0.09073 6.566896
0.095631 6.30091
0.100532 5.883073
0.105433 5.43455
0.110335 4.81442
0.115236 4.221779
0.120137 3.116795
0.125038 3.020595
0.129939 2.184545
0.13484 2.374422
0.139741 2.066244
0.144643 1.72747
0.149544 1.175766
0.154445 0.734158
0.159346 0.36149
0.164247 -0.104934
0.169148 0.031393
0.174049 -0.144322
0.178951 0.222794
0.183852 -0.009294
0.188753 -0.011927
0.193654 -0.446946
0.198555 -0.170061
0.203457 -0.485611
0.208358 -0.077121
0.213259 0.109775
0.21816 0.395222
0.223061 0.695963
0.227962 0.606266
0.232863 0.886055
0.237764 0.712295
0.242666 1.304009
0.247567 1.180536
0.252468 2.017115
0.257369 2.16031
0.26227 2.617863
0.267172 2.774146
0.272073 2.830267
0.276974 3.213522
0.281875 3.304347
0.286776 3.936231
0.291677 4.081203
0.296578 4.907948
0.30148 5.041126
0.306381 5.540952
0.311282 5.734722
0.316183 6.139443
0.321084 6.479767
0.325985 6.921909
0.330886 7.563068
0.335788 7.945514
0.340689 8.71522
0.34559 8.841554
0.350491 9.507198
0.355392 9.609974
0.360293 10.349119
0.365195 10.700829
0.370096 11.446089
0.374997 12.030009
0.379898 12.492059
0.384799 13.204959
0.3897 13.452199
0.394601 14.110519
0.399503 14.366659
0.404404 15.317629
0.409305 15.649079
0.414206 16.619019
0.419107 17.063569
0.424008 17.708759
0.42891 18.312569
0.433811 18.775749
0.438712 19.484539
0.443613 19.997909
0.448514 20.923519
0.453415 21.487719
0.458317 22.435989
0.463218 23.005099
0.468119 23.726809
0.47302 24.304699
0.477921 24.937549
0.482822 25.565079
0.487723 26.078799
0.492625 26.964519
0.497526 27.368629
0.502427 28.095279
0.507328 28.396509
0.512229 29.167169
0.51713 29.464819
0.522031 30.162479
0.526933 30.734809
0.531834 31.365649
0.536735 32.039209
0.541636 32.700249
0.546537 33.523169
0.551439 34.055209
0.55634 34.939519
0.561241 35.525359
0.566142 36.580059
0.571043 37.252769
0.575944 38.211699
0.580845 39.001349
0.585747 39.765029
0.590648 40.541859
0.595549 41.281899
0.60045 42.167319
0.605351 42.804549
0.610252 43.795629
0.615154 44.419839
0.620055 45.254039
0.624956 45.960679
0.629857 46.627979
0.634758 47.341029
0.639659 47.925869
0.64456 48.696179
0.649462 49.081409
0.654363 49.815669
0.659264 50.036949
0.664165 50.679959
0.669066 50.784809
0.673967 51.291569
0.678868 51.503509
0.68377 51.749349
0.688671 52.085459
0.693572 52.202509
0.698473 52.495659
0.703374 52.574259
0.708275 52.884269
0.713177 52.955329
0.718078 53.317619
0.722979 53.384749
0.72788 53.621929
0.732781 53.764319
0.737682 53.884189
0.742583 54.091649
0.747485 54.114439
0.752386 54.342169
0.757287 54.378509
0.762188 54.562569
0.767089 54.523119
0.77199 54.611919
0.776892 54.573409
0.781793 54.684329
0.786694 54.626809
0.791595 54.487619
0.796496 54.438229
0.801397 54.324019
0.806299 54.278679
0.8112 54.112329
0.816101 54.036469
0.821002 53.837119
0.825903 53.709159
0.830804 53.585049
0.835705 53.373699
0.840607 53.220929
0.845508 53.044349
0.850409 52.899229
0.85531 52.606379
0.860211 52.482319
0.865112 52.227689
0.870013 52.062789
0.874915 51.810859
0.879816 51.590679
0.884717 51.350959
0.889618 51.166889
0.894519 51.086339
0.89942 50.803469
0.904322 50.789259
0.909223 50.552299
0.914124 50.520159
0.919025 50.424339
0.923926 50.268069
0.928827 50.045219
0.933729 49.918389
0.93863 49.796159
0.943531 49.559499
0.948432 49.726009
0.953333 49.343479
0.958234 49.749019
0.963136 49.578779
0.968037 49.490869
0.972938 49.147229
0.977839 48.962949
0.98274 48.595639
0.987641 48.276189
0.992542 48.628009
&
@target G2.S1
@type xy
0.004987 2.75378
0.009962 4.001027
0.014937 4.628116
0.019912 6.067665
0.024887 5.50914
0.029862 5.449786
0.034837 4.643572
0.039812 5.422908
0.044787 4.501185
0.049762 4.912613
0.054737 4.976671
0.059712 5.049565
0.064687 5.09391
0.069661 4.887333
0.074636 4.658548
0.079611 3.537844
0.084586 3.790621
0.089561 2.764891
0.094536 3.188846
0.099511 3.101525
0.104486 2.756213
0.109461 2.515628
0.114436 1.871167
0.119411 1.74823
0.124386 0.596733
0.129361 0.958027
0.134335 0.224695
0.13931 0.717221
0.144285 0.594367
0.14926 0.404795
0.154235 0.253464
0.15921 -0.33188
0.164185 -0.047184
0.16916 -0.729196
0.174135 -0.018629
0.17911 -0.216486
0.184085 0.267242
0.18906 0.417881
0.194035 0.304636
0.19901 0.477543
0.203984 0.160227
0.208959 0.704241
0.213934 0.458676
0.218909 1.237126
0.223884 1.400018
0.228859 1.844771
0.233834 2.081721
0.238809 2.072735
0.243784 2.494311
0.248759 2.356063
0.253734 3.079153
0.258709 3.039861
0.263684 3.951537
0.268659 4.20004
0.273633 4.601836
0.278608 4.913939
0.283583 4.984388
0.288558 5.559127
0.293533 5.57192
0.298508 6.453934
0.303483 6.605932
0.308458 7.312034
0.313433 7.71208
0.318408 8.084704
0.323383 8.514516
0.328358 8.604089
0.333332 9.244329
0.338307 9.371628
0.343282 10.313743
0.348257 10.594473
0.353232 11.325757
0.358207 11.745376
0.363182 12.143778
0.368157 12.652204
0.373132 12.8933
0.378107 13.69981
0.383082 13.8456
0.388057 14.89369
0.393032 15.19867
0.398006 15.80376
0.402981 16.36667
0.407956 16.70733
0.412931 17.36942
0.417906 17.59111
0.422881 18.47254
0.427856 18.83556
0.432831 19.80482
0.437806 20.25155
0.442781 20.88578
0.447756 21.47555
0.452731 21.89021
0.457706 22.67933
0.46268 23.06921
0.467656 24.0335
0.47263 24.52142
0.477605 25.41161
0.48258 25.97105
0.487555 26.63576
0.49253 27.26407
0.497505 27.79528
0.50248 28.64464
0.507455 29.2056
0.51243 30.15947
0.517405 30.68747
0.52238 31.54985
0.527355 32.24117
0.53233 32.88223
0.537304 33.6654
0.542279 34.29772
0.547254 35.17769
0.552229 35.78853
0.557204 36.69706
0.562179 37.3426
0.567154 38.13944
0.572129 38.88353
0.577104 39.40633
0.582079 40.35389
0.587054 40.84842
0.592029 41.78584
0.597004 42.20571
0.601978 42.99822
0.606953 43.49967
0.611928 44.00524
0.616903 44.67174
0.621878 45.0356
0.626853 45.83091
0.631828 46.08851
0.636803 46.74651
0.641778 47.06155
0.646753 47.41689
0.651728 47.83516
0.656703 47.96789
0.661678 48.46883
0.666652 48.52155
0.671627 48.93567
0.676602 49.08238
0.681577 49.32694
0.686552 49.42135
0.691527 49.46258
0.696502 49.68675
0.701477 49.64565
0.706452 49.82267
0.711427 49.79666
0.716402 49.85097
0.721377 49.95261
0.726352 49.88058
0.731326 49.93589
0.736301 49.82717
0.741276 49.98804
0.746251 49.84744
0.751226 49.85424
0.756201 49.72047
0.761176 49.75175
0.766151 49.65042
0.771126 49.43217
0.776101 49.4048
0.781076 49.1257
0.786051 49.05529
0.791026 48.71819
0.796 48.52315
0.800975 48.34601
0.80595 47.97841
0.810925 47.79058
0.8159 47.3507
0.820875 47.11249
0.82585 46.78486
0.830825 46.39528
0.8358 46.00287
0.840775 45.58032
0.84575 45.20473
0.850725 44.71116
0.8557 44.4201
0.860675 43.99539
0.865649 43.66641
0.870624 43.22996
0.875599 42.86863
0.880574 42.42022
0.885549 41.91137
0.890524 41.45598
0.895499 40.70273
0.900474 40.37487
0.905449 39.52325
0.910424 38.97557
0.915399 38.56871
0.920374 38.01933
0.925349 37.39056
0.930323 36.64648
0.935298 36.08706
0.940273 35.01017
0.945248 34.48194
0.950223 33.38896
0.955198 32.42396
0.960173 32.67045
0.965148 32.2059
0.970123 31.65854
0.975098 31.00596
0.980073 30.36878
0.985048 29.12335
0.990023 28.22601
0.994997 26.38881
&
@target G2.S2
@type xy
0.007462 7.029977
0.012412 7.814729
0.017362 8.129978
0.022312 8.392368
0.027262 8.835977
0.032212 9.303639
0.037162 8.93501
0.042112 7.906343
0.047062 8.414016
0.052013 8.778789
0.056963 8.618366
0.061913 8.593577
0.066863 8.476589
0.071813 8.397852
0.076763 7.584364
0.081713 7.487076
0.086663 6.48575
0.091613 6.724199
0.096563 6.480468
0.101513 6.185598
0.106463 5.794487
0.111413 5.352055
0.116363 4.745098
0.121313 3.925672
0.126263 3.642351
0.131213 2.908266
0.136163 2.999851
0.141114 2.686419
0.146064 2.338586
0.151014 1.679935
0.155964 1.455664
0.160914 0.619694
0.165864 0.663062
0.170814 0.303627
0.175764 0.342619
0.180714 0.350692
0.185664 0.234247
0.190614 0.088191
0.195564 -0.297274
0.200514 -0.135943
0.205464 -0.515465
0.210414 -0.013821
0.215364 -0.110615
0.220314 0.384706
0.225264 0.365975
0.230214 0.507933
0.235165 0.52198
0.240115 0.530077
0.245065 0.832997
0.250015 0.947238
0.254965 1.471764
0.259915 1.625872
0.264865 2.123157
0.269815 2.169428
0.274765 2.492584
0.279715 2.509832
0.284665 3.000561
0.289615 3.224838
0.294565 3.700572
0.299515 4.173699
0.304465 4.506303
0.309415 4.920827
0.314365 5.105084
0.319315 5.56982
0.324265 5.743662
0.329216 6.488415
0.334166 6.695369
0.339116 7.373788
0.344066 7.741427
0.349016 8.169069
0.353966 8.512446
0.358916 8.90797
0.363866 9.375684
0.368816 9.747385
0.373766 10.463995
0.378716 10.862315
0.383666 11.523195
0.388616 11.926515
0.393566 12.485865
0.398516 12.720235
0.403466 13.392395
0.408417 13.863005
0.413367 14.513295
0.418317 15.053575
0.423267 15.535005
0.428217 16.200755
0.433167 16.550505
0.438117 17.191465
0.443067 17.480935
0.448017 18.293505
0.452967 18.707685
0.457917 19.558205
0.462867 20.071615
0.467817 20.738255
0.472767 21.221565
0.477717 21.770865
0.482667 22.351905
0.487617 22.890435
0.492567 23.671965
0.497518 24.199565
0.502467 25.042315
0.507418 25.497955
0.512368 26.370145
0.517318 26.856875
0.522268 27.607465
0.527218 28.222025
0.532168 28.981835
0.537118 29.698165
0.542068 30.435025
0.547018 31.242475
0.551968 31.825075
0.556918 32.660015
0.561868 33.148365
0.566818 34.036025
0.571768 34.635645
0.576718 35.550725
0.581668 36.117135
0.586618 36.880435
0.591569 37.497195
0.596519 38.060545
0.601469 38.766095
0.606419 39.230225
0.611369 40.058915
0.616319 40.424605
0.621269 41.159715
0.626219 41.453445
0.631169 42.105485
0.636119 42.390655
0.641069 42.943815
0.646019 43.426025
0.650969 43.868065
0.655919 44.288705
0.660869 44.496045
0.665819 44.964125
0.670769 45.062455
0.675719 45.525935
0.68067 45.590565
0.68562 45.955525
0.69057 46.034785
0.69552 46.259975
0.70047 46.386905
0.70542 46.370745
0.71037 46.629205
0.71532 46.576795
0.72027 46.791665
0.72522 46.695815
0.73017 46.939415
0.73512 46.743865
0.74007 46.930455
0.74502 46.771635
0.74997 46.841055
0.75492 46.775185
0.75987 46.731355
0.76482 46.794745
0.769771 46.540895
0.774721 46.536045
0.779671 46.290155
0.784621 46.219625
0.789571 45.952755
0.794521 45.809715
0.799471 45.487305
0.804421 45.257395
0.809371 44.962395
0.814321 44.658085
0.819271 44.361605
0.824221 44.062265
0.829171 43.768555
0.834121 43.336265
0.839071 42.998435
0.844021 42.550285
0.848971 42.224495
0.853921 41.783435
0.858872 41.228105
0.863822 40.711905
0.868772 39.937585
0.873722 39.545395
0.878672 38.775465
0.883622 38.058535
0.888572 37.030385
0.893522 36.248275
0.898472 35.199365
0.903422 34.193695
0.908372 33.243405
0.913322 31.759225
0.918272 31.158135
0.923222 30.179965
0.928172 29.312525
0.933122 28.357735
0.938072 27.397615
0.943022 26.234205
0.947972 25.168605
0.952923 23.501005
0.957873 22.015595
0.962823 21.795425
0.967773 21.218785
0.972723 20.575515
0.977673 19.871055
0.982623 19.112685
0.987573 17.745065
0.992523 16.426005
&
@target G2.S3
@type xy
0.007462 0.57683
0.012412 1.425649
0.017362 2.129813
0.022312 2.791731
0.027262 3.300129
0.032212 3.260674
0.037163 3.703476
0.042113 3.562043
0.047063 2.811682
0.052013 3.711197
0.056963 3.917433
0.061913 4.192388
0.066863 4.020648
0.071813 4.089836
0.076763 3.804494
0.081713 3.314438
0.086663 3.126838
0.091614 2.471153
0.096564 2.948965
0.101514 2.834657
0.106464 2.669849
0.111414 2.227364
0.116364 2.011875
0.121314 1.466492
0.126264 0.808082
0.131214 0.911526
0.136164 0.333754
0.141115 0.762926
0.146065 0.613039
0.151015 0.4786
0.155965 0.228619
0.160915 -0.056622
0.165865 -0.154522
0.170815 -0.566521
0.175765 -0.167555
0.180715 -0.291066
0.185665 0.258886
0.190615 0.270183
0.195566 0.397637
0.200516 0.323902
0.205466 0.260228
0.210416 0.580883
0.215366 0.423742
0.220316 1.134881
0.225266 1.121536
0.230216 1.763186
0.235166 1.94529
0.240116 2.168612
0.245066 2.32912
0.250016 2.33627
0.254966 2.927519
0.259917 2.952794
0.264867 3.76269
0.269817 3.973278
0.274767 4.567406
0.279717 4.860262
0.284667 4.980384
0.289617 5.383356
0.294567 5.46422
0.299517 6.224636
0.304467 6.396978
0.309418 7.175558
0.314368 7.478042
0.319318 7.960092
0.324268 8.332759
0.329218 8.592415
0.334168 9.107569
0.339118 9.308213
0.344068 10.061229
0.349018 10.357839
0.353968 11.128299
0.358918 11.460919
0.363868 11.970139
0.368819 12.432219
0.373769 12.715599
0.378719 13.357169
0.383669 13.595329
0.388619 14.467339
0.393569 14.792069
0.398519 15.491109
0.403469 16.038609
0.408419 16.426049
0.413369 16.999619
0.41832 17.356029
0.42327 18.122349
0.42822 18.477989
0.43317 19.393829
0.43812 19.864299
0.44307 20.545639
0.44802 21.098739
0.45297 21.560509
0.45792 22.235689
0.46287 22.651129
0.46782 23.512689
0.47277 23.976729
0.477721 24.873409
0.482671 25.449069
0.487621 26.091619
0.492571 26.812959
0.497521 27.251839
0.502471 28.097819
0.507421 28.569929
0.512371 29.488289
0.517321 30.085509
0.522271 30.895899
0.527222 31.690149
0.532172 32.216209
0.537122 33.011739
0.542072 33.553619
0.547022 34.472109
0.551972 35.074559
0.556922 35.905009
0.561872 36.543539
0.566822 37.235559
0.571772 37.893109
0.576722 38.428079
0.581673 39.219089
0.586623 39.665849
0.591573 40.524749
0.596523 41.020239
0.601473 41.730809
0.606423 42.489669
0.611373 42.911419
0.616323 43.698779
0.621273 43.975709
0.626223 44.800459
0.631173 45.221949
0.636123 45.736559
0.641074 46.088889
0.646024 46.521029
0.650974 46.988069
0.655924 47.077399
0.660874 47.625629
0.665824 47.642239
0.670774 48.093889
0.675724 48.266759
0.680674 48.447409
0.685624 48.677039
0.690574 48.661699
0.695525 49.039909
0.700475 48.998599
0.705425 49.260239
0.710375 49.262279
0.715325 49.328929
0.720275 49.412549
0.725225 49.358709
0.730175 49.432059
0.735125 49.263319
0.740075 49.374149
0.745026 49.102869
0.749976 49.125819
0.754926 48.938139
0.759876 48.775049
0.764826 48.653589
0.769776 48.353389
0.774726 48.244289
0.779676 47.983699
0.784626 47.860619
0.789576 47.558169
0.794526 47.267789
0.799477 47.092189
0.804427 46.552749
0.809377 46.356139
0.814327 45.989519
0.819277 45.609559
0.824227 45.121379
0.829177 44.748829
0.834127 44.202989
0.839077 43.617299
0.844027 43.232119
0.848977 42.299679
0.853927 41.648879
0.858877 40.902229
0.863828 39.674259
0.868778 38.786489
0.873728 37.757219
0.878678 36.644299
0.883628 35.542159
0.888578 34.573409
0.893528 33.300039
0.898478 32.112049
0.903428 30.833779
0.908378 28.858149
0.913328 27.446289
0.918279 26.256089
0.923229 25.098349
0.928179 23.983639
0.933129 22.973769
0.938079 21.917219
0.943029 20.647489
0.947979 19.282079
0.952929 16.700539
0.957879 15.881329
0.962829 15.194199
0.96778 14.519309
0.97273 13.909079
0.97768 13.200779
0.98263 12.390539
0.98758 10.994359
0.99253 9.361931
&
@target G2.S4
@type xy
0.007462 -0.081327
0.012412 1.006751
0.017362 1.394278
0.022312 2.758061
0.027262 2.529834
0.032213 2.468158
0.037163 2.997549
0.042113 2.621066
0.047063 2.167189
0.052013 3.17396
0.056963 3.459241
0.061913 3.808153
0.066863 3.622445
0.071813 3.695789
0.076763 3.403653
0.081713 2.869701
0.086664 2.931874
0.091614 2.118408
0.096564 2.669713
0.101514 2.659627
0.106464 2.478108
0.111414 2.137558
0.116364 1.866943
0.121314 1.372895
0.126264 0.653219
0.131214 0.76936
0.136164 0.172876
0.141115 0.60111
0.146065 0.563462
0.151015 0.406826
0.155965 0.185301
0.160915 -0.078175
0.165865 -0.122442
0.170815 -0.603776
0.175765 -0.070007
0.180715 -0.319985
0.185666 0.271582
0.190616 0.330676
0.195566 0.502658
0.200516 0.445576
0.205466 0.371741
0.210416 0.670316
0.215366 0.440488
0.220316 1.226315
0.225266 1.176484
0.230216 1.984575
0.235166 2.149098
0.240117 2.331568
0.245067 2.513554
0.250017 2.544064
0.254967 3.143995
0.259917 2.990244
0.264867 3.954751
0.269817 4.111798
0.274767 4.784749
0.279717 5.12383
0.284667 5.391428
0.289618 5.790144
0.294568 5.769583
0.299518 6.514753
0.304468 6.58349
0.309418 7.550212
0.314368 7.837734
0.319318 8.351128
0.324268 8.740231
0.329218 9.041213
0.334168 9.552064
0.339118 9.602721
0.344068 10.525903
0.349019 10.800233
0.353969 11.596253
0.358919 12.069213
0.363869 12.616503
0.368819 13.062503
0.373769 13.302633
0.378719 14.041393
0.383669 14.226573
0.388619 15.208973
0.39357 15.540443
0.39852 16.310343
0.40347 16.736953
0.40842 17.232343
0.41337 17.868083
0.41832 18.122343
0.42327 18.910673
0.42822 19.205573
0.43317 20.102153
0.43812 20.559873
0.44307 21.256293
0.44802 21.797673
0.452971 22.254683
0.457921 22.916993
0.462871 23.308843
0.467821 24.129023
0.472771 24.587963
0.477721 25.339853
0.482671 25.942313
0.487621 26.536233
0.492571 27.235343
0.497522 27.718943
0.502472 28.545583
0.507422 29.003653
0.512372 29.820423
0.517322 30.450853
0.522272 31.150703
0.527222 31.802833
0.532172 32.451783
0.537122 33.168403
0.542072 33.598773
0.547022 34.491963
0.551972 34.937363
0.556923 35.707843
0.561873 36.374873
0.566823 36.989103
0.571773 37.689503
0.576723 38.100013
0.581673 38.856253
0.586623 39.299583
0.591573 40.050893
0.596523 40.542073
0.601473 41.203083
0.606424 41.787703
0.611374 42.211353
0.616324 42.843453
0.621274 43.083183
0.626224 43.695903
0.631174 43.970113
0.636124 44.452153
0.641074 44.868953
0.646024 45.115593
0.650974 45.562823
0.655925 45.563973
0.660875 46.063293
0.665825 46.103083
0.670775 46.457883
0.675725 46.593313
0.680675 46.810163
0.685625 47.101393
0.690575 47.015913
0.695525 47.327803
0.700475 47.340473
0.705426 47.548333
0.710376 47.549953
0.715326 47.678973
0.720276 47.777313
0.725226 47.695923
0.730176 47.839893
0.735126 47.677173
0.740076 47.758623
0.745026 47.681593
0.749976 47.584223
0.754926 47.426843
0.759876 47.269543
0.764827 47.145163
0.769777 46.920443
0.774727 46.826313
0.779677 46.603013
0.784627 46.321123
0.789577 46.141493
0.794527 45.927943
0.799477 45.779433
0.804427 45.355323
0.809377 45.189013
0.814328 44.792103
0.819278 44.502453
0.824228 44.167873
0.829178 43.755503
0.834128 43.404083
0.839078 42.768113
0.844028 42.347563
0.848978 41.668183
0.853928 41.097983
0.858878 40.437443
0.863828 39.531263
0.868779 38.944883
0.873729 38.174523
0.878679 37.347123
0.883629 36.352673
0.888579 35.484833
0.893529 34.447663
0.898479 33.250553
0.903429 32.049683
0.908379 30.304653
0.91333 28.822923
0.91828 27.602603
0.92323 26.428663
0.92818 25.249163
0.93313 24.280243
0.93808 23.253493
0.94303 22.056413
0.94798 20.690123
0.95293 18.142033
0.95788 17.226673
0.96283 16.554723
0.967781 15.899503
0.972731 15.186623
0.977681 14.546353
0.982631 13.758913
0.987581 12.319733
0.992531 10.679303
&
@target G2.S5
@type xy
0.007462 2.513211
0.012412 3.526257
0.017362 4.879024
0.022312 4.877364
0.027262 5.492614
0.032212 5.435598
0.037163 5.790368
0.042113 4.920153
0.047063 5.421783
0.052013 5.793915
0.056963 6.279806
0.061913 6.424828
0.066863 6.380268
0.071813 6.302002
0.076763 5.652151
0.081713 5.833725
0.086663 4.818803
0.091614 5.184109
0.096564 5.194312
0.101514 4.946776
0.106464 4.708683
0.111414 4.279061
0.116364 3.751991
0.121314 3.05951
0.126264 2.82889
0.131214 2.049532
0.136164 2.356796
0.141115 2.028697
0.146065 1.736506
0.151015 1.193689
0.155965 1.026682
0.160915 0.229559
0.165865 0.359617
0.170815 -0.096672
0.175765 -0.03984
0.180715 0.169718
0.185665 0.084708
0.190615 0.050677
0.195566 -0.301282
0.200516 -0.131161
0.205466 -0.554925
0.210416 0.024543
0.215366 -0.181013
0.220316 0.427097
0.225266 0.581355
0.230216 0.790607
0.235166 0.880775
0.240116 0.941161
0.245066 1.250637
0.250016 1.295932
0.254966 1.978308
0.259917 2.197415
0.264867 2.812673
0.269817 3.044548
0.274767 3.453683
0.279717 3.437898
0.284667 3.980996
0.289617 4.21178
0.294567 4.680044
0.299517 5.250183
0.304467 5.639117
0.309418 6.189762
0.314368 6.40971
0.319318 6.894268
0.324268 7.06828
0.329218 7.757764
0.334168 8.037651
0.339118 8.768928
0.344068 9.148784
0.349018 9.724035
0.353968 10.081875
0.358918 10.554515
0.363868 10.954525
0.368819 11.333345
0.373769 11.986105
0.378719 12.467325
0.383669 13.210515
0.388619 13.582655
0.393569 14.233495
0.398519 14.526305
0.403469 15.198595
0.408419 15.678765
0.413369 16.198825
0.41832 16.862715
0.42327 17.485085
0.42822 18.141915
0.43317 18.559265
0.43812 19.206635
0.44307 19.544885
0.44802 20.333945
0.45297 20.808075
0.45792 21.597745
0.46287 22.139305
0.46782 22.816425
0.47277 23.361035
0.477721 24.006975
0.482671 24.627125
0.487621 25.136575
0.492571 25.907345
0.497521 26.491245
0.502471 27.289305
0.507421 27.862325
0.512371 28.691575
0.517321 29.170015
0.522271 29.937195
0.527222 30.468355
0.532172 31.269295
0.537122 31.992715
0.542072 32.712995
0.547022 33.506495
0.551972 34.200965
0.556922 34.893455
0.561872 35.479715
0.566822 36.288185
0.571772 36.870505
0.576722 37.788865
0.581673 38.380815
0.586623 39.164365
0.591573 39.784365
0.596523 40.430825
0.601473 41.140735
0.606423 41.695015
0.611373 42.401875
0.616323 43.039515
0.621273 43.705025
0.626223 44.218615
0.631173 44.868485
0.636123 45.263895
0.641074 45.773205
0.646024 46.232515
0.650974 46.639235
0.655924 47.127415
0.660874 47.422205
0.665824 47.942295
0.670774 48.095915
0.675724 48.640755
0.680674 48.724115
0.685624 49.136515
0.690574 49.227995
0.695525 49.578115
0.700475 49.702405
0.705425 49.886255
0.710375 50.015805
0.715325 50.020475
0.720275 50.255895
0.725225 50.203835
0.730175 50.380825
0.735125 50.311575
0.740075 50.495945
0.745026 50.398435
0.749976 50.521685
0.754926 50.496045
0.759876 50.468885
0.764826 50.481275
0.769776 50.262635
0.774726 50.373225
0.779676 50.201855
0.784626 50.245105
0.789576 49.996205
0.794526 50.004705
0.799477 49.788655
0.804427 49.837845
0.809377 49.792885
0.814327 49.391335
0.819277 49.367665
0.824227 48.729535
0.829177 47.860055
0.834127 46.823145
0.839077 45.491245
0.844027 44.008775
0.848977 42.811445
0.853927 41.257195
0.858877 39.850365
0.863828 38.463655
0.868778 36.598485
0.873728 34.989735
0.878678 33.421905
0.883628 32.021305
0.888578 30.561185
0.893528 29.236905
0.898478 27.989595
0.903428 26.580115
0.908378 25.073265
0.913328 23.076595
0.918279 21.659445
0.923229 20.376115
0.928179 19.234705
0.933129 18.144535
0.938079 17.138845
0.943029 15.958045
0.947979 14.659575
0.952929 12.858415
0.957879 10.617865
0.962829 10.151175
0.96778 9.474275
0.97273 8.786402
0.97768 8.06727
0.98263 7.316503
0.98758 5.903989
0.99253 4.247529
&
@target G2.S6
@type xy
0.007462 1.689742
0.012412 3.148338
0.017362 3.995537
0.022312 4.859944
0.027262 5.264694
0.032212 4.733146
0.037163 5.494664
0.042113 4.420807
0.047063 5.028883
0.052013 5.726248
0.056963 5.995032
0.061913 5.977145
0.066863 6.009033
0.071813 6.002354
0.076763 5.409152
0.081713 5.341311
0.086663 4.479285
0.091613 4.869318
0.096564 4.850781
0.101514 4.704488
0.106464 4.333936
0.111414 4.03384
0.116364 3.448817
0.121314 2.813437
0.126264 2.534534
0.131214 1.856952
0.136164 2.084054
0.141114 1.869875
0.146064 1.572001
0.151014 1.074454
0.155965 0.89417
0.160915 0.158218
0.165865 0.226718
0.170815 -0.166507
0.175765 -0.142202
0.180715 0.088458
0.185665 0.079499
0.190615 -0.009258
0.195565 -0.267008
0.200515 -0.111889
0.205465 -0.573544
0.210416 -0.049369
0.215366 -0.19456
0.220316 0.459555
0.225266 0.666572
0.230216 0.811808
0.235166 0.934514
0.240116 1.038113
0.245066 1.311496
0.250016 1.32854
0.254966 1.988124
0.259916 2.211065
0.264867 2.903392
0.269817 3.149827
0.274767 3.518064
0.279717 3.633219
0.284667 4.140922
0.289617 4.379474
0.294567 4.83892
0.299517 5.481405
0.304467 5.913497
0.309417 6.492
0.314367 6.789269
0.319317 7.282096
0.324267 7.441669
0.329218 8.206426
0.334168 8.43527
0.339118 9.316579
0.344068 9.747466
0.349018 10.387056
0.353968 10.918386
0.358918 11.356986
0.363868 11.855256
0.368818 12.141456
0.373768 13.005496
0.378718 13.360446
0.383669 14.230086
0.388619 14.613236
0.393569 15.423546
0.398519 15.696966
0.403469 16.323336
0.408419 16.800726
0.413369 17.389166
0.418319 18.094226
0.423269 18.669346
0.428219 19.350026
0.433169 19.845046
0.438119 20.525176
0.44307 20.897116
0.44802 21.657776
0.45297 22.041646
0.45792 22.830306
0.46287 23.459386
0.46782 24.098156
0.47277 24.800396
0.47772 25.358306
0.48267 25.965166
0.48762 26.510546
0.49257 27.291356
0.49752 27.875266
0.502471 28.699486
0.507421 29.301136
0.512371 30.089006
0.517321 30.635076
0.522271 31.364536
0.527221 31.998426
0.532171 32.737076
0.537121 33.485176
0.542071 34.210806
0.547021 34.984976
0.551971 35.550086
0.556921 36.358176
0.561872 36.876796
0.566822 37.706606
0.571772 38.303206
0.576722 39.062906
0.581672 39.682286
0.586622 40.458156
0.591572 41.107186
0.596522 41.776346
0.601472 42.437566
0.606422 43.001266
0.611372 43.849396
0.616322 44.356916
0.621273 45.128506
0.626223 45.572336
0.631173 46.313176
0.636123 46.797666
0.641073 47.403126
0.646023 47.879686
0.650973 48.336676
0.655923 48.899736
0.660873 49.316966
0.665823 49.840006
0.670773 50.152926
0.675724 50.616056
0.680674 50.778136
0.685624 51.238826
0.690574 51.348546
0.695524 51.682146
0.700474 51.790036
0.705424 51.998416
0.710374 52.130296
0.715324 52.164586
0.720274 52.360366
0.725224 52.194846
0.730174 52.327076
0.735124 52.281746
0.740075 52.315846
0.745025 52.196106
0.749975 52.097486
0.754925 52.018496
0.759875 51.815656
0.764825 51.731226
0.769775 51.350366
0.774725 51.213246
0.779675 50.810026
0.784625 50.714826
0.789575 50.187596
0.794526 49.903576
0.799476 49.522636
0.804426 49.016896
0.809376 48.516606
0.814326 47.843426
0.819276 47.499426
0.824226 46.662846
0.829176 46.288766
0.834126 45.491646
0.839076 44.882866
0.844026 44.158466
0.848977 43.264596
0.853927 42.161236
0.858877 41.239856
0.863827 40.179106
0.868777 38.790146
0.873727 37.435116
0.878677 36.116316
0.883627 34.813826
0.888577 33.508476
0.893527 32.216046
0.898477 30.865756
0.903427 29.607016
0.908377 28.138266
0.913328 26.052916
0.918278 24.613626
0.923228 23.266626
0.928178 22.026436
0.933128 20.902526
0.938078 19.760326
0.943028 18.676126
0.947978 17.329966
0.952928 15.400176
0.957878 13.185086
0.962828 12.687816
0.967778 11.989096
0.972729 11.367796
0.977679 10.692276
0.982629 9.897326
0.987579 8.550804
0.992529 6.870014
&
@target G2.S7
@type xy
0.007462 0.021455
0.012412 1.173628
0.017362 1.770296
0.022312 2.582127
0.027262 3.491187
0.032212 2.985279
0.037163 3.425136
0.042113 2.559854
0.047063 3.772558
0.052013 4.07984
0.056963 4.440852
0.061913 4.56268
0.066863 4.591707
0.071813 4.788183
0.076763 4.178775
0.081713 4.223208
0.086663 3.409208
0.091613 3.842274
0.096564 3.885533
0.101514 3.814021
0.106464 3.524935
0.111414 3.241596
0.116364 2.664977
0.121314 2.077389
0.126264 1.878106
0.131214 1.197524
0.136164 1.570797
0.141114 1.38074
0.146064 1.143161
0.151014 0.623214
0.155965 0.533891
0.160915 -0.200171
0.165865 -0.040377
0.170815 -0.411603
0.175765 -0.356494
0.180715 -0.040287
0.185665 -0.09742
0.190615 -0.107524
0.195565 -0.335861
0.200515 -0.170984
0.205465 -0.557405
0.210416 0.01098
0.215366 -0.169886
0.220316 0.593647
0.225266 0.834453
0.230216 0.987177
0.235166 1.186017
0.240116 1.311603
0.245066 1.604723
0.250016 1.621987
0.254966 2.440791
0.259916 2.581481
0.264867 3.353877
0.269817 3.653159
0.274767 4.090194
0.279717 4.13768
0.284667 4.691055
0.289617 4.986545
0.294567 5.43535
0.299517 6.140153
0.304467 6.6138
0.309417 7.290207
0.314367 7.544584
0.319317 8.089243
0.324267 8.221633
0.329218 8.96595
0.334168 9.097087
0.339118 10.140725
0.344068 10.650665
0.349018 11.220415
0.353968 11.818715
0.358918 12.211795
0.363868 12.722785
0.368818 13.056985
0.373768 13.916375
0.378718 14.207555
0.383669 15.264375
0.388619 15.704455
0.393569 16.453565
0.398519 16.901675
0.403469 17.450795
0.408419 17.952215
0.413369 18.543585
0.418319 19.308375
0.423269 19.918425
0.428219 20.756895
0.433169 21.229875
0.438119 21.982765
0.44307 22.324325
0.44802 23.130755
0.45297 23.578085
0.45792 24.425005
0.46287 25.037515
0.46782 25.738525
0.47277 26.373375
0.47772 26.965995
0.48267 27.663955
0.48762 28.189715
0.49257 29.027415
0.49752 29.530255
0.502471 30.448895
0.507421 30.997175
0.512371 31.921345
0.517321 32.456885
0.522271 33.219505
0.527221 33.890805
0.532171 34.557555
0.537121 35.449655
0.542071 36.115765
0.547021 36.926785
0.551971 37.590045
0.556921 38.402195
0.561872 38.940685
0.566822 39.745895
0.571772 40.339015
0.576722 41.130185
0.581672 41.835695
0.586622 42.528995
0.591572 43.279825
0.596522 43.873765
0.601472 44.658795
0.606422 45.191355
0.611372 46.037365
0.616322 46.539375
0.621273 47.347095
0.626223 47.843015
0.631173 48.559225
0.636123 49.010845
0.641073 49.584845
0.646023 50.057535
0.650973 50.409225
0.655923 50.838295
0.660873 51.141015
0.665823 51.503165
0.670773 51.727415
0.675724 52.162825
0.680674 52.287695
0.685624 52.618515
0.690574 52.719845
0.695524 52.998265
0.700474 53.207725
0.705424 53.317455
0.710374 53.390685
0.715324 53.363935
0.720274 53.543435
0.725224 53.415895
0.730174 53.644905
0.735124 53.530785
0.740075 53.566825
0.745025 53.423455
0.749975 53.404495
0.754925 53.276045
0.759875 53.155905
0.764825 53.099245
0.769775 52.865295
0.774725 52.875125
0.779675 52.708255
0.784625 52.457205
0.789575 52.184545
0.794526 52.081265
0.799476 51.756435
0.804426 51.578745
0.809376 51.147685
0.814326 50.818825
0.819276 50.445665
0.824226 49.822895
0.829176 49.241305
0.834126 48.199695
0.839076 47.185915
0.844026 45.984005
0.848977 44.519775
0.853927 43.035045
0.858877 41.740925
0.863827 40.271205
0.868777 38.488655
0.873727 36.849895
0.878677 35.200415
0.883627 33.716755
0.888577 32.276215
0.893527 30.963715
0.898477 29.622695
0.903427 28.397565
0.908377 26.819735
0.913328 24.745495
0.918278 23.167035
0.923228 21.900315
0.928178 20.610155
0.933128 19.533025
0.938078 18.468925
0.943028 17.196715
0.947978 15.941105
0.952928 14.012175
0.957878 11.892205
0.962828 11.433605
0.967778 10.728115
0.972729 10.119675
0.977679 9.457494
0.982629 8.742733
0.987579 7.363858
0.992529 5.661073
&
@target G3.S0
@type xydy
5.778 87.248 1.978
6.603 82.766 1.624
7.428 79.426 1.811
8.256 79.066 2.053
9.079 79.503 2.599
9.905 81.988 2.811
&
@target G3.S1
@type xydy
6.075 41.107 1.093
6.939 38.728 1.553
7.805 36.551 2.428
8.673 40.832 5.965
9.535 38.476 3.474
10.404 45.597 8.092
&
@target G3.S2
@type xydy
5.836 50.143 2.327
6.58 35.525 1.522
7.356 25.701 2.228
8.054 19.856 2.275
8.794 22.288 4.991
9.542 15.879 4.634
10.277 18.471 2.99
11.005 19.269 8.386
&
