# Supplementary material for: Free energies of membrane stalk formation from a lipidomics perspective
Source: Nat Commun. 2021 Nov 15;12:6594. doi: 10.1038/s41467-021-26924-2 (PMC8593120; doi:10.1038/s41467-021-26924-2)
Supplement: Supplementary file 4 — Source Data [file 41467_2021_26924_MOESM4_ESM.zip › SI_data/README]

This folder contains:
 * Source data files used to create Figures 1-6
 * Source data for graphs in the Supporting Information
 * Simulation systems shown in main and supporting figures in gro (Gromos) format

"agr" data files are ascii xmgrace format. 

You can extract individual data sets from agr files with the following bash function:

agr_block ()
{
    if [ $# -eq 2 ]; then
        egrep -v '@|#' $2 | awk -v block=$1 '{if ($0 ~ /&.*/ && NR != 1){b++}; if ($0 !~ /&.*/ && b == block){print}}'
    else
        echo "Usage: agr_block NBLOCK [file.agr]"
    fi
}

Example: to extract data set 2 from file file.agr, use

agr_block 2 file.agr > set2.txt
