# Supplementary material for: Free energies of membrane stalk formation from a lipidomics perspective
Source: Nat Commun. 2021 Nov 15;12:6594. doi: 10.1038/s41467-021-26924-2 (PMC8593120; doi:10.1038/s41467-021-26924-2)
Supplement: Supplementary file 4 — Source Data [file 41467_2021_26924_MOESM4_ESM.zip › SI_data/Fig_S19/normalMotionACF.agr]

# Grace project file
#
@version 50125
@page size 792, 612
@page scroll 5%
@page inout 5%
@link page off
@map font 0 to "Times-Roman", "Times-Roman"
@map font 1 to "Times-Italic", "Times-Italic"
@map font 2 to "Times-Bold", "Times-Bold"
@map font 3 to "Times-BoldItalic", "Times-BoldItalic"
@map font 4 to "Helvetica", "Helvetica"
@map font 5 to "Helvetica-Oblique", "Helvetica-Oblique"
@map font 6 to "Helvetica-Bold", "Helvetica-Bold"
@map font 7 to "Helvetica-BoldOblique", "Helvetica-BoldOblique"
@map font 8 to "Courier", "Courier"
@map font 9 to "Courier-Oblique", "Courier-Oblique"
@map font 10 to "Courier-Bold", "Courier-Bold"
@map font 11 to "Courier-BoldOblique", "Courier-BoldOblique"
@map font 12 to "Symbol", "Symbol"
@map font 13 to "ZapfDingbats", "ZapfDingbats"
@map color 0 to (255, 255, 255), "white"
@map color 1 to (0, 0, 0), "cb_black"
@map color 2 to (230, 159, 0), "cb_orange"
@map color 3 to (86, 180, 233), "cb_skyblue"
@map color 4 to (0, 158, 115), "cb_green"
@map color 5 to (250, 228, 66), "cb_yellow"
@map color 6 to (0, 114, 178), "cb_blue"
@map color 7 to (213, 94, 0), "cb_vermillion"
@map color 8 to (204, 121, 167), "cb_purple"
@map color 9 to (27, 158, 119), "dark teal"
@map color 10 to (217, 95, 2), "dark orange"
@map color 11 to (117, 112, 179), "dark lilac"
@map color 12 to (231, 41, 130), "dark magenta"
@map color 13 to (102, 166, 30), "dark lime green"
@map color 14 to (230, 171, 2), "dark banana"
@map color 15 to (166, 118, 29), "dark tan"
@map color 16 to (102, 102, 102), "dark gray"
@map color 17 to (0, 0, 0), "black"
@map color 18 to (120, 120, 120), "grey"
@map color 19 to (160, 160, 160), "grey2"
@map color 20 to (190, 190, 190), "grey3"
@map color 21 to (220, 220, 220), "grey4"
@map color 22 to (0, 0, 230), "blue"
@map color 23 to (50, 50, 255), "blue2"
@map color 24 to (100, 100, 255), "blue3"
@map color 25 to (150, 150, 255), "blue4"
@map color 26 to (200, 200, 255), "blue5"
@map color 27 to (0, 180, 0), "green"
@map color 28 to (20, 200, 20), "green2"
@map color 29 to (50, 210, 50), "green3"
@map color 30 to (100, 220, 100), "green4"
@map color 31 to (150, 230, 150), "green5"
@map color 32 to (220, 20, 20), "red"
@map color 33 to (255, 50, 50), "red2"
@map color 34 to (255, 100, 100), "red3"
@map color 35 to (255, 150, 150), "red4"
@map color 36 to (255, 190, 190), "red5"
@map color 37 to (255, 165, 0), "orange"
@map color 38 to (255, 210, 0), "orange2"
@map color 39 to (255, 255, 100), "orange3"
@map color 40 to (180, 0, 180), "magenta"
@map color 41 to (210, 0, 210), "magenta2"
@map color 42 to (255, 100, 255), "magenta3"
@map color 43 to (255, 150, 255), "magenta4"
@map color 44 to (0, 200, 200), "cyan"
@map color 45 to (100, 235, 235), "cya2"
@map color 46 to (140, 255, 255), "cyan3"
@map color 47 to (68, 1, 84), "viridis1"
@map color 48 to (72, 40, 120), "viridis2"
@map color 49 to (62, 74, 137), "viridis3"
@map color 50 to (49, 104, 142), "viridis4"
@map color 51 to (38, 130, 142), "viridis5"
@map color 52 to (31, 158, 137), "viridis6"
@map color 53 to (53, 183, 121), "viridis7"
@map color 54 to (109, 205, 89), "viridis8"
@map color 55 to (180, 222, 44), "viridis9"
@map color 56 to (253, 231, 37), "viridis10"
@map color 57 to (47, 0, 135), "plasma1"
@map color 58 to (98, 0, 164), "plasma2"
@map color 59 to (146, 0, 166), "plasma3"
@map color 60 to (186, 47, 138), "plasma4"
@map color 61 to (216, 91, 105), "plasma5"
@map color 62 to (238, 137, 73), "plasma6"
@map color 63 to (246, 189, 39), "plasma7"
@map color 64 to (228, 250, 21), "plasma8"
@map color 65 to (85, 72, 193), "smooth cool warm1"
@map color 66 to (125, 135, 239), "smooth cool warm2"
@map color 67 to (166, 185, 255), "smooth cool warm3"
@map color 68 to (205, 215, 240), "smooth cool warm4"
@map color 69 to (235, 209, 194), "smooth cool warm5"
@map color 70 to (243, 168, 137), "smooth cool warm6"
@map color 71 to (222, 106, 83), "smooth cool warm7"
@map color 72 to (177, 1, 39), "smooth cool warm8"
@map color 73 to (255, 0, 0), "red"
@map color 74 to (0, 190, 0), "green"
@map color 75 to (0, 0, 255), "blue"
@map color 76 to (255, 165, 0), "orange"
@map color 77 to (188, 143, 143), "brown"
@map color 78 to (220, 220, 220), "grey"
@map color 79 to (148, 0, 211), "violet"
@map color 80 to (0, 255, 255), "cyan"
@map color 81 to (255, 0, 255), "magenta"
@map color 82 to (220, 220, 0), "yellow"
@map color 83 to (114, 33, 188), "indigo"
@map color 84 to (103, 7, 72), "maroon"
@map color 85 to (64, 224, 208), "turquoise"
@reference date 0
@date wrap off
@date wrap year 1950
@default linewidth 1.0
@default linestyle 1
@default color 1
@default pattern 1
@default font 4
@default char size 1.000000
@default symbol size 1.000000
@default sformat "%.8g"
@background color 0
@page background fill on
@timestamp off
@timestamp 0.03, 0.03
@timestamp color 1
@timestamp rot 0
@timestamp font 0
@timestamp char size 1.000000
@timestamp def "Thu Jul 29 13:28:31 2021"
@with string
@    string on
@    string loctype view
@    string 0.00980392156859, 0.725490196078
@    string color 1
@    string rot 0
@    string font 4
@    string just 0
@    string char size 1.500000
@    string def "A"
@with string
@    string on
@    string loctype view
@    string 0.691176470588, 0.724264705882
@    string color 1
@    string rot 0
@    string font 4
@    string just 0
@    string char size 1.500000
@    string def "B"
@r0 off
@link r0 to g0
@r0 type above
@r0 linestyle 1
@r0 linewidth 1.0
@r0 color 1
@r0 line 0, 0, 0, 0
@r1 off
@link r1 to g0
@r1 type above
@r1 linestyle 1
@r1 linewidth 1.0
@r1 color 1
@r1 line 0, 0, 0, 0
@r2 off
@link r2 to g0
@r2 type above
@r2 linestyle 1
@r2 linewidth 1.0
@r2 color 1
@r2 line 0, 0, 0, 0
@r3 off
@link r3 to g0
@r3 type above
@r3 linestyle 1
@r3 linewidth 1.0
@r3 color 1
@r3 line 0, 0, 0, 0
@r4 off
@link r4 to g0
@r4 type above
@r4 linestyle 1
@r4 linewidth 1.0
@r4 color 1
@r4 line 0, 0, 0, 0
@g0 on
@g0 hidden false
@g0 type XY
@g0 stacked false
@g0 bar hgap 0.000000
@g0 fixedpoint off
@g0 fixedpoint type 0
@g0 fixedpoint xy 0.000000, 0.000000
@g0 fixedpoint format general general
@g0 fixedpoint prec 6, 6
@with g0
@    world 0, -0.7, 25, 0.6
@    stack world 0, 0, 0, 0
@    znorm 1
@    view 0.100000, 0.250000, 0.610486, 0.750000
@    title ""
@    title font 4
@    title size 1.500000
@    title color 1
@    subtitle ""
@    subtitle font 4
@    subtitle size 1.000000
@    subtitle color 1
@    xaxes scale Normal
@    yaxes scale Normal
@    xaxes invert off
@    yaxes invert off
@    xaxis  on
@    xaxis  type zero false
@    xaxis  offset 0.000000 , 0.000000
@    xaxis  bar on
@    xaxis  bar color 1
@    xaxis  bar linestyle 1
@    xaxis  bar linewidth 1.0
@    xaxis  label "t (ns)"
@    xaxis  label layout para
@    xaxis  label place auto
@    xaxis  label char size 1.250000
@    xaxis  label font 4
@    xaxis  label color 1
@    xaxis  label place normal
@    xaxis  tick on
@    xaxis  tick major 5
@    xaxis  tick minor ticks 1
@    xaxis  tick default 6
@    xaxis  tick place rounded true
@    xaxis  tick in
@    xaxis  tick major size 1.000000
@    xaxis  tick major color 1
@    xaxis  tick major linewidth 1.0
@    xaxis  tick major linestyle 1
@    xaxis  tick major grid off
@    xaxis  tick minor color 1
@    xaxis  tick minor linewidth 1.0
@    xaxis  tick minor linestyle 1
@    xaxis  tick minor grid off
@    xaxis  tick minor size 0.500000
@    xaxis  ticklabel on
@    xaxis  ticklabel format general
@    xaxis  ticklabel prec 5
@    xaxis  ticklabel formula ""
@    xaxis  ticklabel append ""
@    xaxis  ticklabel prepend ""
@    xaxis  ticklabel angle 0
@    xaxis  ticklabel skip 0
@    xaxis  ticklabel stagger 0
@    xaxis  ticklabel place normal
@    xaxis  ticklabel offset auto
@    xaxis  ticklabel offset 0.000000 , 0.010000
@    xaxis  ticklabel start type auto
@    xaxis  ticklabel start 0.000000
@    xaxis  ticklabel stop type auto
@    xaxis  ticklabel stop 0.000000
@    xaxis  ticklabel char size 1.000000
@    xaxis  ticklabel font 4
@    xaxis  ticklabel color 1
@    xaxis  tick place both
@    xaxis  tick spec type none
@    yaxis  on
@    yaxis  type zero false
@    yaxis  offset 0.000000 , 0.000000
@    yaxis  bar on
@    yaxis  bar color 1
@    yaxis  bar linestyle 1
@    yaxis  bar linewidth 1.0
@    yaxis  label "\xD\f{}z\sPhosphate\N (nm)"
@    yaxis  label layout para
@    yaxis  label place auto
@    yaxis  label char size 1.250000
@    yaxis  label font 4
@    yaxis  label color 1
@    yaxis  label place normal
@    yaxis  tick on
@    yaxis  tick major 0.2
@    yaxis  tick minor ticks 1
@    yaxis  tick default 6
@    yaxis  tick place rounded true
@    yaxis  tick in
@    yaxis  tick major size 1.000000
@    yaxis  tick major color 1
@    yaxis  tick major linewidth 1.0
@    yaxis  tick major linestyle 1
@    yaxis  tick major grid off
@    yaxis  tick minor color 1
@    yaxis  tick minor linewidth 1.0
@    yaxis  tick minor linestyle 1
@    yaxis  tick minor grid off
@    yaxis  tick minor size 0.500000
@    yaxis  ticklabel on
@    yaxis  ticklabel format general
@    yaxis  ticklabel prec 5
@    yaxis  ticklabel formula ""
@    yaxis  ticklabel append ""
@    yaxis  ticklabel prepend ""
@    yaxis  ticklabel angle 0
@    yaxis  ticklabel skip 0
@    yaxis  ticklabel stagger 0
@    yaxis  ticklabel place normal
@    yaxis  ticklabel offset auto
@    yaxis  ticklabel offset 0.000000 , 0.010000
@    yaxis  ticklabel start type auto
@    yaxis  ticklabel start 0.000000
@    yaxis  ticklabel stop type auto
@    yaxis  ticklabel stop 0.000000
@    yaxis  ticklabel char size 1.000000
@    yaxis  ticklabel font 4
@    yaxis  ticklabel color 1
@    yaxis  tick place both
@    yaxis  tick spec type none
@    altxaxis  off
@    altyaxis  off
@    legend on
@    legend loctype view
@    legend 0.85, 0.8
@    legend box color 1
@    legend box pattern 1
@    legend box linewidth 1.0
@    legend box linestyle 1
@    legend box fill color 0
@    legend box fill pattern 1
@    legend font 4
@    legend char size 1.000000
@    legend color 1
@    legend length 4
@    legend vgap 1
@    legend hgap 1
@    legend invert false
@    frame type 0
@    frame linestyle 1
@    frame linewidth 2.0
@    frame color 1
@    frame pattern 1
@    frame background color 0
@    frame background pattern 0
@    s0 hidden false
@    s0 type xy
@    s0 symbol 0
@    s0 symbol size 1.000000
@    s0 symbol color 35
@    s0 symbol pattern 1
@    s0 symbol fill color 35
@    s0 symbol fill pattern 0
@    s0 symbol linewidth 1.0
@    s0 symbol linestyle 1
@    s0 symbol char 65
@    s0 symbol char font 4
@    s0 symbol skip 0
@    s0 line type 1
@    s0 line linestyle 1
@    s0 line linewidth 1.0
@    s0 line color 35
@    s0 line pattern 1
@    s0 baseline type 0
@    s0 baseline off
@    s0 dropline off
@    s0 fill type 0
@    s0 fill rule 0
@    s0 fill color 1
@    s0 fill pattern 1
@    s0 avalue off
@    s0 avalue type 2
@    s0 avalue char size 1.000000
@    s0 avalue font 4
@    s0 avalue color 1
@    s0 avalue rot 0
@    s0 avalue format general
@    s0 avalue prec 3
@    s0 avalue prepend ""
@    s0 avalue append ""
@    s0 avalue offset 0.000000 , 0.000000
@    s0 errorbar on
@    s0 errorbar place both
@    s0 errorbar color 35
@    s0 errorbar pattern 1
@    s0 errorbar size 1.000000
@    s0 errorbar linewidth 1.0
@    s0 errorbar linestyle 1
@    s0 errorbar riser linewidth 1.0
@    s0 errorbar riser linestyle 1
@    s0 errorbar riser clip off
@    s0 errorbar riser clip length 0.100000
@    s0 comment "autocorr_av_err.Lower.xvg"
@    s0 legend  ""
@    s1 hidden false
@    s1 type xy
@    s1 symbol 0
@    s1 symbol size 1.000000
@    s1 symbol color 32
@    s1 symbol pattern 1
@    s1 symbol fill color 32
@    s1 symbol fill pattern 0
@    s1 symbol linewidth 1.0
@    s1 symbol linestyle 1
@    s1 symbol char 65
@    s1 symbol char font 4
@    s1 symbol skip 0
@    s1 line type 1
@    s1 line linestyle 1
@    s1 line linewidth 1.5
@    s1 line color 32
@    s1 line pattern 1
@    s1 baseline type 0
@    s1 baseline off
@    s1 dropline off
@    s1 fill type 0
@    s1 fill rule 0
@    s1 fill color 1
@    s1 fill pattern 1
@    s1 avalue off
@    s1 avalue type 2
@    s1 avalue char size 1.000000
@    s1 avalue font 4
@    s1 avalue color 1
@    s1 avalue rot 0
@    s1 avalue format general
@    s1 avalue prec 3
@    s1 avalue prepend ""
@    s1 avalue append ""
@    s1 avalue offset 0.000000 , 0.000000
@    s1 errorbar on
@    s1 errorbar place both
@    s1 errorbar color 32
@    s1 errorbar pattern 1
@    s1 errorbar size 1.000000
@    s1 errorbar linewidth 1.0
@    s1 errorbar linestyle 1
@    s1 errorbar riser linewidth 1.0
@    s1 errorbar riser linestyle 1
@    s1 errorbar riser clip off
@    s1 errorbar riser clip length 0.100000
@    s1 comment "autocorr_av_err.Upper.xvg"
@    s1 legend  ""
@g1 on
@g1 hidden false
@g1 type XY
@g1 stacked false
@g1 bar hgap 0.000000
@g1 fixedpoint off
@g1 fixedpoint type 0
@g1 fixedpoint xy 0.000000, 0.000000
@g1 fixedpoint format general general
@g1 fixedpoint prec 6, 6
@with g1
@    world 0, -0.02, 6, 0.15
@    stack world 0, 0, 0, 0
@    znorm 1
@    view 0.763632, 0.250000, 1.274118, 0.750000
@    title ""
@    title font 4
@    title size 1.500000
@    title color 1
@    subtitle ""
@    subtitle font 4
@    subtitle size 1.000000
@    subtitle color 1
@    xaxes scale Normal
@    yaxes scale Normal
@    xaxes invert off
@    yaxes invert off
@    xaxis  on
@    xaxis  type zero false
@    xaxis  offset 0.000000 , 0.000000
@    xaxis  bar on
@    xaxis  bar color 1
@    xaxis  bar linestyle 1
@    xaxis  bar linewidth 1.0
@    xaxis  label "\xD\f{}t (ns)"
@    xaxis  label layout para
@    xaxis  label place auto
@    xaxis  label char size 1.250000
@    xaxis  label font 4
@    xaxis  label color 1
@    xaxis  label place normal
@    xaxis  tick on
@    xaxis  tick major 1
@    xaxis  tick minor ticks 1
@    xaxis  tick default 6
@    xaxis  tick place rounded true
@    xaxis  tick in
@    xaxis  tick major size 1.000000
@    xaxis  tick major color 1
@    xaxis  tick major linewidth 1.0
@    xaxis  tick major linestyle 1
@    xaxis  tick major grid off
@    xaxis  tick minor color 1
@    xaxis  tick minor linewidth 1.0
@    xaxis  tick minor linestyle 1
@    xaxis  tick minor grid off
@    xaxis  tick minor size 0.500000
@    xaxis  ticklabel on
@    xaxis  ticklabel format general
@    xaxis  ticklabel prec 5
@    xaxis  ticklabel formula ""
@    xaxis  ticklabel append ""
@    xaxis  ticklabel prepend ""
@    xaxis  ticklabel angle 0
@    xaxis  ticklabel skip 0
@    xaxis  ticklabel stagger 0
@    xaxis  ticklabel place normal
@    xaxis  ticklabel offset auto
@    xaxis  ticklabel offset 0.000000 , 0.010000
@    xaxis  ticklabel start type auto
@    xaxis  ticklabel start 0.000000
@    xaxis  ticklabel stop type auto
@    xaxis  ticklabel stop 0.000000
@    xaxis  ticklabel char size 1.000000
@    xaxis  ticklabel font 4
@    xaxis  ticklabel color 1
@    xaxis  tick place both
@    xaxis  tick spec type none
@    yaxis  on
@    yaxis  type zero false
@    yaxis  offset 0.000000 , 0.000000
@    yaxis  bar on
@    yaxis  bar color 1
@    yaxis  bar linestyle 1
@    yaxis  bar linewidth 1.0
@    yaxis  label "ACF(\xD\f{}t)"
@    yaxis  label layout para
@    yaxis  label place auto
@    yaxis  label char size 1.250000
@    yaxis  label font 4
@    yaxis  label color 1
@    yaxis  label place normal
@    yaxis  tick on
@    yaxis  tick major 0.1
@    yaxis  tick minor ticks 1
@    yaxis  tick default 6
@    yaxis  tick place rounded true
@    yaxis  tick in
@    yaxis  tick major size 1.000000
@    yaxis  tick major color 1
@    yaxis  tick major linewidth 1.0
@    yaxis  tick major linestyle 1
@    yaxis  tick major grid off
@    yaxis  tick minor color 1
@    yaxis  tick minor linewidth 1.0
@    yaxis  tick minor linestyle 1
@    yaxis  tick minor grid off
@    yaxis  tick minor size 0.500000
@    yaxis  ticklabel on
@    yaxis  ticklabel format general
@    yaxis  ticklabel prec 5
@    yaxis  ticklabel formula ""
@    yaxis  ticklabel append ""
@    yaxis  ticklabel prepend ""
@    yaxis  ticklabel angle 0
@    yaxis  ticklabel skip 0
@    yaxis  ticklabel stagger 0
@    yaxis  ticklabel place normal
@    yaxis  ticklabel offset auto
@    yaxis  ticklabel offset 0.000000 , 0.010000
@    yaxis  ticklabel start type auto
@    yaxis  ticklabel start 0.000000
@    yaxis  ticklabel stop type auto
@    yaxis  ticklabel stop 0.000000
@    yaxis  ticklabel char size 1.000000
@    yaxis  ticklabel font 4
@    yaxis  ticklabel color 1
@    yaxis  tick place both
@    yaxis  tick spec type none
@    altxaxis  off
@    altyaxis  off
@    legend on
@    legend loctype view
@    legend 0.9, 0.7
@    legend box color 1
@    legend box pattern 1
@    legend box linewidth 1.0
@    legend box linestyle 0
@    legend box fill color 0
@    legend box fill pattern 1
@    legend font 4
@    legend char size 0.900000
@    legend color 1
@    legend length 4
@    legend vgap 1
@    legend hgap 1
@    legend invert false
@    frame type 0
@    frame linestyle 1
@    frame linewidth 2.0
@    frame color 1
@    frame pattern 1
@    frame background color 0
@    frame background pattern 0
@    s0 hidden false
@    s0 type xydy
@    s0 symbol 1
@    s0 symbol size 0.080000
@    s0 symbol color 22
@    s0 symbol pattern 1
@    s0 symbol fill color 22
@    s0 symbol fill pattern 0
@    s0 symbol linewidth 1.0
@    s0 symbol linestyle 1
@    s0 symbol char 65
@    s0 symbol char font 4
@    s0 symbol skip 0
@    s0 line type 1
@    s0 line linestyle 1
@    s0 line linewidth 1.0
@    s0 line color 22
@    s0 line pattern 1
@    s0 baseline type 0
@    s0 baseline off
@    s0 dropline off
@    s0 fill type 0
@    s0 fill rule 0
@    s0 fill color 1
@    s0 fill pattern 1
@    s0 avalue off
@    s0 avalue type 2
@    s0 avalue char size 1.000000
@    s0 avalue font 4
@    s0 avalue color 1
@    s0 avalue rot 0
@    s0 avalue format general
@    s0 avalue prec 3
@    s0 avalue prepend ""
@    s0 avalue append ""
@    s0 avalue offset 0.000000 , 0.000000
@    s0 errorbar on
@    s0 errorbar place both
@    s0 errorbar color 26
@    s0 errorbar pattern 1
@    s0 errorbar size 0.000000
@    s0 errorbar linewidth 1.0
@    s0 errorbar linestyle 1
@    s0 errorbar riser linewidth 1.0
@    s0 errorbar riser linestyle 1
@    s0 errorbar riser clip off
@    s0 errorbar riser clip length 0.100000
@    s0 comment "normalMotionACF.agr"
@    s0 legend  "Lower proximal leaflet"
@    s1 hidden false
@    s1 type xydy
@    s1 symbol 1
@    s1 symbol size 0.080000
@    s1 symbol color 17
@    s1 symbol pattern 1
@    s1 symbol fill color 17
@    s1 symbol fill pattern 1
@    s1 symbol linewidth 1.0
@    s1 symbol linestyle 1
@    s1 symbol char 65
@    s1 symbol char font 4
@    s1 symbol skip 0
@    s1 line type 1
@    s1 line linestyle 1
@    s1 line linewidth 1.0
@    s1 line color 17
@    s1 line pattern 1
@    s1 baseline type 0
@    s1 baseline off
@    s1 dropline off
@    s1 fill type 0
@    s1 fill rule 0
@    s1 fill color 1
@    s1 fill pattern 1
@    s1 avalue off
@    s1 avalue type 2
@    s1 avalue char size 1.000000
@    s1 avalue font 4
@    s1 avalue color 1
@    s1 avalue rot 0
@    s1 avalue format general
@    s1 avalue prec 3
@    s1 avalue prepend ""
@    s1 avalue append ""
@    s1 avalue offset 0.000000 , 0.000000
@    s1 errorbar on
@    s1 errorbar place both
@    s1 errorbar color 20
@    s1 errorbar pattern 1
@    s1 errorbar size 0.000000
@    s1 errorbar linewidth 1.0
@    s1 errorbar linestyle 1
@    s1 errorbar riser linewidth 1.0
@    s1 errorbar riser linestyle 1
@    s1 errorbar riser clip off
@    s1 errorbar riser clip length 0.100000
@    s1 comment "normalMotionACF.agr"
@    s1 legend  "Upper proximal leaflet"
@target G0.S0
@type xy
0 0.57002
0.03 0.3213
0.06 0.45617
0.09 0.1935
0.12 0.42992
0.15 0.38437
0.18 0.46381
0.21 0.30687
0.24 0.28505
0.27 0.18198
0.3 0.23355
0.33 0.21586
0.36 -0.0413
0.39 0.01009
0.42 0.09525
0.45 -0.0935
0.48 0.08714
0.51 0.10847
0.54 0.22569
0.57 0.17419
0.6 0.03667
0.63 0.31839
0.66 0.27512
0.69 0.31973
0.72 0.13609
0.75 0.02809
0.78 -0.18339
0.81 0.17156
0.84 0.09361
0.87 0.22517
0.9 0.02689
0.93 0.3077
0.96 -0.2245
0.99 0.02625
1.02 -0.22131
1.05 -0.08669
1.08 -0.20617
1.11 -0.25934
1.14 0.05714
1.17 0.08847
1.2 0.03602
1.23 -0.02309
1.26 0.06289
1.29 -0.02352
1.32 -0.21164
1.35 0.05563
1.38 -0.01681
1.41 0.03303
1.44 -0.11086
1.47 -0.1283
1.5 -0.03002
1.53 -0.19206
1.56 -0.16852
1.59 -0.01589
1.62 -0.10183
1.65 0.12597
1.68 0.13684
1.71 -0.34959
1.74 -0.19256
1.77 -0.19377
1.8 0.03889
1.83 -0.03073
1.86 -0.29027
1.89 -0.15581
1.92 -0.55167
1.95 -0.25292
1.98 -0.21025
2.01 -0.17447
2.04 -0.29519
2.07 -0.2065
2.1 -0.268
2.13 0.0278
2.16 -0.12653
2.19 0.02495
2.22 0.04122
2.25 -0.07578
2.28 -0.13967
2.31 -0.22388
2.34 -0.06936
2.37 -0.28009
2.4 -0.14656
2.43 -0.41197
2.46 -0.01194
2.49 -0.11356
2.52 -0.32331
2.55 -0.21186
2.58 -0.31348
2.61 -0.11106
2.64 -0.18847
2.67 -0.27778
2.7 -0.41442
2.73 -0.42828
2.76 -0.21064
2.79 0.02084
2.82 0.04692
2.85 -0.05248
2.88 -0.25223
2.91 -0.08695
2.94 0.19422
2.97 0.0685
3 0.08617
3.03 0.0013
3.06 -0.02486
3.09 -0.33248
3.12 -0.16047
3.15 -0.0623
3.18 0.19375
3.21 0.20859
3.24 0.03095
3.27 0.1492
3.3 -0.0905
3.33 -0.05528
3.36 -0.06981
3.39 -0.01208
3.42 -0.15891
3.45 -0.10131
3.48 -0.17088
3.51 -0.28406
3.54 -0.18777
3.57 0.01877
3.6 -0.17795
3.63 0.01231
3.66 0.01525
3.69 0.09473
3.72 0.13697
3.75 0.27309
3.78 0.01225
3.81 -0.00066
3.84 0.38659
3.87 0.20608
3.9 0.14562
3.93 0.1548
3.96 0.18044
3.99 -0.32092
4.02 -0.0432
4.05 0.09645
4.08 0.51456
4.11 0.14386
4.14 0.21027
4.17 0.12702
4.2 0.19636
4.23 0.21416
4.26 0.17427
4.29 0.22048
4.32 0.26025
4.35 0.17473
4.38 0.36298
4.41 0.41717
4.44 0.36228
4.47 0.33689
4.5 0.00325
4.53 0.35705
4.56 0.28487
4.59 0.54867
4.62 0.40291
4.65 0.41292
4.68 0.30583
4.71 0.15317
4.74 0.28331
4.77 0.22558
4.8 0.2508
4.83 0.17136
4.86 0.12803
4.89 0.24217
4.92 0.1123
4.95 0.22852
4.98 0.32541
5.01 0.35616
5.04 0.35803
5.07 0.34108
5.1 0.25453
5.13 0.20544
5.16 0.30423
5.19 0.09906
5.22 0.07891
5.25 -0.13573
5.28 -0.09166
5.31 -0.05664
5.34 -0.05619
5.37 -0.01931
5.4 -0.07667
5.43 -0.14828
5.46 -0.13202
5.49 -0.02181
5.52 -0.0668
5.55 0.26366
5.58 0.21147
5.61 0.18714
5.64 0.09987
5.67 -0.00073
5.7 -0.00555
5.73 -0.16466
5.76 -0.24602
5.79 -0.32917
5.82 -0.33638
5.85 -0.20755
5.88 -0.03669
5.91 -0.06214
5.94 -0.17209
5.97 0.09841
6 -0.03239
6.03 0.04852
6.06 -0.01937
6.09 -0.17653
6.12 -0.15873
6.15 0.12598
6.18 -0.22073
6.21 -0.06431
6.24 0.01873
6.27 -0.2372
6.3 -0.05423
6.33 0.08277
6.36 0.23978
6.39 0.06895
6.42 0.40183
6.45 0.22091
6.48 -0.10023
6.51 -0.01038
6.54 0.14031
6.57 -0.13944
6.6 0.0298
6.63 -0.15145
6.66 0.05692
6.69 0.31955
6.72 0.12945
6.75 0.14689
6.78 0.1
6.81 0.22291
6.84 0.26642
6.87 0.00448
6.9 0.11089
6.93 0.16492
6.96 -0.00014
6.99 0.06016
7.02 0.04033
7.05 -0.08392
7.08 0.02456
7.11 -0.0353
7.14 0.18952
7.17 0.29392
7.2 0.04648
7.23 0.0593
7.26 0.10452
7.29 0.23633
7.32 -0.0525
7.35 0.04183
7.38 0.30158
7.41 0.25987
7.44 -0.13202
7.47 -0.18937
7.5 -0.23087
7.53 -0.12475
7.56 -0.04458
7.59 -0.10941
7.62 -0.12975
7.65 -0.16527
7.68 0.05725
7.71 0.04837
7.74 0.08253
7.77 0.12259
7.8 0.18611
7.83 0.15805
7.86 0.31623
7.89 0.19781
7.92 0.15905
7.95 0.00702
7.98 0.01514
8.01 -0.0852
8.04 -0.0945
8.07 -0.36319
8.1 -0.30341
8.13 -0.30967
8.16 -0.13472
8.19 -0.06828
8.22 -0.09645
8.25 -0.03264
8.28 -0.08633
8.31 0.15094
8.34 0.04531
8.37 -0.00811
8.4 -0.06403
8.43 -0.18728
8.46 -0.23275
8.49 -0.30511
8.52 -0.412
8.55 -0.65078
8.58 -0.10252
8.61 -0.05175
8.64 0.09036
8.67 0.11352
8.7 0.31308
8.73 0.17364
8.76 0.24105
8.79 0.23644
8.82 0.25027
8.85 0.00514
8.88 0.18048
8.91 -0.16983
8.94 -0.0155
8.97 0.01252
9 -0.05972
9.03 -0.19684
9.06 0.03842
9.09 0.02642
9.12 0.19733
9.15 -0.02656
9.18 0.11059
9.21 0.04995
9.24 0.00608
9.27 -0.11169
9.3 0.07903
9.33 0.007
9.36 -0.22059
9.39 -0.00291
9.42 -0.30888
9.45 -0.01541
9.48 0.35884
9.51 0.05094
9.54 0.2633
9.57 0.12803
9.6 0.10997
9.63 -0.03347
9.66 -0.09552
9.69 -0.08811
9.72 0.00533
9.75 -0.02741
9.78 -0.20739
9.81 0.0187
9.84 0.03934
9.87 0.15373
9.9 0.06252
9.93 0.37734
9.96 0.11219
9.99 0.08502
10.02 0.16961
10.05 -0.02095
10.08 0.20236
10.11 0.12847
10.14 0.02922
10.17 -0.00672
10.2 0.08444
10.23 0.27447
10.26 0.12506
10.29 0.07041
10.32 -0.17314
10.35 -0.14619
10.38 -0.11684
10.41 -0.01289
10.44 0.01305
10.47 -0.03936
10.5 0.12089
10.53 0.25766
10.56 0.10223
10.59 -0.01347
10.62 0.16722
10.65 0.17547
10.68 -0.04389
10.71 0.09377
10.74 0.15502
10.77 0.25602
10.8 0.29408
10.83 0.26289
10.86 0.22655
10.89 0.122
10.92 0.054
10.95 -0.00797
10.98 -0.17947
11.01 -0.31905
11.04 0.06147
11.07 -0.11661
11.1 0.00531
11.13 -0.12769
11.16 0.03616
11.19 -0.10467
11.22 -0.06481
11.25 -0.02116
11.28 0.25292
11.31 0.07847
11.34 -0.09169
11.37 -0.24994
11.4 -0.18795
11.43 -0.02292
11.46 0.04442
11.49 -0.00428
11.52 0.06244
11.55 0.03273
11.58 -0.33616
11.61 -0.15225
11.64 -0.16641
11.67 0.01913
11.7 -0.33584
11.73 -0.10519
11.76 -0.12283
11.79 -0.26656
11.82 -0.31995
11.85 0.03103
11.88 -0.10459
11.91 -0.27223
11.94 0.05636
11.97 0.2493
12 -0.1387
12.03 0.04439
12.06 0.02914
12.09 -0.10584
12.12 -0.35
12.15 0.04667
12.18 0.24967
12.21 0.29402
12.24 -0.04811
12.27 -0.13628
12.3 -0.11411
12.33 -0.23303
12.36 -0.0472
12.39 -0.04453
12.42 0.07083
12.45 0.06878
12.48 -0.14269
12.51 -0.32539
12.54 -0.17366
12.57 0.06083
12.6 0.01675
12.63 0.15431
12.66 -0.12023
12.69 -0.0237
12.72 0.03019
12.75 -0.06217
12.78 -0.12064
12.81 -0.15822
12.84 -0.21838
12.87 -0.14095
12.9 -0.25331
12.93 -0.02305
12.96 0.08252
12.99 -0.14055
13.02 0.09598
13.05 -0.05823
13.08 -0.15392
13.11 -0.02752
13.14 0.0917
13.17 0.13114
13.2 0.1448
13.23 0.10598
13.26 -0.02825
13.29 0.24897
13.32 0.20912
13.35 0.08933
13.38 0.03641
13.41 -0.08169
13.44 0.11417
13.47 0.04819
13.5 -0.06853
13.53 -0.03481
13.56 -0.01306
13.59 0.22992
13.62 0.23095
13.65 -0.00377
13.68 0.02319
13.71 -0.02397
13.74 0.00441
13.77 0.10038
13.8 0.10842
13.83 0.19216
13.86 0.09
13.89 0.06997
13.92 0.20955
13.95 0.10044
13.98 0.12622
14.01 -0.09206
14.04 -0.07681
14.07 0.16983
14.1 0.23764
14.13 -0.19606
14.16 -0.13019
14.19 0.04975
14.22 -0.0172
14.25 -0.02212
14.28 0.08269
14.31 0.08817
14.34 0.12769
14.37 0.07264
14.4 0.1858
14.43 -0.0398
14.46 0.15072
14.49 -0.12581
14.52 0.06484
14.55 0.13752
14.58 -0.1198
14.61 0.12797
14.64 0.1587
14.67 0.26247
14.7 0.18398
14.73 0.24978
14.76 0.24003
14.79 0.2625
14.82 0.12339
14.85 0.26127
14.88 0.18252
14.91 0.18605
14.94 0.25822
14.97 0.23513
15 0.19794
15.03 0.21434
15.06 -0.01736
15.09 -0.0483
15.12 -0.06756
15.15 -0.02489
15.18 -0.29819
15.21 -0.13552
15.24 -0.30878
15.27 -0.03845
15.3 0.23592
15.33 0.22334
15.36 0.15453
15.39 0.04605
15.42 0.20755
15.45 0.26747
15.48 0.02067
15.51 -0.07862
15.54 -0.12319
15.57 -0.07883
15.6 -0.04145
15.63 -0.09181
15.66 -0.2253
15.69 -0.12162
15.72 -0.24788
15.75 -0.16587
15.78 -0.08233
15.81 0.08681
15.84 -0.0547
15.87 -0.08506
15.9 -0.00114
15.93 -0.1048
15.96 -0.11128
15.99 -0.06611
16.02 0.10184
16.05 0.11308
16.08 0.07742
16.11 0.1613
16.14 -0.0225
16.17 -0.1147
16.2 -0.14672
16.23 0.16305
16.26 0.02653
16.29 0.03822
16.32 -0.08412
16.35 -0.07478
16.38 -0.05794
16.41 0.01192
16.44 -0.07628
16.47 -0.06511
16.5 -0.10745
16.53 0.14877
16.56 -0.02583
16.59 -0.04931
16.62 -0.10089
16.65 -0.03692
16.68 0.01939
16.71 0.13666
16.74 0.04136
16.77 0.09695
16.8 0.13858
16.83 0.35948
16.86 0.18983
16.89 0.11603
16.92 -0.16133
16.95 0.00741
16.98 -0.15309
17.01 -0.09672
17.04 -0.13975
17.07 -0.11255
17.1 0.02003
17.13 -0.11513
17.16 -0.14134
17.19 -0.13916
17.22 -0.01225
17.25 -0.06544
17.28 -0.23202
17.31 -0.06739
17.34 -0.11836
17.37 -0.11591
17.4 0.02614
17.43 -0.20608
17.46 -0.19764
17.49 -0.14925
17.52 -0.18873
17.55 -0.23878
17.58 -0.31298
17.61 -0.08717
17.64 -0.11831
17.67 -0.19058
17.7 0.07397
17.73 0.01469
17.76 0.03403
17.79 -0.19848
17.82 0.01086
17.85 0.03144
17.88 -0.08716
17.91 -0.09903
17.94 -0.1453
17.97 0.07586
18 0.34097
18.03 0.21369
18.06 0.26869
18.09 0.22367
18.12 0.38016
18.15 0.12831
18.18 0.04895
18.21 0.19263
18.24 0.30369
18.27 0.29964
18.3 0.11809
18.33 0.03756
18.36 0.00841
18.39 0.12934
18.42 0.22673
18.45 0.21269
18.48 -0.05269
18.51 0.18084
18.54 -0.0358
18.57 0.00123
18.6 -0.10934
18.63 -0.18059
18.66 -0.08981
18.69 -0.15625
18.72 -0.14939
18.75 -0.14912
18.78 0.05458
18.81 -0.16239
18.84 -0.15977
18.87 0.246
18.9 0.18192
18.93 0.24356
18.96 0.17067
18.99 0.11153
19.02 0.28411
19.05 0.1425
19.08 -0.00142
19.11 0.02342
19.14 -0.0163
19.17 0.07514
19.2 0.1388
19.23 0.11231
19.26 -0.18031
19.29 -0.20536
19.32 -0.15602
19.35 -0.23802
19.38 -0.19188
19.41 -0.04508
19.44 0.00303
19.47 0.03259
19.5 -0.10411
19.53 -0.18738
19.56 -0.02009
19.59 -0.21194
19.62 -0.24017
19.65 0.22367
19.68 0.02181
19.71 0.08152
19.74 0.30822
19.77 0.02634
19.8 -0.04614
19.83 -0.0363
19.86 0.07802
19.89 -0.12825
19.92 -0.01881
19.95 0.40867
19.98 0.31141
20.01 0.55202
20.04 0.50797
20.07 0.30795
20.1 0.43356
20.13 0.29508
20.16 0.22566
20.19 0.38911
20.22 0.20527
20.25 0.16431
20.28 0.18414
20.31 -0.02588
20.34 0.17219
20.37 0.26194
20.4 0.26464
20.43 0.22016
20.46 0.076
20.49 0.02972
20.52 -0.11411
20.55 -0.10241
20.58 -0.16831
20.61 -0.08014
20.64 0.04242
20.67 -0.11134
20.7 -0.11794
20.73 0.09648
20.76 0.08631
20.79 0.01941
20.82 -0.13752
20.85 -0.17584
20.88 -0.11686
20.91 -0.04409
20.94 0.05777
20.97 0.13295
21 -0.00317
21.03 0.06016
21.06 0.04672
21.09 0.08219
21.12 0.02909
21.15 0.06914
21.18 -0.12344
21.21 -0.04725
21.24 0.19184
21.27 0.10297
21.3 0.20323
21.33 0.101
21.36 0.1463
21.39 0.11653
21.42 0.09836
21.45 0.19775
21.48 0.07806
21.51 0.16483
21.54 -0.05672
21.57 -0.08503
21.6 -0.18541
21.63 -0.05667
21.66 -0.15748
21.69 -0.1587
21.72 0.01564
21.75 0.12859
21.78 -0.15961
21.81 -0.01148
21.84 0.00891
21.87 0.35633
21.9 0.05181
21.93 -0.13136
21.96 0.11798
21.99 0.09775
22.02 0.17848
22.05 0.21345
22.08 0.11584
22.11 0.05011
22.14 0.00792
22.17 0.21323
22.2 0.26644
22.23 -0.10042
22.26 -0.11978
22.29 -0.04972
22.32 -0.13209
22.35 -0.00802
22.38 -0.08417
22.41 0.12278
22.44 -0.02048
22.47 0.15234
22.5 0.01381
22.53 -0.12108
22.56 -0.12769
22.59 -0.02375
22.62 -0.07873
22.65 0.22639
22.68 0.28512
22.71 -0.19266
22.74 0.02719
22.77 0.09455
22.8 -0.07259
22.83 0.1058
22.86 0.19058
22.89 0.0567
22.92 0.197
22.95 -0.07281
22.98 -0.19
23.01 -0.08
23.04 -0.05339
23.07 0.06959
23.1 0.03336
23.13 0.05211
23.16 -0.01058
23.19 0.17473
23.22 0.14498
23.25 0.04352
23.28 -0.035
23.31 -0.01289
23.34 -0.13911
23.37 -0.24295
23.4 -0.07439
23.43 0.11383
23.46 -0.07747
23.49 0.11144
23.52 0.16792
23.55 0.06473
23.58 0.17423
23.61 0.00431
23.64 0.16723
23.67 0.14222
23.7 0.16408
23.73 0.19667
23.76 0.04669
23.79 -0.10419
23.82 0.16039
23.85 0.12339
23.88 0.14239
23.91 0.16853
23.94 0.38811
23.97 0.4218
24 0.28108
24.03 0.23956
24.06 0.41678
24.09 0.09819
24.12 0.17809
24.15 0.07181
24.18 0.02194
24.21 0.13408
24.24 0.17438
24.27 0.05219
24.3 0.04372
24.33 0.11647
24.36 0.13577
24.39 -0.22984
24.42 -0.1788
24.45 -0.09036
24.48 -0.16822
24.51 -0.20169
24.54 -0.34453
24.57 -0.08309
24.6 -0.12389
24.63 -0.23478
24.66 -0.22617
24.69 -0.03267
24.72 -0.12941
24.75 -0.08992
24.78 0.0607
24.81 -0.00406
24.84 -0.11392
24.87 -0.04759
24.9 0.06002
24.93 0.04327
24.96 0.14247
24.99 0.03966
25.02 0.11497
25.05 0.22922
25.08 -0.14761
25.11 0.01128
25.14 -0.09664
25.17 -0.00255
25.2 -0.14298
25.23 -0.10166
25.26 0.05733
25.29 0.07213
25.32 0.14273
25.35 0.20172
25.38 0.15559
25.41 -0.06984
25.44 0.1393
25.47 0.30248
25.5 0.20795
25.53 0.06661
25.56 -0.00103
25.59 0.01058
25.62 -0.07803
25.65 -0.13045
25.68 0.07033
25.71 -0.03959
25.74 0.11491
25.77 -0.15188
25.8 -0.18483
25.83 0.04686
25.86 -0.00328
25.89 0.06597
25.92 -0.1283
25.95 -0.18891
25.98 -0.04711
26.01 -0.10605
26.04 -0.07883
26.07 0.10544
26.1 0.11105
26.13 0.00566
26.16 -0.39061
26.19 -0.47292
26.22 -0.25316
26.25 -0.45259
26.28 -0.57655
26.31 -0.60141
26.34 -0.17055
26.37 -0.08933
26.4 -0.36186
26.43 -0.29417
26.46 -0.37808
26.49 -0.58091
26.52 -0.73544
26.55 -0.64609
26.58 -0.46683
26.61 -0.34081
26.64 0.0687
26.67 -0.01145
26.7 -0.06337
26.73 -0.07748
26.76 -0.11525
26.79 0.05042
26.82 -0.03866
26.85 -0.11178
26.88 -0.2032
26.91 -0.06758
26.94 -0.13389
26.97 -0.09589
27 -0.13797
27.03 -0.05063
27.06 -0.10602
27.09 -0.27256
27.12 -0.08413
27.15 -0.18567
27.18 -0.28103
27.21 -0.10319
27.24 -0.18191
27.27 -0.29813
27.3 -0.21417
27.33 -0.11005
27.36 -0.20358
27.39 -0.00955
27.42 0.03234
27.45 -0.13131
27.48 -0.07783
27.51 -0.06105
27.54 -0.23797
27.57 -0.31103
27.6 -0.38263
27.63 -0.14713
27.66 0.16617
27.69 0.22934
27.72 0.16164
27.75 0.15381
27.78 -0.11259
27.81 -0.06311
27.84 -0.08466
27.87 0.18355
27.9 0.16794
27.93 0.31006
27.96 0.09747
27.99 0.12844
28.02 0.23702
28.05 0.40977
28.08 0.21784
28.11 -0.12897
28.14 -0.13444
28.17 -0.21295
28.2 -0.29445
28.23 0.02448
28.26 0.03802
28.29 -0.02852
28.32 0.27191
28.35 0.23166
28.38 0.22105
28.41 0.06334
28.44 0.24587
28.47 0.12492
28.5 0.01658
28.53 0.02789
28.56 0.23589
28.59 0.17062
28.62 0.02739
28.65 0.10911
28.68 0.32673
28.71 0.07378
28.74 0.19739
28.77 -0.02753
28.8 -0.03723
28.83 0.31603
28.86 0.26314
28.89 0.33167
28.92 0.46588
28.95 0.40409
28.98 0.34667
29.01 0.22703
29.04 0.16105
29.07 0.0233
29.1 0.11488
29.13 0.09033
29.16 0.01547
29.19 0.07542
29.22 0.02239
29.25 -0.09956
29.28 0.04727
29.31 0.05794
29.34 0.25444
29.37 0.15762
29.4 0.15155
29.43 0.15584
29.46 0.17739
29.49 0.1542
29.52 0.17641
29.55 0.27164
29.58 0.00216
29.61 -0.02277
29.64 0.01798
29.67 0.16909
29.7 0.00262
29.73 0.07388
29.76 -0.0143
29.79 -0.03658
29.82 -0.18212
29.85 -0.43803
29.88 -0.09998
29.91 -0.16947
29.94 -0.04302
29.97 -0.0523
30 -0.17309
30.03 -0.15178
30.06 -0.21264
30.09 -0.23175
30.12 0.26594
30.15 0.04289
30.18 0.16369
30.21 0.02688
30.24 0.40842
30.27 0.36964
30.3 0.03639
30.33 0.21856
30.36 0.22216
30.39 0.03545
30.42 0.06123
30.45 -0.11059
30.48 0.05933
30.51 0.03069
30.54 0.08066
30.57 0.0068
30.6 -0.12742
30.63 -0.02206
30.66 0.10172
30.69 0.33436
30.72 0.52014
30.75 0.29339
30.78 0.06119
30.81 0.0773
30.84 0.11245
30.87 -0.05466
30.9 0.30359
30.93 0.23289
30.96 -0.06648
30.99 -0.0987
31.02 -0.05527
31.05 0.07855
31.08 -0.03089
31.11 0.09745
31.14 -0.09997
31.17 -0.25242
31.2 -0.02747
31.23 0.00506
31.26 0.25759
31.29 -0.09605
31.32 0.22305
31.35 0.11688
31.38 0.10728
31.41 -0.07834
31.44 -0.06866
31.47 -0.0105
31.5 0.0755
31.53 -0.12053
31.56 -0.18095
31.59 -0.07455
31.62 -0.08483
31.65 -0.21006
31.68 -0.11472
31.71 -0.145
31.74 -0.19175
31.77 0.04486
31.8 0.04848
31.83 0.01989
31.86 0.16078
31.89 0.14106
31.92 -0.02555
31.95 0.26648
31.98 0.17553
32.01 0.21788
32.04 0.31173
32.07 0.00077
32.1 -0.02264
32.13 -0.11567
32.16 0.07331
32.19 0.17383
32.22 0.14669
32.25 -0.03147
32.28 -0.05344
32.31 0.42606
32.34 0.32511
32.37 0.1045
32.4 0.02017
32.43 0.02394
32.46 0.12575
32.49 0.11517
32.52 -0.14297
32.55 -0.02388
32.58 -0.06769
32.61 0.01291
32.64 0.21175
32.67 0.30641
32.7 0.32259
32.73 -0.04111
32.76 -0.11397
32.79 -0.06608
32.82 0.23544
32.85 0.14673
32.88 0.24439
32.91 0.10239
32.94 0.14256
32.97 0.00297
33 0.0352
33.03 -0.03302
33.06 -0.06819
33.09 -0.11819
33.12 -0.31119
33.15 -0.06667
33.18 -0.243
33.21 -0.1593
33.24 -0.07573
33.27 -0.10892
33.3 0.112
33.33 0.18012
33.36 0.298
33.39 0.15769
33.42 0.17208
33.45 0.21209
33.48 0.16375
33.51 -0.03356
33.54 -0.00717
33.57 0.16441
33.6 0.15125
33.63 0.06319
33.66 0.21041
33.69 0.18062
33.72 0.00189
33.75 0.09036
33.78 0.09389
33.81 0.09189
33.84 0.33084
33.87 0.14625
33.9 0.08828
33.93 0.1725
33.96 0.21813
33.99 0.23703
34.02 0.08452
34.05 0.02989
34.08 -0.31736
34.11 -0.40955
34.14 -0.24908
34.17 -0.30227
34.2 -0.12175
34.23 -0.2563
34.26 -0.25978
34.29 -0.24047
34.32 -0.40995
34.35 -0.13597
34.38 -0.04053
34.41 0.1138
34.44 -0.07036
34.47 0.24487
34.5 0.2735
34.53 -0.04991
34.56 0.03041
34.59 0.03241
34.62 0.07967
34.65 -0.12147
34.68 -0.26711
34.71 -0.26998
34.74 -0.16427
34.77 -0.06292
34.8 0.01184
34.83 0.17042
34.86 0.04802
34.89 0.05777
34.92 -0.19269
34.95 -0.04167
34.98 -0.01952
35.01 -0.23897
35.04 0.0108
35.07 0.16053
35.1 0.15283
35.13 -0.15711
35.16 -0.07331
35.19 -0.02825
35.22 0.02784
35.25 -0.34091
35.28 -0.11275
35.31 -0.15242
35.34 -0.18309
35.37 -0.09197
35.4 0.12109
35.43 0.12508
35.46 0.04577
35.49 0.01833
35.52 0.00786
35.55 -0.12763
35.58 -0.15361
35.61 -0.25423
35.64 -0.17384
35.67 -0.23425
35.7 -0.09017
35.73 -0.03053
35.76 0.05766
35.79 -0.11069
35.82 -0.14167
35.85 -0.36467
35.88 -0.28983
35.91 -0.03395
35.94 -0.06148
35.97 -0.39406
36 -0.03259
36.03 -0.07836
36.06 -0.05194
36.09 0.08419
36.12 0.03553
36.15 0.10314
36.18 -0.0458
36.21 -0.01792
36.24 0.08167
36.27 0.20353
36.3 -0.12225
36.33 0.11998
36.36 0.07783
36.39 0.2392
36.42 -0.03297
36.45 0.11488
36.48 0.10014
36.51 -0.01828
36.54 0.11231
36.57 -0.20491
36.6 0.09639
36.63 -0.05569
36.66 -0.0455
36.69 -0.15478
36.72 -0.13737
36.75 0.10903
36.78 -0.1245
36.81 -0.28766
36.84 -0.19739
36.87 0.01828
36.9 0.08242
36.93 0.01475
36.96 0.27117
36.99 0.28639
37.02 0.21872
37.05 0.08158
37.08 0.07448
37.11 -0.02225
37.14 0.05066
37.17 -0.09911
37.2 -0.29034
37.23 -0.19173
37.26 -0.24209
37.29 -0.08606
37.32 -0.37208
37.35 -0.32869
37.38 -0.18216
37.41 -0.16391
37.44 -0.26117
37.47 0.13912
37.5 0.14078
37.53 -0.01463
37.56 -0.07952
37.59 -0.08002
37.62 0.03392
37.65 0.17552
37.68 0.19147
37.71 -0.01956
37.74 -0.04866
37.77 -0.01794
37.8 0.10108
37.83 0.07748
37.86 0.2492
37.89 0.124
37.92 -0.06044
37.95 0.14213
37.98 0.13869
38.01 0.15886
38.04 0.13791
38.07 -0.01411
38.1 0.14108
38.13 0.19013
38.16 0.03756
38.19 0.3687
38.22 0.31577
38.25 0.16952
38.28 0.32828
38.31 0.06264
38.34 -0.19586
38.37 -0.12509
38.4 -0.34955
38.43 0.14756
38.46 0.0327
38.49 0.13688
38.52 0.2295
38.55 0.12927
38.58 0.10539
38.61 0.18444
38.64 0.00567
38.67 -0.03642
38.7 0.18791
38.73 0.10783
38.76 0.04563
38.79 0.25456
38.82 0.06225
38.85 0.11653
38.88 0.01413
38.91 0.04619
38.94 -0.04023
38.97 -0.09095
39 -0.21223
39.03 -0.06477
39.06 -0.2435
39.09 -0.08072
39.12 -0.08814
39.15 -0.26523
39.18 -0.33142
39.21 -0.19748
39.24 -0.46856
39.27 -0.3988
39.3 -0.52931
39.33 -0.53178
39.36 -0.34836
39.39 -0.09433
39.42 -0.10461
39.45 -0.19191
39.48 -0.18834
39.51 -0.29911
39.54 -0.11372
39.57 -0.23384
39.6 -0.14234
39.63 -0.27256
39.66 -0.41656
39.69 -0.4797
39.72 -0.47455
39.75 -0.2447
39.78 -0.26925
39.81 -0.19036
39.84 0.00263
39.87 0.02039
39.9 -0.01362
39.93 0.0937
39.96 0.18737
39.99 -0.16128
40.02 -0.05566
40.05 -0.02434
40.08 0.00341
40.11 0.03978
40.14 0.13861
40.17 0.14778
40.2 0.20116
40.23 0.11317
40.26 0.1412
40.29 -0.13847
40.32 -0.19639
40.35 -0.21047
40.38 -0.20105
40.41 -0.24778
40.44 -0.12738
40.47 -0.10037
40.5 -0.10166
40.53 -0.04609
40.56 -0.11584
40.59 -0.06728
40.62 0.01352
40.65 0.24255
40.68 0.05816
40.71 0.12353
40.74 -0.01916
40.77 -0.0243
40.8 0.17697
40.83 0.18947
40.86 0.06339
40.89 0.03239
40.92 0.05358
40.95 0.06516
40.98 -0.10387
41.01 -0.09964
41.04 -0.00823
41.07 -0.1293
41.1 -0.07427
41.13 -0.05666
41.16 0.00608
41.19 0.10159
41.22 0.16448
41.25 -0.14711
41.28 0.04408
41.31 -0.01544
41.34 0.00566
41.37 -0.27484
41.4 -0.42523
41.43 -0.16853
41.46 -0.35955
41.49 -0.14208
41.52 -0.0117
41.55 -0.31583
41.58 -0.35545
41.61 -0.07388
41.64 -0.36728
41.67 -0.18133
41.7 -0.26217
41.73 -0.18581
41.76 -0.06527
41.79 -0.20781
41.82 -0.1852
41.85 -0.26531
41.88 -0.13755
41.91 -0.22164
41.94 -0.06756
41.97 -0.21789
42 -0.28269
42.03 -0.01728
42.06 -0.07763
42.09 -0.26677
42.12 -0.09336
42.15 0.20719
42.18 0.16211
42.21 0.23097
42.24 0.23087
42.27 0.41414
42.3 0.00737
42.33 0.20177
42.36 0.04622
42.39 0.30659
42.42 0.1962
42.45 0.0902
42.48 -0.03877
42.51 -0.006
42.54 -0.11158
42.57 -0.19853
42.6 -0.07608
42.63 0.02489
42.66 0.06139
42.69 0.03166
42.72 0.07388
42.75 0.00322
42.78 0.15163
42.81 0.0952
42.84 -0.06158
42.87 -0.16233
42.9 -0.05902
42.93 -0.0828
42.96 -0.0417
42.99 -0.06056
43.02 -0.17841
43.05 -0.11081
43.08 -0.08114
43.11 -0.05742
43.14 -0.05672
43.17 -0.0985
43.2 -0.00492
43.23 0.12606
43.26 -0.12677
43.29 0.04317
43.32 0.1015
43.35 0.09302
43.38 0.19006
43.41 0.36355
43.44 -0.01158
43.47 0.04975
43.5 0.15289
43.53 0.21563
43.56 -0.03694
43.59 0.243
43.62 0.2268
43.65 0.17686
43.68 0.03256
43.71 0.01719
43.74 0.13886
43.77 -0.00092
43.8 -0.12631
43.83 -0.21439
43.86 0.05291
43.89 -0.12298
43.92 0.14923
43.95 0.01198
43.98 -0.14581
44.01 -0.08967
44.04 -0.06569
44.07 -0.09613
44.1 -0.02383
44.13 -0.04155
44.16 -0.06267
44.19 -0.14409
44.22 -0.05914
44.25 0.08511
44.28 0.08939
44.31 0.03044
44.34 0.1097
44.37 -0.07972
44.4 -0.11205
44.43 -0.17152
44.46 0.14111
44.49 0.14328
44.52 0.40262
44.55 0.19398
44.58 0.27706
44.61 0.3408
44.64 0.14589
44.67 0.27861
44.7 0.1313
44.73 0.24986
44.76 0.11559
44.79 0.07419
44.82 0.07377
44.85 0.02734
44.88 0.06931
44.91 -0.01811
44.94 -0.06406
44.97 0.04073
45 0.07037
45.03 0.10606
45.06 0.10405
45.09 0.34856
45.12 -0.00373
45.15 0.19687
45.18 0.19483
45.21 -0.04464
45.24 0.00041
45.27 0.09836
45.3 0.13922
45.33 0.27297
45.36 0.10511
45.39 0.23145
45.42 0.25725
45.45 0.08083
45.48 0.09156
45.51 0.08327
45.54 0.00183
45.57 -0.09577
45.6 0.02136
45.63 0.00383
45.66 0.16156
45.69 -0.14808
45.72 -0.00733
45.75 0.10959
45.78 0.21064
45.81 0.42075
45.84 0.21308
45.87 0.27384
45.9 0.05036
45.93 0.10936
45.96 0.17909
45.99 0.00892
46.02 0.27436
46.05 0.262
46.08 0.16005
46.11 0.03877
46.14 0.25533
46.17 0.17522
46.2 0.08544
46.23 0.23634
46.26 -0.0148
46.29 0.00306
46.32 -0.02516
46.35 0.00708
46.38 -0.11903
46.41 0.03753
46.44 -0.07283
46.47 -0.10711
46.5 0.04645
46.53 0.10781
46.56 0.20612
46.59 0.04717
46.62 0.03455
46.65 0.12953
46.68 0.09456
46.71 -0.12344
46.74 0.09484
46.77 0.06538
46.8 0.20272
46.83 0.17709
46.86 0.06803
46.89 0.27128
46.92 0.35331
46.95 0.2202
46.98 0.32448
47.01 0.27427
47.04 0.15016
47.07 0.11948
47.1 0.1117
47.13 0.18864
47.16 0.15858
47.19 0.05113
47.22 0.14339
47.25 0.05694
47.28 -0.01939
47.31 0.18141
47.34 0.08714
47.37 0.17475
47.4 0.19025
47.43 0.17416
47.46 0.00531
47.49 -0.032
47.52 0.06419
47.55 0.1368
47.58 0.12489
47.61 0.26103
47.64 0.12552
47.67 0.05453
47.7 0.17433
47.73 0.16888
47.76 0.0385
47.79 0.10578
47.82 0.16797
47.85 0.06427
47.88 -0.21238
47.91 -0.03316
47.94 0.20789
47.97 0.03472
48 0.10772
48.03 0.21905
48.06 0.17909
48.09 -0.11756
48.12 -0.07816
48.15 0.02953
48.18 0.16766
48.21 0.21166
48.24 0.20334
48.27 0.30638
48.3 0.2165
48.33 0.07228
48.36 0.29748
48.39 0.0367
48.42 0.12605
48.45 0.08267
48.48 -0.04334
48.51 0.00412
48.54 0.0452
48.57 0.08055
48.6 -0.06877
48.63 -0.13534
48.66 0.01017
48.69 -0.02148
48.72 -0.0725
48.75 0.0262
48.78 -0.0272
48.81 0.11958
48.84 0.25447
48.87 0.08042
48.9 0.12997
48.93 -0.02928
48.96 0.21556
48.99 -0.09961
49.02 0.18475
49.05 -0.05203
49.08 -0.03703
49.11 -0.18281
49.14 -0.00516
49.17 -0.10647
49.2 0.10214
49.23 0.51158
49.26 0.55637
49.29 0.334
49.32 0.38359
49.35 0.12525
49.38 0.27005
49.41 0.06583
49.44 0.09017
49.47 0.20359
49.5 0.19267
49.53 0.26056
49.56 0.28752
49.59 0.0955
49.62 0.14708
49.65 0.251
49.68 0.43234
49.71 0.33408
49.74 0.19747
49.77 0.15884
49.8 -0.06916
49.83 0.09842
49.86 0.20894
49.89 -0.03681
49.92 -0.01241
49.95 -0.13345
49.98 0.08741
&
@target G0.S1
@type xy
0 0.250809
0.03 0.241181
0.06 0.233808
0.09 0.233381
0.12 0.230422
0.15 0.221195
0.18 0.225613
0.21 0.227766
0.24 0.231598
0.27 0.227777
0.3 0.220097
0.33 0.205153
0.36 0.203953
0.39 0.200148
0.42 0.200982
0.45 0.195366
0.48 0.186905
0.51 0.169298
0.54 0.15543
0.57 0.142049
0.6 0.125384
0.63 0.106334
0.66 0.083007
0.69 0.074951
0.72 0.06861
0.75 0.063901
0.78 0.055623
0.81 0.050688
0.84 0.051262
0.87 0.044109
0.9 0.042831
0.93 0.045305
0.96 0.043559
0.99 0.036484
1.02 0.025065
1.05 0.018478
1.08 0.011099
1.11 -0.004607
1.14 -0.013995
1.17 -0.027594
1.2 -0.02792
1.23 -0.024412
1.26 -0.029773
1.29 -0.041519
1.32 -0.050789
1.35 -0.056798
1.38 -0.058657
1.41 -0.077946
1.44 -0.075731
1.47 -0.094373
1.5 -0.095393
1.53 -0.099379
1.56 -0.098356
1.59 -0.099513
1.62 -0.108017
1.65 -0.119516
1.68 -0.119781
1.71 -0.123118
1.74 -0.124342
1.77 -0.122254
1.8 -0.117871
1.83 -0.124171
1.86 -0.130851
1.89 -0.134154
1.92 -0.139613
1.95 -0.140202
1.98 -0.152523
2.01 -0.146712
2.04 -0.144939
2.07 -0.154856
2.1 -0.158405
2.13 -0.172581
2.16 -0.180578
2.19 -0.175381
2.22 -0.17813
2.25 -0.185247
2.28 -0.200317
2.31 -0.206121
2.34 -0.196085
2.37 -0.189545
2.4 -0.173443
2.43 -0.17342
2.46 -0.169443
2.49 -0.15755
2.52 -0.145818
2.55 -0.136377
2.58 -0.12769
2.61 -0.129388
2.64 -0.136032
2.67 -0.142013
2.7 -0.145353
2.73 -0.136658
2.76 -0.125424
2.79 -0.117204
2.82 -0.110153
2.85 -0.104037
2.88 -0.101093
2.91 -0.090055
2.94 -0.09006
2.97 -0.091523
3 -0.084362
3.03 -0.08304
3.06 -0.082091
3.09 -0.084565
3.12 -0.07788
3.15 -0.07466
3.18 -0.060894
3.21 -0.046587
3.24 -0.036736
3.27 -0.03299
3.3 -0.025694
3.33 -0.023606
3.36 -0.015491
3.39 -0.000215
3.42 0.000167
3.45 0.002655
3.48 0.004869
3.51 0.010647
3.54 0.001097
3.57 0.010429
3.6 0.018716
3.63 0.037325
3.66 0.035715
3.69 0.03577
3.72 0.038869
3.75 0.04039
3.78 0.050218
3.81 0.057623
3.84 0.066987
3.87 0.075772
3.9 0.086534
3.93 0.101511
3.96 0.120481
3.99 0.14133
4.02 0.158255
4.05 0.157754
4.08 0.175012
4.11 0.183805
4.14 0.201012
4.17 0.210953
4.2 0.219855
4.23 0.220911
4.26 0.225456
4.29 0.234617
4.32 0.229423
4.35 0.230865
4.38 0.231696
4.41 0.230832
4.44 0.232824
4.47 0.246798
4.5 0.255564
4.53 0.262949
4.56 0.25784
4.59 0.264748
4.62 0.268968
4.65 0.273081
4.68 0.273374
4.71 0.27628
4.74 0.273854
4.77 0.269287
4.8 0.256513
4.83 0.24792
4.86 0.234384
4.89 0.219114
4.92 0.206805
4.95 0.193464
4.98 0.188576
5.01 0.1728
5.04 0.162907
5.07 0.143053
5.1 0.138561
5.13 0.132063
5.16 0.128234
5.19 0.126515
5.22 0.117352
5.25 0.109896
5.28 0.096494
5.31 0.08303
5.34 0.068282
5.37 0.049619
5.4 0.039301
5.43 0.030746
5.46 0.018245
5.49 0.001204
5.52 -0.007171
5.55 -0.019218
5.58 -0.025864
5.61 -0.033115
5.64 -0.048624
5.67 -0.05694
5.7 -0.055421
5.73 -0.058163
5.76 -0.057281
5.79 -0.05485
5.82 -0.060689
5.85 -0.061815
5.88 -0.056672
5.91 -0.044154
5.94 -0.037671
5.97 -0.024005
6 -0.014724
6.03 -0.026463
6.06 -0.033619
6.09 -0.03513
6.12 -0.042849
6.15 -0.041865
6.18 -0.046571
6.21 -0.039423
6.24 -0.021179
6.27 -0.006385
6.3 0.009205
6.33 0.019125
6.36 0.0275
6.39 0.038098
6.42 0.043794
6.45 0.044197
6.48 0.050562
6.51 0.048992
6.54 0.051557
6.57 0.058553
6.6 0.060966
6.63 0.057695
6.66 0.063676
6.69 0.071864
6.72 0.080741
6.75 0.089892
6.78 0.093555
6.81 0.094256
6.84 0.094145
6.87 0.090227
6.9 0.078614
6.93 0.081216
6.96 0.092833
6.99 0.088909
7.02 0.078274
7.05 0.075325
7.08 0.070339
7.11 0.073786
7.14 0.068421
7.17 0.053927
7.2 0.04442
7.23 0.041529
7.26 0.039863
7.29 0.035335
7.32 0.030695
7.35 0.036554
7.38 0.038075
7.41 0.042956
7.44 0.049342
7.47 0.052532
7.5 0.051457
7.53 0.054653
7.56 0.051112
7.59 0.049203
7.62 0.031373
7.65 0.012105
7.68 0.000616
7.71 -0.005643
7.74 -0.011217
7.77 -0.021952
7.8 -0.021311
7.83 -0.025445
7.86 -0.030305
7.89 -0.037226
7.92 -0.033229
7.95 -0.029186
7.98 -0.02778
8.01 -0.031264
8.04 -0.039668
8.07 -0.049429
8.1 -0.066236
8.13 -0.064212
8.16 -0.067728
8.19 -0.066374
8.22 -0.065374
8.25 -0.059229
8.28 -0.059631
8.31 -0.056954
8.34 -0.059528
8.37 -0.057835
8.4 -0.0628
8.43 -0.057205
8.46 -0.063172
8.49 -0.060923
8.52 -0.057471
8.55 -0.047682
8.58 -0.044244
8.61 -0.033015
8.64 -0.027817
8.67 -0.019249
8.7 -0.016995
8.73 -0.012374
8.76 -0.007978
8.79 -0.012651
8.82 -0.017715
8.85 -0.014905
8.88 -0.012613
8.91 -0.013688
8.94 -0.006274
8.97 -0.006395
9 0.006398
9.03 0.038966
9.06 0.043917
9.09 0.05408
9.12 0.055295
9.15 0.05518
9.18 0.044001
9.21 0.035319
9.24 0.024701
9.27 0.017245
9.3 0.008288
9.33 0.001432
9.36 -0.003786
9.39 0.002961
9.42 0.00842
9.45 0.010033
9.48 0.024132
9.51 0.0341
9.54 0.035604
9.57 0.040223
9.6 0.033181
9.63 0.040566
9.66 0.041143
9.69 0.040474
9.72 0.040061
9.75 0.046388
9.78 0.052692
9.81 0.056501
9.84 0.065888
9.87 0.060396
9.9 0.065645
9.93 0.062373
9.96 0.050381
9.99 0.049159
10.02 0.039396
10.05 0.039165
10.08 0.04393
10.11 0.048307
10.14 0.050954
10.17 0.05919
10.2 0.064679
10.23 0.064147
10.26 0.073862
10.29 0.078259
10.32 0.085249
10.35 0.089776
10.38 0.09624
10.41 0.091376
10.44 0.091692
10.47 0.090692
10.5 0.084963
10.53 0.07985
10.56 0.06303
10.59 0.060869
10.62 0.056165
10.65 0.056553
10.68 0.04971
10.71 0.042022
10.74 0.034612
10.77 0.03025
10.8 0.035152
10.83 0.048027
10.86 0.054327
10.89 0.051785
10.92 0.043302
10.95 0.038508
10.98 0.033869
11.01 0.026991
11.04 0.023555
11.07 0.026004
11.1 0.021665
11.13 0.005161
11.16 0.001665
11.19 -0.006727
11.22 -0.011111
11.25 -0.030203
11.28 -0.043083
11.31 -0.055525
11.34 -0.071432
11.37 -0.085689
11.4 -0.08643
11.43 -0.089546
11.46 -0.092539
11.49 -0.080429
11.52 -0.07437
11.55 -0.075082
11.58 -0.073822
11.61 -0.068763
11.64 -0.073343
11.67 -0.081257
11.7 -0.077661
11.73 -0.068925
11.76 -0.067599
11.79 -0.071682
11.82 -0.07312
11.85 -0.068739
11.88 -0.070193
11.91 -0.070976
11.94 -0.073845
11.97 -0.071423
12 -0.071218
12.03 -0.076877
12.06 -0.076529
12.09 -0.07722
12.12 -0.06989
12.15 -0.069966
12.18 -0.054155
12.21 -0.05464
12.24 -0.051443
12.27 -0.04187
12.3 -0.033555
12.33 -0.038447
12.36 -0.040177
12.39 -0.03844
12.42 -0.044805
12.45 -0.061018
12.48 -0.057287
12.51 -0.056057
12.54 -0.061531
12.57 -0.055021
12.6 -0.045609
12.63 -0.05208
12.66 -0.061021
12.69 -0.067548
12.72 -0.061765
12.75 -0.052698
12.78 -0.045599
12.81 -0.038993
12.84 -0.029439
12.87 -0.021257
12.9 -0.02066
12.93 -0.021704
12.96 -0.019736
12.99 -0.005557
13.02 0.001599
13.05 -0.002574
13.08 -0.004237
13.11 -0.009636
13.14 0.001659
13.17 0.009874
13.2 0.008778
13.23 0.011532
13.26 0.01465
13.29 0.019896
13.32 0.030179
13.35 0.038223
13.38 0.052593
13.41 0.05624
13.44 0.055835
13.47 0.067129
13.5 0.067273
13.53 0.073223
13.56 0.075218
13.59 0.073628
13.62 0.076148
13.65 0.079584
13.68 0.068588
13.71 0.06097
13.74 0.063486
13.77 0.0549
13.8 0.047441
13.83 0.047226
13.86 0.048896
13.89 0.05565
13.92 0.054311
13.95 0.05875
13.98 0.059676
14.01 0.065661
14.04 0.062024
14.07 0.056699
14.1 0.053685
14.13 0.049942
14.16 0.053322
14.19 0.059215
14.22 0.067539
14.25 0.070236
14.28 0.074796
14.31 0.07634
14.34 0.081905
14.37 0.083628
14.4 0.085296
14.43 0.087944
14.46 0.089874
14.49 0.101174
14.52 0.111236
14.55 0.112143
14.58 0.111391
14.61 0.117156
14.64 0.119797
14.67 0.116013
14.7 0.115765
14.73 0.10686
14.76 0.099821
14.79 0.087016
14.82 0.081656
14.85 0.086924
14.88 0.088135
14.91 0.094403
14.94 0.091027
14.97 0.10178
15 0.108317
15.03 0.104547
15.06 0.105876
15.09 0.097774
15.12 0.090112
15.15 0.080308
15.18 0.071411
15.21 0.056086
15.24 0.04442
15.27 0.027956
15.3 0.018625
15.33 0.007541
15.36 0.004454
15.39 -0.003312
15.42 -0.014386
15.45 -0.022007
15.48 -0.031773
15.51 -0.042277
15.54 -0.04385
15.57 -0.039006
15.6 -0.033179
15.63 -0.029879
15.66 -0.015057
15.69 -0.011411
15.72 -0.00515
15.75 -0.008643
15.78 -0.010994
15.81 -0.017342
15.84 -0.021094
15.87 -0.025293
15.9 -0.034401
15.93 -0.044898
15.96 -0.04518
15.99 -0.045105
16.02 -0.043231
16.05 -0.044154
16.08 -0.038018
16.11 -0.03589
16.14 -0.030213
16.17 -0.029544
16.2 -0.022739
16.23 -0.016763
16.26 -0.009698
16.29 -0.011165
16.32 -0.006273
16.35 0.000942
16.38 0.012575
16.41 0.022079
16.44 0.029411
16.47 0.02634
16.5 0.023294
16.53 0.014707
16.56 0.00909
16.59 -0.000621
16.62 -0.003526
16.65 0.00082
16.68 0.001839
16.71 -0.00798
16.74 -0.013325
16.77 -0.014953
16.8 -0.01435
16.83 -0.019423
16.86 -0.019727
16.89 -0.02393
16.92 -0.025208
16.95 -0.022265
16.98 -0.025446
17.01 -0.036621
17.04 -0.040602
17.07 -0.0451
17.1 -0.049548
17.13 -0.058453
17.16 -0.06189
17.19 -0.070115
17.22 -0.077597
17.25 -0.078338
17.28 -0.082335
17.31 -0.092833
17.34 -0.105359
17.37 -0.108752
17.4 -0.102534
17.43 -0.105584
17.46 -0.10384
17.49 -0.105407
17.52 -0.098452
17.55 -0.083823
17.58 -0.077575
17.61 -0.065194
17.64 -0.05342
17.67 -0.036667
17.7 -0.032133
17.73 -0.028443
17.76 -0.014745
17.79 -0.002775
17.82 0.010709
17.85 0.018258
17.88 0.018626
17.91 0.025545
17.94 0.036093
17.97 0.048221
18 0.06117
18.03 0.067173
18.06 0.083103
18.09 0.08476
18.12 0.088616
18.15 0.091237
18.18 0.083025
18.21 0.079654
18.24 0.073516
18.27 0.0751
18.3 0.069939
18.33 0.070685
18.36 0.068259
18.39 0.066299
18.42 0.078922
18.45 0.082343
18.48 0.079201
18.51 0.077813
18.54 0.072744
18.57 0.074693
18.6 0.067027
18.63 0.062842
18.66 0.062018
18.69 0.055279
18.72 0.047906
18.75 0.042718
18.78 0.042531
18.81 0.035503
18.84 0.028607
18.87 0.019402
18.9 0.00441
18.93 -0.00864
18.96 -0.008395
18.99 -0.014131
19.02 -0.011925
19.05 -0.015323
19.08 -0.01784
19.11 -0.012663
19.14 -0.016602
19.17 -0.019309
19.2 -0.007275
19.23 -0.001761
19.26 -0.000892
19.29 0.014289
19.32 0.020292
19.35 0.010868
19.38 0.003829
19.41 -0.001511
19.44 -0.011154
19.47 -0.015358
19.5 -0.01134
19.53 -0.005891
19.56 0.011962
19.59 0.027592
19.62 0.038052
19.65 0.049614
19.68 0.054655
19.71 0.058312
19.74 0.07668
19.77 0.089926
19.8 0.100259
19.83 0.113877
19.86 0.119232
19.89 0.126241
19.92 0.134593
19.95 0.142078
19.98 0.152539
20.01 0.161035
20.04 0.162642
20.07 0.165797
20.1 0.170241
20.13 0.157597
20.16 0.154308
20.19 0.153047
20.22 0.139513
20.25 0.134858
20.28 0.139459
20.31 0.143414
20.34 0.141524
20.37 0.141225
20.4 0.136159
20.43 0.119206
20.46 0.107739
20.49 0.091795
20.52 0.079698
20.55 0.069662
20.58 0.057616
20.61 0.049605
20.64 0.044977
20.67 0.033363
20.7 0.028972
20.73 0.01969
20.76 0.012225
20.79 0.019249
20.82 0.017016
20.85 0.015122
20.88 0.009843
20.91 0.007461
20.94 0.008768
20.97 0.010982
21 0.021042
21.03 0.026864
21.06 0.03761
21.09 0.038366
21.12 0.034255
21.15 0.031865
21.18 0.033842
21.21 0.025649
21.24 0.017746
21.27 0.017624
21.3 0.026208
21.33 0.026732
21.36 0.030131
21.39 0.031841
21.42 0.041472
21.45 0.038855
21.48 0.034719
21.51 0.036585
21.54 0.038231
21.57 0.041337
21.6 0.047284
21.63 0.04879
21.66 0.054389
21.69 0.056168
21.72 0.056858
21.75 0.062132
21.78 0.052336
21.81 0.045215
21.84 0.038891
21.87 0.030871
21.9 0.02744
21.93 0.018345
21.96 0.019788
21.99 0.01381
22.02 0.020554
22.05 0.023743
22.08 0.025818
22.11 0.023527
22.14 0.027841
22.17 0.03042
22.2 0.037219
22.23 0.042268
22.26 0.041202
22.29 0.042449
22.32 0.045212
22.35 0.031376
22.38 0.033117
22.41 0.043503
22.44 0.041526
22.47 0.044727
22.5 0.036621
22.53 0.023607
22.56 0.017289
22.59 0.013951
22.62 0.01594
22.65 0.010138
22.68 0.003224
22.71 0.006122
22.74 0.015622
22.77 0.021903
22.8 0.027568
22.83 0.026697
22.86 0.028997
22.89 0.020549
22.92 0.013372
22.95 0.006058
22.98 0.009285
23.01 0.010692
23.04 0.018405
23.07 0.024588
23.1 0.029216
23.13 0.027534
23.16 0.018475
23.19 0.030085
23.22 0.033795
23.25 0.036038
23.28 0.044724
23.31 0.042817
23.34 0.033308
23.37 0.036653
23.4 0.034279
23.43 0.041221
23.46 0.052786
23.49 0.067886
23.52 0.083215
23.55 0.090037
23.58 0.096689
23.61 0.108453
23.64 0.111961
23.67 0.11207
23.7 0.109709
23.73 0.109013
23.76 0.114467
23.79 0.120508
23.82 0.126679
23.85 0.135927
23.88 0.142084
23.91 0.142791
23.94 0.137876
23.97 0.128514
24 0.120182
24.03 0.112667
24.06 0.100541
24.09 0.089288
24.12 0.081213
24.15 0.072629
24.18 0.059763
24.21 0.046123
24.24 0.043563
24.27 0.042749
24.3 0.034675
24.33 0.032652
24.36 0.027928
24.39 0.018817
24.42 0.004762
24.45 -0.006908
24.48 -0.01458
24.51 -0.017712
24.54 -0.029877
24.57 -0.029335
24.6 -0.027686
24.63 -0.034764
24.66 -0.035108
24.69 -0.042551
24.72 -0.048258
24.75 -0.054554
24.78 -0.059244
24.81 -0.061151
24.84 -0.063204
24.87 -0.051186
24.9 -0.038911
24.93 -0.030977
24.96 -0.027804
24.99 -0.016804
25.02 0.004067
25.05 0.013456
25.08 0.019601
25.11 0.027141
25.14 0.034778
25.17 0.033315
25.2 0.033282
25.23 0.038451
25.26 0.035216
25.29 0.039054
25.32 0.037829
25.35 0.033402
25.38 0.032977
25.41 0.031476
25.44 0.029008
25.47 0.02359
25.5 0.013787
25.53 0.004874
25.56 0.006214
25.59 0.003307
25.62 0.009826
25.65 0.013491
25.68 0.018285
25.71 0.008965
25.74 -0.00814
25.77 -0.018634
25.8 -0.037837
25.83 -0.062943
25.86 -0.087362
25.89 -0.090611
25.92 -0.097986
25.95 -0.119416
25.98 -0.135614
26.01 -0.149959
26.04 -0.168665
26.07 -0.19273
26.1 -0.211054
26.13 -0.221905
26.16 -0.235168
26.19 -0.231675
26.22 -0.235751
26.25 -0.232895
26.28 -0.229433
26.31 -0.234662
26.34 -0.23293
26.37 -0.236305
26.4 -0.235772
26.43 -0.236233
26.46 -0.236893
26.49 -0.237791
26.52 -0.238342
26.55 -0.246194
26.58 -0.251409
26.61 -0.255012
26.64 -0.251204
26.67 -0.238662
26.7 -0.236485
26.73 -0.230951
26.76 -0.215681
26.79 -0.202149
26.82 -0.206264
26.85 -0.210291
26.88 -0.202168
26.91 -0.199246
26.94 -0.187358
26.97 -0.167576
27 -0.148088
27.03 -0.129757
27.06 -0.116667
27.09 -0.11335
27.12 -0.125599
27.15 -0.137573
27.18 -0.140275
27.21 -0.132415
27.24 -0.121299
27.27 -0.117711
27.3 -0.111503
27.33 -0.111529
27.36 -0.10701
27.39 -0.107561
27.42 -0.097321
27.45 -0.08881
27.48 -0.074357
27.51 -0.06958
27.54 -0.062017
27.57 -0.045579
27.6 -0.029646
27.63 -0.01663
27.66 -0.011725
27.69 -0.012733
27.72 -0.013734
27.75 -0.013615
27.78 -0.005917
27.81 -0.001141
27.84 0.004506
27.87 0.013586
27.9 0.020015
27.93 0.031382
27.96 0.035936
27.99 0.045836
28.02 0.057543
28.05 0.068111
28.08 0.081353
28.11 0.093709
28.14 0.093852
28.17 0.087338
28.2 0.085643
28.23 0.091221
28.26 0.097233
28.29 0.105636
28.32 0.107479
28.35 0.100357
28.38 0.105135
28.41 0.103621
28.44 0.111176
28.47 0.122061
28.5 0.12745
28.53 0.125415
28.56 0.125711
28.59 0.135067
28.62 0.140155
28.65 0.15073
28.68 0.163143
28.71 0.162852
28.74 0.164058
28.77 0.165701
28.8 0.153718
28.83 0.14777
28.86 0.142508
28.89 0.148673
28.92 0.145826
28.95 0.146685
28.98 0.151177
29.01 0.156
29.04 0.153365
29.07 0.153551
29.1 0.16143
29.13 0.15798
29.16 0.146706
29.19 0.144906
29.22 0.143993
29.25 0.144966
29.28 0.14855
29.31 0.137894
29.34 0.128226
29.37 0.111652
29.4 0.082494
29.43 0.066233
29.46 0.049584
29.49 0.040872
29.52 0.03399
29.55 0.027655
29.58 0.019053
29.61 0.00928
29.64 0.001305
29.67 0.007451
29.7 0.008112
29.73 0.016604
29.76 0.015946
29.79 0.027252
29.82 0.030968
29.85 0.027057
29.88 0.029219
29.91 0.031358
29.94 0.02678
29.97 0.023781
30 0.014523
30.03 0.007674
30.06 0.008594
30.09 0.011931
30.12 0.01157
30.15 0.002005
30.18 0.001209
30.21 0.002107
30.24 0.013354
30.27 0.031313
30.3 0.046652
30.33 0.062756
30.36 0.068475
30.39 0.077569
30.42 0.077193
30.45 0.088674
30.48 0.10177
30.51 0.104521
30.54 0.108197
30.57 0.11389
30.6 0.107845
30.63 0.105465
30.66 0.103328
30.69 0.099236
30.72 0.077919
30.75 0.065109
30.78 0.064098
30.81 0.065357
30.84 0.055092
30.87 0.061144
30.9 0.062939
30.93 0.069967
30.96 0.065526
30.99 0.062321
31.02 0.059381
31.05 0.061597
31.08 0.061819
31.11 0.056694
31.14 0.051007
31.17 0.037485
31.2 0.01393
31.23 0.000765
31.26 -0.005886
31.29 -0.014565
31.32 -0.016745
31.35 -0.013418
31.38 -0.02257
31.41 -0.024896
31.44 -0.018201
31.47 -0.015841
31.5 -0.005462
31.53 -0.002334
31.56 0.005691
31.59 0.012603
31.62 0.015853
31.65 0.023265
31.68 0.02042
31.71 0.022622
31.74 0.01992
31.77 0.02775
31.8 0.01954
31.83 0.014045
31.86 0.024329
31.89 0.037343
31.92 0.042929
31.95 0.043918
31.98 0.042255
32.01 0.0502
32.04 0.059752
32.07 0.057545
32.1 0.059511
32.13 0.064104
32.16 0.068221
32.19 0.079729
32.22 0.095798
32.25 0.104757
32.28 0.101867
32.31 0.097549
32.34 0.090231
32.37 0.093276
32.4 0.098833
32.43 0.098121
32.46 0.095761
32.49 0.093332
32.52 0.083372
32.55 0.084482
32.58 0.084147
32.61 0.085679
32.64 0.079502
32.67 0.063856
32.7 0.056973
32.73 0.05015
32.76 0.046735
32.79 0.030548
32.82 0.016547
32.85 0.016789
32.88 0.021949
32.91 0.030789
32.94 0.03182
32.97 0.033655
33 0.045109
33.03 0.051162
33.06 0.052263
33.09 0.051615
33.12 0.050088
33.15 0.045083
33.18 0.036715
33.21 0.044828
33.24 0.054331
33.27 0.056524
33.3 0.051844
33.33 0.050139
33.36 0.04522
33.39 0.052589
33.42 0.052708
33.45 0.05546
33.48 0.059889
33.51 0.067991
33.54 0.077837
33.57 0.084376
33.6 0.095378
33.63 0.087292
33.66 0.081919
33.69 0.079023
33.72 0.071715
33.75 0.071301
33.78 0.059421
33.81 0.04523
33.84 0.02786
33.87 0.009549
33.9 -0.000388
33.93 -0.008537
33.96 -0.010148
33.99 -0.011335
34.02 -0.003205
34.05 0.000314
34.08 -0.006175
34.11 -0.007232
34.14 -0.012974
34.17 -0.016231
34.2 -0.02021
34.23 -0.031741
34.26 -0.043479
34.29 -0.051742
34.32 -0.064444
34.35 -0.06878
34.38 -0.06613
34.41 -0.070146
34.44 -0.075319
34.47 -0.089181
34.5 -0.093251
34.53 -0.094845
34.56 -0.092316
34.59 -0.078757
34.62 -0.065544
34.65 -0.050863
34.68 -0.052004
34.71 -0.046101
34.74 -0.038632
34.77 -0.029977
34.8 -0.02775
34.83 -0.027001
34.86 -0.03061
34.89 -0.040187
34.92 -0.040884
34.95 -0.044877
34.98 -0.049665
35.01 -0.046578
35.04 -0.046968
35.07 -0.04776
35.1 -0.054447
35.13 -0.055484
35.16 -0.055068
35.19 -0.051967
35.22 -0.054225
35.25 -0.055104
35.28 -0.05647
35.31 -0.060108
35.34 -0.065227
35.37 -0.071661
35.4 -0.077209
35.43 -0.085214
35.46 -0.085679
35.49 -0.079954
35.52 -0.093014
35.55 -0.099244
35.58 -0.106701
35.61 -0.103309
35.64 -0.098228
35.67 -0.096171
35.7 -0.093742
35.73 -0.084222
35.76 -0.081163
35.79 -0.073612
35.82 -0.06114
35.85 -0.062117
35.88 -0.062153
35.91 -0.063677
35.94 -0.057437
35.97 -0.059092
36 -0.05564
36.03 -0.048292
36.06 -0.043927
36.09 -0.032103
36.12 -0.033105
36.15 -0.022439
36.18 -0.021327
36.21 -0.02181
36.24 -0.028663
36.27 -0.029524
36.3 -0.021436
36.33 -0.013689
36.36 -0.013619
36.39 -0.018891
36.42 -0.016318
36.45 -0.000948
36.48 0.000579
36.51 0.011854
36.54 0.022768
36.57 0.027108
36.6 0.028593
36.63 0.027669
36.66 0.028428
36.69 0.030641
36.72 0.024809
36.75 0.008878
36.78 0.006636
36.81 -0.005043
36.84 -0.01033
36.87 -0.030049
36.9 -0.039588
36.93 -0.04917
36.96 -0.057688
36.99 -0.065523
37.02 -0.064658
37.05 -0.053507
37.08 -0.057088
37.11 -0.057857
37.14 -0.05897
37.17 -0.052883
37.2 -0.04279
37.23 -0.040131
37.26 -0.036745
37.29 -0.029036
37.32 -0.023247
37.35 -0.020576
37.38 -0.020735
37.41 -0.013173
37.44 -0.01792
37.47 -0.029108
37.5 -0.031579
37.53 -0.029736
37.56 -0.027015
37.59 -0.021848
37.62 -0.023937
37.65 -0.016189
37.68 -0.00069
37.71 0.006706
37.74 0.026409
37.77 0.039371
37.8 0.056842
37.83 0.078035
37.86 0.085932
37.89 0.084901
37.92 0.089291
37.95 0.073527
37.98 0.073746
38.01 0.075273
38.04 0.082253
38.07 0.092238
38.1 0.095314
38.13 0.093051
38.16 0.092825
38.19 0.093638
38.22 0.094033
38.25 0.100674
38.28 0.100891
38.31 0.099864
38.34 0.100037
38.37 0.098045
38.4 0.103754
38.43 0.099625
38.46 0.096641
38.49 0.090218
38.52 0.082836
38.55 0.076445
38.58 0.069805
38.61 0.055816
38.64 0.052001
38.67 0.037264
38.7 0.018522
38.73 0.002363
38.76 -0.014597
38.79 -0.031733
38.82 -0.038279
38.85 -0.051318
38.88 -0.057197
38.91 -0.073194
38.94 -0.077292
38.97 -0.085082
39 -0.098676
39.03 -0.108921
39.06 -0.12197
39.09 -0.131588
39.12 -0.139314
39.15 -0.142731
39.18 -0.157585
39.21 -0.1745
39.24 -0.191446
39.27 -0.214966
39.3 -0.224868
39.33 -0.237312
39.36 -0.243909
39.39 -0.245314
39.42 -0.243358
39.45 -0.240864
39.48 -0.230995
39.51 -0.222862
39.54 -0.220209
39.57 -0.219401
39.6 -0.217343
39.63 -0.208677
39.66 -0.196703
39.69 -0.185861
39.72 -0.165979
39.75 -0.146626
39.78 -0.125901
39.81 -0.104192
39.84 -0.097421
39.87 -0.100713
39.9 -0.104128
39.93 -0.104423
39.96 -0.10634
39.99 -0.100801
40.02 -0.10037
40.05 -0.096106
40.08 -0.093001
40.11 -0.087946
40.14 -0.076679
40.17 -0.060768
40.2 -0.037636
40.23 -0.027866
40.26 -0.015196
40.29 -0.009674
40.32 -0.010542
40.35 -0.005491
40.38 0.00106
40.41 8.2e-05
40.44 -0.004917
40.47 0.002014
40.5 0.005911
40.53 0.003346
40.56 2.2e-05
40.59 -0.001527
40.62 -0.010169
40.65 -0.017332
40.68 -0.025649
40.71 -0.029104
40.74 -0.030381
40.77 -0.020609
40.8 -0.019019
40.83 -0.010808
40.86 -0.00482
40.89 0.003355
40.92 -0.001402
40.95 -0.011881
40.98 -0.014038
41.01 -0.02415
41.04 -0.024996
41.07 -0.023203
41.1 -0.033827
41.13 -0.053118
41.16 -0.057377
41.19 -0.07321
41.22 -0.078441
41.25 -0.086114
41.28 -0.097817
41.31 -0.106034
41.34 -0.114783
41.37 -0.121802
41.4 -0.132088
41.43 -0.138627
41.46 -0.142426
41.49 -0.141392
41.52 -0.148155
41.55 -0.153103
41.58 -0.151265
41.61 -0.151941
41.64 -0.160743
41.67 -0.167031
41.7 -0.165654
41.73 -0.155679
41.76 -0.14965
41.79 -0.141705
41.82 -0.128528
41.85 -0.119424
41.88 -0.099198
41.91 -0.092271
41.94 -0.070783
41.97 -0.05987
42 -0.056583
42.03 -0.047646
42.06 -0.036373
42.09 -0.037589
42.12 -0.032146
42.15 -0.028751
42.18 -0.019491
42.21 -0.011516
42.24 -0.00839
42.27 0.000697
42.3 0.006775
42.33 0.020225
42.36 0.027733
42.39 0.032896
42.42 0.029839
42.45 0.034964
42.48 0.041412
42.51 0.040624
42.54 0.041175
42.57 0.044025
42.6 0.043462
42.63 0.034161
42.66 0.02708
42.69 0.017799
42.72 0.007175
42.75 -0.006344
42.78 -0.002515
42.81 -0.013113
42.84 -0.013211
42.87 -0.019827
42.9 -0.023155
42.93 -0.019934
42.96 -0.006956
42.99 -0.007136
43.02 -0.001932
43.05 0.009404
43.08 0.018814
43.11 0.01682
43.14 0.022678
43.17 0.028973
43.2 0.032295
43.23 0.033241
43.26 0.028905
43.29 0.030313
43.32 0.03227
43.35 0.033432
43.38 0.02842
43.41 0.032797
43.44 0.030175
43.47 0.036943
43.5 0.043085
43.53 0.041955
43.56 0.04168
43.59 0.041414
43.62 0.040142
43.65 0.042551
43.68 0.041369
43.71 0.035281
43.74 0.034723
43.77 0.031422
43.8 0.030894
43.83 0.030776
43.86 0.025627
43.89 0.017439
43.92 0.015241
43.95 0.010021
43.98 -0.000444
44.01 -0.002847
44.04 0.002966
44.07 0.008115
44.1 0.007056
44.13 0.010289
44.16 0.020232
44.19 0.024384
44.22 0.028892
44.25 0.033157
44.28 0.045291
44.31 0.055936
44.34 0.056622
44.37 0.062969
44.4 0.059037
44.43 0.060886
44.46 0.065006
44.49 0.065832
44.52 0.069265
44.55 0.074636
44.58 0.078826
44.61 0.083523
44.64 0.096788
44.67 0.101316
44.7 0.109574
44.73 0.113114
44.76 0.10879
44.79 0.107821
44.82 0.107455
44.85 0.114518
44.88 0.126938
44.91 0.135862
44.94 0.138776
44.97 0.142452
45 0.132072
45.03 0.128768
45.06 0.122517
45.09 0.111582
45.12 0.103787
45.15 0.095488
45.18 0.091376
45.21 0.088528
45.24 0.080023
45.27 0.077393
45.3 0.078548
45.33 0.084461
45.36 0.095798
45.39 0.103256
45.42 0.114156
45.45 0.114466
45.48 0.115724
45.51 0.11808
45.54 0.115011
45.57 0.112618
45.6 0.12119
45.63 0.120002
45.66 0.114968
45.69 0.124644
45.72 0.130283
45.75 0.129866
45.78 0.132999
45.81 0.123716
45.84 0.120425
45.87 0.112147
45.9 0.104077
45.93 0.09763
45.96 0.095887
45.99 0.090851
46.02 0.087337
46.05 0.091925
46.08 0.094714
46.11 0.101239
46.14 0.097549
46.17 0.10344
46.2 0.107855
46.23 0.10737
46.26 0.096594
46.29 0.08608
46.32 0.081316
46.35 0.079022
46.38 0.08311
46.41 0.081776
46.44 0.08475
46.47 0.09586
46.5 0.094113
46.53 0.096128
46.56 0.099813
46.59 0.103406
46.62 0.099024
46.65 0.096975
46.68 0.100304
46.71 0.097795
46.74 0.099922
46.77 0.104449
46.8 0.107097
46.83 0.106243
46.86 0.115935
46.89 0.117535
46.92 0.125522
46.95 0.135114
46.98 0.139234
47.01 0.135927
47.04 0.128246
47.07 0.128795
47.1 0.132093
47.13 0.131944
47.16 0.137314
47.19 0.145345
47.22 0.144044
47.25 0.147559
47.28 0.146467
47.31 0.141996
47.34 0.143214
47.37 0.139882
47.4 0.130558
47.43 0.116604
47.46 0.105067
47.49 0.102925
47.52 0.099202
47.55 0.098822
47.58 0.102285
47.61 0.101977
47.64 0.093069
47.67 0.088899
47.7 0.085226
47.73 0.088797
47.76 0.096251
47.79 0.096958
47.82 0.10403
47.85 0.105377
47.88 0.101572
47.91 0.10555
47.94 0.106562
47.97 0.111661
48 0.112257
48.03 0.106446
48.06 0.10255
48.09 0.095588
48.12 0.094137
48.15 0.09016
48.18 0.08017
48.21 0.075051
48.24 0.073116
48.27 0.067365
48.3 0.062792
48.33 0.059841
48.36 0.070549
48.39 0.079828
48.42 0.075716
48.45 0.078788
48.48 0.074369
48.51 0.074256
48.54 0.065266
48.57 0.075018
48.6 0.075861
48.63 0.073714
48.66 0.062408
48.69 0.055414
48.72 0.04542
48.75 0.038832
48.78 0.048351
48.81 0.063966
48.84 0.065145
48.87 0.076335
48.9 0.076309
48.93 0.082353
48.96 0.085875
48.99 0.088651
49.02 0.09376
49.05 0.097377
49.08 0.108
49.11 0.121641
49.14 0.124394
49.17 0.129831
49.2 0.140266
49.23 0.153368
49.26 0.165022
49.29 0.167535
49.32 0.16445
49.35 0.159625
49.38 0.158607
49.41 0.166291
49.44 0.15815
49.47 0.160963
49.5 0.150699
49.53 0.155197
49.56 0.16186
49.59 0.166606
49.62 0.169403
49.65 0.172213
49.68 0.164958
49.71 0.14286
49.74 0.131175
49.77 0.121243
49.8 0.102531
49.83 0.095195
49.86 0.079703
49.89 0.078577
49.92 0.076275
49.95 0.079498
49.98 0.08069
&
@target G1.S0
@type xydy
0 1 0
0.03 0.6025 0.00160503
0.06 0.471128 0.00195069
0.09 0.387163 0.0021248
0.12 0.32823 0.00200443
0.15 0.283557 0.00230712
0.18 0.249885 0.00237428
0.21 0.221701 0.00253729
0.24 0.199426 0.00272732
0.27 0.180164 0.00277908
0.3 0.16348 0.00270706
0.33 0.14851 0.00274839
0.36 0.136405 0.00269697
0.39 0.125611 0.0027811
0.42 0.11623 0.00280701
0.45 0.108269 0.00273707
0.48 0.100939 0.00275744
0.51 0.0939778 0.00272517
0.54 0.0862186 0.0026629
0.57 0.0801502 0.00256725
0.6 0.0750752 0.00253909
0.63 0.0699889 0.00264533
0.66 0.066203 0.00261261
0.69 0.0630144 0.0026344
0.72 0.0592481 0.00265044
0.75 0.0565658 0.00273804
0.78 0.0547864 0.00263098
0.81 0.0523497 0.00272715
0.84 0.0498047 0.00277754
0.87 0.0483753 0.00266248
0.9 0.0455145 0.00273981
0.93 0.0447559 0.00264345
0.96 0.0440414 0.00266221
0.99 0.0418717 0.00268892
1.02 0.0401244 0.00264429
1.05 0.0381558 0.00265201
1.08 0.0371844 0.00262546
1.11 0.0361817 0.00267488
1.14 0.0334114 0.00251893
1.17 0.0321905 0.0024937
1.2 0.0305413 0.00244305
1.23 0.0292183 0.00240851
1.26 0.0285667 0.0024078
1.29 0.0263294 0.00238561
1.32 0.0239689 0.00235981
1.35 0.0229102 0.00223527
1.38 0.0212853 0.00217375
1.41 0.0219875 0.00214057
1.44 0.0198364 0.00220056
1.47 0.018415 0.0020705
1.5 0.0189203 0.00222542
1.53 0.0192909 0.00220764
1.56 0.0186684 0.00236327
1.59 0.0167706 0.00239834
1.62 0.0165928 0.00239212
1.65 0.0152827 0.00233213
1.68 0.01506 0.00230429
1.71 0.0158714 0.00228207
1.74 0.0165053 0.00234219
1.77 0.0161678 0.00244803
1.8 0.015355 0.00249454
1.83 0.0140705 0.00248078
1.86 0.0131233 0.00231518
1.89 0.0125747 0.00251843
1.92 0.0127781 0.00260567
1.95 0.0115133 0.00261449
1.98 0.0124864 0.00256052
2.01 0.0121127 0.0026334
2.04 0.0126306 0.00269623
2.07 0.0134038 0.00263903
2.1 0.0139813 0.00266211
2.13 0.0126964 0.00290132
2.16 0.0118152 0.00274705
2.19 0.0114781 0.00286384
2.22 0.0101455 0.00290662
2.25 0.00905531 0.00293144
2.28 0.00800984 0.00300155
2.31 0.00660719 0.00303979
2.34 0.00636266 0.00296019
2.37 0.0061775 0.00295632
2.4 0.00605094 0.00304541
2.43 0.00428594 0.0032078
2.46 0.00361938 0.00293086
2.49 0.00327797 0.00297923
2.52 0.00250531 0.00292551
2.55 0.000785313 0.00285363
2.58 -0.000396875 0.00288866
2.61 0.000812656 0.00276121
2.64 0.0014875 0.00275754
2.67 0.00252094 0.00286276
2.7 0.00356859 0.002924
2.73 0.00213125 0.00285228
2.76 0.00160266 0.00268606
2.79 0.00139719 0.00262576
2.82 0.000807813 0.00265845
2.85 0.0002725 0.00272795
2.88 0.000127187 0.00257778
2.91 0.000239219 0.00251692
2.94 0.00142828 0.00256496
2.97 0.00150812 0.00258359
3 0.00296094 0.00252408
3.03 0.00432703 0.0023145
3.06 0.00516781 0.00223959
3.09 0.00512687 0.00233848
3.12 0.00683297 0.00229131
3.15 0.00513281 0.00240251
3.18 0.00507062 0.00236761
3.21 0.00645969 0.00250142
3.24 0.00505906 0.00246928
3.27 0.00428719 0.00239848
3.3 0.00458891 0.00249314
3.33 0.00362047 0.00249041
3.36 0.00283234 0.00245478
3.39 0.00280375 0.00249135
3.42 0.0032275 0.00249345
3.45 0.00305578 0.00231155
3.48 0.00375344 0.00227575
3.51 0.00253734 0.0022169
3.54 0.00265938 0.00226299
3.57 0.00295297 0.00229313
3.6 0.00271625 0.00230631
3.63 0.00289 0.00216128
3.66 0.00337219 0.00223561
3.69 0.00129719 0.0021871
3.72 0.001145 0.0021211
3.75 0.00100063 0.00222599
3.78 0.00209531 0.0023271
3.81 0.00212953 0.00224649
3.84 0.00144047 0.00226045
3.87 0.00278984 0.00233923
3.9 0.00334594 0.00228631
3.93 0.00397391 0.00234513
3.96 0.00277984 0.00233953
3.99 0.00259781 0.00239986
4.02 0.00262547 0.00240317
4.05 0.0028975 0.00234073
4.08 0.00182328 0.00237994
4.11 0.000734219 0.00241885
4.14 -0.000520625 0.00229207
4.17 -0.000937813 0.00228716
4.2 -0.00193734 0.00233339
4.23 -0.00113422 0.00244381
4.26 -0.00215688 0.00240326
4.29 -0.00201422 0.00239444
4.32 -0.00183984 0.00236821
4.35 -0.00171406 0.00242692
4.38 -0.00101437 0.0024877
4.41 -0.0013875 0.00243088
4.44 -0.00156656 0.00238134
4.47 -0.000418906 0.00234733
4.5 0.00101453 0.00236751
4.53 0.00120141 0.00240521
4.56 0.000488438 0.00216943
4.59 0.000706406 0.00209322
4.62 -0.000397813 0.0022319
4.65 -0.00148469 0.00235149
4.68 -0.00217516 0.00227229
4.71 -0.00289484 0.00224588
4.74 -0.00270281 0.00226767
4.77 -0.00291156 0.00227633
4.8 -0.00200797 0.00248633
4.83 -0.00167391 0.00241442
4.86 -0.00205578 0.00245945
4.89 -0.00191266 0.00257559
4.92 -0.00242781 0.00243252
4.95 -0.00258562 0.00242156
4.98 -0.00201984 0.00238826
5.01 -0.00266766 0.00243203
5.04 -0.00275547 0.00239537
5.07 -0.00261844 0.00222539
5.1 -0.00141125 0.00241019
5.13 -0.00154438 0.00241643
5.16 -0.00245484 0.00230471
5.19 -0.00344266 0.00228088
5.22 -0.00320141 0.00232377
5.25 -0.00181031 0.00231964
5.28 -0.00201516 0.00217633
5.31 -0.00105375 0.00211631
5.34 -0.000479062 0.00222761
5.37 -0.000550313 0.00230577
5.4 -0.000514219 0.00225721
5.43 -0.00104797 0.00241426
5.46 -0.00113109 0.00232219
5.49 -0.000434844 0.00240496
5.52 -0.00199594 0.00261643
5.55 -0.00296094 0.002614
5.58 -0.00265703 0.00260779
5.61 -0.00216031 0.00260277
5.64 -0.00263297 0.0025098
5.67 -0.0037625 0.00234998
5.7 -0.00385844 0.00241743
5.73 -0.00364438 0.00252944
5.76 -0.00486453 0.00249308
5.79 -0.00471516 0.00256475
5.82 -0.00468484 0.00263658
5.85 -0.00576375 0.00266546
5.88 -0.00578422 0.00264717
5.91 -0.0056875 0.00264073
5.94 -0.00519906 0.00270146
5.97 -0.0039375 0.00264167
6 -0.00446281 0.00248925
6.03 -0.00408469 0.00245492
6.06 -0.00362578 0.00256365
6.09 -0.00417906 0.00254849
6.12 -0.00533781 0.00253244
6.15 -0.00448437 0.00251429
6.18 -0.00560125 0.00261457
6.21 -0.00456547 0.00260906
6.24 -0.00614906 0.00243432
6.27 -0.00561828 0.00235762
6.3 -0.00518922 0.00239583
6.33 -0.00572562 0.00235892
6.36 -0.00664562 0.00234322
6.39 -0.00655766 0.00214729
6.42 -0.00711234 0.00219896
6.45 -0.00771297 0.00223033
6.48 -0.00767437 0.00241562
6.51 -0.00653578 0.00239929
6.54 -0.00606297 0.00245654
6.57 -0.00455172 0.00249268
6.6 -0.00378469 0.0026917
6.63 -0.00490109 0.00252529
6.66 -0.00378141 0.0025169
6.69 -0.00265344 0.00264823
6.72 -0.00182156 0.00246039
6.75 -0.00158266 0.00256716
6.78 -0.001055 0.00247409
6.81 -0.000945469 0.00257824
6.84 -0.00118406 0.00251685
6.87 -0.000553281 0.00250236
6.9 -9e-05 0.00259074
6.93 -0.00116078 0.00253165
6.96 -0.00145141 0.00260212
6.99 -0.00212687 0.00270432
7.02 -0.0011975 0.00284278
7.05 -6.125e-05 0.00288807
7.08 0.000336406 0.00294447
7.11 0.000292969 0.00292072
7.14 0.000257656 0.00282376
7.17 -0.000577656 0.00276263
7.2 -0.000856406 0.00274314
7.23 -0.00119984 0.00263692
7.26 -0.00129391 0.00260519
7.29 -0.00105938 0.00263239
7.32 -0.00168766 0.00259804
7.35 -0.00181297 0.00241995
7.38 -0.0004825 0.00232328
7.41 -0.000364687 0.00229507
7.44 0.000545937 0.00230837
7.47 0.000540156 0.00218304
7.5 0.000383437 0.0022735
7.53 -0.000294844 0.00230816
7.56 -0.000392344 0.00233792
7.59 -0.00072875 0.00244603
7.62 -0.00201766 0.00243431
7.65 -0.0021425 0.00237294
7.68 -0.00106125 0.00246351
7.71 -0.00184844 0.00249439
7.74 -0.000246094 0.00239873
7.77 -0.000541094 0.0024782
7.8 -0.00117859 0.00240187
7.83 -0.000717812 0.00245241
7.86 0.000228281 0.00239693
7.89 0.000630625 0.00248262
7.92 6.625e-05 0.00252797
7.95 0.00127578 0.00231076
7.98 0.00104906 0.00238425
8.01 0.00165156 0.00246865
8.04 0.001855 0.00256236
8.07 0.00126688 0.00260699
8.1 0.00133891 0.00266233
8.13 0.00152063 0.00259014
8.16 0.000438906 0.00255902
8.19 1.14062e-05 0.00245828
8.22 -0.000240938 0.0025925
8.25 0.000562031 0.00245549
8.28 -0.00111125 0.00239833
8.31 0.000398438 0.00232246
8.34 0.00105938 0.00241413
8.37 0.00072 0.00238218
8.4 0.00120437 0.00248719
8.43 9.3125e-05 0.00260395
8.46 0.00105234 0.00246577
8.49 0.00171172 0.00236816
8.52 0.000707656 0.00234184
8.55 0.000591406 0.00240799
8.58 0.000600625 0.0023825
8.61 0.000989219 0.00240313
8.64 -0.000349219 0.00243989
8.67 -0.000192813 0.00226086
8.7 0.00147719 0.00215527
8.73 0.00144172 0.00207094
8.76 0.00286391 0.00215833
8.79 0.00244562 0.00227222
8.82 0.00117687 0.00231833
8.85 0.00244969 0.00222958
8.88 0.00292359 0.0020705
8.91 0.00415984 0.0021417
8.94 0.00396547 0.00204363
8.97 0.00431516 0.00230764
9 0.00415875 0.00217793
9.03 0.00533328 0.0024399
9.06 0.00377875 0.00249589
9.09 0.00346594 0.00242412
9.12 0.00382531 0.00253377
9.15 0.00347172 0.00256594
9.18 0.00190031 0.00250763
9.21 0.00247047 0.00244556
9.24 0.00201594 0.00233185
9.27 0.00223266 0.00229251
9.3 0.00349781 0.00241448
9.33 0.00384891 0.00236321
9.36 0.00404172 0.00226952
9.39 0.00411219 0.0022554
9.42 0.00397953 0.00237828
9.45 0.00253312 0.00236285
9.48 0.00119234 0.00231809
9.51 0.00137859 0.00232101
9.54 0.00308437 0.00230361
9.57 0.00230266 0.0021089
9.6 0.00264 0.00224331
9.63 0.00410859 0.00220556
9.66 0.00413734 0.00205931
9.69 0.00171016 0.00225723
9.72 0.000719688 0.00220876
9.75 0.00211031 0.00234101
9.78 0.00260625 0.0021999
9.81 0.00164937 0.00230576
9.84 0.00278906 0.00217857
9.87 0.00253703 0.00232867
9.9 0.00200938 0.00246052
9.93 0.00199391 0.00239954
9.96 0.00242203 0.0023673
9.99 0.00347219 0.00227671
10.02 0.00255141 0.00239673
10.05 0.00164812 0.00234609
10.08 0.00195422 0.00228232
10.11 0.00108078 0.00220978
10.14 0.00247187 0.00222343
10.17 0.00244141 0.00199146
10.2 0.00173156 0.00201373
10.23 0.00130672 0.00206618
10.26 0.00126453 0.00223136
10.29 4.71875e-05 0.00226438
10.32 -0.00042875 0.00223139
10.35 -0.000897187 0.00227693
10.38 -0.000215469 0.00217018
10.41 -3.07812e-05 0.00206442
10.44 0.000637031 0.00203158
10.47 0.00068 0.00219998
10.5 -0.000263438 0.00197938
10.53 -0.000789219 0.00204733
10.56 -0.000300938 0.00210911
10.59 -7.34375e-06 0.00220575
10.62 -0.000349531 0.00226137
10.65 -0.000473594 0.00220789
10.68 -0.00110859 0.00213463
10.71 -0.000218437 0.0022318
10.74 0.00110281 0.00225739
10.77 0.0004975 0.00233063
10.8 0.000474219 0.00238287
10.83 0.000813281 0.00227742
10.86 0.00028375 0.00219736
10.89 0.000222656 0.00206876
10.92 0.00221984 0.00227941
10.95 0.00063875 0.00220998
10.98 0.000677187 0.00217055
11.01 0.000456563 0.00200537
11.04 0.000840781 0.00200498
11.07 0.001215 0.00204733
11.1 0.00101937 0.00212505
11.13 0.00159672 0.00213897
11.16 0.00206359 0.00225586
11.19 0.00205844 0.00227642
11.22 0.00414625 0.00226335
11.25 0.00387141 0.00246934
11.28 0.00292156 0.00237654
11.31 0.00295438 0.00245016
11.34 0.00150703 0.00269621
11.37 0.000848281 0.0026707
11.4 0.00090125 0.0028207
11.43 0.000355 0.00289242
11.46 0.00110516 0.00278137
11.49 0.00183469 0.00265691
11.52 0.00275609 0.00289695
11.55 0.00156141 0.00295156
11.58 0.00182734 0.00293837
11.61 0.000617344 0.00273235
11.64 0.00243234 0.00266402
11.67 0.00314031 0.00274318
11.7 0.00326984 0.00279294
11.73 0.00377234 0.00271651
11.76 0.00199734 0.00272888
11.79 0.00133203 0.00265818
11.82 0.000510312 0.00281528
11.85 0.000326094 0.00281089
11.88 -0.000855 0.00278536
11.91 4.875e-05 0.00261187
11.94 0.000302031 0.002733
11.97 0.00123859 0.00258676
12 0.000502188 0.00265903
12.03 0.00032125 0.00287577
12.06 -0.000155469 0.00269209
12.09 0.00146484 0.00251987
12.12 0.00291984 0.00244731
12.15 0.00446688 0.00256934
12.18 0.00359078 0.00261012
12.21 0.00344547 0.00257396
12.24 0.00343922 0.00255708
12.27 0.00286406 0.00253234
12.3 0.00244234 0.00252301
12.33 0.00211922 0.00245309
12.36 0.00296547 0.00247484
12.39 0.00302047 0.0025358
12.42 0.00303516 0.00260069
12.45 0.00394328 0.00259696
12.48 0.00448547 0.00246595
12.51 0.00463016 0.00244703
12.54 0.00431094 0.00242293
12.57 0.00346234 0.00253319
12.6 0.00411437 0.00248509
12.63 0.00579484 0.00265285
12.66 0.0058375 0.00246548
12.69 0.00397094 0.00246932
12.72 0.00338703 0.00238586
12.75 0.00298453 0.0024951
12.78 0.00397375 0.00250673
12.81 0.00276938 0.00268191
12.84 0.00354047 0.0026225
12.87 0.00365922 0.00267477
12.9 0.00376203 0.00285168
12.93 0.0039375 0.00264399
12.96 0.00369641 0.00270992
12.99 0.00348891 0.0026853
13.02 0.00341703 0.00269801
13.05 0.00268016 0.00251695
13.08 0.00244297 0.00245163
13.11 0.00209437 0.00224233
13.14 0.000561094 0.00239333
13.17 -9.85937e-05 0.00258937
13.2 0.000154531 0.0027445
13.23 -0.000918281 0.00282355
13.26 -0.000565 0.00284688
13.29 0.00042 0.00272605
13.32 0.000590156 0.00259084
13.35 0.00039875 0.00255288
13.38 -0.000761094 0.00253066
13.41 -0.000490313 0.00270863
13.44 -0.000234844 0.00252034
13.47 0.000475469 0.00248538
13.5 0.000672812 0.00239393
13.53 0.000844844 0.0025001
13.56 0.000801406 0.00245488
13.59 0.00105719 0.00229947
13.62 0.000450938 0.00234956
13.65 0.000180156 0.00233265
13.68 -0.000697969 0.00247085
13.71 0.000769844 0.00263287
13.74 0.00114859 0.00276165
13.77 0.00239875 0.00269007
13.8 0.00350328 0.0026089
13.83 0.00368672 0.00264104
13.86 0.00370141 0.00266794
13.89 0.00261625 0.00263443
13.92 0.00237453 0.00232707
13.95 0.00244922 0.00221986
13.98 0.00301234 0.00215601
14.01 0.00176422 0.00215959
14.04 1.09375e-06 0.00204833
14.07 0.000383906 0.00201642
14.1 0.000531875 0.00197022
14.13 -0.000783437 0.00217966
14.16 -0.000801094 0.00225049
14.19 -0.00181937 0.00225163
14.22 -0.000535 0.00218369
14.25 -0.00143516 0.00221885
14.28 6.95313e-05 0.00220685
14.31 8.67188e-05 0.00227968
14.34 0.000945312 0.00228617
14.37 0.00029125 0.00219954
14.4 7.15625e-05 0.0022921
14.43 0.00147734 0.00234748
14.46 -2.71875e-05 0.00238065
14.49 -0.000155312 0.00240875
14.52 -0.000990312 0.00245179
14.55 -0.00182953 0.00247475
14.58 -0.00311562 0.0025857
14.61 -0.00294625 0.00255595
14.64 -0.00289547 0.00256453
14.67 -0.00359391 0.00251732
14.7 -0.00246391 0.00252372
14.73 -0.00183875 0.00258566
14.76 -0.00210359 0.00263342
14.79 -0.00245906 0.00259078
14.82 -0.00240562 0.00260232
14.85 -0.00154406 0.00268274
14.88 -0.00136828 0.00260275
14.91 -0.000988125 0.00272959
14.94 -0.000961094 0.00266944
14.97 -0.00159906 0.0025659
15 -0.00179094 0.00280064
15.03 -0.00242703 0.0027841
15.06 -0.00220109 0.00281799
15.09 -0.00237563 0.0028546
15.12 -6.78125e-05 0.0027784
15.15 -0.000287812 0.00275913
15.18 0.00163547 0.00278953
15.21 0.00146125 0.00273891
15.24 0.00146859 0.0024142
15.27 0.00132094 0.00210236
15.3 0.00312906 0.00213705
15.33 0.00233016 0.00218284
15.36 0.00318359 0.00225053
15.39 0.00305875 0.00214986
15.42 0.00322203 0.002168
15.45 0.00425219 0.00216709
15.48 0.00353406 0.00241001
15.51 0.00329109 0.00228424
15.54 0.00280422 0.00238267
15.57 0.00328094 0.00248732
15.6 0.00271516 0.00256192
15.63 0.00312266 0.00242162
15.66 0.00283203 0.00236345
15.69 0.00319844 0.00240581
15.72 0.00375859 0.00246617
15.75 0.00410234 0.00252604
15.78 0.00563719 0.00257324
15.81 0.00446531 0.00279201
15.84 0.00503156 0.00270185
15.87 0.00423562 0.00273317
15.9 0.00442781 0.00261927
15.93 0.00405969 0.00274135
15.96 0.0031025 0.00273468
15.99 0.00316203 0.00271929
16.02 0.00374266 0.00258789
16.05 0.00345 0.00259684
16.08 0.00422906 0.00257984
16.11 0.00412328 0.00225374
16.14 0.00406781 0.00214821
16.17 0.00483531 0.00225174
16.2 0.00376078 0.00223674
16.23 0.00271141 0.0023546
16.26 0.00103562 0.00233111
16.29 0.000776563 0.00236437
16.32 0.00130406 0.00220869
16.35 0.000229375 0.00226935
16.38 -0.0001125 0.00208987
16.41 -0.000550156 0.00232282
16.44 0.000417187 0.00240496
16.47 -0.00208875 0.00244002
16.5 -0.00310172 0.00235295
16.53 -0.00292688 0.00231401
16.56 -0.00242266 0.00238986
16.59 -0.00125984 0.00238596
16.62 -0.00104781 0.00251817
16.65 -0.000732656 0.00253849
16.68 -0.000275 0.00265831
16.71 0.00186734 0.0026899
16.74 0.00191562 0.00272359
16.77 0.00198219 0.00273174
16.8 0.00385328 0.00261216
16.83 0.00354469 0.00249418
16.86 0.00448203 0.00236269
16.89 0.00345906 0.00237587
16.92 0.00339375 0.0023746
16.95 0.00291 0.00250954
16.98 0.00291703 0.00255796
17.01 0.00206516 0.00254165
17.04 0.00033 0.00251202
17.07 0.000517812 0.00238313
17.1 0.000489219 0.00241576
17.13 0.000405 0.0024784
17.16 0.00130656 0.00245263
17.19 0.000635625 0.0024417
17.22 0.00119578 0.00248103
17.25 0.00195641 0.00253945
17.28 0.00222406 0.00253514
17.31 0.00293531 0.0025873
17.34 0.00392219 0.00252559
17.37 0.00352609 0.00239053
17.4 0.00324375 0.00241703
17.43 0.00279484 0.00234607
17.46 0.00164047 0.00231122
17.49 0.00160578 0.00243879
17.52 0.000806562 0.00244901
17.55 -6.42188e-05 0.00239597
17.58 0.000554688 0.00234859
17.61 0.000922031 0.00222167
17.64 0.000686719 0.00217806
17.67 0.00150641 0.00226913
17.7 0.00105031 0.00223318
17.73 0.000693594 0.00206603
17.76 0.000181406 0.00199109
17.79 0.000587188 0.00201635
17.82 0.00055 0.00194969
17.85 0.000554687 0.00195765
17.88 0.00058375 0.00197169
17.91 -0.000289062 0.00212163
17.94 -0.00194687 0.0021292
17.97 -0.00146016 0.0022733
18 -0.00139516 0.00219908
18.03 0.000614844 0.00230385
18.06 0.000888125 0.00248323
18.09 -0.000127031 0.0024939
18.12 0.000801406 0.00261482
18.15 -0.000481406 0.00268736
18.18 -0.00210656 0.00262316
18.21 -0.00315953 0.00259143
18.24 -0.00166281 0.00255392
18.27 0.000375469 0.00253958
18.3 -0.00100625 0.00242707
18.33 0.00105234 0.00235465
18.36 0.00117391 0.00243607
18.39 0.00187219 0.00239952
18.42 0.00148359 0.00240111
18.45 0.00205719 0.0024114
18.48 0.002415 0.00227193
18.51 0.00150594 0.00228726
18.54 0.00109969 0.00234763
18.57 0.000749219 0.00243282
18.6 0.00198562 0.00245806
18.63 0.0014775 0.00253033
18.66 0.00152641 0.0024666
18.69 0.00207062 0.00258634
18.72 0.0026525 0.00250124
18.75 0.00263937 0.00233369
18.78 0.00276906 0.0023371
18.81 0.00420531 0.00231436
18.84 0.00330672 0.00235242
18.87 0.00225844 0.00235282
18.9 0.00373125 0.00245402
18.93 0.00287297 0.00233734
18.96 0.0025075 0.00240289
18.99 0.00346281 0.00255815
19.02 0.00424922 0.00258167
19.05 0.00390266 0.00248314
19.08 0.00325375 0.00269169
19.11 0.00244453 0.00285005
19.14 0.00122172 0.0029458
19.17 0.00140766 0.00291248
19.2 -0.00010625 0.00286378
19.23 -0.000381406 0.00278614
19.26 0.00152359 0.00275739
19.29 0.00082 0.00286357
19.32 0.00174203 0.00289882
19.35 0.00147156 0.00272236
19.38 0.00146891 0.00258932
19.41 0.000677031 0.00258463
19.44 0.000787344 0.0025717
19.47 0.000592813 0.00255931
19.5 -0.000889375 0.00263542
19.53 -0.00139875 0.00258865
19.56 -0.00111641 0.00257093
19.59 -0.000747969 0.00260715
19.62 6.40625e-06 0.00271751
19.65 9e-05 0.00274382
19.68 0.00122891 0.00263486
19.71 0.00104203 0.00265994
19.74 0.001675 0.0028265
19.77 0.00237047 0.00279234
19.8 0.00340812 0.00279584
19.83 0.00358891 0.00259613
19.86 0.00346359 0.0025556
19.89 0.00370844 0.00262136
19.92 0.00166703 0.00258794
19.95 0.00282422 0.00260454
19.98 0.00285797 0.00271025
20.01 0.00165063 0.00280387
20.04 0.00124016 0.0027508
20.07 0.00214844 0.00271666
20.1 0.00165047 0.00272041
20.13 0.00207609 0.00267778
20.16 0.00189391 0.00251611
20.19 0.00248719 0.00262574
20.22 0.00224766 0.00251663
20.25 0.00206437 0.00252321
20.28 0.00183641 0.00257278
20.31 0.00275703 0.00250874
20.34 0.00366016 0.00256563
20.37 0.00368062 0.0025454
20.4 0.00386875 0.00256948
20.43 0.00260875 0.00266092
20.46 0.00349984 0.00263458
20.49 0.00469875 0.00260038
20.52 0.00569344 0.00272691
20.55 0.00549359 0.00250961
20.58 0.00421531 0.00272335
20.61 0.00373469 0.00272867
20.64 0.00372734 0.00276532
20.67 0.00399016 0.00267781
20.7 0.00472109 0.00266193
20.73 0.00471797 0.00269945
20.76 0.00487828 0.00271558
20.79 0.00432781 0.00263309
20.82 0.00333734 0.00249757
20.85 0.00408203 0.00261272
20.88 0.00396313 0.00264514
20.91 0.00373344 0.00244891
20.94 0.00248641 0.00252249
20.97 0.00250844 0.00263778
21 0.00323359 0.00252483
21.03 0.00257969 0.00233973
21.06 0.00189187 0.00233929
21.09 0.00205719 0.00230159
21.12 0.000930469 0.00231517
21.15 0.00035625 0.00233722
21.18 0.00108578 0.00225388
21.21 0.000956406 0.00227542
21.24 0.00115734 0.00229768
21.27 0.00210312 0.00234402
21.3 0.0015925 0.00237006
21.33 0.00133281 0.00244723
21.36 0.00196844 0.00260809
21.39 0.00316281 0.00259137
21.42 0.00257906 0.00245952
21.45 0.00248188 0.00244317
21.48 0.00142594 0.00248419
21.51 0.00109438 0.00254469
21.54 0.00144906 0.00259521
21.57 0.00219875 0.00252704
21.6 0.00158234 0.00261403
21.63 0.000218281 0.00260878
21.66 0.000323281 0.00247842
21.69 0.000193281 0.00255934
21.72 2.76563e-05 0.00236836
21.75 0.000639688 0.00230154
21.78 6.09375e-06 0.00227993
21.81 -0.000685781 0.00232912
21.84 -0.001415 0.00233012
21.87 -0.00181672 0.00232699
21.9 -0.00285719 0.00228595
21.93 -0.00444516 0.00243637
21.96 -0.00500625 0.0024808
21.99 -0.00545812 0.00249511
22.02 -0.00433531 0.0023104
22.05 -0.00399797 0.00241356
22.08 -0.00316703 0.00234778
22.11 -0.00314266 0.0023475
22.14 -0.00293281 0.00231457
22.17 -0.00256484 0.00254804
22.2 -0.00164547 0.00259037
22.23 -0.00180344 0.00251256
22.26 -0.00160141 0.00233164
22.29 -0.000366094 0.00220324
22.32 0.000960938 0.00217227
22.35 0.000569375 0.00215682
22.38 4.54688e-05 0.00238482
22.41 -0.000116406 0.00240999
22.44 0.00129469 0.0022818
22.47 0.000481406 0.0023029
22.5 0.00132969 0.00221202
22.53 0.002295 0.00216109
22.56 0.003355 0.0022153
22.59 0.00384766 0.0021527
22.62 0.00309125 0.00216158
22.65 0.00316172 0.00206801
22.68 0.004545 0.00224863
22.71 0.00447391 0.00232151
22.74 0.0038275 0.00220215
22.77 0.00441672 0.00218128
22.8 0.00439734 0.00212733
22.83 0.0051925 0.00199243
22.86 0.00370859 0.00195501
22.89 0.00381187 0.00214615
22.92 0.00339078 0.00206517
22.95 0.00313578 0.00198407
22.98 0.00403953 0.001885
23.01 0.00377875 0.0019412
23.04 0.00406813 0.00189395
23.07 0.00260297 0.00186841
23.1 0.00126766 0.00179565
23.13 -8.28125e-06 0.00205053
23.16 -0.000897812 0.00202792
23.19 -0.000119531 0.00197504
23.22 0.000522344 0.00193801
23.25 0.000422656 0.00194971
23.28 -0.00032375 0.00201782
23.31 0.000907813 0.00199814
23.34 0.00132281 0.00187913
23.37 0.000879062 0.00184935
23.4 -0.000647031 0.00197245
23.43 -0.00138719 0.00196402
23.46 -0.00156797 0.00188702
23.49 -0.00163766 0.001941
23.52 -0.00177875 0.00199202
23.55 -0.00090625 0.00203317
23.58 -0.00082875 0.00195504
23.61 -0.000425312 0.00201135
23.64 -0.000923594 0.00205456
23.67 -0.000944062 0.00202463
23.7 -0.00146125 0.00209048
23.73 -0.00166188 0.0022262
23.76 -0.000315 0.00226898
23.79 -0.000400938 0.00214161
23.82 -0.000749844 0.00207524
23.85 -0.00100047 0.00224294
23.88 -0.00110031 0.00202607
23.91 -0.00166781 0.00203668
23.94 -0.00202906 0.00203247
23.97 -0.00202937 0.00199419
24 -0.0022975 0.00206794
24.03 -0.00159859 0.00194684
24.06 -0.000359531 0.00201825
24.09 -0.000502969 0.00219232
24.12 -0.000820781 0.00229771
24.15 -0.000686406 0.00242188
24.18 -0.000610312 0.00235235
24.21 0.00104141 0.00234987
24.24 0.000557031 0.00228698
24.27 -0.0005975 0.00218517
24.3 -0.00110391 0.0020257
24.33 -0.00243188 0.00220849
24.36 -0.00306406 0.00212609
24.39 -0.00282609 0.001946
24.42 -0.00170594 0.00211286
24.45 -0.00288094 0.00219245
24.48 -0.00366797 0.00233657
24.51 -0.00459031 0.00239018
24.54 -0.00362828 0.00255436
24.57 -0.00411359 0.00250161
24.6 -0.00427781 0.00240847
24.63 -0.00525984 0.00240583
24.66 -0.00547359 0.00245181
24.69 -0.00442 0.00240944
24.72 -0.00505469 0.00234676
24.75 -0.00569422 0.00206886
24.78 -0.00539828 0.00202092
24.81 -0.00537547 0.00196018
24.84 -0.00654422 0.00197095
24.87 -0.004665 0.00209251
24.9 -0.00429172 0.00217365
24.93 -0.00585562 0.0022042
24.96 -0.00565125 0.00218967
24.99 -0.00531031 0.00218612
25.02 -0.00535203 0.00217192
25.05 -0.00475375 0.0022276
25.08 -0.00561438 0.00217926
25.11 -0.00544516 0.00236834
25.14 -0.00540188 0.00244187
25.17 -0.00515609 0.00242014
25.2 -0.00518938 0.00232448
25.23 -0.00616203 0.00214081
25.26 -0.00540797 0.00223146
25.29 -0.00501328 0.00223986
25.32 -0.004875 0.00216137
25.35 -0.00346016 0.00220065
25.38 -0.00339906 0.00235744
25.41 -0.00378234 0.00234161
25.44 -0.00343094 0.00225612
25.47 -0.00218281 0.00236943
25.5 -0.00243312 0.00254326
25.53 -0.00314078 0.00249263
25.56 -0.00290563 0.00254291
25.59 -0.00225297 0.00239026
25.62 -0.00137188 0.00248567
25.65 -0.00273328 0.00254257
25.68 -0.00355563 0.00254046
25.71 -0.00263266 0.00254281
25.74 -0.00195484 0.00243735
25.77 -0.00346594 0.00248064
25.8 -0.00396719 0.00258178
25.83 -0.00506281 0.00262143
25.86 -0.004975 0.00255876
25.89 -0.00493453 0.00261022
25.92 -0.00554875 0.002604
25.95 -0.00508297 0.00262175
25.98 -0.00556797 0.00260076
26.01 -0.00577297 0.0024626
26.04 -0.00478016 0.00257157
26.07 -0.00340656 0.00267994
26.1 -0.00249563 0.0026977
26.13 -0.00190344 0.00268984
26.16 -0.00183844 0.00251203
26.19 -0.00209141 0.00251086
26.22 -0.00184672 0.00250269
26.25 -0.00264203 0.0025383
26.28 -0.00409844 0.00255648
26.31 -0.00280016 0.00254752
26.34 -0.00184625 0.00259031
26.37 -0.00263687 0.00253596
26.4 -0.00309875 0.0026952
26.43 -0.00206922 0.00255055
26.46 -0.0019575 0.00244565
26.49 -0.00288516 0.0024823
26.52 -0.00321359 0.00253567
26.55 -0.00190891 0.00236939
26.58 -0.00364641 0.00235608
26.61 -0.00348687 0.00241751
26.64 -0.00161641 0.00246268
26.67 5.3125e-05 0.0024643
26.7 0.00120953 0.00255449
26.73 0.000936875 0.00254638
26.76 0.000673125 0.0026151
26.79 0.000295938 0.00241595
26.82 0.000531094 0.00252433
26.85 0.000903125 0.00250458
26.88 0.000395156 0.00249441
26.91 0.000358125 0.0025619
26.94 0.000653438 0.00258318
26.97 0.000304062 0.00238801
27 9.96875e-05 0.00234247
27.03 0.000727188 0.00228911
27.06 -0.000103594 0.00227152
27.09 -0.00100625 0.00225878
27.12 -0.00143859 0.00233591
27.15 -0.00275234 0.00217462
27.18 -0.00286266 0.00217879
27.21 -0.00417234 0.00208746
27.24 -0.00519578 0.00206062
27.27 -0.00549766 0.00217914
27.3 -0.00321 0.00236132
27.33 -0.00260391 0.00251625
27.36 -0.00423266 0.00238148
27.39 -0.00482844 0.00250581
27.42 -0.00458469 0.00228989
27.45 -0.00370687 0.00221632
27.48 -0.00340812 0.00213442
27.51 -0.00179734 0.00196145
27.54 -0.00153719 0.00218012
27.57 -0.0025925 0.00229626
27.6 -0.00361281 0.00226895
27.63 -0.00195906 0.00238529
27.66 -0.000994219 0.00231095
27.69 -0.00177188 0.00224089
27.72 -0.000996562 0.00229379
27.75 -0.00134937 0.0022937
27.78 -0.00169578 0.00234055
27.81 -0.00117125 0.00250088
27.84 -0.00281797 0.00241736
27.87 -0.00274109 0.00248398
27.9 -0.00422359 0.00256122
27.93 -0.00505312 0.00265721
27.96 -0.00383 0.00274158
27.99 -0.00509969 0.00275231
28.02 -0.00431266 0.00289727
28.05 -0.00448234 0.00280049
28.08 -0.0026075 0.00282637
28.11 -0.00301766 0.00265438
28.14 -0.00212484 0.00274475
28.17 -0.00262547 0.00259145
28.2 -0.00252766 0.00267348
28.23 -0.00373812 0.00251988
28.26 -0.00385547 0.00240401
28.29 -0.00456047 0.00235074
28.32 -0.00517641 0.00222286
28.35 -0.00488875 0.00208618
28.38 -0.00417187 0.00208296
28.41 -0.00312516 0.00223963
28.44 -0.00373047 0.00205916
28.47 -0.00214484 0.00216953
28.5 -0.00244828 0.00222698
28.53 -0.00413859 0.0021496
28.56 -0.00435594 0.00224512
28.59 -0.00525 0.00232397
28.62 -0.00510734 0.00242952
28.65 -0.00561484 0.0024701
28.68 -0.0059025 0.00255641
28.71 -0.00489328 0.00236428
28.74 -0.0045125 0.00212035
28.77 -0.00384078 0.00224573
28.8 -0.00338359 0.00213583
28.83 -0.00311969 0.00227198
28.86 -0.00318312 0.00223105
28.89 -0.00412266 0.00217899
28.92 -0.00283203 0.00231025
28.95 -0.00301047 0.00239623
28.98 -0.00393313 0.00240706
29.01 -0.00318406 0.00231567
29.04 -0.003425 0.00241721
29.07 -0.0028675 0.00245663
29.1 -0.00229484 0.00242256
29.13 -0.00166625 0.00229345
29.16 -0.00184516 0.00219599
29.19 -0.00229594 0.00241702
29.22 -0.00344109 0.00230913
29.25 -0.0028275 0.00243821
29.28 -0.00257719 0.00229956
29.31 -0.00285063 0.002165
29.34 -0.00280687 0.00202369
29.37 -0.00260156 0.00187146
29.4 -0.00242641 0.00196769
29.43 -0.00287375 0.00217296
29.46 -0.00310937 0.00212046
29.49 -0.00257047 0.00221916
29.52 -0.00154781 0.00221189
29.55 -0.00160719 0.00227136
29.58 -0.00159594 0.00212047
29.61 -0.00221281 0.00212069
29.64 -0.00217141 0.00225266
29.67 -0.00238172 0.00228049
29.7 -0.00246109 0.00231551
29.73 -0.00088 0.0022474
29.76 -0.00185984 0.00232444
29.79 -0.00247719 0.00225024
29.82 -0.000802188 0.00220838
29.85 -0.00151625 0.00221781
29.88 -0.000700937 0.00236059
29.91 -0.000173906 0.00233413
29.94 0.00176672 0.00236335
29.97 0.000449844 0.00251422
30 0.000343281 0.00231455
30.03 0.000100313 0.00239802
30.06 -0.000646719 0.00238412
30.09 -0.00095125 0.0025372
30.12 -0.00151344 0.00252139
30.15 -0.00272266 0.00270646
30.18 -0.00224734 0.00284518
30.21 -0.00200781 0.00280542
30.24 -0.00113703 0.0026288
30.27 -0.00138016 0.00250621
30.3 -0.00139297 0.00263698
30.33 -0.000940781 0.00252305
30.36 -0.00109406 0.00240914
30.39 -0.00140484 0.00236127
30.42 -0.00200813 0.00231741
30.45 -0.00271641 0.00235463
30.48 -0.00348781 0.00225392
30.51 -0.00476922 0.00214664
30.54 -0.00458313 0.00227276
30.57 -0.00418828 0.00238338
30.6 -0.00560797 0.00228395
30.63 -0.00619625 0.00207126
30.66 -0.00637859 0.00218564
30.69 -0.00457437 0.00227881
30.72 -0.00417281 0.00224535
30.75 -0.00385125 0.00226685
30.78 -0.00198641 0.00248603
30.81 -0.00202906 0.00257459
30.84 -0.00153469 0.002442
30.87 -0.000920937 0.00234289
30.9 -0.00120953 0.00240447
30.93 -0.00184125 0.00237666
30.96 -0.00197484 0.00223645
30.99 -0.00309281 0.00205297
31.02 -0.00154484 0.00218152
31.05 -0.00152406 0.00236994
31.08 -0.0013525 0.00238556
31.11 -0.00111891 0.00235613
31.14 -0.000946094 0.00237961
31.17 -0.00145266 0.00240753
31.2 -0.00186797 0.0022702
31.23 -0.00285406 0.00225171
31.26 -0.00239641 0.00230987
31.29 -0.002645 0.00241796
31.32 -0.00344719 0.00223953
31.35 -0.00222047 0.00236179
31.38 -0.00300047 0.00230433
31.41 -0.00230859 0.00250712
31.44 -0.00306531 0.00240843
31.47 -0.00353703 0.00248723
31.5 -0.00379094 0.00249706
31.53 -0.00357547 0.00249737
31.56 -0.00338734 0.0025238
31.59 -0.00347234 0.00268616
31.62 -0.00443422 0.00252611
31.65 -0.00377641 0.00233606
31.68 -0.00358891 0.00234309
31.71 -0.0027925 0.00220183
31.74 -0.00385344 0.00221853
31.77 -0.00218344 0.00226153
31.8 -0.00316781 0.0023863
31.83 -0.00330453 0.0024293
31.86 -0.00321047 0.0024944
31.89 -0.00467484 0.00245568
31.92 -0.00434719 0.00240388
31.95 -0.00279344 0.00227219
31.98 -0.00198109 0.00216169
32.01 -0.00247766 0.00211288
32.04 -0.00199406 0.00215595
32.07 -0.00081 0.00215902
32.1 -0.00225766 0.00215379
32.13 -0.00266172 0.0022452
32.16 -0.00337672 0.00203496
32.19 -0.00351969 0.00212014
32.22 -0.00346953 0.00213921
32.25 -0.00341109 0.00200109
32.28 -0.00332016 0.00208227
32.31 -0.00398531 0.00208785
32.34 -0.00375172 0.00221173
32.37 -0.00328406 0.00229762
32.4 -0.00317406 0.00229705
32.43 -0.00325125 0.00231888
32.46 -0.00196609 0.00226075
32.49 -0.00123969 0.00244047
32.52 0.000778125 0.00254807
32.55 0.000946719 0.00263471
32.58 0.000264219 0.00272259
32.61 -0.00144203 0.00277646
32.64 -0.00137297 0.00271216
32.67 -0.00163031 0.00269791
32.7 -0.00214578 0.00275789
32.73 -0.00160859 0.00261452
32.76 -0.00111297 0.0026248
32.79 -0.00276547 0.00254994
32.82 -0.00294437 0.00254771
32.85 -0.00513609 0.00240337
32.88 -0.00321375 0.00234985
32.91 -0.00295406 0.00227167
32.94 -0.00160703 0.00238667
32.97 -0.00223359 0.00228098
33 -0.00189922 0.00225303
33.03 -0.000722969 0.00219541
33.06 -0.00142844 0.00223449
33.09 -0.00232797 0.00227144
33.12 -0.001405 0.00238608
33.15 -0.00165828 0.00247432
33.18 -0.00191688 0.00226448
33.21 -0.00243297 0.00236588
33.24 -0.00174859 0.00227104
33.27 -0.00076 0.00235007
33.3 -0.00180016 0.00251325
33.33 0.000588594 0.00240473
33.36 9.29688e-05 0.0024714
33.39 0.00103547 0.00238618
33.42 0.000663437 0.00238935
33.45 0.000423281 0.0023258
33.48 0.000523125 0.00237135
33.51 0.00247297 0.0023754
33.54 0.00256938 0.00232239
33.57 0.00057 0.00237826
33.6 0.000239531 0.00241892
33.63 -0.000478906 0.00248135
33.66 -0.000622656 0.00240434
33.69 -0.000632656 0.00234507
33.72 -0.00187609 0.00241295
33.75 -0.00219609 0.00227777
33.78 -0.00179219 0.00209962
33.81 -0.00124656 0.00232651
33.84 -0.00074 0.00239857
33.87 0.000698281 0.00236221
33.9 0.00256188 0.00238271
33.93 0.00268672 0.00234848
33.96 0.00231969 0.00249539
33.99 0.00199031 0.00243175
34.02 0.00195375 0.00258453
34.05 0.00186391 0.00274807
34.08 0.002725 0.00262331
34.11 0.00316812 0.00265544
34.14 0.00403484 0.002457
34.17 0.00392109 0.00251167
34.2 0.00414812 0.00255009
34.23 0.00429969 0.00242918
34.26 0.00571516 0.00247665
34.29 0.00532375 0.00226917
34.32 0.00369609 0.00225396
34.35 0.00309875 0.00229782
34.38 0.00270375 0.00217667
34.41 0.00174 0.00228902
34.44 0.000922344 0.00232203
34.47 0.00103687 0.00254157
34.5 0.00259453 0.00255873
34.53 0.00262031 0.00261781
34.56 0.00318875 0.00251971
34.59 0.00348031 0.0024961
34.62 0.00334734 0.00243317
34.65 0.00265375 0.00251679
34.68 0.00317078 0.00258451
34.71 0.00320734 0.00250209
34.74 0.00472703 0.002416
34.77 0.00321312 0.00252481
34.8 0.00416969 0.00254718
34.83 0.00379813 0.00238561
34.86 0.00362984 0.0022552
34.89 0.00124469 0.0022835
34.92 0.00147266 0.0023139
34.95 0.000169687 0.00236128
34.98 -0.000673906 0.0024045
35.01 -0.00109844 0.00256054
35.04 -0.00139344 0.0025781
35.07 -0.00190859 0.00244436
35.1 -0.00185422 0.00237596
35.13 -0.00237 0.00263023
35.16 -0.000499844 0.00251373
35.19 -0.00184953 0.00252396
35.22 -0.00120203 0.00241081
35.25 -0.000570938 0.0024802
35.28 -0.00167781 0.00229649
35.31 -0.000965156 0.00226499
35.34 -0.000875469 0.00245775
35.37 -0.00177234 0.00252441
35.4 -0.00124234 0.00254697
35.43 -0.000739219 0.00266514
35.46 -0.000465313 0.002729
35.49 -0.000605156 0.00275297
35.52 -0.000877031 0.00271114
35.55 -0.00167266 0.00263834
35.58 -0.000770469 0.00261144
35.61 -0.000654688 0.00276633
35.64 0.00118875 0.00277473
35.67 0.00102375 0.00267336
35.7 0.00100047 0.00263574
35.73 0.000218281 0.00264831
35.76 2.42188e-05 0.0026195
35.79 0.000411406 0.00259777
35.82 0.000344531 0.00265373
35.85 0.00161172 0.00271539
35.88 0.000418125 0.00269797
35.91 0.000488906 0.00262354
35.94 0.000291719 0.0025283
35.97 0.000479531 0.00248359
36 3.5625e-05 0.00249976
36.03 -0.00132141 0.0025066
36.06 -0.00335922 0.00238202
36.09 -0.00329687 0.0023605
36.12 -0.00322953 0.0024232
36.15 -0.00353469 0.00227826
36.18 -0.00302125 0.00229426
36.21 -0.00235719 0.00237818
36.24 -0.00167422 0.0022718
36.27 -0.00176969 0.0023602
36.3 -0.000348438 0.00245548
36.33 -0.000136406 0.00252065
36.36 -0.000716562 0.00255347
36.39 5.15625e-05 0.00235017
36.42 -0.00113813 0.00231457
36.45 -0.000835781 0.00225697
36.48 -0.00123672 0.00229631
36.51 -0.00183109 0.0024976
36.54 -0.00204188 0.00247933
36.57 -0.00223078 0.00240631
36.6 -0.00232766 0.00232698
36.63 -0.00343875 0.0023193
36.66 -0.00336172 0.00234694
36.69 -0.00351328 0.0025076
36.72 -0.00357031 0.00238049
36.75 -0.00307844 0.00237401
36.78 -0.00226031 0.00232242
36.81 -0.00238219 0.00230822
36.84 -0.00172141 0.0022797
36.87 -0.00285516 0.00213523
36.9 -0.002105 0.00205136
36.93 -0.00212656 0.00208865
36.96 -0.00310125 0.0020736
36.99 -0.00297172 0.00200764
37.02 -0.00277406 0.00197425
37.05 -0.00207406 0.00207161
37.08 -0.00119703 0.00215049
37.11 -0.00105 0.00212541
37.14 -0.0005525 0.00209727
37.17 0.00100734 0.00232816
37.2 -0.000663438 0.00242887
37.23 -0.00149406 0.00220738
37.26 -0.000304687 0.00225483
37.29 -0.00128172 0.00226062
37.32 0.000751094 0.00236149
37.35 0.00072875 0.00246908
37.38 0.00109172 0.00242961
37.41 0.00268562 0.00241115
37.44 0.00245266 0.0023773
37.47 0.00205984 0.00228538
37.5 0.00121891 0.00231608
37.53 0.00209453 0.0022968
37.56 0.00217281 0.0022946
37.59 0.00141266 0.00248196
37.62 0.00135125 0.00252858
37.65 -0.000335156 0.0026474
37.68 0.0012075 0.00274801
37.71 0.000117187 0.00263806
37.74 0.000954687 0.00253666
37.77 0.00134266 0.00252656
37.8 0.00254297 0.00263277
37.83 0.00180437 0.00254079
37.86 0.00166234 0.00261332
37.89 0.00169531 0.00262756
37.92 0.00160266 0.00249236
37.95 0.00206203 0.00257838
37.98 0.00205891 0.00260238
38.01 0.00366344 0.00254043
38.04 0.00496406 0.00255576
38.07 0.00461234 0.00251829
38.1 0.00253047 0.00245739
38.13 0.000695625 0.00244543
38.16 0.00144781 0.00247585
38.19 0.00058125 0.00258263
38.22 0.000841875 0.002587
38.25 0.000510938 0.00254198
38.28 0.000660313 0.00254765
38.31 0.000962344 0.00255124
38.34 0.0009975 0.00249888
38.37 0.000129219 0.00244221
38.4 0.000148594 0.00247748
38.43 -4.0625e-05 0.00248833
38.46 -0.00104125 0.00242413
38.49 -0.00214078 0.0024329
38.52 -0.00246094 0.00245614
38.55 -0.00069125 0.00256174
38.58 -0.000432812 0.00243505
38.61 -0.00164656 0.00227741
38.64 -0.000947969 0.0023019
38.67 -0.000573594 0.00209233
38.7 -0.00107016 0.00200063
38.73 0.000210156 0.00202994
38.76 -0.000396875 0.0021025
38.79 0.000963906 0.00212275
38.82 -0.000234375 0.00206746
38.85 -0.00149281 0.00215394
38.88 -0.00179547 0.00217923
38.91 -0.00183734 0.00205605
38.94 -0.00153125 0.00225435
38.97 -0.00137125 0.00221508
39 -0.00303922 0.00236242
39.03 -0.00279203 0.00250893
39.06 -0.00381766 0.00256857
39.09 -0.000981875 0.00265708
39.12 -0.000525313 0.00273138
39.15 -6.0625e-05 0.00268507
39.18 -0.000183437 0.00270836
39.21 -0.00177156 0.00274987
39.24 -0.00278547 0.00266716
39.27 -0.0022375 0.00267127
39.3 -0.00137 0.00280292
39.33 -0.00129266 0.0028375
39.36 -0.00093875 0.0027153
39.39 -0.00158641 0.00281727
39.42 -0.00135469 0.00277116
39.45 -0.00244953 0.00302552
39.48 -0.0022425 0.00296004
39.51 -0.00203781 0.00279859
39.54 -0.000843438 0.0028261
39.57 -0.00234031 0.00288609
39.6 -0.000969375 0.00282506
39.63 -0.00097125 0.00261027
39.66 -0.00129859 0.00279805
39.69 -0.00246828 0.00271869
39.72 -0.00308969 0.00289192
39.75 -0.00427391 0.00275996
39.78 -0.00312031 0.00261335
39.81 -0.00358656 0.00267052
39.84 -0.00352344 0.00261189
39.87 -0.00325031 0.0027692
39.9 -0.00392406 0.00256818
39.93 -0.00535031 0.00250715
39.96 -0.00625891 0.00259331
39.99 -0.00714047 0.00262495
40.02 -0.00563391 0.00263506
40.05 -0.00594703 0.00255209
40.08 -0.00536109 0.00246326
40.11 -0.00432047 0.00239291
40.14 -0.00394453 0.00251158
40.17 -0.00486078 0.00250563
40.2 -0.00381656 0.00267248
40.23 -0.00545531 0.00262362
40.26 -0.00530906 0.00281932
40.29 -0.00433891 0.0028342
40.32 -0.00480172 0.00289772
40.35 -0.00406891 0.00299264
40.38 -0.00387813 0.00287501
40.41 -0.00479469 0.0030333
40.44 -0.00311328 0.00295067
40.47 -0.00126328 0.00293637
40.5 -0.000159844 0.0031142
40.53 -0.000109219 0.00319884
40.56 -0.000822344 0.00320517
40.59 -0.000877344 0.00304487
40.62 6.03125e-05 0.00311669
40.65 -0.000199844 0.00289906
40.68 0.000412188 0.00291594
40.71 -0.000927344 0.00289025
40.74 -0.000114531 0.0029565
40.77 -0.000609375 0.00290477
40.8 0.000322344 0.0028013
40.83 0.000525156 0.00294672
40.86 0.00151422 0.00286267
40.89 0.00151141 0.00273119
40.92 0.00130391 0.00270038
40.95 0.00152156 0.00268228
40.98 0.00144234 0.00266162
41.01 0.00111 0.00263669
41.04 -6.875e-05 0.00249127
41.07 -0.000225625 0.00247576
41.1 0.000423906 0.00251695
41.13 0.000546094 0.00256252
41.16 -9.96875e-05 0.00250464
41.19 0.00110719 0.00256017
41.22 0.00205062 0.00271331
41.25 0.000629219 0.00249417
41.28 0.000358594 0.00255472
41.31 0.000248125 0.00262912
41.34 -0.000905156 0.00255859
41.37 -0.000752344 0.00268771
41.4 0.000440156 0.00247983
41.43 -0.000203125 0.00239039
41.46 0.000387656 0.00245948
41.49 0.000499688 0.00236891
41.52 0.000769062 0.00231897
41.55 0.000796094 0.00234277
41.58 0.000887969 0.00256259
41.61 0.00167281 0.00254449
41.64 -0.000418125 0.00242029
41.67 0.000958437 0.00245395
41.7 0.000410469 0.00256476
41.73 0.000398438 0.00255609
41.76 -0.000667031 0.00253393
41.79 -0.000132187 0.00264955
41.82 0.000497969 0.00271293
41.85 0.000716406 0.00282865
41.88 0.000264531 0.00285162
41.91 0.000728594 0.00284593
41.94 0.000455313 0.00283387
41.97 -0.000348281 0.00276464
42 -0.00142687 0.00268434
42.03 -0.000848594 0.00255885
42.06 -7.92187e-05 0.00248546
42.09 0.00110859 0.002588
42.12 0.00124125 0.00262103
42.15 0.00166672 0.00264587
42.18 0.000865 0.00256906
42.21 0.000317031 0.00261733
42.24 0.000647031 0.00247837
42.27 3.1875e-05 0.00255878
42.3 -0.00089375 0.00258365
42.33 -0.00130203 0.00260407
42.36 0.000976094 0.00267899
42.39 0.000171562 0.0029677
42.42 0.00156609 0.00308165
42.45 0.00197031 0.00298705
42.48 0.00314344 0.00291161
42.51 0.00131656 0.00294075
42.54 0.00271703 0.00302642
42.57 0.00140562 0.00295315
42.6 0.00127359 0.00282333
42.63 0.000416094 0.0027402
42.66 -6.85938e-05 0.00287437
42.69 -0.000700781 0.00292516
42.72 -0.00134672 0.00279134
42.75 -0.00187891 0.00252211
42.78 -0.00127688 0.0025071
42.81 -0.00258094 0.00240287
42.84 -0.00187453 0.00229282
42.87 -0.00122219 0.00222114
42.9 -9.20313e-05 0.00213287
42.93 -3.98437e-05 0.00221959
42.96 -0.000607031 0.0022864
42.99 -0.000380469 0.00216319
43.02 -0.000407031 0.00206574
43.05 -0.00161391 0.00214804
43.08 -0.00160016 0.00222377
43.11 -0.00249031 0.00222348
43.14 -0.00408187 0.00226537
43.17 -0.00459031 0.00238311
43.2 -0.0045225 0.00242061
43.23 -0.00349375 0.00240968
43.26 -0.00231734 0.00245307
43.29 -0.00124203 0.00250135
43.32 -0.000740625 0.00247629
43.35 -0.000446406 0.00247736
43.38 -0.000456563 0.00248743
43.41 0.00122969 0.00244322
43.44 0.000542187 0.00260453
43.47 -0.000514219 0.00269643
43.5 -0.00105922 0.00271469
43.53 0.000547656 0.00259142
43.56 0.00114094 0.00245823
43.59 0.00193063 0.00233743
43.62 0.00210141 0.00232265
43.65 0.0023475 0.00234013
43.68 0.00310594 0.00225642
43.71 0.00347609 0.00237355
43.74 0.00361094 0.00248825
43.77 0.00254656 0.00242111
43.8 0.00240719 0.00252851
43.83 0.00302531 0.00255289
43.86 0.00323141 0.00257657
43.89 0.00229844 0.00245067
43.92 0.00152031 0.00259871
43.95 0.000303437 0.0026199
43.98 -0.0002225 0.00261941
44.01 -0.00188953 0.00273906
44.04 -0.00230781 0.00279622
44.07 -0.00335031 0.00292661
44.1 -0.004035 0.00269875
44.13 -0.00502891 0.00267029
44.16 -0.00546906 0.00256542
44.19 -0.00562469 0.00244118
44.22 -0.00524359 0.00238345
44.25 -0.00473156 0.00208916
44.28 -0.00509484 0.00229154
44.31 -0.00493609 0.00243482
44.34 -0.00503031 0.00232448
44.37 -0.00571703 0.00262425
44.4 -0.00397797 0.00246158
44.43 -0.00452031 0.00243731
44.46 -0.00498094 0.00246925
44.49 -0.0027775 0.00252232
44.52 -0.00233578 0.00233221
44.55 -0.00286906 0.00226803
44.58 -0.00311484 0.00214743
44.61 -0.0033125 0.00236707
44.64 -0.00293297 0.00246949
44.67 -0.00391953 0.00240823
44.7 -0.00110469 0.00250209
44.73 -0.000152031 0.00247824
44.76 -0.000106562 0.00250744
44.79 -0.000487656 0.0025934
44.82 -0.000774062 0.0025404
44.85 -0.000382187 0.00240341
44.88 -0.00119422 0.00248009
44.91 -0.0026 0.00259498
44.94 -0.000874844 0.00273762
44.97 -0.00115047 0.00271754
45 -0.00179266 0.00260511
45.03 -0.00223359 0.00273807
45.06 -0.00231094 0.00262837
45.09 -0.00245156 0.00267423
45.12 -0.00369016 0.00266307
45.15 -0.00142687 0.0027052
45.18 -0.000501875 0.00262604
45.21 -0.00133766 0.0026325
45.24 -0.00104141 0.0027418
45.27 -0.000485 0.00262006
45.3 -0.000386719 0.00259169
45.33 0.000516719 0.00262995
45.36 0.00129437 0.00250114
45.39 0.00117094 0.00230046
45.42 -0.000229844 0.00243871
45.45 -0.000377031 0.00233174
45.48 -0.00147563 0.00237481
45.51 -0.00120859 0.00254768
45.54 -0.00126547 0.00246856
45.57 -0.000585313 0.00245861
45.6 -0.000755781 0.00254868
45.63 -0.000852969 0.00230658
45.66 -0.000923125 0.00234926
45.69 -0.00342047 0.00231772
45.72 -0.00374031 0.00235474
45.75 -0.00414047 0.00246381
45.78 -0.00469172 0.0025408
45.81 -0.00465234 0.00240559
45.84 -0.00489781 0.00245896
45.87 -0.0040675 0.00227541
45.9 -0.00299047 0.00228645
45.93 -0.00322766 0.00239948
45.96 -0.00444859 0.00255653
45.99 -0.00288391 0.00246071
46.02 -0.00437484 0.00252013
46.05 -0.00448031 0.00237328
46.08 -0.00515766 0.00231269
46.11 -0.00446688 0.00233356
46.14 -0.00449625 0.00221461
46.17 -0.00457797 0.00220593
46.2 -0.00448766 0.00233536
46.23 -0.00417188 0.00242679
46.26 -0.00386281 0.00238796
46.29 -0.00485188 0.00250062
46.32 -0.00470141 0.00261594
46.35 -0.00458422 0.00282357
46.38 -0.0036125 0.00261988
46.41 -0.003065 0.00271807
46.44 -0.00331953 0.00264745
46.47 -0.00258484 0.00282102
46.5 -0.00350141 0.00274526
46.53 -0.00291703 0.00276316
46.56 -0.00300094 0.00271605
46.59 -0.00303703 0.00243228
46.62 -0.00285531 0.00232906
46.65 -0.00405406 0.00222984
46.68 -0.00495094 0.00234103
46.71 -0.00447734 0.00233996
46.74 -0.00547516 0.00233666
46.77 -0.00380516 0.00232962
46.8 -0.00345281 0.00230179
46.83 -0.00318062 0.00236481
46.86 -0.00148 0.00245224
46.89 -0.00305109 0.00258824
46.92 -0.00184781 0.00263106
46.95 -0.00155516 0.00239826
46.98 -0.00194 0.00233716
47.01 -0.00389828 0.00234834
47.04 -0.00411531 0.00230994
47.07 -0.0045525 0.00221887
47.1 -0.00440187 0.00220768
47.13 -0.00375672 0.00217834
47.16 -0.00311703 0.00235099
47.19 -0.00185062 0.00229556
47.22 -0.00235406 0.00255257
47.25 -0.00337797 0.0027762
47.28 -0.00381812 0.00281286
47.31 -0.00400219 0.00266416
47.34 -0.00357531 0.00260987
47.37 -0.00386 0.0027365
47.4 -0.00310078 0.00274564
47.43 -0.00370234 0.00262994
47.46 -0.00329156 0.00272273
47.49 -0.00175469 0.00283804
47.52 -0.000505625 0.00290252
47.55 -0.00127938 0.00288337
47.58 -0.00232578 0.00262965
47.61 -0.00227984 0.00255966
47.64 -0.00221984 0.00262186
47.67 -0.00352891 0.00282281
47.7 -0.00503484 0.00286229
47.73 -0.00503641 0.00268172
47.76 -0.00274188 0.00266251
47.79 -0.00318469 0.00269871
47.82 -0.00368672 0.00265387
47.85 -0.00407266 0.0025217
47.88 -0.00469125 0.00246898
47.91 -0.00410672 0.00251122
47.94 -0.0042875 0.002594
47.97 -0.00378953 0.00255343
48 -0.0029 0.00249851
48.03 -0.00338937 0.00237103
48.06 -0.00342391 0.00232651
48.09 -0.00331297 0.00231164
48.12 -0.00379375 0.00244365
48.15 -0.00559562 0.00261265
48.18 -0.00666922 0.00255635
48.21 -0.00668984 0.00250239
48.24 -0.00697125 0.0025935
48.27 -0.00556016 0.00261721
48.3 -0.00467266 0.00272188
48.33 -0.00540172 0.00266496
48.36 -0.00501063 0.00258951
48.39 -0.00508172 0.00285318
48.42 -0.00412781 0.00291688
48.45 -0.00373156 0.00292967
48.48 -0.00262734 0.00278988
48.51 -0.00344688 0.00281982
48.54 -0.00499422 0.00265452
48.57 -0.00515672 0.00255505
48.6 -0.00588453 0.00262437
48.63 -0.00423594 0.0026057
48.66 -0.00477016 0.00264449
48.69 -0.00422047 0.0025987
48.72 -0.00292844 0.00267921
48.75 -0.00126281 0.0026788
48.78 -0.00147172 0.00280081
48.81 -0.0026 0.00256143
48.84 -0.00201625 0.00237129
48.87 -0.00279438 0.0023094
48.9 -0.00378234 0.00238843
48.93 -0.00389453 0.00241019
48.96 -0.00316984 0.00267952
48.99 -0.00424125 0.00280438
49.02 -0.00443563 0.00264074
49.05 -0.00436812 0.0025099
49.08 -0.00489156 0.00249151
49.11 -0.00646375 0.00257239
49.14 -0.00676047 0.0025588
49.17 -0.00650953 0.0023211
49.2 -0.00615422 0.00238607
49.23 -0.004155 0.0023503
49.26 -0.00453859 0.00228978
49.29 -0.00473891 0.00226328
49.32 -0.00419172 0.0024212
49.35 -0.00403359 0.00245369
49.38 -0.00416 0.00231299
49.41 -0.00443359 0.00249673
49.44 -0.00304 0.00249025
49.47 -0.00252203 0.00263057
49.5 -0.00137031 0.00252915
49.53 -0.00251828 0.00243835
49.56 -0.00242344 0.00216325
49.59 -0.00264234 0.00222744
49.62 -0.00209516 0.00218787
49.65 -0.00390812 0.00238501
49.68 -0.00369109 0.00244546
49.71 -0.00430859 0.00239052
49.74 -0.00474172 0.00233608
49.77 -0.00541359 0.00242516
49.8 -0.00488953 0.00259274
49.83 -0.00539078 0.00251327
49.86 -0.00517719 0.00260047
49.89 -0.00486516 0.00241677
49.92 -0.00509875 0.00233862
49.95 -0.00487281 0.00247853
49.98 -0.00440828 0.00250405
50.01 -0.00385937 0.00258241
50.04 -0.00372141 0.00268528
50.07 -0.00379875 0.00260957
50.1 -0.00325344 0.00270446
50.13 -0.00477328 0.00279535
50.16 -0.00491641 0.00273403
50.19 -0.00564172 0.00273132
50.22 -0.00564547 0.00283362
50.25 -0.00563156 0.00265584
50.28 -0.00563219 0.00249827
50.31 -0.00484937 0.00246795
50.34 -0.00482406 0.00266913
50.37 -0.00391672 0.00289699
50.4 -0.0041725 0.00269068
50.43 -0.00319141 0.00282433
50.46 -0.00322531 0.00292232
50.49 -0.00438141 0.00278899
50.52 -0.00347422 0.00281855
50.55 -0.00147625 0.00266047
50.58 -0.000679375 0.0027288
50.61 -0.0007675 0.00267729
50.64 -5.8125e-05 0.00259274
50.67 6.125e-05 0.00253851
50.7 -0.0004525 0.00262094
50.73 -7.96875e-06 0.00248307
50.76 0.000618594 0.00230386
50.79 0.00104969 0.00229153
50.82 0.00120641 0.0023749
50.85 0.00154281 0.00222501
50.88 0.00101312 0.00225255
50.91 0.000735781 0.00223305
50.94 7.65625e-06 0.00240365
50.97 -0.000345625 0.00230936
51 6.32813e-05 0.00244899
51.03 -0.00156234 0.00241438
51.06 -0.00174719 0.00227827
51.09 -0.00135672 0.00218836
51.12 -0.000747969 0.00226829
51.15 -0.000700156 0.00225105
51.18 0.000582969 0.00225657
51.21 -0.000342969 0.00228678
51.24 -0.00063 0.00249025
51.27 -0.000811094 0.00257823
51.3 -0.00108172 0.00253067
51.33 -0.00215812 0.00247761
51.36 -0.002155 0.00239927
51.39 -0.00366984 0.00245316
51.42 -0.00464859 0.00243617
51.45 -0.0045875 0.00243048
51.48 -0.00279406 0.00248336
51.51 -0.00130797 0.00256876
51.54 -0.00233047 0.00248771
51.57 -0.00200656 0.00261489
51.6 -0.00273359 0.00263801
51.63 -0.00411078 0.00267848
51.66 -0.00367516 0.00263843
51.69 -0.00447422 0.00256902
51.72 -0.00414625 0.00262997
51.75 -0.00358703 0.00259578
51.78 -0.00367422 0.00271189
51.81 -0.00392141 0.00263451
51.84 -0.00370828 0.00253426
51.87 -0.00364859 0.00258232
51.9 -0.00320234 0.00242634
51.93 -0.00211531 0.00234647
51.96 -0.00210781 0.00245092
51.99 -0.00223516 0.00266367
52.02 -0.00254984 0.00276195
52.05 -0.00231359 0.00261428
52.08 -0.000370781 0.00280438
52.11 -0.000325781 0.00282476
52.14 -0.00112891 0.00282698
52.17 -0.000824063 0.00287875
52.2 -0.000606562 0.00289429
52.23 -0.00047875 0.00268641
52.26 -0.00171484 0.00272003
52.29 -0.000993594 0.00285306
52.32 0.00131391 0.00296974
52.35 0.00185562 0.00290441
52.38 0.000892344 0.00304255
52.41 0.000423437 0.00299195
52.44 0.000304063 0.00292418
52.47 -0.000403594 0.00280473
52.5 -0.00141953 0.0028354
52.53 0.000245781 0.00267181
52.56 -0.000547813 0.00261608
52.59 -0.000454375 0.0027037
52.62 0.000508125 0.00267415
52.65 -0.000543281 0.00277252
52.68 -0.000633906 0.00280014
52.71 -6.71875e-05 0.00290948
52.74 -0.00116734 0.00302143
52.77 -0.000673906 0.00305696
52.8 -0.000139531 0.00280019
52.83 -0.00044 0.00290982
52.86 0.000264531 0.00271654
52.89 -2.96875e-06 0.00265266
52.92 -0.000382188 0.00262228
52.95 -0.00113734 0.00283797
52.98 -0.00095 0.00283175
53.01 1.21875e-05 0.00288903
53.04 -0.00108094 0.00269327
53.07 -0.00153641 0.00258339
53.1 -0.00333547 0.0025048
53.13 -0.00395187 0.00247506
53.16 -0.00438313 0.00219648
53.19 -0.00461531 0.00210106
53.22 -0.00452297 0.00212572
53.25 -0.0049175 0.00220445
53.28 -0.00460922 0.00215161
53.31 -0.0045125 0.0023097
53.34 -0.00380906 0.00214718
53.37 -0.00249781 0.00221733
53.4 -0.00175141 0.0022518
53.43 -0.00155969 0.00235858
53.46 -0.000519844 0.0023586
53.49 0.000495 0.00239248
53.52 -9.28125e-05 0.00254945
53.55 -0.000615 0.00268571
53.58 0.000231406 0.00271796
53.61 0.000622031 0.00266516
53.64 -0.000485937 0.00272311
53.67 -0.000980781 0.00272258
53.7 -0.00156766 0.00264477
53.73 -0.00138609 0.0026504
53.76 -0.000211406 0.00277074
53.79 -0.000717031 0.00286668
53.82 -0.00163547 0.00287646
53.85 -0.000992188 0.00271151
53.88 -0.00195156 0.00280452
53.91 -0.00113344 0.00275946
53.94 -0.00183469 0.00278534
53.97 -0.00141984 0.00292209
54 -0.00104813 0.00299587
54.03 0.000580469 0.00310587
54.06 0.00122234 0.00287581
54.09 0.00109766 0.00293453
54.12 0.00115172 0.00290675
54.15 0.000157969 0.00280706
54.18 -0.000665156 0.00269838
54.21 -0.00143437 0.00266185
54.24 -0.00146922 0.00276277
54.27 -0.00137672 0.00287552
54.3 -0.00196203 0.002895
54.33 -0.00113703 0.00284043
54.36 -0.000789063 0.00276249
54.39 -0.000784375 0.00275243
54.42 -0.00110141 0.00273601
54.45 -0.000608906 0.00278326
54.48 -0.00120359 0.0027837
54.51 -0.00171359 0.00277031
54.54 -0.000772813 0.00268871
54.57 -0.00018875 0.00256074
54.6 -0.000324531 0.00258058
54.63 0.00029625 0.00260251
54.66 0.000364531 0.00251178
54.69 0.000152031 0.00247068
54.72 0.00111922 0.00247413
54.75 0.00111656 0.00250851
54.78 0.000763438 0.00257462
54.81 0.000441094 0.00245102
54.84 0.000325781 0.00248154
54.87 -0.00011 0.00246063
54.9 0.000509219 0.00248029
54.93 0.0008925 0.00257254
54.96 0.000955312 0.00247806
54.99 0.00245719 0.00249223
55.02 0.00318844 0.00257679
55.05 0.00534984 0.00268211
55.08 0.00463562 0.00278701
55.11 0.00434703 0.00284668
55.14 0.00391938 0.0027939
55.17 0.00378344 0.00274696
55.2 0.00292562 0.00272733
55.23 0.00139125 0.00275898
55.26 0.00240438 0.002676
55.29 0.00161969 0.0027358
55.32 0.00118359 0.00278428
55.35 0.000494844 0.00276055
55.38 0.00018625 0.00286616
55.41 -0.000720937 0.00283114
55.44 -0.001865 0.00277919
55.47 -0.00119922 0.00269692
55.5 0.00103875 0.00279081
55.53 -0.000934375 0.00285601
55.56 -0.00142484 0.00277669
55.59 -0.00109938 0.00273544
55.62 -0.00219469 0.00287296
55.65 -0.00400781 0.00262027
55.68 -0.00533891 0.00247514
55.71 -0.00394234 0.00248765
55.74 -0.00320891 0.00272194
55.77 -0.00409469 0.00290172
55.8 -0.00315781 0.00310307
55.83 -0.00220562 0.00306805
55.86 -0.00178219 0.00304706
55.89 -0.00207344 0.00306776
55.92 -0.00280531 0.00288602
55.95 -0.00185344 0.00281941
55.98 0.00154953 0.0027415
56.01 0.00103688 0.0028089
56.04 0.00118656 0.00295409
56.07 0.00158469 0.00313683
56.1 0.00096125 0.00309979
56.13 -0.000585625 0.00308456
56.16 -0.000864844 0.00301839
56.19 -0.00160266 0.00288582
56.22 -0.000876094 0.00302619
56.25 0.00132469 0.00287612
56.28 0.000149531 0.00287996
56.31 -0.000648281 0.00266553
56.34 5.35938e-05 0.00288371
56.37 9.85938e-05 0.00280001
56.4 0.000946406 0.00270827
56.43 0.00110688 0.00282004
56.46 0.00247859 0.00292316
56.49 0.00189641 0.00297066
56.52 0.00088625 0.00280663
56.55 0.000540312 0.00271737
56.58 -0.000271094 0.00256193
56.61 0.000748125 0.00251045
56.64 0.0012125 0.00260837
56.67 -0.0003825 0.00255096
56.7 -0.0003025 0.00269013
56.73 0.000309844 0.00280222
56.76 -0.000295781 0.0026453
56.79 -0.000630156 0.00272794
56.82 -0.00110906 0.00294358
56.85 -0.00200484 0.00288681
56.88 -0.00145609 0.00282033
56.91 -0.00262141 0.00294545
56.94 -0.00313203 0.00302135
56.97 -0.00415297 0.00318624
57 -0.00366406 0.00323764
57.03 -0.00307125 0.00325207
57.06 -0.00415438 0.00316161
57.09 -0.0042475 0.00296094
57.12 -0.00431453 0.00296912
57.15 -0.00416828 0.00285514
57.18 -0.00374938 0.0030368
57.21 -0.00346813 0.00315828
57.24 -0.00331531 0.00317298
57.27 -0.00347422 0.0030668
57.3 -0.00498344 0.00283958
57.33 -0.00494875 0.00294081
57.36 -0.00464547 0.00277855
57.39 -0.0031775 0.00278096
57.42 -0.00329734 0.00263646
57.45 -0.00364875 0.00275453
57.48 -0.00470328 0.00263793
57.51 -0.00552297 0.00283244
57.54 -0.00618406 0.00274598
57.57 -0.00663828 0.00262135
57.6 -0.00610984 0.00250656
57.63 -0.00513578 0.0025303
57.66 -0.00604562 0.00263847
57.69 -0.00486672 0.00262895
57.72 -0.00500734 0.00275807
57.75 -0.00488969 0.00283493
57.78 -0.00377672 0.00279444
57.81 -0.00162094 0.00268492
57.84 -0.00125328 0.00266418
57.87 -0.00251188 0.00259553
57.9 -0.00159094 0.00229585
57.93 -0.00150625 0.00235489
57.96 -0.000995156 0.00239064
57.99 -0.00217813 0.00241694
58.02 -0.00211937 0.00238944
58.05 -0.000830312 0.00260488
58.08 -0.00157203 0.00248525
58.11 -0.00200984 0.00231272
58.14 -0.00212219 0.00239089
58.17 -0.00159688 0.00244359
58.2 -0.00135812 0.00239868
58.23 -0.00376547 0.00255012
58.26 -0.00315016 0.00259639
58.29 -0.00344156 0.00267102
58.32 -0.00351719 0.00246249
58.35 -0.00409469 0.00245769
58.38 -0.00099875 0.00249706
58.41 -0.00249953 0.00237775
58.44 -0.00148062 0.0025567
58.47 -0.00225266 0.00255994
58.5 -0.00218875 0.00261078
58.53 -0.00126172 0.0024672
58.56 -0.000819687 0.00255446
58.59 -0.00117984 0.00260868
58.62 -0.00177766 0.00236372
58.65 0.000112344 0.0024218
58.68 -0.000660938 0.00228079
58.71 -0.000363594 0.00231295
58.74 -0.000321406 0.00215825
58.77 0.000545313 0.00218129
58.8 0.000584844 0.0021897
58.83 0.000710781 0.00208921
58.86 0.000828281 0.00225326
58.89 0.000142031 0.00233636
58.92 0.00148891 0.00238707
58.95 0.00144406 0.00255886
58.98 0.0012675 0.00251386
59.01 0.00232391 0.00237846
59.04 0.00278 0.00244761
59.07 0.00324594 0.00255439
59.1 0.00384234 0.00272562
59.13 0.00403984 0.00272925
59.16 0.00425 0.00287317
59.19 0.00359219 0.00303151
59.22 0.00228312 0.00281681
59.25 0.00215234 0.00291483
59.28 0.00274094 0.00301411
59.31 0.00183031 0.00332593
59.34 0.00128422 0.00337834
59.37 0.000728437 0.00326328
59.4 0.000256406 0.00314079
59.43 -0.000313281 0.00299871
59.46 8.625e-05 0.0028868
59.49 -0.00149047 0.0026726
59.52 -0.00186938 0.00268348
59.55 -0.00204281 0.00274995
59.58 -0.00355344 0.00279817
59.61 -0.00461766 0.00282964
59.64 -0.00602734 0.00277384
59.67 -0.00488812 0.00290723
59.7 -0.00452578 0.00275301
59.73 -0.00426547 0.00279433
59.76 -0.00546062 0.00271068
59.79 -0.00597672 0.00274665
59.82 -0.00550656 0.00268415
59.85 -0.00354484 0.00278422
59.88 -0.00292828 0.00272434
59.91 -0.00232 0.00262555
59.94 -0.00288828 0.00278627
59.97 -0.00290562 0.00265045
60 -0.00422922 0.00265841
60.03 -0.00447047 0.00267928
60.06 -0.00405266 0.00269903
60.09 -0.00297031 0.00259184
60.12 -0.00510375 0.00246549
60.15 -0.00516984 0.00235067
60.18 -0.00571703 0.00253217
60.21 -0.00468844 0.00252082
60.24 -0.00593531 0.00260969
60.27 -0.00416031 0.00259269
60.3 -0.00394219 0.00258031
60.33 -0.00098625 0.0025285
60.36 -0.00221406 0.00244987
60.39 -0.00175734 0.00249016
60.42 -0.00202719 0.00263759
60.45 -0.00212578 0.00256901
60.48 -0.00191438 0.00254976
60.51 -0.00267109 0.00266927
60.54 -0.00240344 0.00250273
60.57 -0.00276922 0.00257635
60.6 -0.00390828 0.00269362
60.63 -0.00342109 0.00252542
60.66 -0.00438578 0.00248567
60.69 -0.00355141 0.0024594
60.72 -0.00293312 0.00251955
60.75 -0.00386234 0.00255162
60.78 -0.00496609 0.00248027
60.81 -0.00643844 0.00247693
60.84 -0.00628563 0.00257027
60.87 -0.00372969 0.00248795
60.9 -0.00271938 0.00248139
60.93 -0.00351531 0.00250782
60.96 -0.00211328 0.00255081
60.99 -0.00136031 0.00263386
61.02 -0.00161313 0.00272538
61.05 -0.000888906 0.00276323
61.08 -0.00156172 0.00285633
61.11 -0.00261953 0.00298114
61.14 -0.00269859 0.00281908
61.17 -0.0030175 0.00287193
61.2 -0.00361047 0.00294047
61.23 -0.00315 0.00285782
61.26 -0.00297156 0.00283353
61.29 -0.00347109 0.00279611
61.32 -0.00509047 0.00286203
61.35 -0.00346969 0.00275184
61.38 -0.00293984 0.00271703
61.41 -0.00315125 0.00263347
61.44 -0.00350094 0.00262057
61.47 -0.00486609 0.00248749
61.5 -0.00327984 0.00258381
61.53 -0.00301703 0.00264819
61.56 -0.00322359 0.00247305
61.59 -0.00469719 0.00238083
61.62 -0.00380375 0.0024145
61.65 -0.00295141 0.00237407
61.68 -0.00233672 0.00225047
61.71 -0.000462656 0.00218255
61.74 -0.000170156 0.00219286
61.77 -0.000988906 0.0021677
61.8 -0.00157938 0.00228733
61.83 -0.00112531 0.00242872
61.86 -0.00241125 0.00255047
61.89 -0.00287453 0.00256431
61.92 -0.00261562 0.00262053
61.95 -0.00257375 0.00257276
61.98 -0.00304719 0.00264598
62.01 -0.00310344 0.00263976
62.04 -0.00286203 0.00260657
62.07 -0.00214469 0.00259883
62.1 -0.00222906 0.00267048
62.13 -0.00290891 0.00271029
62.16 -0.00332156 0.0027979
62.19 -0.00431547 0.00273458
62.22 -0.00405234 0.00265938
62.25 -0.00400141 0.00266876
62.28 -0.00327516 0.0027447
62.31 -0.00278359 0.00264762
62.34 -0.00238563 0.00263362
62.37 -0.00242687 0.00256402
62.4 -0.00158562 0.00260202
62.43 -0.00118141 0.00250444
62.46 -0.000781563 0.00262264
62.49 -0.00169156 0.0027068
62.52 -0.00203328 0.00267644
62.55 -0.000975625 0.00274981
62.58 -0.000261719 0.00287577
62.61 0.000150938 0.0027898
62.64 -0.000477656 0.00275097
62.67 -0.000156562 0.00270795
62.7 0.000450781 0.00275162
62.73 0.000364531 0.00285585
62.76 0.000273594 0.00297566
62.79 -0.000810938 0.00285653
62.82 -0.000926719 0.00276577
62.85 0.000607031 0.00265697
62.88 -3.71875e-05 0.00256948
62.91 -0.00279641 0.00247022
62.94 -0.00220031 0.00244584
62.97 -0.00260109 0.00233443
63 -0.00267125 0.00232635
63.03 -0.00307047 0.00236852
63.06 -0.00345469 0.002514
63.09 -0.00298281 0.00251771
63.12 -0.00279156 0.00253841
63.15 -0.00246188 0.00246674
63.18 -0.00254391 0.00269469
63.21 -0.00289641 0.00258416
63.24 -0.00285 0.00264122
63.27 -0.00252953 0.00274394
63.3 -0.00354406 0.00260355
63.33 -0.00501703 0.00268602
63.36 -0.00429719 0.00279683
63.39 -0.00402672 0.00289112
63.42 -0.00448453 0.00313213
63.45 -0.00463297 0.00335435
63.48 -0.00560031 0.00318125
63.51 -0.00487219 0.003226
63.54 -0.00561969 0.00312374
63.57 -0.00547047 0.00307817
63.6 -0.00435203 0.00306992
63.63 -0.00358359 0.0030428
63.66 -0.00347984 0.00284058
63.69 -0.00456969 0.00275989
63.72 -0.00301719 0.00262234
63.75 -0.003075 0.00256192
63.78 -0.00381625 0.00266958
63.81 -0.00495281 0.00283293
63.84 -0.00394562 0.00301569
63.87 -0.00470344 0.00306849
63.9 -0.00465359 0.00304115
63.93 -0.00455984 0.0029223
63.96 -0.00494453 0.00294614
63.99 -0.00441844 0.0026819
64.02 -0.00437766 0.00269474
64.05 -0.00442031 0.00274389
64.08 -0.00288344 0.0029841
64.11 -0.00254516 0.00286781
64.14 -0.00199797 0.00294279
64.17 -0.00243563 0.00290534
64.2 -0.00337547 0.00284187
64.23 -0.00379234 0.00281906
64.26 -0.00498719 0.00277074
64.29 -0.00548078 0.00287121
64.32 -0.00591203 0.00277253
64.35 -0.00452391 0.00275056
64.38 -0.00450844 0.0029034
64.41 -0.00451109 0.00294712
64.44 -0.00374469 0.00296496
64.47 -0.00372188 0.00303689
64.5 -0.0043825 0.0029215
64.53 -0.00409094 0.00287702
64.56 -0.00502469 0.00292484
64.59 -0.00483781 0.00276792
64.62 -0.00488078 0.00280809
64.65 -0.00453859 0.0029382
64.68 -0.00404609 0.00272961
64.71 -0.00455828 0.00239751
64.74 -0.00456781 0.00248009
64.77 -0.00447484 0.00254797
64.8 -0.00419203 0.00239336
64.83 -0.00306313 0.00229827
64.86 -0.00247719 0.00237654
64.89 -0.00202328 0.00251245
64.92 -0.00239625 0.00254817
64.95 -0.00403594 0.00246752
64.98 -0.00420594 0.00246561
65.01 -0.00423969 0.0025099
65.04 -0.00338531 0.00233567
65.07 -0.00309812 0.0023809
65.1 -0.00404203 0.00231764
65.13 -0.00416609 0.00236605
65.16 -0.00357172 0.00240007
65.19 -0.00407625 0.00242758
65.22 -0.00475766 0.00240235
65.25 -0.00364453 0.00244419
65.28 -0.00505578 0.00246158
65.31 -0.00587594 0.00255684
65.34 -0.00595 0.00265864
65.37 -0.00694031 0.00228428
65.4 -0.00747953 0.00227951
65.43 -0.00771422 0.00242015
65.46 -0.00771969 0.00256533
65.49 -0.0055825 0.00271113
65.52 -0.00595719 0.00276608
65.55 -0.00464234 0.00287028
65.58 -0.00505172 0.00283709
65.61 -0.00565281 0.00278096
65.64 -0.00611063 0.00288495
65.67 -0.00751109 0.0028271
65.7 -0.00776297 0.00268233
65.73 -0.00783 0.00257649
65.76 -0.0073975 0.00259019
65.79 -0.00682609 0.00256093
65.82 -0.00611219 0.00244992
65.85 -0.00715953 0.00257658
65.88 -0.00600172 0.00253763
65.91 -0.00501453 0.00255277
65.94 -0.00391531 0.00258972
65.97 -0.00365281 0.00267064
66 -0.00319937 0.00255171
66.03 -0.00403187 0.00248526
66.06 -0.00285766 0.0024074
66.09 -0.00359172 0.00238318
66.12 -0.00461531 0.0026073
66.15 -0.00432875 0.00262811
66.18 -0.00371078 0.00262644
66.21 -0.00249688 0.00260012
66.24 -7.1875e-05 0.0026314
66.27 -0.00153172 0.00262403
66.3 -0.00136375 0.00272106
66.33 -0.00114734 0.00259582
66.36 -0.00174203 0.00251878
66.39 -0.00297984 0.00249775
66.42 -0.00250469 0.00248494
66.45 -0.002685 0.00262817
66.48 -0.00380797 0.00278571
66.51 -0.00343484 0.00267064
66.54 -0.00318781 0.00274748
66.57 -0.00342031 0.0027598
66.6 -0.00340984 0.00290302
66.63 -0.00345734 0.00285961
66.66 -0.00455969 0.00293133
66.69 -0.00340859 0.00298719
66.72 -0.00337422 0.00293782
66.75 -0.00247875 0.00287547
66.78 -0.00262125 0.00289313
66.81 -0.00126453 0.00283506
66.84 -0.00136453 0.00258537
66.87 -0.00216922 0.00247707
66.9 -0.00170328 0.00241528
66.93 -0.000739375 0.002578
66.96 -0.00171906 0.00272549
66.99 -0.000609531 0.0026542
67.02 0.000567656 0.00260088
67.05 0.000822969 0.00238336
67.08 -0.000279844 0.00250513
67.11 -0.00206453 0.00252829
67.14 -0.00106063 0.00277858
67.17 -0.0002175 0.00283006
67.2 0.000361875 0.00295644
67.23 0.000730156 0.00280629
67.26 0.000137656 0.00289502
67.29 -0.00119031 0.00289219
67.32 -1.15625e-05 0.0029759
67.35 0.000520625 0.00287558
67.38 -0.000501875 0.00285907
67.41 -0.00123734 0.00300635
67.44 -0.00127406 0.00302022
67.47 -0.00149641 0.00310404
67.5 -0.00196266 0.0028651
67.53 -0.00144844 0.00294598
67.56 -6.14063e-05 0.00300674
67.59 0.000560313 0.00291021
67.62 0.000695156 0.00299332
67.65 0.00122297 0.00301314
67.68 0.000363594 0.00313809
67.71 -0.00119375 0.00307744
67.74 -0.000905469 0.00290515
67.77 -0.000653438 0.00306748
67.8 0.000593906 0.00303146
67.83 0.00068875 0.00295679
67.86 -0.000484219 0.00289059
67.89 0.000171875 0.00287208
67.92 0.000604531 0.00262109
67.95 0.00184922 0.00257374
67.98 0.000695312 0.00246815
68.01 0.00133234 0.00250991
68.04 0.00196297 0.00259816
68.07 0.00222656 0.0027449
68.1 0.00218547 0.00287991
68.13 0.00227031 0.00293406
68.16 0.00316734 0.00291346
68.19 0.00397656 0.00311192
68.22 0.00466453 0.00306182
68.25 0.00459125 0.0030868
68.28 0.00372031 0.00314164
68.31 0.00358609 0.00289581
68.34 0.00234266 0.00291539
68.37 0.00266313 0.0027791
68.4 0.00237547 0.00286748
68.43 0.00198438 0.00279466
68.46 0.000132812 0.00269473
68.49 -0.000492344 0.00275544
68.52 0.000871719 0.00261845
68.55 0.00116953 0.00254277
68.58 0.00232891 0.00259629
68.61 0.00246031 0.00264612
68.64 0.00181625 0.0025956
68.67 0.000610313 0.00265788
68.7 0.000425625 0.0027256
68.73 -0.00073625 0.0027445
68.76 -0.00245125 0.00274301
68.79 -0.00281062 0.00265012
68.82 -0.00325531 0.00284442
68.85 -0.0020225 0.00292523
68.88 -0.00272047 0.00273029
68.91 -0.00156453 0.00265719
68.94 -0.00249641 0.00264986
68.97 -0.000894375 0.00254307
69 -0.000736406 0.00254292
69.03 -0.00109625 0.00250779
69.06 -0.00203469 0.00249378
69.09 -0.00248109 0.0026029
69.12 -0.00432766 0.00258939
69.15 -0.00389438 0.00269098
69.18 -0.00332234 0.0025468
69.21 -0.00478047 0.00244685
69.24 -0.00484562 0.00245312
69.27 -0.00395047 0.00260055
69.3 -0.00391719 0.00252817
69.33 -0.00469531 0.00246328
69.36 -0.004275 0.00227818
69.39 -0.00551906 0.00228465
69.42 -0.00533859 0.0024719
69.45 -0.00343938 0.00249685
69.48 -0.00161187 0.00258532
69.51 -0.00210125 0.00294286
69.54 -0.00180563 0.00278466
69.57 -0.000762969 0.00282214
69.6 0.000549063 0.00293874
69.63 0.000800469 0.00278854
69.66 -0.000361562 0.00271425
69.69 -0.00170563 0.00250958
69.72 -0.00328234 0.00248051
69.75 -0.00332219 0.00238504
69.78 -0.00126828 0.00233485
69.81 -0.00097 0.00235535
69.84 -0.00135609 0.00244244
69.87 -0.00108203 0.00251073
69.9 -0.00113266 0.00264184
69.93 -0.00137688 0.00250406
69.96 -0.00120828 0.00255105
69.99 -0.000904687 0.00258346
70.02 -0.00184469 0.00254402
70.05 -0.00104531 0.00256332
70.08 -0.00130609 0.00264774
70.11 -0.000438281 0.00272562
70.14 0.0002475 0.00266521
70.17 0.000588594 0.00272674
70.2 -0.000260937 0.00286116
70.23 6.25e-05 0.00280309
70.26 0.000940312 0.00289886
70.29 0.00186875 0.00278431
70.32 0.00136859 0.00287243
70.35 0.000481094 0.00260843
70.38 -0.000106875 0.00265001
70.41 -0.000624063 0.00271244
70.44 -0.000171719 0.0027951
70.47 -0.000753906 0.00270936
70.5 -0.00190922 0.00267502
70.53 -0.00284562 0.00265426
70.56 -0.00244703 0.00273245
70.59 -0.003455 0.00286684
70.62 -0.00501453 0.00290293
70.65 -0.00478391 0.00282301
70.68 -0.00361344 0.00296028
70.71 -0.00291219 0.00295566
70.74 -0.00219453 0.00284993
70.77 -0.0020275 0.00272955
70.8 -0.00377109 0.00279877
70.83 -0.00276469 0.00279136
70.86 -0.00173453 0.002682
70.89 -0.00217219 0.00257041
70.92 -0.00128578 0.00274763
70.95 -0.000584531 0.00286416
70.98 -0.00177891 0.00265186
71.01 -0.00171266 0.002577
71.04 -0.00147312 0.00272303
71.07 -0.000928125 0.0028329
71.1 -0.0018075 0.00295707
71.13 -0.00148344 0.00307776
71.16 -0.00212969 0.00305376
71.19 -0.00180625 0.00305245
71.22 -0.00278516 0.0028938
71.25 -0.00154109 0.00317601
71.28 -0.000572969 0.00331039
71.31 -0.00159656 0.00332643
71.34 -0.000839687 0.0031834
71.37 -0.00145781 0.00318672
71.4 -0.00122828 0.00318754
71.43 0.000756406 0.00309259
71.46 0.00164313 0.00315232
71.49 0.00105516 0.00318629
71.52 -0.0022575 0.00322659
71.55 -0.00355516 0.00331198
71.58 -0.00416734 0.0032613
71.61 -0.00482578 0.00309641
71.64 -0.00517188 0.00300196
71.67 -0.00525297 0.00287475
71.7 -0.00462859 0.00260628
71.73 -0.00360359 0.00259694
71.76 -0.00288719 0.00260045
71.79 -0.00323641 0.00269337
71.82 -0.00217766 0.00261006
71.85 -0.00263484 0.00275019
71.88 -0.00351609 0.0028196
71.91 -0.00374359 0.00283064
71.94 -0.00553266 0.00275354
71.97 -0.00521531 0.00266818
72 -0.00529437 0.00280992
72.03 -0.00611656 0.00267449
72.06 -0.00387359 0.00269049
72.09 -0.00313438 0.00274213
72.12 -0.00300625 0.00258662
72.15 -0.00366703 0.00276863
72.18 -0.00407953 0.00259022
72.21 -0.00347203 0.00269116
72.24 -0.00421297 0.00254742
72.27 -0.003365 0.00267091
72.3 -0.00295797 0.00267095
72.33 -0.00339469 0.00260691
72.36 -0.00271219 0.00252031
72.39 -0.00334172 0.00257229
72.42 -0.00160766 0.00267055
72.45 -0.00235266 0.00259944
72.48 -0.00242594 0.0025928
72.51 -0.0021775 0.00262883
72.54 -0.00227219 0.00265744
72.57 -0.00206031 0.0025355
72.6 -0.00146328 0.00253045
72.63 -0.000138594 0.00276938
72.66 0.000589687 0.00282138
72.69 -0.000874375 0.00270977
72.72 -0.00207234 0.00261592
72.75 -0.00253453 0.0025258
72.78 -0.00154437 0.00270894
72.81 -0.00177813 0.00261657
72.84 4e-05 0.00263808
72.87 -0.000261094 0.00259056
72.9 -0.000824531 0.00279808
72.93 0.000619844 0.00288137
72.96 0.00140953 0.00296239
72.99 0.000871875 0.00286296
73.02 0.000965469 0.00281827
73.05 0.00148984 0.00286545
73.08 0.000882344 0.00308111
73.11 0.000969531 0.00316143
73.14 0.00105094 0.00305516
73.17 0.000522344 0.00293161
73.2 0.000631406 0.00292235
73.23 0.00143438 0.00282913
73.26 0.00121547 0.00292915
73.29 0.00113344 0.00291564
73.32 0.00129844 0.00287958
73.35 -0.000574219 0.00295975
73.38 -0.00152688 0.0029397
73.41 -0.00262484 0.00302258
73.44 -0.00280156 0.00298569
73.47 -0.00299344 0.00315978
73.5 -0.00480484 0.00309839
73.53 -0.00583766 0.00323046
73.56 -0.00413125 0.00320207
73.59 -0.00431797 0.00317871
73.62 -0.00380609 0.00299144
73.65 -0.00339141 0.00289895
73.68 -0.00298328 0.0028432
73.71 -0.00433766 0.00292019
73.74 -0.00247531 0.00293295
73.77 -0.00206438 0.0029635
73.8 -0.00219328 0.00293282
73.83 -0.00284672 0.00295731
73.86 -0.00321938 0.00299067
73.89 -0.00360906 0.00306161
73.92 -0.00542453 0.00296715
73.95 -0.00482484 0.00301198
73.98 -0.00469063 0.00311417
74.01 -0.00427453 0.00329233
74.04 -0.00589844 0.00314625
74.07 -0.00705922 0.00312813
74.1 -0.00791141 0.003163
74.13 -0.00864547 0.00303761
74.16 -0.00859781 0.00305903
74.19 -0.00797859 0.00287476
74.22 -0.00692469 0.00278498
74.25 -0.00655328 0.0027613
74.28 -0.00729719 0.00275974
74.31 -0.00741641 0.0030673
74.34 -0.00781719 0.00305052
74.37 -0.00695187 0.00301751
74.4 -0.00646234 0.00294785
74.43 -0.00671641 0.0027947
74.46 -0.00670656 0.00271861
74.49 -0.00809594 0.00267111
74.52 -0.00698188 0.00268205
74.55 -0.00554672 0.00272636
74.58 -0.00470797 0.00278371
74.61 -0.00384922 0.00288972
74.64 -0.00294391 0.0028272
74.67 -0.00319641 0.0028517
74.7 -0.00207359 0.00276484
74.73 -0.00262531 0.00275659
74.76 -0.00245609 0.00283072
74.79 -0.00201594 0.00268926
74.82 -0.00237141 0.00272342
74.85 -0.00188734 0.00264179
74.88 -0.00264766 0.00294984
74.91 -0.00443062 0.00317428
74.94 -0.00549594 0.00298484
74.97 -0.00551656 0.00294179
75 -0.00326188 0.0026601
75.03 -0.0036525 0.00255997
75.06 -0.00454109 0.0026619
75.09 -0.00503813 0.00239807
75.12 -0.00509188 0.00237669
75.15 -0.00645172 0.00248005
75.18 -0.00662547 0.00271981
75.21 -0.00743281 0.00274626
75.24 -0.00731422 0.00288643
75.27 -0.00616891 0.00294105
75.3 -0.00502859 0.0028681
75.33 -0.00464937 0.00292476
75.36 -0.00498281 0.00302152
75.39 -0.00569531 0.00318501
75.42 -0.00697375 0.00323749
75.45 -0.00736156 0.00327477
75.48 -0.00823031 0.00346271
75.51 -0.00608969 0.00350035
75.54 -0.00531203 0.00341982
75.57 -0.00311656 0.00350494
75.6 -0.00336391 0.00335065
75.63 -0.00302734 0.00325581
75.66 -0.0034725 0.00318825
75.69 -0.00227844 0.00316478
75.72 -0.00165594 0.00303941
75.75 -0.00174891 0.00310817
75.78 -0.00238984 0.00301446
75.81 -0.00296406 0.00297025
75.84 -0.00210281 0.00286599
75.87 -0.00208172 0.00257181
75.9 -0.0019225 0.0025955
75.93 -0.00182719 0.00281046
75.96 -0.00131438 0.00274087
75.99 -0.00339594 0.00269518
76.02 -0.00373328 0.00256897
76.05 -0.00225437 0.00228563
76.08 -0.00176281 0.00241742
76.11 -9e-05 0.00238221
76.14 0.00108063 0.00250923
76.17 0.000673125 0.00232982
76.2 0.000270156 0.00236658
76.23 0.000360938 0.0025592
76.26 4.8125e-05 0.00258231
76.29 -0.00111438 0.00262533
76.32 -0.000604219 0.00254923
76.35 -0.000727656 0.00271707
76.38 -0.00113188 0.00292768
76.41 -0.00151766 0.00298393
76.44 -0.00199109 0.00290626
76.47 -0.00206859 0.00302779
76.5 -0.00187031 0.00285493
76.53 -0.00239766 0.0030052
76.56 -0.00442656 0.00287555
76.59 -0.00309016 0.00284994
76.62 -0.00260969 0.00280238
76.65 -0.00150281 0.00282169
76.68 -0.00103297 0.00279922
76.71 -0.00140156 0.00283567
76.74 -0.00147984 0.00280795
76.77 -0.00289484 0.00296035
76.8 -0.00384906 0.00312495
76.83 -0.00446609 0.00331955
76.86 -0.00536406 0.00317836
76.89 -0.00515219 0.00311156
76.92 -0.00455656 0.00293577
76.95 -0.00274984 0.00284003
76.98 -0.00294031 0.00266598
77.01 -0.00292656 0.0024585
77.04 -0.00344359 0.00232513
77.07 -0.00258625 0.00250381
77.1 -0.00121828 0.00267324
77.13 -0.00117734 0.00272142
77.16 -0.00102781 0.00288267
77.19 -0.00223531 0.00289577
77.22 -0.000251719 0.00278944
77.25 -0.00145953 0.00268344
77.28 -0.000614531 0.00268441
77.31 -0.000162656 0.00262399
77.34 0.00092375 0.00257649
77.37 0.000360313 0.00269483
77.4 0.00246422 0.00276163
77.43 0.00305219 0.00291977
77.46 0.00291922 0.00293721
77.49 0.00303125 0.00289442
77.52 0.00442391 0.00303879
77.55 0.00328531 0.00279137
77.58 0.00241172 0.00284364
77.61 0.00294859 0.00291933
77.64 0.00306281 0.00289817
77.67 0.00291422 0.00297182
77.7 0.00456781 0.00294413
77.73 0.00306984 0.00286655
77.76 0.00326266 0.00293672
77.79 0.00267719 0.00295681
77.82 0.00345016 0.00276803
77.85 0.00305625 0.00282238
77.88 0.00327172 0.00279215
77.91 0.00277281 0.00269752
77.94 0.001165 0.00274185
77.97 0.000214219 0.00274869
78 -4.09375e-05 0.00297062
78.03 -0.0005125 0.00303655
78.06 0.000200156 0.00318495
78.09 0.000685 0.00314408
78.12 0.00104219 0.00324889
78.15 0.000208437 0.00313856
78.18 0.000575781 0.00305606
78.21 0.000744219 0.00296984
78.24 0.0024275 0.00312592
78.27 0.00241516 0.00296275
78.3 0.00137156 0.00297959
78.33 0.00210313 0.00291216
78.36 0.00110328 0.00292441
78.39 -0.000399375 0.00297618
78.42 -0.000686563 0.00302268
78.45 -0.00252719 0.00303458
78.48 -0.00406156 0.00299512
78.51 -0.00434813 0.00303274
78.54 -0.00437297 0.00311231
78.57 -0.00354922 0.00305838
78.6 -0.00204672 0.00294078
78.63 -0.00285594 0.0030243
78.66 -0.00298078 0.00308129
78.69 -0.00164312 0.00307257
78.72 -0.00146078 0.00285346
78.75 -0.000679844 0.00302908
78.78 0.00116047 0.00296786
78.81 0.00139547 0.00291781
78.84 0.00173313 0.00314471
78.87 0.00251953 0.0032475
78.9 0.000934531 0.00314436
78.93 0.000969063 0.00311316
78.96 0.000718125 0.00299399
78.99 0.00147359 0.00294893
79.02 0.00217031 0.0029485
79.05 0.00229672 0.00297172
79.08 0.00138156 0.00282343
79.11 0.00187734 0.00290633
79.14 0.00279203 0.00285867
79.17 0.0017925 0.0026419
79.2 0.00113672 0.0026169
79.23 -4.48438e-05 0.00268527
79.26 0.000165156 0.00288209
79.29 -7.96875e-06 0.00273481
79.32 0.00112687 0.00260836
79.35 0.00154594 0.00264317
79.38 0.00201469 0.00259383
79.41 0.000997969 0.00250559
79.44 0.00178875 0.00251916
79.47 0.00216078 0.00254436
79.5 0.00077 0.00256069
79.53 0.000911563 0.00252004
79.56 0.000585625 0.00270989
79.59 0.00107203 0.00281614
79.62 0.00216234 0.00293767
79.65 0.00306406 0.00288655
79.68 0.00379266 0.00303641
79.71 0.00390125 0.00300592
79.74 0.00513828 0.00303656
79.77 0.00561953 0.00290463
79.8 0.00572906 0.00298566
79.83 0.00563297 0.00272174
79.86 0.00740359 0.00280088
79.89 0.00665563 0.00279115
79.92 0.00661437 0.00274334
79.95 0.00719219 0.00276789
79.98 0.00784859 0.00273963
80.01 0.00800531 0.00267509
80.04 0.00836047 0.00258119
80.07 0.00938781 0.00256199
80.1 0.00869953 0.0025468
80.13 0.00794562 0.00232084
80.16 0.00860828 0.0021176
80.19 0.00828172 0.00221903
80.22 0.00744656 0.00231027
80.25 0.00646594 0.002481
80.28 0.00379141 0.00245614
80.31 0.00352406 0.00261033
80.34 0.00457062 0.00254349
80.37 0.00383203 0.00257511
80.4 0.00304141 0.00251873
80.43 0.00225656 0.00261583
80.46 0.00082375 0.0027205
80.49 0.00216531 0.0026826
80.52 0.002205 0.00255889
80.55 0.00259516 0.00261319
80.58 0.00396734 0.00258175
80.61 0.00388703 0.00253746
80.64 0.00628438 0.00242877
80.67 0.00570266 0.00252307
80.7 0.00416484 0.00255037
80.73 0.00288281 0.00250986
80.76 0.00196359 0.00253808
80.79 0.0023525 0.00262046
80.82 0.000958281 0.00265523
80.85 0.00176437 0.00260481
80.88 0.000621562 0.00280148
80.91 -0.000147188 0.00270781
80.94 0.000208281 0.00253739
80.97 0.000839062 0.00258718
81 0.00134625 0.00245558
81.03 0.000629219 0.00242233
81.06 -0.000421875 0.00244927
81.09 -0.000590625 0.00256004
81.12 0.000759687 0.00258368
81.15 0.00195859 0.0026332
81.18 0.00322672 0.00278801
81.21 0.00337922 0.00280142
81.24 0.00418375 0.00278666
81.27 0.00385516 0.00267848
81.3 0.00431 0.00268128
81.33 0.00430687 0.00275248
81.36 0.00527219 0.00283269
81.39 0.00354391 0.00300271
81.42 0.00483109 0.00290259
81.45 0.004735 0.00299669
81.48 0.00591656 0.00298773
81.51 0.00706094 0.00310895
81.54 0.00801703 0.00301519
81.57 0.0074525 0.0031061
81.6 0.00769531 0.00300404
81.63 0.00873 0.00299697
81.66 0.00800359 0.00314892
81.69 0.00684766 0.00317401
81.72 0.00651219 0.00309479
81.75 0.00623563 0.00285513
81.78 0.00646031 0.0027181
81.81 0.00574266 0.00297846
81.84 0.0072675 0.00288436
81.87 0.00486719 0.00301252
81.9 0.00437187 0.00313161
81.93 0.00341641 0.00302711
81.96 0.00507187 0.0030995
81.99 0.00375484 0.00289661
82.02 0.00330188 0.00291629
82.05 0.00506359 0.00264624
82.08 0.00501578 0.00264072
82.11 0.00536266 0.00271048
82.14 0.00589781 0.00271145
82.17 0.00573984 0.00273916
82.2 0.00551359 0.00268551
82.23 0.00432234 0.00268832
82.26 0.00510016 0.00276638
82.29 0.00370234 0.00275527
82.32 0.00268469 0.00292652
82.35 0.00266437 0.00295959
82.38 0.00164891 0.00317038
82.41 0.00111906 0.00335065
82.44 0.0015525 0.00315673
82.47 0.00160969 0.00310336
82.5 0.00176578 0.00330166
82.53 2.5e-06 0.00324476
82.56 0.000524844 0.00325404
82.59 -0.00051375 0.00311556
82.62 -0.000934062 0.00299469
82.65 -0.00170203 0.00298171
82.68 -0.00173844 0.00305747
82.71 -0.000431406 0.00309359
82.74 -0.00167453 0.00315607
82.77 -0.00322703 0.00320461
82.8 -0.00164125 0.00304896
82.83 -0.00159625 0.00311607
82.86 -0.000604219 0.00288829
82.89 -0.00105125 0.00291784
82.92 0.000285625 0.00289963
82.95 -8.32812e-05 0.00287087
82.98 -0.00105438 0.00304552
83.01 -0.00192078 0.00303477
83.04 -0.00260359 0.00292975
83.07 -0.00355141 0.00306823
83.1 -0.00217969 0.00287589
83.13 -0.00091125 0.00274732
83.16 -5.9375e-06 0.00272083
83.19 0.000790156 0.00278208
83.22 0.000386875 0.0027734
83.25 0.0001075 0.00287638
83.28 -0.000825156 0.00284796
83.31 0.000778125 0.00286302
83.34 0.000946875 0.00277339
83.37 0.00101516 0.00277737
83.4 0.00124781 0.00280898
83.43 0.00136125 0.00259018
83.46 0.000368906 0.0025778
83.49 -0.00064875 0.00265977
83.52 -0.000650781 0.00273003
83.55 -0.000973594 0.00278734
83.58 -0.000581875 0.00287005
83.61 -0.00225344 0.0028915
83.64 -0.00182828 0.002919
83.67 -0.00212422 0.00303585
83.7 -0.00164297 0.00269836
83.73 -0.00171813 0.00276757
83.76 -0.000691719 0.00271064
83.79 -0.00139953 0.00271877
83.82 -0.00271781 0.00288899
83.85 -0.00243422 0.00296394
83.88 -0.00176609 0.00290773
83.91 -0.00414734 0.0028847
83.94 -0.00413047 0.00253578
83.97 -0.00387172 0.00264289
84 -0.00321766 0.00269093
84.03 -0.00275078 0.00280958
84.06 -0.00318797 0.0028017
84.09 -0.00420359 0.00266604
84.12 -0.00428437 0.00264225
84.15 -0.00388344 0.00264107
84.18 -0.00348453 0.00264094
84.21 -0.00376219 0.00278272
84.24 -0.00304344 0.00289245
84.27 -0.00341063 0.00290928
84.3 -0.00341391 0.00280448
84.33 -0.00343234 0.00292721
84.36 -0.004575 0.00302124
84.39 -0.00419406 0.00297443
84.42 -0.00427984 0.00282462
84.45 -0.00364922 0.00280007
84.48 -0.00378266 0.00286097
84.51 -0.00536812 0.00297705
84.54 -0.00435562 0.00304964
84.57 -0.00238625 0.0031379
84.6 -0.000287187 0.00306913
84.63 0.000233125 0.00311458
84.66 0.000659844 0.00312852
84.69 0.000486719 0.00309811
84.72 -0.000159531 0.00310783
84.75 -0.00104125 0.00301569
84.78 -0.00110688 0.00309846
84.81 -0.000274375 0.00306803
84.84 0.00117219 0.00312903
84.87 0.00132391 0.0031459
84.9 0.00096125 0.00314837
84.93 0.00107078 0.00312014
84.96 -0.000560313 0.00291723
84.99 -0.00112781 0.00291836
85.02 0.00103125 0.00307765
85.05 0.00142781 0.00299931
85.08 -7.26563e-05 0.00315394
85.11 0.00208406 0.00312862
85.14 0.00196609 0.00297298
85.17 0.00297422 0.00304062
85.2 0.00302828 0.00318376
85.23 0.00272781 0.00312112
85.26 0.003795 0.00288266
85.29 0.00394359 0.00311119
85.32 0.00314031 0.00309015
85.35 0.00460781 0.00319868
85.38 0.00538547 0.00303697
85.41 0.00540594 0.00291067
85.44 0.00451922 0.00285769
85.47 0.00359703 0.00306016
85.5 0.00321859 0.00303606
85.53 0.00134813 0.00301483
85.56 0.00175984 0.00295224
85.59 0.00156938 0.00283922
85.62 0.00174875 0.00269278
85.65 0.000904219 0.00263089
85.68 0.00269719 0.0026984
85.71 0.00303781 0.00270091
85.74 0.00296531 0.00279153
85.77 0.00298922 0.00287744
85.8 0.00273594 0.00272678
85.83 0.00423469 0.00261761
85.86 0.00284156 0.00242917
85.89 0.00322859 0.00241655
85.92 0.00370422 0.00254387
85.95 0.00373625 0.0024653
85.98 0.00337641 0.00262237
86.01 0.00296891 0.00268832
86.04 0.00104359 0.00261089
86.07 0.000190156 0.00258448
86.1 -0.00015375 0.00257871
86.13 -0.000898594 0.0024563
86.16 -0.000975 0.00248677
86.19 -0.00125016 0.00276382
86.22 -0.00135563 0.00266017
86.25 -0.00221703 0.00274004
86.28 -0.00293094 0.00287877
86.31 -0.00228188 0.00276996
86.34 -0.00210984 0.00277199
86.37 -0.00288859 0.00276051
86.4 -0.00302828 0.00295798
86.43 -0.00386406 0.00296983
86.46 -0.00453031 0.00296062
86.49 -0.00445438 0.00289488
86.52 -0.00469453 0.00301375
86.55 -0.00439563 0.00284969
86.58 -0.00323812 0.00284833
86.61 -0.0020025 0.0029123
86.64 -0.00189563 0.00281467
86.67 -0.00198734 0.00284473
86.7 -0.00158469 0.00313819
86.73 -0.00186391 0.00285203
86.76 -0.000739219 0.00267169
86.79 -0.000292344 0.00276221
86.82 -0.000249531 0.00256833
86.85 -0.00151703 0.00275648
86.88 -0.0025475 0.00270622
86.91 -0.00144937 0.00258633
86.94 -0.00202625 0.00242634
86.97 -0.00479109 0.00255536
87 -0.00561844 0.00237052
87.03 -0.00557156 0.0024222
87.06 -0.00461812 0.0024843
87.09 -0.00610875 0.00250515
87.12 -0.00382438 0.00247407
87.15 -0.00315641 0.00253579
87.18 -0.00183859 0.00258686
87.21 -0.00191437 0.00252385
87.24 -0.00240141 0.00246491
87.27 -0.00258266 0.00244697
87.3 -0.00326109 0.00243705
87.33 -0.00237625 0.00221134
87.36 -0.00247641 0.00229799
87.39 -0.00273437 0.00232289
87.42 -0.00259203 0.00220924
87.45 -0.00377062 0.0023348
87.48 -0.00357266 0.00247181
87.51 -0.00388719 0.00277507
87.54 -0.00459922 0.00277612
87.57 -0.00550328 0.00269024
87.6 -0.00486469 0.00268779
87.63 -0.00418031 0.00283841
87.66 -0.00362734 0.00280939
87.69 -0.00344562 0.00293552
87.72 -0.00571891 0.00311231
87.75 -0.00731266 0.00310816
87.78 -0.00710594 0.00308431
87.81 -0.00629172 0.00317233
87.84 -0.00686469 0.00318574
87.87 -0.00672672 0.00313181
87.9 -0.00685875 0.00326886
87.93 -0.005235 0.00311712
87.96 -0.0040675 0.0031716
87.99 -0.00631859 0.00317355
88.02 -0.00584422 0.003017
88.05 -0.00463156 0.00297894
88.08 -0.00453875 0.00298802
88.11 -0.00518187 0.00300295
88.14 -0.00535328 0.00321134
88.17 -0.00688047 0.00309551
88.2 -0.00709 0.00302746
88.23 -0.00631203 0.00277152
88.26 -0.00484063 0.00268782
88.29 -0.00471031 0.00276673
88.32 -0.00472172 0.0027117
88.35 -0.00419734 0.00279124
88.38 -0.003965 0.00268637
88.41 -0.00384922 0.00271594
88.44 -0.00336812 0.00277904
88.47 -0.00246141 0.00262101
88.5 -0.00151438 0.00261413
88.53 -0.000564844 0.00266406
88.56 -0.000707188 0.00256496
88.59 0.000803125 0.00264313
88.62 0.000564531 0.00267409
88.65 0.0025 0.00277979
88.68 0.00235063 0.00272106
88.71 0.00263531 0.00259477
88.74 0.00297844 0.00270677
88.77 0.00126516 0.00269846
88.8 0.000536875 0.00280357
88.83 -4.625e-05 0.00294356
88.86 -0.000525781 0.0030124
88.89 -0.00247 0.00296115
88.92 -0.00332297 0.00285889
88.95 -0.0040125 0.00270431
88.98 -0.00272719 0.00292438
89.01 -0.00306312 0.00299837
89.04 -0.00175906 0.00302292
89.07 -0.00183859 0.00288976
89.1 -0.00124828 0.00272495
89.13 -0.00274078 0.00254736
89.16 -0.00191062 0.00247323
89.19 -0.00177219 0.0026713
89.22 0.000345625 0.00299399
89.25 0.000430312 0.00290253
89.28 0.000219375 0.00295942
89.31 -0.00119359 0.00292498
89.34 -0.000694219 0.00300216
89.37 -0.00191875 0.00303999
89.4 -0.00261828 0.00306232
89.43 -0.00438203 0.00306128
89.46 -0.00415125 0.00298842
89.49 -0.0053075 0.0029693
89.52 -0.00471453 0.00302575
89.55 -0.00421281 0.00292663
89.58 -0.00418578 0.0028504
89.61 -0.00385984 0.0029201
89.64 -0.00269437 0.00290807
89.67 -0.00199766 0.00290222
89.7 -0.00133375 0.00276396
89.73 -0.00160703 0.00288673
89.76 -0.00190875 0.00287915
89.79 -0.000996563 0.00286861
89.82 -0.00040625 0.00277255
89.85 0.000454063 0.00292341
89.88 0.000972031 0.00274949
89.91 0.000165469 0.00268659
89.94 0.00165422 0.00249085
89.97 0.000754844 0.00244047
90 -0.000187031 0.00262309
90.03 -0.00140344 0.0027318
90.06 -0.00239984 0.0027366
90.09 -0.00300047 0.00271111
90.12 -0.00291531 0.00286166
90.15 -0.00330766 0.00276977
90.18 -0.00301641 0.00268004
90.21 -0.00300703 0.00283645
90.24 -0.00206391 0.00288289
90.27 -0.00223109 0.00299952
90.3 -0.00220609 0.00296239
90.33 -0.00339906 0.00293727
90.36 -0.00435906 0.00287857
90.39 -0.00373625 0.00310503
90.42 -0.00305234 0.00319415
90.45 -0.00367906 0.00313816
90.48 -0.00469047 0.00298102
90.51 -0.00448375 0.00310763
90.54 -0.00396797 0.00315254
90.57 -0.00467484 0.00319129
90.6 -0.00346391 0.00304247
90.63 -0.00186187 0.00296378
90.66 -0.00123422 0.00288389
90.69 -0.00218328 0.00290212
90.72 -0.00127672 0.00284771
90.75 -0.000664688 0.0030524
90.78 -0.000915469 0.00299354
90.81 -0.000183281 0.0031225
90.84 -0.000875469 0.00302761
90.87 -0.00158109 0.00301844
90.9 -0.000270469 0.00298204
90.93 -0.00123344 0.00302808
90.96 -0.000284688 0.0029515
90.99 0.000109375 0.00271958
91.02 0.00109266 0.0026883
91.05 0.00194422 0.0027519
91.08 0.00164391 0.002994
91.11 0.00283719 0.00286121
91.14 0.00337062 0.00299758
91.17 0.00454516 0.00304569
91.2 0.00470875 0.00317032
91.23 0.00316875 0.00325826
91.26 0.00332031 0.00283257
91.29 0.00321141 0.00268304
91.32 0.00385375 0.00261141
91.35 0.00366156 0.00266775
91.38 0.00181953 0.00269068
91.41 0.00118172 0.00269301
91.44 -0.00047 0.00266467
91.47 0.00117078 0.00277236
91.5 0.00288344 0.00269522
91.53 0.00307188 0.0025541
91.56 0.00271797 0.00267926
91.59 0.00178359 0.00294052
91.62 0.000277969 0.00305988
91.65 -0.000180937 0.00318896
91.68 0.000249375 0.00314429
91.71 0.000475156 0.00291975
91.74 0.00211625 0.0029747
91.77 0.00339609 0.00299325
91.8 0.00360594 0.00284517
91.83 0.000670156 0.00289856
91.86 2.76563e-05 0.00290571
91.89 -0.000181719 0.00279279
91.92 0.000837188 0.00273086
91.95 -0.000694219 0.00286409
91.98 -0.000943438 0.00268204
92.01 -0.00110937 0.00266597
92.04 0.00144375 0.00290721
92.07 -0.00166562 0.00296058
92.1 -0.00131609 0.00315389
92.13 -0.000879219 0.00310492
92.16 -0.00180266 0.00295446
92.19 -0.00400266 0.00283555
92.22 -0.00390219 0.00269205
92.25 -0.00436953 0.00271747
92.28 -0.00221844 0.00282508
92.31 -0.00293125 0.00268847
92.34 -0.00281031 0.00273521
92.37 -0.00387062 0.00274469
92.4 -0.00489984 0.00277048
92.43 -0.00654281 0.00274465
92.46 -0.00719297 0.00280985
92.49 -0.00783891 0.00289086
92.52 -0.00690203 0.0027635
92.55 -0.00611969 0.00295905
92.58 -0.00704844 0.00293622
92.61 -0.00681266 0.00292554
92.64 -0.00844062 0.00300032
92.67 -0.00674656 0.00312699
92.7 -0.00719719 0.00287482
92.73 -0.00806516 0.00284025
92.76 -0.00831297 0.00267696
92.79 -0.00754766 0.00258061
92.82 -0.00695109 0.0026669
92.85 -0.00600328 0.00276838
92.88 -0.00455125 0.00290972
92.91 -0.00422453 0.00288198
92.94 -0.00358062 0.00296579
92.97 -0.00231172 0.00298697
93 -0.00234359 0.00291684
93.03 -0.00273047 0.00286521
93.06 -0.00361625 0.00263298
93.09 -0.00253297 0.00273081
93.12 -0.00190469 0.00266185
93.15 -0.00019875 0.00276362
93.18 -0.000877031 0.00282948
93.21 -0.00167531 0.00275206
93.24 -0.00177562 0.00270069
93.27 -0.00328922 0.00271199
93.3 -0.002605 0.00265558
93.33 -0.00159141 0.00284357
93.36 -0.00164812 0.00280866
93.39 0.000164687 0.00271753
93.42 -0.000118125 0.00257854
93.45 0.000596562 0.00259733
93.48 0.00198438 0.00244274
93.51 0.00224812 0.00224303
93.54 0.00366984 0.00247362
93.57 0.00346219 0.00254611
93.6 0.00274297 0.00260845
93.63 0.00272109 0.00263336
93.66 0.00156047 0.00271322
93.69 0.00149609 0.00276421
93.72 0.00220969 0.00262303
93.75 0.00202687 0.00265312
93.78 0.00279094 0.00266798
93.81 0.00164203 0.00265865
93.84 0.00153484 0.00275548
93.87 0.00143703 0.00259284
93.9 0.00208688 0.00257743
93.93 0.00181391 0.00267397
93.96 0.00206953 0.00268508
93.99 0.00211656 0.00259608
94.02 0.00411875 0.00262352
94.05 0.00292672 0.00266399
94.08 0.00285 0.00289292
94.11 0.00419203 0.00281594
94.14 0.00337281 0.00287075
94.17 0.0040225 0.00303612
94.2 0.00473172 0.00305285
94.23 0.00310844 0.00325435
94.26 0.00334609 0.00334856
94.29 0.00327109 0.00324109
94.32 0.00413828 0.00307098
94.35 0.00340594 0.00285638
94.38 0.00319562 0.00286049
94.41 0.00189609 0.00295674
94.44 0.00256 0.00324555
94.47 0.00284219 0.00328061
94.5 0.00207891 0.0031147
94.53 0.00228578 0.00300474
94.56 0.00259344 0.00307302
94.59 0.00178875 0.0029326
94.62 0.00229109 0.0031559
94.65 0.00173734 0.00347076
94.68 0.00174828 0.00340184
94.71 0.000188437 0.00337576
94.74 -0.00113813 0.0032318
94.77 -0.00286219 0.00316768
94.8 -0.00253266 0.00299606
94.83 -0.0023425 0.00304136
94.86 -0.0026175 0.00289014
94.89 -0.00306969 0.00292643
94.92 -0.00397922 0.00307739
94.95 -0.00344703 0.00299935
94.98 -0.00343937 0.00299661
95.01 -0.00410156 0.00305493
95.04 -0.00534047 0.00299484
95.07 -0.00572516 0.00302093
95.1 -0.0059475 0.00297404
95.13 -0.00587703 0.0028911
95.16 -0.00519219 0.00295551
95.19 -0.00400234 0.00295385
95.22 -0.00357953 0.00292193
95.25 -0.00179906 0.00296005
95.28 -0.00281297 0.0030533
95.31 -0.00221531 0.00288143
95.34 -0.00112922 0.00281665
95.37 -0.000850469 0.00285104
95.4 -0.00172 0.00285158
95.43 -0.00224828 0.00282253
95.46 -0.00181578 0.00263357
95.49 -0.00143438 0.00273295
95.52 -0.000588906 0.00280742
95.55 -0.00122984 0.00294065
95.58 -0.00166094 0.0028859
95.61 -0.00281094 0.00275982
95.64 -0.00222578 0.00284372
95.67 -0.00154422 0.00270402
95.7 -0.00124297 0.00279667
95.73 -0.00102547 0.00275728
95.76 -0.000876094 0.00265137
95.79 -0.000802187 0.0026753
95.82 -0.00114875 0.00257333
95.85 -0.000328594 0.00258259
95.88 4.95313e-05 0.00272535
95.91 0.000764531 0.00247665
95.94 -0.00103453 0.0025754
95.97 -0.000604375 0.00264886
96 2.90625e-05 0.00260421
96.03 -0.000959219 0.00270085
96.06 -0.000106875 0.00278287
96.09 -0.000313594 0.00270735
96.12 0.00059125 0.00256126
96.15 0.000761719 0.0025996
96.18 0.000488437 0.00254886
96.21 0.000831719 0.00252718
96.24 0.00184203 0.00286302
96.27 0.00218 0.00300967
96.3 0.00166219 0.00305208
96.33 0.00385219 0.00285133
96.36 0.00462906 0.00290328
96.39 0.00316844 0.00299101
96.42 0.00241391 0.00295917
96.45 0.00412141 0.00304925
96.48 0.00359453 0.00303482
96.51 0.00159031 0.00297595
96.54 -0.000580469 0.00304211
96.57 -0.00140891 0.00316903
96.6 -0.00105609 0.0032072
96.63 -0.000843594 0.00300001
96.66 -0.00110172 0.00315334
96.69 -0.00198984 0.00306173
96.72 -0.000465 0.00290055
96.75 -0.00333875 0.0028128
96.78 -0.00466875 0.00261809
96.81 -0.00378953 0.00266809
96.84 -0.00349703 0.00293851
96.87 -0.00293563 0.00311336
96.9 -0.00190062 0.00319093
96.93 -0.000525469 0.0030378
96.96 -0.000514063 0.0029541
96.99 -0.00125297 0.00301068
97.02 -0.00216078 0.00287594
97.05 -0.000396094 0.00290913
97.08 0.00105641 0.00292161
97.11 0.00146734 0.00292477
97.14 0.00150766 0.00296101
97.17 -0.000524688 0.00294512
97.2 -0.00150375 0.00291975
97.23 -0.00253406 0.00301071
97.26 -0.00271828 0.00314872
97.29 -0.00437203 0.00301421
97.32 -0.00289469 0.00311937
97.35 -0.00257 0.00319429
97.38 -0.00428453 0.00307796
97.41 -0.00421141 0.00315823
97.44 -0.00497062 0.0031803
97.47 -0.00328141 0.00320246
97.5 -0.00405797 0.00309316
97.53 -0.00396984 0.00290891
97.56 -0.00317906 0.00297489
97.59 -0.00343516 0.00300775
97.62 -0.0023675 0.00303053
97.65 -0.00226641 0.00297605
97.68 -0.00335125 0.00297834
97.71 -0.00339078 0.0027813
97.74 -0.00374703 0.00282659
97.77 -0.00179719 0.00274103
97.8 -0.00265094 0.00257588
97.83 -0.00280969 0.00277207
97.86 -0.00226281 0.00278312
97.89 -0.00172656 0.00287874
97.92 -0.00237063 0.00277531
97.95 -0.00211187 0.00270455
97.98 -0.000245781 0.00260852
98.01 -0.00279141 0.00264688
98.04 -0.00321469 0.00258969
98.07 -0.00310219 0.00264077
98.1 -0.00374484 0.00277121
98.13 -0.00282578 0.00274529
98.16 -0.004325 0.00263396
98.19 -0.00341422 0.0028285
98.22 -0.00479219 0.00258214
98.25 -0.00622641 0.00246759
98.28 -0.00644859 0.00256067
98.31 -0.00724609 0.00262248
98.34 -0.00751781 0.00271308
98.37 -0.00851672 0.00277872
98.4 -0.00777859 0.0027265
98.43 -0.00788094 0.00302104
98.46 -0.00769688 0.00304032
98.49 -0.00702234 0.00326096
98.52 -0.00582281 0.003238
98.55 -0.00730156 0.00303642
98.58 -0.00615469 0.00267929
98.61 -0.00575281 0.00265692
98.64 -0.00579578 0.00284665
98.67 -0.00570062 0.00292863
98.7 -0.00713969 0.00284524
98.73 -0.00509484 0.00288158
98.76 -0.00455391 0.00275387
98.79 -0.00326594 0.0027891
98.82 -0.00276609 0.00266607
98.85 -0.00344953 0.0025909
98.88 -0.00191016 0.00269676
98.91 -0.00203016 0.00280333
98.94 -0.0036325 0.00275118
98.97 -0.00360016 0.0027085
99 -0.00479625 0.00262965
99.03 -0.00518609 0.00274406
99.06 -0.0045975 0.00269151
99.09 -0.00529031 0.00256885
99.12 -0.00441859 0.00259458
99.15 -0.00246609 0.00275569
99.18 -0.00243781 0.00271989
99.21 -0.00205734 0.00266185
99.24 -0.00268297 0.00260653
99.27 -0.00334969 0.00269958
99.3 -0.00294406 0.00252033
99.33 -0.00166859 0.00232214
99.36 -0.00325297 0.00234346
99.39 -0.00255406 0.00251559
99.42 -0.00253719 0.002677
99.45 -0.00132406 0.00260596
99.48 -0.00113937 0.00257513
99.51 0.000663281 0.00247026
99.54 0.000527187 0.00260827
99.57 0.000457813 0.00246205
99.6 0.000580156 0.00275193
99.63 0.000818594 0.0027268
99.66 -0.000166094 0.00305043
99.69 -0.00146953 0.00285828
99.72 -0.00138609 0.00288492
99.75 -0.00115734 0.00315944
99.78 0.000844375 0.00319648
99.81 0.00110266 0.00310377
99.84 0.00229687 0.00327663
99.87 0.00199734 0.00333366
99.9 0.00307 0.00333501
99.93 0.00167953 0.00321775
99.96 0.00168469 0.00310576
99.99 0.00231453 0.00297429
100.02 0.00222719 0.00277587
100.05 0.000308906 0.00283153
100.08 -0.000426406 0.00282652
100.11 -0.00051 0.00304113
100.14 -0.000407344 0.00316256
100.17 -0.000955781 0.00319903
100.2 7.875e-05 0.00325328
100.23 0.000900312 0.00330944
100.26 0.00185828 0.00318
100.29 0.00262469 0.00302889
100.32 0.00308219 0.00299535
100.35 0.00344813 0.00293287
100.38 0.00438375 0.00309325
100.41 0.00519766 0.00315687
100.44 0.00526609 0.00302114
100.47 0.00461078 0.00316147
100.5 0.00570781 0.00303263
100.53 0.00487656 0.00297588
100.56 0.00510547 0.0027978
100.59 0.00621203 0.00263124
100.62 0.00493875 0.00277542
100.65 0.00473219 0.00275874
100.68 0.00515812 0.00281279
100.71 0.00627234 0.00280706
100.74 0.00687484 0.00285622
100.77 0.00575656 0.00300914
100.8 0.00606672 0.00301419
100.83 0.00638047 0.00291661
100.86 0.00637922 0.00274134
100.89 0.00538375 0.00285852
100.92 0.00555516 0.00276742
100.95 0.00546313 0.0025729
100.98 0.00685328 0.00274364
101.01 0.00622953 0.0025252
101.04 0.00493828 0.00237132
101.07 0.00605391 0.00209668
101.1 0.00485078 0.00228382
101.13 0.00403922 0.00236853
101.16 0.00470938 0.00230745
101.19 0.00245734 0.00240167
101.22 0.00318797 0.00232064
101.25 0.00163516 0.00223563
101.28 0.00307063 0.00235158
101.31 0.00173047 0.0023868
101.34 9.40625e-05 0.00241003
101.37 -0.00126125 0.00257621
101.4 -0.000798438 0.00267566
101.43 -0.000218281 0.00242435
101.46 -0.000576094 0.00236997
101.49 -0.000565 0.00243754
101.52 0.00055125 0.00246161
101.55 0.001335 0.00253992
101.58 0.00274062 0.00247694
101.61 0.00275641 0.0024931
101.64 0.00274766 0.00263065
101.67 0.00285797 0.00248308
101.7 0.00361125 0.00242348
101.73 0.00381187 0.00241657
101.76 0.00374781 0.00242477
101.79 0.00195719 0.00243531
101.82 0.00146828 0.00247143
101.85 0.00143469 0.00225442
101.88 0.000831563 0.00209611
101.91 0.00185953 0.00233278
101.94 0.00156281 0.00227996
101.97 0.00138875 0.00222453
102 0.00138953 0.00239576
102.03 0.00128828 0.00245825
102.06 0.000665313 0.00248059
102.09 -0.00121219 0.00244697
102.12 -0.00116828 0.0028637
102.15 0.00221094 0.0028577
102.18 0.00236422 0.00281867
102.21 0.00290719 0.00267274
102.24 0.00196719 0.00263557
102.27 0.000518906 0.00285072
102.3 -0.000218281 0.00280453
102.33 -0.00174906 0.00289715
102.36 -0.00144391 0.00288694
102.39 -0.00340281 0.00278697
102.42 -0.00387031 0.00271621
102.45 -0.00516656 0.00265686
102.48 -0.00520922 0.00265106
102.51 -0.00407563 0.00272993
102.54 -0.00471531 0.00271208
102.57 -0.00488875 0.00261247
102.6 -0.00441969 0.00261687
102.63 -0.00331703 0.00252082
102.66 -0.003195 0.00255007
102.69 -0.00111437 0.00259687
102.72 0.000317813 0.00275624
102.75 0.00130859 0.00277979
102.78 -6.40625e-06 0.00266367
102.81 -0.00227734 0.00254227
102.84 -0.00295437 0.00264124
102.87 -0.00335422 0.00260335
102.9 -0.00160906 0.00293184
102.93 -0.00208359 0.00316162
102.96 -0.00164484 0.00317187
102.99 -0.00195063 0.0030803
103.02 -0.00178969 0.00303101
103.05 -0.00327703 0.00310362
103.08 -0.00184219 0.00324298
103.11 -0.00178547 0.00304924
103.14 -0.00065875 0.00301087
103.17 -2.84375e-05 0.00302857
103.2 -0.000336406 0.00312158
103.23 0.001275 0.00294972
103.26 0.000590156 0.00319808
103.29 0.00121281 0.00319055
103.32 -0.000210156 0.00301896
103.35 0.000832031 0.0029245
103.38 0.00120281 0.00265052
103.41 0.00181219 0.00255056
103.44 0.00276094 0.00254244
103.47 0.00328203 0.00251589
103.5 0.00433703 0.002473
103.53 0.00258969 0.00280289
103.56 0.00216 0.00271414
103.59 0.000700625 0.00278371
103.62 -0.000344531 0.00263198
103.65 0.000552188 0.0027906
103.68 0.00112047 0.00284497
103.71 0.000645781 0.00281393
103.74 0.00192891 0.00317479
103.77 0.00292797 0.00317443
103.8 0.00180281 0.00301661
103.83 0.00334172 0.00302905
103.86 0.00234219 0.00294649
103.89 0.00152312 0.00291544
103.92 0.00240094 0.00281204
103.95 0.00257078 0.00277926
103.98 0.00168875 0.0024176
104.01 0.000280469 0.00241927
104.04 0.00122656 0.00244204
104.07 0.00155547 0.00233956
104.1 0.00114828 0.00248429
104.13 0.000464687 0.00238058
104.16 0.000185781 0.002509
104.19 0.00188953 0.0024895
104.22 0.00257516 0.00260519
104.25 0.00209953 0.00257367
104.28 0.00384859 0.00272574
104.31 0.00258359 0.00268629
104.34 0.00274188 0.00262553
104.37 0.00196219 0.00247517
104.4 0.00195719 0.00261628
104.43 0.00102953 0.00266752
104.46 0.000124063 0.00246943
104.49 -0.00114531 0.00252581
104.52 -0.000243906 0.00264082
104.55 -0.000406719 0.00249068
104.58 -0.00127609 0.0024663
104.61 -3.04687e-05 0.00243384
104.64 0.000190938 0.00245599
104.67 -0.000597969 0.00236353
104.7 -0.00020375 0.00251592
104.73 -0.00043125 0.00248653
104.76 -0.00173672 0.00269368
104.79 -0.0027225 0.00288776
104.82 -0.00144125 0.00261674
104.85 -0.00209578 0.00248238
104.88 -0.00332547 0.00259366
104.91 -0.00380047 0.00249642
104.94 -0.00382906 0.00264452
104.97 -0.00218812 0.0026543
105 -0.00212172 0.00268614
105.03 -0.00252281 0.00264181
105.06 -0.00479953 0.00260886
105.09 -0.00337031 0.00269469
105.12 -0.00515359 0.00277922
105.15 -0.00638016 0.00275602
105.18 -0.00517172 0.00281852
105.21 -0.00419438 0.00268452
105.24 -0.002915 0.00269727
105.27 -0.00183766 0.00276976
105.3 -0.00240703 0.00252465
105.33 -0.00217719 0.00255647
105.36 -0.00122469 0.00234139
105.39 -0.001175 0.00252755
105.42 -0.00181766 0.00236282
105.45 -0.00201984 0.00256849
105.48 -0.00147109 0.00260999
105.51 -0.000798906 0.0026468
105.54 -0.00205406 0.00259546
105.57 -0.000241094 0.00272529
105.6 -0.000171094 0.00258227
105.63 -0.000757656 0.00270577
105.66 -0.00146516 0.00277113
105.69 -0.00173891 0.00296751
105.72 -0.000983437 0.00290524
105.75 -0.00243672 0.00294915
105.78 -0.00200953 0.0031297
105.81 -0.00239656 0.00329237
105.84 -0.00291141 0.00322024
105.87 -0.00223812 0.00323624
105.9 -0.00284203 0.0030853
105.93 -0.00259469 0.0031413
105.96 -0.00247125 0.00303019
105.99 -0.00141531 0.00297945
106.02 -0.00242391 0.00286657
106.05 -0.000547656 0.00268046
106.08 0.000743438 0.00263741
106.11 0.000691875 0.00275115
106.14 0.00060125 0.00280041
106.17 0.000786563 0.00296576
106.2 0.000620469 0.00277416
106.23 0.00227094 0.00275864
106.26 3.875e-05 0.00289834
106.29 -0.000923438 0.00273695
106.32 -0.00155437 0.00289295
106.35 -0.00202891 0.00300112
106.38 -0.00176797 0.00300849
106.41 -0.000552812 0.00308571
106.44 -0.000924531 0.00296931
106.47 -0.00189516 0.00294322
106.5 -0.00287812 0.00301963
106.53 -0.00322844 0.00308743
106.56 -0.00201922 0.00315773
106.59 -0.00326312 0.002978
106.62 -0.00186797 0.00287843
106.65 -0.000294531 0.00299491
106.68 -0.00195516 0.00286004
106.71 -0.00288562 0.00301065
106.74 -0.00267953 0.00282994
106.77 -0.00293828 0.00279811
106.8 -0.00461031 0.00295018
106.83 -0.00530688 0.00289819
106.86 -0.00579687 0.00280119
106.89 -0.00507344 0.00285414
106.92 -0.00493219 0.00305659
106.95 -0.00543406 0.00301559
106.98 -0.00596641 0.00309523
107.01 -0.00483828 0.00278888
107.04 -0.00288781 0.00271602
107.07 -0.00237766 0.00292703
107.1 -0.00205734 0.00312755
107.13 -0.00264562 0.00300659
107.16 -0.00234563 0.00290776
107.19 -0.00184578 0.00286367
107.22 -0.000620625 0.0028828
107.25 0.00131922 0.00264628
107.28 0.00168844 0.00262994
107.31 0.00257016 0.00257877
107.34 0.00146844 0.00254635
107.37 0.00207797 0.00260041
107.4 0.00319344 0.0023745
107.43 0.00208953 0.00253177
107.46 0.00208875 0.00265124
107.49 0.00273703 0.00263001
107.52 0.00240266 0.00253628
107.55 0.00227531 0.00256777
107.58 0.00067 0.00253305
107.61 0.00292578 0.00248299
107.64 0.00413063 0.0025795
107.67 0.00368734 0.00247074
107.7 0.00435531 0.00264109
107.73 0.00283203 0.0028054
107.76 0.00330422 0.00281735
107.79 0.00243328 0.00267384
107.82 0.00176047 0.00287149
107.85 0.00270594 0.00285463
107.88 0.00339937 0.00285951
107.91 0.00318609 0.00291618
107.94 0.00221 0.00283688
107.97 0.00341375 0.00283502
108 0.00187922 0.00285823
108.03 0.00242719 0.00271631
108.06 0.00340047 0.00286558
108.09 0.00396734 0.00291693
108.12 0.00400047 0.00300304
108.15 0.00385125 0.00276606
108.18 0.00329766 0.00272655
108.21 0.000965 0.00259527
108.24 0.000642187 0.00257862
108.27 0.00118141 0.00259681
108.3 0.000570625 0.00266987
108.33 -0.000927812 0.00277224
108.36 -0.000370312 0.00282525
108.39 0.000398594 0.0027048
108.42 0.000988594 0.00286492
108.45 0.00227719 0.00274432
108.48 0.00197484 0.00265739
108.51 0.00274641 0.00261294
108.54 0.00264109 0.00262152
108.57 0.00293328 0.00259092
108.6 0.00369781 0.00267272
108.63 0.00306922 0.00251729
108.66 0.00205516 0.00242912
108.69 0.00139063 0.00247046
108.72 0.00304531 0.00238365
108.75 0.00427516 0.00240159
108.78 0.00432219 0.00224378
108.81 0.00489719 0.00254503
108.84 0.00418172 0.00265111
108.87 0.00474062 0.0027306
108.9 0.00398391 0.00279823
108.93 0.00290469 0.00270723
108.96 0.00082 0.00276009
108.99 9.5625e-05 0.00272994
109.02 -0.00119625 0.00284387
109.05 -0.00185266 0.00285807
109.08 -0.00208578 0.00269094
109.11 -0.000733125 0.00264273
109.14 -0.001335 0.00260104
109.17 -0.00283672 0.00279342
109.2 -0.00317641 0.00291148
109.23 -0.00546641 0.00307896
109.26 -0.00435688 0.00307311
109.29 -0.00508609 0.0031377
109.32 -0.00535578 0.00314621
109.35 -0.00598406 0.00316446
109.38 -0.006535 0.00318184
109.41 -0.00568906 0.00309269
109.44 -0.00612156 0.00309122
109.47 -0.0041175 0.00298593
109.5 -0.00261641 0.00284345
109.53 -0.00399844 0.0029221
109.56 -0.00282938 0.00317523
109.59 -0.00256969 0.00308483
109.62 -0.00281281 0.0031644
109.65 -0.00394375 0.00327057
109.68 -0.00215453 0.00344495
109.71 -0.00268047 0.00339994
109.74 -0.00129859 0.00327948
109.77 -0.000785156 0.00311449
109.8 -0.000452656 0.0031326
109.83 -0.00121906 0.00296864
109.86 -0.000986563 0.00303326
109.89 -0.00216016 0.00310955
109.92 -0.00101203 0.00298785
109.95 -0.00160219 0.00300767
109.98 -0.00173844 0.00287894
110.01 -0.00135687 0.00295064
110.04 -0.000956094 0.00289752
110.07 -0.00198187 0.002909
110.1 -0.00158703 0.00276127
110.13 -5.21875e-05 0.00273897
110.16 0.000578437 0.00266863
110.19 0.000210781 0.00264969
110.22 0.00161641 0.00287377
110.25 0.00245203 0.0027773
110.28 0.000465781 0.00287489
110.31 0.00200609 0.00294235
110.34 0.00223609 0.00295797
110.37 0.00251297 0.00314333
110.4 0.00129906 0.00309976
110.43 -0.000543594 0.00318957
110.46 0.000150469 0.00331714
110.49 3.28125e-05 0.00318829
110.52 -0.000849219 0.00309522
110.55 0.000576719 0.00331066
110.58 0.00189031 0.00338032
110.61 0.00423766 0.00345971
110.64 0.00137453 0.00338515
110.67 0.00148188 0.00346714
110.7 0.00198453 0.00335756
110.73 -2.07813e-05 0.00322072
110.76 0.000791563 0.00306517
110.79 0.000652188 0.00307126
110.82 0.00151141 0.00335354
110.85 0.00101406 0.00325373
110.88 0.00240516 0.00319629
110.91 0.000851719 0.00310201
110.94 0.000221094 0.00313102
110.97 -0.00132953 0.00309564
111 2.51562e-05 0.00294134
111.03 -0.000976875 0.00285159
111.06 -0.00155484 0.0029972
111.09 -0.00191625 0.00308901
111.12 -0.000971406 0.00301396
111.15 -0.00162125 0.00304973
111.18 -0.000832031 0.00293648
111.21 -0.00149641 0.00292837
111.24 -0.00177031 0.00303819
111.27 -0.000717188 0.00296319
111.3 0.000173281 0.0031407
111.33 -0.000594531 0.0033185
111.36 -0.000794375 0.00311401
111.39 -0.00248687 0.00311451
111.42 -0.00221312 0.00319745
111.45 -0.00207297 0.00298031
111.48 -0.00123078 0.00313763
111.51 -0.000152188 0.00300715
111.54 0.00110266 0.00288387
111.57 0.00218094 0.00282353
111.6 0.00143406 0.00304605
111.63 0.00262937 0.00297863
111.66 0.00203937 0.00294958
111.69 0.00207422 0.00289441
111.72 0.000720625 0.00306635
111.75 -0.000342187 0.00313943
111.78 -0.00133766 0.00304152
111.81 -0.00251422 0.00289374
111.84 -0.00414031 0.00314459
111.87 -0.00433719 0.00297808
111.9 -0.00495422 0.00294306
111.93 -0.00391813 0.00330402
111.96 -0.00244078 0.00310028
111.99 -0.00181172 0.00284105
112.02 -0.00255516 0.00280599
112.05 -0.00163156 0.00280029
112.08 -0.00134125 0.00254542
112.11 -0.000566563 0.00253765
112.14 6.64062e-05 0.00248336
112.17 0.00131266 0.0028423
112.2 0.00146906 0.00298952
112.23 0.00244562 0.00301037
112.26 0.00148984 0.00318891
112.29 2.28125e-05 0.00318832
112.32 0.00110875 0.00326803
112.35 0.000597031 0.00315709
112.38 0.000280469 0.00325513
112.41 0.000364062 0.0032429
112.44 0.00144875 0.00327449
112.47 0.00177938 0.00310185
112.5 0.00293359 0.00321576
112.53 0.00330078 0.00321623
112.56 0.00294359 0.00311627
112.59 0.00153594 0.0030034
112.62 0.00366422 0.00296247
112.65 0.00568766 0.00309353
112.68 0.00651234 0.00314025
112.71 0.00570391 0.00313941
112.74 0.00481141 0.00300598
112.77 0.00506594 0.00310014
112.8 0.00488672 0.00306529
112.83 0.00332453 0.00286159
112.86 0.0003075 0.00279221
112.89 0.00091625 0.00278356
112.92 0.000603281 0.00291324
112.95 0.00132828 0.00304564
112.98 0.00108109 0.00299869
113.01 0.00224172 0.00314733
113.04 0.00309656 0.00303972
113.07 0.00284375 0.00321584
113.1 0.00512969 0.00331767
113.13 0.00454719 0.00320801
113.16 0.00326141 0.00313275
113.19 0.00197594 0.00303902
113.22 0.00155 0.00315273
113.25 0.000700312 0.00301366
113.28 0.00155859 0.00304268
113.31 0.00194234 0.00301569
113.34 0.00135422 0.00307156
113.37 0.00162578 0.00313068
113.4 0.00333766 0.00307011
113.43 0.00238484 0.00312928
113.46 0.000574688 0.0030202
113.49 0.000219688 0.00304262
113.52 9.54687e-05 0.00314554
113.55 -0.000561094 0.00305109
113.58 -0.00114828 0.00297967
113.61 -0.000592188 0.0031865
113.64 -0.000268281 0.0033743
113.67 0.000621406 0.00333469
113.7 3.59375e-05 0.00328545
113.73 0.00118172 0.0032492
113.76 0.001745 0.00308248
113.79 0.00181828 0.00318253
113.82 0.00243813 0.00322156
113.85 0.00293047 0.00309322
113.88 0.00284578 0.00308338
113.91 0.00217641 0.00316261
113.94 0.00221391 0.00315376
113.97 0.00205984 0.00303094
114 0.00242672 0.00306484
114.03 0.00346953 0.00298688
114.06 0.00290047 0.00302285
114.09 0.00220766 0.00297293
114.12 0.00167937 0.00304681
114.15 0.00217516 0.00328938
114.18 0.00269484 0.00335734
114.21 0.00357406 0.00323227
114.24 0.00116375 0.00302955
114.27 0.000351875 0.00294118
114.3 -0.000532031 0.00313842
114.33 -0.00143937 0.00304032
114.36 -0.00061875 0.00277769
114.39 -0.00115563 0.00280145
114.42 -0.00194641 0.00273677
114.45 -0.00461484 0.00269482
114.48 -0.00380422 0.0026858
114.51 -0.00357703 0.0026988
114.54 -0.00204016 0.00265728
114.57 -0.00273078 0.00273608
114.6 -0.00296672 0.00277109
114.63 -0.00104594 0.00275187
114.66 0.00154047 0.00268068
114.69 0.000545469 0.00277973
114.72 0.00152453 0.00286737
114.75 -0.00141016 0.0030367
114.78 -0.00193969 0.00295178
114.81 -0.000620938 0.00300265
114.84 -0.0001975 0.00310068
114.87 -0.000189531 0.00285122
114.9 0.000839844 0.00298132
114.93 0.00327406 0.00309188
114.96 0.00156312 0.00306636
114.99 0.00156875 0.0029643
115.02 0.000284063 0.00309892
115.05 0.000560469 0.00300776
115.08 0.00134766 0.00299807
115.11 0.00221797 0.00287177
115.14 0.00340422 0.00294129
115.17 0.00151672 0.00291455
115.2 0.00288469 0.0027929
115.23 0.00199516 0.00269976
115.26 0.000939375 0.00278771
115.29 -0.00125203 0.00268236
115.32 -0.00173 0.00283988
115.35 -0.00320719 0.00287195
115.38 -0.00275047 0.00307778
115.41 -0.00108922 0.00295162
115.44 -0.00127656 0.00297392
115.47 -0.00234188 0.00319016
115.5 -0.0021 0.0032604
115.53 -0.00285891 0.00320955
115.56 -0.00496969 0.00324678
115.59 -0.00340766 0.0032368
115.62 -0.00331781 0.00338652
115.65 -0.00301984 0.00309521
115.68 -0.00227828 0.00315421
115.71 -0.00169375 0.00314837
115.74 -0.00215797 0.00319284
115.77 -0.00158922 0.0031979
115.8 -0.00279187 0.00322273
115.83 -0.00453266 0.00333071
115.86 -0.00404516 0.00332071
115.89 -0.00361688 0.00347765
115.92 -0.00310328 0.00333304
115.95 -0.00376594 0.00327062
115.98 -0.00432734 0.0032026
116.01 -0.00380531 0.00297458
116.04 -0.00415469 0.00288889
116.07 -0.00292875 0.00290772
116.1 -0.00274312 0.00296919
116.13 -0.00379375 0.0030471
116.16 -0.00289469 0.00291268
116.19 -0.00288406 0.0030947
116.22 -0.00227875 0.00313754
116.25 -0.00329875 0.00308253
116.28 -0.00302906 0.00296699
116.31 -0.0011575 0.00298467
116.34 -0.001185 0.00309321
116.37 -0.00160234 0.00290801
116.4 -0.000457656 0.00295594
116.43 -8.84375e-05 0.00286938
116.46 -3.39062e-05 0.00304682
116.49 -0.001025 0.00303289
116.52 -0.0020325 0.00297844
116.55 -0.00399969 0.00325902
116.58 -0.00421266 0.00322669
116.61 -0.00156656 0.00310758
116.64 -0.0022725 0.00317679
116.67 -0.00201938 0.00310143
116.7 -0.00279047 0.00311732
116.73 -0.00261781 0.00314317
116.76 -0.000656094 0.00292831
116.79 -0.00125609 0.00300081
116.82 -0.00100812 0.00318888
116.85 0.00110172 0.00322709
116.88 0.00261031 0.00322548
116.91 0.00248625 0.0034568
116.94 0.00283406 0.00329911
116.97 0.00237359 0.00321251
117 0.00300594 0.0033662
117.03 0.00298984 0.0033329
117.06 0.00333937 0.00339268
117.09 0.0027 0.00345875
117.12 0.00345672 0.00338814
117.15 0.00298203 0.00327699
117.18 0.00219391 0.00339746
117.21 0.00180203 0.00319148
117.24 0.00283813 0.00318388
117.27 0.00259828 0.00330013
117.3 0.0025475 0.00328212
117.33 0.00159672 0.00315398
117.36 0.000734219 0.00313872
117.39 -0.000213438 0.00316904
117.42 -0.0013425 0.0031094
117.45 -6.98438e-05 0.00312526
117.48 -0.000305469 0.003078
117.51 0.00051125 0.00295388
117.54 0.00233594 0.00275863
117.57 0.00107 0.00272477
117.6 0.00238922 0.00267476
117.63 0.00183297 0.00273588
117.66 0.00205391 0.0026677
117.69 0.00136281 0.00271551
117.72 -0.00113969 0.00274871
117.75 0.000266719 0.00281066
117.78 0.00120187 0.00276815
117.81 0.000885313 0.00294331
117.84 0.00187594 0.00326052
117.87 0.000330469 0.00309958
117.9 -0.00197891 0.00307179
117.93 -0.00191656 0.00303073
117.96 -0.0029675 0.00293235
117.99 -0.00394266 0.00308545
118.02 -0.00527219 0.00300909
118.05 -0.004045 0.00302623
118.08 -0.00461672 0.00290679
118.11 -0.00516828 0.00306646
118.14 -0.00380266 0.00320812
118.17 -0.00347328 0.003385
118.2 -0.00364688 0.00317676
118.23 -0.00446688 0.00321496
118.26 -0.00613953 0.00331327
118.29 -0.00704187 0.0031422
118.32 -0.00739578 0.00306383
118.35 -0.00771641 0.00308098
118.38 -0.00672297 0.00305326
118.41 -0.00736672 0.00318356
118.44 -0.00649187 0.00318349
118.47 -0.00548297 0.00315598
118.5 -0.00399109 0.00332423
118.53 -0.00354344 0.00334618
118.56 -0.00344359 0.0032315
118.59 -0.00305781 0.00317971
118.62 -0.00182875 0.00328712
118.65 -0.000570937 0.003381
118.68 -0.000404687 0.00341866
118.71 -0.000927812 0.00328374
118.74 -0.00171578 0.00341726
118.77 -0.00200875 0.00353313
118.8 -0.00246656 0.00340065
118.83 -0.00417188 0.00341651
118.86 -0.00538812 0.0035429
118.89 -0.005995 0.00354346
118.92 -0.00748922 0.00353534
118.95 -0.00768484 0.00360124
118.98 -0.00839938 0.00363048
119.01 -0.00717328 0.00362598
119.04 -0.00598109 0.00356876
119.07 -0.00517437 0.00347718
119.1 -0.00611891 0.0035892
119.13 -0.00562266 0.00344767
119.16 -0.00346219 0.00350174
119.19 -0.00335359 0.0032445
119.22 -0.00331313 0.00330179
119.25 -0.00121781 0.00324879
119.28 -0.00151125 0.00329575
119.31 -0.00368016 0.00324973
119.34 -0.00214625 0.00300983
119.37 -0.00374906 0.00304911
119.4 -0.00307625 0.00315144
119.43 -0.00301562 0.00305044
119.46 -0.00430406 0.00311794
119.49 -0.00413297 0.00305052
119.52 -0.003605 0.00290304
119.55 -0.00208859 0.00268656
119.58 -0.00090125 0.00291261
119.61 -0.000168281 0.002836
119.64 1.59375e-05 0.00298625
119.67 0.000965 0.00292547
119.7 0.000769531 0.00306005
119.73 0.00170719 0.00314923
119.76 0.00141422 0.00312689
119.79 -0.000391719 0.00315336
119.82 -0.00284937 0.0031127
119.85 -0.00216781 0.00328737
119.88 -0.00209844 0.00324271
119.91 -0.00218875 0.00330285
119.94 -0.00242797 0.0032159
119.97 -0.00395578 0.00325553
&
@target G1.S1
@type xydy
0 1 0
0.03 0.600839 0.00159008
0.06 0.468848 0.00200887
0.09 0.386222 0.00229362
0.12 0.326941 0.00257005
0.15 0.283075 0.00264524
0.18 0.24925 0.0026998
0.21 0.221966 0.00279985
0.24 0.197931 0.00292805
0.27 0.18048 0.00281527
0.3 0.164804 0.00275742
0.33 0.150476 0.00274167
0.36 0.136892 0.0028944
0.39 0.127238 0.00284028
0.42 0.118004 0.00275815
0.45 0.109215 0.00276527
0.48 0.100998 0.00260997
0.51 0.0938139 0.00261679
0.54 0.0871395 0.00266343
0.57 0.0818425 0.00280719
0.6 0.0768214 0.00289826
0.63 0.0712503 0.00280469
0.66 0.0662345 0.00272401
0.69 0.0630866 0.00262511
0.72 0.0592219 0.00253199
0.75 0.0547212 0.00253365
0.78 0.0516464 0.00250194
0.81 0.0481237 0.00257585
0.84 0.045897 0.00261879
0.87 0.0428008 0.00256333
0.9 0.0402286 0.0025304
0.93 0.0383477 0.00259906
0.96 0.0373714 0.00272998
0.99 0.0357716 0.00268993
1.02 0.0342659 0.00247193
1.05 0.0329555 0.00234528
1.08 0.0316114 0.00233411
1.11 0.0297555 0.00226578
1.14 0.0285003 0.00224611
1.17 0.0262647 0.00219476
1.2 0.0248423 0.00225568
1.23 0.0234734 0.00228978
1.26 0.0207391 0.00216096
1.29 0.0181239 0.00208838
1.32 0.0180147 0.0021855
1.35 0.0200803 0.00209792
1.38 0.0189297 0.00200368
1.41 0.0185673 0.0018893
1.44 0.0192011 0.00193909
1.47 0.0186291 0.00190956
1.5 0.0173259 0.00190658
1.53 0.0165127 0.00202588
1.56 0.0161125 0.0020337
1.59 0.0140034 0.00203487
1.62 0.0140392 0.00221621
1.65 0.0130455 0.00221705
1.68 0.0122753 0.0021164
1.71 0.0112547 0.00206774
1.74 0.0105606 0.00207077
1.77 0.00965953 0.002148
1.8 0.0102825 0.00216813
1.83 0.00941781 0.00220015
1.86 0.00906578 0.00206303
1.89 0.0105637 0.0022184
1.92 0.0103777 0.00230971
1.95 0.00936891 0.00234956
1.98 0.00999531 0.00199383
2.01 0.00940281 0.00213699
2.04 0.00850625 0.00208733
2.07 0.00838141 0.00220662
2.1 0.00745937 0.00220669
2.13 0.00614766 0.00219582
2.16 0.00511703 0.00212392
2.19 0.00467734 0.0020916
2.22 0.00544313 0.00217283
2.25 0.00506906 0.00223818
2.28 0.00546906 0.00234592
2.31 0.00570781 0.00238951
2.34 0.00505969 0.00237913
2.37 0.00587766 0.00242738
2.4 0.00473875 0.00244985
2.43 0.00401234 0.00241118
2.46 0.00539016 0.0022506
2.49 0.00504562 0.00225719
2.52 0.0042475 0.00229714
2.55 0.00410844 0.00227279
2.58 0.0031225 0.00213334
2.61 0.00404641 0.00218586
2.64 0.00460984 0.00226415
2.67 0.00581641 0.00229635
2.7 0.00485578 0.00225316
2.73 0.00482359 0.00231822
2.76 0.00386344 0.00225827
2.79 0.00277969 0.00221578
2.82 0.00232469 0.00210238
2.85 0.00187984 0.00209411
2.88 0.00174984 0.00211924
2.91 0.00158469 0.00216578
2.94 0.0007975 0.00208632
2.97 0.00189047 0.00199269
3 0.00159141 0.00207535
3.03 0.00101984 0.00215081
3.06 0.00074625 0.00213701
3.09 0.0021075 0.00216336
3.12 0.00111359 0.00213011
3.15 0.00173344 0.00224515
3.18 0.00262906 0.00229226
3.21 0.00251359 0.00216186
3.24 0.00249687 0.00223379
3.27 0.00304594 0.00219646
3.3 0.00344984 0.00201558
3.33 0.00262391 0.00215768
3.36 0.00226219 0.00214989
3.39 0.00254641 0.00211876
3.42 0.00271 0.00209883
3.45 0.00278844 0.00201895
3.48 0.00299266 0.00206549
3.51 0.00239062 0.00221409
3.54 0.00234031 0.00227074
3.57 0.00119812 0.00236028
3.6 0.000214219 0.00210383
3.63 0.00295922 0.00214148
3.66 0.00272875 0.00223199
3.69 0.00368234 0.00241392
3.72 0.00379516 0.00229929
3.75 0.00139078 0.00246182
3.78 0.00252719 0.00233855
3.81 0.00205781 0.00222369
3.84 0.00266266 0.00215757
3.87 0.00294094 0.00223614
3.9 0.00354078 0.00213324
3.93 0.00531156 0.00216858
3.96 0.00487109 0.00207685
3.99 0.00616984 0.00214369
4.02 0.00525437 0.00209679
4.05 0.00602469 0.00228505
4.08 0.00546062 0.0023433
4.11 0.00638844 0.00225473
4.14 0.00633859 0.00222175
4.17 0.00777859 0.00233468
4.2 0.00765609 0.00235926
4.23 0.00667484 0.00230044
4.26 0.00563219 0.00236576
4.29 0.00469891 0.00219554
4.32 0.00503141 0.00218062
4.35 0.00525391 0.00231795
4.38 0.00574453 0.00246783
4.41 0.00669078 0.00258671
4.44 0.00674969 0.00263847
4.47 0.005675 0.00260949
4.5 0.00521766 0.00275483
4.53 0.00497266 0.00263116
4.56 0.00483391 0.00252885
4.59 0.003645 0.00252714
4.62 0.004035 0.00261768
4.65 0.00372469 0.002427
4.68 0.00488969 0.00232051
4.71 0.00475781 0.00221072
4.74 0.00428266 0.00212356
4.77 0.00362141 0.00202181
4.8 0.00325625 0.00217401
4.83 0.00362531 0.00227021
4.86 0.00339609 0.00219718
4.89 0.00386578 0.00215026
4.92 0.00382375 0.00210297
4.95 0.00464719 0.00202272
4.98 0.00447969 0.00206764
5.01 0.00349406 0.00218466
5.04 0.00321187 0.00229191
5.07 0.00318312 0.00231748
5.1 0.00210234 0.00236525
5.13 0.000484219 0.0024449
5.16 -0.000716875 0.0024372
5.19 -0.00115172 0.00238234
5.22 -0.000658594 0.00229843
5.25 -0.000754375 0.00232985
5.28 -5e-05 0.00242825
5.31 0.000401563 0.00239478
5.34 0.00146406 0.0022347
5.37 0.00145078 0.00228263
5.4 0.00345094 0.0022255
5.43 0.00395219 0.00240774
5.46 0.00403734 0.00234225
5.49 0.00373609 0.00226788
5.52 0.00379 0.00228263
5.55 0.00417937 0.00213207
5.58 0.00413359 0.00210649
5.61 0.00401641 0.00201909
5.64 0.00390875 0.00206287
5.67 0.00376109 0.00213466
5.7 0.00345672 0.00227246
5.73 0.00321875 0.00236349
5.76 0.00214078 0.00249028
5.79 0.00277062 0.00248067
5.82 0.00117172 0.00245375
5.85 0.00059625 0.00230265
5.88 0.000499375 0.00228669
5.91 0.00223469 0.00227489
5.94 0.00318547 0.00208224
5.97 0.00426094 0.00205758
6 0.00421047 0.00230816
6.03 0.00340688 0.00228381
6.06 0.00233719 0.00221299
6.09 0.00252656 0.00230451
6.12 0.00111359 0.00233033
6.15 0.00129719 0.00240849
6.18 0.00172328 0.00234873
6.21 0.0032675 0.0024353
6.24 0.00366234 0.00235798
6.27 0.00344156 0.00243501
6.3 0.00369359 0.00226346
6.33 0.00418016 0.00214952
6.36 0.00429422 0.00208043
6.39 0.00367 0.0020389
6.42 0.00385641 0.00199243
6.45 0.00302937 0.00194455
6.48 0.00212391 0.00203591
6.51 0.00261625 0.00215072
6.54 0.00101594 0.00227832
6.57 0.00280313 0.00233051
6.6 0.00318953 0.00231889
6.63 0.00282844 0.00232342
6.66 0.00371 0.00245122
6.69 0.00373813 0.00257541
6.72 0.00478687 0.00251825
6.75 0.00433391 0.00256618
6.78 0.00391734 0.00245425
6.81 0.00587234 0.00249557
6.84 0.00586172 0.00233256
6.87 0.00670703 0.00230587
6.9 0.00633563 0.00243434
6.93 0.00800984 0.0023806
6.96 0.00716641 0.00247923
6.99 0.00693078 0.00234695
7.02 0.00663859 0.00239459
7.05 0.00615953 0.0025423
7.08 0.00788984 0.00253551
7.11 0.00766172 0.0025362
7.14 0.00683 0.00259201
7.17 0.00537187 0.0025773
7.2 0.00483266 0.00269936
7.23 0.00406891 0.00282886
7.26 0.00287766 0.00263972
7.29 0.00350984 0.00243069
7.32 0.00336203 0.0025685
7.35 0.00288437 0.00267819
7.38 0.00181938 0.00285085
7.41 0.00201766 0.00279184
7.44 0.00345297 0.00268813
7.47 0.00176937 0.00260789
7.5 0.00322453 0.00271594
7.53 0.00276375 0.00276326
7.56 0.00401219 0.00278219
7.59 0.00351547 0.00279572
7.62 0.00369219 0.00267866
7.65 0.00396188 0.00291426
7.68 0.00454703 0.0029021
7.71 0.00352453 0.00297111
7.74 0.00217578 0.00281107
7.77 0.00239813 0.00289225
7.8 0.000328906 0.0027035
7.83 0.00113062 0.00262752
7.86 0.000777813 0.00257805
7.89 0.001755 0.00244554
7.92 0.00239844 0.00234298
7.95 0.00351453 0.00245961
7.98 0.00288906 0.00255476
8.01 0.00303078 0.00242519
8.04 0.00327953 0.0025689
8.07 0.00260156 0.00274292
8.1 0.00124969 0.00279339
8.13 0.000346094 0.0028128
8.16 -0.000554531 0.00284353
8.19 -0.000273906 0.00293235
8.22 -0.00107875 0.00300695
8.25 0.000558125 0.00297023
8.28 0.00151406 0.00292776
8.31 0.00197688 0.00285323
8.34 0.00222438 0.00285669
8.37 0.00484656 0.00278727
8.4 0.00408391 0.00275187
8.43 0.00334937 0.0027272
8.46 0.00192125 0.00272189
8.49 0.000778125 0.00287524
8.52 -0.000153906 0.00292626
8.55 -0.000947031 0.00289663
8.58 -0.00165047 0.00283889
8.61 -0.00216781 0.002757
8.64 -0.00337484 0.00276186
8.67 -0.00206359 0.00270398
8.7 -0.00199125 0.00252784
8.73 -0.00248094 0.0024886
8.76 -0.00208672 0.00242911
8.79 -0.00230016 0.00236525
8.82 -0.00217656 0.00227844
8.85 -0.00228562 0.00217778
8.88 -0.00134063 0.00219295
8.91 -0.000528906 0.00236437
8.94 -0.000943437 0.00229483
8.97 -0.000687344 0.00227196
9 -0.000986094 0.00227185
9.03 -0.00110969 0.00229786
9.06 -0.00222969 0.00229827
9.09 -0.00348172 0.00219644
9.12 -0.00562094 0.00227861
9.15 -0.00623594 0.00248562
9.18 -0.00598422 0.0025832
9.21 -0.00737688 0.00272488
9.24 -0.00807922 0.00254728
9.27 -0.00752063 0.00244122
9.3 -0.007395 0.00236542
9.33 -0.00725125 0.00239129
9.36 -0.00786203 0.00237184
9.39 -0.00956188 0.00252475
9.42 -0.00973813 0.00263005
9.45 -0.00954125 0.00272261
9.48 -0.00944203 0.00262752
9.51 -0.00966109 0.00259789
9.54 -0.00835844 0.00266314
9.57 -0.00576344 0.00277673
9.6 -0.00609656 0.00279444
9.63 -0.00793031 0.00275552
9.66 -0.00800453 0.00282792
9.69 -0.00763719 0.00281557
9.72 -0.00689172 0.00285574
9.75 -0.00463172 0.00279642
9.78 -0.00336828 0.00270018
9.81 -0.00453484 0.00272863
9.84 -0.00477859 0.00284064
9.87 -0.00371328 0.00300284
9.9 -0.00370578 0.0028549
9.93 -0.00344937 0.00274893
9.96 -0.00363484 0.00266931
9.99 -0.00341922 0.00246131
10.02 -0.00340875 0.00231013
10.05 -0.00256391 0.00219041
10.08 -0.00112672 0.00225348
10.11 -0.00180531 0.00214018
10.14 -0.00249719 0.00216779
10.17 -0.00273313 0.00218942
10.2 -0.00214266 0.0022788
10.23 -0.00159078 0.0022715
10.26 -0.00170422 0.00233845
10.29 -0.00106906 0.00232195
10.32 -0.00158234 0.00239247
10.35 -0.00240453 0.00238159
10.38 -0.00357031 0.00236868
10.41 -0.00210328 0.00212019
10.44 -0.00276938 0.00221545
10.47 -0.00345922 0.002275
10.5 -0.00392938 0.0022063
10.53 -0.00310641 0.00215348
10.56 -0.00520328 0.00215336
10.59 -0.00387484 0.00229065
10.62 -0.00359234 0.00226484
10.65 -0.00410375 0.00227377
10.68 -0.00266313 0.00238867
10.71 -0.00166359 0.00246186
10.74 -0.00112375 0.00246616
10.77 -0.00205453 0.00242557
10.8 -0.000600938 0.00248091
10.83 -0.000257187 0.00242504
10.86 -0.00134109 0.00245245
10.89 -0.00204453 0.00234998
10.92 -0.00179219 0.00225699
10.95 -0.00194484 0.00226163
10.98 -0.00193328 0.0022222
11.01 -0.00183969 0.00251656
11.04 -0.00245078 0.00254645
11.07 -0.0033075 0.00250143
11.1 -0.00348469 0.00249891
11.13 -0.00351891 0.00252308
11.16 -0.00376594 0.00267531
11.19 -0.00270625 0.00268183
11.22 -0.00281375 0.00260166
11.25 -0.00287031 0.00252275
11.28 -0.00265672 0.00242839
11.31 -0.00339906 0.00234157
11.34 -0.00198594 0.00221475
11.37 -0.00200594 0.00231478
11.4 -0.00166984 0.00237118
11.43 -0.00236406 0.00219264
11.46 -0.00255813 0.00237542
11.49 -0.00341172 0.00256752
11.52 -0.00260203 0.00266004
11.55 -0.0031775 0.00266064
11.58 -0.00281062 0.00262061
11.61 -0.00193203 0.00252588
11.64 0.000333437 0.00252965
11.67 0.000999219 0.00249173
11.7 -0.00159453 0.00251653
11.73 -0.00189625 0.00247851
11.76 -0.00115016 0.00252281
11.79 -0.00156594 0.00244634
11.82 -0.00196328 0.00238358
11.85 -0.00179688 0.0023744
11.88 -0.000619063 0.00220178
11.91 -8.1875e-05 0.00231295
11.94 -0.00140797 0.00234347
11.97 0.000218906 0.00236503
12 0.000292969 0.00234572
12.03 0.00073875 0.00244396
12.06 0.00154703 0.00248007
12.09 0.00113063 0.0023355
12.12 0.00110406 0.00245367
12.15 0.0015675 0.00225812
12.18 0.00206859 0.00233328
12.21 0.00177156 0.00227072
12.24 0.00142828 0.00226683
12.27 0.00169656 0.00240168
12.3 0.00240891 0.00221284
12.33 0.00273281 0.00230647
12.36 0.00202469 0.00219474
12.39 0.00216109 0.00221579
12.42 0.000538594 0.00244994
12.45 0.001495 0.00243255
12.48 0.00310562 0.00251637
12.51 0.00251875 0.00253614
12.54 0.000777031 0.00249122
12.57 -0.000846094 0.00246536
12.6 -0.00171906 0.0023535
12.63 -0.00323312 0.00235299
12.66 -0.00354547 0.002443
12.69 -0.00347 0.00232488
12.72 -0.0038925 0.00222982
12.75 -0.00440562 0.00225483
12.78 -0.00323906 0.00221851
12.81 -0.00303203 0.00232677
12.84 -0.00300781 0.00236156
12.87 -0.00113234 0.002448
12.9 -0.00112109 0.00233724
12.93 -0.00205656 0.00228159
12.96 -0.00282 0.00243227
12.99 -0.00201047 0.00236471
13.02 -0.00138953 0.00237047
13.05 -0.00122984 0.00241651
13.08 -0.00277719 0.00234318
13.11 -0.00351031 0.00251363
13.14 -0.0024325 0.00242011
13.17 -0.00224625 0.00235035
13.2 -0.00196141 0.00222532
13.23 -0.00275422 0.00229104
13.26 -0.00215844 0.00234009
13.29 -0.00224859 0.00221326
13.32 -0.00353891 0.00213085
13.35 -0.00270594 0.00213042
13.38 -0.00216469 0.00221826
13.41 -0.00261234 0.00228549
13.44 -0.00329859 0.00227023
13.47 -0.00421141 0.00223359
13.5 -0.00394938 0.00226398
13.53 -0.00428437 0.00235378
13.56 -0.0045225 0.00233851
13.59 -0.00521547 0.00238732
13.62 -0.00445281 0.0022936
13.65 -0.0055625 0.00216765
13.68 -0.00564219 0.00199423
13.71 -0.00553312 0.00190817
13.74 -0.00571156 0.00201377
13.77 -0.00501281 0.00206837
13.8 -0.00537094 0.00210916
13.83 -0.00485844 0.00222993
13.86 -0.00594422 0.00215554
13.89 -0.00673594 0.00222898
13.92 -0.00676297 0.00228035
13.95 -0.00737687 0.00210523
13.98 -0.00785312 0.00218455
14.01 -0.00634719 0.00220024
14.04 -0.00704859 0.00212147
14.07 -0.00646719 0.00214822
14.1 -0.00593078 0.00216428
14.13 -0.00528281 0.00223186
14.16 -0.00451922 0.00214693
14.19 -0.00408688 0.00208959
14.22 -0.00347984 0.00205893
14.25 -0.00435828 0.00210687
14.28 -0.00404891 0.00199527
14.31 -0.00372078 0.00210685
14.34 -0.00182734 0.00218239
14.37 -0.00316641 0.00213992
14.4 -0.00304078 0.00223221
14.43 -0.00296594 0.00231122
14.46 -0.00195297 0.00235595
14.49 -0.00171234 0.00236145
14.52 -0.000996875 0.00240761
14.55 -0.00145516 0.00230438
14.58 -0.00297812 0.00226124
14.61 -0.00212016 0.00236518
14.64 -0.0026575 0.00246853
14.67 -0.00240938 0.00248234
14.7 -0.00100016 0.00240508
14.73 -0.00119672 0.00239887
14.76 -0.00087625 0.00243169
14.79 -8.78125e-05 0.00241732
14.82 -0.00116 0.00250962
14.85 -0.00242906 0.00256835
14.88 -0.00499313 0.00260277
14.91 -0.0041825 0.00246513
14.94 -0.00417844 0.00246528
14.97 -0.0038675 0.00249064
15 -0.00360828 0.00247036
15.03 -0.00301609 0.00228652
15.06 -0.00570781 0.0021849
15.09 -0.00614187 0.00220193
15.12 -0.00513328 0.00246251
15.15 -0.00494312 0.00242681
15.18 -0.00413219 0.00245217
15.21 -0.00416203 0.00238779
15.24 -0.00249031 0.00233852
15.27 -0.00313156 0.00253239
15.3 -0.00280531 0.00240244
15.33 -0.00299297 0.00253376
15.36 -0.00253047 0.00256125
15.39 -0.00268719 0.00240316
15.42 -0.00361781 0.00232561
15.45 -0.00335359 0.00240276
15.48 -0.00267547 0.00238423
15.51 -0.00240375 0.00235328
15.54 -0.00232406 0.00259688
15.57 -0.00191656 0.00254947
15.6 -0.00233281 0.00242453
15.63 -0.00302844 0.00245103
15.66 -0.00236141 0.00247938
15.69 -0.00239906 0.00245478
15.72 -0.002465 0.00237831
15.75 -0.00306078 0.00244179
15.78 -0.00227734 0.00245035
15.81 -0.00280172 0.00239434
15.84 -0.00182937 0.00245239
15.87 -0.00229594 0.00248978
15.9 -0.00189203 0.00253788
15.93 -0.00103141 0.00239213
15.96 -0.00130828 0.00235731
15.99 -0.000328281 0.0021912
16.02 0.000524375 0.00223574
16.05 0.00181734 0.00218856
16.08 0.00114156 0.00229601
16.11 0.00184516 0.0024414
16.14 0.000916563 0.00235576
16.17 0.00188 0.00218867
16.2 0.00107234 0.00224039
16.23 0.00113234 0.00220397
16.26 0.000350625 0.00228874
16.29 -0.00114844 0.00243175
16.32 -0.00127219 0.00241151
16.35 -0.00228484 0.00235984
16.38 -0.00226281 0.00213914
16.41 -0.00285812 0.00220068
16.44 -0.0025025 0.00211673
16.47 -0.00327078 0.00216809
16.5 -0.00320063 0.00219118
16.53 -0.00293312 0.00225676
16.56 -0.00384984 0.00225716
16.59 -0.00298031 0.00233817
16.62 -0.00365688 0.00224427
16.65 -0.00278109 0.0023764
16.68 -0.00383172 0.00240181
16.71 -0.003795 0.00238949
16.74 -0.00256531 0.0023046
16.77 -0.00236422 0.00232379
16.8 -0.00214797 0.00229296
16.83 -0.00230453 0.00235874
16.86 -0.00223047 0.00239257
16.89 -0.00181047 0.00238409
16.92 -0.00256375 0.00233618
16.95 -0.00281797 0.00236881
16.98 -0.00393609 0.00214813
17.01 -0.00281578 0.00220174
17.04 -0.00209594 0.00219718
17.07 -0.00250016 0.00225988
17.1 -0.00226703 0.0023963
17.13 -0.00187156 0.00229836
17.16 -0.00217734 0.00238934
17.19 -0.00313844 0.00240373
17.22 -0.00235422 0.0023277
17.25 -0.00216813 0.00228726
17.28 -0.00218281 0.00226683
17.31 -0.00282938 0.00230077
17.34 -0.00425813 0.00238494
17.37 -0.00308547 0.00240027
17.4 -0.00324922 0.00236481
17.43 -0.00352187 0.00222699
17.46 -0.00368563 0.00231579
17.49 -0.00359625 0.00214315
17.52 -0.00302766 0.00217464
17.55 -0.00297406 0.00218533
17.58 -0.00325016 0.00239272
17.61 -0.00230547 0.00224627
17.64 -0.00238734 0.00240547
17.67 -0.00333094 0.00223143
17.7 -0.00406766 0.00230229
17.73 -0.00497484 0.00235014
17.76 -0.0059225 0.00246346
17.79 -0.00397828 0.00231588
17.82 -0.00357156 0.00226812
17.85 -0.00276594 0.00226888
17.88 -0.00157031 0.00235747
17.91 -0.00139 0.00233206
17.94 -0.00105828 0.00229626
17.97 4.45312e-05 0.00234019
18 2.51562e-05 0.00224356
18.03 -0.000906875 0.00220556
18.06 -0.00132406 0.00217311
18.09 -0.00231578 0.00224089
18.12 -0.00240453 0.00233856
18.15 -0.00142359 0.00239579
18.18 -0.00136813 0.00252303
18.21 -0.0002275 0.00241199
18.24 0.000444062 0.00251258
18.27 0.000624375 0.00230045
18.3 0.000494375 0.00249623
18.33 -0.00032875 0.00252994
18.36 -0.000535312 0.00240285
18.39 -0.000646875 0.00243061
18.42 -0.000607812 0.00225394
18.45 0.000583281 0.0022802
18.48 0.00155844 0.00211874
18.51 0.000996875 0.00215185
18.54 0.00139187 0.00215091
18.57 0.00101375 0.00205287
18.6 0.000230781 0.00195391
18.63 -0.0007625 0.00200496
18.66 0.000737187 0.00209919
18.69 0.0013575 0.00226245
18.72 0.00118703 0.00215314
18.75 0.00175813 0.00218505
18.78 0.00150969 0.00218977
18.81 0.00176969 0.00222168
18.84 0.0022725 0.00235135
18.87 0.00225344 0.00234061
18.9 0.000910781 0.00235183
18.93 0.00242609 0.00240437
18.96 0.00180906 0.00229031
18.99 0.000386563 0.00225538
19.02 0.00194187 0.00218918
19.05 0.00162687 0.00212516
19.08 0.00161125 0.00208214
19.11 0.00182953 0.00201833
19.14 0.000807187 0.00205776
19.17 0.00220141 0.00208459
19.2 0.00356703 0.00215019
19.23 0.00304328 0.00221542
19.26 0.00250469 0.00229325
19.29 0.00199469 0.00217234
19.32 0.00125172 0.00208911
19.35 -4.71875e-05 0.0022597
19.38 -0.000197031 0.00223218
19.41 0.000479688 0.00233029
19.44 -0.0006675 0.00236944
19.47 0.000989844 0.00228023
19.5 0.000785625 0.00226335
19.53 0.00034375 0.00235001
19.56 0.000842344 0.00233457
19.59 0.00101656 0.00226382
19.62 0.000542187 0.00225708
19.65 0.000592969 0.00227791
19.68 -0.00164094 0.00232241
19.71 -0.000425781 0.00251199
19.74 -0.00084375 0.00252244
19.77 0.00124359 0.0026987
19.8 0.00192547 0.00259641
19.83 0.00304734 0.00248466
19.86 0.00300453 0.00241595
19.89 0.00276828 0.00247691
19.92 0.00241625 0.00234783
19.95 0.00281156 0.00231391
19.98 0.00269516 0.00225394
20.01 0.00167891 0.00220906
20.04 0.00260656 0.00239147
20.07 0.00174188 0.00262991
20.1 0.00278547 0.00257712
20.13 0.00253937 0.00244884
20.16 0.001175 0.00259317
20.19 0.000643125 0.00254644
20.22 -0.00129531 0.00263493
20.25 -0.00138453 0.00285289
20.28 -0.00241828 0.00291814
20.31 -0.00222922 0.0029562
20.34 -0.00162953 0.00277393
20.37 -0.00218969 0.00276057
20.4 -0.00118578 0.0028264
20.43 -0.00166891 0.00273544
20.46 -0.00196047 0.0028632
20.49 -0.00146813 0.00291283
20.52 -0.00196609 0.0028887
20.55 -0.00212297 0.00290959
20.58 -0.00265328 0.00266056
20.61 -0.00290063 0.00259616
20.64 -0.00244938 0.00265113
20.67 -0.00414984 0.00269343
20.7 -0.00457203 0.00265724
20.73 -0.00397656 0.00267536
20.76 -0.00299578 0.00246984
20.79 -0.00218375 0.00241928
20.82 -0.0032375 0.00242443
20.85 -0.00280516 0.00236937
20.88 -0.00348078 0.00253268
20.91 -0.00329094 0.00241617
20.94 -0.00411359 0.00252617
20.97 -0.00499219 0.00256692
21 -0.00523453 0.00254879
21.03 -0.00579641 0.00250565
21.06 -0.00544812 0.00250048
21.09 -0.00629188 0.00246177
21.12 -0.00568672 0.00248028
21.15 -0.00571 0.00249602
21.18 -0.00537078 0.0024221
21.21 -0.00536484 0.00244499
21.24 -0.00558453 0.00244189
21.27 -0.00458141 0.00260001
21.3 -0.00412734 0.00263632
21.33 -0.00313422 0.00259173
21.36 -0.00401797 0.00258295
21.39 -0.00508391 0.00253734
21.42 -0.00474594 0.00257993
21.45 -0.00457984 0.00271597
21.48 -0.00379062 0.00270594
21.51 -0.00324359 0.00273617
21.54 -0.00394141 0.00275957
21.57 -0.00362688 0.00272574
21.6 -0.00360953 0.00265439
21.63 -0.00264328 0.00269228
21.66 -0.0033525 0.00294963
21.69 -0.00418844 0.00272404
21.72 -0.00374734 0.00255741
21.75 -0.00350266 0.00252779
21.78 -0.00301953 0.00256407
21.81 -0.002865 0.00254193
21.84 -0.00273344 0.0025107
21.87 -0.00261719 0.00241833
21.9 -0.00301953 0.00255626
21.93 -0.00431109 0.00248029
21.96 -0.00472531 0.00240423
21.99 -0.00593734 0.0023298
22.02 -0.00694047 0.00234501
22.05 -0.00713344 0.00241822
22.08 -0.00726125 0.00245393
22.11 -0.00613812 0.00234731
22.14 -0.00655359 0.00248906
22.17 -0.00596 0.00250935
22.2 -0.00402703 0.00252317
22.23 -0.00529891 0.0023926
22.26 -0.00611922 0.00243673
22.29 -0.006695 0.00253445
22.32 -0.00675016 0.00254647
22.35 -0.00697031 0.00251742
22.38 -0.0071725 0.00261904
22.41 -0.00658797 0.00260995
22.44 -0.00692469 0.002667
22.47 -0.00609578 0.00251823
22.5 -0.00461094 0.00258647
22.53 -0.00347266 0.00245072
22.56 -0.00414328 0.00240143
22.59 -0.00415797 0.00239323
22.62 -0.00409734 0.00246071
22.65 -0.00548938 0.00233472
22.68 -0.00609391 0.00233119
22.71 -0.00535375 0.00228674
22.74 -0.00633859 0.00257122
22.77 -0.00713156 0.00237849
22.8 -0.00615109 0.00229559
22.83 -0.00697578 0.00237637
22.86 -0.00698062 0.00238248
22.89 -0.00572281 0.00230028
22.92 -0.00517891 0.0023985
22.95 -0.00508047 0.0024637
22.98 -0.00560859 0.00236295
23.01 -0.0052475 0.00225886
23.04 -0.00659469 0.00212736
23.07 -0.00653016 0.00209979
23.1 -0.00463797 0.0020532
23.13 -0.00521016 0.00206835
23.16 -0.00473234 0.00188361
23.19 -0.00576766 0.00183575
23.22 -0.00466016 0.00184993
23.25 -0.00438938 0.00192241
23.28 -0.00361813 0.00182092
23.31 -0.00419719 0.00169984
23.34 -0.00512219 0.00183649
23.37 -0.00649891 0.0019026
23.4 -0.00602297 0.00195272
23.43 -0.00730453 0.00196686
23.46 -0.00700062 0.00188693
23.49 -0.00645797 0.00209228
23.52 -0.00615031 0.00207149
23.55 -0.00532344 0.00219865
23.58 -0.00433922 0.00220182
23.61 -0.00413922 0.00214884
23.64 -0.00426234 0.0019998
23.67 -0.00464844 0.00200128
23.7 -0.003865 0.00219535
23.73 -0.00400312 0.00219539
23.76 -0.00409766 0.00233536
23.79 -0.00339594 0.00227834
23.82 -0.00389875 0.00219439
23.85 -0.00333469 0.00238905
23.88 -0.00231281 0.00223934
23.91 -0.00270813 0.00221553
23.94 -0.00264703 0.0021404
23.97 -0.00306672 0.0021335
24 -0.00318813 0.00223967
24.03 -0.00390719 0.00214996
24.06 -0.00340125 0.00221156
24.09 -0.00316125 0.00235478
24.12 -0.00210687 0.00223619
24.15 -0.00138281 0.00218367
24.18 -0.00101734 0.00208514
24.21 -0.00209313 0.00210947
24.24 -0.00211281 0.00229201
24.27 -0.00197766 0.00223954
24.3 -0.00290547 0.00237056
24.33 -0.00336703 0.00222984
24.36 -0.00315422 0.00228575
24.39 -0.00266406 0.00230579
24.42 -0.00221844 0.00238208
24.45 -0.00162984 0.00241061
24.48 0.000134219 0.00248649
24.51 0.00024625 0.00249022
24.54 -0.000480937 0.00240718
24.57 -0.00140984 0.00225349
24.6 -0.00180844 0.00226897
24.63 -0.000826406 0.00225523
24.66 -0.000275156 0.00232387
24.69 -0.000323594 0.00230186
24.72 8.45312e-05 0.00217403
24.75 0.000236094 0.00220489
24.78 0.00246031 0.00225319
24.81 0.00203469 0.00212663
24.84 0.00143891 0.00221628
24.87 -3.67187e-05 0.00223799
24.9 0.000384375 0.00238858
24.93 0.000762656 0.00242414
24.96 0.00184797 0.00253443
24.99 0.00114578 0.00254521
25.02 0.00182797 0.00246192
25.05 0.00196875 0.0025548
25.08 0.00219766 0.00244561
25.11 0.00127578 0.00237041
25.14 0.00123234 0.00223732
25.17 0.00141344 0.00228438
25.2 0.00015875 0.00244517
25.23 -8.375e-05 0.00223866
25.26 0.00153219 0.0021266
25.29 0.00123344 0.00223377
25.32 0.00138547 0.00230544
25.35 0.00241672 0.00207607
25.38 0.00187437 0.00217137
25.41 0.000833281 0.00221931
25.44 0.000893594 0.00225069
25.47 0.000260313 0.00227653
25.5 0.00170016 0.00223061
25.53 0.00299469 0.00232495
25.56 0.00316516 0.0022997
25.59 0.00186875 0.00224175
25.62 0.00246141 0.00216138
25.65 0.00298344 0.00227029
25.68 0.00241625 0.00219728
25.71 0.00224094 0.00221513
25.74 0.00156984 0.0021101
25.77 0.00207344 0.00219422
25.8 0.00170437 0.00232894
25.83 0.00166266 0.0023772
25.86 0.003445 0.00233047
25.89 0.00375062 0.00241787
25.92 0.00382312 0.00237803
25.95 0.00253188 0.00236462
25.98 0.00242828 0.00240115
26.01 0.002855 0.00250381
26.04 0.00143 0.00232304
26.07 0.00187656 0.00238463
26.1 0.00133859 0.0024048
26.13 0.00127484 0.00242283
26.16 5.15625e-05 0.00222218
26.19 0.0002625 0.00210958
26.22 -0.0014725 0.00215969
26.25 -0.000122187 0.00224628
26.28 0.000380625 0.00244303
26.31 -0.000339375 0.00248247
26.34 -0.000182656 0.0023942
26.37 -0.000475313 0.00237995
26.4 -0.000228281 0.00231285
26.43 -0.00203844 0.00245823
26.46 -0.0034575 0.00252644
26.49 -0.00403906 0.00258685
26.52 -0.00521516 0.00268248
26.55 -0.00502703 0.00268844
26.58 -0.00356328 0.00278825
26.61 -0.00327922 0.00278314
26.64 -0.00266078 0.00268857
26.67 -0.00432219 0.00267305
26.7 -0.00488594 0.00265317
26.73 -0.00372797 0.00276777
26.76 -0.00367734 0.00281822
26.79 -0.00348234 0.00267215
26.82 -0.00315516 0.00266732
26.85 -0.00227187 0.00264134
26.88 -4.54687e-05 0.00271667
26.91 0.000626406 0.00276302
26.94 -0.000542813 0.00269649
26.97 0.000490625 0.00268826
27 0.000349062 0.00246627
27.03 0.00069125 0.00259141
27.06 -0.000173594 0.00248936
27.09 0.000280937 0.00250739
27.12 5.48437e-05 0.00268471
27.15 0.000110938 0.00268914
27.18 0.00102344 0.00264655
27.21 0.000160469 0.0026834
27.24 0.000328281 0.00261289
27.27 0.00135656 0.0026145
27.3 0.00119437 0.00254717
27.33 0.00172312 0.00280471
27.36 0.000659531 0.00259685
27.39 -0.000378437 0.00251681
27.42 -0.00148625 0.00255488
27.45 -0.00162875 0.00271014
27.48 -0.00165391 0.00267545
27.51 -0.00173203 0.00268395
27.54 -0.00190156 0.00277654
27.57 -0.00186484 0.00276084
27.6 -0.000956562 0.00265376
27.63 -0.000505937 0.0024809
27.66 -0.000315156 0.00237697
27.69 0.000631094 0.00243596
27.72 0.0027075 0.00243835
27.75 0.00157453 0.00247476
27.78 0.00126734 0.00255503
27.81 0.00164 0.00277042
27.84 0.00242047 0.00285993
27.87 0.00238188 0.00280039
27.9 0.00186656 0.00286427
27.93 0.00220656 0.00279463
27.96 0.00137109 0.00276468
27.99 0.000592656 0.00263861
28.02 -0.000608906 0.00250857
28.05 -0.00140031 0.00254186
28.08 -0.00141281 0.00230624
28.11 -0.00138156 0.00239382
28.14 -0.00109375 0.00236665
28.17 -0.00163484 0.00240072
28.2 -0.000146875 0.00238893
28.23 -0.00139594 0.0023691
28.26 -0.00121406 0.00236341
28.29 -0.00147891 0.00239267
28.32 -0.00256 0.0023078
28.35 -0.00326969 0.00244149
28.38 -0.00436063 0.00247464
28.41 -0.00363953 0.00249556
28.44 -0.00343031 0.00243637
28.47 -0.00356047 0.00254098
28.5 -0.00359109 0.00240658
28.53 -0.00386828 0.00236445
28.56 -0.00288734 0.00237321
28.59 -0.00334734 0.00234431
28.62 -0.00356078 0.0025445
28.65 -0.00351922 0.00242876
28.68 -0.00408047 0.00247911
28.71 -0.00340984 0.00242094
28.74 -0.00279844 0.00234824
28.77 -0.00189953 0.00231321
28.8 -0.00214297 0.002507
28.83 -0.00258672 0.00269332
28.86 -0.00389219 0.00260249
28.89 -0.00378734 0.00247325
28.92 -0.00315969 0.00248182
28.95 -0.00404625 0.00249303
28.98 -0.00366016 0.00243251
29.01 -0.00244641 0.00243305
29.04 -0.00253203 0.00248822
29.07 -0.00187141 0.00238719
29.1 -0.00150641 0.00229123
29.13 -0.00307359 0.00213909
29.16 -0.00275109 0.00220793
29.19 -0.00245656 0.0021298
29.22 -0.0025425 0.00208921
29.25 -0.00204359 0.00225062
29.28 -0.00137141 0.00225191
29.31 -0.00114641 0.00235992
29.34 -0.00197313 0.00248122
29.37 -0.00232656 0.0024524
29.4 -0.00129422 0.00243809
29.43 -0.00157922 0.00239137
29.46 -0.000803594 0.00226602
29.49 -5.23438e-05 0.00235702
29.52 0.00036625 0.00225001
29.55 -0.000695938 0.0024316
29.58 -0.000741875 0.00245496
29.61 -0.0018775 0.00236983
29.64 -0.00271516 0.0024862
29.67 -0.00349672 0.00244501
29.7 -0.003045 0.00258701
29.73 -0.00241531 0.00261062
29.76 -0.00261375 0.00258222
29.79 -0.00425125 0.0024837
29.82 -0.00343266 0.00260857
29.85 -0.00486359 0.00249623
29.88 -0.00470594 0.00244393
29.91 -0.00314922 0.00251841
29.94 -0.00242 0.00253374
29.97 -0.00326328 0.00252801
30 -0.00335312 0.002451
30.03 -0.00319078 0.00241728
30.06 -0.00387266 0.00220111
30.09 -0.0033675 0.00214704
30.12 -0.00221906 0.00226533
30.15 -0.00281844 0.00242214
30.18 -0.00294625 0.00244989
30.21 -0.00347984 0.00234244
30.24 -0.00437547 0.00230436
30.27 -0.00383938 0.00218875
30.3 -0.00289922 0.00236656
30.33 -0.00239953 0.0023654
30.36 -0.00213828 0.00232729
30.39 -0.00207406 0.00221587
30.42 -0.00172391 0.00224488
30.45 -0.00359781 0.00232597
30.48 -0.00404797 0.00239975
30.51 -0.00339359 0.00250317
30.54 -0.00419609 0.00252675
30.57 -0.00252766 0.00252309
30.6 -0.00378672 0.00235673
30.63 -0.00364359 0.00236659
30.66 -0.00542016 0.00230399
30.69 -0.00609766 0.00228136
30.72 -0.00459328 0.00216437
30.75 -0.00462781 0.00212225
30.78 -0.00548016 0.00219429
30.81 -0.00274484 0.00219851
30.84 -0.00195844 0.00220889
30.87 -0.00187609 0.0021352
30.9 -0.00207703 0.0024051
30.93 -0.00112422 0.0022275
30.96 -0.0005775 0.00221383
30.99 -0.00130313 0.00203206
31.02 -0.000841875 0.00212196
31.05 0.000673437 0.001975
31.08 0.000872969 0.00197114
31.11 0.00080625 0.00205119
31.14 0.001265 0.00202806
31.17 -0.000798437 0.0022621
31.2 -0.000340156 0.00221296
31.23 0.000266875 0.00221034
31.26 0.000108125 0.00239286
31.29 0.000302031 0.00238745
31.32 0.00129438 0.00242687
31.35 0.000727031 0.00255237
31.38 -0.0005075 0.00261835
31.41 -0.000197344 0.00248427
31.44 -0.000416094 0.00254732
31.47 -0.000222188 0.00247309
31.5 0.000299531 0.00246156
31.53 0.00154531 0.00260556
31.56 0.000822969 0.00269607
31.59 0.00108766 0.00263395
31.62 0.000209688 0.002601
31.65 0.00114516 0.0027454
31.68 0.00125422 0.00258712
31.71 0.000955625 0.00261786
31.74 0.000567969 0.00261325
31.77 0.000120469 0.00266556
31.8 0.000303437 0.00272426
31.83 0.000510313 0.00262638
31.86 0.000274688 0.00270343
31.89 0.000939844 0.0026733
31.92 0.00319359 0.00264835
31.95 0.00328984 0.00264701
31.98 0.00342453 0.00299047
32.01 0.00234953 0.00287385
32.04 0.00218391 0.00292292
32.07 0.0010925 0.00271619
32.1 -0.00128922 0.00268895
32.13 -0.000412187 0.00272354
32.16 -0.000399844 0.00270611
32.19 -0.000589375 0.00264927
32.22 0.000604219 0.00240502
32.25 0.000405781 0.00250576
32.28 -1.75e-05 0.00256037
32.31 -0.000149531 0.00256612
32.34 0.000924531 0.00251957
32.37 0.000403437 0.00258091
32.4 0.00126453 0.00261268
32.43 0.00132422 0.00269492
32.46 0.00141141 0.00279272
32.49 0.00095125 0.002774
32.52 0.00115313 0.00280245
32.55 -0.000640312 0.00281359
32.58 -0.00152891 0.00268874
32.61 -0.000864375 0.00264369
32.64 0.000661719 0.0025898
32.67 -0.000744375 0.00260513
32.7 -0.000776719 0.00257756
32.73 -0.00105469 0.00250534
32.76 -0.000666094 0.00234727
32.79 -0.000660625 0.00241518
32.82 -0.000959687 0.00243517
32.85 -0.00276953 0.00229807
32.88 -0.00228281 0.00231426
32.91 -0.00215453 0.00222307
32.94 -0.00116266 0.00229749
32.97 -0.00137797 0.00240957
33 -0.000608125 0.00218308
33.03 -0.000340781 0.00227437
33.06 -2.1684e-19 0.00217733
33.09 -0.000197344 0.00218246
33.12 0.000435937 0.00225671
33.15 0.000286406 0.00235841
33.18 0.000148906 0.00232937
33.21 -0.00105141 0.00236449
33.24 -0.000311094 0.00245563
33.27 0.00109547 0.00238427
33.3 0.00078625 0.00218564
33.33 5.71875e-05 0.00191461
33.36 0.000413281 0.00196515
33.39 0.00110969 0.00188277
33.42 -0.000428594 0.00213967
33.45 -0.00180406 0.00200585
33.48 -0.0020025 0.00212228
33.51 -0.00245391 0.00215436
33.54 -0.00205187 0.00212501
33.57 -0.00132469 0.00215154
33.6 -0.000894063 0.002255
33.63 -0.00011 0.00233763
33.66 -0.00116703 0.00210597
33.69 -0.00170703 0.00223258
33.72 -0.002555 0.00229631
33.75 -0.00336438 0.00227128
33.78 -0.00412484 0.00249901
33.81 -0.00566875 0.00253905
33.84 -0.00656344 0.00272235
33.87 -0.00554453 0.00274821
33.9 -0.00362281 0.00265479
33.93 -0.0024825 0.00254875
33.96 -0.00181875 0.00245284
33.99 -0.00251266 0.0023953
34.02 -0.00247688 0.00235394
34.05 -0.00343828 0.00225559
34.08 -0.00428375 0.00248873
34.11 -0.00424016 0.00241558
34.14 -0.00307734 0.00239592
34.17 -0.00250266 0.00255441
34.2 -0.00173016 0.00249642
34.23 -0.000551094 0.00255899
34.26 -0.00146391 0.0024024
34.29 -0.00254453 0.00234668
34.32 -0.00286438 0.00240822
34.35 -0.00287203 0.00246269
34.38 -0.00222172 0.00224216
34.41 -0.00279375 0.00233995
34.44 -0.00255828 0.00224676
34.47 -0.00289 0.00216502
34.5 -0.00268969 0.00213192
34.53 -0.00145828 0.00201373
34.56 -0.00106453 0.00215765
34.59 -0.00123063 0.00209477
34.62 -0.00177125 0.00210341
34.65 -0.00167797 0.00220824
34.68 -5.75e-05 0.00220166
34.71 0.000619219 0.00231104
34.74 0.00102688 0.00223841
34.77 -0.00113234 0.00230456
34.8 -0.00233687 0.00236957
34.83 -0.00290359 0.00235204
34.86 -0.00225 0.0023331
34.89 -0.00139469 0.00218874
34.92 -0.00185125 0.00211631
34.95 -0.000940937 0.00219926
34.98 -0.00133641 0.00239651
35.01 -0.00324719 0.00249009
35.04 -0.00179531 0.00246051
35.07 -0.000997656 0.00250459
35.1 -0.000828281 0.00235589
35.13 -0.00179031 0.00244222
35.16 -0.00122125 0.00254241
35.19 -0.00288531 0.0022504
35.22 -0.00313094 0.00227609
35.25 -0.00284656 0.00240631
35.28 -0.00103297 0.00236966
35.31 -0.0009875 0.00236482
35.34 -0.00052125 0.00245106
35.37 -0.00200609 0.00247022
35.4 -0.00216641 0.00245233
35.43 -0.00254797 0.00237103
35.46 -0.00258953 0.00253622
35.49 -0.00158766 0.00251915
35.52 -0.00208875 0.00255509
35.55 -0.001205 0.00230641
35.58 -0.000621094 0.00234041
35.61 -0.002035 0.00228635
35.64 -0.00319281 0.00219125
35.67 -0.00231625 0.00228655
35.7 -0.00215953 0.00237352
35.73 -0.00164891 0.00255635
35.76 -0.00143109 0.002437
35.79 -0.000963906 0.00241783
35.82 -0.000910781 0.00239224
35.85 -0.0009025 0.0024373
35.88 -0.00174594 0.00239443
35.91 -0.00275766 0.00246618
35.94 -0.00412766 0.00255662
35.97 -0.00359234 0.00258311
36 -0.0026925 0.00254846
36.03 -0.00184031 0.00255772
36.06 -0.00146937 0.00252363
36.09 -0.00154047 0.00248096
36.12 -0.00110062 0.00255273
36.15 -0.00151797 0.00249479
36.18 -0.00135672 0.00255879
36.21 -0.00118453 0.00265124
36.24 -0.00170234 0.0025631
36.27 -0.00232422 0.00260269
36.3 -0.000707188 0.00258991
36.33 -0.000660312 0.00252457
36.36 -0.000676875 0.00262915
36.39 -0.00075625 0.00264372
36.42 -0.000331875 0.00258959
36.45 0.00101609 0.00278171
36.48 0.00192984 0.00279643
36.51 0.00202172 0.00289487
36.54 0.000848594 0.00295915
36.57 0.00227281 0.00294563
36.6 0.002535 0.00279781
36.63 0.00235094 0.00281329
36.66 0.00130016 0.00299956
36.69 0.00193 0.00305611
36.72 0.000251719 0.00299735
36.75 -5.46875e-05 0.00292668
36.78 -0.000528125 0.00295662
36.81 -0.000833437 0.00295993
36.84 -0.000434375 0.00291645
36.87 -0.000239062 0.00278054
36.9 -0.000466875 0.00272531
36.93 -0.000967656 0.002694
36.96 -0.00219453 0.00282253
36.99 -0.00153141 0.00261325
37.02 -0.00162156 0.00253135
37.05 -0.00157688 0.00236189
37.08 -0.000758594 0.00220374
37.11 -0.00164828 0.00224303
37.14 3.96875e-05 0.00215685
37.17 -0.000711562 0.00220497
37.2 -0.00162547 0.00237136
37.23 -0.00309422 0.00252501
37.26 -0.00570688 0.00263701
37.29 -0.00571531 0.00271135
37.32 -0.00543766 0.00290154
37.35 -0.00582531 0.00305385
37.38 -0.00502859 0.00308358
37.41 -0.00575437 0.00310527
37.44 -0.00419219 0.00313883
37.47 -0.00388641 0.00298985
37.5 -0.00271406 0.00286292
37.53 -0.00261203 0.00290121
37.56 -0.00210453 0.00282991
37.59 -0.00250375 0.00285203
37.62 -0.00242594 0.00291741
37.65 -0.00291406 0.00284283
37.68 -0.00422437 0.00273937
37.71 -0.00319516 0.00277128
37.74 -0.00163328 0.00269848
37.77 -0.00212328 0.00280994
37.8 -0.00144656 0.0027139
37.83 -0.00235453 0.0029548
37.86 -0.00172156 0.00294829
37.89 -0.00273969 0.0029213
37.92 -0.00255031 0.00270935
37.95 -0.00234109 0.00284545
37.98 -0.00329984 0.0025245
38.01 -0.00234359 0.0025236
38.04 -0.00244703 0.0026095
38.07 -0.00349625 0.00253756
38.1 -0.0018525 0.00264376
38.13 -0.00153469 0.00250452
38.16 -0.00130719 0.00268786
38.19 -0.00178391 0.00252546
38.22 -0.00283547 0.00256704
38.25 -0.00335625 0.00253461
38.28 -0.00367359 0.00257286
38.31 -0.00314891 0.00253297
38.34 -0.00385672 0.0025344
38.37 -0.00486328 0.00250928
38.4 -0.00344438 0.00246611
38.43 -0.00296359 0.0024818
38.46 -0.00291828 0.00247411
38.49 -0.00232156 0.00247968
38.52 -0.00343281 0.00241104
38.55 -0.00322891 0.0025394
38.58 -0.00253953 0.00237909
38.61 -0.00273531 0.00235458
38.64 -0.00331016 0.00236285
38.67 -0.00403266 0.00239778
38.7 -0.00325516 0.00234934
38.73 -0.0033225 0.00246268
38.76 -0.00328094 0.00238717
38.79 -0.00370234 0.00232676
38.82 -0.00397094 0.00256849
38.85 -0.0033575 0.00262603
38.88 -0.00343891 0.0023785
38.91 -0.00316203 0.00245875
38.94 -0.00395078 0.00228265
38.97 -0.0040525 0.00241074
39 -0.003755 0.00224133
39.03 -0.005255 0.00233408
39.06 -0.00512156 0.00242575
39.09 -0.00520734 0.00258119
39.12 -0.00574297 0.00253481
39.15 -0.00570438 0.00270677
39.18 -0.00683406 0.00267642
39.21 -0.00623906 0.00269509
39.24 -0.00460234 0.00263347
39.27 -0.00479984 0.00258366
39.3 -0.00581984 0.00245077
39.33 -0.00458719 0.00229294
39.36 -0.00430141 0.00213967
39.39 -0.0050625 0.0021804
39.42 -0.00547281 0.00210196
39.45 -0.00522328 0.00224184
39.48 -0.00534828 0.00223989
39.51 -0.00481797 0.00213314
39.54 -0.00317984 0.00213782
39.57 -0.00150906 0.0022763
39.6 -0.000430469 0.00242528
39.63 0.000425625 0.00237857
39.66 0.000453594 0.00237425
39.69 -0.000689844 0.00223563
39.72 -0.00164531 0.00222452
39.75 -0.00234688 0.00242359
39.78 -0.00392828 0.00230283
39.81 -0.00306047 0.00236414
39.84 -0.00411469 0.00236027
39.87 -0.00402953 0.00222893
39.9 -0.00340875 0.00217835
39.93 -0.00483625 0.00212381
39.96 -0.00472156 0.00198659
39.99 -0.00509094 0.00209816
40.02 -0.00457266 0.00219497
40.05 -0.00414234 0.00214914
40.08 -0.00353625 0.00202278
40.11 -0.00270859 0.00202705
40.14 -0.00221719 0.00214161
40.17 -0.00241891 0.00220636
40.2 -0.00201422 0.00230462
40.23 -0.00212094 0.00230847
40.26 -0.00299984 0.00223378
40.29 -0.00299031 0.00228456
40.32 -0.00202437 0.00254455
40.35 -0.00231547 0.00228168
40.38 -0.002635 0.00228975
40.41 -0.00226281 0.00217186
40.44 -0.00154125 0.00222976
40.47 0.000116719 0.00237347
40.5 -0.00164219 0.00222164
40.53 -0.00174641 0.00239883
40.56 -0.00273641 0.00234828
40.59 -0.00188016 0.0022613
40.62 -0.00185422 0.0021746
40.65 -0.00410844 0.00226592
40.68 -0.00343453 0.00222332
40.71 -0.00277969 0.0024671
40.74 -0.00267281 0.00245954
40.77 -0.00260391 0.0023805
40.8 -0.00277437 0.00256354
40.83 -0.00182641 0.00246132
40.86 -0.00104375 0.0026021
40.89 -0.000615625 0.00251361
40.92 -0.000924531 0.00241744
40.95 -0.0003375 0.00212428
40.98 -0.000104063 0.00221994
41.01 -0.000429219 0.00226689
41.04 -0.00167219 0.00233102
41.07 -0.00146172 0.0023857
41.1 -0.00200594 0.00241272
41.13 -0.00263188 0.00250116
41.16 -0.00279766 0.00251789
41.19 -0.0027225 0.00256908
41.22 -0.00217875 0.00248518
41.25 -0.00170563 0.0024232
41.28 -0.00290781 0.0023422
41.31 -0.00141625 0.00222877
41.34 -0.000670625 0.00233756
41.37 -0.00137047 0.00248671
41.4 -0.00174859 0.00252741
41.43 -0.00325687 0.00248734
41.46 -0.00453922 0.00242045
41.49 -0.00534469 0.00242679
41.52 -0.00459578 0.00238936
41.55 -0.00631187 0.00248804
41.58 -0.00525203 0.00246894
41.61 -0.00581891 0.0025197
41.64 -0.00504797 0.00243239
41.67 -0.00457297 0.0024123
41.7 -0.00359547 0.00236003
41.73 -0.00263312 0.00222377
41.76 -0.00261031 0.00235725
41.79 -0.00178453 0.0023336
41.82 -0.00161719 0.00228813
41.85 -0.00231937 0.0024529
41.88 -0.00187734 0.00226005
41.91 -0.00226875 0.00225738
41.94 -0.00285859 0.00228888
41.97 -0.00181 0.00245892
42 -0.00115594 0.00254141
42.03 -0.00207672 0.00271885
42.06 -0.00322875 0.00268805
42.09 -0.00269359 0.00266407
42.12 -0.00220594 0.00275621
42.15 -0.00166156 0.00287929
42.18 -0.00137953 0.00306653
42.21 -0.00231891 0.00297526
42.24 -0.00202172 0.0030511
42.27 -0.00250859 0.00311373
42.3 -0.00283125 0.00319517
42.33 -0.00315563 0.0032729
42.36 -0.00278891 0.00320197
42.39 -0.00254406 0.00296047
42.42 -0.00243703 0.00292697
42.45 -0.000982813 0.00280017
42.48 -0.000616875 0.00269142
42.51 -0.00174312 0.00273246
42.54 -0.000936719 0.00261924
42.57 -0.00087125 0.00244182
42.6 -0.000617344 0.00254423
42.63 -0.00115688 0.00257171
42.66 -0.000687656 0.0025936
42.69 -0.00176141 0.00251722
42.72 -0.000704687 0.00267396
42.75 -0.0008825 0.00256095
42.78 -0.00129125 0.00266263
42.81 -0.000628906 0.00259179
42.84 0.000846094 0.00260793
42.87 0.000547031 0.00250025
42.9 0.00171062 0.00272431
42.93 0.00234125 0.00259431
42.96 0.00164781 0.00265087
42.99 0.00148969 0.00260692
43.02 0.00263703 0.00250529
43.05 0.00193453 0.00242547
43.08 0.00119469 0.00245382
43.11 -0.000240781 0.00246544
43.14 -0.00163984 0.00249944
43.17 -0.00202109 0.00241471
43.2 -0.00329578 0.00240635
43.23 -0.00316219 0.00254934
43.26 -0.00316094 0.00260332
43.29 -0.00292172 0.00261776
43.32 -0.00253766 0.00271896
43.35 -0.000812812 0.002692
43.38 -0.000346563 0.00270543
43.41 -0.000412188 0.00265768
43.44 -0.0007475 0.00262114
43.47 -0.00099875 0.00256228
43.5 -0.00135859 0.00240236
43.53 -0.00285906 0.00270244
43.56 -0.00115125 0.00261017
43.59 -0.00111156 0.00256087
43.62 -0.00135156 0.00259953
43.65 -0.0005425 0.00256881
43.68 -0.000847187 0.00271086
43.71 0.000491406 0.00276896
43.74 0.000960469 0.00278208
43.77 0.00258156 0.00274788
43.8 0.00255719 0.00285618
43.83 0.003095 0.00288005
43.86 0.00219984 0.0029421
43.89 0.00189109 0.00272298
43.92 0.00230844 0.00276033
43.95 0.000833281 0.00270918
43.98 0.000836406 0.00266636
44.01 0.00284547 0.00278712
44.04 0.00347531 0.00282135
44.07 0.00357234 0.00300028
44.1 0.00446125 0.00291758
44.13 0.00419422 0.00279195
44.16 0.00252437 0.00273798
44.19 0.00393984 0.00283217
44.22 0.00421625 0.00286866
44.25 0.00199547 0.00298986
44.28 0.00190391 0.00265413
44.31 0.00243328 0.00250277
44.34 0.001405 0.00255309
44.37 0.000205781 0.002486
44.4 0.000916094 0.00239267
44.43 0.00123734 0.00245814
44.46 0.00154766 0.0023623
44.49 0.000340156 0.00234846
44.52 0.000488437 0.00228983
44.55 0.000305625 0.00228228
44.58 0.000999219 0.00229984
44.61 0.000271875 0.00221029
44.64 0.000402187 0.00242655
44.67 0.0001125 0.00233606
44.7 -0.00102 0.00254781
44.73 -0.00121109 0.00241685
44.76 -0.00187 0.00229789
44.79 -0.00185969 0.00228677
44.82 -0.00150688 0.00239221
44.85 -0.000689375 0.00229631
44.88 -0.00170187 0.00223638
44.91 -0.000676562 0.00227229
44.94 -0.00100375 0.00250839
44.97 -0.00170578 0.00240216
45 -0.00170734 0.0024049
45.03 -0.00177266 0.00236996
45.06 -0.000635 0.00226337
45.09 0.000314688 0.00246621
45.12 0.000220156 0.00251441
45.15 0.000589219 0.00244897
45.18 -0.000227969 0.00247472
45.21 -0.00161656 0.00237872
45.24 -0.000961094 0.00245793
45.27 -0.00107625 0.00240658
45.3 -0.00188281 0.00238769
45.33 -0.00166625 0.00232258
45.36 -0.00106078 0.00231175
45.39 -0.000945938 0.00234437
45.42 -0.000297969 0.00238688
45.45 -0.000422031 0.00242763
45.48 -0.0003075 0.00246951
45.51 0.000302187 0.00243536
45.54 0.00108094 0.0024037
45.57 0.00131469 0.00241888
45.6 0.000477187 0.0024499
45.63 0.00100266 0.00245352
45.66 0.000581094 0.00242222
45.69 0.000142344 0.00229775
45.72 -0.000851094 0.00238092
45.75 0.000446719 0.00216618
45.78 0.000352187 0.0023112
45.81 0.000717969 0.00232588
45.84 -7.76562e-05 0.00242701
45.87 0.00123797 0.00255859
45.9 0.00142938 0.00254287
45.93 0.00107641 0.00254073
45.96 0.00169906 0.00263309
45.99 0.00133891 0.00270552
46.02 0.00132547 0.00256554
46.05 0.00158016 0.00257231
46.08 0.000557031 0.00268528
46.11 -0.000272031 0.00250735
46.14 -0.000892969 0.00243104
46.17 -0.00162141 0.00253073
46.2 -0.00328547 0.00265023
46.23 -0.00437813 0.00261462
46.26 -0.00393391 0.00247609
46.29 -0.00387609 0.00246741
46.32 -0.003245 0.00244771
46.35 -0.00186422 0.00232694
46.38 -0.000213437 0.0023399
46.41 -0.000677656 0.0024172
46.44 -0.00100891 0.00239666
46.47 -0.0025325 0.00236009
46.5 -0.00318453 0.00233235
46.53 -0.00345594 0.00240141
46.56 -0.00351625 0.00251979
46.59 -0.00354078 0.00261754
46.62 -0.00300328 0.0024907
46.65 -0.00288547 0.00247154
46.68 -0.00156484 0.00256535
46.71 -0.00350953 0.00256815
46.74 -0.00352219 0.00250262
46.77 -0.00348781 0.00231532
46.8 -0.00427656 0.00219841
46.83 -0.0034725 0.00223492
46.86 -0.00239844 0.00222512
46.89 -0.00356422 0.0025167
46.92 -0.00317422 0.00256628
46.95 -0.00420281 0.00268487
46.98 -0.00497094 0.00268196
47.01 -0.00489375 0.00254727
47.04 -0.00415469 0.00250026
47.07 -0.0033225 0.00258573
47.1 -0.00102547 0.00235818
47.13 -0.00130719 0.00216374
47.16 -0.00188437 0.00211749
47.19 -0.00189891 0.00223203
47.22 -0.00260031 0.00238084
47.25 -0.00173266 0.0023847
47.28 -0.00323719 0.00250698
47.31 -0.00251797 0.00250386
47.34 -0.00184672 0.00260574
47.37 -0.00182672 0.00258854
47.4 -0.00204328 0.00242849
47.43 -0.00148953 0.00227496
47.46 -0.00178969 0.00222016
47.49 -0.00158422 0.00229315
47.52 -0.00102359 0.00233514
47.55 -0.00126563 0.00223755
47.58 -0.00276266 0.00229147
47.61 -0.00358594 0.00238064
47.64 -0.00374453 0.0020931
47.67 -0.00274047 0.00201733
47.7 -0.00277094 0.00221057
47.73 -0.00263 0.0023437
47.76 -0.00245266 0.00241055
47.79 -0.00106172 0.00250557
47.82 -0.000959844 0.00262975
47.85 0.000554062 0.00252368
47.88 -0.00132094 0.00252599
47.91 -0.00135844 0.0025433
47.94 -0.00258375 0.00252056
47.97 -0.00101422 0.00248497
48 -0.00172672 0.00232666
48.03 -0.00176031 0.00242841
48.06 -0.00185125 0.00264236
48.09 -0.00178984 0.00260003
48.12 -0.000493594 0.00267443
48.15 0.000304531 0.00257492
48.18 0.000640781 0.00256693
48.21 0.00103844 0.00249525
48.24 0.000300469 0.00251807
48.27 -0.000973906 0.00251189
48.3 -0.00131172 0.00244915
48.33 -0.00136813 0.00231441
48.36 6.125e-05 0.00235621
48.39 0.000198281 0.00242862
48.42 0.000868594 0.00240251
48.45 -0.000653438 0.0024089
48.48 -0.000539688 0.00249001
48.51 -0.000969688 0.0024063
48.54 -0.000426094 0.00253352
48.57 -0.00111828 0.00261458
48.6 -0.000748594 0.00265652
48.63 0.00109766 0.00263696
48.66 8.6875e-05 0.00266902
48.69 0.00101453 0.00262156
48.72 0.00123641 0.00251136
48.75 0.000494687 0.00252699
48.78 0.00017 0.00261851
48.81 0.00134453 0.00268763
48.84 0.00212219 0.0025827
48.87 0.00155016 0.00262598
48.9 0.0002675 0.00270921
48.93 0.000776875 0.00278345
48.96 0.00112828 0.00292575
48.99 -0.00029625 0.00296948
49.02 1.0625e-05 0.0027861
49.05 0.000218281 0.00279103
49.08 0.00029125 0.00293526
49.11 0.000960781 0.00281636
49.14 0.00143016 0.00281914
49.17 0.0011675 0.00286172
49.2 0.00101281 0.00284257
49.23 0.00128688 0.00276293
49.26 0.000311563 0.00271855
49.29 0.00124547 0.00283435
49.32 0.001835 0.00286875
49.35 0.00164719 0.00294584
49.38 0.001295 0.00295828
49.41 0.00135969 0.00282437
49.44 0.00187609 0.0027355
49.47 0.00204625 0.00278508
49.5 0.00188297 0.00271776
49.53 0.000778281 0.00276516
49.56 0.00163297 0.00286568
49.59 0.00113344 0.00285272
49.62 0.00263609 0.00283231
49.65 0.00316563 0.00300934
49.68 0.00259156 0.00302533
49.71 0.00163406 0.0028982
49.74 0.00169281 0.00290092
49.77 0.00211969 0.00292504
49.8 0.00224531 0.00277283
49.83 0.00167219 0.0026469
49.86 0.00156453 0.0027015
49.89 0.00232469 0.00279015
49.92 0.00333781 0.00278936
49.95 0.00262406 0.00281473
49.98 0.00206656 0.00297773
50.01 0.00122 0.0031461
50.04 -1.65625e-05 0.00304263
50.07 0.000178437 0.00294249
50.1 0.000535625 0.00284555
50.13 0.000628125 0.00294429
50.16 0.00105641 0.00275308
50.19 0.000303594 0.00288752
50.22 -0.00128531 0.00276329
50.25 -0.00198 0.00287438
50.28 -0.00151328 0.00275433
50.31 -0.00188344 0.00268774
50.34 -0.00202156 0.00280471
50.37 -0.00169922 0.00276087
50.4 -0.00189172 0.0025812
50.43 -0.000943281 0.00273513
50.46 -0.00191031 0.00264292
50.49 -0.00254578 0.00265874
50.52 -0.00251344 0.00271102
50.55 -0.00365094 0.00275044
50.58 -0.00311141 0.00277964
50.61 -0.00289078 0.00261011
50.64 -0.00301062 0.00263071
50.67 -0.00296609 0.00267299
50.7 -0.00326734 0.00270456
50.73 -0.00260203 0.00270741
50.76 -0.00203016 0.0027292
50.79 -0.00160859 0.00270251
50.82 -0.00167422 0.00267738
50.85 -0.00193766 0.00247858
50.88 -0.000552188 0.00233053
50.91 -0.00116641 0.00229651
50.94 -0.000882969 0.00218921
50.97 -0.00127453 0.00221602
51 -0.000644219 0.00229259
51.03 0.000279687 0.00236109
51.06 -0.000632813 0.00246764
51.09 0.000359063 0.00262117
51.12 0.00308062 0.00277032
51.15 0.00302766 0.00272983
51.18 0.00393937 0.00260953
51.21 0.00334609 0.00240989
51.24 0.00402469 0.00245078
51.27 0.00447563 0.00231432
51.3 0.00477078 0.00232994
51.33 0.00554219 0.00228838
51.36 0.00292891 0.00240647
51.39 0.00178141 0.00234119
51.42 0.00196562 0.00244672
51.45 0.00298234 0.00241832
51.48 0.00411094 0.00254303
51.51 0.00488125 0.00259804
51.54 0.00361484 0.00248227
51.57 0.00347453 0.0023673
51.6 0.00403406 0.00238292
51.63 0.00311797 0.00230875
51.66 0.00190047 0.00242498
51.69 0.00283344 0.00234469
51.72 0.000808125 0.00240931
51.75 0.00125813 0.00253001
51.78 0.000540313 0.0025468
51.81 0.000302812 0.00258052
51.84 0.000677188 0.0025307
51.87 0.0005975 0.00239377
51.9 0.00106422 0.00235799
51.93 0.000932188 0.0024485
51.96 0.00126344 0.00245925
51.99 0.00251391 0.00254825
52.02 0.00327375 0.00250175
52.05 0.00239937 0.00255093
52.08 0.00254594 0.00263017
52.11 0.00326875 0.00264638
52.14 0.00424797 0.00253635
52.17 0.00319797 0.00246374
52.2 0.00205938 0.0025719
52.23 0.00126844 0.00254237
52.26 -0.000254531 0.00236826
52.29 0.00027625 0.00247611
52.32 0.000351094 0.00243097
52.35 8.28125e-05 0.00226331
52.38 0.000365312 0.00233594
52.41 0.000521719 0.00244855
52.44 0.00180531 0.00251667
52.47 0.00219594 0.00258085
52.5 0.00196672 0.0026869
52.53 0.00127484 0.00270034
52.56 0.000587969 0.00272835
52.59 -0.0002175 0.0027737
52.62 -0.00122797 0.00285648
52.65 -0.00169047 0.00271266
52.68 -0.00249297 0.00258963
52.71 -0.0008375 0.00257596
52.74 0.000434531 0.00267403
52.77 0.000905 0.0025338
52.8 0.000664844 0.00249422
52.83 0.000820938 0.00239062
52.86 0.000739219 0.00240429
52.89 0.000562812 0.00238395
52.92 0.00226375 0.00238733
52.95 0.00127188 0.00235975
52.98 0.000748125 0.00227295
53.01 0.00193812 0.00227793
53.04 0.00201453 0.00228442
53.07 0.00162641 0.00219342
53.1 -0.000136562 0.00225324
53.13 -0.000366406 0.00206504
53.16 -0.000586719 0.00230095
53.19 -0.000656094 0.00225127
53.22 -0.000678437 0.00230781
53.25 -0.000195625 0.0023602
53.28 -0.000445156 0.00252826
53.31 -0.000716563 0.00256759
53.34 -0.000603437 0.00258263
53.37 -0.000518906 0.0026143
53.4 -0.000174219 0.00247749
53.43 0.00166641 0.002599
53.46 0.00143344 0.00254056
53.49 0.000828281 0.00230882
53.52 0.000570312 0.00220449
53.55 2.1875e-05 0.00228619
53.58 -0.000593125 0.00226183
53.61 -0.000847969 0.00204073
53.64 -0.00161687 0.00210222
53.67 -0.00178484 0.00214988
53.7 -0.00143016 0.00208326
53.73 -0.00221172 0.00206857
53.76 -0.00148641 0.00213042
53.79 -9.67188e-05 0.00217866
53.82 -0.00114469 0.00234604
53.85 -0.00196484 0.00242473
53.88 -0.00201734 0.00250273
53.91 -0.00134281 0.00247668
53.94 -0.00164328 0.00254225
53.97 -0.00078 0.00258913
54 -0.00172109 0.00265949
54.03 -0.00107984 0.00276171
54.06 -0.000908594 0.00277797
54.09 8.73437e-05 0.00269131
54.12 -0.000744687 0.00263777
54.15 -0.00130766 0.00237368
54.18 -0.00104906 0.00247208
54.21 -0.00127281 0.00238398
54.24 -0.000323594 0.00240881
54.27 0.00112719 0.00238467
54.3 0.000694062 0.00240785
54.33 0.000572344 0.00240915
54.36 0.000284844 0.00248443
54.39 0.000617188 0.00257755
54.42 0.00120281 0.00251137
54.45 0.00121188 0.00252438
54.48 -0.00042125 0.00269713
54.51 0.000343594 0.00245004
54.54 -0.000639062 0.00223228
54.57 -0.00127891 0.00221964
54.6 -0.0020425 0.00226302
54.63 -0.00225891 0.00224832
54.66 -0.00319812 0.0022385
54.69 -0.00330172 0.00235748
54.72 -0.00349063 0.00237732
54.75 -0.00325375 0.00255421
54.78 -0.00427078 0.00257393
54.81 -0.00278953 0.00254353
54.84 -0.00136219 0.00269576
54.87 -0.000446563 0.00285522
54.9 -0.00131313 0.00279457
54.93 -0.000513906 0.00278546
54.96 -0.00198484 0.00273838
54.99 -0.00100547 0.00270534
55.02 -0.000938125 0.00264202
55.05 0.000331562 0.00249785
55.08 0.000781094 0.00263019
55.11 0.00120812 0.00259509
55.14 0.000314063 0.00246684
55.17 0.000203437 0.00264177
55.2 8.46875e-05 0.00261644
55.23 -0.000528594 0.00259484
55.26 -0.00106984 0.00262781
55.29 -0.000254844 0.00271284
55.32 -0.00151031 0.00267753
55.35 -0.0012075 0.00275087
55.38 0.000394687 0.00283366
55.41 0.000485156 0.00278354
55.44 0.000801406 0.00296236
55.47 0.00168625 0.00280671
55.5 0.00172437 0.00275549
55.53 0.00228641 0.00279256
55.56 0.00253688 0.00275077
55.59 0.00189641 0.00275714
55.62 0.00192891 0.0029228
55.65 0.00134844 0.00299334
55.68 0.000372969 0.00306859
55.71 0.000640937 0.00290591
55.74 0.00114234 0.00294111
55.77 0.000311875 0.00281912
55.8 6.23438e-05 0.00270205
55.83 0.00206922 0.00263502
55.86 0.00227609 0.00257088
55.89 0.00242719 0.00256351
55.92 0.00212594 0.0023783
55.95 0.00177016 0.00233888
55.98 2.65625e-06 0.00226351
56.01 -0.000439531 0.00228746
56.04 -0.000472969 0.00232946
56.07 -0.000194063 0.00235259
56.1 -0.00098625 0.00230566
56.13 -0.000864063 0.00215472
56.16 -0.00123797 0.00210239
56.19 -0.00195391 0.00222179
56.22 -0.00117375 0.00216317
56.25 -0.00131031 0.00233545
56.28 -0.00268484 0.00221831
56.31 -0.00077875 0.00233712
56.34 -0.000499375 0.0022743
56.37 -0.00184594 0.00235631
56.4 -0.0022825 0.00228978
56.43 -0.00183719 0.00236439
56.46 -0.00253625 0.0023045
56.49 -0.00376922 0.00254944
56.52 -0.00515969 0.00255802
56.55 -0.00563453 0.00261558
56.58 -0.00447594 0.00251805
56.61 -0.00442 0.00243385
56.64 -0.00530937 0.00250411
56.67 -0.00496641 0.00235124
56.7 -0.00519203 0.00233004
56.73 -0.00560266 0.00238643
56.76 -0.00356078 0.00223294
56.79 -0.00358906 0.00205073
56.82 -0.00470562 0.00224931
56.85 -0.00316891 0.00229236
56.88 -0.00414562 0.00229468
56.91 -0.00370266 0.00242581
56.94 -0.000919688 0.00236968
56.97 -0.000904844 0.00251768
57 -0.00130531 0.00248628
57.03 -0.00120594 0.00250409
57.06 -0.00142828 0.00252006
57.09 -0.00212156 0.00234706
57.12 -0.00224266 0.00249426
57.15 -0.00295953 0.0023811
57.18 -0.00307109 0.00249322
57.21 -0.00288656 0.00238344
57.24 -0.00284938 0.00227403
57.27 -0.00413937 0.00243192
57.3 -0.00458469 0.00236924
57.33 -0.00308719 0.00235207
57.36 -0.00324453 0.00233198
57.39 -0.00225094 0.00214597
57.42 -0.00327922 0.00201223
57.45 -0.00412891 0.00201879
57.48 -0.00316375 0.00213817
57.51 -0.00318063 0.00211701
57.54 -0.00260297 0.00215489
57.57 -0.00174 0.00221329
57.6 -0.00266047 0.00224988
57.63 -0.00223094 0.00225482
57.66 -0.00139281 0.00236272
57.69 -0.00121297 0.00236075
57.72 -0.000443437 0.00219048
57.75 -0.00148156 0.00222593
57.78 -0.000923125 0.00215646
57.81 -0.00052 0.00219564
57.84 -0.00014875 0.00224757
57.87 -7.46875e-05 0.00243975
57.9 -0.000822969 0.00229931
57.93 -0.00164016 0.00220656
57.96 -0.000802813 0.00241433
57.99 4.29687e-05 0.00207776
58.02 -0.00017875 0.00216055
58.05 -3.07812e-05 0.0022121
58.08 -0.000550781 0.00225662
58.11 1.64062e-05 0.00227654
58.14 -0.000241719 0.0022546
58.17 9.46875e-05 0.00243588
58.2 0.00109469 0.00233928
58.23 -0.0002975 0.0023913
58.26 -0.00062625 0.00234676
58.29 0.00059125 0.00227608
58.32 0.000695781 0.00226393
58.35 -0.00131297 0.00226875
58.38 -0.00129562 0.00236766
58.41 -0.00128719 0.00251708
58.44 0.000454531 0.00280751
58.47 0.000142187 0.00271866
58.5 0.00121297 0.00309097
58.53 0.000755312 0.00298857
58.56 3.4375e-06 0.00298719
58.59 -0.000544844 0.00300564
58.62 -0.000842188 0.00293996
58.65 -0.00226141 0.00290107
58.68 -0.00222062 0.00282569
58.71 -0.00130875 0.00262142
58.74 -0.00111328 0.00266319
58.77 -0.000307344 0.00269683
58.8 -0.000915156 0.0027819
58.83 0.00012875 0.00281052
58.86 0.000786563 0.00299238
58.89 0.000739375 0.00301339
58.92 -0.00215844 0.00301138
58.95 -0.00158625 0.00299065
58.98 -0.000990781 0.00305024
59.01 -0.00170109 0.00309241
59.04 -0.00233984 0.00303702
59.07 -0.00362281 0.00317532
59.1 -0.00379984 0.0030389
59.13 -0.00421578 0.00299128
59.16 -0.00398984 0.00295672
59.19 -0.00412344 0.00272095
59.22 -0.00355953 0.00265683
59.25 -0.00299438 0.00250106
59.28 -0.00290734 0.00262301
59.31 -0.00272609 0.00252061
59.34 -0.00388031 0.002585
59.37 -0.00459641 0.0027525
59.4 -0.00313437 0.00270168
59.43 -0.00359375 0.00273332
59.46 -0.00369703 0.00276184
59.49 -0.00275219 0.00274234
59.52 -0.00164641 0.00262464
59.55 -0.00198422 0.00270383
59.58 -0.00174016 0.00274077
59.61 -0.0016825 0.00276655
59.64 -0.00103859 0.00278446
59.67 -0.000575312 0.00287208
59.7 0.00075625 0.0029215
59.73 -0.00021875 0.00296888
59.76 -0.00175938 0.00296453
59.79 -0.00208 0.00287853
59.82 -0.00277484 0.00287029
59.85 -0.00198563 0.00290183
59.88 -0.00238969 0.0027731
59.91 -0.00147375 0.00287282
59.94 -0.00116969 0.00306472
59.97 -0.00247125 0.00300558
60 -0.00324844 0.00300672
60.03 -0.00189641 0.00308029
60.06 -0.00180172 0.00302007
60.09 -0.00165859 0.0028707
60.12 -0.00218422 0.00299612
60.15 -0.00177984 0.00291011
60.18 -0.00124469 0.00286569
60.21 -0.00170156 0.00290043
60.24 -0.00212453 0.00301444
60.27 -0.00105781 0.00302071
60.3 -0.000825625 0.00281061
60.33 -0.000693594 0.00266109
60.36 -0.000689062 0.00281832
60.39 -0.00143859 0.00288269
60.42 -0.00252203 0.00289821
60.45 -0.00165844 0.00287144
60.48 -0.00102281 0.00275622
60.51 -0.00086125 0.00288649
60.54 8.28125e-06 0.00282958
60.57 0.00123812 0.00281565
60.6 0.00123125 0.00268664
60.63 0.000125313 0.00262124
60.66 0.000959062 0.00284833
60.69 0.00126234 0.0029081
60.72 0.00165344 0.00294884
60.75 0.00109297 0.00279195
60.78 -0.000457969 0.00288661
60.81 -0.000872344 0.0028958
60.84 -0.000999062 0.00281726
60.87 -0.00177109 0.00276527
60.9 -0.000388594 0.00269225
60.93 0.000185937 0.0026169
60.96 -0.00109547 0.00264876
60.99 -0.000314062 0.00244403
61.02 0.000729531 0.00246519
61.05 0.00167047 0.00247788
61.08 0.000624687 0.00242748
61.11 0.000881563 0.00235813
61.14 -4.21875e-05 0.0024324
61.17 0.00120844 0.00240163
61.2 0.000777812 0.00234439
61.23 -0.000881875 0.00233954
61.26 -0.000119844 0.00237226
61.29 -0.000127812 0.00245236
61.32 0.000637031 0.00247734
61.35 0.000200938 0.00254856
61.38 0.000668281 0.00253418
61.41 0.00183 0.00236165
61.44 0.00190766 0.00230154
61.47 0.00049625 0.0023176
61.5 0.00172 0.00250189
61.53 0.000736094 0.00242989
61.56 0.00175547 0.00244614
61.59 0.000625781 0.00257995
61.62 0.000394219 0.00265256
61.65 0.000360625 0.00276605
61.68 9.95313e-05 0.00274894
61.71 0.00198875 0.00278634
61.74 0.00146609 0.00246812
61.77 0.00189516 0.00251594
61.8 0.00173094 0.00264499
61.83 0.00160609 0.00267915
61.86 0.00445406 0.00254933
61.89 0.00447484 0.0026338
61.92 0.00363141 0.00258565
61.95 0.00337641 0.00267743
61.98 0.00342672 0.00263014
62.01 0.00358844 0.00270466
62.04 0.00104984 0.00268528
62.07 0.00102125 0.00278018
62.1 0.00127063 0.00290028
62.13 0.00144953 0.00292949
62.16 0.000565938 0.00286126
62.19 0.000132031 0.00287049
62.22 -0.00163203 0.00284681
62.25 0.000792813 0.00292138
62.28 0.00204797 0.00291751
62.31 0.00161125 0.00300984
62.34 0.00100969 0.00299902
62.37 0.00150672 0.00290343
62.4 -0.00117922 0.00295491
62.43 0.000138438 0.00276967
62.46 -0.000999844 0.00276832
62.49 -8.67187e-05 0.00267843
62.52 -0.000482813 0.00249676
62.55 -0.000423906 0.00239243
62.58 -0.00203984 0.00255938
62.61 -0.00172516 0.00246014
62.64 -0.001455 0.00264979
62.67 -0.00168031 0.00257094
62.7 -0.00163734 0.00265665
62.73 -0.00240922 0.00270469
62.76 -0.00359875 0.00249551
62.79 -0.00350547 0.00257645
62.82 -0.00293422 0.00254397
62.85 -0.00180422 0.00266423
62.88 -0.00141609 0.00260197
62.91 -0.00203344 0.0025113
62.94 -0.000942188 0.00246951
62.97 4.45313e-05 0.0024904
63 -0.000327031 0.00260189
63.03 -0.00140125 0.00257056
63.06 -0.00169625 0.00260279
63.09 -0.00283563 0.00260143
63.12 -0.00357641 0.00253686
63.15 -0.00379172 0.00260095
63.18 -0.00323016 0.00259078
63.21 -0.00509531 0.00253346
63.24 -0.00442266 0.0023936
63.27 -0.00399766 0.00234607
63.3 -0.00403313 0.00222912
63.33 -0.00555875 0.00218786
63.36 -0.00539953 0.00217238
63.39 -0.00729906 0.00204229
63.42 -0.00744594 0.0021136
63.45 -0.00656891 0.00222296
63.48 -0.00603156 0.00238704
63.51 -0.00319187 0.00231454
63.54 -0.00315281 0.00230151
63.57 -0.00225437 0.00241781
63.6 -0.00215094 0.00252233
63.63 -0.00181266 0.00265448
63.66 -0.00130531 0.00284556
63.69 -0.000411563 0.00301621
63.72 0.000116562 0.00306739
63.75 -0.00015625 0.00303877
63.78 -0.000229844 0.00305212
63.81 -0.000925156 0.00298377
63.84 -0.000309688 0.00311731
63.87 -0.000265469 0.00295093
63.9 0.000634062 0.00294893
63.93 -0.000148906 0.00291526
63.96 0.000819219 0.00285812
63.99 0.000217344 0.00294731
64.02 -0.000945469 0.00283806
64.05 -0.00103984 0.00286295
64.08 -0.000383438 0.00290046
64.11 1.04688e-05 0.00285789
64.14 -0.000164844 0.00282797
64.17 -0.000800781 0.00299429
64.2 -0.000806562 0.00297415
64.23 -0.000801875 0.00286432
64.26 -0.000522344 0.00311401
64.29 0.000222031 0.00315273
64.32 0.00177016 0.00302014
64.35 0.000794687 0.00312712
64.38 0.00101563 0.00318981
64.41 0.00145656 0.00305389
64.44 0.00159938 0.00307071
64.47 0.00203031 0.00301427
64.5 0.00174094 0.00305106
64.53 0.000516406 0.00307555
64.56 -0.000146562 0.00299363
64.59 0.000118281 0.00313869
64.62 0.00104422 0.00310296
64.65 5.92188e-05 0.00293783
64.68 0.00100906 0.00273208
64.71 0.00113437 0.00263292
64.74 0.00150719 0.00264426
64.77 0.00193547 0.00270628
64.8 0.00242547 0.00268171
64.83 0.00230656 0.0026564
64.86 0.00184656 0.00271748
64.89 0.00162391 0.00272815
64.92 7.29688e-05 0.00273502
64.95 -0.00081125 0.00270993
64.98 -0.000143437 0.00277098
65.01 -0.000914844 0.00291288
65.04 -0.000572187 0.0029522
65.07 0.000436719 0.0028535
65.1 -9.32812e-05 0.002816
65.13 0.000699688 0.00282945
65.16 0.000738125 0.00274018
65.19 -0.000212812 0.00289035
65.22 0.000879219 0.00273064
65.25 -5.6875e-05 0.00284191
65.28 -7.85938e-05 0.00271888
65.31 -0.00115703 0.00265631
65.34 0.000222187 0.00274551
65.37 -9.6875e-06 0.00278745
65.4 -0.000738125 0.00278841
65.43 -0.00150062 0.00265533
65.46 -0.00177313 0.00270548
65.49 -0.00347141 0.00263008
65.52 -0.00327094 0.002674
65.55 -0.00392094 0.00255895
65.58 -0.00342641 0.00266318
65.61 -0.00199234 0.00265651
65.64 -0.00162109 0.00265097
65.67 -0.000626875 0.00260085
65.7 -0.000898281 0.00272066
65.73 -0.000870312 0.0027013
65.76 -6.85938e-05 0.00273953
65.79 -0.000589063 0.00268428
65.82 -0.00085 0.0026454
65.85 -0.00231156 0.00271736
65.88 -0.00305828 0.00276814
65.91 -0.00211141 0.00275338
65.94 -0.00207047 0.00272206
65.97 -0.00184312 0.00275343
66 -0.001995 0.0025381
66.03 -0.00254688 0.00250231
66.06 -0.00366703 0.00245434
66.09 -0.00396984 0.00241268
66.12 -0.00351641 0.00219616
66.15 -0.00622469 0.0022013
66.18 -0.00802578 0.00208819
66.21 -0.00768406 0.00226697
66.24 -0.00801734 0.00220812
66.27 -0.00866125 0.00236424
66.3 -0.00811422 0.00242208
66.33 -0.0074475 0.00256091
66.36 -0.00804844 0.00245932
66.39 -0.0061125 0.00247051
66.42 -0.00613922 0.00232684
66.45 -0.00688797 0.00250613
66.48 -0.00717219 0.00256255
66.51 -0.00570437 0.0023782
66.54 -0.00578281 0.00234131
66.57 -0.00627109 0.0023813
66.6 -0.00505625 0.00244214
66.63 -0.003705 0.00260324
66.66 -0.00320797 0.0024803
66.69 -0.00227 0.00241055
66.72 -0.00297875 0.00246309
66.75 -0.00338609 0.00274739
66.78 -0.00325828 0.00275725
66.81 -0.00266094 0.00293638
66.84 -0.000679063 0.00298932
66.87 -0.00101531 0.00278468
66.9 -0.00282078 0.00294434
66.93 -0.00258328 0.00294459
66.96 -0.00221563 0.00300581
66.99 -0.00241922 0.00287193
67.02 -0.00319453 0.00285539
67.05 -0.00355516 0.00292346
67.08 -0.00364531 0.00297262
67.11 -0.00313109 0.00285842
67.14 -0.00373453 0.00276209
67.17 -0.004115 0.00283847
67.2 -0.00475234 0.00278598
67.23 -0.00555859 0.00267713
67.26 -0.00494094 0.00257891
67.29 -0.00398328 0.00258118
67.32 -0.00368094 0.00253078
67.35 -0.00397266 0.00247512
67.38 -0.00292859 0.00262362
67.41 -0.00243047 0.00253237
67.44 -0.00251578 0.00234838
67.47 -0.00345141 0.00236969
67.5 -0.00204812 0.00248682
67.53 -0.00159266 0.00260467
67.56 -0.00101922 0.00262788
67.59 -0.00147781 0.00269554
67.62 -0.00199344 0.00253645
67.65 -0.00331938 0.00246354
67.68 -0.00361156 0.00264701
67.71 -0.00406734 0.00249164
67.74 -0.00416188 0.00250738
67.77 -0.00557328 0.00249048
67.8 -0.00491344 0.00258247
67.83 -0.00649609 0.00275449
67.86 -0.00508937 0.00272668
67.89 -0.00499562 0.00261931
67.92 -0.00491969 0.00285611
67.95 -0.00507078 0.00269438
67.98 -0.00566875 0.0027803
68.01 -0.00509172 0.00289162
68.04 -0.00549125 0.0027979
68.07 -0.00532328 0.00262003
68.1 -0.00521 0.00266793
68.13 -0.00337 0.00270495
68.16 -0.00224875 0.0026426
68.19 -0.00141875 0.00262058
68.22 -0.00172516 0.0023457
68.25 -0.001285 0.00224249
68.28 -0.00275563 0.00218082
68.31 -0.000626094 0.00223261
68.34 0.000193125 0.00241009
68.37 -0.00160516 0.00242247
68.4 0.000401094 0.00238578
68.43 -0.00101359 0.00244966
68.46 -0.00109234 0.00241004
68.49 -0.00123797 0.00253795
68.52 -0.00203516 0.00258957
68.55 -0.00189391 0.00257005
68.58 -0.00221187 0.00241067
68.61 -0.00132469 0.00257374
68.64 -0.00272 0.00245606
68.67 -0.00268969 0.00245792
68.7 -0.00223703 0.00238101
68.73 -0.00162891 0.00238945
68.76 -0.000945937 0.00230987
68.79 -0.00115266 0.00239691
68.82 0.000138281 0.0025597
68.85 -0.000995781 0.00254196
68.88 -0.00322984 0.0027047
68.91 -0.00191359 0.00274116
68.94 -0.00236469 0.00270815
68.97 -0.00270875 0.00281951
69 -0.00155375 0.00280803
69.03 -0.000929375 0.00278687
69.06 -0.000756406 0.00302799
69.09 -0.000510625 0.00300436
69.12 0.000355625 0.00283809
69.15 0.00139688 0.00278203
69.18 0.000289531 0.00286736
69.21 -0.00111391 0.00304939
69.24 3.48438e-05 0.00306907
69.27 -0.00120781 0.00307504
69.3 -0.00181578 0.00313567
69.33 -0.00126375 0.00314583
69.36 -0.00143828 0.0029715
69.39 -0.00144344 0.00281932
69.42 -0.00226703 0.00280297
69.45 -0.0020425 0.00272916
69.48 -0.00160141 0.00272442
69.51 -0.000678125 0.00275202
69.54 -0.001965 0.00269671
69.57 -0.0013525 0.00252411
69.6 -0.00195125 0.00258582
69.63 -0.00153234 0.00248806
69.66 -0.00248297 0.00236155
69.69 -0.00260812 0.002352
69.72 -0.00362828 0.00240936
69.75 -0.00372281 0.00243961
69.78 -0.00372891 0.00259574
69.81 -0.00357812 0.00268977
69.84 -0.00310969 0.00268751
69.87 -0.00397 0.00265792
69.9 -0.00535844 0.00268589
69.93 -0.00523016 0.00255075
69.96 -0.003995 0.00271382
69.99 -0.00239109 0.00272347
70.02 -0.00253813 0.00275998
70.05 -0.00204328 0.00262735
70.08 -0.00212766 0.00255937
70.11 -0.0023125 0.00257675
70.14 -0.00104656 0.00254845
70.17 -0.00142875 0.00258089
70.2 0.000271719 0.00251887
70.23 -3.35938e-05 0.00244916
70.26 -0.000145313 0.00230382
70.29 0.000579219 0.00239505
70.32 0.000908437 0.00230601
70.35 0.00132484 0.00235359
70.38 0.00148313 0.00239381
70.41 0.000308125 0.00237107
70.44 -0.000426719 0.00245893
70.47 -0.00260062 0.00250674
70.5 -0.00248125 0.00263482
70.53 -0.00315172 0.00271186
70.56 -0.0031825 0.00255011
70.59 -0.00429641 0.00270109
70.62 -0.00536719 0.00266914
70.65 -0.00508297 0.00255368
70.68 -0.00366969 0.00251395
70.71 -0.0042125 0.00250668
70.74 -0.00336688 0.00261914
70.77 -0.00545469 0.00271346
70.8 -0.00428797 0.00257294
70.83 -0.00415172 0.00266035
70.86 -0.00116391 0.00270758
70.89 -0.00107688 0.00288679
70.92 -0.00107516 0.00281527
70.95 -0.000980469 0.00278595
70.98 -0.00194047 0.00276424
71.01 -0.00234781 0.00274778
71.04 -0.0036275 0.00292746
71.07 -0.00267328 0.00291366
71.1 -0.00167453 0.00281687
71.13 -0.00120156 0.00281337
71.16 -0.00259547 0.00300178
71.19 -0.00368141 0.00302002
71.22 -0.00388984 0.00309045
71.25 -0.00495625 0.00323971
71.28 -0.00521172 0.00319182
71.31 -0.00362406 0.00317666
71.34 -0.00135406 0.00325275
71.37 -0.000301875 0.00316517
71.4 0.000340625 0.00296282
71.43 0.00110656 0.00302237
71.46 0.00154344 0.00304185
71.49 0.00120937 0.00297523
71.52 0.000701563 0.00293183
71.55 0.00113422 0.00285271
71.58 0.00149484 0.00263575
71.61 0.00141797 0.00272933
71.64 -0.000298906 0.00275211
71.67 -0.00110391 0.00261933
71.7 -0.00275938 0.00255525
71.73 -0.00212031 0.00256083
71.76 -0.00166172 0.00251872
71.79 -0.00167719 0.00268961
71.82 -0.00140438 0.00265514
71.85 -0.00188703 0.00276064
71.88 -0.00188766 0.00279028
71.91 -0.00085 0.00264693
71.94 -0.001445 0.00281791
71.97 6.09375e-05 0.00265367
72 -0.00118906 0.00277369
72.03 -0.00063375 0.00273671
72.06 -0.00158187 0.002786
72.09 -0.00179469 0.00286253
72.12 -0.000574062 0.00284786
72.15 -0.000853281 0.00284891
72.18 2.26562e-05 0.0028565
72.21 -0.000789219 0.00275931
72.24 -0.00171094 0.00269994
72.27 -0.00111141 0.00277391
72.3 -0.00211953 0.00288039
72.33 -0.00429047 0.00271418
72.36 -0.00482391 0.00263037
72.39 -0.00487453 0.00273415
72.42 -0.00456687 0.00287089
72.45 -0.00483594 0.00278833
72.48 -0.00506844 0.00294695
72.51 -0.00431375 0.0028463
72.54 -0.00370438 0.00271087
72.57 -0.00284562 0.0028279
72.6 -0.00364563 0.00269104
72.63 -0.00235391 0.00270477
72.66 -0.00192313 0.00269441
72.69 -0.00353578 0.00269413
72.72 -0.00424781 0.00267903
72.75 -0.00477453 0.00263686
72.78 -0.00647547 0.00260668
72.81 -0.00494578 0.00265221
72.84 -0.00416422 0.00272733
72.87 -0.00349219 0.00276127
72.9 -0.00433016 0.00284206
72.93 -0.00350141 0.00287473
72.96 -0.00181516 0.00274105
72.99 -0.00205703 0.00266235
73.02 -0.00220219 0.00260246
73.05 -0.00150687 0.00246199
73.08 -0.000983125 0.00258834
73.11 -0.00178844 0.00253042
73.14 -0.00238891 0.00260504
73.17 -0.00191516 0.00273073
73.2 -0.00205313 0.00271273
73.23 -0.00274453 0.00246442
73.26 -0.00258312 0.00267122
73.29 -0.00177859 0.00275128
73.32 -0.00276453 0.00292803
73.35 -0.00202813 0.00302386
73.38 -0.00221953 0.00321582
73.41 -0.00316578 0.0028518
73.44 -0.0047825 0.00264556
73.47 -0.00532219 0.00257751
73.5 -0.00590875 0.00247216
73.53 -0.00464781 0.00261354
73.56 -0.00422031 0.00284245
73.59 -0.00421 0.0026548
73.62 -0.00377016 0.00271759
73.65 -0.00229156 0.00274884
73.68 -0.0012775 0.00286034
73.71 -0.000946719 0.00288395
73.74 -0.000977656 0.00271297
73.77 -0.000679219 0.00259168
73.8 -0.00136891 0.00262407
73.83 -0.000909063 0.00244594
73.86 -0.00104094 0.00239774
73.89 -0.00195531 0.00251553
73.92 -0.0018575 0.0025151
73.95 -0.00192031 0.00247305
73.98 -0.00211125 0.00245989
74.01 -0.00312687 0.00251832
74.04 -0.00375656 0.00247073
74.07 -0.00366594 0.00261087
74.1 -0.00405016 0.00259522
74.13 -0.0045225 0.00248823
74.16 -0.00618953 0.00237472
74.19 -0.00552844 0.00230718
74.22 -0.00675234 0.00225386
74.25 -0.00541219 0.00231632
74.28 -0.00551484 0.00211277
74.31 -0.00600969 0.00224308
74.34 -0.00694766 0.00232347
74.37 -0.0069575 0.0023363
74.4 -0.00886797 0.00239769
74.43 -0.00799094 0.00254935
74.46 -0.00732094 0.00253733
74.49 -0.00667953 0.0026945
74.52 -0.00420172 0.0025779
74.55 -0.00631094 0.00272112
74.58 -0.00668281 0.00267825
74.61 -0.00638453 0.00286599
74.64 -0.00636391 0.00309839
74.67 -0.00568062 0.00302576
74.7 -0.00407516 0.00308031
74.73 -0.00483453 0.00308974
74.76 -0.00501375 0.0029293
74.79 -0.00431359 0.00300343
74.82 -0.0049325 0.00294866
74.85 -0.00356734 0.00300307
74.88 -0.0043825 0.00297612
74.91 -0.00329828 0.00295705
74.94 -0.00147547 0.00299598
74.97 -0.00071125 0.00273127
75 -0.000569531 0.00300388
75.03 -0.000345312 0.00326999
75.06 -0.0019925 0.00311625
75.09 -0.00216922 0.00308288
75.12 -0.00321203 0.00281758
75.15 -0.00282141 0.00272212
75.18 -0.00255547 0.00276399
75.21 -0.000446563 0.00279634
75.24 0.001735 0.0027824
75.27 0.00303812 0.00263538
75.3 0.00307625 0.00247132
75.33 0.00152234 0.00247177
75.36 0.000288125 0.00237496
75.39 0.00066 0.00231312
75.42 0.000260625 0.00238204
75.45 -0.000320469 0.00239005
75.48 0.000170781 0.00253763
75.51 -0.000328125 0.00253468
75.54 -0.000774219 0.00266655
75.57 0.000838437 0.00242447
75.6 0.00209703 0.00243863
75.63 0.00301297 0.00245562
75.66 0.00217656 0.0024479
75.69 0.00269672 0.00233261
75.72 0.0027725 0.00222356
75.75 0.00398906 0.00217346
75.78 0.00432172 0.00235768
75.81 0.00322578 0.00237543
75.84 0.00255609 0.00233825
75.87 0.00255703 0.00254303
75.9 0.00105031 0.00250104
75.93 0.000348594 0.00235548
75.96 -8.53125e-05 0.00237557
75.99 -0.00291594 0.00231966
76.02 -0.000757812 0.00224818
76.05 -0.000882969 0.00241516
76.08 -0.000467656 0.00250952
76.11 0.000762656 0.00264063
76.14 -0.000595625 0.00258659
76.17 -0.00278297 0.00286479
76.2 -0.00107922 0.00289101
76.23 -0.000396719 0.00297238
76.26 -0.00111484 0.002946
76.29 -0.000474687 0.0027912
76.32 -0.00121203 0.00285601
76.35 -0.00141484 0.00294892
76.38 -2.65625e-05 0.00279614
76.41 0.00142422 0.00296297
76.44 0.00235719 0.00290013
76.47 0.00152594 0.00290672
76.5 0.00253563 0.00284063
76.53 0.00247156 0.00292192
76.56 0.00170406 0.00305123
76.59 0.00212578 0.00283735
76.62 0.00336109 0.002969
76.65 0.00241969 0.00306681
76.68 0.00215187 0.00307301
76.71 0.00224828 0.00312789
76.74 0.00152266 0.00314019
76.77 0.00402828 0.00310381
76.8 0.00434359 0.00304875
76.83 0.00496672 0.00288977
76.86 0.00503062 0.00305906
76.89 0.00519922 0.0031336
76.92 0.00555328 0.00311186
76.95 0.00593641 0.0030286
76.98 0.00404281 0.00300963
77.01 0.00304047 0.00308899
77.04 0.00315937 0.00312225
77.07 0.00286875 0.00305158
77.1 0.00321063 0.00289947
77.13 0.00218359 0.00299272
77.16 0.000650156 0.00295378
77.19 -0.000204219 0.00305049
77.22 -0.0001875 0.00305826
77.25 -0.000348906 0.00300016
77.28 -0.00202969 0.0030797
77.31 -0.00153672 0.00300831
77.34 -0.00210141 0.00315872
77.37 -0.00290203 0.0031361
77.4 -0.00277859 0.00329575
77.43 -0.00217172 0.00323567
77.46 -0.00148516 0.00322014
77.49 -0.000896719 0.00322076
77.52 -0.00158719 0.00319195
77.55 -0.000788594 0.00318341
77.58 -0.000730469 0.00320891
77.61 -0.002555 0.00305693
77.64 -0.00306016 0.00288478
77.67 -0.00308625 0.00288142
77.7 -0.00196578 0.00288358
77.73 -0.00320844 0.00261537
77.76 -0.00278797 0.00252691
77.79 -0.00251844 0.00237318
77.82 -0.00206078 0.00229661
77.85 -0.00256203 0.00233352
77.88 -0.00188906 0.00241292
77.91 -0.000702813 0.00250873
77.94 0.000108438 0.00266095
77.97 0.000728281 0.00280524
78 0.00135703 0.0028058
78.03 0.00127094 0.00263058
78.06 0.000783437 0.00262019
78.09 0.000755 0.00260249
78.12 0.00167141 0.00272383
78.15 0.00256953 0.0027015
78.18 0.00295469 0.00266395
78.21 0.00176031 0.00273147
78.24 0.0014325 0.00273477
78.27 0.000414062 0.00273095
78.3 -1.9375e-05 0.00293337
78.33 -0.000898906 0.0029303
78.36 -6.09375e-06 0.00304028
78.39 0.000122344 0.00306113
78.42 -0.00100375 0.00313996
78.45 -0.00048125 0.00320353
78.48 9.6875e-06 0.00327336
78.51 0.000786562 0.00313228
78.54 2.96875e-06 0.00309011
78.57 0.000318438 0.002924
78.6 -0.000598281 0.00292873
78.63 -0.00226109 0.00284047
78.66 -0.002345 0.00288957
78.69 -0.00139531 0.00287543
78.72 -0.00260922 0.00283735
78.75 -0.00266266 0.00285855
78.78 -0.00211156 0.00291054
78.81 -0.00279328 0.00302931
78.84 -0.00284031 0.00315326
78.87 -0.002145 0.00294111
78.9 -0.000370156 0.00283565
78.93 0.000659531 0.00280052
78.96 0.000511562 0.0025113
78.99 -0.000152344 0.00258918
79.02 0.000848906 0.00255134
79.05 0.000751719 0.00259864
79.08 0.00289312 0.00268987
79.11 0.00183922 0.00257031
79.14 0.00258516 0.00259636
79.17 0.00210047 0.00249623
79.2 0.00219406 0.00255155
79.23 0.000993125 0.00243331
79.26 -9.82812e-05 0.00254869
79.29 0.000326563 0.00257561
79.32 0.000387812 0.00249168
79.35 0.000910781 0.00266896
79.38 -0.000350625 0.00275488
79.41 0.000285781 0.00276673
79.44 -0.000648125 0.00252978
79.47 -0.001455 0.00253344
79.5 -0.00115828 0.00259775
79.53 -0.000421094 0.00267152
79.56 -0.0011125 0.00256255
79.59 -0.00220187 0.00264021
79.62 -0.00252062 0.00268632
79.65 -0.00192672 0.00259028
79.68 -0.00155344 0.00253794
79.71 -0.00331 0.00263037
79.74 -0.00255172 0.00268076
79.77 -0.00208219 0.00266537
79.8 -0.00214641 0.0025998
79.83 -0.00121016 0.00253023
79.86 -0.00069125 0.00249524
79.89 -8.5e-05 0.0026154
79.92 -0.000394687 0.00270657
79.95 -0.00175437 0.00271771
79.98 -0.00220828 0.00289097
80.01 -0.00319609 0.00286669
80.04 -0.00462078 0.00278337
80.07 -0.00540406 0.00303645
80.1 -0.00552328 0.00314585
80.13 -0.00712484 0.00304719
80.16 -0.00712187 0.00284391
80.19 -0.00726703 0.00308788
80.22 -0.00669266 0.00320208
80.25 -0.00597656 0.00320947
80.28 -0.00766422 0.0030614
80.31 -0.00567141 0.00296567
80.34 -0.00548594 0.00262569
80.37 -0.00514719 0.00246261
80.4 -0.00418156 0.00246834
80.43 -0.00408703 0.00236644
80.46 -0.00322688 0.00244071
80.49 -0.00525859 0.00236918
80.52 -0.00493172 0.00237495
80.55 -0.00450562 0.00241658
80.58 -0.00633719 0.00216505
80.61 -0.00690375 0.00225726
80.64 -0.00561734 0.00241838
80.67 -0.00616703 0.00244045
80.7 -0.00640312 0.00230661
80.73 -0.00608937 0.00217795
80.76 -0.00709172 0.00216335
80.79 -0.00771781 0.00224091
80.82 -0.00821734 0.00221822
80.85 -0.00734344 0.00218858
80.88 -0.00637406 0.00200391
80.91 -0.00656687 0.00209399
80.94 -0.00554484 0.0020561
80.97 -0.00511828 0.00221047
81 -0.00637078 0.00240211
81.03 -0.00561313 0.00245084
81.06 -0.00739609 0.00242898
81.09 -0.00754047 0.00243873
81.12 -0.00735875 0.00251392
81.15 -0.00636516 0.00253506
81.18 -0.005875 0.00270176
81.21 -0.00656313 0.00263212
81.24 -0.00561844 0.00270585
81.27 -0.00505469 0.00266255
81.3 -0.00606688 0.0024995
81.33 -0.00572297 0.00241158
81.36 -0.00501469 0.00243604
81.39 -0.00597469 0.00247332
81.42 -0.00516453 0.00235123
81.45 -0.00485703 0.00230777
81.48 -0.00493156 0.0024638
81.51 -0.00422484 0.00238278
81.54 -0.00344875 0.00239812
81.57 -0.00275875 0.00256626
81.6 -0.00224813 0.00257333
81.63 -0.00328156 0.00252806
81.66 -0.00403906 0.00243151
81.69 -0.00277141 0.00260139
81.72 -0.000462344 0.00269988
81.75 -0.000632031 0.00269789
81.78 -0.00196219 0.00281145
81.81 -0.00132813 0.00282723
81.84 -0.00103312 0.00272428
81.87 0.000573594 0.00263228
81.9 0.00114328 0.0027584
81.93 0.00105469 0.00270104
81.96 0.000120937 0.00259431
81.99 -0.000525 0.00271064
82.02 -0.00227453 0.00264627
82.05 -0.00220328 0.00258402
82.08 -0.00156266 0.00267677
82.11 -0.000979219 0.00284152
82.14 -0.000871406 0.00273394
82.17 0.00062 0.00285975
82.2 0.00109141 0.00277977
82.23 0.00114578 0.00279729
82.26 0.0008175 0.00271952
82.29 2.34375e-05 0.00244873
82.32 0.000124219 0.00252314
82.35 -0.000213594 0.00257606
82.38 -0.00154359 0.00262717
82.41 -0.000721406 0.0024952
82.44 -0.000652813 0.00240228
82.47 -8.9375e-05 0.00223158
82.5 -0.000140625 0.0024134
82.53 -0.000504844 0.00244235
82.56 0.000733594 0.00244228
82.59 0.000981563 0.00261231
82.62 0.00182531 0.00256116
82.65 0.00190453 0.00258985
82.68 -0.00100906 0.00278813
82.71 -0.00104953 0.00277056
82.74 -0.000540469 0.00258012
82.77 -0.00059125 0.00250605
82.8 -0.00132359 0.00264827
82.83 -0.00173875 0.00262061
82.86 -0.000741875 0.00253216
82.89 -0.000582031 0.0026411
82.92 -0.000184062 0.00280723
82.95 0.000481563 0.00252884
82.98 0.000736875 0.00249861
83.01 0.000364063 0.00253011
83.04 -0.00160297 0.0025822
83.07 -0.00137391 0.00244224
83.1 -0.00147297 0.00247765
83.13 -0.00296516 0.00251284
83.16 -0.00279703 0.00233615
83.19 -0.00133656 0.00225342
83.22 -0.000567031 0.00246649
83.25 -0.00173313 0.00239904
83.28 -0.00156078 0.00227795
83.31 -0.00250312 0.0024428
83.34 -0.00289063 0.00248684
83.37 -0.0037225 0.00256051
83.4 -0.00313438 0.00264137
83.43 -0.00373328 0.00265296
83.46 -0.00356734 0.00265926
83.49 -0.00534562 0.00275625
83.52 -0.00515359 0.00277707
83.55 -0.00450844 0.00279288
83.58 -0.00366906 0.00275871
83.61 -0.00315313 0.00273019
83.64 -0.00301125 0.00298964
83.67 -0.00356422 0.00303627
83.7 -0.00391188 0.00298296
83.73 -0.00463172 0.00293981
83.76 -0.00471109 0.00293191
83.79 -0.00473391 0.00306082
83.82 -0.00494453 0.00307202
83.85 -0.00530984 0.0029035
83.88 -0.00407437 0.00282066
83.91 -0.00472266 0.00291372
83.94 -0.00563859 0.00307145
83.97 -0.00627719 0.00287539
84 -0.00427094 0.00271942
84.03 -0.00651391 0.00272995
84.06 -0.006595 0.00270324
84.09 -0.00606688 0.00267472
84.12 -0.00672766 0.00281232
84.15 -0.00629953 0.00282774
84.18 -0.00585953 0.0029286
84.21 -0.00520125 0.00302249
84.24 -0.00521406 0.00298691
84.27 -0.00421297 0.00291631
84.3 -0.00373719 0.00312367
84.33 -0.00487469 0.00312945
84.36 -0.00501531 0.00299338
84.39 -0.00607422 0.00307392
84.42 -0.00670969 0.0029881
84.45 -0.00767859 0.00309889
84.48 -0.00750438 0.00315612
84.51 -0.0064025 0.00303853
84.54 -0.00487188 0.00314241
84.57 -0.00506734 0.00322556
84.6 -0.00411859 0.00317263
84.63 -0.00376609 0.00312864
84.66 -0.00399859 0.00304576
84.69 -0.00605641 0.00292398
84.72 -0.00505906 0.00290575
84.75 -0.00648406 0.00286386
84.78 -0.00747781 0.00286227
84.81 -0.00733063 0.0029856
84.84 -0.00659047 0.00307677
84.87 -0.00698297 0.00310069
84.9 -0.00665578 0.00297509
84.93 -0.00806219 0.0029383
84.96 -0.00760312 0.00289623
84.99 -0.00663875 0.00278372
85.02 -0.00601391 0.00286525
85.05 -0.00602141 0.00294458
85.08 -0.00575609 0.00295574
85.11 -0.00639203 0.00300291
85.14 -0.00609094 0.00292708
85.17 -0.00508687 0.0027785
85.2 -0.00427938 0.00261489
85.23 -0.00471641 0.0027458
85.26 -0.00420781 0.00282337
85.29 -0.00316266 0.00265159
85.32 -0.00199438 0.0025528
85.35 -0.00170281 0.00271035
85.38 -0.00144547 0.00274285
85.41 -0.00239547 0.00279608
85.44 -0.00332172 0.00280723
85.47 -0.00319375 0.00265338
85.5 -0.00267859 0.00281577
85.53 -0.00193656 0.00271032
85.56 -0.0027 0.00269583
85.59 -0.00149672 0.0026737
85.62 -0.000321563 0.00272459
85.65 -7.17187e-05 0.00262894
85.68 -0.00145922 0.00270561
85.71 -0.00107109 0.00270354
85.74 -0.00204953 0.00265994
85.77 -0.00115234 0.00258831
85.8 -0.00152719 0.0026292
85.83 -0.00203891 0.00263313
85.86 -0.00119797 0.00258583
85.89 0.000364688 0.00261788
85.92 0.00223594 0.00269615
85.95 0.00294453 0.00243822
85.98 0.00289328 0.00268143
86.01 0.00282062 0.00279437
86.04 0.00194984 0.00285761
86.07 0.00160203 0.00266615
86.1 0.000566094 0.00253503
86.13 0.000645 0.00253746
86.16 0.00160687 0.00277943
86.19 0.000389062 0.00270954
86.22 0.000415 0.00264945
86.25 0.000338437 0.0026287
86.28 -0.000798594 0.00265055
86.31 -0.00122547 0.00270303
86.34 -0.00183219 0.00254117
86.37 -0.000949375 0.0025822
86.4 0.000522969 0.00262543
86.43 -0.000728281 0.00263644
86.46 -0.00258 0.00258307
86.49 -0.00172344 0.00262711
86.52 -0.00232219 0.00264282
86.55 -0.000591875 0.00280111
86.58 -0.000564375 0.00285135
86.61 -0.00167609 0.00272822
86.64 -0.00212469 0.00274318
86.67 -0.00182078 0.00275464
86.7 -0.00166031 0.00260763
86.73 -0.00117609 0.00265939
86.76 -0.000611094 0.00264768
86.79 0.00148828 0.00261533
86.82 0.00202484 0.00282592
86.85 9.15625e-05 0.00277498
86.88 -0.00186984 0.00261918
86.91 -0.00388062 0.00247071
86.94 -0.00487547 0.00249108
86.97 -0.00629875 0.002474
87 -0.006775 0.00243689
87.03 -0.00412078 0.00222522
87.06 -0.0034375 0.00223018
87.09 -0.00380938 0.00221751
87.12 -0.00413094 0.00235583
87.15 -0.00345594 0.0024042
87.18 -0.00366875 0.00231789
87.21 -0.00467359 0.00230314
87.24 -0.0040375 0.00245856
87.27 -0.00350359 0.00252778
87.3 -0.00285625 0.00255493
87.33 -0.00281094 0.00250127
87.36 -0.00355641 0.0025229
87.39 -0.00461078 0.00243683
87.42 -0.00490094 0.00256078
87.45 -0.00280703 0.00240837
87.48 -0.00344953 0.00241127
87.51 -0.00405656 0.00247572
87.54 -0.00416937 0.00248013
87.57 -0.00530438 0.00231614
87.6 -0.00522656 0.00228998
87.63 -0.00540578 0.00259882
87.66 -0.00590375 0.00268154
87.69 -0.00675937 0.00280353
87.72 -0.00566688 0.00273323
87.75 -0.00632156 0.00285978
87.78 -0.00731781 0.00295941
87.81 -0.00717578 0.00316981
87.84 -0.00683297 0.00323105
87.87 -0.00626922 0.0032943
87.9 -0.00576234 0.00327745
87.93 -0.00727453 0.00332331
87.96 -0.00610141 0.0032867
87.99 -0.00654188 0.00318864
88.02 -0.00742578 0.0032252
88.05 -0.00567953 0.00328866
88.08 -0.00622906 0.00302914
88.11 -0.00772609 0.00300627
88.14 -0.00752969 0.00284329
88.17 -0.00752062 0.00277699
88.2 -0.00577672 0.00261916
88.23 -0.00462938 0.00273691
88.26 -0.005455 0.00275876
88.29 -0.00478359 0.00284139
88.32 -0.00647 0.0028122
88.35 -0.00715828 0.00282325
88.38 -0.00635516 0.00288698
88.41 -0.00620078 0.00290702
88.44 -0.00456031 0.00297008
88.47 -0.00411875 0.00304397
88.5 -0.00492797 0.00316441
88.53 -0.00282016 0.00299544
88.56 -0.00464891 0.00293254
88.59 -0.00592641 0.0028517
88.62 -0.00440312 0.00285278
88.65 -0.00455922 0.00297346
88.68 -0.00456109 0.00290794
88.71 -0.00463281 0.00299018
88.74 -0.005355 0.00311833
88.77 -0.00474859 0.00308213
88.8 -0.00521969 0.00312777
88.83 -0.00304344 0.00298509
88.86 -0.00195437 0.00277391
88.89 -0.00308375 0.00289864
88.92 -0.00496609 0.00288906
88.95 -0.00460234 0.00290356
88.98 -0.00427187 0.00279933
89.01 -0.00316563 0.00286342
89.04 -0.00175797 0.00298235
89.07 -0.00360859 0.00303972
89.1 -0.00338047 0.0031342
89.13 -0.00451719 0.00312775
89.16 -0.00450594 0.00296539
89.19 -0.00472766 0.00296381
89.22 -0.00425531 0.00305167
89.25 -0.00320375 0.00284522
89.28 -0.00243625 0.00295438
89.31 -0.00272156 0.00286943
89.34 -0.0024975 0.00296638
89.37 -0.00117516 0.0030287
89.4 -0.00106359 0.00302384
89.43 -0.000773906 0.00293599
89.46 -0.00177266 0.00291168
89.49 7.96875e-06 0.00296835
89.52 0.00204516 0.00308879
89.55 0.00186953 0.00310411
89.58 0.00186641 0.00315565
89.61 0.00342391 0.00321725
89.64 0.00187266 0.00319695
89.67 -0.000105313 0.00315997
89.7 0.000410156 0.00326985
89.73 0.00141563 0.00338487
89.76 0.00231859 0.00335674
89.79 0.0024325 0.00319961
89.82 0.00195625 0.00331241
89.85 0.00120969 0.0032935
89.88 0.000808594 0.00324881
89.91 0.000809531 0.00303227
89.94 0.0010875 0.00297517
89.97 9.51562e-05 0.00303755
90 -0.000810938 0.00310876
90.03 -0.00208641 0.00314378
90.06 -0.00209203 0.00301523
90.09 -0.00321688 0.00304171
90.12 -0.00170672 0.00311689
90.15 -0.0013075 0.00295991
90.18 -0.000935938 0.00307727
90.21 -0.000115469 0.00318839
90.24 0.000767813 0.00329372
90.27 -0.000224375 0.00320207
90.3 0.000120469 0.00334468
90.33 -0.000198281 0.00336277
90.36 -0.00191547 0.00318416
90.39 -0.00224266 0.00308839
90.42 -0.00398078 0.0033976
90.45 -0.00328234 0.00346193
90.48 -0.00366453 0.00348104
90.51 -0.00402062 0.0032785
90.54 -0.00306203 0.00320153
90.57 -0.00158734 0.00324726
90.6 -0.00176484 0.00326467
90.63 -0.000232813 0.0031984
90.66 -0.000833281 0.00324755
90.69 0.000369219 0.00316481
90.72 0.000659531 0.00311392
90.75 0.00168188 0.0029829
90.78 0.000468594 0.00302402
90.81 0.000159219 0.00298459
90.84 -0.00104516 0.00300406
90.87 -0.00070125 0.00297391
90.9 -0.00049125 0.00308511
90.93 -0.00100109 0.00310672
90.96 -0.00144281 0.00309041
90.99 -0.00261656 0.00313453
91.02 -0.00199422 0.00305774
91.05 -0.00271094 0.00301601
91.08 -0.00124969 0.00291045
91.11 -0.0011075 0.00282098
91.14 -0.00257969 0.00281726
91.17 -0.00232047 0.00265285
91.2 -0.00275063 0.00265084
91.23 -0.00312906 0.00280115
91.26 -0.00209922 0.00297094
91.29 -0.00300328 0.00296419
91.32 -0.00118359 0.00279899
91.35 -0.000782969 0.00256443
91.38 -1.5e-05 0.00249965
91.41 0.000361719 0.00259355
91.44 0.000327969 0.00257985
91.47 0.000755156 0.00255258
91.5 0.00201969 0.00245938
91.53 0.00182437 0.00228811
91.56 0.00118547 0.00234924
91.59 0.00162234 0.00243313
91.62 0.000620625 0.00254438
91.65 -0.0003175 0.00247187
91.68 -0.000755156 0.00250299
91.71 -0.00214937 0.00258833
91.74 -0.00186234 0.00257532
91.77 -0.00113141 0.00252812
91.8 -0.000814219 0.0024524
91.83 -0.000879375 0.00252173
91.86 0.000522812 0.00246028
91.89 0.00224484 0.00257545
91.92 0.00218766 0.00241215
91.95 0.00211312 0.00252605
91.98 0.00323359 0.00275818
92.01 0.00313078 0.00263069
92.04 0.00236953 0.00260173
92.07 0.0014425 0.00263789
92.1 0.0014825 0.00274893
92.13 0.00112813 0.00264315
92.16 0.000947969 0.00272598
92.19 0.00156391 0.00270311
92.22 0.00165375 0.00287293
92.25 0.00240719 0.00279468
92.28 0.00173687 0.00273879
92.31 0.00104156 0.00263905
92.34 0.000567969 0.00233466
92.37 0.00167938 0.00248445
92.4 0.00143609 0.00274853
92.43 -0.000148281 0.00274031
92.46 0.000591094 0.00278025
92.49 -0.0011275 0.00286813
92.52 -0.0010125 0.0028677
92.55 -0.000893281 0.00279643
92.58 0.000125156 0.00289478
92.61 0.000783281 0.0028243
92.64 0.000615937 0.00285741
92.67 0.000125938 0.00284843
92.7 0.000535781 0.00283909
92.73 -0.000179375 0.00288542
92.76 -0.00188844 0.00287181
92.79 -0.0019125 0.0028867
92.82 -0.00196062 0.0029647
92.85 -0.00141594 0.00274521
92.88 -0.00352234 0.00270101
92.91 -0.00374187 0.00269252
92.94 -0.00443781 0.00266408
92.97 -0.00318391 0.00242153
93 -0.00281984 0.00248478
93.03 -0.000911094 0.00246968
93.06 -0.00115781 0.00240191
93.09 -0.000804531 0.00237278
93.12 -0.00237828 0.00244282
93.15 -0.00254672 0.00248608
93.18 -0.00320969 0.00246689
93.21 -0.00210859 0.00245792
93.24 -0.00131094 0.00246519
93.27 -0.00136922 0.0025318
93.3 -0.00184641 0.00254902
93.33 -0.0027825 0.00258999
93.36 -0.00225672 0.00267867
93.39 -0.00270187 0.00282936
93.42 -0.00212031 0.00284875
93.45 -0.00287656 0.00273859
93.48 -0.00209047 0.0027227
93.51 -0.00296609 0.00268431
93.54 -0.00389109 0.00268112
93.57 -0.00311281 0.00295436
93.6 -0.00174188 0.00305411
93.63 -0.00195812 0.00305173
93.66 -0.0013475 0.0027414
93.69 -0.000386562 0.00269017
93.72 1.625e-05 0.00265075
93.75 -0.00103672 0.00261074
93.78 0.00140063 0.00264171
93.81 -0.000210781 0.00274557
93.84 0.000271875 0.00254599
93.87 0.000431562 0.00280868
93.9 0.00179719 0.00288538
93.93 0.00138937 0.00297967
93.96 0.000174531 0.00283069
93.99 4.95313e-05 0.00292532
94.02 -0.000622656 0.00298818
94.05 -0.00139641 0.00288477
94.08 -0.00214797 0.00309459
94.11 -0.00261641 0.00307157
94.14 -0.00284312 0.00309302
94.17 -0.00192656 0.00292078
94.2 -0.00126891 0.00302816
94.23 -0.00202219 0.00296011
94.26 -0.00289609 0.00281855
94.29 -0.00221391 0.0028256
94.32 -0.00192687 0.00287126
94.35 -0.000712031 0.00298144
94.38 -5.46875e-05 0.00296688
94.41 0.000519219 0.00304616
94.44 -0.000826875 0.00331076
94.47 -0.00299859 0.0031309
94.5 -0.00408203 0.00297622
94.53 -0.00264719 0.00286153
94.56 -0.00290922 0.00282192
94.59 -0.00261703 0.00292886
94.62 -0.00365891 0.00287144
94.65 -0.00468266 0.00276274
94.68 -0.00582109 0.00274157
94.71 -0.00675734 0.00272114
94.74 -0.00694656 0.00291113
94.77 -0.00742141 0.00278268
94.8 -0.00825984 0.00260869
94.83 -0.00771844 0.00262407
94.86 -0.00717297 0.00252221
94.89 -0.00751344 0.00235364
94.92 -0.00606203 0.00237847
94.95 -0.00506266 0.00246397
94.98 -0.00429406 0.00257107
95.01 -0.00514469 0.00252043
95.04 -0.00552969 0.00253061
95.07 -0.00565281 0.00248164
95.1 -0.00469562 0.00246531
95.13 -0.00368547 0.00252344
95.16 -0.00217937 0.00274885
95.19 -0.00148156 0.00280464
95.22 -0.000430156 0.00275277
95.25 -0.00116312 0.00275806
95.28 0.000181406 0.00287895
95.31 0.000431563 0.00292637
95.34 0.000252969 0.00278378
95.37 0.00101484 0.00275913
95.4 -0.000443906 0.0026742
95.43 -6.39063e-05 0.00275354
95.46 -0.00109859 0.00310362
95.49 -0.00188688 0.00307876
95.52 -0.00197625 0.00319961
95.55 -0.00088375 0.00335583
95.58 -0.000617031 0.00337221
95.61 0.000114219 0.00366075
95.64 0.00098875 0.00369211
95.67 0.000919219 0.00368456
95.7 0.000507344 0.00370345
95.73 0.00083875 0.00361561
95.76 0.000254844 0.00350743
95.79 -0.000565625 0.00334775
95.82 0.000300938 0.00329515
95.85 0.000519375 0.00316071
95.88 0.000113281 0.00316298
95.91 -0.00107875 0.00298066
95.94 -0.00228172 0.0029207
95.97 -0.00167984 0.00287695
96 -0.00144406 0.0028943
96.03 -0.000760625 0.00288249
96.06 -0.000683594 0.00276337
96.09 -0.000704375 0.00270555
96.12 -0.00171156 0.00261914
96.15 -0.00163234 0.00260375
96.18 -0.00171422 0.00274321
96.21 -0.00317687 0.0029116
96.24 -0.00300313 0.00302368
96.27 -0.00291656 0.00312503
96.3 -0.00435172 0.00312429
96.33 -0.00273328 0.00306797
96.36 -0.00224562 0.00308156
96.39 -0.00247516 0.00303159
96.42 -0.00245406 0.00312794
96.45 -0.00375375 0.00330213
96.48 -0.00472766 0.00321417
96.51 -0.00306578 0.00313865
96.54 -0.00193313 0.00304272
96.57 -0.00344359 0.00305748
96.6 -0.00309281 0.00306856
96.63 -0.00211703 0.00297054
96.66 -0.00142781 0.00285848
96.69 0.00017875 0.00284577
96.72 -0.000570781 0.00287914
96.75 -0.000582188 0.00290006
96.78 0.00197375 0.00276039
96.81 0.00303156 0.00260722
96.84 0.00237891 0.00266668
96.87 0.00362281 0.00261543
96.9 0.00436859 0.00264838
96.93 0.00251641 0.00264695
96.96 0.00125766 0.00259497
96.99 -0.000673594 0.00252172
97.02 -0.00162812 0.00250131
97.05 -0.00254156 0.00267964
97.08 -0.00178281 0.00251212
97.11 -0.00350594 0.00245727
97.14 -0.00286422 0.00256317
97.17 -0.00380937 0.00260044
97.2 -0.00211625 0.0026176
97.23 -0.00223625 0.00264561
97.26 -0.00228156 0.00281292
97.29 -0.00305219 0.00292826
97.32 -0.00361891 0.00292968
97.35 -0.00343891 0.00294181
97.38 -0.00442406 0.00289182
97.41 -0.00348078 0.00311147
97.44 -0.00343797 0.00268681
97.47 -0.00303422 0.00280253
97.5 -0.00487719 0.00292168
97.53 -0.00538531 0.00288251
97.56 -0.00666891 0.0028156
97.59 -0.00817406 0.00309317
97.62 -0.00774125 0.0030123
97.65 -0.00673813 0.00285013
97.68 -0.00579344 0.00282818
97.71 -0.00502937 0.00269946
97.74 -0.00438969 0.00274176
97.77 -0.00305609 0.00286377
97.8 -0.00241875 0.00276049
97.83 -0.00273906 0.00276684
97.86 -0.00183016 0.00275661
97.89 -0.00131203 0.00285808
97.92 -0.00208531 0.00283789
97.95 -0.00380844 0.00284584
97.98 -0.004345 0.00308836
98.01 -0.00469219 0.00291717
98.04 -0.00460031 0.00273778
98.07 -0.00362172 0.00280098
98.1 -0.00418641 0.00282728
98.13 -0.00264703 0.00275339
98.16 -0.00362859 0.0028967
98.19 -0.00176422 0.00285714
98.22 0.000159219 0.00282617
98.25 -0.000450937 0.00273623
98.28 -0.00161953 0.00271691
98.31 -0.00394687 0.00274225
98.34 -0.00381078 0.00263099
98.37 -0.00289297 0.00276188
98.4 -0.00233125 0.00276006
98.43 -0.00161531 0.00284774
98.46 -0.0022625 0.00276051
98.49 -0.00207578 0.00265416
98.52 -0.00223828 0.00284043
98.55 0.000286406 0.00301661
98.58 0.00145234 0.00315037
98.61 0.00193547 0.00302577
98.64 0.00272719 0.00288319
98.67 0.00348937 0.0029823
98.7 0.00118766 0.0031325
98.73 0.00158266 0.00328774
98.76 0.00297516 0.00331148
98.79 0.00294078 0.00343366
98.82 0.00343984 0.00355418
98.85 0.00269953 0.00353991
98.88 0.00168719 0.00359088
98.91 0.00279719 0.0035476
98.94 0.00186031 0.00346703
98.97 0.00252953 0.00339496
99 0.000325937 0.00344391
99.03 0.000669688 0.0033072
99.06 0.000998906 0.00315278
99.09 0.00117188 0.00310093
99.12 0.00171484 0.00298285
99.15 0.00222344 0.00312305
99.18 0.00203359 0.00299098
99.21 2.45312e-05 0.00296083
99.24 -0.00151234 0.00284527
99.27 -0.00120844 0.00266639
99.3 -0.000204687 0.00268027
99.33 -0.000491406 0.00272866
99.36 0.000230469 0.00277148
99.39 0.000752344 0.00276569
99.42 0.000260313 0.00263139
99.45 -0.000117031 0.00253337
99.48 0.000219844 0.0024807
99.51 -0.00172953 0.00267444
99.54 -0.00337266 0.00274747
99.57 -0.00483547 0.00288159
99.6 -0.00519516 0.00275797
99.63 -0.00618422 0.00260962
99.66 -0.00759844 0.00261962
99.69 -0.00760766 0.00271272
99.72 -0.00713688 0.00276005
99.75 -0.00732078 0.0028002
99.78 -0.00738219 0.0025904
99.81 -0.00699906 0.00239958
99.84 -0.00470078 0.00262465
99.87 -0.00574719 0.00234413
99.9 -0.00552016 0.00247073
99.93 -0.00519813 0.002288
99.96 -0.00387687 0.00243155
99.99 -0.00459203 0.00243916
100.02 -0.00536156 0.00231449
100.05 -0.00520062 0.00251691
100.08 -0.00586266 0.00261283
100.11 -0.0049075 0.00254428
100.14 -0.00493094 0.00256234
100.17 -0.00442078 0.00262103
100.2 -0.00528906 0.00266267
100.23 -0.00309328 0.00282278
100.26 -0.00217188 0.00257382
100.29 -0.00348344 0.00246936
100.32 -0.00270156 0.00245397
100.35 -0.00414797 0.00257366
100.38 -0.00286984 0.00272381
100.41 -0.00275312 0.00274373
100.44 -0.00160125 0.00265423
100.47 -0.00269437 0.00278184
100.5 -0.0023725 0.00290645
100.53 -0.00253531 0.00289436
100.56 -0.00188531 0.00270982
100.59 -3.125e-07 0.00258113
100.62 0.000741875 0.0027619
100.65 -0.00013625 0.00269861
100.68 -0.000595469 0.00273242
100.71 -0.000975938 0.00283106
100.74 -0.00105984 0.00290782
100.77 0.000339531 0.00291707
100.8 0.00106719 0.00281476
100.83 -0.000396094 0.00266835
100.86 -0.000583125 0.00265483
100.89 -0.00116281 0.00278781
100.92 -0.00177375 0.00272799
100.95 -0.000191406 0.00283818
100.98 -0.00179437 0.00271874
101.01 -0.000274219 0.00281974
101.04 -0.000474844 0.00285411
101.07 -0.000702656 0.00290617
101.1 0.000909688 0.00281561
101.13 -0.000437031 0.00282752
101.16 -0.000941875 0.0027337
101.19 -0.000624375 0.0027837
101.22 0.00149688 0.00287456
101.25 0.00162188 0.0030169
101.28 0.00173781 0.00286555
101.31 0.000790625 0.00285698
101.34 0.0002725 0.00276695
101.37 0.000555625 0.0027301
101.4 0.00116813 0.00283556
101.43 0.00170172 0.00303352
101.46 0.00277937 0.00294846
101.49 0.00210297 0.00284949
101.52 0.00163938 0.00298136
101.55 0.001595 0.00311351
101.58 0.00015875 0.00311847
101.61 0.00030125 0.0030255
101.64 -0.00109437 0.00286607
101.67 -0.00147781 0.00282302
101.7 -0.00320469 0.00293537
101.73 -0.00243687 0.00312155
101.76 -0.000770938 0.00327077
101.79 -0.00105297 0.00330669
101.82 -0.000391094 0.00328336
101.85 -1.29687e-05 0.00323163
101.88 0.00122141 0.00310755
101.91 0.000280156 0.003156
101.94 0.000449219 0.0029178
101.97 -9.28125e-05 0.00314714
102 0.00131625 0.00298901
102.03 0.00230125 0.00295966
102.06 0.00208219 0.00278986
102.09 0.00149406 0.00278363
102.12 0.000273281 0.00279687
102.15 -0.000423281 0.00281362
102.18 -0.000594375 0.0030062
102.21 8.625e-05 0.0028966
102.24 0.000502969 0.00278478
102.27 0.00132516 0.00269459
102.3 0.000901563 0.00297241
102.33 -0.000202344 0.00304172
102.36 -0.000475625 0.00317026
102.39 -0.000718906 0.00298443
102.42 -0.000285781 0.00276103
102.45 -0.000370781 0.00276255
102.48 -0.000680937 0.00258282
102.51 0.000212031 0.0025887
102.54 -0.00124969 0.00270603
102.57 -0.000964375 0.00259533
102.6 -0.00132141 0.00258927
102.63 -0.000165469 0.00249822
102.66 0.00120062 0.00276712
102.69 0.00224047 0.00269581
102.72 0.00201578 0.00260027
102.75 0.000653281 0.00258748
102.78 -0.000184219 0.00280398
102.81 -0.000665312 0.00276999
102.84 -0.000880781 0.00282313
102.87 -0.00202531 0.00278557
102.9 -0.00402734 0.00293861
102.93 -0.00498625 0.00295875
102.96 -0.00358469 0.00325489
102.99 -0.00233953 0.00310138
103.02 -0.00104328 0.0030193
103.05 -0.00155375 0.00289895
103.08 0.000201094 0.00305724
103.11 -0.0016475 0.00302049
103.14 -0.00131781 0.00286824
103.17 -0.00160719 0.00310236
103.2 -0.00104953 0.00293108
103.23 -0.000949062 0.0029602
103.26 -0.0004125 0.00306754
103.29 -0.00165094 0.00294415
103.32 -0.00283625 0.0030305
103.35 0.000490938 0.00299248
103.38 0.000568437 0.00280508
103.41 0.00126734 0.00272719
103.44 0.00114156 0.00263337
103.47 0.000696406 0.002652
103.5 -0.000867969 0.00265702
103.53 -0.00141406 0.00275354
103.56 -0.000241094 0.00287114
103.59 -0.00126422 0.00286524
103.62 -0.000193281 0.00270099
103.65 0.0004675 0.00258981
103.68 0.000938594 0.00255233
103.71 -4.125e-05 0.00258213
103.74 0.00075625 0.00256318
103.77 -0.00100734 0.00263561
103.8 0.000214375 0.00250015
103.83 0.000120312 0.00244314
103.86 -0.00278641 0.00250088
103.89 -0.00184922 0.0024662
103.92 -0.00164719 0.00243838
103.95 -0.00237219 0.00244688
103.98 -0.00348531 0.00264762
104.01 -0.00158375 0.00264268
104.04 -0.00211734 0.00252052
104.07 -0.00241141 0.00228009
104.1 -0.00165531 0.00234935
104.13 -0.00184562 0.00231807
104.16 -0.00120078 0.00236027
104.19 -0.00263766 0.0022262
104.22 -0.00349766 0.00231324
104.25 -0.00282047 0.00255841
104.28 -0.00269281 0.00267996
104.31 -0.00217047 0.00280235
104.34 -0.00126047 0.00295303
104.37 -0.00272859 0.00288448
104.4 -0.00132797 0.00290644
104.43 -0.000233594 0.00280885
104.46 -0.00178203 0.00276643
104.49 -0.00213172 0.00267749
104.52 -0.00223109 0.0025141
104.55 -0.00256156 0.00262161
104.58 -0.00119234 0.00258435
104.61 -0.00194578 0.00250761
104.64 -0.00155562 0.00281606
104.67 -0.00165563 0.00285698
104.7 -0.00303656 0.00288385
104.73 -0.00278984 0.00283347
104.76 -0.00501063 0.00287619
104.79 -0.00291453 0.00282615
104.82 -0.00224828 0.0028499
104.85 -0.00322656 0.00279321
104.88 -0.00223703 0.00280344
104.91 -0.00221516 0.00281749
104.94 -0.0026675 0.00269537
104.97 -0.00355625 0.00284857
105 -0.00265453 0.00308459
105.03 -0.00256391 0.00298493
105.06 -0.00172313 0.00287333
105.09 -0.00169156 0.00285728
105.12 -0.00299172 0.00294522
105.15 -0.00259125 0.00294356
105.18 -0.00153734 0.00277642
105.21 -0.00170109 0.00287768
105.24 -0.00323781 0.0026945
105.27 -0.00351172 0.00275338
105.3 -0.004505 0.0026466
105.33 -0.00409172 0.00248923
105.36 -0.00440203 0.00264379
105.39 -0.00510969 0.00273544
105.42 -0.00527922 0.00293074
105.45 -0.00391141 0.00289588
105.48 -0.00413984 0.00298759
105.51 -0.00426047 0.003279
105.54 -0.00541812 0.00321239
105.57 -0.00452578 0.00328189
105.6 -0.00392906 0.00339304
105.63 -0.00480641 0.00360884
105.66 -0.00354125 0.0034547
105.69 -0.00270016 0.00341039
105.72 -0.00262875 0.0032604
105.75 -0.00295187 0.00336209
105.78 -0.00321016 0.00325483
105.81 -0.00361922 0.00312368
105.84 -0.00388219 0.00296611
105.87 -0.00435047 0.00297066
105.9 -0.00418687 0.00297608
105.93 -0.00330781 0.00304151
105.96 -0.00371156 0.00288126
105.99 -0.00431172 0.00282426
106.02 -0.00471047 0.00279854
106.05 -0.00433937 0.00280321
106.08 -0.00380406 0.00292457
106.11 -0.00482703 0.00299976
106.14 -0.00389141 0.00296903
106.17 -0.0030175 0.00284229
106.2 -0.00379344 0.00281061
106.23 -0.00471547 0.00287451
106.26 -0.00436141 0.00280737
106.29 -0.00578313 0.00275426
106.32 -0.00477234 0.00265387
106.35 -0.00479609 0.00269266
106.38 -0.00440734 0.00268778
106.41 -0.00347172 0.0027293
106.44 -0.00335312 0.00265176
106.47 -0.00288062 0.00282197
106.5 -0.00241141 0.00299544
106.53 -0.00188375 0.00302824
106.56 -0.00194437 0.0030717
106.59 -0.00219063 0.00313595
106.62 -0.000838906 0.00314848
106.65 0.000232344 0.00306398
106.68 -0.00109844 0.0030276
106.71 -0.000834531 0.00305319
106.74 -0.000610313 0.00308798
106.77 -0.00191406 0.00309819
106.8 -0.00198266 0.00305749
106.83 -0.00206828 0.00337199
106.86 -0.000558594 0.00344933
106.89 -0.00116437 0.00352217
106.92 -0.00152719 0.00343793
106.95 -0.00049 0.00348511
106.98 -0.00275172 0.00326862
107.01 -0.00227812 0.00332009
107.04 -0.00180328 0.00331629
107.07 -0.00134078 0.00302898
107.1 0.000338125 0.00307083
107.13 5.9375e-05 0.00319418
107.16 0.00192109 0.00347085
107.19 0.00457031 0.00329598
107.22 0.00319047 0.00326047
107.25 0.000847031 0.00326066
107.28 0.00157531 0.00337069
107.31 0.00180172 0.00351771
107.34 0.00288625 0.00349709
107.37 0.00465062 0.0033447
107.4 0.00411828 0.00329589
107.43 0.0032675 0.00340422
107.46 0.00331547 0.0034949
107.49 0.00366656 0.00335671
107.52 0.00310422 0.00351633
107.55 0.00158875 0.00337697
107.58 0.00106641 0.00336419
107.61 0.00142406 0.00350116
107.64 -4.28125e-05 0.00345422
107.67 -0.00151531 0.00338524
107.7 -0.00183078 0.00334529
107.73 -0.00151844 0.00318317
107.76 -0.00106047 0.00322515
107.79 -0.00207313 0.00321826
107.82 -0.00222703 0.00335827
107.85 -0.00166516 0.00318854
107.88 -0.000339219 0.00289676
107.91 -0.00148141 0.00299284
107.94 -0.00328656 0.00289963
107.97 -0.00232406 0.00279164
108 -0.00307719 0.00301012
108.03 -0.00320797 0.0029624
108.06 -0.00349109 0.0030565
108.09 -0.00236125 0.00312898
108.12 -0.00234563 0.00308095
108.15 -0.000590781 0.00315778
108.18 -0.000318594 0.00319446
108.21 -0.00215297 0.00300854
108.24 -0.00360063 0.00292272
108.27 -0.00288063 0.00295733
108.3 -0.00452094 0.00295885
108.33 -0.00200484 0.00274445
108.36 -0.00162188 0.00258625
108.39 -0.00216516 0.00255599
108.42 -0.00364906 0.00262469
108.45 -0.00335703 0.00273688
108.48 -0.00312906 0.00276654
108.51 -0.00339594 0.00285229
108.54 -0.00318813 0.00272656
108.57 -0.00387703 0.00281042
108.6 -0.00216984 0.00267653
108.63 -0.00109266 0.00299465
108.66 -0.00287078 0.00288946
108.69 -0.00395062 0.00301008
108.72 -0.00363234 0.00296459
108.75 -0.00269609 0.00282694
108.78 -0.00220641 0.00285527
108.81 -0.00239406 0.00276227
108.84 -0.00120234 0.00285837
108.87 -0.000617187 0.00293917
108.9 0.00133734 0.00288684
108.93 -7.64062e-05 0.00288018
108.96 0.000230312 0.00295409
108.99 0.000187031 0.00304013
109.02 0.000755156 0.00316496
109.05 -0.000513594 0.00307271
109.08 0.000479688 0.00315601
109.11 -0.000222969 0.0030401
109.14 1.48437e-05 0.00314583
109.17 0.000571094 0.0031088
109.2 -0.00138078 0.00302585
109.23 -0.000201562 0.00306395
109.26 0.000864531 0.00302506
109.29 -9.78125e-05 0.00285424
109.32 -0.000878437 0.00274132
109.35 -0.000525625 0.00274157
109.38 -0.00144953 0.00262795
109.41 -0.0001275 0.00246304
109.44 0.000901719 0.00243988
109.47 -0.00046125 0.00274643
109.5 -0.000953906 0.00261016
109.53 0.000319375 0.00263478
109.56 -0.000110625 0.00264546
109.59 -3.32812e-05 0.00254969
109.62 0.000128594 0.00264563
109.65 0.000521406 0.00262023
109.68 0.00219297 0.00259237
109.71 0.000300938 0.00254627
109.74 0.000189063 0.00258468
109.77 0.00112188 0.00261303
109.8 0.00245313 0.0023855
109.83 0.00103766 0.00242676
109.86 0.00118406 0.00242929
109.89 0.000185156 0.00269695
109.92 0.000437656 0.00294548
109.95 -0.000431719 0.0028396
109.98 -0.000463125 0.00308774
110.01 -0.000210625 0.00300102
110.04 0.00123453 0.00295739
110.07 0.00115406 0.00286496
110.1 0.000756094 0.00274078
110.13 0.000870156 0.00293336
110.16 0.00160422 0.00291478
110.19 0.00161063 0.00273929
110.22 -0.000414687 0.00268104
110.25 5.75e-05 0.00284406
110.28 0.000374219 0.00284678
110.31 0.000210312 0.0029159
110.34 0.000370313 0.00294532
110.37 -0.00119625 0.0028898
110.4 -0.00308312 0.00292639
110.43 -0.00240438 0.00308903
110.46 -0.002665 0.00332276
110.49 -0.00415422 0.00330726
110.52 -0.00250688 0.00333267
110.55 -0.00226422 0.003363
110.58 -0.00158172 0.00323908
110.61 -0.000738437 0.00326715
110.64 -1.5625e-06 0.00327214
110.67 0.000112656 0.0032512
110.7 0.000556875 0.00309092
110.73 -0.000873125 0.00303239
110.76 -0.0014425 0.00309382
110.79 -0.00208828 0.00317523
110.82 -0.00261547 0.00293175
110.85 -0.0019675 0.00281601
110.88 -0.000956406 0.002738
110.91 5.89063e-05 0.00273329
110.94 0.000538594 0.00275103
110.97 -0.00075125 0.00271678
111 -0.00149141 0.00262682
111.03 0.00103234 0.00236539
111.06 0.00261484 0.00258749
111.09 0.00207453 0.00283977
111.12 0.00530719 0.00292248
111.15 0.00599844 0.00295175
111.18 0.00661484 0.00306336
111.21 0.00475531 0.00305967
111.24 0.00415781 0.00282765
111.27 0.00333656 0.00286164
111.3 0.00275734 0.00279578
111.33 0.00328578 0.00293381
111.36 0.00405922 0.00286824
111.39 0.00456078 0.00285092
111.42 0.0038825 0.00288308
111.45 0.00486 0.00281998
111.48 0.00422484 0.00270808
111.51 0.00367813 0.00276132
111.54 0.00205813 0.00273272
111.57 0.00189719 0.00268494
111.6 0.00293078 0.00266746
111.63 0.00113062 0.00259765
111.66 0.00114641 0.00273934
111.69 0.000766406 0.00267297
111.72 -6.40625e-05 0.00310856
111.75 0.000251875 0.00302822
111.78 -0.00118469 0.00292513
111.81 -0.00130266 0.00307113
111.84 -0.00221031 0.00298668
111.87 -0.00293187 0.00310744
111.9 -0.00327609 0.00301847
111.93 -0.00288938 0.00304672
111.96 -0.00466641 0.00323075
111.99 -0.00409078 0.00320274
112.02 -0.00369438 0.0033622
112.05 -0.00370812 0.00346664
112.08 -0.00164156 0.00330502
112.11 -0.00222516 0.00326253
112.14 -0.00200609 0.00313304
112.17 -0.00197172 0.00301744
112.2 -0.00149609 0.00290761
112.23 -0.00180547 0.00303312
112.26 -0.00120563 0.00303961
112.29 -0.000381406 0.00308367
112.32 -0.000519063 0.00309275
112.35 -0.00163859 0.00307855
112.38 -0.00224891 0.00326893
112.41 -0.00266906 0.00329311
112.44 -0.00161156 0.00330358
112.47 -0.00124609 0.00339621
112.5 -0.00128734 0.00358453
112.53 -0.00284641 0.00352528
112.56 -0.00311172 0.00353296
112.59 -0.00152703 0.00355923
112.62 -0.00191672 0.0035884
112.65 -0.00158219 0.00355382
112.68 -0.00264391 0.00325935
112.71 -0.00423188 0.00331852
112.74 -0.00267219 0.00333223
112.77 -0.00229609 0.00328487
112.8 -0.00354469 0.00320566
112.83 -0.00271375 0.00326964
112.86 -0.00276422 0.00313755
112.89 -0.00179125 0.00337711
112.92 -0.00114703 0.00333922
112.95 -0.00184141 0.00336792
112.98 -0.00136359 0.00321304
113.01 -0.000128281 0.00326631
113.04 0.0010875 0.0032829
113.07 0.00184734 0.00335145
113.1 0.000520937 0.00311463
113.13 0.00111203 0.00313756
113.16 -0.0009775 0.00326663
113.19 -0.00299797 0.0032842
113.22 -0.00231563 0.00313265
113.25 -0.00259688 0.00308204
113.28 -0.00239375 0.00307773
113.31 -0.00201797 0.00302324
113.34 -0.00159438 0.00320843
113.37 -0.0023875 0.00313782
113.4 -0.00226594 0.00323823
113.43 -0.00203219 0.0031541
113.46 -0.00134859 0.00298614
113.49 -0.00153813 0.00297125
113.52 -0.00306719 0.00293092
113.55 -0.00239 0.00290992
113.58 -0.000733594 0.00301734
113.61 -0.00167672 0.00293443
113.64 -0.00101469 0.00288319
113.67 2.89063e-05 0.0028938
113.7 0.000363438 0.00299143
113.73 3.4375e-05 0.00312224
113.76 -9.73437e-05 0.00307765
113.79 -0.000888906 0.00299447
113.82 -0.0007725 0.00295255
113.85 -0.00118672 0.00295571
113.88 -0.000898281 0.00263845
113.91 0.000387969 0.00261894
113.94 0.00195094 0.00274129
113.97 0.00240453 0.00283226
114 0.00146656 0.003053
114.03 0.000987344 0.00314341
114.06 0.00175625 0.00323498
114.09 0.000842656 0.00323069
114.12 0.000149688 0.00322726
114.15 0.000209375 0.00334939
114.18 6.40625e-05 0.0032567
114.21 -0.00246797 0.00314676
114.24 -0.00209047 0.00307466
114.27 -0.0030475 0.003024
114.3 -0.00159906 0.00299357
114.33 -0.000985156 0.00300513
114.36 -9.625e-05 0.0029179
114.39 -0.00108875 0.00269233
114.42 -0.00145391 0.0027342
114.45 -0.000261094 0.002717
114.48 0.000977188 0.00264541
114.51 0.000252344 0.00266013
114.54 0.00124984 0.00275371
114.57 0.00192141 0.0025775
114.6 0.00204703 0.00270334
114.63 0.000697812 0.00270119
114.66 0.000820469 0.00288941
114.69 -0.000215781 0.00296867
114.72 -0.00100938 0.0029617
114.75 -0.00051 0.00297283
114.78 -0.00136406 0.00313687
114.81 -0.000328281 0.00305981
114.84 0.000855 0.00302665
114.87 -0.000378437 0.00282683
114.9 -0.00119562 0.00287316
114.93 0.000510313 0.00278849
114.96 0.00139969 0.00272785
114.99 0.000676406 0.00266467
115.02 0.000935625 0.00267035
115.05 0.00103 0.002647
115.08 0.00163984 0.00248336
115.11 0.00168047 0.00256797
115.14 0.00115406 0.00255869
115.17 -0.000675938 0.00252082
115.2 -0.000209844 0.00246093
115.23 0.000994219 0.00241523
115.26 0.00115687 0.00258323
115.29 0.00215313 0.00273694
115.32 0.00216281 0.00280891
115.35 0.00187719 0.0028687
115.38 0.00353094 0.00299489
115.41 0.0022625 0.00284347
115.44 0.00120531 0.00300148
115.47 0.00109813 0.00300472
115.5 5.95312e-05 0.0028495
115.53 -0.00162594 0.00303622
115.56 -0.00180656 0.00298182
115.59 -8.0625e-05 0.00306184
115.62 -0.000921563 0.00308645
115.65 -0.00221578 0.00298771
115.68 -0.00292812 0.00304842
115.71 -0.00387219 0.00286797
115.74 -0.00444703 0.0026806
115.77 -0.00432344 0.0027031
115.8 -0.00428062 0.00279517
115.83 -0.00480922 0.00278254
115.86 -0.00526297 0.00285028
115.89 -0.0057175 0.00269559
115.92 -0.0055475 0.00264556
115.95 -0.00533859 0.00275206
115.98 -0.00313406 0.00283755
116.01 -0.00414703 0.00263663
116.04 -0.00411031 0.00269704
116.07 -0.00634359 0.00238698
116.1 -0.00690453 0.00227804
116.13 -0.00720469 0.00236964
116.16 -0.00706031 0.00257414
116.19 -0.00618078 0.00286382
116.22 -0.00812969 0.00280188
116.25 -0.00635812 0.00287019
116.28 -0.00752094 0.00257087
116.31 -0.00719344 0.00247356
116.34 -0.00674797 0.00261142
116.37 -0.00819547 0.00247195
116.4 -0.00655031 0.00249203
116.43 -0.00598125 0.00262773
116.46 -0.00350125 0.00271719
116.49 -0.0041325 0.00255487
116.52 -0.0043575 0.00233573
116.55 -0.00271969 0.00254888
116.58 -0.000378281 0.00262559
116.61 -0.000668125 0.00251537
116.64 -0.000922344 0.00263835
116.67 -0.00172172 0.00253766
116.7 -0.00248109 0.00262272
116.73 -0.00186891 0.00256613
116.76 -0.00117391 0.00254649
116.79 -0.00119094 0.00237019
116.82 -0.00244688 0.00240307
116.85 -0.00255391 0.00249023
116.88 -0.00258047 0.00269659
116.91 -0.00238969 0.00263338
116.94 -0.00271656 0.00278693
116.97 -0.00438234 0.00266493
117 -0.0017225 0.0026623
117.03 -0.00133594 0.00275358
117.06 -0.00294312 0.0028441
117.09 -0.00304844 0.00292091
117.12 -0.000467656 0.00281886
117.15 -0.000730938 0.00303685
117.18 -0.000881094 0.00307831
117.21 -0.00291609 0.00308072
117.24 -0.00456172 0.00315543
117.27 -0.00310188 0.00292368
117.3 -0.00306438 0.00280516
117.33 -0.00195266 0.00269475
117.36 -0.000655313 0.00267749
117.39 0.000160938 0.00264114
117.42 0.000437656 0.00270962
117.45 0.00118 0.00279534
117.48 0.000257969 0.00293521
117.51 -0.000210156 0.00297672
117.54 -0.000218281 0.00310097
117.57 -0.000460781 0.0032572
117.6 -0.000373281 0.00328612
117.63 -0.00130328 0.00295585
117.66 -0.000902812 0.00293719
117.69 0.000123594 0.00294182
117.72 -0.000622188 0.0028951
117.75 0.00157 0.00319716
117.78 0.0026625 0.00325212
117.81 0.000846406 0.00319689
117.84 0.00310984 0.0031048
117.87 0.00328109 0.00300081
117.9 0.00256922 0.00282692
117.93 0.00185453 0.00269377
117.96 0.000771719 0.0027603
117.99 -0.000460156 0.00261591
118.02 -0.00099 0.00272385
118.05 -0.000622656 0.00279738
118.08 -0.000117188 0.00302272
118.11 -0.00168594 0.00296524
118.14 -0.00108656 0.00300121
118.17 -0.00025 0.00299673
118.2 7.96875e-05 0.00309009
118.23 0.000779219 0.00314476
118.26 0.000126406 0.00330051
118.29 0.000187187 0.00316627
118.32 0.000522812 0.00315896
118.35 0.00163891 0.00303962
118.38 0.00198453 0.00310477
118.41 0.000826563 0.00302319
118.44 -4.39063e-05 0.00296322
118.47 0.000421875 0.00305131
118.5 7.46875e-05 0.00313689
118.53 0.00167156 0.0030188
118.56 0.00223312 0.00298592
118.59 0.00177563 0.00308449
118.62 0.00135234 0.00298434
118.65 0.000706094 0.00302024
118.68 -0.000202813 0.00311328
118.71 1.96875e-05 0.00333925
118.74 -0.000218125 0.00326117
118.77 0.00112406 0.00333261
118.8 -0.000673125 0.0031744
118.83 -0.000155625 0.00315928
118.86 -0.000622969 0.00311273
118.89 -0.00100609 0.00297518
118.92 -0.000599375 0.00302947
118.95 -4.01563e-05 0.00308758
118.98 -0.000327656 0.00310929
119.01 0.000580938 0.00303101
119.04 0.000395781 0.00300791
119.07 -0.000652344 0.00270195
119.1 -0.00174359 0.00266798
119.13 -0.00152328 0.00284275
119.16 9.35938e-05 0.00317702
119.19 0.0003325 0.00318046
119.22 -0.000683594 0.00303715
119.25 0.000832188 0.00316785
119.28 0.00252172 0.0031319
119.31 0.00324234 0.00311845
119.34 0.00243687 0.00318262
119.37 0.00234594 0.00302491
119.4 0.00243906 0.00309045
119.43 0.0035525 0.00311107
119.46 0.00343766 0.00309526
119.49 0.00297937 0.00311486
119.52 0.00464078 0.00326072
119.55 0.00301687 0.00332913
119.58 0.00159687 0.00320856
119.61 0.00172531 0.00318645
119.64 0.00243484 0.00322472
119.67 0.00254187 0.00311218
119.7 0.00311 0.00318396
119.73 0.00246125 0.00306103
119.76 0.00235219 0.00308385
119.79 0.00144766 0.00317422
119.82 0.00252078 0.00315266
119.85 0.00491109 0.00335032
119.88 0.00655484 0.00330479
119.91 0.00605734 0.00329035
119.94 0.00593641 0.00322097
119.97 0.00728187 0.00330517
&
